# Supplementary material for: Assessment of crusting effects on interrill erosion by laser scanning
Source: PeerJ. 2020 Jan 31;8:e8487. doi: 10.7717/peerj.8487 (PMC6996510; doi:10.7717/peerj.8487)
Supplement: Data S1 — Each has two transects and four subplots. [file peerj-08-8487-s001.zip]

Archive with 145 entries (144 files):
- raw data for uploading/
- raw data for uploading/cs10plota.txt
- raw data for uploading/cs10plotb.txt
- raw data for uploading/cs10plotc.txt
- raw data for uploading/cs10plotd.txt
- raw data for uploading/cs10transectaleft.txt
- raw data for uploading/cs10transectaright.txt
- raw data for uploading/cs10transectbleft.txt
- raw data for uploading/cs10transectbright.txt
- raw data for uploading/cs11plota.txt
- raw data for uploading/cs11plotb.txt
- raw data for uploading/cs11plotc.txt
- raw data for uploading/cs11plotd.txt
- raw data for uploading/cs11transectaleft.txt
- raw data for uploading/cs11transectaright.txt
- raw data for uploading/cs11transectbleft.txt
- raw data for uploading/cs11transectbright.txt
- raw data for uploading/cs12plota.txt
- raw data for uploading/cs12plotb.txt
- raw data for uploading/cs12plotc.txt
- raw data for uploading/cs12plotd.txt
- raw data for uploading/cs12transectaleft.txt
- raw data for uploading/cs12transectaright.txt
- raw data for uploading/cs12transectbleft.txt
- raw data for uploading/cs12transectbright.txt
- raw data for uploading/cs4plota.txt
- raw data for uploading/cs4plotb.txt
- raw data for uploading/cs4plotc.txt
- raw data for uploading/cs4plotd.txt
- raw data for uploading/cs4transectaleft.txt
- raw data for uploading/cs4transectaright.txt
- raw data for uploading/cs4transectbleft.txt
- raw data for uploading/cs4transectbright.txt
- raw data for uploading/cs5plota.txt
- raw data for uploading/cs5plotb.txt
- raw data for uploading/cs5plotc.txt
- raw data for uploading/cs5plotd.txt
- raw data for uploading/cs5transectaleft.txt
- raw data for uploading/cs5transectaright.txt
- raw data for uploading/cs5transectbleft.txt
- raw data for uploading/cs5transectbright.txt
- raw data for uploading/cs6plota.txt
- raw data for uploading/cs6plotb.txt
- raw data for uploading/cs6plotc.txt
- raw data for uploading/cs6plotd.txt
- raw data for uploading/cs6transectaleft.txt
- raw data for uploading/cs6transectaright.txt
- raw data for uploading/cs6transectbleft.txt
- raw data for uploading/cs6transectbright.txt
- raw data for uploading/cs7plota.txt
- raw data for uploading/cs7plotb.txt
- raw data for uploading/cs7plotc.txt
- raw data for uploading/cs7plotd.txt
- raw data for uploading/cs7transectaleft.txt
- raw data for uploading/cs7transectaright.txt
- raw data for uploading/cs7transectbleft.txt
- raw data for uploading/cs7transectbright.txt
- raw data for uploading/cs8plota.txt
- raw data for uploading/cs8plotb.txt
- raw data for uploading/cs8plotc.txt
- raw data for uploading/cs8plotd.txt
- raw data for uploading/cs8transectaleft.txt
- raw data for uploading/cs8transectaright.txt
- raw data for uploading/cs8transectbleft.txt
- raw data for uploading/cs8transectbright.txt
- raw data for uploading/cs9plota.txt
- raw data for uploading/cs9plotb.txt
- raw data for uploading/cs9plotc.txt
- raw data for uploading/cs9plotd.txt
- raw data for uploading/cs9transectaleft.txt
- raw data for uploading/cs9transectaright.txt
- raw data for uploading/cs9transectbleft.txt
- raw data for uploading/cs9transectbright.txt
- raw data for uploading/os10plota.txt
- raw data for uploading/os10plotb.txt
- raw data for uploading/os10plotc.txt
- raw data for uploading/os10plotd.txt
- raw data for uploading/os10transectaleft.txt
- raw data for uploading/os10transectaright.txt
- raw data for uploading/os10transectbleft.txt
- raw data for uploading/os10transectbright.txt
- raw data for uploading/os11plota.txt
- raw data for uploading/os11plotb.txt
- raw data for uploading/os11plotc.txt
- raw data for uploading/os11plotd.txt
- raw data for uploading/os11transectaleft.txt
- raw data for uploading/os11transectaright.txt
- raw data for uploading/os11transectbleft.txt
- raw data for uploading/os11transectbright.txt
- raw data for uploading/os12plota.txt
- raw data for uploading/os12plotb.txt
- raw data for uploading/os12plotc.txt
- raw data for uploading/os12plotd.txt
- raw data for uploading/os12transectaleft.txt
- raw data for uploading/os12transectaright.txt
- raw data for uploading/os12transectbleft.txt
- raw data for uploading/os12transectbright.txt
- raw data for uploading/os4plota.txt
- raw data for uploading/os4plotb.txt
- raw data for uploading/os4plotc.txt
- raw data for uploading/os4plotd.txt
- raw data for uploading/os4transectaleft.txt
- raw data for uploading/os4transectaright.txt
- raw data for uploading/os4transectbleft.txt
- raw data for uploading/os4transectbright.txt
- raw data for uploading/os5plota.txt
- raw data for uploading/os5plotb.txt
- raw data for uploading/os5plotc.txt
- raw data for uploading/os5plotd.txt
- raw data for uploading/os5transectaleft.txt
- raw data for uploading/os5transectaright.txt
- raw data for uploading/os5transectbleft.txt
- raw data for uploading/os5transectbright.txt
- raw data for uploading/os6plota.txt
- raw data for uploading/os6plotb.txt
- raw data for uploading/os6plotc.txt
- raw data for uploading/os6plotd.txt
- raw data for uploading/os6transectaleft.txt
- raw data for uploading/os6transectaright.txt
- raw data for uploading/os6transectbleft.txt
- raw data for uploading/os6transectbright.txt
- raw data for uploading/os7plota.txt
- raw data for uploading/os7plotb.txt
- raw data for uploading/os7plotc.txt
- raw data for uploading/os7plotd.txt
- raw data for uploading/os7transectaleft.txt
- raw data for uploading/os7transectaright.txt
- raw data for uploading/os7transectbleft.txt
- raw data for uploading/os7transectbright.txt
- raw data for uploading/os8plota.txt
- raw data for uploading/os8plotb.txt
- raw data for uploading/os8plotc.txt
- raw data for uploading/os8plotd.txt
- raw data for uploading/os8transectaleft.txt
- raw data for uploading/os8transectaright.txt
- raw data for uploading/os8transectbleft.txt
- raw data for uploading/os8transectbright.txt
- raw data for uploading/os9plota.txt
- raw data for uploading/os9plotb.txt
- raw data for uploading/os9plotc.txt
- raw data for uploading/os9plotd.txt
- raw data for uploading/os9transectaleft.txt
- raw data for uploading/os9transectaright.txt
- raw data for uploading/os9transectbleft.txt
- raw data for uploading/os9transectbright.txt
