# Supplementary material for: Assessment of crusting effects on interrill erosion by laser scanning
Source: PeerJ. 2020 Jan 31;8:e8487. doi: 10.7717/peerj.8487 (PMC6996510; doi:10.7717/peerj.8487)
Supplement: Data S1 — Each has two transects and four subplots. [file peerj-08-8487-s001.zip › raw data for uploading/cs10plotb.txt]

x	y	z	cal	h	code	deltah	absh	cumsumh	number
1	248.73	31.193	1.0171	5.0941397874698	10.7277040054914	1	-0.00729279674064642	0.00729279674064642	0.00729279674064642	1
2	251.6	24.622	1.0186	5.10143258421045	10.7204112087508	2	-0.0116684747850346	0.0116684747850346	0.0189612715256811	1
3	252.33	22.036	1.021	5.11310105899548	10.7087427339658	3	0.0189612715256811	0.0189612715256811	0.0379225430513621	1
4	250.76	25.538	1.0171	5.0941397874698	10.7277040054914	4	-0.0238231360194465	0.0238231360194465	0.0617456790708086	1
5	263.76	32.907	1.022	5.11796292348925	10.703880869472	5	0.0213922037725638	0.0213922037725638	0.0831378828433724	1
6	276.71	29.253	1.0176	5.09657071971668	10.7252730732446	6	0	0	0.0831378828433724	1
7	278.58	32.121	1.0176	5.09657071971668	10.7252730732446	7	-0.0379225430513639	0.0379225430513639	0.121060425894736	1
8	279.54	61.759	1.0254	5.13449326276805	10.6873505301932	8	0.0140994070319191	0.0140994070319191	0.135159832926655	1
9	272.69	63.126	1.0225	5.12039385573613	10.7014499372251	9	-0.0281988140638347	0.0281988140638347	0.16335864699049	1
10	275.54	62.536	1.0283	5.14859266979996	10.6732511231613	10	0.0281988140638347	0.0281988140638347	0.191557461054325	1
11	276.07	61.193	1.0225	5.12039385573613	10.7014499372251	11	0.00486186449376191	0.00486186449376191	0.196419325548087	1
12	278.61	60.006	1.0215	5.11553199124236	10.7063118017189	12	0.0165303392788019	0.0165303392788019	0.212949664826889	1
13	275.41	24.907	1.0181	5.09900165196356	10.7228421409977	13	-0.00680661029127094	0.00680661029127094	0.21975627511816	1
14	275.5	35.092	1.0195	5.10580826225484	10.7160355307064	14	-0.00486186449376547	0.00486186449376547	0.224618139611925	1
15	256.79	33.79	1.0205	5.1106701267486	10.7111736662126	15	0.0189612715256828	0.0189612715256828	0.243579411137608	1
16	256.56	36.086	1.0166	5.09170885522292	10.7301349377383	16	-0.00729279674064642	0.00729279674064642	0.250872207878254	1
17	274.67	26.27	1.0181	5.09900165196356	10.7228421409977	17	-0.0306297463107175	0.0306297463107175	0.281501954188972	1
18	275.01	10.805	1.0244	5.12963139827428	10.692212394687	18	0.00486186449376369	0.00486186449376369	0.286363818682736	1
19	276.06	17.062	1.0234	5.12476953378052	10.6970742591807	19	0.0427844075451276	0.0427844075451276	0.329148226227863	1
20	266.89	13.653	1.0146	5.08198512623539	10.7398586667258	20	-0.0262540682663275	0.0262540682663275	0.355402294494191	1
21	277.64	15.731	1.02	5.10823919450172	10.7136045984595	21	0.00680661029127094	0.00680661029127094	0.362208904785462	1
22	276.11	15.473	1.0186	5.10143258421045	10.7204112087508	22	0.00243093224688273	0.00243093224688273	0.364639837032344	1
23	265.12	23.957	1.0181	5.09900165196356	10.7228421409977	23	-0.00923754253815368	0.00923754253815368	0.373877379570498	1
24	266.19	25.123	1.02	5.10823919450172	10.7136045984595	24	0.00243093224688273	0.00243093224688273	0.376308311817381	1
25	267.31	25.282	1.0195	5.10580826225484	10.7160355307064	25	-0.00729279674064642	0.00729279674064642	0.383601108558027	1
26	263.24	35.275	1.021	5.11310105899548	10.7087427339658	26	0.00972372898752916	0.00972372898752916	0.393324837545556	1
27	267.53	39.595	1.019	5.10337733000795	10.7184664629533	27	-0.0170165257281756	0.0170165257281756	0.410341363273732	1
28	263.56	56.65	1.0225	5.12039385573613	10.7014499372251	28	0.0170165257281756	0.0170165257281756	0.427357889001907	1
29	268.24	52.141	1.019	5.10337733000795	10.7184664629533	29	0.00194474579750548	0.00194474579750548	0.429302634799413	1
30	255.86	53.011	1.0186	5.10143258421045	10.7204112087508	30	-0.0422982210957521	0.0422982210957521	0.471600855895165	1
31	253.94	61.831	1.0273	5.1437308053062	10.678112987655	31	-0.102099154369055	0.102099154369055	0.57370001026422	1
32	246.18	65.763	1.0483	5.24582995967525	10.576013833286	32	0.0379225430513639	0.0379225430513639	0.611622553315584	1
33	251.19	78.926	1.0405	5.20790741662389	10.6139363763373	33	0.0948063576284088	0.0948063576284088	0.706428910943993	1
34	253	72.41	1.021	5.11310105899548	10.7087427339658	34	-0.20176737649123	0.20176737649123	0.908196287435223	1
35	265.72	76.539	1.0625	5.31486843548671	10.5069753574745	35	-0.0972372898752898	0.0972372898752898	1.00543357731051	1
36	270.11	74.614	1.0825	5.412105725362	10.4097380675992	36	0.11376762915409	0.11376762915409	1.1192012064646	1
37	264.91	77.859	1.0591	5.29833809620791	10.5235056967533	37	-0.0238231360194465	0.0238231360194465	1.14302434248405	1
38	273.04	76.544	1.064	5.32216123222736	10.4996825607339	38	0.0262540682663293	0.0262540682663293	1.16927841075038	1
39	269.81	83.807	1.0586	5.29590716396103	10.5259366290002	39	-0.147314494161066	0.147314494161066	1.31659290491144	1
40	275.72	88.465	1.0889	5.44322165812209	10.3786221348391	40	0.261082123315155	0.261082123315155	1.5776750282266	1
41	271.52	87.132	1.0352	5.18213953480694	10.6397042581543	41	-0.422496024508138	0.422496024508138	2.00017105273474	1
42	264.21	95.261	1.1221	5.60463555931508	10.2172082336462	42	0.21392203772564	0.21392203772564	2.21409309046038	1
43	259.7	94.683	1.0781	5.39071352158944	10.4311302713718	43	-0.144883561914183	0.144883561914183	2.35897665237456	1
44	249.5	93.921	1.1079	5.53559708350362	10.2862467094576	44	-0.211491105478757	0.211491105478757	2.57046775785332	1
45	231.11	98.003	1.1514	5.74708818898238	10.0747556039789	45	0.223159580263793	0.223159580263793	2.79362733811711	1
46	237.08	102.04	1.1055	5.52392860871858	10.2979151842427	46	-0.24698271628324	0.24698271628324	3.04061005440035	1
47	231.15	106.05	1.1563	5.77091132500182	10.0509324679594	47	0.204198308738109	0.204198308738109	3.24480836313846	1
48	239.41	101.91	1.1143	5.56671301626371	10.2551307766975	48	-0.00437567804438643	0.00437567804438643	3.24918404118285	1
49	257.45	95.992	1.1152	5.5710886943081	10.2507550986531	49	-0.0238231360194465	0.0238231360194465	3.27300717720229	1
50	267.51	100.45	1.1201	5.59491183032755	10.2269319626337	50	0.251358394327626	0.251358394327626	3.52436557152992	1
51	260.41	93.201	1.0684	5.34355343599992	10.4782903569613	51	-0.173082375978018	0.173082375978018	3.69744794750794	1
52	248.01	99.301	1.104	5.51663581197794	10.3052079809833	52	-0.0904306795840188	0.0904306795840188	3.78787862709195	1
53	247.79	100.86	1.1226	5.60706649156196	10.2147773013993	53	-0.0826516963939987	0.0826516963939987	3.87053032348595	1
54	263.32	109.14	1.1396	5.68971818795595	10.1321256050053	54	0.121060425894736	0.121060425894736	3.99159074938069	1
55	259.74	108.21	1.1147	5.56865776206122	10.2531860309	55	-0.0427844075451276	0.0427844075451276	4.03437515692582	1
56	258.71	113.61	1.1235	5.61144216960635	10.2104016233549	56	-0.0170165257281738	0.0170165257281738	4.05139168265399	1
57	256.5	109.29	1.127	5.62845869533452	10.1933850976267	57	-0.163358646990488	0.163358646990488	4.21475032964448	1
58	259.39	131.99	1.1606	5.79181734232501	10.0300264506362	58	-0.415689414216867	0.415689414216867	4.63043974386135	1
59	261.14	131.29	1.2461	6.20750675654188	9.61433703641936	59	0.360750345437328	0.360750345437328	4.99119008929867	1
60	255.71	131.26	1.1719	5.84675641110455	9.97508738185669	60	-0.287336191581485	0.287336191581485	5.27852628088016	1
61	256.16	149.01	1.231	6.13409260268603	9.6877511902752	61	-0.0875135608877606	0.0875135608877606	5.36603984176792	1
62	254.75	160.64	1.249	6.22160616357379	9.60023762938744	62	-0.104530086615938	0.104530086615938	5.47056992838386	1
63	251.04	179.56	1.2705	6.32613625018973	9.4957075427715	63	0.104530086615938	0.104530086615938	5.5751000149998	1
64	251	186.37	1.249	6.22160616357379	9.60023762938744	64	-0.128353222635385	0.128353222635385	5.70345323763518	1
65	237.55	193.8	1.2754	6.34995938620918	9.47188440675206	65	-0.166275765686747	0.166275765686747	5.86972900332193	1
66	258.23	193.09	1.3096	6.51623515189593	9.30560864106531	66	-0.0593147468239277	0.0593147468239277	5.92904375014585	1
67	269.83	187.22	1.3218	6.57554989871985	9.24629389424138	67	0.111822883356586	0.111822883356586	6.04086663350244	1
68	268.34	188.02	1.2988	6.46372701536327	9.35811677759797	68	0.208573986782497	0.208573986782497	6.24944062028494	1
69	274.55	174.12	1.2559	6.25515302858077	9.56669076438046	69	0.261568309764531	0.261568309764531	6.51100893004947	1
70	269.21	166.91	1.2021	5.99358471881624	9.828259074145	70	-0.263513055562036	0.263513055562036	6.77452198561151	1
71	275.17	164.48	1.2563	6.25709777437828	9.56474601858296	71	0.253789326574509	0.253789326574509	7.02831131218601	1
72	276.97	143.12	1.2041	6.00330844780377	9.81853534515747	72	-0.196905511997464	0.196905511997464	7.22521682418348	1
73	275.27	145.32	1.2446	6.20021395980123	9.62162983316	73	0.0447291533426331	0.0447291533426331	7.26994597752611	1
74	275.45	144.82	1.2354	6.1554848064586	9.66635898650264	74	0.275667716796448	0.275667716796448	7.54561369432256	1
75	270.72	145.19	1.1787	5.87981708966215	9.94202670329908	75	0.147314494161066	0.147314494161066	7.69292818848363	1
76	254.17	133.21	1.1484	5.73250259550108	10.0893411974602	76	-0.0952925440777843	0.0952925440777843	7.78822073256141	1
77	252.85	130.45	1.168	5.82779513957887	9.99404865338237	77	0.102099154369055	0.102099154369055	7.89031988693046	1
78	243.21	123.39	1.147	5.72569598520981	10.0961478077514	78	-0.355888480943563	0.355888480943563	8.24620836787403	1
79	248.37	133.5	1.2202	6.08158446615338	9.74025932680786	79	0.149259239958571	0.149259239958571	8.3954676078326	1
80	271.43	143.97	1.1895	5.9323252261948	9.88951856676643	80	-0.0568838145770467	0.0568838145770467	8.45235142240965	1
81	277.11	140.84	1.2012	5.98920904077185	9.83263475218938	81	0.00972372898752916	0.00972372898752916	8.46207515139717	1
82	276.33	135.25	1.1992	5.97948531178432	9.84235848117691	82	0.0213922037725638	0.0213922037725638	8.48346735516974	1
83	271.92	114.85	1.1948	5.95809310801176	9.86375068494948	83	0.387004413703657	0.387004413703657	8.8704717688734	1
84	270.96	124.53	1.1152	5.5710886943081	10.2507550986531	84	-0.358805599639823	0.358805599639823	9.22927736851322	1
85	263.64	134.43	1.189	5.92989429394792	9.89194949901331	85	-0.270319665853307	0.270319665853307	9.49959703436653	1
86	263.64	127.78	1.2446	6.20021395980123	9.62162983316	86	0.377280684716126	0.377280684716126	9.87687771908265	1
87	254.89	130.94	1.167	5.8229332750851	9.99891051787613	87	-0.0140994070319156	0.0140994070319156	9.89097712611457	1
88	245.36	130.54	1.1699	5.83703268211702	9.98481111084421	88	0.137590765173536	0.137590765173536	10.0285678912881	1
89	249.13	123.15	1.1416	5.69944191694348	10.1224018760178	89	-0.106961018862821	0.106961018862821	10.1355289101509	1
90	243.3	129.47	1.1636	5.8064029358063	10.0154408571549	90	-0.154121104452335	0.154121104452335	10.2896500146033	1
91	253.75	128.77	1.1953	5.96052404025864	9.8613197527026	91	-0.560086789681675	0.560086789681675	10.8497368042849	1
92	258.33	127.06	1.3105	6.52061082994031	9.30123296302092	92	0.890207388808287	0.890207388808287	11.7399441930932	1
93	257.12	135.86	1.1274	5.63040344113203	10.1914403518292	93	-0.244551784036357	0.244551784036357	11.9844959771296	1
94	255.36	130.91	1.1777	5.87495522516838	9.94688856779285	94	0.0948063576284088	0.0948063576284088	12.079302334758	1
95	250.08	134.03	1.1582	5.78014886753997	10.0416949254213	95	0.0593147468239277	0.0593147468239277	12.1386170815819	1
96	245.09	132.79	1.146	5.72083412071605	10.1010096722452	96	-0.358319413190447	0.358319413190447	12.4969364947724	1
97	251.5	150.59	1.2197	6.07915353390649	9.74269025905474	97	0.00437567804438643	0.00437567804438643	12.5013121728167	1
98	237.16	157.43	1.2188	6.07477785586211	9.74706593709913	98	-0.182319918516168	0.182319918516168	12.6836320913329	1
99	242.58	171.05	1.2563	6.25709777437828	9.56474601858296	99	-0.0904306795840206	0.0904306795840206	12.7740627709169	1
100	251.36	182.46	1.2749	6.3475284539623	9.47431533899894	100	0.39867288848869	0.39867288848869	13.1727356594056	1
101	251.14	172.63	1.1929	5.9488555654736	9.87298822748763	101	0.0189612715256828	0.0189612715256828	13.1916969309313	1
102	253.03	155.92	1.189	5.92989429394792	9.89194949901331	102	-0.0899444931346434	0.0899444931346434	13.281641424066	1
103	250.15	165.88	1.2075	6.01983878708257	9.80200500587867	103	0.0855688150902569	0.0855688150902569	13.3672102391562	1
104	251.78	164.09	1.1899	5.93426997199231	9.88757382096892	104	-0.0831378828433742	0.0831378828433742	13.4503481219996	1
105	262.5	172.3	1.207	6.01740785483568	9.80443593812555	105	-0.0855688150902552	0.0855688150902552	13.5359169370898	1
106	257.07	169.98	1.2246	6.10297666992594	9.7188671230353	106	-0.0238231360194483	0.0238231360194483	13.5597400731093	1
107	264.62	169.71	1.2295	6.12679980594539	9.69504398701585	107	0.00486186449376547	0.00486186449376547	13.5646019376031	1
108	264.93	169.52	1.2285	6.12193794145162	9.69990585150961	108	-0.0189612715256828	0.0189612715256828	13.5835632091287	1
109	263.14	173.22	1.2324	6.1408992129773	9.68094457998393	109	0.11376762915409	0.11376762915409	13.6973308382828	1
110	248.82	155.99	1.209	6.02713158382321	9.79471220913802	110	-0.299004666366518	0.299004666366518	13.9963355046493	1
111	263.28	157.7	1.2705	6.32613625018973	9.4957075427715	111	0.244551784036357	0.244551784036357	14.2408872886857	1
112	262.8	151.95	1.2202	6.08158446615338	9.74025932680786	112	-0.265943987808921	0.265943987808921	14.5068312764946	1
113	260.99	160.15	1.2749	6.3475284539623	9.47431533899894	113	0.218297715770028	0.218297715770028	14.7251289922646	1
114	273.52	168.85	1.23	6.12923073819227	9.69261305476897	114	-0.0262540682663293	0.0262540682663293	14.751383060531	1
115	270.35	169.31	1.2354	6.1554848064586	9.66635898650264	115	-0.0189612715256828	0.0189612715256828	14.7703443320567	1
116	268.72	165.07	1.2393	6.17444607798428	9.64739771497695	116	0.00972372898753093	0.00972372898753093	14.7800680610442	1
117	264.07	153.12	1.2373	6.16472234899675	9.65712144396448	117	-0.218297715770028	0.218297715770028	14.9983657768142	1
118	267.13	173.73	1.2822	6.38302006476678	9.43882372819446	118	0.346650938405411	0.346650938405411	15.3450167152196	1
119	253.89	188.16	1.2109	6.03636912636137	9.78547466659987	119	-0.166275765686747	0.166275765686747	15.5112924809064	1
120	255.83	190.06	1.2451	6.20264489204811	9.61919890091312	120	-0.268374920055802	0.268374920055802	15.7796674009622	1
121	256.61	193.63	1.3003	6.47101981210391	9.35082398085732	121	0.270805852302685	0.270805852302685	16.0504732532649	1
122	253.42	193.13	1.2446	6.20021395980123	9.62162983316	122	-0.23045237700444	0.23045237700444	16.2809256302693	1
123	263.53	192.37	1.292	6.43066633680567	9.39117745615556	123	-0.185237037212428	0.185237037212428	16.4661626674817	1
124	260.26	194.06	1.3301	6.6159033740181	9.20594041894314	124	0.106961018862819	0.106961018862819	16.5731236863446	1
125	239.17	190.75	1.3081	6.50894235515528	9.31290143780596	125	0.223159580263793	0.223159580263793	16.7962832666083	1
126	235.8	189.05	1.2622	6.28578277489149	9.53606101806975	126	-0.0617456790708104	0.0617456790708104	16.8580289456792	1
127	233.64	187.96	1.2749	6.3475284539623	9.47431533899894	127	0.0116684747850346	0.0116684747850346	16.8696974204642	1
128	245.43	168.39	1.2725	6.33585997917726	9.48598381378397	128	0.047646272038893	0.047646272038893	16.9173436925031	1
129	237.62	168.93	1.2627	6.28821370713837	9.53363008582287	129	-0.1589829689461	0.1589829689461	17.0763266614492	1
130	235.08	166.86	1.2954	6.44719667608447	9.37464711687677	130	0.218297715770028	0.218297715770028	17.2946243772192	1
131	239.8	168.31	1.2505	6.22889896031444	9.59294483264679	131	-0.047646272038893	0.047646272038893	17.3422706492581	1
132	239.16	169.86	1.2603	6.27654523235333	9.5452985606079	132	0.166275765686747	0.166275765686747	17.5085464149448	1
133	240.49	173.59	1.2261	6.11026946666659	9.71157432629465	133	-0.073414153855845	0.073414153855845	17.5819605688007	1
134	243.75	172.83	1.2412	6.18368362052243	9.6381601724388	134	0.00243093224688451	0.00243093224688451	17.5843915010476	1
135	245.79	177.39	1.2407	6.18125268827555	9.64059110468569	135	0.0923754253815243	0.0923754253815243	17.6767669264291	1
136	246.31	179.84	1.2217	6.08887726289402	9.73296653006721	136	0.106961018862821	0.106961018862821	17.7837279452919	1
137	248.97	175.53	1.1997	5.9819162440312	9.83992754893003	137	-0.368043142177976	0.368043142177976	18.1517710874699	1
138	246.41	169.17	1.2754	6.34995938620918	9.47188440675206	138	0.177944240471783	0.177944240471783	18.3297153279417	1
139	255.99	171.73	1.2388	6.1720151457374	9.64982864722384	139	0.280043394840835	0.280043394840835	18.6097587227825	1
140	251.09	164.53	1.1812	5.89197175089656	9.92987204206467	140	-0.229966190555061	0.229966190555061	18.8397249133376	1
141	263.86	160.62	1.2285	6.12193794145162	9.69990585150961	141	0.154121104452335	0.154121104452335	18.9938460177899	1
142	269.98	167.06	1.1968	5.96781683699929	9.85402695596195	142	-0.284905259334602	0.284905259334602	19.2787512771245	1
143	271.18	174.36	1.2554	6.25272209633389	9.56912169662735	143	0.125922290388502	0.125922290388502	19.404673567513	1
144	262.25	182.87	1.2295	6.12679980594539	9.69504398701585	144	-0.190098901706193	0.190098901706193	19.5947724692192	1
145	249.65	193.52	1.2686	6.31689870765158	9.50494508530965	145	0.0262540682663293	0.0262540682663293	19.6210265374855	1
146	258.98	175.91	1.2632	6.29064463938525	9.53119915357598	146	0.147314494161066	0.147314494161066	19.7683410316466	1
147	263.24	185.24	1.2329	6.14333014522419	9.67851364773705	147	-0.261082123315155	0.261082123315155	20.0294231549618	1
148	269.36	188.1	1.2866	6.40441226853934	9.41743152442189	148	0.1589829689461	0.1589829689461	20.1884061239079	1
149	265.03	189.01	1.2539	6.24542929959324	9.57641449336799	149	-0.0690384758114568	0.0690384758114568	20.2574445997193	1
150	279.44	190.07	1.2681	6.3144677754047	9.50737601755654	150	0.23045237700444	0.23045237700444	20.4878969767238	1
151	268.34	178.22	1.2207	6.08401539840026	9.73782839456098	151	-0.0617456790708104	0.0617456790708104	20.5496426557946	1
152	276.83	185.34	1.2334	6.14576107747107	9.67608271549017	152	-0.0709832216089623	0.0709832216089623	20.6206258774035	1
153	279.32	193.9	1.248	6.21674429908003	9.6050994938812	153	0.0165303392788001	0.0165303392788001	20.6371562166823	1
154	270.08	183.59	1.2446	6.20021395980123	9.62162983316	154	-0.00243093224688273	0.00243093224688273	20.6395871489292	1
155	276.73	186.16	1.2451	6.20264489204811	9.61919890091312	155	-0.0593147468239277	0.0593147468239277	20.6989018957531	1
156	279.61	187.57	1.2573	6.26195963887204	9.55988415408919	156	0.108905764660324	0.108905764660324	20.8078076604135	1
157	279.42	178.61	1.2349	6.15305387421172	9.66878991874952	157	0.0549390687795395	0.0549390687795395	20.862746729193	1
158	269.45	181.46	1.2236	6.09811480543218	9.72372898752906	158	0.0948063576284106	0.0948063576284106	20.9575530868214	1
159	279.44	175.15	1.2041	6.00330844780377	9.81853534515747	159	-0.194474579750583	0.194474579750583	21.152027666572	1
160	271.33	183.12	1.2441	6.19778302755435	9.62406076540688	160	0.0807069505964932	0.0807069505964932	21.2327346171685	1
161	264.63	181.38	1.2275	6.11707607695786	9.70476771600338	161	-0.265943987808921	0.265943987808921	21.4986786049774	1
162	256.27	181.35	1.2822	6.38302006476678	9.43882372819446	162	-0.206629240984991	0.206629240984991	21.7053078459624	1
163	255.97	183.94	1.3247	6.58964930575177	9.23219448720947	163	0.170651443731135	0.170651443731135	21.8759592896935	1
164	242.4	185.13	1.2896	6.41899786202063	9.4028459309406	164	0	0	21.8759592896935	1
165	239.07	186.74	1.2896	6.41899786202063	9.4028459309406	165	0.0359777972538566	0.0359777972538566	21.9119370869474	1
166	243.74	182.46	1.2822	6.38302006476678	9.43882372819446	166	-0.192529833953076	0.192529833953076	22.1044669209005	1
167	245.32	194.54	1.3218	6.57554989871985	9.24629389424138	167	0.125922290388502	0.125922290388502	22.230389211289	1
168	236.37	183.98	1.2959	6.44962760833135	9.37221618462988	168	0.11376762915409	0.11376762915409	22.3441568404431	1
169	242.93	181.88	1.2725	6.33585997917726	9.48598381378397	169	0.182806104965545	0.182806104965545	22.5269629454086	1
170	265.15	180.39	1.2349	6.15305387421172	9.66878991874952	170	0.0359777972538602	0.0359777972538602	22.5629407426625	1
171	266.39	181.89	1.2275	6.11707607695786	9.70476771600338	171	-0.0121546612344119	0.0121546612344119	22.5750954038969	1
172	277.97	177.12	1.23	6.12923073819227	9.69261305476897	172	-0.0165303392788001	0.0165303392788001	22.5916257431757	1
173	277.19	177.52	1.2334	6.14576107747107	9.67608271549017	173	0.0476462720388913	0.0476462720388913	22.6392720152146	1
174	274.01	169.16	1.2236	6.09811480543218	9.72372898752906	174	-0.0427844075451276	0.0427844075451276	22.6820564227597	1
175	279.1	155.79	1.2324	6.1408992129773	9.68094457998393	175	0.0568838145770467	0.0568838145770467	22.7389402373367	1
176	263.48	150.25	1.2207	6.08401539840026	9.73782839456098	176	0.1589829689461	0.1589829689461	22.8979232062828	1
177	275.77	125.06	1.188	5.92503242945416	9.89681136350708	177	-0.106961018862819	0.106961018862819	23.0048842251457	1
178	271.9	113.23	1.21	6.03199344831698	9.78985034464426	178	0.185237037212428	0.185237037212428	23.1901212623581	1
179	269.62	115.58	1.1719	5.84675641110455	9.97508738185669	179	0.415689414216867	0.415689414216867	23.605810676575	1
180	274.94	101.77	1.0864	5.43106699688768	10.3907767960736	180	-0.284905259334602	0.284905259334602	23.8907159359096	1
181	279.74	97.866	1.145	5.71597225622228	10.105871536739	181	0.185237037212429	0.185237037212429	24.075952973122	1
182	275.78	99.247	1.1069	5.53073521900985	10.2911085739514	182	-0.157038223148597	0.157038223148597	24.2329911962706	1
183	267.94	101.32	1.1392	5.68777344215845	10.1340703508028	183	0.0359777972538602	0.0359777972538602	24.2689689935244	1
184	266.8	91.112	1.1318	5.65179564490459	10.1700481480566	184	0.2849052593346	0.2849052593346	24.553874252859	1
185	272.02	98.965	1.0732	5.36689038556999	10.4549534073912	185	-0.263513055562036	0.263513055562036	24.8173873084211	1
186	274.36	96.199	1.1274	5.63040344113203	10.1914403518292	186	0.514871449889661	0.514871449889661	25.3322587583107	1
187	260.86	78.842	1.0215	5.11553199124236	10.7063118017189	187	-0.00486186449376191	0.00486186449376191	25.3371206228045	1
188	257.33	73.431	1.0225	5.12039385573613	10.7014499372251	188	0.0238231360194447	0.0238231360194447	25.360943758824	1
189	245.46	78.688	1.0176	5.09657071971668	10.7252730732446	189	-0.470142296547031	0.470142296547031	25.831086055371	1
190	236.05	80.55	1.1143	5.56671301626371	10.2551307766975	190	0.437081617989433	0.437081617989433	26.2681676733604	1
191	231.51	79.833	1.0244	5.12963139827428	10.692212394687	191	-0.517788568585923	0.517788568585923	26.7859562419463	1
192	234.67	104.82	1.1309	5.6474199668602	10.174423826101	192	-0.0354916108044812	0.0354916108044812	26.8214478527508	1
193	233.18	97.854	1.1382	5.68291157766468	10.1389322152965	193	0.301435598613402	0.301435598613402	27.1228834513642	1
194	236.45	85.666	1.0762	5.38147597905128	10.44036781391	194	0.0403534752982431	0.0403534752982431	27.1632369266625	1
195	238.57	96.312	1.0679	5.34112250375304	10.4807212892082	195	-0.187181783009933	0.187181783009933	27.3504187096724	1
196	236.79	101.29	1.1064	5.52830428676297	10.2935395061983	196	0.401103820735575	0.401103820735575	27.751522530408	1
197	260.41	65.196	1.0239	5.1272004660274	10.6946433269338	197	0.0330606785575984	0.0330606785575984	27.7845832089656	1
198	263.52	57.553	1.0171	5.0941397874698	10.7277040054914	198	-0.00243093224688273	0.00243093224688273	27.7870141412125	1
199	265.62	49.283	1.0176	5.09657071971668	10.7252730732446	199	-0.0116684747850346	0.0116684747850346	27.7986826159975	1
200	270.25	44.447	1.02	5.10823919450172	10.7136045984595	200	0.00243093224688273	0.00243093224688273	27.8011135482444	1
201	269.89	50.776	1.0195	5.10580826225484	10.7160355307064	201	0	0	27.8011135482444	1
202	275.49	51.249	1.0195	5.10580826225484	10.7160355307064	202	0.00243093224688273	0.00243093224688273	27.8035444804913	1
203	268.29	41.556	1.019	5.10337733000795	10.7184664629533	203	-0.00243093224688273	0.00243093224688273	27.8059754127381	1
204	277.14	41.175	1.0195	5.10580826225484	10.7160355307064	204	0.00243093224688273	0.00243093224688273	27.808406344985	1
205	275.22	41.636	1.019	5.10337733000795	10.7184664629533	205	-0.0690384758114568	0.0690384758114568	27.8774448207965	1
206	279.74	65.928	1.0332	5.17241580581941	10.6494279871418	206	-0.296573734119637	0.296573734119637	28.1740185549161	1
207	278.34	86.656	1.0942	5.46898953993905	10.3528542530222	207	-0.0855688150902552	0.0855688150902552	28.2595873700064	1
208	241.67	101.62	1.1118	5.5545583550293	10.2672854379319	208	0.0544528823301622	0.0544528823301622	28.3140402523365	1
209	242.93	101.05	1.1006	5.50010547269914	10.3217383202621	209	0.0568838145770449	0.0568838145770449	28.3709240669136	1
210	250.84	100.41	1.0889	5.44322165812209	10.3786221348391	210	0.0286850005132102	0.0286850005132102	28.3996090674268	1
211	252.12	100.55	1.083	5.41453665760888	10.4073071353524	211	-0.156552036699217	0.156552036699217	28.556161104126	1
212	259.6	85.914	1.1152	5.5710886943081	10.2507550986531	212	0.0734141538558433	0.0734141538558433	28.6295752579818	1
213	266.48	95.817	1.1001	5.49767454045226	10.324169252509	213	0.0641766113176931	0.0641766113176931	28.6937518692995	1
214	265.49	102.13	1.0869	5.43349792913456	10.3883458638267	214	-0.106961018862821	0.106961018862821	28.8007128881624	1
215	277.07	86.855	1.1089	5.54045894799738	10.2813848449638	215	0.0500772042857758	0.0500772042857758	28.8507900924481	1
216	275.68	92.292	1.0986	5.49038174371161	10.3314620492496	216	-0.118629493647854	0.118629493647854	28.969419586096	1
217	269.96	101	1.123	5.60901123735946	10.2128325556018	217	0.220728648016909	0.220728648016909	29.1901482341129	1
218	274.17	106.94	1.0776	5.38828258934255	10.4335612036187	218	-0.299490852815897	0.299490852815897	29.4896390869288	1
219	272.53	108.95	1.1392	5.68777344215845	10.1340703508028	219	0.254275513023886	0.254275513023886	29.7439145999527	1
220	276.8	102.9	1.0869	5.43349792913456	10.3883458638267	220	-0.0165303392788001	0.0165303392788001	29.7604449392315	1
221	278.27	109.27	1.0903	5.45002826841336	10.3718155245479	221	-0.154607290901712	0.154607290901712	29.9150522301332	1
222	267.71	108.11	1.1221	5.60463555931508	10.2172082336462	222	-0.0189612715256811	0.0189612715256811	29.9340135016589	1
223	267.61	107.75	1.126	5.62359683084076	10.1982469621205	223	-0.0807069505964915	0.0807069505964915	30.0147204522554	1
224	265.59	115.61	1.1426	5.70430378143725	10.117540011524	224	0.493965432566476	0.493965432566476	30.5086858848218	1
225	264.65	70.386	1.041	5.21033834887077	10.6115054440905	225	0.0923754253815261	0.0923754253815261	30.6010613102034	1
226	263.38	68.168	1.022	5.11796292348925	10.703880869472	226	0.0359777972538566	0.0359777972538566	30.6370391074572	1
227	262.77	62.093	1.0146	5.08198512623539	10.7398586667258	227	-0.168706697933628	0.168706697933628	30.8057458053909	1
228	265.46	61.891	1.0493	5.25069182416902	10.5711519687922	228	0.135159832926652	0.135159832926652	30.9409056383175	1
229	268.98	35.284	1.0215	5.11553199124236	10.7063118017189	229	0.0072927967406482	0.0072927967406482	30.9481984350582	1
230	266.14	40.073	1.02	5.10823919450172	10.7136045984595	230	0.00243093224688273	0.00243093224688273	30.950629367305	1
231	260.16	38.579	1.0195	5.10580826225484	10.7160355307064	231	0	0	30.950629367305	1
232	252.03	34.245	1.0195	5.10580826225484	10.7160355307064	232	0.00680661029127094	0.00680661029127094	30.9574359775963	1
233	253.17	34.329	1.0181	5.09900165196356	10.7228421409977	233	0	0	30.9574359775963	1
234	258.89	26.728	1.0181	5.09900165196356	10.7228421409977	234	0	0	30.9574359775963	1
235	278.97	11.603	1.0181	5.09900165196356	10.7228421409977	235	0	0	30.9574359775963	1
236	269.48	14.488	1.0181	5.09900165196356	10.7228421409977	236	-0.0306297463107175	0.0306297463107175	30.988065723907	1
237	276	25.457	1.0244	5.12963139827428	10.692212394687	237	0.0262540682663293	0.0262540682663293	31.0143197921734	1
238	270.66	19.258	1.019	5.10337733000795	10.7184664629533	238	-0.00243093224688273	0.00243093224688273	31.0167507244202	1
239	257.64	24.431	1.0195	5.10580826225484	10.7160355307064	239	-0.00729279674064642	0.00729279674064642	31.0240435211609	1
240	247.63	22.283	1.021	5.11310105899548	10.7087427339658	240	0.00486186449376369	0.00486186449376369	31.0289053856546	1
241	230.73	12.979	1.02	5.10823919450172	10.7136045984595	241	0.00243093224688273	0.00243093224688273	31.0313363179015	1
242	241.37	26.408	1.0195	5.10580826225484	10.7160355307064	242	0	0	31.0313363179015	1
243	242.18	32.318	1.0195	5.10580826225484	10.7160355307064	243	-0.00729279674064642	0.00729279674064642	31.0386291146422	1
244	252.49	44.501	1.021	5.11310105899548	10.7087427339658	244	-0.0165303392788001	0.0165303392788001	31.055159453921	1
245	250.36	56.667	1.0244	5.12963139827428	10.692212394687	245	-0.0807069505964915	0.0807069505964915	31.1358664045175	1
246	267.35	69	1.041	5.21033834887077	10.6115054440905	246	0.123491358141619	0.123491358141619	31.2593577626591	1
247	270.84	64.483	1.0156	5.08684699072915	10.7349968022321	247	-0.00972372898752916	0.00972372898752916	31.2690814916466	1
248	275.79	66.979	1.0176	5.09657071971668	10.7252730732446	248	-0.180375172718664	0.180375172718664	31.4494566643653	1
249	278.17	72.151	1.0547	5.27694589243535	10.5448979005259	249	-0.0213922037725638	0.0213922037725638	31.4708488681378	1
250	277.57	74.362	1.0591	5.29833809620791	10.5235056967533	250	-0.280043394840837	0.280043394840837	31.7508922629787	1
251	276.13	73.379	1.1167	5.57838149104875	10.2434623019125	251	0.47014229654703	0.47014229654703	32.2210345595257	1
252	275.08	68.465	1.02	5.10823919450172	10.7136045984595	252	0	0	32.2210345595257	1
253	271.02	69.43	1.02	5.10823919450172	10.7136045984595	253	-0.128353222635385	0.128353222635385	32.3493877821611	1
254	271.56	71.248	1.0464	5.2365924171371	10.5852513758241	254	0.130784154882267	0.130784154882267	32.4801719370434	1
255	268.67	80.316	1.0195	5.10580826225484	10.7160355307064	255	-0.254275513023885	0.254275513023885	32.7344474500672	1
256	273.56	75.459	1.0718	5.36008377527872	10.4617600176825	256	-0.572241450916085	0.572241450916085	33.3066889009833	1
257	279.51	117.85	1.1895	5.9323252261948	9.88951856676643	257	0.00243093224688096	0.00243093224688096	33.3091198332302	1
258	279.95	126.03	1.189	5.92989429394792	9.89194949901331	258	0	0	33.3091198332302	1
259	274.26	131.77	1.189	5.92989429394792	9.89194949901331	259	0.0666075435645741	0.0666075435645741	33.3757273767948	1
260	273.73	130.4	1.1753	5.86328675038335	9.95855704257789	260	-0.320396870139083	0.320396870139083	33.6961242469339	1
261	277.39	130.53	1.2412	6.18368362052243	9.6381601724388	261	0.363181277684211	0.363181277684211	34.0593055246181	1
262	264.19	148.06	1.1665	5.82050234283822	10.001341450123	262	-0.344220006158528	0.344220006158528	34.4035255307766	1
263	263.91	153.49	1.2373	6.16472234899675	9.65712144396448	263	0.047646272038893	0.047646272038893	34.4511718028155	1
264	278.97	154.3	1.2275	6.11707607695786	9.70476771600338	264	-0.147314494161066	0.147314494161066	34.5984862969766	1
265	273.75	148.26	1.2578	6.26439057111892	9.55745322184231	265	0.154121104452335	0.154121104452335	34.7526074014289	1
266	273.73	152.65	1.2261	6.11026946666659	9.71157432629465	266	-0.0948063576284088	0.0948063576284088	34.8474137590573	1
267	262.15	153.51	1.2456	6.205075824295	9.61676796866624	267	0.294142801872756	0.294142801872756	35.1415565609301	1
268	266.49	141.92	1.1851	5.91093302242224	9.91091077053899	268	-0.154121104452337	0.154121104452337	35.2956776653824	1
269	263.72	142.27	1.2168	6.06505412687458	9.75678966608666	269	0.0520219500832795	0.0520219500832795	35.3476996154657	1
270	263.57	138.51	1.2061	6.0130321767913	9.80881161616994	270	0.27566771679645	0.27566771679645	35.6233673322621	1
271	268.47	127.11	1.1494	5.73736445999485	10.0844793329664	271	-0.448750092774466	0.448750092774466	36.0721174250366	1
272	265.36	127.05	1.2417	6.18611455276931	9.63572924019192	272	0.253789326574509	0.253789326574509	36.3259067516111	1
273	249.03	129.01	1.1895	5.9323252261948	9.88951856676643	273	-0.0636904248683159	0.0636904248683159	36.3895971764794	1
274	249.15	136.15	1.2026	5.99601565106312	9.82582814189811	274	-0.0121546612344119	0.0121546612344119	36.4017518377138	1
275	252.09	129.44	1.2051	6.00817031229753	9.8136734806637	275	0.237258987295709	0.237258987295709	36.6390108250095	1
276	243.21	129.5	1.1563	5.77091132500182	10.0509324679594	276	0	0	36.6390108250095	1
277	242.05	129.9	1.1563	5.77091132500182	10.0509324679594	277	-0.0354916108044812	0.0354916108044812	36.674502435814	1
278	256.96	123.52	1.1636	5.8064029358063	10.0154408571549	278	0.149745426407948	0.149745426407948	36.824247862222	1
279	251.42	122.31	1.1328	5.65665750939836	10.1651862835629	279	-0.168706697933629	0.168706697933629	36.9929545601556	1
280	254.42	123.66	1.1675	5.82536420733198	9.99647958562925	280	0.140021697420419	0.140021697420419	37.132976257576	1
281	238.02	118.43	1.1387	5.68534250991157	10.1365012830497	281	-0.0330606785576002	0.0330606785576002	37.1660369361336	1
282	243.51	124.52	1.1455	5.71840318846917	10.1034406044921	282	0.0593147468239277	0.0593147468239277	37.2253516829576	1
283	241.24	122.4	1.1333	5.65908844164524	10.162755351316	283	-0.18766796945931	0.18766796945931	37.4130196524169	1
284	233.4	117.42	1.1719	5.84675641110455	9.97508738185669	284	0.00243093224688096	0.00243093224688096	37.4154505846637	1
285	236.47	114.64	1.1714	5.84432547885767	9.97751831410357	285	-0.0165303392787983	0.0165303392787983	37.4319809239425	1
286	233.8	115.67	1.1748	5.86085581813647	9.96098797482477	286	0.258651191068273	0.258651191068273	37.6906321150108	1
287	238.26	111.57	1.1216	5.60220462706819	10.219639165893	287	-0.185237037212429	0.185237037212429	37.8758691522232	1
288	249.91	118.7	1.1597	5.78744166428062	10.0344021286806	288	0.218783902219403	0.218783902219403	38.0946530544426	1
289	247.25	111.05	1.1147	5.56865776206122	10.2531860309	289	0.0758450861027278	0.0758450861027278	38.1704981405454	1
290	260.21	120.31	1.0991	5.49281267595849	10.3290311170027	290	-0.0879997473371379	0.0879997473371379	38.2584978878825	1
291	240.32	121.63	1.1172	5.58081242329563	10.2410313696656	291	-0.0165303392788001	0.0165303392788001	38.2750282271613	1
292	240.97	121.25	1.1206	5.59734276257443	10.2245010303868	292	0.0286850005132102	0.0286850005132102	38.3037132276745	1
293	239.63	121.72	1.1147	5.56865776206122	10.2531860309	293	-0.0763312725521033	0.0763312725521033	38.3800445002266	1
294	239.63	122.31	1.1304	5.64498903461332	10.1768547583479	294	-0.0685522893620778	0.0685522893620778	38.4485967895887	1
295	238.78	127.29	1.1445	5.7135413239754	10.1083024689858	295	-0.00972372898753093	0.00972372898753093	38.4583205185762	1
296	237.85	130.68	1.1465	5.72326505296293	10.0985787399983	296	-0.0709832216089623	0.0709832216089623	38.5293037401852	1
297	237.44	132.65	1.1611	5.79424827457189	10.0275955183893	297	-0.104530086615936	0.104530086615936	38.6338338268011	1
298	239.37	131.11	1.1826	5.89877836118783	9.9230654317734	298	-0.1259222903885	0.1259222903885	38.7597561171896	1
299	248.59	132.97	1.2085	6.02470065157633	9.7971431413849	299	-0.0354916108044812	0.0354916108044812	38.7952477279941	1
300	252.88	138.91	1.2158	6.06019226238081	9.76165153058042	300	0.232397122801943	0.232397122801943	39.0276448507961	1
301	254.52	144.34	1.168	5.82779513957887	9.99404865338237	301	-0.163844833439866	0.163844833439866	39.1914896842359	1
302	251.82	139.09	1.2017	5.99163997301873	9.8302038199425	302	-0.0092375425381519	0.0092375425381519	39.2007272267741	1
303	252.27	142.34	1.2036	6.00087751555689	9.82096627740435	303	-0.215866783523145	0.215866783523145	39.4165940102972	1
304	253.7	141.35	1.248	6.21674429908003	9.6050994938812	304	0.308242208904671	0.308242208904671	39.7248362192019	1
305	247.67	143.07	1.1846	5.90850209017536	9.91334170278587	305	0.00972372898752916	0.00972372898752916	39.7345599481894	1
306	230.78	145.9	1.1826	5.89877836118783	9.9230654317734	306	-0.15460729090171	0.15460729090171	39.8891672390911	1
307	233.62	154.97	1.2144	6.05338565208954	9.76845814087169	307	-0.407910431026846	0.407910431026846	40.297077670118	1
308	233.48	168.1	1.2983	6.46129608311639	9.36054770984485	308	0.291711869625871	0.291711869625871	40.5887895397438	1
309	233.01	178.48	1.2383	6.16958421349051	9.65225957947072	309	-0.211004919029381	0.211004919029381	40.7997944587732	1
310	240.9	181.19	1.2817	6.3805891325199	9.44125466044134	310	0.0471600855895176	0.0471600855895176	40.8469545443627	1
311	232.74	188.29	1.272	6.33342904693038	9.48841474603086	311	0.140021697420417	0.140021697420417	40.9869762417832	1
312	248.18	186.98	1.2432	6.19340734950996	9.62843644345127	312	-0.00680661029126917	0.00680661029126917	40.9937828520744	1
313	243.74	177.4	1.2446	6.20021395980123	9.62162983316	313	0.0189612715256828	0.0189612715256828	41.0127441236001	1
314	234.17	181.82	1.2407	6.18125268827555	9.64059110468569	314	0.0354916108044794	0.0354916108044794	41.0482357344046	1
315	244.68	177.03	1.2334	6.14576107747107	9.67608271549017	315	0.0904306795840188	0.0904306795840188	41.1386664139886	1
316	242.79	174.64	1.2148	6.05533039788705	9.76651339507418	316	-0.418120346463748	0.418120346463748	41.5567867604524	1
317	237.66	177.99	1.3008	6.4734507443508	9.34839304861044	317	0.284905259334602	0.284905259334602	41.841692019787	1
318	233.66	176.23	1.2422	6.1885454850162	9.63329830794504	318	0.0568838145770449	0.0568838145770449	41.898575834364	1
319	235.83	163.38	1.2305	6.13166167043915	9.69018212252208	319	0.133215087129148	0.133215087129148	42.0317909214932	1
320	231.7	165.16	1.2031	5.99844658331	9.82339720965123	320	-0.223159580263792	0.223159580263792	42.2549505017569	1
321	237.45	168.15	1.249	6.22160616357379	9.60023762938744	321	0.151690172205452	0.151690172205452	42.4066406739624	1
322	241.97	163.86	1.2178	6.06991599136834	9.75192780159289	322	0.20176737649123	0.20176737649123	42.6084080504536	1
323	245.39	157.52	1.1763	5.86814861487711	9.95369517808412	323	-0.0568838145770449	0.0568838145770449	42.6652918650307	1
324	244.35	156.19	1.188	5.92503242945416	9.89681136350708	324	-0.0262540682663293	0.0262540682663293	42.691545933297	1
325	242.2	161.02	1.1934	5.95128649772049	9.87055729524075	325	-0.0593147468239277	0.0593147468239277	42.7508606801209	1
326	231.84	160.56	1.2056	6.01060124454441	9.81124254841682	326	-0.021392203772562	0.021392203772562	42.7722528838935	1
327	234.78	155.2	1.21	6.03199344831698	9.78985034464426	327	0.0170165257281738	0.0170165257281738	42.7892694096217	1
328	237.93	158.92	1.2065	6.0149769225888	9.80686687037243	328	0.0140994070319174	0.0140994070319174	42.8033688166536	1
329	245.42	154.97	1.2036	6.00087751555689	9.82096627740435	329	-0.0739003403052223	0.0739003403052223	42.8772691569588	1
330	236.89	150.59	1.2188	6.07477785586211	9.74706593709913	330	-0.0544528823301604	0.0544528823301604	42.931722039289	1
331	241.82	150.53	1.23	6.12923073819227	9.69261305476897	331	0.163844833439864	0.163844833439864	43.0955668727288	1
332	243.38	152	1.1963	5.9653859047524	9.85645788820883	332	-0.144883561914183	0.144883561914183	43.240450434643	1
333	246.77	156.17	1.2261	6.11026946666659	9.71157432629465	333	0.18766796945931	0.18766796945931	43.4281184041023	1
334	240.72	140.7	1.1875	5.92260149720728	9.89924229575396	334	0.263513055562038	0.263513055562038	43.6916314596644	1
335	246.72	141.52	1.1333	5.65908844164524	10.162755351316	335	-0.439026363786938	0.439026363786938	44.1306578234513	1
336	251.96	141.74	1.2236	6.09811480543218	9.72372898752906	336	0.0685522893620814	0.0685522893620814	44.1992101128134	1
337	264.6	138.19	1.2095	6.0295625160701	9.79228127689114	337	0.137590765173535	0.137590765173535	44.3368008779869	1
338	263.78	145.14	1.1812	5.89197175089656	9.92987204206467	338	-0.0403534752982431	0.0403534752982431	44.3771543532852	1
339	269.77	138.35	1.1895	5.9323252261948	9.88951856676643	339	-0.0403534752982466	0.0403534752982466	44.4175078285834	1
340	260.16	146.1	1.1978	5.97267870149305	9.84916509146818	340	-0.211004919029381	0.211004919029381	44.6285127476128	1
341	244.98	172.88	1.2412	6.18368362052243	9.6381601724388	341	0.00729279674064642	0.00729279674064642	44.6358055443534	1
342	255.63	171.41	1.2397	6.17639082378178	9.64545296917945	342	0.253789326574509	0.253789326574509	44.8895948709279	1
343	253.12	165.42	1.1875	5.92260149720728	9.89924229575396	343	-0.11376762915409	0.11376762915409	45.003362500082	1
344	263.1	170.8	1.2109	6.03636912636137	9.78547466659987	344	-0.1259222903885	0.1259222903885	45.1292847904705	1
345	259.09	170.62	1.2368	6.16229141674987	9.65955237621137	345	-0.0666075435645741	0.0666075435645741	45.1958923340351	1
346	265.22	174.49	1.2505	6.22889896031444	9.59294483264679	346	0.047646272038893	0.047646272038893	45.243538606074	1
347	260.85	169.6	1.2407	6.18125268827555	9.64059110468569	347	0.299004666366518	0.299004666366518	45.5425432724405	1
348	257.31	161.35	1.1792	5.88224802190903	9.9395957710522	348	-0.140021697420419	0.140021697420419	45.6825649698609	1
349	253.55	153.52	1.208	6.02226971932945	9.79957407363178	349	-0.246982716283238	0.246982716283238	45.9295476861442	1
350	252.38	160.24	1.2588	6.26925243561269	9.55259135734855	350	0.128353222635383	0.128353222635383	46.0579009087796	1
351	255.4	150.44	1.2324	6.1408992129773	9.68094457998393	351	0.0452153397920121	0.0452153397920121	46.1031162485716	1
352	238.72	150.66	1.2231	6.09568387318529	9.72615991977594	352	0.0875135608877606	0.0875135608877606	46.1906298094593	1
353	235.4	134.22	1.2051	6.00817031229753	9.8136734806637	353	0.363181277684209	0.363181277684209	46.5538110871435	1
354	250.6	125.41	1.1304	5.64498903461332	10.1768547583479	354	0.12106042589474	0.12106042589474	46.6748715130383	1
355	252.92	118.71	1.1055	5.52392860871858	10.2979151842427	355	0.0145855934812928	0.0145855934812928	46.6894571065196	1
356	251.69	114.24	1.1025	5.50934301523729	10.3125007777239	356	-0.244551784036357	0.244551784036357	46.9340088905559	1
357	248.26	123.64	1.1528	5.75389479927365	10.0679489936876	357	-0.0831378828433724	0.0831378828433724	47.0171467733993	1
358	245.29	125.9	1.1699	5.83703268211702	9.98481111084421	358	0.294142801872754	0.294142801872754	47.3112895752721	1
359	239.46	121.13	1.1094	5.54288988024427	10.278953912717	359	-0.268374920055802	0.268374920055802	47.5796644953279	1
360	238.17	123.51	1.1646	5.81126480030007	10.0105789926612	360	0.121546612344112	0.121546612344112	47.701211107672	1
361	234.26	126.71	1.1396	5.68971818795595	10.1321256050053	361	-0.0121546612344101	0.0121546612344101	47.7133657689064	1
362	258.25	138.37	1.1421	5.70187284919037	10.1199709437709	362	-0.0072927967406482	0.0072927967406482	47.720658565647	1
363	266.22	122.17	1.1436	5.70916564593101	10.1126781470302	363	-0.161413901192983	0.161413901192983	47.88207246684	1
364	258.97	125.89	1.1768	5.870579547124	9.95126424583724	364	0.401590007184952	0.401590007184952	48.283662474025	1
365	249.05	113.5	1.0942	5.46898953993905	10.3528542530222	365	-0.0403534752982448	0.0403534752982448	48.3240159493232	1
366	232.43	108.09	1.1025	5.50934301523729	10.3125007777239	366	-0.382628735659271	0.382628735659271	48.7066446849825	1
367	233.24	119.13	1.1812	5.89197175089656	9.92987204206467	367	0.240176105991971	0.240176105991971	48.9468207909744	1
368	241.19	117.14	1.1318	5.65179564490459	10.1700481480566	368	-0.294628988322131	0.294628988322131	49.2414497792966	1
369	230.93	113.87	1.1924	5.94642463322672	9.87541915973451	369	0.379711616963007	0.379711616963007	49.6211613962596	1
370	238.75	101.44	1.1143	5.56671301626371	10.2551307766975	370	-0.0826516963939952	0.0826516963939952	49.7038130926536	1
371	245.17	98.751	1.1313	5.64936471265771	10.1724790803035	371	-0.0403534752982466	0.0403534752982466	49.7441665679518	1
372	247.84	102.04	1.1396	5.68971818795595	10.1321256050053	372	-0.144883561914181	0.144883561914181	49.889050129866	1
373	261	88.233	1.1694	5.83460174987014	9.9872420430911	373	0.339358141664764	0.339358141664764	50.2284082715308	1
374	272.67	89.587	1.0996	5.49524360820537	10.3266001847559	374	0.130297968432888	0.130297968432888	50.3587062399637	1
375	261.51	85.946	1.0728	5.36494563977248	10.4568981531887	375	-0.261082123315155	0.261082123315155	50.6197883632788	1
376	277.38	95.021	1.1265	5.62602776308764	10.1958160298736	376	0.0452153397920103	0.0452153397920103	50.6650037030708	1
377	279.62	91.706	0.10547	0.661918259019241	10.2410313696656	377	0.0452153397920103	0.0452153397920103	50.7102190428628	1
378	264.99	92.338	1.1079	5.53559708350362	10.2862467094576	378	-0.135159832926654	0.135159832926654	50.8453788757895	1
379	255.95	97.34	1.1357	5.67075691643027	10.151086876531	379	0.130297968432888	0.130297968432888	50.9756768442224	1
380	241.57	94.683	1.1089	5.54045894799738	10.2813848449638	380	0.0758450861027278	0.0758450861027278	51.0515219303251	1
381	238.43	76.973	1.0933	5.46461386189466	10.3572299310666	381	0.275667716796448	0.275667716796448	51.3271896471216	1
382	237.1	89.126	1.0366	5.18894614509821	10.632897647863	382	0.0855688150902569	0.0855688150902569	51.4127584622118	1
383	242.67	81.197	1.019	5.10337733000795	10.7184664629533	383	-0.0952925440777843	0.0952925440777843	51.5080510062896	1
384	241.73	79.801	1.0386	5.19866987408574	10.6231739188755	384	0.0879997473371361	0.0879997473371361	51.5960507536267	1
385	252.39	66.102	1.0205	5.1106701267486	10.7111736662126	385	0.0140994070319174	0.0140994070319174	51.6101501606586	1
386	251.68	57.747	1.0176	5.09657071971668	10.7252730732446	386	-0.00680661029126917	0.00680661029126917	51.6169567709499	1
387	269.5	61.513	1.019	5.10337733000795	10.7184664629533	387	-0.00972372898752916	0.00972372898752916	51.6266804999375	1
388	271.28	62.642	1.021	5.11310105899548	10.7087427339658	388	-0.0758450861027278	0.0758450861027278	51.7025255860402	1
389	254.5	67.508	1.0366	5.18894614509821	10.632897647863	389	0.0855688150902569	0.0855688150902569	51.7880944011304	1
390	257.03	69.882	1.019	5.10337733000795	10.7184664629533	390	0	0	51.7880944011304	1
391	267.74	71.677	1.019	5.10337733000795	10.7184664629533	391	-0.0666075435645741	0.0666075435645741	51.854701944695	1
392	274.06	71.858	1.0327	5.16998487357253	10.6518589193887	392	0.0685522893620796	0.0685522893620796	51.9232542340571	1
393	274.79	61.38	1.0186	5.10143258421045	10.7204112087508	393	-0.0116684747850346	0.0116684747850346	51.9349227088421	1
394	278.1	54.441	1.021	5.11310105899548	10.7087427339658	394	-0.0782760183496087	0.0782760183496087	52.0131987271917	1
395	256.62	59.493	1.0371	5.19137707734509	10.6304667156161	395	0.0831378828433724	0.0831378828433724	52.0963366100351	1
396	249.11	61.26	1.02	5.10823919450172	10.7136045984595	396	0.00243093224688273	0.00243093224688273	52.098767542282	1
397	249.17	55.515	1.0195	5.10580826225484	10.7160355307064	397	-0.050077204285774	0.050077204285774	52.1488447465678	1
398	256.38	55.628	1.0298	5.15588546654061	10.6659583264206	398	0.0379225430513621	0.0379225430513621	52.1867672896191	1
399	265.21	45.966	1.022	5.11796292348925	10.703880869472	399	0.0311159327600929	0.0311159327600929	52.2178832223792	1
400	254.36	41.454	1.0156	5.08684699072915	10.7349968022321	400	-0.00972372898752916	0.00972372898752916	52.2276069513667	1
401	240.49	27.599	1.0176	5.09657071971668	10.7252730732446	401	-0.0165303392787983	0.0165303392787983	52.2441372906455	1
402	241.13	28.527	1.021	5.11310105899548	10.7087427339658	402	0.0116684747850346	0.0116684747850346	52.2558057654306	1
403	240.27	29.646	1.0186	5.10143258421045	10.7204112087508	403	0.00243093224688273	0.00243093224688273	52.2582366976775	1
404	232.35	29.634	1.0181	5.09900165196356	10.7228421409977	404	-0.00923754253815368	0.00923754253815368	52.2674742402156	1
405	237.55	27.391	1.02	5.10823919450172	10.7136045984595	405	-0.0121546612344101	0.0121546612344101	52.27962890145	1
406	253.31	21.339	1.0225	5.12039385573613	10.7014499372251	406	0.0286850005132102	0.0286850005132102	52.3083139019632	1
407	265.3	13.739	1.0166	5.09170885522292	10.7301349377383	407	-0.00729279674064642	0.00729279674064642	52.3156066987039	1
408	273.14	11.948	1.0181	5.09900165196356	10.7228421409977	408	-0.0116684747850364	0.0116684747850364	52.3272751734889	1
409	277.29	13.925	1.0205	5.1106701267486	10.7111736662126	409	0	0	52.3272751734889	1
410	259.69	15.161	1.0205	5.1106701267486	10.7111736662126	410	0.00486186449376547	0.00486186449376547	52.3321370379827	1
411	258.23	19.22	1.0195	5.10580826225484	10.7160355307064	411	0.0165303392787983	0.0165303392787983	52.3486673772615	1
412	243.17	27.036	1.0161	5.08927792297604	10.7325658699852	412	-0.00729279674064642	0.00729279674064642	52.3559601740021	1
413	251.4	28.882	1.0176	5.09657071971668	10.7252730732446	413	-0.0116684747850346	0.0116684747850346	52.3676286487872	1
414	240.77	34.237	1.02	5.10823919450172	10.7136045984595	414	0.0116684747850346	0.0116684747850346	52.3792971235722	1
415	248.02	33.837	1.0176	5.09657071971668	10.7252730732446	415	0	0	52.3792971235722	1
416	249.14	33.378	1.0176	5.09657071971668	10.7252730732446	416	-0.00680661029126917	0.00680661029126917	52.3861037338635	1
417	248.12	47.646	1.019	5.10337733000795	10.7184664629533	417	0.0140994070319156	0.0140994070319156	52.4002031408954	1
418	254.58	42.705	1.0161	5.08927792297604	10.7325658699852	418	-0.00729279674064642	0.00729279674064642	52.407495937636	1
419	249.11	44.437	1.0176	5.09657071971668	10.7252730732446	419	-0.168220511484254	0.168220511484254	52.5757164491203	1
420	232.3	64.747	1.0522	5.26479123120094	10.5570525617603	420	0.140021697420419	0.140021697420419	52.7157381465407	1
421	230.78	71.598	1.0234	5.12476953378052	10.6970742591807	421	0.00243093224688451	0.00243093224688451	52.7181690787876	1
422	233.92	76.652	1.0229	5.12233860153363	10.6995051914276	422	-0.33741339586726	0.33741339586726	53.0555824746548	1
423	236.35	78.23	1.0923	5.45975199740089	10.3620917955603	423	0.308728395354049	0.308728395354049	53.3643108700089	1
424	252.67	65.921	1.0288	5.15102360204684	10.6708201909144	424	0.0452153397920103	0.0452153397920103	53.4095262098009	1
425	251.31	67.205	1.0195	5.10580826225484	10.7160355307064	425	0.00437567804438821	0.00437567804438821	53.4139018878453	1
426	250.06	69.787	1.0186	5.10143258421045	10.7204112087508	426	0.00243093224688273	0.00243093224688273	53.4163328200922	1
427	253.14	53.375	1.0181	5.09900165196356	10.7228421409977	427	-0.00680661029127094	0.00680661029127094	53.4231394303834	1
428	252.71	53.298	1.0195	5.10580826225484	10.7160355307064	428	-0.0213922037725638	0.0213922037725638	53.444531634156	1
429	232.77	52.625	1.0239	5.1272004660274	10.6946433269338	429	0.0165303392787983	0.0165303392787983	53.4610619734348	1
430	230.47	47.656	1.0205	5.1106701267486	10.7111736662126	430	-0.0189612715256811	0.0189612715256811	53.4800232449605	1
431	234.74	47.459	1.0244	5.12963139827428	10.692212394687	431	0.0262540682663293	0.0262540682663293	53.5062773132268	1
432	234.53	45.367	1.019	5.10337733000795	10.7184664629533	432	-0.00972372898752916	0.00972372898752916	53.5160010422143	1
433	233.75	36.423	1.021	5.11310105899548	10.7087427339658	433	0.00729279674064642	0.00729279674064642	53.523293838955	1
434	236.6	54.175	1.0195	5.10580826225484	10.7160355307064	434	0.00680661029127094	0.00680661029127094	53.5301004492463	1
435	235.09	63.688	1.0181	5.09900165196356	10.7228421409977	435	0.00486186449376369	0.00486186449376369	53.53496231374	1
436	238.63	63.018	1.0171	5.0941397874698	10.7277040054914	436	0.00729279674064642	0.00729279674064642	53.5422551104807	1
437	240.35	60.343	1.0156	5.08684699072915	10.7349968022321	437	-0.0335468650069739	0.0335468650069739	53.5758019754876	1
438	236.47	57.374	1.0225	5.12039385573613	10.7014499372251	438	0.0145855934812928	0.0145855934812928	53.5903875689689	1
439	242.47	70.831	1.0195	5.10580826225484	10.7160355307064	439	-0.0379225430513639	0.0379225430513639	53.6283101120203	1
440	239.59	67.889	1.0273	5.1437308053062	10.678112987655	440	-0.161413901192981	0.161413901192981	53.7897240132133	1
441	232.63	83.976	1.0605	5.30514470649918	10.5166990864621	441	-0.0359777972538602	0.0359777972538602	53.8257018104671	1
442	234.27	90.959	1.0679	5.34112250375304	10.4807212892082	442	-0.522164246630309	0.522164246630309	54.3478660570975	1
443	230.48	90.833	1.1753	5.86328675038335	9.95855704257789	443	0.0666075435645741	0.0666075435645741	54.414473600662	1
444	231.37	94.865	1.1616	5.79667920681877	10.0251645861425	444	0.671909673038257	0.671909673038257	55.0863832737003	1
445	241.51	82.6	1.0234	5.12476953378052	10.6970742591807	445	0.0189612715256828	0.0189612715256828	55.105344545226	1
446	234.37	75.824	1.0195	5.10580826225484	10.7160355307064	446	-0.0145855934812928	0.0145855934812928	55.1199301387073	1
447	242.93	82.875	1.0225	5.12039385573613	10.7014499372251	447	0.0145855934812928	0.0145855934812928	55.1345157321886	1
448	254.74	77.425	1.0195	5.10580826225484	10.7160355307064	448	-0.320396870139081	0.320396870139081	55.4549126023276	1
449	262.59	79.759	1.0854	5.42620513239392	10.3956386605673	449	0.31067314115155	0.31067314115155	55.7655857434792	1
450	258.39	77.02	1.0215	5.11553199124236	10.7063118017189	450	0.00972372898753093	0.00972372898753093	55.7753094724667	1
451	251.93	66.232	1.0195	5.10580826225484	10.7160355307064	451	-0.111822883356584	0.111822883356584	55.8871323558233	1
452	258.35	60.417	1.0425	5.21763114561142	10.6042126473498	452	-0.151690172205454	0.151690172205454	56.0388225280288	1
453	257.37	62.703	1.0737	5.36932131781687	10.4525224751444	453	0.263513055562038	0.263513055562038	56.3023355835908	1
454	240.19	57.347	1.0195	5.10580826225484	10.7160355307064	454	0	0	56.3023355835908	1
455	245.86	63.466	1.0195	5.10580826225484	10.7160355307064	455	-0.0189612715256828	0.0189612715256828	56.3212968551165	1
456	246.71	54.551	1.0234	5.12476953378052	10.6970742591807	456	0.023336949570071	0.023336949570071	56.3446338046866	1
457	248.1	55.054	1.0186	5.10143258421045	10.7204112087508	457	-0.0661213571151986	0.0661213571151986	56.4107551618017	1
458	238.91	55.889	1.0322	5.16755394132564	10.6542898516356	458	0.073414153855845	0.073414153855845	56.4841693156576	1
459	247.1	52.568	1.0171	5.0941397874698	10.7277040054914	459	-0.00243093224688273	0.00243093224688273	56.4866002479045	1
460	261.12	53.492	1.0176	5.09657071971668	10.7252730732446	460	-0.00243093224688096	0.00243093224688096	56.4890311801514	1
461	271.87	54.738	1.0181	5.09900165196356	10.7228421409977	461	0.0170165257281738	0.0170165257281738	56.5060477058795	1
462	271.01	63.885	1.0146	5.08198512623539	10.7398586667258	462	-0.111822883356584	0.111822883356584	56.6178705892361	1
463	255.29	73.405	1.0376	5.19380800959197	10.6280357833693	463	0.0948063576284106	0.0948063576284106	56.7126769468645	1
464	259.37	68.385	1.0181	5.09900165196356	10.7228421409977	464	0.00243093224688096	0.00243093224688096	56.7151078791114	1
465	246.33	74.121	1.0176	5.09657071971668	10.7252730732446	465	-0.0116684747850346	0.0116684747850346	56.7267763538964	1
466	243.59	59.092	1.02	5.10823919450172	10.7136045984595	466	-0.00486186449376369	0.00486186449376369	56.7316382183902	1
467	240.99	51.811	1.021	5.11310105899548	10.7087427339658	467	0.0165303392787983	0.0165303392787983	56.748168557669	1
468	244.73	50.829	1.0176	5.09657071971668	10.7252730732446	468	-0.00680661029126917	0.00680661029126917	56.7549751679603	1
469	255.1	35.572	1.019	5.10337733000795	10.7184664629533	469	0.00680661029126917	0.00680661029126917	56.7617817782515	1
470	253.54	35.96	1.0176	5.09657071971668	10.7252730732446	470	-0.00680661029126917	0.00680661029126917	56.7685883885428	1
471	257.16	35.069	1.019	5.10337733000795	10.7184664629533	471	-0.0170165257281756	0.0170165257281756	56.785604914271	1
472	258.24	40.333	1.0225	5.12039385573613	10.7014499372251	472	0.0145855934812928	0.0145855934812928	56.8001905077523	1
473	255.04	44.283	1.0195	5.10580826225484	10.7160355307064	473	-0.0121546612344119	0.0121546612344119	56.8123451689867	1
474	242.62	33.542	1.022	5.11796292348925	10.703880869472	474	0.00486186449376547	0.00486186449376547	56.8172070334805	1
475	240.27	33.796	1.021	5.11310105899548	10.7087427339658	475	0.00972372898752916	0.00972372898752916	56.826930762468	1
476	236.19	31.531	1.019	5.10337733000795	10.7184664629533	476	0.0140994070319156	0.0140994070319156	56.8410301694999	1
477	240.72	43.724	1.0161	5.08927792297604	10.7325658699852	477	-0.00729279674064642	0.00729279674064642	56.8483229662405	1
478	236.89	41.726	1.0176	5.09657071971668	10.7252730732446	478	-0.0354916108044812	0.0354916108044812	56.883814577045	1
479	234.71	36.518	1.0249	5.13206233052116	10.6897814624401	479	0.0379225430513639	0.0379225430513639	56.9217371200964	1
480	233.94	37.193	1.0171	5.0941397874698	10.7277040054914	480	-0.00729279674064642	0.00729279674064642	56.929029916837	1
481	234.22	26.822	1.0186	5.10143258421045	10.7204112087508	481	-0.00437567804438821	0.00437567804438821	56.9334055948814	1
482	250.53	33.187	1.0195	5.10580826225484	10.7160355307064	482	-0.0213922037725638	0.0213922037725638	56.954797798654	1
483	255.4	30.335	1.0239	5.1272004660274	10.6946433269338	483	0.0281988140638347	0.0281988140638347	56.9829966127178	1
484	243.82	16.649	1.0181	5.09900165196356	10.7228421409977	484	-0.00680661029127094	0.00680661029127094	56.9898032230091	1
485	256.26	13.11	1.0195	5.10580826225484	10.7160355307064	485	-0.0262540682663293	0.0262540682663293	57.0160572912754	1
486	250.68	17.472	1.0249	5.13206233052116	10.6897814624401	486	0.0238231360194465	0.0238231360194465	57.0398804272949	1
487	245.25	10.54	1.02	5.10823919450172	10.7136045984595	487	-0.0189612715256811	0.0189612715256811	57.0588416988206	1
488	260.64	14.453	1.0239	5.1272004660274	10.6946433269338	488	0.025767881816952	0.025767881816952	57.0846095806375	1
489	256.65	18.988	1.0186	5.10143258421045	10.7204112087508	489	0.0170165257281756	0.0170165257281756	57.1016261063657	1
490	256.96	12.839	1.0151	5.08441605848227	10.737427734479	490	-0.0403534752982466	0.0403534752982466	57.1419795816639	1
491	255.14	13.812	1.0234	5.12476953378052	10.6970742591807	491	0.0379225430513639	0.0379225430513639	57.1799021247153	1
492	249.96	17.911	1.0156	5.08684699072915	10.7349968022321	492	-0.00972372898752916	0.00972372898752916	57.1896258537028	1
493	245.97	15.905	1.0176	5.09657071971668	10.7252730732446	493	-0.0140994070319174	0.0140994070319174	57.2037252607347	1
494	244.84	11.384	1.0205	5.1106701267486	10.7111736662126	494	0.00243093224688273	0.00243093224688273	57.2061561929816	1
495	240.9	16.943	1.02	5.10823919450172	10.7136045984595	495	-0.0140994070319156	0.0140994070319156	57.2202556000135	1
496	236.01	23.307	1.0229	5.12233860153363	10.6995051914276	496	0.0092375425381519	0.0092375425381519	57.2294931425517	1
497	242.71	39.997	1.021	5.11310105899548	10.7087427339658	497	0.0116684747850346	0.0116684747850346	57.2411616173367	1
498	260.53	48.558	1.0186	5.10143258421045	10.7204112087508	498	-0.00194474579750548	0.00194474579750548	57.2431063631342	1
499	250.73	40.214	1.019	5.10337733000795	10.7184664629533	499	-0.00243093224688273	0.00243093224688273	57.2455372953811	1
500	255.64	46.025	1.0195	5.10580826225484	10.7160355307064	500	NA	NA	NA	1
501	248.73	31.193	1.0244	5.12963139827428	10.692212394687	1	0.0354916108044812	0.0354916108044812	0.0354916108044812	2
502	251.6	24.622	1.0171	5.0941397874698	10.7277040054914	2	-0.00486186449376369	0.00486186449376369	0.0403534752982448	2
503	252.33	22.036	1.0181	5.09900165196356	10.7228421409977	3	0.00243093224688096	0.00243093224688096	0.0427844075451258	2
504	250.76	25.538	1.0176	5.09657071971668	10.7252730732446	4	0.00243093224688273	0.00243093224688273	0.0452153397920085	2
505	263.76	32.907	1.0171	5.0941397874698	10.7277040054914	5	-0.0092375425381519	0.0092375425381519	0.0544528823301604	2
506	276.71	29.253	1.019	5.10337733000795	10.7184664629533	6	0.00437567804438821	0.00437567804438821	0.0588285603745486	2
507	278.58	32.121	1.0181	5.09900165196356	10.7228421409977	7	0	0	0.0588285603745486	2
508	279.54	61.759	1.0181	5.09900165196356	10.7228421409977	8	0.00729279674064642	0.00729279674064642	0.0661213571151951	2
509	272.69	63.126	1.0166	5.09170885522292	10.7301349377383	9	-0.00972372898752916	0.00972372898752916	0.0758450861027242	2
510	275.54	62.536	1.0186	5.10143258421045	10.7204112087508	10	-0.00923754253815368	0.00923754253815368	0.0850826286408779	2
511	276.07	61.193	1.0205	5.1106701267486	10.7111736662126	11	-0.00729279674064642	0.00729279674064642	0.0923754253815243	2
512	278.61	60.006	1.022	5.11796292348925	10.703880869472	12	0	0	0.0923754253815243	2
513	275.41	24.907	1.022	5.11796292348925	10.703880869472	13	0.0189612715256828	0.0189612715256828	0.111336696907207	2
514	275.5	35.092	1.0181	5.09900165196356	10.7228421409977	14	-0.00923754253815368	0.00923754253815368	0.120574239445361	2
515	256.79	33.79	1.02	5.10823919450172	10.7136045984595	15	-0.0072927967406482	0.0072927967406482	0.127867036186009	2
516	256.56	36.086	1.0215	5.11553199124236	10.7063118017189	16	0.0403534752982466	0.0403534752982466	0.168220511484256	2
517	274.67	26.27	1.0132	5.07517851594412	10.7466652770171	17	-0.0403534752982466	0.0403534752982466	0.208573986782502	2
518	275.01	10.805	1.0215	5.11553199124236	10.7063118017189	18	0.0189612715256828	0.0189612715256828	0.227535258308185	2
519	276.06	17.062	1.0176	5.09657071971668	10.7252730732446	19	-0.00486186449376369	0.00486186449376369	0.232397122801949	2
520	266.89	13.653	1.0186	5.10143258421045	10.7204112087508	20	-0.00923754253815368	0.00923754253815368	0.241634665340102	2
521	277.64	15.731	1.0205	5.1106701267486	10.7111736662126	21	0.0116684747850364	0.0116684747850364	0.253303140125139	2
522	276.11	15.473	1.0181	5.09900165196356	10.7228421409977	22	-0.00243093224688273	0.00243093224688273	0.255734072372022	2
523	265.12	23.957	1.0186	5.10143258421045	10.7204112087508	23	0.00486186449376369	0.00486186449376369	0.260595936865785	2
524	266.19	25.123	1.0176	5.09657071971668	10.7252730732446	24	0.00486186449376547	0.00486186449376547	0.265457801359551	2
525	267.31	25.282	1.0166	5.09170885522292	10.7301349377383	25	-0.0189612715256828	0.0189612715256828	0.284419072885234	2
526	263.24	35.275	1.0205	5.1106701267486	10.7111736662126	26	0.0189612715256828	0.0189612715256828	0.303380344410916	2
527	267.53	39.595	1.0166	5.09170885522292	10.7301349377383	27	-0.0354916108044812	0.0354916108044812	0.338871955215398	2
528	263.56	56.65	1.0239	5.1272004660274	10.6946433269338	28	0.0189612715256811	0.0189612715256811	0.357833226741079	2
529	268.24	52.141	1.02	5.10823919450172	10.7136045984595	29	0.0189612715256811	0.0189612715256811	0.37679449826676	2
530	255.86	53.011	1.0161	5.08927792297604	10.7325658699852	30	-0.0213922037725638	0.0213922037725638	0.398186702039323	2
531	253.94	61.831	1.0205	5.1106701267486	10.7111736662126	31	0.0238231360194465	0.0238231360194465	0.42200983805877	2
532	246.18	65.763	1.0156	5.08684699072915	10.7349968022321	32	-0.0568838145770449	0.0568838145770449	0.478893652635815	2
533	251.19	78.926	1.0273	5.1437308053062	10.678112987655	33	0.0379225430513639	0.0379225430513639	0.516816195687179	2
534	253	72.41	1.0195	5.10580826225484	10.7160355307064	34	0.0238231360194447	0.0238231360194447	0.540639331706624	2
535	265.72	76.539	1.0146	5.08198512623539	10.7398586667258	35	-0.0170165257281738	0.0170165257281738	0.557655857434797	2
536	270.11	74.614	1.0181	5.09900165196356	10.7228421409977	36	0	0	0.557655857434797	2
537	264.91	77.859	1.0181	5.09900165196356	10.7228421409977	37	-0.00243093224688273	0.00243093224688273	0.56008678968168	2
538	273.04	76.544	1.0186	5.10143258421045	10.7204112087508	38	-0.0826516963939969	0.0826516963939969	0.642738486075677	2
539	269.81	83.807	1.0356	5.18408428060444	10.6377595123568	39	-0.306297463107166	0.306297463107166	0.949035949182843	2
540	275.72	88.465	1.0986	5.49038174371161	10.3314620492496	40	0.384573481456775	0.384573481456775	1.33360943063962	2
541	271.52	87.132	1.0195	5.10580826225484	10.7160355307064	41	-0.363181277684211	0.363181277684211	1.69679070832383	2
542	264.21	95.261	1.0942	5.46898953993905	10.3528542530222	42	0.163844833439866	0.163844833439866	1.86063554176369	2
543	259.7	94.683	1.0605	5.30514470649918	10.5166990864621	43	0.047160085589514	0.047160085589514	1.90779562735321	2
544	249.5	93.921	1.0508	5.25798462090966	10.5638591720516	44	-0.372418820222361	0.372418820222361	2.28021444757557	2
545	231.11	98.003	1.1274	5.63040344113203	10.1914403518292	45	0.149259239958569	0.149259239958569	2.42947368753414	2
546	237.08	102.04	1.0967	5.48114420117346	10.3406995917878	46	-0.149259239958569	0.149259239958569	2.57873292749271	2
547	231.15	106.05	1.1274	5.63040344113203	10.1914403518292	47	0.184750850763052	0.184750850763052	2.76348377825576	2
548	239.41	101.91	1.0894	5.44565259036897	10.3761912025923	48	-0.0422982210957521	0.0422982210957521	2.80578199935151	2
549	257.45	95.992	1.0981	5.48795081146473	10.3338929814965	49	-0.0194474579750583	0.0194474579750583	2.82522945732657	2
550	267.51	100.45	1.1021	5.50739826943979	10.3144455235214	50	0.0690384758114551	0.0690384758114551	2.89426793313802	2
551	260.41	93.201	1.0879	5.43835979362833	10.3834839993329	51	-0.0831378828433724	0.0831378828433724	2.9774058159814	2
552	248.01	99.301	1.105	5.5214976764717	10.3003461164895	52	0.0403534752982448	0.0403534752982448	3.01775929127964	2
553	247.79	100.86	1.0967	5.48114420117346	10.3406995917878	53	-0.0452153397920103	0.0452153397920103	3.06297463107165	2
554	263.32	109.14	1.106	5.52635954096547	10.2954842519958	54	0.0807069505964932	0.0807069505964932	3.14368158166815	2
555	259.74	108.21	1.0894	5.44565259036897	10.3761912025923	55	-0.104043900166563	0.104043900166563	3.24772548183471	2
556	258.71	113.61	1.1108	5.54969649053554	10.2721473024257	56	0.0782760183496087	0.0782760183496087	3.32600150018432	2
557	256.5	109.29	1.0947	5.47142047218593	10.3504233207753	57	-0.244551784036355	0.244551784036355	3.57055328422067	2
558	259.39	131.99	1.145	5.71597225622228	10.105871536739	58	-0.130784154882265	0.130784154882265	3.70133743910294	2
559	261.14	131.29	1.1719	5.84675641110455	9.97508738185669	59	0.157038223148593	0.157038223148593	3.85837566225153	2
560	255.71	131.26	1.1396	5.68971818795595	10.1321256050053	60	-0.0598009332733014	0.0598009332733014	3.91817659552483	2
561	256.16	149.01	1.1519	5.74951912122926	10.072324671732	61	-0.232397122801945	0.232397122801945	4.15057371832678	2
562	254.75	160.64	1.1997	5.9819162440312	9.83992754893003	62	-0.467711364300149	0.467711364300149	4.61828508262693	2
563	251.04	179.56	1.2959	6.44962760833135	9.37221618462988	63	0.135159832926654	0.135159832926654	4.75344491555358	2
564	251	186.37	1.2681	6.3144677754047	9.50737601755654	64	-0.0495910178363967	0.0495910178363967	4.80303593338998	2
565	237.55	193.8	1.2783	6.3640587932411	9.45778499972014	65	-0.00486186449376547	0.00486186449376547	4.80789779788374	2
566	258.23	193.09	1.2793	6.36892065773486	9.45292313522637	66	0.111822883356584	0.111822883356584	4.91972068124033	2
567	269.83	187.22	1.2563	6.25709777437828	9.56474601858296	67	0	0	4.91972068124033	2
568	268.34	188.02	1.2563	6.25709777437828	9.56474601858296	68	-0.0286850005132102	0.0286850005132102	4.94840568175354	2
569	274.55	174.12	1.2622	6.28578277489149	9.53606101806975	69	0.211004919029378	0.211004919029378	5.15941060078291	2
570	269.21	166.91	1.2188	6.07477785586211	9.74706593709913	70	-0.130297968432888	0.130297968432888	5.2897085692158	2
571	275.17	164.48	1.2456	6.205075824295	9.61676796866624	71	0.239689919542592	0.239689919542592	5.52939848875839	2
572	276.97	143.12	1.1963	5.9653859047524	9.85645788820883	72	-0.0879997473371361	0.0879997473371361	5.61739823609553	2
573	275.27	145.32	1.2144	6.05338565208954	9.76845814087169	73	-0.0116684747850364	0.0116684747850364	5.62906671088057	2
574	275.45	144.82	1.2168	6.06505412687458	9.75678966608666	74	0.25622025882139	0.25622025882139	5.88528696970196	2
575	270.72	145.19	1.1641	5.80883386805319	10.013009924908	75	0.244551784036357	0.244551784036357	6.12983875373831	2
576	254.17	133.21	1.1138	5.56428208401683	10.2575617089444	76	-0.28928093737899	0.28928093737899	6.4191196911173	2
577	252.85	130.45	1.1733	5.85356302139582	9.96828077156541	77	0.199336444244345	0.199336444244345	6.61845613536165	2
578	243.21	123.39	1.1323	5.65422657715147	10.1676172158098	78	-0.102099154369053	0.102099154369053	6.7205552897307	2
579	248.37	133.5	1.1533	5.75632573152053	10.0655180614407	79	-0.0593147468239277	0.0593147468239277	6.77987003655463	2
580	271.43	143.97	1.1655	5.81564047834446	10.0062033146168	80	0.00243093224688273	0.00243093224688273	6.78230096880151	2
581	277.11	140.84	1.165	5.81320954609757	10.0086342468637	81	-0.0170165257281774	0.0170165257281774	6.79931749452969	2
582	276.33	135.25	1.1685	5.83022607182575	9.99161772113548	82	0.0807069505964932	0.0807069505964932	6.88002444512618	2
583	271.92	114.85	1.1519	5.74951912122926	10.072324671732	83	0.159469155395474	0.159469155395474	7.03949360052166	2
584	270.96	124.53	1.1191	5.59004996583378	10.2317938271275	84	-0.368043142177974	0.368043142177974	7.40753674269963	2
585	263.64	134.43	1.1948	5.95809310801176	9.86375068494948	85	0.0948063576284088	0.0948063576284088	7.50234310032804	2
586	263.64	127.78	1.1753	5.86328675038335	9.95855704257789	86	0.106961018862821	0.106961018862821	7.60930411919086	2
587	254.89	130.94	1.1533	5.75632573152053	10.0655180614407	87	0.0593147468239259	0.0593147468239259	7.66861886601479	2
588	245.36	130.54	1.1411	5.6970109846966	10.1248328082646	88	-0.0286850005132102	0.0286850005132102	7.697303866528	2
589	249.13	123.15	1.147	5.72569598520981	10.0961478077514	89	-0.0996682221221725	0.0996682221221725	7.79697208865017	2
590	243.3	129.47	1.1675	5.82536420733198	9.99647958562925	90	0.0311159327600912	0.0311159327600912	7.82808802141026	2
591	253.75	128.77	1.1611	5.79424827457189	10.0275955183893	91	-0.0238231360194447	0.0238231360194447	7.85191115742971	2
592	258.33	127.06	1.166	5.81807141059134	10.0037723823699	92	0.108905764660324	0.108905764660324	7.96081692209003	2
593	257.12	135.86	1.1436	5.70916564593101	10.1126781470302	93	-0.028198814063833	0.028198814063833	7.98901573615386	2
594	255.36	130.91	1.1494	5.73736445999485	10.0844793329664	94	-0.130784154882265	0.130784154882265	8.11979989103613	2
595	250.08	134.03	1.1763	5.86814861487711	9.95369517808412	95	0.265943987808919	0.265943987808919	8.38574387884505	2
596	245.09	132.79	1.1216	5.60220462706819	10.219639165893	96	-0.422496024508137	0.422496024508137	8.80823990335318	2
597	251.5	150.59	1.2085	6.02470065157633	9.7971431413849	97	0.0427844075451276	0.0427844075451276	8.85102431089831	2
598	237.16	157.43	1.1997	5.9819162440312	9.83992754893003	98	-0.192529833953078	0.192529833953078	9.04355414485139	2
599	242.58	171.05	1.2393	6.17444607798428	9.64739771497695	99	-0.161413901192981	0.161413901192981	9.20496804604437	2
600	251.36	182.46	1.2725	6.33585997917726	9.48598381378397	100	0.35637466739294	0.35637466739294	9.56134271343731	2
601	251.14	172.63	1.1992	5.97948531178432	9.84235848117691	101	0.0855688150902552	0.0855688150902552	9.64691152852757	2
602	253.03	155.92	1.1816	5.89391649669407	9.92792729626717	102	-0.0452153397920085	0.0452153397920085	9.69212686831957	2
603	250.15	165.88	1.1909	5.93913183648608	9.88271195647516	103	0.0213922037725638	0.0213922037725638	9.71351907209214	2
604	251.78	164.09	1.1865	5.91773963271351	9.90410416024772	104	-0.114253815603465	0.114253815603465	9.8277728876956	2
605	262.5	172.3	1.21	6.03199344831698	9.78985034464426	105	0.050077204285774	0.050077204285774	9.87785009198138	2
606	257.07	169.98	1.1997	5.9819162440312	9.83992754893003	106	-0.0379225430513639	0.0379225430513639	9.91577263503274	2
607	264.62	169.71	1.2075	6.01983878708257	9.80200500587867	107	-0.00243093224688273	0.00243093224688273	9.91820356727962	2
608	264.93	169.52	1.208	6.02226971932945	9.79957407363178	108	-0.0593147468239259	0.0593147468239259	9.97751831410355	2
609	263.14	173.22	1.2202	6.08158446615338	9.74025932680786	109	0.154121104452335	0.154121104452335	10.1316394185559	2
610	248.82	155.99	1.1885	5.92746336170104	9.89438043126019	110	-0.284905259334602	0.284905259334602	10.4165446778905	2
611	263.28	157.7	1.2471	6.21236862103564	9.60947517192559	111	0.104530086615938	0.104530086615938	10.5210747645064	2
612	262.8	151.95	1.2256	6.10783853441971	9.71400525854153	112	-0.00243093224688273	0.00243093224688273	10.5235056967533	2
613	260.99	160.15	1.2261	6.11026946666659	9.71157432629465	113	0.0427844075451276	0.0427844075451276	10.5662901042984	2
614	273.52	168.85	1.2173	6.06748505912146	9.75435873383977	114	-0.00923754253815368	0.00923754253815368	10.5755276468366	2
615	270.35	169.31	1.2192	6.07672260165961	9.74512119130162	115	0.0165303392788019	0.0165303392788019	10.5920579861154	2
616	268.72	165.07	1.2158	6.06019226238081	9.76165153058042	116	-0.0165303392788019	0.0165303392788019	10.6085883253942	2
617	264.07	153.12	1.2192	6.07672260165961	9.74512119130162	117	-0.0996682221221725	0.0996682221221725	10.7082565475164	2
618	267.13	173.73	1.2397	6.17639082378178	9.64545296917945	118	0.0636904248683159	0.0636904248683159	10.7719469723847	2
619	253.89	188.16	1.2266	6.11270039891347	9.70914339404776	119	0.0262540682663293	0.0262540682663293	10.798201040651	2
620	255.83	190.06	1.2212	6.08644633064714	9.73539746231409	120	-0.206629240984993	0.206629240984993	11.004830281636	2
621	256.61	193.63	1.2637	6.29307557163213	9.5287682213291	121	0.152176358654829	0.152176358654829	11.1570066402908	2
622	253.42	193.13	1.2324	6.1408992129773	9.68094457998393	122	-0.292198056075247	0.292198056075247	11.4492046963661	2
623	263.53	192.37	1.2925	6.43309726905255	9.38874652390868	123	-0.0306297463107157	0.0306297463107157	11.4798344426768	2
624	260.26	194.06	1.2988	6.46372701536327	9.35811677759797	124	0.137590765173535	0.137590765173535	11.6174252078503	2
625	239.17	190.75	1.2705	6.32613625018973	9.4957075427715	125	0.0782760183496087	0.0782760183496087	11.6957012261999	2
626	235.8	189.05	1.2544	6.24786023184012	9.57398356112111	126	0.0855688150902569	0.0855688150902569	11.7812700412902	2
627	233.64	187.96	1.2368	6.16229141674987	9.65955237621137	127	0.0709832216089605	0.0709832216089605	11.8522532628992	2
628	245.43	168.39	1.2222	6.0913081951409	9.73053559782033	128	-0.121060425894736	0.121060425894736	11.9733136887939	2
629	237.62	168.93	1.2471	6.21236862103564	9.60947517192559	129	0.228021444757557	0.228021444757557	12.2013351335514	2
630	235.08	166.86	1.2002	5.98434717627809	9.83749661668315	130	-0.154121104452335	0.154121104452335	12.3554562380038	2
631	239.8	168.31	1.2319	6.13846828073042	9.68337551223081	131	-0.0238231360194465	0.0238231360194465	12.3792793740232	2
632	239.16	169.86	1.2368	6.16229141674987	9.65955237621137	132	0.0593147468239277	0.0593147468239277	12.4385941208472	2
633	240.49	173.59	1.2246	6.10297666992594	9.7188671230353	133	-0.0072927967406482	0.0072927967406482	12.4458869175878	2
634	243.75	172.83	1.2261	6.11026946666659	9.71157432629465	134	0.0452153397920103	0.0452153397920103	12.4911022573798	2
635	245.79	177.39	1.2168	6.06505412687458	9.75678966608666	135	-0.0641766113176914	0.0641766113176914	12.5552788686975	2
636	246.31	179.84	1.23	6.12923073819227	9.69261305476897	136	0.18766796945931	0.18766796945931	12.7429468381568	2
637	248.97	175.53	1.1914	5.94156276873296	9.88028102422828	137	-0.242120851789474	0.242120851789474	12.9850676899463	2
638	246.41	169.17	1.2412	6.18368362052243	9.6381601724388	138	0.121060425894738	0.121060425894738	13.106128115841	2
639	255.99	171.73	1.2163	6.06262319462769	9.75922059833354	139	0.156552036699217	0.156552036699217	13.2626801525402	2
640	251.09	164.53	1.1841	5.90607115792848	9.91577263503276	140	-0.3179659378922	0.3179659378922	13.5806460904324	2
641	263.86	160.62	1.2495	6.22403709582068	9.59780669714056	141	0.170651443731137	0.170651443731137	13.7512975341636	2
642	269.98	167.06	1.2144	6.05338565208954	9.76845814087169	142	-0.177944240471783	0.177944240471783	13.9292417746354	2
643	271.18	174.36	1.251	6.23132989256132	9.59051390039991	143	0.1259222903885	0.1259222903885	14.0551640650239	2
644	262.25	182.87	1.2251	6.10540760217282	9.71643619078841	144	-0.204198308738109	0.204198308738109	14.259362373762	2
645	249.65	193.52	1.2671	6.30960591091093	9.5122378820503	145	0.194474579750581	0.194474579750581	14.4538369535126	2
646	258.98	175.91	1.2271	6.11513133116035	9.70671246180088	146	0.0238231360194447	0.0238231360194447	14.477660089532	2
647	263.24	185.24	1.2222	6.0913081951409	9.73053559782033	147	-0.187181783009933	0.187181783009933	14.6648418725419	2
648	269.36	188.1	1.2607	6.27848997815084	9.54335381481039	148	0.144397375464806	0.144397375464806	14.8092392480067	2
649	265.03	189.01	1.231	6.13409260268603	9.6877511902752	149	-0.156552036699217	0.156552036699217	14.965791284706	2
650	279.44	190.07	1.2632	6.29064463938525	9.53119915357598	150	0.256706445270767	0.256706445270767	15.2224977299767	2
651	268.34	178.22	1.2104	6.03393819411448	9.78790559884675	151	-0.104530086615936	0.104530086615936	15.3270278165927	2
652	276.83	185.34	1.2319	6.13846828073042	9.68337551223081	152	-0.13321508712915	0.13321508712915	15.4602429037218	2
653	279.32	193.9	1.2593	6.27168336785957	9.55016042510166	153	0.0739003403052205	0.0739003403052205	15.534143244027	2
654	270.08	183.59	1.2441	6.19778302755435	9.62406076540688	154	0.0233369495700693	0.0233369495700693	15.5574801935971	2
655	276.73	186.16	1.2393	6.17444607798428	9.64739771497695	155	-0.0165303392787983	0.0165303392787983	15.5740105328759	2
656	279.61	187.57	1.2427	6.19097641726308	9.63086737569816	156	0.00486186449376547	0.00486186449376547	15.5788723973697	2
657	279.42	178.61	1.2417	6.18611455276931	9.63572924019192	157	0.0140994070319174	0.0140994070319174	15.5929718044016	2
658	269.45	181.46	1.2388	6.1720151457374	9.64982864722384	158	0.163844833439864	0.163844833439864	15.7568166378414	2
659	279.44	175.15	1.2051	6.00817031229753	9.8136734806637	159	-0.123491358141619	0.123491358141619	15.8803079959831	2
660	271.33	183.12	1.2305	6.13166167043915	9.69018212252208	160	0.0165303392788001	0.0165303392788001	15.8968383352619	2
661	264.63	181.38	1.2271	6.11513133116035	9.70671246180088	161	-0.104043900166563	0.104043900166563	16.0008822354284	2
662	256.27	181.35	1.2485	6.21917523132691	9.60266856163432	162	-0.149745426407947	0.149745426407947	16.1506276618364	2
663	255.97	183.94	1.2793	6.36892065773486	9.45292313522637	163	0.00729279674064642	0.00729279674064642	16.157920458577	2
664	242.4	185.13	1.2778	6.36162786099421	9.46021593196702	164	0.054452882330164	0.054452882330164	16.2123733409072	2
665	239.07	186.74	1.2666	6.30717497866405	9.51466881429718	165	0.0116684747850329	0.0116684747850329	16.2240418156922	2
666	243.74	182.46	1.2642	6.29550650387902	9.52633728908222	166	-0.140021697420417	0.140021697420417	16.3640635131126	2
667	245.32	194.54	1.293	6.43552820129943	9.3863155916618	167	0.0739003403052205	0.0739003403052205	16.4379638534179	2
668	236.37	183.98	1.2778	6.36162786099421	9.46021593196702	168	0.0807069505964897	0.0807069505964897	16.5186708040143	2
669	242.93	181.88	1.2612	6.28092091039772	9.54092288256351	169	0.1920436475037	0.1920436475037	16.710714451518	2
670	265.15	180.39	1.2217	6.08887726289402	9.73296653006721	170	0.00972372898752916	0.00972372898752916	16.7204381805056	2
671	266.39	181.89	1.2197	6.07915353390649	9.74269025905474	171	-0.0763312725521033	0.0763312725521033	16.7967694530577	2
672	277.97	177.12	1.2354	6.1554848064586	9.66635898650264	172	0.00729279674064642	0.00729279674064642	16.8040622497983	2
673	277.19	177.52	1.2339	6.14819200971795	9.67365178324328	173	-0.00243093224688096	0.00243093224688096	16.8064931820452	2
674	274.01	169.16	1.2344	6.15062294196483	9.6712208509964	174	0.00729279674064642	0.00729279674064642	16.8137859787859	2
675	279.1	155.79	1.2329	6.14333014522419	9.67851364773705	175	0.0666075435645723	0.0666075435645723	16.8803935223504	2
676	263.48	150.25	1.2192	6.07672260165961	9.74512119130162	176	0.363181277684212	0.363181277684212	17.2435748000346	2
677	275.77	125.06	1.1445	5.7135413239754	10.1083024689858	177	0.0257678818169502	0.0257678818169502	17.2693426818516	2
678	271.9	113.23	1.1392	5.68777344215845	10.1340703508028	178	0.128353222635385	0.128353222635385	17.397695904487	2
679	269.62	115.58	1.1128	5.55942021952307	10.2624235734382	179	0.258651191068273	0.258651191068273	17.6563470955552	2
680	274.94	101.77	1.0596	5.30076902845479	10.5210747645064	180	-0.308242208904669	0.308242208904669	17.9645893044599	2
681	279.74	97.866	1.123	5.60901123735946	10.2128325556018	181	0.382142549209892	0.382142549209892	18.3467318536698	2
682	275.78	99.247	1.0444	5.22686868814957	10.5949751048117	182	-0.223159580263793	0.223159580263793	18.5698914339336	2
683	267.94	101.32	1.0903	5.45002826841336	10.3718155245479	183	-0.050077204285774	0.050077204285774	18.6199686382194	2
684	266.8	91.112	1.1006	5.50010547269914	10.3217383202621	184	0.111822883356584	0.111822883356584	18.731791521576	2
685	272.02	98.965	1.0776	5.38828258934255	10.4335612036187	185	-0.133215087129148	0.133215087129148	18.8650066087051	2
686	274.36	96.199	1.105	5.5214976764717	10.3003461164895	186	0.424926956755019	0.424926956755019	19.2899335654601	2
687	260.86	78.842	1.0176	5.09657071971668	10.7252730732446	187	-0.00243093224688096	0.00243093224688096	19.292364497707	2
688	257.33	73.431	1.0181	5.09900165196356	10.7228421409977	188	-0.00680661029127094	0.00680661029127094	19.2991711079983	2
689	245.46	78.688	1.0195	5.10580826225484	10.7160355307064	189	0	0	19.2991711079983	2
690	236.05	80.55	1.0195	5.10580826225484	10.7160355307064	190	0.0092375425381519	0.0092375425381519	19.3084086505364	2
691	231.51	79.833	1.0176	5.09657071971668	10.7252730732446	191	-0.387004413703657	0.387004413703657	19.6954130642401	2
692	234.67	104.82	1.0972	5.48357513342034	10.3382686595409	192	-0.151690172205452	0.151690172205452	19.8471032364455	2
693	233.18	97.854	1.1284	5.63526530562579	10.1865784873354	193	0.3179659378922	0.3179659378922	20.1650691743377	2
694	236.45	85.666	1.063	5.31729936773359	10.5045444252276	194	-0.128353222635383	0.128353222635383	20.2934223969731	2
695	238.57	96.312	1.0894	5.44565259036897	10.3761912025923	195	-0.0734141538558468	0.0734141538558468	20.366836550829	2
696	236.79	101.29	1.1045	5.51906674422482	10.3027770487364	196	0.417634160014375	0.417634160014375	20.7844707108433	2
697	260.41	65.196	1.0186	5.10143258421045	10.7204112087508	197	0.00972372898752916	0.00972372898752916	20.7941944398309	2
698	263.52	57.553	1.0166	5.09170885522292	10.7301349377383	198	0.00243093224688096	0.00243093224688096	20.7966253720778	2
699	265.62	49.283	1.0161	5.08927792297604	10.7325658699852	199	-0.0238231360194447	0.0238231360194447	20.8204485080972	2
700	270.25	44.447	1.021	5.11310105899548	10.7087427339658	200	0.00243093224688096	0.00243093224688096	20.8228794403441	2
701	269.89	50.776	1.0205	5.1106701267486	10.7111736662126	201	0.00486186449376547	0.00486186449376547	20.8277413048378	2
702	275.49	51.249	1.0195	5.10580826225484	10.7160355307064	202	0.0092375425381519	0.0092375425381519	20.836978847376	2
703	268.29	41.556	1.0176	5.09657071971668	10.7252730732446	203	-0.0116684747850346	0.0116684747850346	20.848647322161	2
704	277.14	41.175	1.02	5.10823919450172	10.7136045984595	204	0.00486186449376547	0.00486186449376547	20.8535091866548	2
705	275.22	41.636	1.019	5.10337733000795	10.7184664629533	205	0	0	20.8535091866548	2
706	279.74	65.928	1.019	5.10337733000795	10.7184664629533	206	-0.23045237700444	0.23045237700444	21.0839615636592	2
707	278.34	86.656	1.0664	5.33382970701239	10.4880140859488	207	-0.0807069505964915	0.0807069505964915	21.1646685142557	2
708	241.67	101.62	1.083	5.41453665760888	10.4073071353524	208	0.0286850005132102	0.0286850005132102	21.1933535147689	2
709	242.93	101.05	1.0771	5.38585165709567	10.4359921358656	209	-0.00486186449376369	0.00486186449376369	21.1982153792627	2
710	250.84	100.41	1.0781	5.39071352158944	10.4311302713718	210	0.073414153855845	0.073414153855845	21.2716295331185	2
711	252.12	100.55	1.063	5.31729936773359	10.5045444252276	211	-0.0899444931346451	0.0899444931346451	21.3615740262532	2
712	259.6	85.914	1.0815	5.40724386086824	10.414599932093	212	-0.0763312725521033	0.0763312725521033	21.4379052988053	2
713	266.48	95.817	1.0972	5.48357513342034	10.3382686595409	213	0.128353222635385	0.128353222635385	21.5662585214407	2
714	265.49	102.13	1.0708	5.35522191078496	10.4666218821763	214	-0.104530086615938	0.104530086615938	21.6707886080566	2
715	277.07	86.855	1.0923	5.45975199740089	10.3620917955603	215	0.128353222635385	0.128353222635385	21.799141830692	2
716	275.68	92.292	1.0659	5.33139877476551	10.4904450181957	216	-0.0335468650069757	0.0335468650069757	21.832688695699	2
717	269.96	101	1.0728	5.36494563977248	10.4568981531887	217	0.0213922037725638	0.0213922037725638	21.8540808994715	2
718	274.17	106.94	1.0684	5.34355343599992	10.4782903569613	218	-0.194474579750581	0.194474579750581	22.0485554792221	2
719	272.53	108.95	1.1084	5.5380280157505	10.2838157772107	219	0.194474579750581	0.194474579750581	22.2430300589727	2
720	276.8	102.9	1.0684	5.34355343599992	10.4782903569613	220	0.0525081365326567	0.0525081365326567	22.2955381955054	2
721	278.27	109.27	1.0576	5.29104529946726	10.530798493494	221	-0.322827802385964	0.322827802385964	22.6183659978913	2
722	267.71	108.11	1.124	5.61387310185323	10.207970691108	222	-0.00729279674064642	0.00729279674064642	22.625658794632	2
723	267.61	107.75	1.1255	5.62116589859387	10.2006778943674	223	0.0354916108044812	0.0354916108044812	22.6611504054365	2
724	265.59	115.61	1.1182	5.58567428778939	10.2361695051718	224	0.491534500319593	0.491534500319593	23.152684905756	2
725	264.65	70.386	1.0171	5.0941397874698	10.7277040054914	225	-0.0140994070319174	0.0140994070319174	23.166784312788	2
726	263.38	68.168	1.02	5.10823919450172	10.7136045984595	226	0.00486186449376547	0.00486186449376547	23.1716461772817	2
727	262.77	62.093	1.019	5.10337733000795	10.7184664629533	227	0.021392203772562	0.021392203772562	23.1930383810543	2
728	265.46	61.891	1.0146	5.08198512623539	10.7398586667258	228	-0.0403534752982431	0.0403534752982431	23.2333918563525	2
729	268.98	35.284	1.0229	5.12233860153363	10.6995051914276	229	0.0306297463107157	0.0306297463107157	23.2640216026632	2
730	266.14	40.073	1.0166	5.09170885522292	10.7301349377383	230	-0.00972372898752916	0.00972372898752916	23.2737453316508	2
731	260.16	38.579	1.0186	5.10143258421045	10.7204112087508	231	-0.0165303392788001	0.0165303392788001	23.2902756709296	2
732	252.03	34.245	1.022	5.11796292348925	10.703880869472	232	0.0121546612344119	0.0121546612344119	23.302430332164	2
733	253.17	34.329	1.0195	5.10580826225484	10.7160355307064	233	0.00243093224688273	0.00243093224688273	23.3048612644109	2
734	258.89	26.728	1.019	5.10337733000795	10.7184664629533	234	0.0116684747850346	0.0116684747850346	23.3165297391959	2
735	278.97	11.603	1.0166	5.09170885522292	10.7301349377383	235	-0.0140994070319174	0.0140994070319174	23.3306291462278	2
736	269.48	14.488	1.0195	5.10580826225484	10.7160355307064	236	-0.00486186449376547	0.00486186449376547	23.3354910107216	2
737	276	25.457	1.0205	5.1106701267486	10.7111736662126	237	0.00923754253815368	0.00923754253815368	23.3447285532597	2
738	270.66	19.258	1.0186	5.10143258421045	10.7204112087508	238	0	0	23.3447285532597	2
739	257.64	24.431	1.0186	5.10143258421045	10.7204112087508	239	0.00243093224688273	0.00243093224688273	23.3471594855066	2
740	247.63	22.283	1.0181	5.09900165196356	10.7228421409977	240	0	0	23.3471594855066	2
741	230.73	12.979	1.0181	5.09900165196356	10.7228421409977	241	-0.0140994070319174	0.0140994070319174	23.3612588925385	2
742	241.37	26.408	1.021	5.11310105899548	10.7087427339658	242	-0.00729279674064642	0.00729279674064642	23.3685516892792	2
743	242.18	32.318	1.0225	5.12039385573613	10.7014499372251	243	0.0262540682663275	0.0262540682663275	23.3948057575455	2
744	252.49	44.501	1.0171	5.0941397874698	10.7277040054914	244	0.00243093224688273	0.00243093224688273	23.3972366897924	2
745	250.36	56.667	1.0166	5.09170885522292	10.7301349377383	245	-0.0140994070319174	0.0140994070319174	23.4113360968243	2
746	267.35	69	1.0195	5.10580826225484	10.7160355307064	246	0.0116684747850346	0.0116684747850346	23.4230045716094	2
747	270.84	64.483	1.0171	5.0941397874698	10.7277040054914	247	-0.0140994070319174	0.0140994070319174	23.4371039786413	2
748	275.79	66.979	1.02	5.10823919450172	10.7136045984595	248	0.00923754253815368	0.00923754253815368	23.4463415211794	2
749	278.17	72.151	1.0181	5.09900165196356	10.7228421409977	249	-0.113767629154092	0.113767629154092	23.5601091503335	2
750	277.57	74.362	1.0415	5.21276928111766	10.6090745118436	250	0.111336696907209	0.111336696907209	23.6714458472407	2
751	276.13	73.379	1.0186	5.10143258421045	10.7204112087508	251	0.00243093224688273	0.00243093224688273	23.6738767794876	2
752	275.08	68.465	1.0181	5.09900165196356	10.7228421409977	252	-0.00923754253815368	0.00923754253815368	23.6831143220258	2
753	271.02	69.43	1.02	5.10823919450172	10.7136045984595	253	0.0427844075451276	0.0427844075451276	23.7258987295709	2
754	271.56	71.248	1.0112	5.06545478695659	10.7563890060046	254	-0.0379225430513621	0.0379225430513621	23.7638212726223	2
755	268.67	80.316	1.019	5.10337733000795	10.7184664629533	255	-0.0238231360194465	0.0238231360194465	23.7876444086417	2
756	273.56	75.459	1.0239	5.1272004660274	10.6946433269338	256	-0.517788568585924	0.517788568585924	24.3054329772276	2
757	279.51	117.85	1.1304	5.64498903461332	10.1768547583479	257	-0.251358394327625	0.251358394327625	24.5567913715552	2
758	279.95	126.03	1.1821	5.89634742894095	9.92549636402029	258	0.173082375978016	0.173082375978016	24.7298737475333	2
759	274.26	131.77	1.1465	5.72326505296293	10.0985787399983	259	0.125922290388502	0.125922290388502	24.8557960379218	2
760	273.73	130.4	1.1206	5.59734276257443	10.2245010303868	260	-0.230452377004438	0.230452377004438	25.0862484149262	2
761	277.39	130.53	1.168	5.82779513957887	9.99404865338237	261	-0.0782760183496087	0.0782760183496087	25.1645244332758	2
762	264.19	148.06	1.1841	5.90607115792848	9.91577263503276	262	-0.177944240471781	0.177944240471781	25.3424686737476	2
763	263.91	153.49	1.2207	6.08401539840026	9.73782839456098	263	0.00729279674064465	0.00729279674064465	25.3497614704882	2
764	278.97	154.3	1.2192	6.07672260165961	9.74512119130162	264	0.132728900679773	0.132728900679773	25.482490371168	2
765	273.75	148.26	1.1919	5.94399370097984	9.87785009198139	265	0.0311159327600947	0.0311159327600947	25.5136063039281	2
766	273.73	152.65	1.1855	5.91287776821975	9.90896602474149	266	-0.180861359168041	0.180861359168041	25.6944676630961	2
767	262.15	153.51	1.2227	6.09373912738779	9.72810466557345	267	0.152176358654829	0.152176358654829	25.846644021751	2
768	266.49	141.92	1.1914	5.94156276873296	9.88028102422828	268	-0.116198561400973	0.116198561400973	25.9628425831519	2
769	263.72	142.27	1.2153	6.05776133013393	9.7640824628273	269	0.14682830771169	0.14682830771169	26.1096708908636	2
770	263.57	138.51	1.1851	5.91093302242224	9.91091077053899	270	0.316021192094693	0.316021192094693	26.4256920829583	2
771	268.47	127.11	1.1201	5.59491183032755	10.2269319626337	271	-0.282474327087717	0.282474327087717	26.708166410046	2
772	265.36	127.05	1.1782	5.87738615741527	9.94445763554597	272	0.0140994070319156	0.0140994070319156	26.722265817078	2
773	249.03	129.01	1.1753	5.86328675038335	9.95855704257789	273	-0.209060173231874	0.209060173231874	26.9313259903098	2
774	249.15	136.15	1.2183	6.07234692361522	9.74949686934601	274	0.268374920055802	0.268374920055802	27.1997009103656	2
775	252.09	129.44	1.1631	5.80397200355942	10.0178717894018	275	-0.0116684747850346	0.0116684747850346	27.2113693851507	2
776	243.21	129.5	1.1655	5.81564047834446	10.0062033146168	276	0.0520219500832795	0.0520219500832795	27.263391335234	2
777	242.05	129.9	1.1548	5.76361852826118	10.0582252647001	277	0.109391951109702	0.109391951109702	27.3727832863437	2
778	256.96	123.52	1.1323	5.65422657715147	10.1676172158098	278	-0.0855688150902552	0.0855688150902552	27.4583521014339	2
779	251.42	122.31	1.1499	5.73979539224173	10.0820484007195	279	0.1424526296673	0.1424526296673	27.6008047311012	2
780	254.42	123.66	1.1206	5.59734276257443	10.2245010303868	280	-0.154121104452337	0.154121104452337	27.7549258355535	2
781	238.02	118.43	1.1523	5.75146386702677	10.0703799259345	281	0.00680661029127094	0.00680661029127094	27.7617324458448	2
782	243.51	124.52	1.1509	5.74465725673549	10.0771865362257	282	0.166275765686748	0.166275765686748	27.9280082115316	2
783	241.24	122.4	1.1167	5.57838149104875	10.2434623019125	283	-0.211491105478757	0.211491105478757	28.1394993170103	2
784	233.4	117.42	1.1602	5.7898725965275	10.0319711964337	284	0.0427844075451276	0.0427844075451276	28.1822837245555	2
785	236.47	114.64	1.1514	5.74708818898238	10.0747556039789	285	-0.0593147468239277	0.0593147468239277	28.2415984713794	2
786	233.8	115.67	1.1636	5.8064029358063	10.0154408571549	286	0.225590512510674	0.225590512510674	28.4671889838901	2
787	238.26	111.57	1.1172	5.58081242329563	10.2410313696656	287	-0.108905764660326	0.108905764660326	28.5760947485504	2
788	249.91	118.7	1.1396	5.68971818795595	10.1321256050053	288	0.141966443217925	0.141966443217925	28.7180611917683	2
789	247.25	111.05	1.1104	5.54775174473803	10.2740920482232	289	0.109391951109702	0.109391951109702	28.827453142878	2
790	260.21	120.31	1.0879	5.43835979362833	10.3834839993329	290	-0.144883561914183	0.144883561914183	28.9723367047922	2
791	240.32	121.63	1.1177	5.58324335554251	10.2386004374187	291	-0.0165303392787983	0.0165303392787983	28.988867044071	2
792	240.97	121.25	1.1211	5.59977369482131	10.2220700981399	292	0.050077204285774	0.050077204285774	29.0389442483568	2
793	239.63	121.72	1.1108	5.54969649053554	10.2721473024257	293	0.0189612715256828	0.0189612715256828	29.0579055198824	2
794	239.63	122.31	1.1069	5.53073521900985	10.2911085739514	294	-0.0359777972538602	0.0359777972538602	29.0938833171363	2
795	238.78	127.29	1.1143	5.56671301626371	10.2551307766975	295	0.00486186449376547	0.00486186449376547	29.0987451816301	2
796	237.85	130.68	1.1133	5.56185115176995	10.2599926411913	296	-0.0306297463107157	0.0306297463107157	29.1293749279408	2
797	237.44	132.65	1.1196	5.59248089808066	10.2293628948806	297	-0.00486186449376547	0.00486186449376547	29.1342367924345	2
798	239.37	131.11	1.1206	5.59734276257443	10.2245010303868	298	-0.161413901192981	0.161413901192981	29.2956506936275	2
799	248.59	132.97	1.1538	5.75875666376741	10.0630871291938	299	-0.192529833953076	0.192529833953076	29.4881805275806	2
800	252.88	138.91	1.1934	5.95128649772049	9.87055729524075	300	0.171137630180512	0.171137630180512	29.6593181577611	2
801	254.52	144.34	1.1582	5.78014886753997	10.0416949254213	301	-0.109391951109702	0.109391951109702	29.7687101088708	2
802	251.82	139.09	1.1807	5.88954081864968	9.93230297431156	302	0.109391951109702	0.109391951109702	29.8781020599805	2
803	252.27	142.34	1.1582	5.78014886753997	10.0416949254213	303	-0.253789326574509	0.253789326574509	30.131891386555	2
804	253.7	141.35	1.2104	6.03393819411448	9.78790559884675	304	0.377280684716128	0.377280684716128	30.5091720712712	2
805	247.67	143.07	1.1328	5.65665750939836	10.1651862835629	305	-0.418120346463752	0.418120346463752	30.9272924177349	2
806	230.78	145.9	1.2188	6.07477785586211	9.74706593709913	306	0.327689666879731	0.327689666879731	31.2549820846146	2
807	233.62	154.97	1.1514	5.74708818898238	10.0747556039789	307	-0.41520322776749	0.41520322776749	31.6701853123821	2
808	233.48	168.1	1.2368	6.16229141674987	9.65955237621137	308	0.0262540682663275	0.0262540682663275	31.6964393806485	2
809	233.01	178.48	1.2314	6.13603734848354	9.6858064444777	309	-0.050077204285774	0.050077204285774	31.7465165849342	2
810	240.9	181.19	1.2417	6.18611455276931	9.63572924019192	310	0.0641766113176914	0.0641766113176914	31.8106931962519	2
811	232.74	188.29	1.2285	6.12193794145162	9.69990585150961	311	0.123491358141619	0.123491358141619	31.9341845543935	2
812	248.18	186.98	1.2031	5.99844658331	9.82339720965123	312	-0.0879997473371379	0.0879997473371379	32.0221843017307	2
813	243.74	177.4	1.2212	6.08644633064714	9.73539746231409	313	0.0807069505964915	0.0807069505964915	32.1028912523272	2
814	234.17	181.82	1.2046	6.00573938005065	9.81610441291058	314	-0.0641766113176931	0.0641766113176931	32.1670678636449	2
815	244.68	177.03	0.125	0.756870472582462	9.75192780159289	315	-0.0641766113176914	0.0641766113176914	32.2312444749626	2
816	242.79	174.64	1.231	6.13409260268603	9.6877511902752	316	-0.0807069505964897	0.0807069505964897	32.3119514255591	2
817	237.66	177.99	1.2476	6.21479955328252	9.60704423967871	317	0.0452153397920085	0.0452153397920085	32.3571667653511	2
818	233.66	176.23	1.2383	6.16958421349051	9.65225957947072	318	0.187667969459312	0.187667969459312	32.5448347348104	2
819	235.83	163.38	1.1997	5.9819162440312	9.83992754893003	319	-0.054452882330164	0.054452882330164	32.5992876171405	2
820	231.7	165.16	1.2109	6.03636912636137	9.78547466659987	320	-0.218783902219403	0.218783902219403	32.8180715193599	2
821	237.45	168.15	1.2559	6.25515302858077	9.56669076438046	321	0.342275260361024	0.342275260361024	33.160346779721	2
822	241.97	163.86	1.1855	5.91287776821975	9.90896602474149	322	0.0612594926214314	0.0612594926214314	33.2216062723424	2
823	245.39	157.52	1.1729	5.85161827559831	9.97022551736292	323	-0.0568838145770449	0.0568838145770449	33.2784900869194	2
824	244.35	156.19	1.1846	5.90850209017536	9.91334170278587	324	0.0500772042857758	0.0500772042857758	33.3285672912052	2
825	242.2	161.02	1.1743	5.85842488588958	9.96341890707165	325	-0.0739003403052205	0.0739003403052205	33.4024676315104	2
826	231.84	160.56	1.1895	5.9323252261948	9.88951856676643	326	0.0573700010264204	0.0573700010264204	33.4598376325369	2
827	234.78	155.2	1.1777	5.87495522516838	9.94688856779285	327	-0.144883561914183	0.144883561914183	33.604721194451	2
828	237.93	158.92	1.2075	6.01983878708257	9.80200500587867	328	0.123491358141619	0.123491358141619	33.7282125525927	2
829	245.42	154.97	1.1821	5.89634742894095	9.92549636402029	329	-0.0189612715256828	0.0189612715256828	33.7471738241183	2
830	236.89	150.59	1.186	5.91530870046663	9.9065350924946	330	-0.0996682221221725	0.0996682221221725	33.8468420462405	2
831	241.82	150.53	1.2065	6.0149769225888	9.80686687037243	331	0	0	33.8468420462405	2
832	243.38	152	1.2065	6.0149769225888	9.80686687037243	332	0.132728900679773	0.132728900679773	33.9795709469203	2
833	246.77	156.17	1.1792	5.88224802190903	9.9395957710522	333	-0.0189612715256828	0.0189612715256828	33.998532218446	2
834	240.72	140.7	1.1831	5.90120929343471	9.92063449952652	334	0.249413648530123	0.249413648530123	34.2479458669761	2
835	246.72	141.52	1.1318	5.65179564490459	10.1700481480566	335	-0.097723476324667	0.097723476324667	34.3456693433008	2
836	251.96	141.74	1.1519	5.74951912122926	10.072324671732	336	-0.132728900679773	0.132728900679773	34.4783982439805	2
837	264.6	138.19	1.1792	5.88224802190903	9.9395957710522	337	-0.0690384758114568	0.0690384758114568	34.547436719792	2
838	263.78	145.14	1.1934	5.95128649772049	9.87055729524075	338	0.144883561914183	0.144883561914183	34.6923202817062	2
839	269.77	138.35	1.1636	5.8064029358063	10.0154408571549	339	-0.232397122801943	0.232397122801943	34.9247174045081	2
840	260.16	146.1	1.2114	6.03880005860825	9.78304373435299	340	-0.0855688150902569	0.0855688150902569	35.0102862195984	2
841	244.98	172.88	1.229	6.1243688736985	9.69747491926273	341	0.0476462720388913	0.0476462720388913	35.0579324916373	2
842	255.63	171.41	1.2192	6.07672260165961	9.74512119130162	342	0.20176737649123	0.20176737649123	35.2596998681285	2
843	253.12	165.42	1.1777	5.87495522516838	9.94688856779285	343	-0.228021444757555	0.228021444757555	35.487721312886	2
844	263.1	170.8	1.2246	6.10297666992594	9.7188671230353	344	0.0116684747850329	0.0116684747850329	35.4993897876711	2
845	259.09	170.62	1.2222	6.0913081951409	9.73053559782033	345	0.0145855934812928	0.0145855934812928	35.5139753811524	2
846	265.22	174.49	1.2192	6.07672260165961	9.74512119130162	346	0.00194474579750548	0.00194474579750548	35.5159201269499	2
847	260.85	169.6	1.2188	6.07477785586211	9.74706593709913	347	0.138076951622914	0.138076951622914	35.6539970785728	2
848	257.31	161.35	1.1904	5.93670090423919	9.88514288872204	348	0.0831378828433742	0.0831378828433742	35.7371349614162	2
849	253.55	153.52	1.1733	5.85356302139582	9.96828077156541	349	-0.17113763018051	0.17113763018051	35.9082725915967	2
850	252.38	160.24	1.2085	6.02470065157633	9.7971431413849	350	0.111822883356584	0.111822883356584	36.0200954749533	2
851	255.4	150.44	1.1855	5.91287776821975	9.90896602474149	351	-0.0213922037725638	0.0213922037725638	36.0414876787258	2
852	238.72	150.66	1.1899	5.93426997199231	9.88757382096892	352	0.248927462080744	0.248927462080744	36.2904151408066	2
853	235.4	134.22	1.1387	5.68534250991157	10.1365012830497	353	0.0782760183496087	0.0782760183496087	36.3686911591562	2
854	250.6	125.41	1.1226	5.60706649156196	10.2147773013993	354	0.0525081365326567	0.0525081365326567	36.4211992956888	2
855	252.92	118.71	1.1118	5.5545583550293	10.2672854379319	355	0.166275765686747	0.166275765686747	36.5874750613756	2
856	251.69	114.24	1.0776	5.38828258934255	10.4335612036187	356	-0.332551531373493	0.332551531373493	36.9200265927491	2
857	248.26	123.64	1.146	5.72083412071605	10.1010096722452	357	0.0238231360194447	0.0238231360194447	36.9438497287685	2
858	245.29	125.9	1.1411	5.6970109846966	10.1248328082646	358	0.132728900679773	0.132728900679773	37.0765786294483	2
859	239.46	121.13	1.1138	5.56428208401683	10.2575617089444	359	-0.211004919029381	0.211004919029381	37.2875835484777	2
860	238.17	123.51	1.1572	5.77528700304621	10.046556789915	360	0.121060425894736	0.121060425894736	37.4086439743724	2
861	234.26	126.71	1.1323	5.65422657715147	10.1676172158098	361	0.00680661029127094	0.00680661029127094	37.4154505846637	2
862	258.25	138.37	1.1309	5.6474199668602	10.174423826101	362	0.0262540682663293	0.0262540682663293	37.44170465293	2
863	266.22	122.17	1.1255	5.62116589859387	10.2006778943674	363	-0.125922290388502	0.125922290388502	37.5676269433185	2
864	258.97	125.89	1.1514	5.74708818898238	10.0747556039789	364	0.375335938918621	0.375335938918621	37.9429628822371	2
865	249.05	113.5	1.0742	5.37175225006375	10.4500915428975	365	-0.144883561914183	0.144883561914183	38.0878464441513	2
866	232.43	108.09	1.104	5.51663581197794	10.3052079809833	366	-0.289767123828366	0.289767123828366	38.3776135679797	2
867	233.24	119.13	1.1636	5.8064029358063	10.0154408571549	367	0.27566771679645	0.27566771679645	38.6532812847761	2
868	241.19	117.14	1.1069	5.53073521900985	10.2911085739514	368	-0.456042889515114	0.456042889515114	39.1093241742912	2
869	230.93	113.87	1.2007	5.98677810852497	9.83506568443627	369	0.53188797561784	0.53188797561784	39.6412121499091	2
870	238.75	101.44	1.0913	5.45489013290713	10.3669536600541	370	-0.0121546612344119	0.0121546612344119	39.6533668111435	2
871	245.17	98.751	1.0938	5.46704479414154	10.3547989988197	371	-0.0306297463107175	0.0306297463107175	39.6839965574542	2
872	247.84	102.04	1.1001	5.49767454045226	10.324169252509	372	-0.0427844075451276	0.0427844075451276	39.7267809649993	2
873	261	88.233	1.1089	5.54045894799738	10.2813848449638	373	0.429788821248785	0.429788821248785	40.1565697862481	2
874	272.67	89.587	1.0205	5.1106701267486	10.7111736662126	374	-0.25622025882139	0.25622025882139	40.4127900450695	2
875	261.51	85.946	1.0732	5.36689038556999	10.4549534073912	375	-0.125922290388502	0.125922290388502	40.538712335458	2
876	277.38	95.021	1.0991	5.49281267595849	10.3290311170027	376	0.0972372898752916	0.0972372898752916	40.6359496253333	2
877	279.62	91.706	1.0791	5.3955753860832	10.426268406878	377	-0.177944240471781	0.177944240471781	40.8138938658051	2
878	264.99	92.338	1.1157	5.57351962655498	10.2483241664063	378	0.180375172718662	0.180375172718662	40.9942690385238	2
879	255.95	97.34	1.0786	5.39314445383632	10.4286993391249	379	-0.220728648016909	0.220728648016909	41.2149976865407	2
880	241.57	94.683	1.124	5.61387310185323	10.207970691108	380	0.512440517642782	0.512440517642782	41.7274382041834	2
881	238.43	76.973	1.0186	5.10143258421045	10.7204112087508	381	0.00364639837032321	0.00364639837032321	41.7310846025538	2
882	237.1	89.126	0.11914	0.728379946649002	10.7240576071211	382	0.00364639837032321	0.00364639837032321	41.7347310009241	2
883	242.67	81.197	1.0171	5.0941397874698	10.7277040054914	383	-0.0923754253815261	0.0923754253815261	41.8271064263056	2
884	241.73	79.801	1.0361	5.18651521285133	10.6353285801099	384	0.0850826286408797	0.0850826286408797	41.9121890549465	2
885	252.39	66.102	1.0186	5.10143258421045	10.7204112087508	385	-0.00437567804438821	0.00437567804438821	41.9165647329909	2
886	251.68	57.747	1.0195	5.10580826225484	10.7160355307064	386	0.0116684747850346	0.0116684747850346	41.9282332077759	2
887	269.5	61.513	1.0171	5.0941397874698	10.7277040054914	387	-0.0238231360194465	0.0238231360194465	41.9520563437954	2
888	271.28	62.642	1.022	5.11796292348925	10.703880869472	388	0.0238231360194465	0.0238231360194465	41.9758794798148	2
889	254.5	67.508	1.0171	5.0941397874698	10.7277040054914	389	-0.0262540682663275	0.0262540682663275	42.0021335480811	2
890	257.03	69.882	1.0225	5.12039385573613	10.7014499372251	390	0.0403534752982448	0.0403534752982448	42.0424870233794	2
891	267.74	71.677	1.0142	5.08004038043788	10.7418034125234	391	-0.0165303392788001	0.0165303392788001	42.0590173626582	2
892	274.06	71.858	1.0176	5.09657071971668	10.7252730732446	392	-0.00243093224688096	0.00243093224688096	42.0614482949051	2
893	274.79	61.38	1.0181	5.09900165196356	10.7228421409977	393	0.00486186449376369	0.00486186449376369	42.0663101593988	2
894	278.1	54.441	1.0171	5.0941397874698	10.7277040054914	394	-0.00486186449376369	0.00486186449376369	42.0711720238926	2
895	256.62	59.493	1.0181	5.09900165196356	10.7228421409977	395	0	0	42.0711720238926	2
896	249.11	61.26	1.0181	5.09900165196356	10.7228421409977	396	-0.0116684747850364	0.0116684747850364	42.0828404986776	2
897	249.17	55.515	1.0205	5.1106701267486	10.7111736662126	397	0	0	42.0828404986776	2
898	256.38	55.628	1.0205	5.1106701267486	10.7111736662126	398	0.0165303392788001	0.0165303392788001	42.0993708379564	2
899	265.21	45.966	1.0171	5.0941397874698	10.7277040054914	399	-0.00243093224688273	0.00243093224688273	42.1018017702033	2
900	254.36	41.454	1.0176	5.09657071971668	10.7252730732446	400	-0.00243093224688096	0.00243093224688096	42.1042327024502	2
901	240.49	27.599	1.0181	5.09900165196356	10.7228421409977	401	-0.00437567804438821	0.00437567804438821	42.1086083804946	2
902	241.13	28.527	1.019	5.10337733000795	10.7184664629533	402	0.00680661029126917	0.00680661029126917	42.1154149907859	2
903	240.27	29.646	1.0176	5.09657071971668	10.7252730732446	403	0.00972372898752916	0.00972372898752916	42.1251387197734	2
904	232.35	29.634	1.0156	5.08684699072915	10.7349968022321	404	-0.0189612715256811	0.0189612715256811	42.1440999912991	2
905	237.55	27.391	1.0195	5.10580826225484	10.7160355307064	405	0.00437567804438821	0.00437567804438821	42.1484756693434	2
906	253.31	21.339	1.0186	5.10143258421045	10.7204112087508	406	-0.00194474579750548	0.00194474579750548	42.150420415141	2
907	265.3	13.739	1.019	5.10337733000795	10.7184664629533	407	0.0116684747850346	0.0116684747850346	42.162088889926	2
908	273.14	11.948	1.0166	5.09170885522292	10.7301349377383	408	-0.0286850005132102	0.0286850005132102	42.1907738904392	2
909	277.29	13.925	1.0225	5.12039385573613	10.7014499372251	409	0.00972372898752738	0.00972372898752738	42.2004976194267	2
910	259.69	15.161	1.0205	5.1106701267486	10.7111736662126	410	0.00923754253815368	0.00923754253815368	42.2097351619649	2
911	258.23	19.22	1.0186	5.10143258421045	10.7204112087508	411	-0.00194474579750548	0.00194474579750548	42.2116799077624	2
912	243.17	27.036	1.019	5.10337733000795	10.7184664629533	412	-0.00243093224688273	0.00243093224688273	42.2141108400093	2
913	251.4	28.882	1.0195	5.10580826225484	10.7160355307064	413	0	0	42.2141108400093	2
914	240.77	34.237	1.0195	5.10580826225484	10.7160355307064	414	0.00243093224688273	0.00243093224688273	42.2165417722562	2
915	248.02	33.837	1.019	5.10337733000795	10.7184664629533	415	0.00437567804438821	0.00437567804438821	42.2209174503005	2
916	249.14	33.378	1.0181	5.09900165196356	10.7228421409977	416	-0.00923754253815368	0.00923754253815368	42.2301549928387	2
917	248.12	47.646	1.02	5.10823919450172	10.7136045984595	417	0.0140994070319174	0.0140994070319174	42.2442543998706	2
918	254.58	42.705	1.0171	5.0941397874698	10.7277040054914	418	0.00729279674064642	0.00729279674064642	42.2515471966113	2
919	249.11	44.437	1.0156	5.08684699072915	10.7349968022321	419	-0.0238231360194465	0.0238231360194465	42.2753703326307	2
920	232.3	64.747	1.0205	5.1106701267486	10.7111736662126	420	0.0116684747850364	0.0116684747850364	42.2870388074157	2
921	230.78	71.598	1.0181	5.09900165196356	10.7228421409977	421	-0.0140994070319174	0.0140994070319174	42.3011382144477	2
922	233.92	76.652	1.021	5.11310105899548	10.7087427339658	422	-0.00486186449376547	0.00486186449376547	42.3060000789414	2
923	236.35	78.23	1.022	5.11796292348925	10.703880869472	423	0.00729279674064642	0.00729279674064642	42.3132928756821	2
924	252.67	65.921	1.0205	5.1106701267486	10.7111736662126	424	0.00923754253815368	0.00923754253815368	42.3225304182202	2
925	251.31	67.205	1.0186	5.10143258421045	10.7204112087508	425	0.00243093224688273	0.00243093224688273	42.3249613504671	2
926	250.06	69.787	1.0181	5.09900165196356	10.7228421409977	426	-0.00923754253815368	0.00923754253815368	42.3341988930053	2
927	253.14	53.375	1.02	5.10823919450172	10.7136045984595	427	0.00243093224688273	0.00243093224688273	42.3366298252521	2
928	252.71	53.298	1.0195	5.10580826225484	10.7160355307064	428	-0.00486186449376547	0.00486186449376547	42.3414916897459	2
929	232.77	52.625	1.0205	5.1106701267486	10.7111736662126	429	0.0140994070319174	0.0140994070319174	42.3555910967778	2
930	230.47	47.656	1.0176	5.09657071971668	10.7252730732446	430	-0.0354916108044812	0.0354916108044812	42.3910827075823	2
931	234.74	47.459	1.0249	5.13206233052116	10.6897814624401	431	0.0189612715256828	0.0189612715256828	42.410043979108	2
932	234.53	45.367	1.021	5.11310105899548	10.7087427339658	432	0.0140994070319174	0.0140994070319174	42.4241433861399	2
933	233.75	36.423	1.0181	5.09900165196356	10.7228421409977	433	-0.00680661029127094	0.00680661029127094	42.4309499964312	2
934	236.6	54.175	1.0195	5.10580826225484	10.7160355307064	434	-0.00243093224688273	0.00243093224688273	42.4333809286781	2
935	235.09	63.688	1.02	5.10823919450172	10.7136045984595	435	0.0116684747850346	0.0116684747850346	42.4450494034631	2
936	238.63	63.018	1.0176	5.09657071971668	10.7252730732446	436	-0.00680661029126917	0.00680661029126917	42.4518560137544	2
937	240.35	60.343	1.019	5.10337733000795	10.7184664629533	437	-0.0072927967406482	0.0072927967406482	42.459148810495	2
938	236.47	57.374	1.0205	5.1106701267486	10.7111736662126	438	-0.00243093224688096	0.00243093224688096	42.4615797427419	2
939	242.47	70.831	1.021	5.11310105899548	10.7087427339658	439	-0.00486186449376547	0.00486186449376547	42.4664416072357	2
940	239.59	67.889	1.022	5.11796292348925	10.703880869472	440	0.00972372898752916	0.00972372898752916	42.4761653362232	2
941	232.63	83.976	1.02	5.10823919450172	10.7136045984595	441	-0.00486186449376369	0.00486186449376369	42.481027200717	2
942	234.27	90.959	1.021	5.11310105899548	10.7087427339658	442	-0.109391951109703	0.109391951109703	42.5904191518267	2
943	230.48	90.833	1.0435	5.22249301010518	10.599350782856	443	-0.377280684716126	0.377280684716126	42.9676998365428	2
944	231.37	94.865	1.1211	5.59977369482131	10.2220700981399	444	0.491534500319593	0.491534500319593	43.4592343368624	2
945	241.51	82.6	1.02	5.10823919450172	10.7136045984595	445	0.0213922037725638	0.0213922037725638	43.4806265406349	2
946	234.37	75.824	1.0156	5.08684699072915	10.7349968022321	446	-0.00486186449376369	0.00486186449376369	43.4854884051287	2
947	242.93	82.875	1.0166	5.09170885522292	10.7301349377383	447	-0.0262540682663293	0.0262540682663293	43.511742473395	2
948	254.74	77.425	1.022	5.11796292348925	10.703880869472	448	-0.00437567804438643	0.00437567804438643	43.5161181514394	2
949	262.59	79.759	1.0229	5.12233860153363	10.6995051914276	449	0.0257678818169502	0.0257678818169502	43.5418860332564	2
950	258.39	77.02	1.0176	5.09657071971668	10.7252730732446	450	0.00243093224688273	0.00243093224688273	43.5443169655032	2
951	251.93	66.232	1.0171	5.0941397874698	10.7277040054914	451	-0.00243093224688273	0.00243093224688273	43.5467478977501	2
952	258.35	60.417	1.0176	5.09657071971668	10.7252730732446	452	-0.0544528823301622	0.0544528823301622	43.6012007800803	2
953	257.37	62.703	1.0288	5.15102360204684	10.6708201909144	453	0.0520219500832813	0.0520219500832813	43.6532227301636	2
954	240.19	57.347	1.0181	5.09900165196356	10.7228421409977	454	-0.0116684747850364	0.0116684747850364	43.6648912049486	2
955	245.86	63.466	1.0205	5.1106701267486	10.7111736662126	455	0.00243093224688273	0.00243093224688273	43.6673221371955	2
956	246.71	54.551	1.02	5.10823919450172	10.7136045984595	456	0.0140994070319174	0.0140994070319174	43.6814215442274	2
957	248.1	55.054	1.0171	5.0941397874698	10.7277040054914	457	-0.0403534752982466	0.0403534752982466	43.7217750195257	2
958	238.91	55.889	1.0254	5.13449326276805	10.6873505301932	458	0.0189612715256811	0.0189612715256811	43.7407362910513	2
959	247.1	52.568	1.0215	5.11553199124236	10.7063118017189	459	-0.00680661029126739	0.00680661029126739	43.7475429013426	2
960	261.12	53.492	1.0229	5.12233860153363	10.6995051914276	460	0.0306297463107157	0.0306297463107157	43.7781726476533	2
961	271.87	54.738	1.0166	5.09170885522292	10.7301349377383	461	-0.0140994070319174	0.0140994070319174	43.7922720546852	2
962	271.01	63.885	1.0195	5.10580826225484	10.7160355307064	462	0.00437567804438821	0.00437567804438821	43.7966477327296	2
963	255.29	73.405	1.0186	5.10143258421045	10.7204112087508	463	0.00729279674064642	0.00729279674064642	43.8039405294703	2
964	259.37	68.385	1.0171	5.0941397874698	10.7277040054914	464	-0.0140994070319174	0.0140994070319174	43.8180399365022	2
965	246.33	74.121	1.02	5.10823919450172	10.7136045984595	465	0.0262540682663275	0.0262540682663275	43.8442940047685	2
966	243.59	59.092	1.0146	5.08198512623539	10.7398586667258	466	-0.0194474579750565	0.0194474579750565	43.8637414627436	2
967	240.99	51.811	1.0186	5.10143258421045	10.7204112087508	467	-0.0140994070319191	0.0140994070319191	43.8778408697755	2
968	244.73	50.829	1.0215	5.11553199124236	10.7063118017189	468	0.00243093224688451	0.00243093224688451	43.8802718020224	2
969	255.1	35.572	1.021	5.11310105899548	10.7087427339658	469	0	0	43.8802718020224	2
970	253.54	35.96	1.021	5.11310105899548	10.7087427339658	470	0.0116684747850346	0.0116684747850346	43.8919402768074	2
971	257.16	35.069	1.0186	5.10143258421045	10.7204112087508	471	-0.00680661029127094	0.00680661029127094	43.8987468870987	2
972	258.24	40.333	1.02	5.10823919450172	10.7136045984595	472	0.00486186449376547	0.00486186449376547	43.9036087515925	2
973	255.04	44.283	1.019	5.10337733000795	10.7184664629533	473	0.00194474579750548	0.00194474579750548	43.90555349739	2
974	242.62	33.542	1.0186	5.10143258421045	10.7204112087508	474	-0.0140994070319191	0.0140994070319191	43.9196529044219	2
975	240.27	33.796	1.0215	5.11553199124236	10.7063118017189	475	0.0165303392788019	0.0165303392788019	43.9361832437007	2
976	236.19	31.531	1.0181	5.09900165196356	10.7228421409977	476	-0.00680661029127094	0.00680661029127094	43.9429898539919	2
977	240.72	43.724	1.0195	5.10580826225484	10.7160355307064	477	0.00243093224688273	0.00243093224688273	43.9454207862388	2
978	236.89	41.726	1.019	5.10337733000795	10.7184664629533	478	-0.00972372898752916	0.00972372898752916	43.9551445152264	2
979	234.71	36.518	1.021	5.11310105899548	10.7087427339658	479	0.0116684747850346	0.0116684747850346	43.9668129900114	2
980	233.94	37.193	1.0186	5.10143258421045	10.7204112087508	480	0.00243093224688273	0.00243093224688273	43.9692439222583	2
981	234.22	26.822	1.0181	5.09900165196356	10.7228421409977	481	-0.00243093224688273	0.00243093224688273	43.9716748545052	2
982	250.53	33.187	1.0186	5.10143258421045	10.7204112087508	482	-0.00923754253815368	0.00923754253815368	43.9809123970433	2
983	255.4	30.335	1.0205	5.1106701267486	10.7111736662126	483	-0.00486186449376547	0.00486186449376547	43.9857742615371	2
984	243.82	16.649	1.0215	5.11553199124236	10.7063118017189	484	0.0140994070319191	0.0140994070319191	43.999873668569	2
985	256.26	13.11	1.0186	5.10143258421045	10.7204112087508	485	-0.00437567804438821	0.00437567804438821	44.0042493466134	2
986	250.68	17.472	1.0195	5.10580826225484	10.7160355307064	486	0	0	44.0042493466134	2
987	245.25	10.54	1.0195	5.10580826225484	10.7160355307064	487	0.00243093224688273	0.00243093224688273	44.0066802788603	2
988	260.64	14.453	1.019	5.10337733000795	10.7184664629533	488	0.00437567804438821	0.00437567804438821	44.0110559569047	2
989	256.65	18.988	1.0181	5.09900165196356	10.7228421409977	489	0.00486186449376369	0.00486186449376369	44.0159178213984	2
990	256.96	12.839	1.0171	5.0941397874698	10.7277040054914	490	-0.00486186449376369	0.00486186449376369	44.0207796858922	2
991	255.14	13.812	1.0181	5.09900165196356	10.7228421409977	491	-0.00680661029127094	0.00680661029127094	44.0275862961835	2
992	249.96	17.911	1.0195	5.10580826225484	10.7160355307064	492	0.0140994070319174	0.0140994070319174	44.0416857032154	2
993	245.97	15.905	1.0166	5.09170885522292	10.7301349377383	493	-0.00729279674064642	0.00729279674064642	44.048978499956	2
994	244.84	11.384	1.0181	5.09900165196356	10.7228421409977	494	-0.00923754253815368	0.00923754253815368	44.0582160424942	2
995	240.9	16.943	1.02	5.10823919450172	10.7136045984595	495	0	0	44.0582160424942	2
996	236.01	23.307	1.02	5.10823919450172	10.7136045984595	496	0.00923754253815368	0.00923754253815368	44.0674535850323	2
997	242.71	39.997	1.0181	5.09900165196356	10.7228421409977	497	-0.00243093224688273	0.00243093224688273	44.0698845172792	2
998	260.53	48.558	1.0186	5.10143258421045	10.7204112087508	498	-0.00437567804438821	0.00437567804438821	44.0742601953236	2
999	250.73	40.214	1.0195	5.10580826225484	10.7160355307064	499	-0.00972372898753093	0.00972372898753093	44.0839839243111	2
1000	255.64	46.025	1.0215	5.11553199124236	10.7063118017189	500	NA	NA	NA	2
1001	248.73	31.193	1.0156	5.08684699072915	10.6970742591807	1	-0.00243093224688096	0.00243093224688096	0.00243093224688096	3
1002	251.6	24.622	1.0161	5.08927792297604	10.6946433269338	2	-0.0330606785576002	0.0330606785576002	0.0354916108044812	3
1003	252.33	22.036	1.0229	5.12233860153363	10.6615826483762	3	0.0354916108044812	0.0354916108044812	0.0709832216089623	3
1004	250.76	25.538	1.0156	5.08684699072915	10.6970742591807	4	-0.0189612715256828	0.0189612715256828	0.0899444931346451	3
1005	263.76	32.907	1.0195	5.10580826225484	10.678112987655	5	-0.0335468650069739	0.0335468650069739	0.123491358141619	3
1006	276.71	29.253	1.0264	5.13935512726181	10.6445661226481	6	0.0641766113176914	0.0641766113176914	0.18766796945931	3
1007	278.58	32.121	1.0132	5.07517851594412	10.7087427339658	7	-0.0471600855895158	0.0471600855895158	0.234828055048826	3
1008	279.54	61.759	1.0229	5.12233860153363	10.6615826483762	8	0.0165303392787983	0.0165303392787983	0.251358394327625	3
1009	272.69	63.126	1.0195	5.10580826225484	10.678112987655	9	0.0116684747850364	0.0116684747850364	0.263026869112661	3
1010	275.54	62.536	1.0171	5.0941397874698	10.6897814624401	10	-0.0140994070319174	0.0140994070319174	0.277126276144578	3
1011	276.07	61.193	1.02	5.10823919450172	10.6756820554082	11	0.0165303392788001	0.0165303392788001	0.293656615423378	3
1012	278.61	60.006	1.0166	5.09170885522292	10.692212394687	12	-0.0116684747850346	0.0116684747850346	0.305325090208413	3
1013	275.41	24.907	1.019	5.10337733000795	10.6805439199019	13	0.00437567804438643	0.00437567804438643	0.309700768252799	3
1014	275.5	35.092	1.0181	5.09900165196356	10.6849195979463	14	-0.0092375425381519	0.0092375425381519	0.318938310790951	3
1015	256.79	33.79	1.02	5.10823919450172	10.6756820554082	15	0.0140994070319174	0.0140994070319174	0.333037717822869	3
1016	256.56	36.086	1.0171	5.0941397874698	10.6897814624401	16	-0.0165303392787983	0.0165303392787983	0.349568057101667	3
1017	274.67	26.27	1.0205	5.1106701267486	10.6732511231613	17	0.0238231360194447	0.0238231360194447	0.373391193121112	3
1018	275.01	10.805	1.0156	5.08684699072915	10.6970742591807	18	0.00243093224688273	0.00243093224688273	0.375822125367995	3
1019	276.06	17.062	1.0151	5.08441605848227	10.6995051914276	19	-0.0145855934812946	0.0145855934812946	0.390407718849289	3
1020	266.89	13.653	1.0181	5.09900165196356	10.6849195979463	20	0	0	0.390407718849289	3
1021	277.64	15.731	1.0181	5.09900165196356	10.6849195979463	21	-0.00680661029127094	0.00680661029127094	0.39721432914056	3
1022	276.11	15.473	1.0195	5.10580826225484	10.678112987655	22	0.0140994070319191	0.0140994070319191	0.411313736172479	3
1023	265.12	23.957	1.0166	5.09170885522292	10.692212394687	23	-0.0403534752982448	0.0403534752982448	0.451667211470724	3
1024	266.19	25.123	1.0249	5.13206233052116	10.6518589193887	24	0.0379225430513621	0.0379225430513621	0.489589754522086	3
1025	267.31	25.282	1.0171	5.0941397874698	10.6897814624401	25	-0.0116684747850364	0.0116684747850364	0.501258229307123	3
1026	263.24	35.275	1.0195	5.10580826225484	10.678112987655	26	0.0165303392788019	0.0165303392788019	0.517788568585924	3
1027	267.53	39.595	1.0161	5.08927792297604	10.6946433269338	27	-0.0121546612344119	0.0121546612344119	0.529943229820336	3
1028	263.56	56.65	1.0186	5.10143258421045	10.6824886656994	28	-0.00680661029127094	0.00680661029127094	0.536749840111607	3
1029	268.24	52.141	1.02	5.10823919450172	10.6756820554082	29	0.0238231360194465	0.0238231360194465	0.560572976131054	3
1030	255.86	53.011	1.0151	5.08441605848227	10.6995051914276	30	-0.0403534752982466	0.0403534752982466	0.6009264514293	3
1031	253.94	61.831	1.0234	5.12476953378052	10.6591517161294	31	0.0165303392788001	0.0165303392788001	0.617456790708101	3
1032	246.18	65.763	1.02	5.10823919450172	10.6756820554082	32	0.0092375425381519	0.0092375425381519	0.626694333246252	3
1033	251.19	78.926	1.0181	5.09900165196356	10.6849195979463	33	-0.0116684747850329	0.0116684747850329	0.638362808031285	3
1034	253	72.41	1.0205	5.1106701267486	10.6732511231613	34	-0.0666075435645759	0.0666075435645759	0.704970351595861	3
1035	265.72	76.539	1.0342	5.17727767031317	10.6066435795967	35	-0.0281988140638347	0.0281988140638347	0.733169165659696	3
1036	270.11	74.614	1.04	5.20547648437701	10.5784447655329	36	0.0850826286408797	0.0850826286408797	0.818251794300576	3
1037	264.91	77.859	1.0225	5.12039385573613	10.6635273941737	37	-0.146828307711688	0.146828307711688	0.965080102012264	3
1038	273.04	76.544	1.0527	5.26722216344782	10.5166990864621	38	0.00437567804438821	0.00437567804438821	0.969455780056652	3
1039	269.81	83.807	1.0518	5.26284648540343	10.5210747645064	39	-0.135159832926654	0.135159832926654	1.10461561298331	3
1040	275.72	88.465	1.0796	5.39800631833008	10.3859149315798	40	0.118629493647855	0.118629493647855	1.22324510663116	3
1041	271.52	87.132	1.0552	5.27937682468223	10.5045444252276	41	-0.280043394840838	0.280043394840838	1.503288501472	3
1042	264.21	95.261	1.1128	5.55942021952307	10.2245010303868	42	0.0948063576284088	0.0948063576284088	1.59809485910041	3
1043	259.7	94.683	1.0933	5.46461386189466	10.3193073880152	43	0.0311159327600929	0.0311159327600929	1.6292107918605	3
1044	249.5	93.921	1.0869	5.43349792913456	10.3504233207753	44	-0.25622025882139	0.25622025882139	1.88543105068189	3
1045	231.11	98.003	1.1396	5.68971818795595	10.0942030619539	45	0.11376762915409	0.11376762915409	1.99919867983598	3
1046	237.08	102.04	1.1162	5.57595055880186	10.207970691108	46	-0.0690384758114568	0.0690384758114568	2.06823715564744	3
1047	231.15	106.05	1.1304	5.64498903461332	10.1389322152966	47	0.0972372898752898	0.0972372898752898	2.16547444552273	3
1048	239.41	101.91	1.1104	5.54775174473803	10.2361695051718	48	0.0427844075451294	0.0427844075451294	2.20825885306786	3
1049	257.45	95.992	1.1016	5.5049673371929	10.278953912717	49	-0.0636904248683159	0.0636904248683159	2.27194927793617	3
1050	267.51	100.45	1.1147	5.56865776206122	10.2152634878487	50	0.075845086102726	0.075845086102726	2.3477943640389	3
1051	260.41	93.201	1.0991	5.49281267595849	10.2911085739514	51	-0.050077204285774	0.050077204285774	2.39787156832467	3
1052	248.01	99.301	1.1094	5.54288988024427	10.2410313696656	52	0.0335468650069739	0.0335468650069739	2.43141843333165	3
1053	247.79	100.86	1.1025	5.50934301523729	10.2745782346726	53	-0.209060173231872	0.209060173231872	2.64047860656352	3
1054	263.32	109.14	1.1455	5.71840318846917	10.0655180614407	54	0.0593147468239259	0.0593147468239259	2.69979335338745	3
1055	259.74	108.21	1.1333	5.65908844164524	10.1248328082646	55	-0.054452882330164	0.054452882330164	2.75424623571761	3
1056	258.71	113.61	1.1445	5.7135413239754	10.0703799259345	56	0.118629493647855	0.118629493647855	2.87287572936546	3
1057	256.5	109.29	1.1201	5.59491183032755	10.1890094195823	57	-0.365612209931093	0.365612209931093	3.23848793929656	3
1058	259.39	131.99	1.1953	5.96052404025864	9.82339720965123	58	-0.0165303392787983	0.0165303392787983	3.25501827857536	3
1059	261.14	131.29	1.1987	5.97705437953744	9.80686687037243	59	0.0617456790708104	0.0617456790708104	3.31676395764617	3
1060	255.71	131.26	1.186	5.91530870046663	9.86861254944325	60	-0.0690384758114568	0.0690384758114568	3.38580243345762	3
1061	256.16	149.01	1.2002	5.98434717627809	9.79957407363179	61	-0.168706697933629	0.168706697933629	3.55450913139125	3
1062	254.75	160.64	1.2349	6.15305387421172	9.63086737569816	62	-0.173082375978018	0.173082375978018	3.72759150736927	3
1063	251.04	179.56	1.2705	6.32613625018973	9.45778499972014	63	-0.0262540682663275	0.0262540682663275	3.7538455756356	3
1064	251	186.37	1.2759	6.35239031845606	9.43153093145381	64	-0.104530086615938	0.104530086615938	3.85837566225154	3
1065	237.55	193.8	1.2974	6.456920405072	9.32700084483788	65	-0.00437567804438821	0.00437567804438821	3.86275134029592	3
1066	258.23	193.09	1.2983	6.46129608311639	9.32262516679349	66	0.073414153855845	0.073414153855845	3.93616549415177	3
1067	269.83	187.22	1.2832	6.38788192926054	9.39603932064933	67	-0.00972372898752916	0.00972372898752916	3.9458892231393	3
1068	268.34	188.02	1.2852	6.39760565824807	9.3863155916618	68	0.111822883356583	0.111822883356583	4.05771210649588	3
1069	274.55	174.12	1.2622	6.28578277489149	9.49813847501839	69	0.0855688150902569	0.0855688150902569	4.14328092158614	3
1070	269.21	166.91	1.2446	6.20021395980123	9.58370729010864	70	-0.0500772042857758	0.0500772042857758	4.19335812587191	3
1071	275.17	164.48	1.2549	6.25029116408701	9.53363008582287	71	0.261082123315155	0.261082123315155	4.45444024918707	3
1072	276.97	143.12	1.2012	5.98920904077185	9.79471220913802	72	-0.0923754253815261	0.0923754253815261	4.5468156745686	3
1073	275.27	145.32	1.2202	6.08158446615338	9.7023367837565	73	0.0427844075451276	0.0427844075451276	4.58960008211372	3
1074	275.45	144.82	1.2114	6.03880005860825	9.74512119130162	74	0.0281988140638347	0.0281988140638347	4.61779889617756	3
1075	270.72	145.19	1.2056	6.01060124454441	9.77332000536546	75	0.21392203772564	0.21392203772564	4.8317209339032	3
1076	254.17	133.21	1.1616	5.79667920681877	9.9872420430911	76	-0.114253815603467	0.114253815603467	4.94597474950666	3
1077	252.85	130.45	1.1851	5.91093302242224	9.87298822748763	77	0.240176105991969	0.240176105991969	5.18615085549863	3
1078	243.21	123.39	1.1357	5.67075691643027	10.1131643334796	78	-0.261568309764533	0.261568309764533	5.44771916526317	3
1079	248.37	133.5	1.1895	5.9323252261948	9.85159602371507	79	-0.0782760183496087	0.0782760183496087	5.52599518361277	3
1080	271.43	143.97	1.2056	6.01060124454441	9.77332000536546	80	0.050077204285774	0.050077204285774	5.57607238789855	3
1081	277.11	140.84	1.1953	5.96052404025864	9.82339720965123	81	-0.0617456790708086	0.0617456790708086	5.63781806696936	3
1082	276.33	135.25	1.208	6.02226971932945	9.76165153058042	82	0.230452377004438	0.230452377004438	5.8682704439738	3
1083	271.92	114.85	1.1606	5.79181734232501	9.99210390758486	83	0.0116684747850364	0.0116684747850364	5.87993891875883	3
1084	270.96	124.53	1.1582	5.78014886753997	10.0037723823699	84	-0.218297715770028	0.218297715770028	6.09823663452886	3
1085	263.64	134.43	1.2031	5.99844658331	9.78547466659987	85	0.0782760183496087	0.0782760183496087	6.17651265287847	3
1086	263.64	127.78	1.187	5.92017056496039	9.86375068494948	86	0.0165303392787983	0.0165303392787983	6.19304299215727	3
1087	254.89	130.94	1.1836	5.90364022568159	9.88028102422828	87	0.0311159327600947	0.0311159327600947	6.22415892491736	3
1088	245.36	130.54	1.1772	5.8725242929215	9.91139695698837	88	0.0734141538558433	0.0734141538558433	6.2975730787732	3
1089	249.13	123.15	1.1621	5.79911013906566	9.98481111084422	89	-0.0714694080583378	0.0714694080583378	6.36904248683154	3
1090	243.3	129.47	1.1768	5.870579547124	9.91334170278588	90	-0.0471600855895176	0.0471600855895176	6.41620257242106	3
1091	253.75	128.77	1.1865	5.91773963271351	9.86618161719636	91	0.0238231360194483	0.0238231360194483	6.44002570844051	3
1092	258.33	127.06	1.1816	5.89391649669407	9.89000475321581	92	0.0233369495700693	0.0233369495700693	6.46336265801058	3
1093	257.12	135.86	1.1768	5.870579547124	9.91334170278588	93	-0.0520219500832795	0.0520219500832795	6.51538460809386	3
1094	255.36	130.91	1.1875	5.92260149720728	9.8613197527026	94	0.0452153397920085	0.0452153397920085	6.56059994788587	3
1095	250.08	134.03	1.1782	5.87738615741527	9.90653509249461	95	0.187667969459312	0.187667969459312	6.74826791734518	3
1096	245.09	132.79	1.1396	5.68971818795595	10.0942030619539	96	-0.370474074424859	0.370474074424859	7.11874199177004	3
1097	251.5	150.59	1.2158	6.06019226238081	9.72372898752906	97	-0.0690384758114551	0.0690384758114551	7.18778046758149	3
1098	237.16	157.43	1.23	6.12923073819227	9.65469051171761	98	-0.121060425894738	0.121060425894738	7.30884089347623	3
1099	242.58	171.05	1.2549	6.25029116408701	9.53363008582287	99	-0.0520219500832795	0.0520219500832795	7.36086284355951	3
1100	251.36	182.46	1.2656	6.30231311417029	9.48160813573959	100	0.0923754253815261	0.0923754253815261	7.45323826894104	3
1101	251.14	172.63	1.2466	6.20993768878876	9.57398356112111	101	0.1424526296673	0.1424526296673	7.59569089860834	3
1102	253.03	155.92	1.2173	6.06748505912146	9.71643619078841	102	-0.0427844075451276	0.0427844075451276	7.63847530615346	3
1103	250.15	165.88	1.2261	6.11026946666659	9.67365178324329	103	0.0311159327600929	0.0311159327600929	7.66959123891356	3
1104	251.78	164.09	1.2197	6.07915353390649	9.70476771600338	104	-0.135646019376031	0.135646019376031	7.80523725828959	3
1105	262.5	172.3	1.2476	6.21479955328252	9.56912169662735	105	0.0879997473371397	0.0879997473371397	7.89323700562673	3
1106	257.07	169.98	1.2295	6.12679980594539	9.65712144396449	106	-0.0690384758114568	0.0690384758114568	7.96227548143818	3
1107	264.62	169.71	1.2437	6.19583828175684	9.58808296815303	107	-0.00437567804438821	0.00437567804438821	7.96665115948257	3
1108	264.93	169.52	1.2446	6.20021395980123	9.58370729010864	108	-0.0165303392788001	0.0165303392788001	7.98318149876137	3
1109	263.14	173.22	1.248	6.21674429908003	9.56717695082984	109	0.163358646990488	0.163358646990488	8.14654014575186	3
1110	248.82	155.99	1.2144	6.05338565208954	9.73053559782033	110	-0.1424526296673	0.1424526296673	8.28899277541916	3
1111	263.28	157.7	1.2437	6.19583828175684	9.58808296815303	111	0.0452153397920103	0.0452153397920103	8.33420811521117	3
1112	262.8	151.95	1.2344	6.15062294196483	9.63329830794504	112	-0.0379225430513639	0.0379225430513639	8.37213065826253	3
1113	260.99	160.15	1.2422	6.1885454850162	9.59537576489368	113	-0.0666075435645741	0.0666075435645741	8.43873820182711	3
1114	273.52	168.85	1.2559	6.25515302858077	9.5287682213291	114	0.0525081365326567	0.0525081365326567	8.49124633835977	3
1115	270.35	169.31	1.2451	6.20264489204811	9.58127635786176	115	0.0140994070319174	0.0140994070319174	8.50534574539168	3
1116	268.72	165.07	1.2422	6.1885454850162	9.59537576489368	116	0.0238231360194447	0.0238231360194447	8.52916888141113	3
1117	264.07	153.12	1.2373	6.16472234899675	9.61919890091312	117	-0.0690384758114551	0.0690384758114551	8.59820735722258	3
1118	267.13	173.73	1.2515	6.23376082480821	9.55016042510167	118	-0.121060425894736	0.121060425894736	8.71926778311732	3
1119	253.89	188.16	1.2764	6.35482125070294	9.42909999920693	119	0.0311159327600929	0.0311159327600929	8.75038371587741	3
1120	255.83	190.06	1.27	6.32370531794285	9.46021593196702	120	-0.128353222635383	0.128353222635383	8.87873693851279	3
1121	256.61	193.63	1.2964	6.45205854057823	9.33186270933164	121	0.161413901192979	0.161413901192979	9.04015083970577	3
1122	253.42	193.13	1.2632	6.29064463938525	9.49327661052462	122	-0.149259239958569	0.149259239958569	9.18941007966434	3
1123	263.53	192.37	1.2939	6.43990387934382	9.34401737056605	123	-0.0384087295007394	0.0384087295007394	9.22781880916508	3
1124	260.26	194.06	1.3018	6.47831260884456	9.30560864106531	124	0.0170165257281756	0.0170165257281756	9.24483533489326	3
1125	239.17	190.75	1.2983	6.46129608311639	9.32262516679349	125	0.0403534752982448	0.0403534752982448	9.2851888101915	3
1126	235.8	189.05	1.29	6.42094260781814	9.36297864209173	126	0.0140994070319174	0.0140994070319174	9.29928821722342	3
1127	233.64	187.96	1.2871	6.40684320078622	9.37707804912365	127	0.182806104965547	0.182806104965547	9.48209432218897	3
1128	245.43	168.39	1.2495	6.22403709582068	9.5598841540892	128	-0.0262540682663293	0.0262540682663293	9.5083483904553	3
1129	237.62	168.93	1.2549	6.25029116408701	9.53363008582287	129	0.00243093224688451	0.00243093224688451	9.51077932270218	3
1130	235.08	166.86	1.2544	6.24786023184012	9.53606101806975	130	0.0140994070319156	0.0140994070319156	9.5248787297341	3
1131	239.8	168.31	1.2515	6.23376082480821	9.55016042510167	131	-0.0306297463107175	0.0306297463107175	9.55550847604481	3
1132	239.16	169.86	1.2578	6.26439057111892	9.51953067879095	132	-0.00729279674064642	0.00729279674064642	9.56280127278546	3
1133	240.49	173.59	1.2593	6.27168336785957	9.5122378820503	133	-0.00680661029126917	0.00680661029126917	9.56960788307673	3
1134	243.75	172.83	1.2607	6.27848997815084	9.50543127175903	134	0.00923754253815368	0.00923754253815368	9.57884542561488	3
1135	245.79	177.39	1.2588	6.26925243561269	9.51466881429719	135	-0.0213922037725673	0.0213922037725673	9.60023762938745	3
1136	246.31	179.84	1.2632	6.29064463938525	9.49327661052462	136	0.12106042589474	0.12106042589474	9.72129805528219	3
1137	248.97	175.53	1.2383	6.16958421349051	9.61433703641936	137	-0.0923754253815279	0.0923754253815279	9.81367348066372	3
1138	246.41	169.17	1.2573	6.26195963887204	9.52196161103783	138	0.075845086102726	0.075845086102726	9.88951856676644	3
1139	255.99	171.73	1.2417	6.18611455276931	9.59780669714056	139	0.0996682221221725	0.0996682221221725	9.98918678888862	3
1140	251.09	164.53	1.2212	6.08644633064714	9.69747491926273	140	-0.0879997473371361	0.0879997473371361	10.0771865362258	3
1141	263.86	160.62	1.2393	6.17444607798428	9.6094751719256	141	-0.0189612715256828	0.0189612715256828	10.0961478077514	3
1142	269.98	167.06	1.2432	6.19340734950996	9.59051390039991	142	-0.0948063576284071	0.0948063576284071	10.1909541653798	3
1143	271.18	174.36	1.2627	6.28821370713837	9.49570754277151	143	0.102099154369053	0.102099154369053	10.2930533197489	3
1144	262.25	182.87	1.2417	6.18611455276931	9.59780669714056	144	-0.218297715770026	0.218297715770026	10.5113510355189	3
1145	249.65	193.52	1.2866	6.40441226853934	9.37950898137053	145	0.108905764660326	0.108905764660326	10.6202568001792	3
1146	258.98	175.91	1.2642	6.29550650387902	9.48841474603086	146	0.0763312725521033	0.0763312725521033	10.6965880727314	3
1147	263.24	185.24	1.2485	6.21917523132691	9.56474601858296	147	-0.157038223148595	0.157038223148595	10.8536262958799	3
1148	269.36	188.1	1.2808	6.37621345447551	9.40770779543437	148	-0.0354916108044829	0.0354916108044829	10.8891179066844	3
1149	265.03	189.01	1.2881	6.41170506527999	9.37221618462988	149	0.0500772042857758	0.0500772042857758	10.9391951109702	3
1150	279.44	190.07	1.2778	6.36162786099421	9.42229338891566	150	0.168220511484252	0.168220511484252	11.1074156224545	3
1151	268.34	178.22	1.2432	6.19340734950996	9.59051390039991	151	-0.0189612715256811	0.0189612715256811	11.1263768939801	3
1152	276.83	185.34	1.2471	6.21236862103564	9.57155262887423	152	-0.173082375978018	0.173082375978018	11.2994592699582	3
1153	279.32	193.9	1.2827	6.38545099701366	9.39847025289621	153	0.0923754253815261	0.0923754253815261	11.3918346953397	3
1154	270.08	183.59	1.2637	6.29307557163213	9.49084567827774	154	0.047646272038893	0.047646272038893	11.4394809673786	3
1155	276.73	186.16	1.2539	6.24542929959324	9.53849195031663	155	-0.0238231360194447	0.0238231360194447	11.463304103398	3
1156	279.61	187.57	1.2588	6.26925243561269	9.51466881429719	156	0.0544528823301604	0.0544528823301604	11.5177569857282	3
1157	279.42	178.61	1.2476	6.21479955328252	9.56912169662735	157	-0.0734141538558433	0.0734141538558433	11.591171139584	3
1158	269.45	181.46	1.2627	6.28821370713837	9.49570754277151	158	0.132728900679771	0.132728900679771	11.7239000402638	3
1159	279.44	175.15	1.2354	6.1554848064586	9.62843644345128	159	-0.13029796843289	0.13029796843289	11.8541980086967	3
1160	271.33	183.12	1.2622	6.28578277489149	9.49813847501839	160	0.0452153397920121	0.0452153397920121	11.8994133484887	3
1161	264.63	181.38	1.2529	6.24056743509948	9.5433538148104	161	-0.0452153397920121	0.0452153397920121	11.9446286882807	3
1162	256.27	181.35	1.2622	6.28578277489149	9.49813847501839	162	-0.0330606785575966	0.0330606785575966	11.9776893668383	3
1163	255.97	183.94	1.269	6.31884345344908	9.46507779646079	163	-0.0807069505964932	0.0807069505964932	12.0583963174348	3
1164	242.4	185.13	1.2856	6.39955040404558	9.3843708458643	164	-0.0238231360194447	0.0238231360194447	12.0822194534542	3
1165	239.07	186.74	1.2905	6.42337354006502	9.36054770984485	165	0.0807069505964897	0.0807069505964897	12.1629264040507	3
1166	243.74	182.46	1.2739	6.34266658946853	9.44125466044134	166	-0.144883561914183	0.144883561914183	12.3078099659649	3
1167	245.32	194.54	1.3037	6.48755015138271	9.29637109852716	167	0.123491358141619	0.123491358141619	12.4313013241065	3
1168	236.37	183.98	1.2783	6.3640587932411	9.41986245666878	168	0.0262540682663293	0.0262540682663293	12.4575553923729	3
1169	242.93	181.88	1.2729	6.33780472497477	9.44611652493511	169	0.108905764660324	0.108905764660324	12.5664611570332	3
1170	265.15	180.39	1.2505	6.22889896031444	9.55502228959543	170	-0.0189612715256793	0.0189612715256793	12.5854224285589	3
1171	266.39	181.89	1.2544	6.24786023184012	9.53606101806975	171	0.0165303392787983	0.0165303392787983	12.6019527678377	3
1172	277.97	177.12	1.251	6.23132989256132	9.55259135734855	172	0	0	12.6019527678377	3
1173	277.19	177.52	1.251	6.23132989256132	9.55259135734855	173	-0.0306297463107175	0.0306297463107175	12.6325825141484	3
1174	274.01	169.16	1.2573	6.26195963887204	9.52196161103783	174	0.0899444931346451	0.0899444931346451	12.722527007283	3
1175	279.1	155.79	1.2388	6.1720151457374	9.61190610417248	175	0.0972372898752898	0.0972372898752898	12.8197642971583	3
1176	263.48	150.25	1.2188	6.07477785586211	9.70914339404777	176	0.185237037212428	0.185237037212428	13.0050013343707	3
1177	275.77	125.06	1.1807	5.88954081864968	9.8943804312602	177	0.157038223148595	0.157038223148595	13.1620395575193	3
1178	271.9	113.23	1.1484	5.73250259550108	10.0514186544088	178	-0.0573700010264204	0.0573700010264204	13.2194095585458	3
1179	269.62	115.58	1.1602	5.7898725965275	9.99404865338237	179	0.382628735659269	0.382628735659269	13.602038294205	3
1180	274.94	101.77	1.0815	5.40724386086824	10.3766773890416	180	-0.123491358141621	0.123491358141621	13.7255296523467	3
1181	279.74	97.866	1.1069	5.53073521900985	10.2531860309	181	-0.0403534752982448	0.0403534752982448	13.7658831276449	3
1182	275.78	99.247	1.1152	5.5710886943081	10.2128325556018	182	0.0189612715256811	0.0189612715256811	13.7848443991706	3
1183	267.94	101.32	1.1113	5.55212742278242	10.2317938271275	183	0.161413901192983	0.161413901192983	13.9462583003636	3
1184	266.8	91.112	1.0781	5.39071352158944	10.3932077283204	184	-0.0763312725521033	0.0763312725521033	14.0225895729157	3
1185	272.02	98.965	1.0938	5.46704479414154	10.3168764557683	185	-0.0826516963939969	0.0826516963939969	14.1052412693097	3
1186	274.36	96.199	1.1108	5.54969649053554	10.2342247593743	186	0.44826390632509	0.44826390632509	14.5535051756348	3
1187	260.86	78.842	1.0186	5.10143258421045	10.6824886656994	187	0.0194474579750583	0.0194474579750583	14.5729526336098	3
1188	257.33	73.431	1.0146	5.08198512623539	10.7019361236745	188	-0.047646272038893	0.047646272038893	14.6205989056487	3
1189	245.46	78.688	1.0244	5.12963139827428	10.6542898516356	189	-0.220728648016909	0.220728648016909	14.8413275536656	3
1190	236.05	80.55	1.0698	5.35036004629119	10.4335612036187	190	0.151690172205452	0.151690172205452	14.9930177258711	3
1191	231.51	79.833	1.0386	5.19866987408574	10.5852513758241	191	-0.379711616963011	0.379711616963011	15.3727293428341	3
1192	234.67	104.82	1.1167	5.57838149104875	10.2055397588611	192	-0.104530086615936	0.104530086615936	15.47725942945	3
1193	233.18	97.854	1.1382	5.68291157766468	10.1010096722452	193	0.228021444757557	0.228021444757557	15.7052808742076	3
1194	236.45	85.666	1.0913	5.45489013290713	10.3290311170027	194	-0.0904306795840206	0.0904306795840206	15.7957115537916	3
1195	238.57	96.312	1.1099	5.54532081249115	10.2386004374187	195	-0.0427844075451276	0.0427844075451276	15.8384959613367	3
1196	236.79	101.29	1.1187	5.58810522003628	10.1958160298736	196	0.489103568072711	0.489103568072711	16.3275995294094	3
1197	260.41	65.196	1.0181	5.09900165196356	10.6849195979463	197	0.00243093224688273	0.00243093224688273	16.3300304616563	3
1198	263.52	57.553	1.0176	5.09657071971668	10.6873505301932	198	-0.0116684747850346	0.0116684747850346	16.3416989364413	3
1199	265.62	49.283	1.02	5.10823919450172	10.6756820554082	199	0.0213922037725638	0.0213922037725638	16.3630911402139	3
1200	270.25	44.447	1.0156	5.08684699072915	10.6970742591807	200	-0.0403534752982466	0.0403534752982466	16.4034446155122	3
1201	269.89	50.776	1.0239	5.1272004660274	10.6567207838825	201	0.0165303392788019	0.0165303392788019	16.419974954791	3
1202	275.49	51.249	1.0205	5.1106701267486	10.6732511231613	202	0.0165303392787983	0.0165303392787983	16.4365052940698	3
1203	268.29	41.556	1.0171	5.0941397874698	10.6897814624401	203	-0.0238231360194465	0.0238231360194465	16.4603284300892	3
1204	277.14	41.175	1.022	5.11796292348925	10.6659583264206	204	-0.00680661029127094	0.00680661029127094	16.4671350403805	3
1205	275.22	41.636	1.0234	5.12476953378052	10.6591517161294	205	0.025767881816952	0.025767881816952	16.4929029221974	3
1206	279.74	65.928	1.0181	5.09900165196356	10.6849195979463	206	-0.225590512510674	0.225590512510674	16.7184934347081	3
1207	278.34	86.656	1.0645	5.32459216447424	10.4593290854356	207	-0.218297715770026	0.218297715770026	16.9367911504781	3
1208	241.67	101.62	1.1094	5.54288988024427	10.2410313696656	208	-0.0471600855895158	0.0471600855895158	16.9839512360676	3
1209	242.93	101.05	1.1191	5.59004996583378	10.1938712840761	209	0.0899444931346434	0.0899444931346434	17.0738957292023	3
1210	250.84	100.41	1.1006	5.50010547269914	10.2838157772107	210	-0.0427844075451276	0.0427844075451276	17.1166801367474	3
1211	252.12	100.55	1.1094	5.54288988024427	10.2410313696656	211	0.157038223148595	0.157038223148595	17.273718359896	3
1212	259.6	85.914	1.0771	5.38585165709567	10.3980695928142	212	-0.19739169844684	0.19739169844684	17.4711100583428	3
1213	266.48	95.817	1.1177	5.58324335554251	10.2006778943674	213	-0.0330606785576002	0.0330606785576002	17.5041707369004	3
1214	265.49	102.13	1.1245	5.61630403410011	10.1676172158098	214	0.239689919542592	0.239689919542592	17.743860656443	3
1215	277.07	86.855	1.0752	5.37661411455752	10.4073071353524	215	-0.0306297463107157	0.0306297463107157	17.7744904027538	3
1216	275.68	92.292	1.0815	5.40724386086824	10.3766773890416	216	-0.0384087295007411	0.0384087295007411	17.8128991322545	3
1217	269.96	101	1.0894	5.44565259036897	10.3382686595409	217	0.0335468650069757	0.0335468650069757	17.8464459972615	3
1218	274.17	106.94	1.0825	5.412105725362	10.3718155245479	218	-0.0879997473371379	0.0879997473371379	17.9344457445986	3
1219	272.53	108.95	1.1006	5.50010547269914	10.2838157772107	219	-0.0403534752982448	0.0403534752982448	17.9747992198969	3
1220	276.8	102.9	1.1089	5.54045894799738	10.2434623019125	220	0.0972372898752898	0.0972372898752898	18.0720365097721	3
1221	278.27	109.27	1.0889	5.44322165812209	10.3406995917878	221	-0.296573734119635	0.296573734119635	18.3686102438918	3
1222	267.71	108.11	1.1499	5.73979539224173	10.0441258576681	222	-0.00486186449376547	0.00486186449376547	18.3734721083855	3
1223	267.61	107.75	1.1509	5.74465725673549	10.0392639931744	223	0.137590765173535	0.137590765173535	18.5110628735591	3
1224	265.59	115.61	1.1226	5.60706649156196	10.1768547583479	224	0.510495771845276	0.510495771845276	19.0215586454044	3
1225	264.65	70.386	1.0176	5.09657071971668	10.6873505301932	225	-0.00486186449376369	0.00486186449376369	19.0264205098981	3
1226	263.38	68.168	1.0186	5.10143258421045	10.6824886656994	226	-0.00437567804438999	0.00437567804438999	19.0307961879425	3
1227	262.77	62.093	1.0195	5.10580826225484	10.678112987655	227	-0.0165303392787983	0.0165303392787983	19.0473265272213	3
1228	265.46	61.891	1.0229	5.12233860153363	10.6615826483762	228	0.0189612715256828	0.0189612715256828	19.066287798747	3
1229	268.98	35.284	1.019	5.10337733000795	10.6805439199019	229	0.00437567804438643	0.00437567804438643	19.0706634767914	3
1230	266.14	40.073	1.0181	5.09900165196356	10.6849195979463	230	0.00972372898753093	0.00972372898753093	19.0803872057789	3
1231	260.16	38.579	1.0161	5.08927792297604	10.6946433269338	231	-0.00972372898753093	0.00972372898753093	19.0901109347664	3
1232	252.03	34.245	1.0181	5.09900165196356	10.6849195979463	232	-0.0092375425381519	0.0092375425381519	19.0993484773046	3
1233	253.17	34.329	1.02	5.10823919450172	10.6756820554082	233	0.00680661029127094	0.00680661029127094	19.1061550875959	3
1234	258.89	26.728	1.0186	5.10143258421045	10.6824886656994	234	-0.0140994070319174	0.0140994070319174	19.1202544946278	3
1235	278.97	11.603	1.0215	5.11553199124236	10.6683892586675	235	0.0140994070319174	0.0140994070319174	19.1343539016597	3
1236	269.48	14.488	1.0186	5.10143258421045	10.6824886656994	236	0.00243093224688096	0.00243093224688096	19.1367848339066	3
1237	276	25.457	1.0181	5.09900165196356	10.6849195979463	237	-0.0281988140638347	0.0281988140638347	19.1649836479704	3
1238	270.66	19.258	1.0239	5.1272004660274	10.6567207838825	238	0.0306297463107175	0.0306297463107175	19.1956133942811	3
1239	257.64	24.431	1.0176	5.09657071971668	10.6873505301932	239	-0.00243093224688273	0.00243093224688273	19.198044326528	3
1240	247.63	22.283	1.0181	5.09900165196356	10.6849195979463	240	0	0	19.198044326528	3
1241	230.73	12.979	1.0181	5.09900165196356	10.6849195979463	241	-0.0116684747850329	0.0116684747850329	19.209712801313	3
1242	241.37	26.408	1.0205	5.1106701267486	10.6732511231613	242	0.0116684747850329	0.0116684747850329	19.2213812760981	3
1243	242.18	32.318	1.0181	5.09900165196356	10.6849195979463	243	-0.00680661029127094	0.00680661029127094	19.2281878863893	3
1244	252.49	44.501	1.0195	5.10580826225484	10.678112987655	244	-0.0189612715256811	0.0189612715256811	19.247149157915	3
1245	250.36	56.667	1.0234	5.12476953378052	10.6591517161294	245	0.0116684747850364	0.0116684747850364	19.2588176327001	3
1246	267.35	69	1.021	5.11310105899548	10.6708201909144	246	0.0189612715256811	0.0189612715256811	19.2777789042257	3
1247	270.84	64.483	1.0171	5.0941397874698	10.6897814624401	247	-0.0116684747850364	0.0116684747850364	19.2894473790108	3
1248	275.79	66.979	1.0195	5.10580826225484	10.678112987655	248	-0.00486186449376191	0.00486186449376191	19.2943092435045	3
1249	278.17	72.151	1.0205	5.1106701267486	10.6732511231613	249	-0.0593147468239295	0.0593147468239295	19.3536239903285	3
1250	277.57	74.362	1.0327	5.16998487357253	10.6139363763373	250	0.00923754253815368	0.00923754253815368	19.3628615328666	3
1251	276.13	73.379	1.0308	5.16074733103437	10.6231739188755	251	0.0573700010264222	0.0573700010264222	19.420231533893	3
1252	275.08	68.465	1.019	5.10337733000795	10.6805439199019	252	0	0	19.420231533893	3
1253	271.02	69.43	1.019	5.10337733000795	10.6805439199019	253	0.00437567804438643	0.00437567804438643	19.4246072119374	3
1254	271.56	71.248	1.0181	5.09900165196356	10.6849195979463	254	0	0	19.4246072119374	3
1255	268.67	80.316	1.0181	5.09900165196356	10.6849195979463	255	-0.127867036186007	0.127867036186007	19.5524742481234	3
1256	273.56	75.459	1.0444	5.22686868814957	10.5570525617603	256	-0.605302129473683	0.605302129473683	20.1577763775971	3
1257	279.51	117.85	1.1689	5.83217081762326	9.95175043228662	257	-0.0739003403052205	0.0739003403052205	20.2316767179023	3
1258	279.95	126.03	1.1841	5.90607115792848	9.8778500919814	258	-0.0140994070319174	0.0140994070319174	20.2457761249343	3
1259	274.26	131.77	1.187	5.92017056496039	9.86375068494948	259	0.102099154369055	0.102099154369055	20.3478752793033	3
1260	273.73	130.4	1.166	5.81807141059134	9.96584983931854	260	-0.0879997473371379	0.0879997473371379	20.4358750266405	3
1261	277.39	130.53	1.1841	5.90607115792848	9.8778500919814	261	-0.0996682221221725	0.0996682221221725	20.5355432487626	3
1262	264.19	148.06	1.2046	6.00573938005065	9.77818186985922	262	-0.166275765686747	0.166275765686747	20.7018190144494	3
1263	263.91	153.49	1.2388	6.1720151457374	9.61190610417248	263	0.0427844075451276	0.0427844075451276	20.7446034219945	3
1264	278.97	154.3	1.23	6.12923073819227	9.65469051171761	264	0.050077204285774	0.050077204285774	20.7946806262803	3
1265	273.75	148.26	1.2197	6.07915353390649	9.70476771600338	265	-0.0165303392788001	0.0165303392788001	20.8112109655591	3
1266	273.73	152.65	1.2231	6.09568387318529	9.68823737672458	266	-0.0807069505964897	0.0807069505964897	20.8919179161556	3
1267	262.15	153.51	1.2397	6.17639082378178	9.60753042612809	267	0.180375172718664	0.180375172718664	21.0722930888742	3
1268	266.49	141.92	1.2026	5.99601565106312	9.78790559884675	268	-0.0831378828433742	0.0831378828433742	21.1554309717176	3
1269	263.72	142.27	1.2197	6.07915353390649	9.70476771600338	269	0.118629493647854	0.118629493647854	21.2740604653655	3
1270	263.57	138.51	1.1953	5.96052404025864	9.82339720965123	270	0.209060173231876	0.209060173231876	21.4831206385973	3
1271	268.47	127.11	1.1523	5.75146386702677	10.0324573828831	271	-0.114253815603465	0.114253815603465	21.5973744542008	3
1272	265.36	127.05	1.1758	5.86571768263023	9.91820356727964	272	0.0121546612344101	0.0121546612344101	21.6095291154352	3
1273	249.03	129.01	1.1733	5.85356302139582	9.93035822851405	273	-0.106961018862821	0.106961018862821	21.716490134298	3
1274	249.15	136.15	1.1953	5.96052404025864	9.82339720965123	274	0.0568838145770449	0.0568838145770449	21.7733739488751	3
1275	252.09	129.44	1.1836	5.90364022568159	9.88028102422828	275	0.00486186449376547	0.00486186449376547	21.7782358133688	3
1276	243.21	129.5	1.1826	5.89877836118783	9.88514288872204	276	0.054452882330164	0.054452882330164	21.832688695699	3
1277	242.05	129.9	1.1714	5.84432547885767	9.93959577105221	277	0.075845086102726	0.075845086102726	21.9085337818017	3
1278	256.96	123.52	1.1558	5.76848039275494	10.0154408571549	278	-0.0165303392788001	0.0165303392788001	21.9250641210805	3
1279	251.42	122.31	1.1592	5.78501073203374	9.99891051787613	279	0.0121546612344119	0.0121546612344119	21.9372187823149	3
1280	254.42	123.66	1.1567	5.77285607079933	10.0110651791105	280	-0.0121546612344119	0.0121546612344119	21.9493734435494	3
1281	238.02	118.43	1.1592	5.78501073203374	9.99891051787613	281	0.0593147468239277	0.0593147468239277	22.0086881903733	3
1282	243.51	124.52	1.147	5.72569598520981	10.0582252647001	282	-0.0685522893620796	0.0685522893620796	22.0772404797354	3
1283	241.24	122.4	1.1611	5.79424827457189	9.98967297533798	283	-0.0782760183496087	0.0782760183496087	22.155516498085	3
1284	233.4	117.42	1.1772	5.8725242929215	9.91139695698837	284	0.11376762915409	0.11376762915409	22.2692841272391	3
1285	236.47	114.64	1.1538	5.75875666376741	10.0251645861425	285	-0.0807069505964932	0.0807069505964932	22.3499910778356	3
1286	233.8	115.67	1.1704	5.8394636143639	9.94445763554597	286	0.166275765686748	0.166275765686748	22.5162668435223	3
1287	238.26	111.57	1.1362	5.67318784867716	10.1107334012327	287	-0.0568838145770449	0.0568838145770449	22.5731506580993	3
1288	249.91	118.7	1.1479	5.7300716632542	10.0538495866557	288	0.0807069505964915	0.0807069505964915	22.6538576086958	3
1289	247.25	111.05	1.1313	5.64936471265771	10.1345565372522	289	0.0593147468239277	0.0593147468239277	22.7131723555198	3
1290	260.21	120.31	1.1191	5.59004996583378	10.1938712840761	290	-0.225590512510674	0.225590512510674	22.9387628680304	3
1291	240.32	121.63	1.1655	5.81564047834446	9.96828077156542	291	0	0	22.9387628680304	3
1292	240.97	121.25	1.1655	5.81564047834446	9.96828077156542	292	-0.00243093224688273	0.00243093224688273	22.9411938002773	3
1293	239.63	121.72	1.166	5.81807141059134	9.96584983931854	293	0.00486186449376369	0.00486186449376369	22.9460556647711	3
1294	239.63	122.31	1.165	5.81320954609757	9.9707117038123	294	-0.047646272038893	0.047646272038893	22.99370193681	3
1295	238.78	127.29	1.1748	5.86085581813647	9.92306543177341	295	0.111336696907209	0.111336696907209	23.1050386337172	3
1296	237.85	130.68	1.1519	5.74951912122926	10.0344021286806	296	-0.0807069505964915	0.0807069505964915	23.1857455843137	3
1297	237.44	132.65	1.1685	5.83022607182575	9.95369517808412	297	0.0121546612344119	0.0121546612344119	23.1979002455481	3
1298	239.37	131.11	1.166	5.81807141059134	9.96584983931854	298	-0.111822883356584	0.111822883356584	23.3097231289047	3
1299	248.59	132.97	1.189	5.92989429394792	9.85402695596195	299	0.0170165257281756	0.0170165257281756	23.3267396546329	3
1300	252.88	138.91	1.1855	5.91287776821975	9.87104348169013	300	-0.0666075435645741	0.0666075435645741	23.3933471981974	3
1301	254.52	144.34	1.1992	5.97948531178432	9.80443593812555	301	-0.00486186449376369	0.00486186449376369	23.3982090626912	3
1302	251.82	139.09	1.2002	5.98434717627809	9.79957407363179	302	0.0165303392787983	0.0165303392787983	23.41473940197	3
1303	252.27	142.34	1.1968	5.96781683699929	9.81610441291059	303	-0.0306297463107157	0.0306297463107157	23.4453691482807	3
1304	253.7	141.35	1.2031	5.99844658331	9.78547466659987	304	0.320396870139081	0.320396870139081	23.7657660184198	3
1305	247.67	143.07	1.1372	5.67804971317092	10.105871536739	305	-0.332551531373493	0.332551531373493	24.0983175497933	3
1306	230.78	145.9	1.2056	6.01060124454441	9.77332000536546	306	-0.0447291533426331	0.0447291533426331	24.1430467031359	3
1307	233.62	154.97	1.2148	6.05533039788705	9.72859085202283	307	-0.10015440857155	0.10015440857155	24.2432011117075	3
1308	233.48	168.1	1.2354	6.1554848064586	9.62843644345128	308	-0.146828307711688	0.146828307711688	24.3900294194192	3
1309	233.01	178.48	1.2656	6.30231311417029	9.48160813573959	309	-0.0165303392787983	0.0165303392787983	24.4065597586979	3
1310	240.9	181.19	1.269	6.31884345344908	9.46507779646079	310	-0.109391951109703	0.109391951109703	24.5159517098077	3
1311	232.74	188.29	1.2915	6.42823540455879	9.35568584535109	311	0.106961018862819	0.106961018862819	24.6229127286705	3
1312	248.18	186.98	1.2695	6.32127438569597	9.46264686421391	312	0.125436103939126	0.125436103939126	24.7483488326096	3
1313	243.74	177.4	1.2437	6.19583828175684	9.58808296815303	313	-0.0734141538558433	0.0734141538558433	24.8217629864654	3
1314	234.17	181.82	1.2588	6.26925243561269	9.51466881429719	314	0.0403534752982431	0.0403534752982431	24.8621164617637	3
1315	244.68	177.03	1.2505	6.22889896031444	9.55502228959543	315	-0.00243093224688096	0.00243093224688096	24.8645473940106	3
1316	242.79	174.64	1.251	6.23132989256132	9.55259135734855	316	-0.0617456790708104	0.0617456790708104	24.9262930730814	3
1317	237.66	177.99	1.2637	6.29307557163213	9.49084567827774	317	-0.00680661029126917	0.00680661029126917	24.9330996833726	3
1318	233.66	176.23	1.2651	6.2998821819234	9.48403906798647	318	0.149259239958571	0.149259239958571	25.0823589233312	3
1319	235.83	163.38	1.2344	6.15062294196483	9.63329830794504	319	0.0213922037725638	0.0213922037725638	25.1037511271038	3
1320	231.7	165.16	1.23	6.12923073819227	9.65469051171761	320	-0.144883561914183	0.144883561914183	25.248634689018	3
1321	237.45	168.15	1.2598	6.27411430010645	9.50980694980342	321	0.1093919511097	0.1093919511097	25.3580266401277	3
1322	241.97	163.86	1.2373	6.16472234899675	9.61919890091312	322	0.0690384758114568	0.0690384758114568	25.4270651159391	3
1323	245.39	157.52	1.2231	6.09568387318529	9.68823737672458	323	0.0617456790708104	0.0617456790708104	25.4888107950099	3
1324	244.35	156.19	1.2104	6.03393819411448	9.74998305579539	324	-0.128353222635383	0.128353222635383	25.6171640176453	3
1325	242.2	161.02	1.2368	6.16229141674987	9.62162983316001	325	0.0685522893620796	0.0685522893620796	25.6857163070074	3
1326	231.84	160.56	1.2227	6.09373912738779	9.69018212252209	326	0.0213922037725638	0.0213922037725638	25.70710851078	3
1327	234.78	155.2	1.2183	6.07234692361522	9.71157432629465	327	-0.0568838145770449	0.0568838145770449	25.763992325357	3
1328	237.93	158.92	1.23	6.12923073819227	9.65469051171761	328	0.0928616118309016	0.0928616118309016	25.8568539371879	3
1329	245.42	154.97	1.2109	6.03636912636137	9.74755212354851	329	-0.00972372898752916	0.00972372898752916	25.8665776661754	3
1330	236.89	150.59	1.2129	6.0460928553489	9.73782839456098	330	-0.0831378828433724	0.0831378828433724	25.9497155490188	3
1331	241.82	150.53	1.23	6.12923073819227	9.65469051171761	331	0.0262540682663275	0.0262540682663275	25.9759696172851	3
1332	243.38	152	1.2246	6.10297666992594	9.68094457998393	332	0.0238231360194465	0.0238231360194465	25.9997927533046	3
1333	246.77	156.17	1.2197	6.07915353390649	9.70476771600338	333	0.0330606785575984	0.0330606785575984	26.0328534318622	3
1334	240.72	140.7	1.2129	6.0460928553489	9.73782839456098	334	0.20176737649123	0.20176737649123	26.2346208083534	3
1335	246.72	141.52	1.1714	5.84432547885767	9.93959577105221	335	-0.158982968946102	0.158982968946102	26.3936037772995	3
1336	251.96	141.74	1.2041	6.00330844780377	9.78061280210611	336	0.0427844075451276	0.0427844075451276	26.4363881848446	3
1337	264.6	138.19	1.1953	5.96052404025864	9.82339720965123	337	-0.0948063576284071	0.0948063576284071	26.531194542473	3
1338	263.78	145.14	1.2148	6.05533039788705	9.72859085202283	338	0.0520219500832795	0.0520219500832795	26.5832164925563	3
1339	269.77	138.35	1.2041	6.00330844780377	9.78061280210611	339	-0.0666075435645723	0.0666075435645723	26.6498240361209	3
1340	260.16	146.1	1.2178	6.06991599136834	9.71400525854153	340	-0.185237037212429	0.185237037212429	26.8350610733333	3
1341	244.98	172.88	1.2559	6.25515302858077	9.5287682213291	341	0.0593147468239277	0.0593147468239277	26.8943758201573	3
1342	255.63	171.41	1.2437	6.19583828175684	9.58808296815303	342	0.121060425894736	0.121060425894736	27.015436246052	3
1343	253.12	165.42	1.2188	6.07477785586211	9.70914339404777	343	-0.0972372898752898	0.0972372898752898	27.1126735359273	3
1344	263.1	170.8	1.2388	6.1720151457374	9.61190610417248	344	-0.0116684747850364	0.0116684747850364	27.1243420107123	3
1345	259.09	170.62	1.2412	6.18368362052243	9.60023762938744	345	-0.0476462720388913	0.0476462720388913	27.1719882827512	3
1346	265.22	174.49	1.251	6.23132989256132	9.55259135734855	346	0.0311159327600929	0.0311159327600929	27.2031042155113	3
1347	260.85	169.6	1.2446	6.20021395980123	9.58370729010864	347	0.102099154369055	0.102099154369055	27.3052033698804	3
1348	257.31	161.35	1.2236	6.09811480543218	9.6858064444777	348	0.0471600855895158	0.0471600855895158	27.3523634554699	3
1349	253.55	153.52	1.2139	6.05095471984266	9.73296653006721	349	-0.0850826286408797	0.0850826286408797	27.4374460841107	3
1350	252.38	160.24	1.2314	6.13603734848354	9.64788390142633	350	0.075845086102726	0.075845086102726	27.5132911702135	3
1351	255.4	150.44	1.2158	6.06019226238081	9.72372898752906	351	-0.0617456790708086	0.0617456790708086	27.5750368492843	3
1352	238.72	150.66	1.2285	6.12193794145162	9.66198330845825	352	0.225590512510674	0.225590512510674	27.800627361795	3
1353	235.4	134.22	1.1821	5.89634742894095	9.88757382096893	353	0.23968991954259	0.23968991954259	28.0403172813375	3
1354	250.6	125.41	1.1328	5.65665750939836	10.1272637405115	354	-0.0928616118309016	0.0928616118309016	28.1331788931684	3
1355	252.92	118.71	1.1519	5.74951912122926	10.0344021286806	355	0.0598009332733049	0.0598009332733049	28.1929798264418	3
1356	251.69	114.24	1.1396	5.68971818795595	10.0942030619539	356	-0.0690384758114568	0.0690384758114568	28.2620183022532	3
1357	248.26	123.64	1.1538	5.75875666376741	10.0251645861425	357	-0.118629493647855	0.118629493647855	28.3806477959011	3
1358	245.29	125.9	1.1782	5.87738615741527	9.90653509249461	358	0.0471600855895158	0.0471600855895158	28.4278078814906	3
1359	239.46	121.13	1.1685	5.83022607182575	9.95369517808412	359	0.00486186449376547	0.00486186449376547	28.4326697459843	3
1360	238.17	123.51	1.1675	5.82536420733198	9.95855704257789	360	0.0238231360194465	0.0238231360194465	28.4564928820038	3
1361	234.26	126.71	1.1626	5.80154107131254	9.98238017859734	361	-0.0641766113176914	0.0641766113176914	28.5206694933215	3
1362	258.25	138.37	1.1758	5.86571768263023	9.91820356727964	362	0.0714694080583378	0.0714694080583378	28.5921389013798	3
1363	266.22	122.17	1.1611	5.79424827457189	9.98967297533798	363	-0.0641766113176914	0.0641766113176914	28.6563155126975	3
1364	258.97	125.89	1.1743	5.85842488588958	9.92549636402029	364	0.237258987295709	0.237258987295709	28.8935744999932	3
1365	249.05	113.5	1.1255	5.62116589859387	10.162755351316	365	0.0452153397920103	0.0452153397920103	28.9387898397852	3
1366	232.43	108.09	1.1162	5.57595055880186	10.207970691108	366	-0.261082123315155	0.261082123315155	29.1998719631004	3
1367	233.24	119.13	1.1699	5.83703268211702	9.94688856779285	367	0.106961018862819	0.106961018862819	29.3068329819632	3
1368	241.19	117.14	1.1479	5.7300716632542	10.0538495866557	368	-0.0855688150902552	0.0855688150902552	29.3924017970535	3
1369	230.93	113.87	1.1655	5.81564047834446	9.96828077156542	369	0.265943987808919	0.265943987808919	29.6583457848624	3
1370	238.75	101.44	1.1108	5.54969649053554	10.2342247593743	370	-0.0335468650069739	0.0335468650069739	29.6918926498694	3
1371	245.17	98.751	1.1177	5.58324335554251	10.2006778943674	371	0.0617456790708086	0.0617456790708086	29.7536383289402	3
1372	247.84	102.04	1.105	5.5214976764717	10.2624235734382	372	0.0782760183496087	0.0782760183496087	29.8319143472898	3
1373	261	88.233	1.0889	5.44322165812209	10.3406995917878	373	0.106961018862821	0.106961018862821	29.9388753661526	3
1374	272.67	89.587	1.0669	5.33626063925927	10.4476606106506	374	0.180375172718662	0.180375172718662	30.1192505388713	3
1375	261.51	85.946	1.0298	5.15588546654061	10.6280357833693	375	-0.339358141664764	0.339358141664764	30.458608680536	3
1376	277.38	95.021	1.0996	5.49524360820537	10.2886776417045	376	0.0948063576284088	0.0948063576284088	30.5534150381644	3
1377	279.62	91.706	1.0801	5.40043725057697	10.3834839993329	377	-0.0996682221221725	0.0996682221221725	30.6530832602866	3
1378	264.99	92.338	1.1006	5.50010547269914	10.2838157772107	378	-0.0403534752982448	0.0403534752982448	30.6934367355848	3
1379	255.95	97.34	1.1089	5.54045894799738	10.2434623019125	379	0.00729279674064642	0.00729279674064642	30.7007295323255	3
1380	241.57	94.683	1.1074	5.53316615125674	10.2507550986531	380	0.2849052593346	0.2849052593346	30.9856347916601	3
1381	238.43	76.973	1.0488	5.24826089192214	10.5356603579877	381	-0.223159580263792	0.223159580263792	31.2087943719239	3
1382	237.1	89.126	1.0947	5.47142047218593	10.3125007777239	382	0.280043394840837	0.280043394840837	31.4888377667647	3
1383	242.67	81.197	1.0371	5.19137707734509	10.5925441725648	383	-0.00729279674064642	0.00729279674064642	31.4961305635054	3
1384	241.73	79.801	1.0386	5.19866987408574	10.5852513758241	384	0.106961018862821	0.106961018862821	31.6030915823682	3
1385	252.39	66.102	1.0166	5.09170885522292	10.692212394687	385	-0.0213922037725638	0.0213922037725638	31.6244837861408	3
1386	251.68	57.747	1.021	5.11310105899548	10.6708201909144	386	0.00486186449376369	0.00486186449376369	31.6293456506345	3
1387	269.5	61.513	1.02	5.10823919450172	10.6756820554082	387	-0.00243093224688096	0.00243093224688096	31.6317765828814	3
1388	271.28	62.642	1.0205	5.1106701267486	10.6732511231613	388	0.00243093224688096	0.00243093224688096	31.6342075151283	3
1389	254.5	67.508	1.02	5.10823919450172	10.6756820554082	389	0.00243093224688096	0.00243093224688096	31.6366384473752	3
1390	257.03	69.882	1.0195	5.10580826225484	10.678112987655	390	0.0189612715256828	0.0189612715256828	31.6555997189008	3
1391	267.74	71.677	1.0156	5.08684699072915	10.6970742591807	391	-0.0165303392787983	0.0165303392787983	31.6721300581796	3
1392	274.06	71.858	1.019	5.10337733000795	10.6805439199019	392	-0.00729279674064642	0.00729279674064642	31.6794228549203	3
1393	274.79	61.38	1.0205	5.1106701267486	10.6732511231613	393	-0.0116684747850364	0.0116684747850364	31.6910913297053	3
1394	278.1	54.441	1.0229	5.12233860153363	10.6615826483762	394	-0.0121546612344119	0.0121546612344119	31.7032459909397	3
1395	256.62	59.493	1.0254	5.13449326276805	10.6494279871418	395	0.0403534752982466	0.0403534752982466	31.743599466238	3
1396	249.11	61.26	1.0171	5.0941397874698	10.6897814624401	396	-0.00243093224688273	0.00243093224688273	31.7460303984849	3
1397	249.17	55.515	1.0176	5.09657071971668	10.6873505301932	397	-0.0165303392787983	0.0165303392787983	31.7625607377637	3
1398	256.38	55.628	1.021	5.11310105899548	10.6708201909144	398	0.00729279674064465	0.00729279674064465	31.7698535345043	3
1399	265.21	45.966	1.0195	5.10580826225484	10.678112987655	399	0.00243093224688451	0.00243093224688451	31.7722844667512	3
1400	254.36	41.454	1.019	5.10337733000795	10.6805439199019	400	0	0	31.7722844667512	3
1401	240.49	27.599	1.019	5.10337733000795	10.6805439199019	401	-0.00972372898752916	0.00972372898752916	31.7820081957387	3
1402	241.13	28.527	1.021	5.11310105899548	10.6708201909144	402	0.00729279674064465	0.00729279674064465	31.7893009924794	3
1403	240.27	29.646	1.0195	5.10580826225484	10.678112987655	403	0.00437567804438999	0.00437567804438999	31.7936766705238	3
1404	232.35	29.634	1.0186	5.10143258421045	10.6824886656994	404	-0.00194474579750548	0.00194474579750548	31.7956214163213	3
1405	237.55	27.391	1.019	5.10337733000795	10.6805439199019	405	-0.0121546612344119	0.0121546612344119	31.8077760775557	3
1406	253.31	21.339	1.0215	5.11553199124236	10.6683892586675	406	0.0121546612344119	0.0121546612344119	31.8199307387901	3
1407	265.3	13.739	1.019	5.10337733000795	10.6805439199019	407	0	0	31.8199307387901	3
1408	273.14	11.948	1.019	5.10337733000795	10.6805439199019	408	0.00194474579750548	0.00194474579750548	31.8218754845876	3
1409	277.29	13.925	1.0186	5.10143258421045	10.6824886656994	409	0	0	31.8218754845876	3
1410	259.69	15.161	1.0186	5.10143258421045	10.6824886656994	410	0.00486186449376369	0.00486186449376369	31.8267373490814	3
1411	258.23	19.22	1.0176	5.09657071971668	10.6873505301932	411	0.0145855934812946	0.0145855934812946	31.8413229425626	3
1412	243.17	27.036	1.0146	5.08198512623539	10.7019361236745	412	-0.0286850005132102	0.0286850005132102	31.8700079430759	3
1413	251.4	28.882	1.0205	5.1106701267486	10.6732511231613	413	0	0	31.8700079430759	3
1414	240.77	34.237	1.0205	5.1106701267486	10.6732511231613	414	0.00729279674064642	0.00729279674064642	31.8773007398165	3
1415	248.02	33.837	1.019	5.10337733000795	10.6805439199019	415	-0.00486186449376547	0.00486186449376547	31.8821626043103	3
1416	249.14	33.378	1.02	5.10823919450172	10.6756820554082	416	0.00486186449376547	0.00486186449376547	31.887024468804	3
1417	248.12	47.646	1.019	5.10337733000795	10.6805439199019	417	-0.00729279674064642	0.00729279674064642	31.8943172655447	3
1418	254.58	42.705	1.0205	5.1106701267486	10.6732511231613	418	0.0189612715256811	0.0189612715256811	31.9132785370704	3
1419	249.11	44.437	1.0166	5.09170885522292	10.692212394687	419	-0.00972372898752916	0.00972372898752916	31.9230022660579	3
1420	232.3	64.747	1.0186	5.10143258421045	10.6824886656994	420	-0.0306297463107157	0.0306297463107157	31.9536320123686	3
1421	230.78	71.598	1.0249	5.13206233052116	10.6518589193887	421	-0.0831378828433742	0.0831378828433742	32.036769895212	3
1422	233.92	76.652	1.042	5.21520021336454	10.5687210365453	422	-0.073414153855845	0.073414153855845	32.1101840490678	3
1423	236.35	78.23	1.0571	5.28861436722038	10.4953068826895	423	0.180375172718664	0.180375172718664	32.2905592217865	3
1424	252.67	65.921	1.02	5.10823919450172	10.6756820554082	424	0.00680661029127094	0.00680661029127094	32.2973658320778	3
1425	251.31	67.205	1.0186	5.10143258421045	10.6824886656994	425	0.00729279674064642	0.00729279674064642	32.3046586288184	3
1426	250.06	69.787	1.0171	5.0941397874698	10.6897814624401	426	-0.0238231360194465	0.0238231360194465	32.3284817648379	3
1427	253.14	53.375	1.022	5.11796292348925	10.6659583264206	427	0.0311159327600929	0.0311159327600929	32.3595976975979	3
1428	252.71	53.298	1.0156	5.08684699072915	10.6970742591807	428	-0.0165303392787983	0.0165303392787983	32.3761280368768	3
1429	232.77	52.625	1.019	5.10337733000795	10.6805439199019	429	0.00680661029126917	0.00680661029126917	32.382934647168	3
1430	230.47	47.656	1.0176	5.09657071971668	10.6873505301932	430	-0.00243093224688273	0.00243093224688273	32.3853655794149	3
1431	234.74	47.459	1.0181	5.09900165196356	10.6849195979463	431	-0.0189612715256811	0.0189612715256811	32.4043268509406	3
1432	234.53	45.367	1.022	5.11796292348925	10.6659583264206	432	0.0121546612344101	0.0121546612344101	32.416481512175	3
1433	233.75	36.423	1.0195	5.10580826225484	10.678112987655	433	0.00680661029127094	0.00680661029127094	32.4232881224663	3
1434	236.6	54.175	1.0181	5.09900165196356	10.6849195979463	434	0	0	32.4232881224663	3
1435	235.09	63.688	1.0181	5.09900165196356	10.6849195979463	435	-0.0092375425381519	0.0092375425381519	32.4325256650044	3
1436	238.63	63.018	1.02	5.10823919450172	10.6756820554082	436	-0.00243093224688096	0.00243093224688096	32.4349565972513	3
1437	240.35	60.343	1.0205	5.1106701267486	10.6732511231613	437	0	0	32.4349565972513	3
1438	236.47	57.374	1.0205	5.1106701267486	10.6732511231613	438	0.0189612715256811	0.0189612715256811	32.453917868777	3
1439	242.47	70.831	1.0166	5.09170885522292	10.692212394687	439	-0.0116684747850346	0.0116684747850346	32.465586343562	3
1440	239.59	67.889	1.019	5.10337733000795	10.6805439199019	440	-0.240176105991969	0.240176105991969	32.705762449554	3
1441	232.63	83.976	1.0684	5.34355343599992	10.44036781391	441	0.159469155395476	0.159469155395476	32.8652316049495	3
1442	234.27	90.959	1.0356	5.18408428060444	10.5998369693054	442	-0.0213922037725638	0.0213922037725638	32.886623808722	3
1443	230.48	90.833	1.04	5.20547648437701	10.5784447655329	443	-0.322827802385964	0.322827802385964	33.209451611108	3
1444	231.37	94.865	1.1064	5.52830428676297	10.2556169631469	444	0.344220006158528	0.344220006158528	33.5536716172665	3
1445	241.51	82.6	1.0356	5.18408428060444	10.5998369693054	445	0.0807069505964932	0.0807069505964932	33.634378567863	3
1446	234.37	75.824	1.019	5.10337733000795	10.6805439199019	446	-0.0189612715256828	0.0189612715256828	33.6533398393887	3
1447	242.93	82.875	1.0229	5.12233860153363	10.6615826483762	447	0	0	33.6533398393887	3
1448	254.74	77.425	1.0229	5.12233860153363	10.6615826483762	448	0.0233369495700693	0.0233369495700693	33.6766767889588	3
1449	262.59	79.759	1.0181	5.09900165196356	10.6849195979463	449	0	0	33.6766767889588	3
1450	258.39	77.02	1.0181	5.09900165196356	10.6849195979463	450	-0.00680661029127094	0.00680661029127094	33.68348339925	3
1451	251.93	66.232	1.0195	5.10580826225484	10.678112987655	451	0	0	33.68348339925	3
1452	258.35	60.417	1.0195	5.10580826225484	10.678112987655	452	0.0165303392788019	0.0165303392788019	33.7000137385288	3
1453	257.37	62.703	1.0161	5.08927792297604	10.6946433269338	453	-0.0140994070319174	0.0140994070319174	33.7141131455607	3
1454	240.19	57.347	1.019	5.10337733000795	10.6805439199019	454	0.00680661029126917	0.00680661029126917	33.720919755852	3
1455	245.86	63.466	1.0176	5.09657071971668	10.6873505301932	455	-0.00680661029126917	0.00680661029126917	33.7277263661433	3
1456	246.71	54.551	1.019	5.10337733000795	10.6805439199019	456	0.00437567804438643	0.00437567804438643	33.7321020441877	3
1457	248.1	55.054	1.0181	5.09900165196356	10.6849195979463	457	0.0121546612344119	0.0121546612344119	33.7442567054221	3
1458	238.91	55.889	1.0156	5.08684699072915	10.6970742591807	458	0.00243093224688273	0.00243093224688273	33.746687637669	3
1459	247.1	52.568	1.0151	5.08441605848227	10.6995051914276	459	-0.0286850005132102	0.0286850005132102	33.7753726381822	3
1460	261.12	53.492	1.021	5.11310105899548	10.6708201909144	460	0.00972372898752916	0.00972372898752916	33.7850963671697	3
1461	271.87	54.738	1.019	5.10337733000795	10.6805439199019	461	0.00680661029126917	0.00680661029126917	33.791902977461	3
1462	271.01	63.885	1.0176	5.09657071971668	10.6873505301932	462	-0.00486186449376369	0.00486186449376369	33.7967648419547	3
1463	255.29	73.405	1.0186	5.10143258421045	10.6824886656994	463	0	0	33.7967648419547	3
1464	259.37	68.385	1.0186	5.10143258421045	10.6824886656994	464	-0.0257678818169538	0.0257678818169538	33.8225327237717	3
1465	246.33	74.121	1.0239	5.1272004660274	10.6567207838825	465	0.0189612715256828	0.0189612715256828	33.8414939952974	3
1466	243.59	59.092	1.02	5.10823919450172	10.6756820554082	466	-0.00486186449376369	0.00486186449376369	33.8463558597911	3
1467	240.99	51.811	1.021	5.11310105899548	10.6708201909144	467	0.00729279674064465	0.00729279674064465	33.8536486565318	3
1468	244.73	50.829	1.0195	5.10580826225484	10.678112987655	468	-0.00486186449376191	0.00486186449376191	33.8585105210255	3
1469	255.1	35.572	1.0205	5.1106701267486	10.6732511231613	469	0	0	33.8585105210255	3
1470	253.54	35.96	1.0205	5.1106701267486	10.6732511231613	470	0.0140994070319156	0.0140994070319156	33.8726099280575	3
1471	257.16	35.069	1.0176	5.09657071971668	10.6873505301932	471	-0.0165303392787983	0.0165303392787983	33.8891402673363	3
1472	258.24	40.333	1.021	5.11310105899548	10.6708201909144	472	0.0140994070319156	0.0140994070319156	33.9032396743682	3
1473	255.04	44.283	1.0181	5.09900165196356	10.6849195979463	473	-0.00243093224688096	0.00243093224688096	33.9056706066151	3
1474	242.62	33.542	1.0186	5.10143258421045	10.6824886656994	474	0.0121546612344119	0.0121546612344119	33.9178252678495	3
1475	240.27	33.796	1.0161	5.08927792297604	10.6946433269338	475	-0.0213922037725638	0.0213922037725638	33.939217471622	3
1476	236.19	31.531	1.0205	5.1106701267486	10.6732511231613	476	0.0165303392787983	0.0165303392787983	33.9557478109008	3
1477	240.72	43.724	1.0171	5.0941397874698	10.6897814624401	477	-0.00243093224688273	0.00243093224688273	33.9581787431477	3
1478	236.89	41.726	1.0176	5.09657071971668	10.6873505301932	478	0	0	33.9581787431477	3
1479	234.71	36.518	1.0176	5.09657071971668	10.6873505301932	479	-0.00680661029126917	0.00680661029126917	33.964985353439	3
1480	233.94	37.193	1.019	5.10337733000795	10.6805439199019	480	-0.00486186449376547	0.00486186449376547	33.9698472179327	3
1481	234.22	26.822	1.02	5.10823919450172	10.6756820554082	481	0.0140994070319174	0.0140994070319174	33.9839466249647	3
1482	250.53	33.187	1.0171	5.0941397874698	10.6897814624401	482	-0.0140994070319174	0.0140994070319174	33.9980460319966	3
1483	255.4	30.335	1.02	5.10823919450172	10.6756820554082	483	0.0165303392788001	0.0165303392788001	34.0145763712754	3
1484	243.82	16.649	1.0166	5.09170885522292	10.692212394687	484	-0.0238231360194465	0.0238231360194465	34.0383995072948	3
1485	256.26	13.11	1.0215	5.11553199124236	10.6683892586675	485	-0.00923754253815368	0.00923754253815368	34.047637049833	3
1486	250.68	17.472	1.0234	5.12476953378052	10.6591517161294	486	0.0354916108044829	0.0354916108044829	34.0831286606375	3
1487	245.25	10.54	1.0161	5.08927792297604	10.6946433269338	487	-0.0165303392788019	0.0165303392788019	34.0996589999163	3
1488	260.64	14.453	1.0195	5.10580826225484	10.678112987655	488	-0.00243093224688096	0.00243093224688096	34.1020899321631	3
1489	256.65	18.988	1.02	5.10823919450172	10.6756820554082	489	-0.0121546612344119	0.0121546612344119	34.1142445933976	3
1490	256.96	12.839	1.0225	5.12039385573613	10.6635273941737	490	0.0238231360194465	0.0238231360194465	34.138067729417	3
1491	255.14	13.812	1.0176	5.09657071971668	10.6873505301932	491	-0.0140994070319156	0.0140994070319156	34.1521671364489	3
1492	249.96	17.911	1.0205	5.1106701267486	10.6732511231613	492	0.0189612715256811	0.0189612715256811	34.1711284079746	3
1493	245.97	15.905	1.0166	5.09170885522292	10.692212394687	493	-0.0116684747850346	0.0116684747850346	34.1827968827596	3
1494	244.84	11.384	1.019	5.10337733000795	10.6805439199019	494	-0.0189612715256828	0.0189612715256828	34.2017581542853	3
1495	240.9	16.943	1.0229	5.12233860153363	10.6615826483762	495	0.0165303392787983	0.0165303392787983	34.2182884935641	3
1496	236.01	23.307	1.0195	5.10580826225484	10.678112987655	496	0	0	34.2182884935641	3
1497	242.71	39.997	1.0195	5.10580826225484	10.678112987655	497	0.00437567804438999	0.00437567804438999	34.2226641716085	3
1498	260.53	48.558	1.0186	5.10143258421045	10.6824886656994	498	-0.0116684747850346	0.0116684747850346	34.2343326463935	3
1499	250.73	40.214	1.021	5.11310105899548	10.6708201909144	499	0.0116684747850346	0.0116684747850346	34.2460011211786	3
1500	255.64	46.025	1.0186	5.10143258421045	10.6824886656994	500	NA	NA	NA	3
