# Supplementary material for: Assessment of crusting effects on interrill erosion by laser scanning
Source: PeerJ. 2020 Jan 31;8:e8487. doi: 10.7717/peerj.8487 (PMC6996510; doi:10.7717/peerj.8487)
Supplement: Data S1 — Each has two transects and four subplots. [file peerj-08-8487-s001.zip › raw data for uploading/cs10plotc.txt]

x	y	z	cal	h	code	deltah	absh	cumsumh	number
1	464.43	259.19	1.02	5.10823919450172	10.7136045984595	1	0.0116684747850346	0.0116684747850346	0.0116684747850346	1
2	457.64	253.94	1.0176	5.09657071971668	10.7252730732446	2	0	0	0.0116684747850346	1
3	464.21	253.85	1.0176	5.09657071971668	10.7252730732446	3	-0.0189612715256828	0.0189612715256828	0.0306297463107175	1
4	474.74	244.21	1.0215	5.11553199124236	10.7063118017189	4	0.0121546612344137	0.0121546612344137	0.0427844075451311	1
5	474.26	231.22	1.019	5.10337733000795	10.7184664629533	5	0.00437567804438821	0.00437567804438821	0.0471600855895193	1
6	484.66	237.29	1.0181	5.09900165196356	10.7228421409977	6	-0.0233369495700693	0.0233369495700693	0.0704970351595886	1
7	484.47	251.05	1.0229	5.12233860153363	10.6995051914276	7	0.0209060173231865	0.0209060173231865	0.0914030524827751	1
8	490.1	253.03	1.0186	5.10143258421045	10.7204112087508	8	-0.0140994070319191	0.0140994070319191	0.105502459514694	1
9	491.53	263.1	1.0215	5.11553199124236	10.7063118017189	9	0	0	0.105502459514694	1
10	493.35	267.06	1.0215	5.11553199124236	10.7063118017189	10	0.0213922037725656	0.0213922037725656	0.12689466328726	1
11	476.6	278.82	1.0171	5.0941397874698	10.7277040054914	11	-0.0213922037725656	0.0213922037725656	0.148286867059825	1
12	484.97	278.04	1.0215	5.11553199124236	10.7063118017189	12	0.0121546612344137	0.0121546612344137	0.160441528294239	1
13	494.33	274.16	1.019	5.10337733000795	10.7184664629533	13	-0.00243093224688273	0.00243093224688273	0.162872460541122	1
14	493.08	264.16	1.0195	5.10580826225484	10.7160355307064	14	-0.00243093224688273	0.00243093224688273	0.165303392788005	1
15	486.37	271.3	1.02	5.10823919450172	10.7136045984595	15	0.00243093224688273	0.00243093224688273	0.167734325034887	1
16	486.29	270.01	1.0195	5.10580826225484	10.7160355307064	16	-0.00243093224688273	0.00243093224688273	0.17016525728177	1
17	481.92	269.18	1.02	5.10823919450172	10.7136045984595	17	0.0262540682663275	0.0262540682663275	0.196419325548097	1
18	475.91	266.07	1.0146	5.08198512623539	10.7398586667258	18	-0.0238231360194447	0.0238231360194447	0.220242461567542	1
19	478.86	268.54	1.0195	5.10580826225484	10.7160355307064	19	0.0189612715256811	0.0189612715256811	0.239203733093223	1
20	474.4	268.87	1.0156	5.08684699072915	10.7349968022321	20	-0.0145855934812928	0.0145855934812928	0.253789326574516	1
21	478.12	253.78	1.0186	5.10143258421045	10.7204112087508	21	-0.0116684747850346	0.0116684747850346	0.265457801359551	1
22	482	256.33	1.021	5.11310105899548	10.7087427339658	22	0.00729279674064642	0.00729279674064642	0.272750598100197	1
23	477.5	243.04	1.0195	5.10580826225484	10.7160355307064	23	0.00243093224688273	0.00243093224688273	0.27518153034708	1
24	475.79	231.94	1.019	5.10337733000795	10.7184664629533	24	0.00194474579750548	0.00194474579750548	0.277126276144585	1
25	479.98	230.06	1.0186	5.10143258421045	10.7204112087508	25	-0.0189612715256811	0.0189612715256811	0.296087547670266	1
26	472.88	233.14	1.0225	5.12039385573613	10.7014499372251	26	0.0121546612344101	0.0121546612344101	0.308242208904677	1
27	492.54	248.91	1.02	5.10823919450172	10.7136045984595	27	0.0116684747850346	0.0116684747850346	0.319910683689711	1
28	480.36	247.43	1.0176	5.09657071971668	10.7252730732446	28	-0.0092375425381519	0.0092375425381519	0.329148226227863	1
29	493.22	245.21	1.0195	5.10580826225484	10.7160355307064	29	-0.00486186449376547	0.00486186449376547	0.334010090721629	1
30	492.1	234.87	1.0205	5.1106701267486	10.7111736662126	30	0.0354916108044812	0.0354916108044812	0.36950170152611	1
31	469.17	234.94	1.0132	5.07517851594412	10.7466652770171	31	-0.0330606785575984	0.0330606785575984	0.402562380083708	1
32	461.62	232.12	1.02	5.10823919450172	10.7136045984595	32	-0.00486186449376369	0.00486186449376369	0.407424244577472	1
33	450.71	230.61	1.021	5.11310105899548	10.7087427339658	33	-0.0092375425381519	0.0092375425381519	0.416661787115624	1
34	453.89	240.6	1.0229	5.12233860153363	10.6995051914276	34	0.00680661029126739	0.00680661029126739	0.423468397406891	1
35	445.73	236.14	1.0215	5.11553199124236	10.7063118017189	35	0.0121546612344137	0.0121546612344137	0.435623058641305	1
36	427.52	234.53	1.019	5.10337733000795	10.7184664629533	36	-0.0072927967406482	0.0072927967406482	0.442915855381953	1
37	445.94	251.42	1.0205	5.1106701267486	10.7111736662126	37	-0.0213922037725638	0.0213922037725638	0.464308059154517	1
38	444.84	252.32	1.0249	5.13206233052116	10.6897814624401	38	0.00972372898753093	0.00972372898753093	0.474031788142048	1
39	438.07	234.37	1.0229	5.12233860153363	10.6995051914276	39	0.0209060173231865	0.0209060173231865	0.494937805465234	1
40	445.27	231.88	1.0186	5.10143258421045	10.7204112087508	40	-0.0165303392788001	0.0165303392788001	0.511468144744034	1
41	448.41	244.95	1.022	5.11796292348925	10.703880869472	41	0.0165303392788001	0.0165303392788001	0.527998484022834	1
42	449.85	245.87	1.0186	5.10143258421045	10.7204112087508	42	0.00729279674064642	0.00729279674064642	0.535291280763481	1
43	446.65	239.23	1.0171	5.0941397874698	10.7277040054914	43	-0.0330606785575984	0.0330606785575984	0.568351959321079	1
44	443.9	234.86	1.0239	5.1272004660274	10.6946433269338	44	0.00680661029127094	0.00680661029127094	0.57515856961235	1
45	450.9	258.33	1.0225	5.12039385573613	10.7014499372251	45	0.0238231360194447	0.0238231360194447	0.598981705631795	1
46	478.74	274.3	1.0176	5.09657071971668	10.7252730732446	46	-0.00486186449376369	0.00486186449376369	0.603843570125559	1
47	475.33	266.19	1.0186	5.10143258421045	10.7204112087508	47	-0.023336949570071	0.023336949570071	0.62718051969563	1
48	475.57	279.22	1.0234	5.12476953378052	10.6970742591807	48	0.0189612715256828	0.0189612715256828	0.646141791221313	1
49	485.79	276.89	1.0195	5.10580826225484	10.7160355307064	49	-0.00729279674064642	0.00729279674064642	0.653434587961959	1
50	481.22	277	1.021	5.11310105899548	10.7087427339658	50	0.0189612715256811	0.0189612715256811	0.67239585948764	1
51	480.46	278.96	1.0171	5.0941397874698	10.7277040054914	51	-0.0213922037725656	0.0213922037725656	0.693788063260206	1
52	487.02	278.49	1.0215	5.11553199124236	10.7063118017189	52	0.00486186449376547	0.00486186449376547	0.698649927753971	1
53	476.54	267.48	1.0205	5.1106701267486	10.7111736662126	53	-0.00486186449376547	0.00486186449376547	0.703511792247737	1
54	481.67	260.84	1.0215	5.11553199124236	10.7063118017189	54	0.0140994070319191	0.0140994070319191	0.717611199279656	1
55	488.45	260.46	1.0186	5.10143258421045	10.7204112087508	55	0.00729279674064642	0.00729279674064642	0.724903996020302	1
56	492.28	254.8	1.0171	5.0941397874698	10.7277040054914	56	-0.0189612715256811	0.0189612715256811	0.743865267545983	1
57	488.25	259.12	1.021	5.11310105899548	10.7087427339658	57	0	0	0.743865267545983	1
58	476.51	260.61	1.021	5.11310105899548	10.7087427339658	58	-0.00243093224688451	0.00243093224688451	0.746296199792868	1
59	467.82	257.47	1.0215	5.11553199124236	10.7063118017189	59	-0.00680661029126739	0.00680661029126739	0.753102810084135	1
60	473.03	249.41	1.0229	5.12233860153363	10.6995051914276	60	0.028198814063833	0.028198814063833	0.781301624147968	1
61	479	233.73	1.0171	5.0941397874698	10.7277040054914	61	-0.0476462720388913	0.0476462720388913	0.828947896186859	1
62	484.01	238.11	1.0269	5.14178605950869	10.6800577334525	62	0.050077204285774	0.050077204285774	0.879025100472633	1
63	474.61	235.57	1.0166	5.09170885522292	10.7301349377383	63	-0.00972372898752916	0.00972372898752916	0.888748829460162	1
64	477.74	235.37	1.0186	5.10143258421045	10.7204112087508	64	0.0145855934812928	0.0145855934812928	0.903334422941455	1
65	477.98	230.48	1.0156	5.08684699072915	10.7349968022321	65	-0.0403534752982448	0.0403534752982448	0.9436878982397	1
66	469.88	230.75	1.0239	5.1272004660274	10.6946433269338	66	0.0189612715256811	0.0189612715256811	0.962649169765381	1
67	479.97	241.97	1.02	5.10823919450172	10.7136045984595	67	0.00680661029127094	0.00680661029127094	0.969455780056652	1
68	488.26	252.4	1.0186	5.10143258421045	10.7204112087508	68	0.00243093224688273	0.00243093224688273	0.971886712303535	1
69	490.84	256.53	1.0181	5.09900165196356	10.7228421409977	69	-0.0140994070319174	0.0140994070319174	0.985986119335452	1
70	494.7	238.03	1.021	5.11310105899548	10.7087427339658	70	-0.00729279674064642	0.00729279674064642	0.993278916076099	1
71	483.23	249.45	1.0225	5.12039385573613	10.7014499372251	71	0.0213922037725638	0.0213922037725638	1.01467111984866	1
72	483.84	253.52	1.0181	5.09900165196356	10.7228421409977	72	-0.0213922037725638	0.0213922037725638	1.03606332362123	1
73	473.14	255.3	1.0225	5.12039385573613	10.7014499372251	73	0.00243093224688096	0.00243093224688096	1.03849425586811	1
74	474.69	256.95	1.022	5.11796292348925	10.703880869472	74	0.0145855934812946	0.0145855934812946	1.0530798493494	1
75	479.48	254.95	1.019	5.10337733000795	10.7184664629533	75	-0.0170165257281756	0.0170165257281756	1.07009637507758	1
76	465.96	252.06	1.0225	5.12039385573613	10.7014499372251	76	0.00486186449376191	0.00486186449376191	1.07495823957134	1
77	472.29	239.71	1.0215	5.11553199124236	10.7063118017189	77	-0.00680661029126739	0.00680661029126739	1.08176484986261	1
78	465.26	233.16	1.0229	5.12233860153363	10.6995051914276	78	0.028198814063833	0.028198814063833	1.10996366392644	1
79	462.33	241.4	1.0171	5.0941397874698	10.7277040054914	79	-0.00486186449376369	0.00486186449376369	1.1148255284202	1
80	466.24	248.81	1.0181	5.09900165196356	10.7228421409977	80	-0.00680661029127094	0.00680661029127094	1.12163213871147	1
81	479.45	252.65	1.0195	5.10580826225484	10.7160355307064	81	0.00680661029127094	0.00680661029127094	1.12843874900275	1
82	482.88	239.29	1.0181	5.09900165196356	10.7228421409977	82	-0.00680661029127094	0.00680661029127094	1.13524535929402	1
83	476.61	236.29	1.0195	5.10580826225484	10.7160355307064	83	0.0092375425381519	0.0092375425381519	1.14448290183217	1
84	467.9	247.34	1.0176	5.09657071971668	10.7252730732446	84	-0.00243093224688096	0.00243093224688096	1.14691383407905	1
85	480.6	247.91	1.0181	5.09900165196356	10.7228421409977	85	-0.00680661029127094	0.00680661029127094	1.15372044437032	1
86	475.14	255.91	1.0195	5.10580826225484	10.7160355307064	86	-0.00243093224688273	0.00243093224688273	1.1561513766172	1
87	483.21	230.25	1.02	5.10823919450172	10.7136045984595	87	0.0140994070319174	0.0140994070319174	1.17025078364912	1
88	474.54	239.82	1.0171	5.0941397874698	10.7277040054914	88	-0.0092375425381519	0.0092375425381519	1.17948832618727	1
89	476.6	241.14	1.019	5.10337733000795	10.7184664629533	89	-0.00243093224688273	0.00243093224688273	1.18191925843415	1
90	455.6	241.2	1.0195	5.10580826225484	10.7160355307064	90	-0.00486186449376547	0.00486186449376547	1.18678112292792	1
91	455.95	243.29	1.0205	5.1106701267486	10.7111736662126	91	-0.0116684747850329	0.0116684747850329	1.19844959771295	1
92	459.42	244.82	1.0229	5.12233860153363	10.6995051914276	92	0.0233369495700693	0.0233369495700693	1.22178654728302	1
93	457.98	254.35	1.0181	5.09900165196356	10.7228421409977	93	0.00486186449376369	0.00486186449376369	1.22664841177679	1
94	452.37	256.9	1.0171	5.0941397874698	10.7277040054914	94	-0.0140994070319174	0.0140994070319174	1.2407478188087	1
95	452.62	276.65	1.02	5.10823919450172	10.7136045984595	95	-0.00486186449376369	0.00486186449376369	1.24560968330247	1
96	451.82	274.79	1.021	5.11310105899548	10.7087427339658	96	0.00243093224688096	0.00243093224688096	1.24804061554935	1
97	447.84	272.35	1.0205	5.1106701267486	10.7111736662126	97	0.00923754253815368	0.00923754253815368	1.2572781580875	1
98	458.22	270.03	1.0186	5.10143258421045	10.7204112087508	98	-0.0116684747850346	0.0116684747850346	1.26894663287254	1
99	450.78	264.79	1.021	5.11310105899548	10.7087427339658	99	0	0	1.26894663287254	1
100	456.24	267.17	1.021	5.11310105899548	10.7087427339658	100	0.0116684747850346	0.0116684747850346	1.28061510765757	1
101	463.22	276.56	1.0186	5.10143258421045	10.7204112087508	101	-0.0116684747850346	0.0116684747850346	1.29228358244261	1
102	464.32	278.01	1.021	5.11310105899548	10.7087427339658	102	0.0116684747850346	0.0116684747850346	1.30395205722764	1
103	465.5	279.56	1.0186	5.10143258421045	10.7204112087508	103	-0.00680661029127094	0.00680661029127094	1.31075866751891	1
104	454.21	275.46	1.02	5.10823919450172	10.7136045984595	104	0.00486186449376547	0.00486186449376547	1.31562053201268	1
105	448.88	276.08	1.019	5.10337733000795	10.7184664629533	105	-0.00486186449376547	0.00486186449376547	1.32048239650644	1
106	458.45	269.86	1.02	5.10823919450172	10.7136045984595	106	-0.00486186449376369	0.00486186449376369	1.32534426100021	1
107	444.43	277.56	1.021	5.11310105899548	10.7087427339658	107	0.00729279674064642	0.00729279674064642	1.33263705774085	1
108	444.75	272.96	1.0195	5.10580826225484	10.7160355307064	108	-0.0121546612344119	0.0121546612344119	1.34479171897526	1
109	443.63	272.09	1.022	5.11796292348925	10.703880869472	109	-0.0140994070319174	0.0140994070319174	1.35889112600718	1
110	443.18	277.39	1.0249	5.13206233052116	10.6897814624401	110	0.0262540682663293	0.0262540682663293	1.38514519427351	1
111	423.96	277.23	1.0195	5.10580826225484	10.7160355307064	111	0.00680661029127094	0.00680661029127094	1.39195180456478	1
112	431.61	274.83	1.0181	5.09900165196356	10.7228421409977	112	-0.0140994070319174	0.0140994070319174	1.4060512115967	1
113	425.31	270.22	1.021	5.11310105899548	10.7087427339658	113	-0.0593147468239277	0.0593147468239277	1.46536595842063	1
114	416.2	271.04	1.0332	5.17241580581941	10.6494279871418	114	0.0500772042857758	0.0500772042857758	1.5154431627064	1
115	406.21	275.66	1.0229	5.12233860153363	10.6995051914276	115	-0.396728142691188	0.396728142691188	1.91217130539759	1
116	393.22	279.25	1.1045	5.51906674422482	10.3027770487364	116	0.180375172718666	0.180375172718666	2.09254647811626	1
117	394.79	268.23	1.0674	5.33869157150616	10.4831522214551	117	-0.287336191581485	0.287336191581485	2.37988266969774	1
118	385.61	271.37	1.1265	5.62602776308764	10.1958160298736	118	-0.0233369495700693	0.0233369495700693	2.40321961926781	1
119	372.07	259.76	1.1313	5.64936471265771	10.1724790803035	119	-0.0452153397920103	0.0452153397920103	2.44843495905982	1
120	370	278.35	1.1406	5.69458005244972	10.1272637405115	120	0.360750345437328	0.360750345437328	2.80918530449715	1
121	376.79	276.07	1.0664	5.33382970701239	10.4880140859488	121	-0.308728395354047	0.308728395354047	3.1179136998512	1
122	370.79	278.57	1.1299	5.64255810236644	10.1792856905948	122	0.133215087129148	0.133215087129148	3.25112878698034	1
123	363.47	265.52	1.1025	5.50934301523729	10.3125007777239	123	-0.581965179903616	0.581965179903616	3.83309396688396	1
124	359.21	270.38	1.2222	6.0913081951409	9.73053559782033	124	0.0452153397920103	0.0452153397920103	3.87830930667597	1
125	362.67	278.07	1.2129	6.0460928553489	9.77575093761234	125	0.538694585909111	0.538694585909111	4.41700389258508	1
126	366.56	265.32	1.1021	5.50739826943979	10.3144455235214	126	-0.203712122288735	0.203712122288735	4.62071601487382	1
127	361.89	268.91	1.144	5.71111039172852	10.1107334012327	127	-0.178430426921157	0.178430426921157	4.79914644179497	1
128	368.11	268.19	1.1807	5.88954081864968	9.93230297431156	128	0.17113763018051	0.17113763018051	4.97028407197548	1
129	375.03	261.48	1.1455	5.71840318846917	10.1034406044921	129	0.187667969459312	0.187667969459312	5.1579520414348	1
130	381.23	268.05	1.1069	5.53073521900985	10.2911085739514	130	-0.209060173231876	0.209060173231876	5.36701221466667	1
131	381.41	269.65	1.1499	5.73979539224173	10.0820484007195	131	-0.132728900679773	0.132728900679773	5.49974111534644	1
132	363.86	274.35	1.1772	5.8725242929215	9.94931950003973	132	-0.100154408571548	0.100154408571548	5.59989552391799	1
133	356.18	275.29	1.1978	5.97267870149305	9.84916509146818	133	-0.116198561400973	0.116198561400973	5.71609408531896	1
134	331.38	272.99	1.2217	6.08887726289402	9.73296653006721	134	-0.00243093224688273	0.00243093224688273	5.71852501756585	1
135	328.75	259.51	1.2222	6.0913081951409	9.73053559782033	135	-0.0948063576284071	0.0948063576284071	5.81333137519425	1
136	333.16	252.46	1.2417	6.18611455276931	9.63572924019192	136	0.232883309251321	0.232883309251321	6.04621468444557	1
137	334.97	249.61	1.1938	5.95323124351799	9.86861254944324	137	-0.19739169844684	0.19739169844684	6.24360638289241	1
138	328.48	261.71	1.2344	6.15062294196483	9.6712208509964	138	-0.185237037212429	0.185237037212429	6.42884342010484	1
139	320.88	260.07	1.2725	6.33585997917726	9.48598381378397	139	-0.0807069505964915	0.0807069505964915	6.50955037070134	1
140	320.7	264.11	1.2891	6.41656692977375	9.40527686318748	140	0.330120599126612	0.330120599126612	6.83967096982795	1
141	330.99	275.84	1.2212	6.08644633064714	9.73539746231409	141	-0.185237037212429	0.185237037212429	7.02490800704038	1
142	328.99	270.7	1.2593	6.27168336785957	9.55016042510166	142	0.156552036699219	0.156552036699219	7.1814600437396	1
143	334.7	270.47	1.2271	6.11513133116035	9.70671246180088	143	-0.165789579237373	0.165789579237373	7.34724962297697	1
144	333.81	266.72	1.2612	6.28092091039772	9.54092288256351	144	-0.282474327087717	0.282474327087717	7.62972395006469	1
145	325.15	264.81	1.3193	6.56339523748544	9.25844855547579	145	0.111336696907207	0.111336696907207	7.74106064697189	1
146	323.45	266.55	1.2964	6.45205854057823	9.369785252383	146	0.123491358141621	0.123491358141621	7.86455200511351	1
147	323.14	255.76	1.271	6.32856718243661	9.49327661052462	147	0.00486186449376191	0.00486186449376191	7.86941386960728	1
148	324.86	239.39	1.27	6.32370531794285	9.49813847501838	148	0.0685522893620814	0.0685522893620814	7.93796615896936	1
149	325.95	239.28	1.2559	6.25515302858077	9.56669076438046	149	-0.0661213571151968	0.0661213571151968	8.00408751608455	1
150	319.58	237.24	1.2695	6.32127438569597	9.50056940726527	150	-0.278098649043333	0.278098649043333	8.28218616512789	1
151	319.43	234.46	1.3267	6.5993730347393	9.22247075822193	151	0.235314241498205	0.235314241498205	8.51750040662609	1
152	319.59	240.56	1.2783	6.3640587932411	9.45778499972014	152	0.177944240471781	0.177944240471781	8.69544464709787	1
153	329.56	252.66	1.2417	6.18611455276931	9.63572924019192	153	0.0330606785575966	0.0330606785575966	8.72850532565547	1
154	324.17	249.2	1.2349	6.15305387421172	9.66878991874952	154	-0.127867036186007	0.127867036186007	8.85637236184148	1
155	342.59	262.49	1.2612	6.28092091039772	9.54092288256351	155	0.248927462080747	0.248927462080747	9.10529982392223	1
156	336.84	271.08	1.21	6.03199344831698	9.78985034464426	156	-0.0923754253815279	0.0923754253815279	9.19767524930375	1
157	336.06	266.75	1.229	6.1243688736985	9.69747491926273	157	0.028685000513212	0.028685000513212	9.22636024981697	1
158	335.73	250.18	1.2231	6.09568387318529	9.72615991977594	158	0.00680661029126917	0.00680661029126917	9.23316686010823	1
159	340.45	257.7	1.2217	6.08887726289402	9.73296653006721	159	-0.676285351082646	0.676285351082646	9.90945221119088	1
160	315.86	234.88	1.3608	6.76516261397667	9.05668117898457	160	0.469656110097652	0.469656110097652	10.3791083212885	1
161	324.87	231.82	1.2642	6.29550650387902	9.52633728908222	161	0.106961018862821	0.106961018862821	10.4860693401514	1
162	328.55	236.21	1.2422	6.1885454850162	9.63329830794504	162	-0.104530086615938	0.104530086615938	10.5905994267673	1
163	324.66	232.38	1.2637	6.29307557163213	9.5287682213291	163	0.311159327600931	0.311159327600931	10.9017587543682	1
164	336.9	234.42	1.1997	5.9819162440312	9.83992754893003	164	0.151690172205452	0.151690172205452	11.0534489265737	1
165	339.52	230.72	1.1685	5.83022607182575	9.99161772113548	165	-0.0948063576284071	0.0948063576284071	11.1482552842021	1
166	354.38	236.95	1.188	5.92503242945416	9.89681136350708	166	-0.1755133082249	0.1755133082249	11.323768592427	1
167	344.6	231.11	1.2241	6.10054573767906	9.72129805528218	167	0.562517721928556	0.562517721928556	11.8862863143555	1
168	387.48	263.24	1.1084	5.5380280157505	10.2838157772107	168	-0.0354916108044794	0.0354916108044794	11.92177792516	1
169	385.48	258.89	1.1157	5.57351962655498	10.2483241664063	169	-0.00486186449376547	0.00486186449376547	11.9266397896538	1
170	379.25	248.09	1.1167	5.57838149104875	10.2434623019125	170	0	0	11.9266397896538	1
171	375.46	240.66	1.1167	5.57838149104875	10.2434623019125	171	0.190098901706193	0.190098901706193	12.11673869136	1
172	388.76	236.56	1.0776	5.38828258934255	10.4335612036187	172	-0.337413395867259	0.337413395867259	12.4541520872272	1
173	384.28	232.07	1.147	5.72569598520981	10.0961478077514	173	0.109391951109702	0.109391951109702	12.5635440383369	1
174	381.25	239.76	1.1245	5.61630403410011	10.2055397588611	174	0.0617456790708104	0.0617456790708104	12.6252897174077	1
175	383.05	237.22	1.1118	5.5545583550293	10.2672854379319	175	0.180375172718664	0.180375172718664	12.8056648901264	1
176	386.15	255.68	1.0747	5.37418318231064	10.4476606106506	176	0.123491358141619	0.123491358141619	12.929156248268	1
177	394.49	273.59	1.0493	5.25069182416902	10.5711519687922	177	-0.028685000513212	0.028685000513212	12.9578412487812	1
178	409.13	269.11	1.0552	5.27937682468223	10.542466968279	178	0.175999494674278	0.175999494674278	13.1338407434555	1
179	420.95	260.6	1.019	5.10337733000795	10.7184664629533	179	0	0	13.1338407434555	1
180	422.61	250.25	1.019	5.10337733000795	10.7184664629533	180	0.00194474579750548	0.00194474579750548	13.135785489253	1
181	428.74	251.38	1.0186	5.10143258421045	10.7204112087508	181	0	0	13.135785489253	1
182	426.66	260.41	1.0186	5.10143258421045	10.7204112087508	182	-0.291711869625873	0.291711869625873	13.4274973588789	1
183	414.92	260.11	1.0786	5.39314445383632	10.4286993391249	183	0.149259239958571	0.149259239958571	13.5767565988375	1
184	420.01	257.14	1.0479	5.24388521387775	10.5779585790835	184	0.0763312725521033	0.0763312725521033	13.6530878713896	1
185	423.1	241.51	1.0322	5.16755394132564	10.6542898516356	185	0.0189612715256828	0.0189612715256828	13.6720491429153	1
186	424.05	238.77	1.0283	5.14859266979996	10.6732511231613	186	0.0116684747850329	0.0116684747850329	13.6837176177003	1
187	423.18	240.83	1.0259	5.13692419501493	10.6849195979463	187	0.00972372898753093	0.00972372898753093	13.6934413466878	1
188	434.61	234.83	1.0239	5.1272004660274	10.6946433269338	188	0.0092375425381519	0.0092375425381519	13.702678889226	1
189	432.63	237.54	1.022	5.11796292348925	10.703880869472	189	0.0213922037725638	0.0213922037725638	13.7240710929985	1
190	430.61	241.83	1.0176	5.09657071971668	10.7252730732446	190	-0.00680661029126917	0.00680661029126917	13.7308777032898	1
191	435.48	234.36	1.019	5.10337733000795	10.7184664629533	191	-0.00486186449376547	0.00486186449376547	13.7357395677836	1
192	451.26	230.8	1.02	5.10823919450172	10.7136045984595	192	0.0213922037725638	0.0213922037725638	13.7571317715561	1
193	443.65	236.9	1.0156	5.08684699072915	10.7349968022321	193	-0.0354916108044794	0.0354916108044794	13.7926233823606	1
194	443.75	236.53	1.0229	5.12233860153363	10.6995051914276	194	0.0116684747850329	0.0116684747850329	13.8042918571456	1
195	446.41	274.04	1.0205	5.1106701267486	10.7111736662126	195	0.00486186449376547	0.00486186449376547	13.8091537216394	1
196	446.7	275.32	1.0195	5.10580826225484	10.7160355307064	196	0.00437567804438821	0.00437567804438821	13.8135293996838	1
197	447.69	278.33	1.0186	5.10143258421045	10.7204112087508	197	0.00486186449376369	0.00486186449376369	13.8183912641776	1
198	438.63	271.94	1.0176	5.09657071971668	10.7252730732446	198	-0.168220511484254	0.168220511484254	13.9866117756618	1
199	428.59	277.23	1.0522	5.26479123120094	10.5570525617603	199	0.144397375464809	0.144397375464809	14.1310091511266	1
200	434.63	272.86	1.0225	5.12039385573613	10.7014499372251	200	0.0238231360194447	0.0238231360194447	14.1548322871461	1
201	435.38	268.73	1.0176	5.09657071971668	10.7252730732446	201	-0.0257678818169502	0.0257678818169502	14.180600168963	1
202	429.89	264.14	1.0229	5.12233860153363	10.6995051914276	202	0.00194474579750548	0.00194474579750548	14.1825449147605	1
203	435.96	264.55	1.0225	5.12039385573613	10.7014499372251	203	0.0170165257281756	0.0170165257281756	14.1995614404887	1
204	442.25	269.87	1.019	5.10337733000795	10.7184664629533	204	0	0	14.1995614404887	1
205	441.38	266.19	1.019	5.10337733000795	10.7184664629533	205	0	0	14.1995614404887	1
206	434.57	279.78	1.019	5.10337733000795	10.7184664629533	206	-0.00486186449376547	0.00486186449376547	14.2044233049825	1
207	433.08	279.7	1.02	5.10823919450172	10.7136045984595	207	-0.00486186449376369	0.00486186449376369	14.2092851694762	1
208	436.45	267.88	1.021	5.11310105899548	10.7087427339658	208	-0.00243093224688451	0.00243093224688451	14.2117161017231	1
209	447.65	254.38	1.0215	5.11553199124236	10.7063118017189	209	0.00972372898753093	0.00972372898753093	14.2214398307106	1
210	453.91	254.65	1.0195	5.10580826225484	10.7160355307064	210	0	0	14.2214398307106	1
211	453.18	254.7	1.0195	5.10580826225484	10.7160355307064	211	0.0092375425381519	0.0092375425381519	14.2306773732488	1
212	443.65	254.42	1.0176	5.09657071971668	10.7252730732446	212	-0.0140994070319174	0.0140994070319174	14.2447767802807	1
213	453.79	257.94	1.0205	5.1106701267486	10.7111736662126	213	0.0116684747850364	0.0116684747850364	14.2564452550658	1
214	445.54	263.31	1.0181	5.09900165196356	10.7228421409977	214	0	0	14.2564452550658	1
215	439.36	266.05	1.0181	5.09900165196356	10.7228421409977	215	0.00243093224688096	0.00243093224688096	14.2588761873126	1
216	435.51	276.66	1.0176	5.09657071971668	10.7252730732446	216	0.00729279674064642	0.00729279674064642	14.2661689840533	1
217	420.7	266.2	1.0161	5.08927792297604	10.7325658699852	217	-0.0855688150902552	0.0855688150902552	14.3517377991435	1
218	413.42	266.71	1.0337	5.17484673806629	10.6469970548949	218	-0.075845086102726	0.075845086102726	14.4275828852463	1
219	407.25	264.38	1.0493	5.25069182416902	10.5711519687922	219	0.0262540682663275	0.0262540682663275	14.4538369535126	1
220	410	270.99	1.0439	5.22443775590269	10.5974060370585	220	0.116198561400973	0.116198561400973	14.5700355149136	1
221	425.38	277.45	1.02	5.10823919450172	10.7136045984595	221	-0.00486186449376369	0.00486186449376369	14.5748973794073	1
222	426.87	271.13	1.021	5.11310105899548	10.7087427339658	222	0.00729279674064642	0.00729279674064642	14.582190176148	1
223	427.13	267.07	1.0195	5.10580826225484	10.7160355307064	223	-0.353943735146059	0.353943735146059	14.936133911294	1
224	411.72	273.79	1.0923	5.45975199740089	10.3620917955603	224	0.0452153397920103	0.0452153397920103	14.981349251086	1
225	406.91	272.59	1.083	5.41453665760888	10.4073071353524	225	-0.0189612715256811	0.0189612715256811	15.0003105226117	1
226	409.51	274.61	1.0869	5.43349792913456	10.3883458638267	226	-0.0452153397920103	0.0452153397920103	15.0455258624037	1
227	411.92	278.6	1.0962	5.47871326892657	10.3431305240347	227	0.246982716283238	0.246982716283238	15.292508578687	1
228	414.48	276.48	1.0454	5.23173055264334	10.5901132403179	228	-0.0140994070319174	0.0140994070319174	15.3066079857189	1
229	411.11	272.16	1.0483	5.24582995967525	10.576013833286	229	0.142452629667302	0.142452629667302	15.4490606153862	1
230	424.02	257.15	1.019	5.10337733000795	10.7184664629533	230	-0.163844833439866	0.163844833439866	15.6129054488261	1
231	418.14	261.36	1.0527	5.26722216344782	10.5546216295134	231	-0.00486186449376547	0.00486186449376547	15.6177673133198	1
232	407.35	258.13	1.0537	5.27208402794158	10.5497597650197	232	-0.2849052593346	0.2849052593346	15.9026725726544	1
233	394.57	263.57	1.1123	5.55698928727618	10.2648545056851	233	0.292198056075247	0.292198056075247	16.1948706287297	1
234	400.1	267.71	1.0522	5.26479123120094	10.5570525617603	234	-0.437081617989429	0.437081617989429	16.6319522467191	1
235	390.07	267.34	1.1421	5.70187284919037	10.1199709437709	235	0.336927209417881	0.336927209417881	16.968879456137	1
236	376.56	275.82	1.0728	5.36494563977248	10.4568981531887	236	-0.0140994070319174	0.0140994070319174	16.9829788631689	1
237	376.22	273.88	1.0757	5.3790450468044	10.4427987461568	237	0.0238231360194465	0.0238231360194465	17.0068019991883	1
238	384.76	257.32	1.0708	5.35522191078496	10.4666218821763	238	-0.258651191068273	0.258651191068273	17.2654531902566	1
239	391.79	254.43	1.124	5.61387310185323	10.207970691108	239	0.204198308738111	0.204198308738111	17.4696514989947	1
240	389.54	258.05	1.082	5.40967479311512	10.4121689998461	240	-0.192529833953076	0.192529833953076	17.6621813329478	1
241	390.44	245.34	1.1216	5.60220462706819	10.219639165893	241	0.337413395867257	0.337413395867257	17.9995947288151	1
242	384.57	245.22	1.0522	5.26479123120094	10.5570525617603	242	0.00680661029127094	0.00680661029127094	18.0064013391063	1
243	386.09	247.29	1.0508	5.25798462090966	10.5638591720516	243	-0.170651443731135	0.170651443731135	18.1770527828375	1
244	389.74	239.76	1.0859	5.4286360646408	10.3932077283204	244	-0.278098649043329	0.278098649043329	18.4551514318808	1
245	389.49	231.49	1.1431	5.70673471368413	10.1151090792771	245	0.420551278710631	0.420551278710631	18.8757027105914	1
246	406.51	233.57	1.0566	5.2861834349735	10.5356603579877	246	-0.0855688150902569	0.0855688150902569	18.9612715256817	1
247	393.81	236.94	1.0742	5.37175225006375	10.4500915428975	247	0.199336444244347	0.199336444244347	19.160607969926	1
248	412.5	250	1.0332	5.17241580581941	10.6494279871418	248	0.0593147468239277	0.0593147468239277	19.21992271675	1
249	418.16	255.11	1.021	5.11310105899548	10.7087427339658	249	-0.047646272038893	0.047646272038893	19.2675689887888	1
250	415.81	263.46	1.0308	5.16074733103437	10.6610964619269	250	-0.0495910178363985	0.0495910178363985	19.3171600066252	1
251	410.17	266.73	1.041	5.21033834887077	10.6115054440905	251	-0.0617456790708104	0.0617456790708104	19.3789056856961	1
252	409.68	262.24	1.0537	5.27208402794158	10.5497597650197	252	0.161413901192983	0.161413901192983	19.540319586889	1
253	419.98	245.71	1.0205	5.1106701267486	10.7111736662126	253	-0.0403534752982448	0.0403534752982448	19.5806730621873	1
254	417.97	237.99	1.0288	5.15102360204684	10.6708201909144	254	0.0520219500832813	0.0520219500832813	19.6326950122706	1
255	430.74	238.93	1.0181	5.09900165196356	10.7228421409977	255	-0.0520219500832813	0.0520219500832813	19.6847169623538	1
256	416.13	235.69	1.0288	5.15102360204684	10.6708201909144	256	-0.755047555881632	0.755047555881632	20.4397645182355	1
257	382.98	230.84	1.1841	5.90607115792848	9.91577263503276	257	0.258651191068273	0.258651191068273	20.6984157093038	1
258	395.68	231.57	1.1309	5.6474199668602	10.174423826101	258	0.294628988322131	0.294628988322131	20.9930446976259	1
259	412.54	233.6	1.0703	5.35279097853807	10.4690528144232	259	0.23045237700444	0.23045237700444	21.2234970746303	1
260	423.37	239.12	1.0229	5.12233860153363	10.6995051914276	260	-0.152176358654831	0.152176358654831	21.3756734332852	1
261	424.18	255.08	1.0542	5.27451496018846	10.5473288327728	261	0.161413901192983	0.161413901192983	21.5370873344781	1
262	427.69	251.91	1.021	5.11310105899548	10.7087427339658	262	0.00243093224688096	0.00243093224688096	21.539518266725	1
263	424.07	257.49	1.0205	5.1106701267486	10.7111736662126	263	-0.0189612715256811	0.0189612715256811	21.5584795382507	1
264	427.33	262.49	1.0244	5.12963139827428	10.692212394687	264	0.0140994070319156	0.0140994070319156	21.5725789452826	1
265	441.4	266.31	1.0215	5.11553199124236	10.7063118017189	265	0.0140994070319191	0.0140994070319191	21.5866783523145	1
266	434.53	265.08	1.0186	5.10143258421045	10.7204112087508	266	0.00486186449376369	0.00486186449376369	21.5915402168083	1
267	430.24	259.75	1.0176	5.09657071971668	10.7252730732446	267	0.00972372898752916	0.00972372898752916	21.6012639457958	1
268	430.7	257.12	1.0156	5.08684699072915	10.7349968022321	268	-0.00486186449376369	0.00486186449376369	21.6061258102896	1
269	422.75	239.17	1.0166	5.09170885522292	10.7301349377383	269	-0.0379225430513639	0.0379225430513639	21.644048353341	1
270	420.16	239.22	1.0244	5.12963139827428	10.692212394687	270	0.0072927967406482	0.0072927967406482	21.6513411500816	1
271	439.58	249.17	1.0229	5.12233860153363	10.6995051914276	271	0.00437567804438643	0.00437567804438643	21.655716828126	1
272	437.09	247.36	1.022	5.11796292348925	10.703880869472	272	0.0145855934812946	0.0145855934812946	21.6703024216073	1
273	425.32	264.95	1.019	5.10337733000795	10.7184664629533	273	-0.0121546612344137	0.0121546612344137	21.6824570828417	1
274	421.41	261.02	1.0215	5.11553199124236	10.7063118017189	274	-0.225590512510674	0.225590512510674	21.9080475953524	1
275	401.28	276.98	1.0679	5.34112250375304	10.4807212892082	275	-0.187181783009933	0.187181783009933	22.0952293783623	1
276	398.38	278.5	1.1064	5.52830428676297	10.2935395061983	276	0.358319413190447	0.358319413190447	22.4535487915527	1
277	405.44	277.49	1.0327	5.16998487357253	10.6518589193887	277	-0.147314494161066	0.147314494161066	22.6008632857138	1
278	423.27	272.88	1.063	5.31729936773359	10.5045444252276	278	0.194960766199959	0.194960766199959	22.7958240519138	1
279	421.67	273.13	1.0229	5.12233860153363	10.6995051914276	279	-0.00243093224688451	0.00243093224688451	22.7982549841607	1
280	425.29	275.25	1.0234	5.12476953378052	10.6970742591807	280	-0.22315958026379	0.22315958026379	23.0214145644244	1
281	412.99	275.97	1.0693	5.34792911404431	10.4739146789169	281	0.251358394327625	0.251358394327625	23.2727729587521	1
282	417.79	276.22	1.0176	5.09657071971668	10.7252730732446	282	-0.0923754253815261	0.0923754253815261	23.3651483841336	1
283	411.72	266.56	1.0366	5.18894614509821	10.632897647863	283	-0.158982968946098	0.158982968946098	23.5241313530797	1
284	398.82	263.97	1.0693	5.34792911404431	10.4739146789169	284	-0.206629240984993	0.206629240984993	23.7307605940647	1
285	388.68	277.16	1.1118	5.5545583550293	10.2672854379319	285	0.0855688150902552	0.0855688150902552	23.8163294091549	1
286	389.45	278.44	1.0942	5.46898953993905	10.3528542530222	286	-0.301921785062778	0.301921785062778	24.1182511942177	1
287	385.55	278.3	1.1563	5.77091132500182	10.0509324679594	287	0.244551784036355	0.244551784036355	24.3628029782541	1
288	393.23	277.5	1.106	5.52635954096547	10.2954842519958	288	-0.137590765173536	0.137590765173536	24.5003937434276	1
289	384.94	278.78	1.1343	5.663950306139	10.1578934868222	289	0.0311159327600947	0.0311159327600947	24.5315096761877	1
290	381.85	278.75	1.1279	5.63283437337891	10.1890094195823	290	0.308242208904671	0.308242208904671	24.8397518850924	1
291	377.9	276.71	1.0645	5.32459216447424	10.497251628487	291	-0.0495910178363985	0.0495910178363985	24.8893429029288	1
292	371.55	270.8	1.0747	5.37418318231064	10.4476606106506	292	-0.638848994480661	0.638848994480661	25.5281918974094	1
293	368.55	253.23	1.2061	6.0130321767913	9.80881161616994	293	0.387004413703657	0.387004413703657	25.9151963111131	1
294	369.08	260.35	1.1265	5.62602776308764	10.1958160298736	294	0.0286850005132102	0.0286850005132102	25.9438813116263	1
295	380.71	252.42	1.1206	5.59734276257443	10.2245010303868	295	0.23045237700444	0.23045237700444	26.1743336886307	1
296	385.05	255.74	1.0732	5.36689038556999	10.4549534073912	296	-0.375335938918623	0.375335938918623	26.5496696275494	1
297	377.07	248.95	1.1504	5.74222632448861	10.0796174684726	297	0.206629240984993	0.206629240984993	26.7562988685344	1
298	382.52	238.16	1.1079	5.53559708350362	10.2862467094576	298	-0.0311159327600947	0.0311159327600947	26.7874148012945	1
299	378	234.01	1.1143	5.56671301626371	10.2551307766975	299	-0.192043647503697	0.192043647503697	26.9794584487982	1
300	384.33	237.38	1.1538	5.75875666376741	10.0630871291938	300	-0.0238231360194465	0.0238231360194465	27.0032815848176	1
301	399.61	233.64	1.1587	5.78257979978686	10.0392639931744	301	0.341789073911645	0.341789073911645	27.3450706587292	1
302	394.57	240.83	1.0884	5.44079072587521	10.381053067086	302	-0.0403534752982448	0.0403534752982448	27.3854241340275	1
303	393.44	234.64	1.0967	5.48114420117346	10.3406995917878	303	-0.35345754869668	0.35345754869668	27.7388816827242	1
304	383.54	239.17	1.1694	5.83460174987014	9.9872420430911	304	0.313104073398435	0.313104073398435	28.0519857561226	1
305	389.28	244.05	1.105	5.5214976764717	10.3003461164895	305	-0.180375172718664	0.180375172718664	28.2323609288413	1
306	391.66	242.96	1.1421	5.70187284919037	10.1199709437709	306	0.0379225430513621	0.0379225430513621	28.2702834718926	1
307	391.03	245.17	1.1343	5.663950306139	10.1578934868222	307	0.239689919542593	0.239689919542593	28.5099733914352	1
308	394.39	240.79	1.085	5.42426038659641	10.3975834063648	308	-0.0447291533426348	0.0447291533426348	28.5547025447779	1
309	396.68	244.57	1.0942	5.46898953993905	10.3528542530222	309	-0.028685000513212	0.028685000513212	28.5833875452911	1
310	400.9	252.16	1.1001	5.49767454045226	10.324169252509	310	0.106961018862821	0.106961018862821	28.6903485641539	1
311	386.18	255.09	1.0781	5.39071352158944	10.4311302713718	311	-0.322827802385964	0.322827802385964	29.0131763665399	1
312	381.74	269.22	1.1445	5.7135413239754	10.1083024689858	312	-0.1424526296673	0.1424526296673	29.1556289962072	1
313	373.94	279.04	1.1738	5.8559939536427	9.96584983931853	313	0.180375172718662	0.180375172718662	29.3360041689258	1
314	367.42	275.15	1.1367	5.67561878092404	10.1462250120372	314	0.149259239958571	0.149259239958571	29.4852634088844	1
315	382.87	267.28	1.106	5.52635954096547	10.2954842519958	315	-0.127867036186007	0.127867036186007	29.6131304450704	1
316	388.55	271.75	1.1323	5.65422657715147	10.1676172158098	316	0.00243093224688451	0.00243093224688451	29.6155613773173	1
317	385.19	279.54	1.1318	5.65179564490459	10.1700481480566	317	0.182806104965545	0.182806104965545	29.7983674822828	1
318	375.07	276.08	1.0942	5.46898953993905	10.3528542530222	318	-0.598495519182414	0.598495519182414	30.3968630014652	1
319	375.88	279.46	1.2173	6.06748505912146	9.75435873383977	319	0.33741339586726	0.33741339586726	30.7342763973325	1
320	368.8	249.96	1.1479	5.7300716632542	10.091772129707	320	-0.17843042692116	0.17843042692116	30.9127068242537	1
321	364.2	248.44	1.1846	5.90850209017536	9.91334170278587	321	-0.294142801872754	0.294142801872754	31.2068496261264	1
322	344.01	246.95	1.2451	6.20264489204811	9.61919890091312	322	0.0165303392788001	0.0165303392788001	31.2233799654052	1
323	337.76	251.65	1.2417	6.18611455276931	9.63572924019192	323	-0.0593147468239277	0.0593147468239277	31.2826947122291	1
324	340.45	260.69	1.2539	6.24542929959324	9.57641449336799	324	0.073414153855845	0.073414153855845	31.356108866085	1
325	343.73	261.68	1.2388	6.1720151457374	9.64982864722384	325	0.161413901192981	0.161413901192981	31.517522767278	1
326	336.95	248.57	1.2056	6.01060124454441	9.81124254841682	326	-0.600440264979918	0.600440264979918	32.1179630322579	1
327	327.65	245.82	1.3291	6.61104150952433	9.2108022834369	327	0.294142801872752	0.294142801872752	32.4121058341306	1
328	325.5	238.98	1.2686	6.31689870765158	9.50494508530965	328	-0.0661213571151968	0.0661213571151968	32.4782271912458	1
329	328.77	238.48	1.2822	6.38302006476678	9.43882372819446	329	0.322827802385966	0.322827802385966	32.8010549936318	1
330	349.26	239.41	1.2158	6.06019226238081	9.76165153058042	330	0.0782760183496087	0.0782760183496087	32.8793310119814	1
331	347.77	246.16	1.1997	5.9819162440312	9.83992754893003	331	0.287336191581483	0.287336191581483	33.1666672035629	1
332	347.91	259.34	1.1406	5.69458005244972	10.1272637405115	332	-0.346650938405411	0.346650938405411	33.5133181419683	1
333	344.53	268.96	1.2119	6.04123099085513	9.7806128021061	333	0.229966190555063	0.229966190555063	33.7432843325234	1
334	346.5	276.38	1.1646	5.81126480030007	10.0105789926612	334	-0.74289289464722	0.74289289464722	34.4861772271706	1
335	328.25	268.56	1.3174	6.55415769494729	9.26768609801395	335	0.320396870139081	0.320396870139081	34.8065740973097	1
336	321.4	261.51	1.2515	6.23376082480821	9.58808296815303	336	0.0427844075451276	0.0427844075451276	34.8493585048548	1
337	330.45	252.59	1.2427	6.19097641726308	9.63086737569816	337	-0.175513308224899	0.175513308224899	35.0248718130797	1
338	333.49	263.56	1.2788	6.36648972548798	9.45535406747326	338	-0.161413901192983	0.161413901192983	35.1862857142727	1
339	322.57	275.97	1.312	6.52790362668096	9.29394016628027	339	0	0	35.1862857142727	1
340	319.7	274.54	1.312	6.52790362668096	9.29394016628027	340	-0.133215087129148	0.133215087129148	35.3195008014018	1
341	323.19	273.96	1.3394	6.66111871381011	9.16072507915113	341	0.786163488641725	0.786163488641725	36.1056642900435	1
342	336.93	278.19	1.1777	5.87495522516838	9.94688856779285	342	-0.297059920569012	0.297059920569012	36.4027242106126	1
343	339.76	279.33	1.2388	6.1720151457374	9.64982864722384	343	-0.296573734119637	0.296573734119637	36.6992979447322	1
344	328.79	266.4	1.2998	6.46858887985703	9.3532549131042	344	0.448750092774466	0.448750092774466	37.1480480375067	1
345	331.2	259.1	1.2075	6.01983878708257	9.80200500587867	345	0.168220511484252	0.168220511484252	37.3162685489909	1
346	339.57	245.76	1.1729	5.85161827559831	9.97022551736292	346	-0.144397375464806	0.144397375464806	37.4606659244557	1
347	349.99	235.94	1.2026	5.99601565106312	9.82582814189811	347	0.0568838145770449	0.0568838145770449	37.5175497390328	1
348	362.59	249	1.1909	5.93913183648608	9.88271195647516	348	0.379711616963009	0.379711616963009	37.8972613559958	1
349	370.18	241.84	1.1128	5.55942021952307	10.2624235734382	349	-0.493965432566474	0.493965432566474	38.3912267885622	1
350	371.57	245.54	1.2144	6.05338565208954	9.76845814087169	350	0.0121546612344101	0.0121546612344101	38.4033814497967	1
351	373.51	249.36	1.2119	6.04123099085513	9.7806128021061	351	0.460418567559501	0.460418567559501	38.8638000173562	1
352	368.06	240.41	1.1172	5.58081242329563	10.2410313696656	352	0.0714694080583396	0.0714694080583396	38.9352694254145	1
353	369.29	240.22	1.1025	5.50934301523729	10.3125007777239	353	-0.427357889001904	0.427357889001904	39.3626273144164	1
354	350.65	256.15	1.1904	5.93670090423919	9.88514288872204	354	0.0354916108044812	0.0354916108044812	39.3981189252209	1
355	342.73	246.57	1.1831	5.90120929343471	9.92063449952652	355	0.0831378828433742	0.0831378828433742	39.4812568080643	1
356	346.73	256.76	1.166	5.81807141059134	10.0037723823699	356	-0.258651191068274	0.258651191068274	39.7399079991325	1
357	340.62	255.1	1.2192	6.07672260165961	9.74512119130162	357	0.137590765173538	0.137590765173538	39.8774987643061	1
358	342.32	253.18	1.1909	5.93913183648608	9.88271195647516	358	-0.325258734632847	0.325258734632847	40.2027574989389	1
359	341.61	261.89	1.2578	6.26439057111892	9.55745322184231	359	0.0495910178363985	0.0495910178363985	40.2523485167753	1
360	341.97	265.99	1.2476	6.21479955328252	9.60704423967871	360	0.130784154882265	0.130784154882265	40.3831326716576	1
361	350.4	263.79	1.2207	6.08401539840026	9.73782839456098	361	-0.0189612715256811	0.0189612715256811	40.4020939431833	1
362	336.42	268.39	1.2246	6.10297666992594	9.7188671230353	362	0.0165303392787983	0.0165303392787983	40.4186242824621	1
363	338.4	276.35	1.2212	6.08644633064714	9.73539746231409	363	0.0140994070319174	0.0140994070319174	40.432723689494	1
364	339.15	276.6	1.2183	6.07234692361522	9.74949686934601	364	-0.0923754253815261	0.0923754253815261	40.5250991148755	1
365	340.01	279.44	1.2373	6.16472234899675	9.65712144396448	365	-0.0403534752982466	0.0403534752982466	40.5654525901738	1
366	319.65	279.02	1.2456	6.205075824295	9.61676796866624	366	-0.185237037212428	0.185237037212428	40.7506896273862	1
367	321.1	272.62	1.2837	6.39031286150742	9.43153093145381	367	0.25622025882139	0.25622025882139	41.0069098862076	1
368	321.17	269.27	1.231	6.13409260268603	9.6877511902752	368	-0.303866530860283	0.303866530860283	41.3107764170679	1
369	322.48	264.43	1.2935	6.43795913354632	9.38388465941492	369	-0.0447291533426331	0.0447291533426331	41.3555055704105	1
370	318.56	260.87	1.3027	6.48268828688895	9.33915550607228	370	-0.235314241498203	0.235314241498203	41.5908198119087	1
371	317.29	260.46	1.3511	6.71800252838715	9.10384126457408	371	0.408396617476221	0.408396617476221	41.9992164293849	1
372	319.53	249.98	1.2671	6.30960591091093	9.5122378820503	372	-0.365612209931093	0.365612209931093	42.364828639316	1
373	318.63	233.81	1.3423	6.67521812084203	9.14662567211921	373	0.0140994070319174	0.0140994070319174	42.3789280463479	1
374	317.94	234.25	1.3394	6.66111871381011	9.16072507915113	374	0.389435345950538	0.389435345950538	42.7683633922985	1
375	327.28	239.77	1.2593	6.27168336785957	9.55016042510166	375	-0.242120851789473	0.242120851789473	43.0104842440879	1
376	332.21	240.73	1.3091	6.51380421964904	9.30803957331219	376	0.287336191581483	0.287336191581483	43.2978204356694	1
377	328.53	236.83	1.25	6.22646802806756	9.59537576489367	377	0.346650938405411	0.346650938405411	43.6444713740748	1
378	349.52	232.4	1.1787	5.87981708966215	9.94202670329908	378	-0.161413901192981	0.161413901192981	43.8058852752678	1
379	357.01	230.46	1.2119	6.04123099085513	9.7806128021061	379	0.21100491902938	0.21100491902938	44.0168901942972	1
380	339.39	230.38	1.1685	5.83022607182575	9.99161772113548	380	-0.303866530860283	0.303866530860283	44.3207567251575	1
381	339.16	238.32	1.231	6.13409260268603	9.6877511902752	381	0.180861359168041	0.180861359168041	44.5016180843255	1
382	335.48	234.47	1.1938	5.95323124351799	9.86861254944324	382	-0.448750092774468	0.448750092774468	44.9503681771	1
383	321	231.3	1.2861	6.40198133629246	9.41986245666877	383	0.365612209931093	0.365612209931093	45.3159803870311	1
384	335.8	241.69	1.2109	6.03636912636137	9.78547466659987	384	-0.387004413703657	0.387004413703657	45.7029848007347	1
385	328.97	242.82	1.2905	6.42337354006502	9.39847025289621	385	0.0447291533426331	0.0447291533426331	45.7477139540774	1
386	329.78	239.12	1.2813	6.37864438672239	9.44319940623884	386	0.40596568522934	0.40596568522934	46.1536796393067	1
387	358.8	232.57	1.1978	5.97267870149305	9.84916509146818	387	-0.355888480943563	0.355888480943563	46.5095681202503	1
388	361.56	242.87	1.271	6.32856718243661	9.49327661052462	388	0.0354916108044794	0.0354916108044794	46.5450597310547	1
389	361.76	235.68	1.2637	6.29307557163213	9.5287682213291	389	0.814362302705559	0.814362302705559	47.3594220337603	1
390	372.07	237.09	1.0962	5.47871326892657	10.3431305240347	390	-0.182806104965547	0.182806104965547	47.5422281387259	1
391	371.42	235.42	1.1338	5.66151937389212	10.1603244190691	391	-0.462849499806383	0.462849499806383	48.0050776385322	1
392	363.4	235.38	1.229	6.1243688736985	9.69747491926273	392	0.47014229654703	0.47014229654703	48.4752199350793	1
393	385.3	230.14	1.1323	5.65422657715147	10.1676172158098	393	0.336927209417883	0.336927209417883	48.8121471444971	1
394	392.67	236.54	1.063	5.31729936773359	10.5045444252276	394	-0.211004919029381	0.211004919029381	49.0231520635265	1
395	382.66	237.07	1.1064	5.52830428676297	10.2935395061983	395	0.163358646990488	0.163358646990488	49.186510710517	1
396	394.85	253.43	1.0728	5.36494563977248	10.4568981531887	396	-0.242120851789473	0.242120851789473	49.4286315623065	1
397	391.7	253.99	1.1226	5.60706649156196	10.2147773013993	397	-0.161413901192983	0.161413901192983	49.5900454634995	1
398	390.45	254.08	1.1558	5.76848039275494	10.0533634002063	398	0.270805852302683	0.270805852302683	49.8608513158022	1
399	392.44	260.16	1.1001	5.49767454045226	10.324169252509	399	0.128353222635385	0.128353222635385	49.9892045384375	1
400	389.78	259.04	1.0737	5.36932131781687	10.4525224751444	400	-0.0335468650069739	0.0335468650069739	50.0227514034445	1
401	398.97	246.09	1.0806	5.40286818282385	10.4189756101374	401	0.294628988322129	0.294628988322129	50.3173803917666	1
402	411.79	251.1	1.02	5.10823919450172	10.7136045984595	402	-0.360750345437328	0.360750345437328	50.678130737204	1
403	400.22	256.79	1.0942	5.46898953993905	10.3528542530222	403	-0.0170165257281756	0.0170165257281756	50.6951472629321	1
404	394.18	261.41	1.0977	5.48600606566722	10.335837727294	404	0.00972372898752916	0.00972372898752916	50.7048709919197	1
405	387.13	265.7	1.0957	5.47628233667969	10.3455614562815	405	0.0238231360194465	0.0238231360194465	50.7286941279391	1
406	382.56	259.35	1.0908	5.45245920066025	10.369384592301	406	0.0140994070319156	0.0140994070319156	50.742793534971	1
407	385.48	249.6	1.0879	5.43835979362833	10.3834839993329	407	-0.562517721928556	0.562517721928556	51.3053112568996	1
408	369.61	265.83	1.2036	6.00087751555689	9.82096627740435	408	0.403534752982456	0.403534752982456	51.7088460098821	1
409	363.84	262.68	1.1206	5.59734276257443	10.2245010303868	409	-0.154121104452337	0.154121104452337	51.8629671143344	1
410	368.45	270.07	1.1523	5.75146386702677	10.0703799259345	410	-0.187667969459309	0.187667969459309	52.0506350837937	1
411	355.94	274.39	1.1909	5.93913183648608	9.88271195647516	411	-0.0855688150902552	0.0855688150902552	52.1362038988839	1
412	358.04	279.41	1.2085	6.02470065157633	9.7971431413849	412	0.0807069505964897	0.0807069505964897	52.2169108494804	1
413	337.15	277.33	1.1919	5.94399370097984	9.87785009198139	413	-0.0568838145770449	0.0568838145770449	52.2737946640575	1
414	333.93	273.57	1.2036	6.00087751555689	9.82096627740435	414	-0.232883309251321	0.232883309251321	52.5066779733088	1
415	341.94	263.92	1.2515	6.23376082480821	9.58808296815303	415	-0.0831378828433742	0.0831378828433742	52.5898158561522	1
416	339.67	261.51	1.2686	6.31689870765158	9.50494508530965	416	0.337413395867259	0.337413395867259	52.9272292520194	1
417	335.47	272.7	1.1992	5.97948531178432	9.84235848117691	417	-0.581478993454237	0.581478993454237	53.5087082454737	1
418	316.28	270.01	1.3188	6.56096430523856	9.26087948772268	418	0.101612967919678	0.101612967919678	53.6103212133934	1
419	316.47	270.92	1.2979	6.45935133731888	9.36249245564235	419	0.135646019376029	0.135646019376029	53.7459672327694	1
420	315.45	263.05	1.27	6.32370531794285	9.49813847501838	420	-0.292198056075247	0.292198056075247	54.0381652888446	1
421	317.24	259.31	1.3301	6.6159033740181	9.20594041894314	421	0.239689919542592	0.239689919542592	54.2778552083872	1
422	320.35	272.7	1.2808	6.37621345447551	9.44563033848573	422	0.138076951622912	0.138076951622912	54.4159321600101	1
423	315.32	272.96	1.2524	6.23813650285259	9.58370729010864	423	-0.316021192094693	0.316021192094693	54.7319533521048	1
424	324.1	272.76	1.3174	6.55415769494729	9.26768609801395	424	0.152176358654827	0.152176358654827	54.8841297107597	1
425	327.2	274.78	1.2861	6.40198133629246	9.41986245666877	425	0.410341363273727	0.410341363273727	55.2944710740334	1
426	337.35	273.56	1.2017	5.99163997301873	9.8302038199425	426	-0.0092375425381519	0.0092375425381519	55.3037086165715	1
427	336.97	273.6	1.2036	6.00087751555689	9.82096627740435	427	-0.121060425894736	0.121060425894736	55.4247690424663	1
428	340.64	267.33	1.2285	6.12193794145162	9.69990585150961	428	0.339358141664764	0.339358141664764	55.764127184131	1
429	346.25	278.2	1.1587	5.78257979978686	10.0392639931744	429	-0.268374920055802	0.268374920055802	56.0325021041868	1
430	354.69	266.7	1.2139	6.05095471984266	9.77088907311857	430	0.246982716283238	0.246982716283238	56.2794848204701	1
431	356.65	271.77	1.1631	5.80397200355942	10.0178717894018	431	0.130784154882265	0.130784154882265	56.4102689753523	1
432	364.01	261.7	1.1362	5.67318784867716	10.1486559442841	432	-0.427357889001902	0.427357889001902	56.8376268643542	1
433	356.66	269.71	1.2241	6.10054573767906	9.72129805528218	433	0.0092375425381519	0.0092375425381519	56.8468644068924	1
434	348.16	267.3	1.2222	6.0913081951409	9.73053559782033	434	-0.218297715770026	0.218297715770026	57.0651621226624	1
435	332.82	267.4	1.2671	6.30960591091093	9.5122378820503	435	0.196905511997462	0.196905511997462	57.2620676346599	1
436	326.13	262.6	1.2266	6.11270039891347	9.70914339404776	436	0.32768966687973	0.32768966687973	57.5897573015396	1
437	341.55	245.34	1.1592	5.78501073203374	10.0368330609275	437	-0.500772042857745	0.500772042857745	58.0905293443974	1
438	328.47	240.78	1.2622	6.28578277489149	9.53606101806975	438	0.234828055048826	0.234828055048826	58.3253573994462	1
439	334.98	237.39	1.2139	6.05095471984266	9.77088907311857	439	0.0593147468239259	0.0593147468239259	58.3846721462701	1
440	339.49	235.04	1.2017	5.99163997301873	9.8302038199425	440	0.0072927967406482	0.0072927967406482	58.3919649430108	1
441	332.85	233.69	1.2002	5.98434717627809	9.83749661668315	441	0.0238231360194465	0.0238231360194465	58.4157880790302	1
442	337.11	239.56	1.1953	5.96052404025864	9.8613197527026	442	-0.398672888488694	0.398672888488694	58.8144609675189	1
443	344.25	253.31	1.2773	6.35919692874733	9.4626468642139	443	0.0807069505964932	0.0807069505964932	58.8951679181154	1
444	339.58	259.88	1.2607	6.27848997815084	9.54335381481039	444	0.355888480943563	0.355888480943563	59.251056399059	1
445	350.86	252.87	1.1875	5.92260149720728	9.89924229575396	445	-0.0354916108044812	0.0354916108044812	59.2865480098634	1
446	364.01	254.3	1.1948	5.95809310801176	9.86375068494948	446	-0.261082123315155	0.261082123315155	59.5476301331786	1
447	358.44	253.9	1.2485	6.21917523132691	9.60266856163432	447	0.514871449889664	0.514871449889664	60.0625015830683	1
448	359.35	257.69	1.1426	5.70430378143725	10.117540011524	448	-0.0641766113176914	0.0641766113176914	60.1266781943859	1
449	366.23	260.95	1.1558	5.76848039275494	10.0533634002063	449	0.0403534752982466	0.0403534752982466	60.1670316696842	1
450	367.6	260.35	1.1475	5.72812691745669	10.0937168755045	450	0.166275765686745	0.166275765686745	60.3333074353709	1
451	369.59	259.84	1.1133	5.56185115176995	10.2599926411913	451	-0.0281988140638347	0.0281988140638347	60.3615062494348	1
452	381.5	246.78	1.1191	5.59004996583378	10.2317938271275	452	0.0923754253815261	0.0923754253815261	60.4538816748163	1
453	382.89	246.5	1.1001	5.49767454045226	10.324169252509	453	0.154121104452337	0.154121104452337	60.6080027792686	1
454	404.81	233.75	1.0684	5.34355343599992	10.4782903569613	454	-0.104043900166563	0.104043900166563	60.7120466794352	1
455	406.94	239.22	1.0898	5.44759733616648	10.3742464567948	455	0.189612715256818	0.189612715256818	60.901659394692	1
456	412.11	242.98	1.0508	5.25798462090966	10.5638591720516	456	0.156552036699219	0.156552036699219	61.0582114313912	1
457	411.76	246.75	1.0186	5.10143258421045	10.7204112087508	457	-0.073414153855845	0.073414153855845	61.1316255852471	1
458	415.09	249.74	1.0337	5.17484673806629	10.6469970548949	458	0.00972372898752916	0.00972372898752916	61.1413493142346	1
459	412.6	245.29	1.0317	5.16512300907876	10.6567207838825	459	-0.389435345950538	0.389435345950538	61.5307846601851	1
460	407.51	254.21	1.1118	5.5545583550293	10.2672854379319	460	0.313104073398435	0.313104073398435	61.8438887335836	1
461	399.44	267.38	1.0474	5.24145428163087	10.5803895113304	461	-0.111336696907207	0.111336696907207	61.9552254304908	1
462	395.65	248.1	1.0703	5.35279097853807	10.4690528144232	462	0.149259239958571	0.149259239958571	62.1044846704494	1
463	407.89	234.37	1.0396	5.2035317385795	10.6183120543817	463	0.121546612344112	0.121546612344112	62.2260312827935	1
464	425.68	232.41	1.0146	5.08198512623539	10.7398586667258	464	-0.00729279674064642	0.00729279674064642	62.2333240795341	1
465	427.37	235.16	1.0161	5.08927792297604	10.7325658699852	465	-0.0121546612344101	0.0121546612344101	62.2454787407685	1
466	431.1	244.36	1.0186	5.10143258421045	10.7204112087508	466	-0.00923754253815368	0.00923754253815368	62.2547162833067	1
467	442.12	248.16	1.0205	5.1106701267486	10.7111736662126	467	0.00923754253815368	0.00923754253815368	62.2639538258448	1
468	450.22	249.79	1.0186	5.10143258421045	10.7204112087508	468	0.00243093224688273	0.00243093224688273	62.2663847580917	1
469	456.96	243.74	1.0181	5.09900165196356	10.7228421409977	469	-0.0257678818169538	0.0257678818169538	62.2921526399087	1
470	456.27	246.25	1.0234	5.12476953378052	10.6970742591807	470	0.0495910178363985	0.0495910178363985	62.3417436577451	1
471	453.72	230.64	1.0132	5.07517851594412	10.7466652770171	471	-0.0189612715256811	0.0189612715256811	62.3607049292708	1
472	449.81	237.36	1.0171	5.0941397874698	10.7277040054914	472	-0.0116684747850346	0.0116684747850346	62.3723734040558	1
473	450.07	235.81	1.0195	5.10580826225484	10.7160355307064	473	-0.0121546612344119	0.0121546612344119	62.3845280652902	1
474	453.95	236.59	1.022	5.11796292348925	10.703880869472	474	0.0165303392788001	0.0165303392788001	62.401058404569	1
475	459.06	251.15	1.0186	5.10143258421045	10.7204112087508	475	-0.00194474579750548	0.00194474579750548	62.4030031503665	1
476	472.61	255.7	1.019	5.10337733000795	10.7184664629533	476	0.00437567804438821	0.00437567804438821	62.4073788284109	1
477	473.59	251.93	1.0181	5.09900165196356	10.7228421409977	477	-0.0116684747850364	0.0116684747850364	62.4190473031959	1
478	478.64	254.86	1.0205	5.1106701267486	10.7111736662126	478	-0.0213922037725638	0.0213922037725638	62.4404395069685	1
479	490.69	264.21	1.0249	5.13206233052116	10.6897814624401	479	0.0306297463107175	0.0306297463107175	62.4710692532792	1
480	492.7	264.18	1.0186	5.10143258421045	10.7204112087508	480	-0.0422982210957521	0.0422982210957521	62.513367474375	1
481	491.96	263.81	1.0273	5.1437308053062	10.678112987655	481	0.0379225430513639	0.0379225430513639	62.5512900174263	1
482	488.57	259.14	1.0195	5.10580826225484	10.7160355307064	482	0	0	62.5512900174263	1
483	486.95	274.63	1.0195	5.10580826225484	10.7160355307064	483	-0.00729279674064642	0.00729279674064642	62.558582814167	1
484	494.15	279.28	1.021	5.11310105899548	10.7087427339658	484	0.00729279674064642	0.00729279674064642	62.5658756109076	1
485	469.45	273.55	1.0195	5.10580826225484	10.7160355307064	485	-0.0121546612344119	0.0121546612344119	62.578030272142	1
486	470.22	264.04	1.022	5.11796292348925	10.703880869472	486	0.0121546612344119	0.0121546612344119	62.5901849333764	1
487	472.98	266.33	1.0195	5.10580826225484	10.7160355307064	487	0.0116684747850346	0.0116684747850346	62.6018534081615	1
488	475.18	270.87	1.0171	5.0941397874698	10.7277040054914	488	-0.0330606785575984	0.0330606785575984	62.6349140867191	1
489	474.59	269.33	1.0239	5.1272004660274	10.6946433269338	489	0.0116684747850329	0.0116684747850329	62.6465825615041	1
490	476.62	258.55	1.0215	5.11553199124236	10.7063118017189	490	0.0213922037725656	0.0213922037725656	62.6679747652767	1
491	468.2	258.58	1.0171	5.0941397874698	10.7277040054914	491	-0.0306297463107175	0.0306297463107175	62.6986045115874	1
492	464.91	260.91	1.0234	5.12476953378052	10.6970742591807	492	0.0257678818169538	0.0257678818169538	62.7243723934043	1
493	465.73	258.98	1.0181	5.09900165196356	10.7228421409977	493	0.00486186449376369	0.00486186449376369	62.7292342578981	1
494	467.62	261.41	1.0171	5.0941397874698	10.7277040054914	494	0.00243093224688273	0.00243093224688273	62.731665190145	1
495	462.2	252.53	1.0166	5.09170885522292	10.7301349377383	495	-0.00729279674064642	0.00729279674064642	62.7389579868856	1
496	459.02	247.95	1.0181	5.09900165196356	10.7228421409977	496	0.00972372898752738	0.00972372898752738	62.7486817158732	1
497	456.59	241.88	1.0161	5.08927792297604	10.7325658699852	497	-0.0121546612344101	0.0121546612344101	62.7608363771076	1
498	461.14	230.94	1.0186	5.10143258421045	10.7204112087508	498	0.00729279674064642	0.00729279674064642	62.7681291738482	1
499	461.11	234.71	1.0171	5.0941397874698	10.7277040054914	499	-0.00486186449376369	0.00486186449376369	62.772991038342	1
500	449.34	245.99	1.0181	5.09900165196356	10.7228421409977	500	NA	NA	NA	1
501	464.43	259.19	1.0176	5.09657071971668	10.7252730732446	1	-0.00680661029126917	0.00680661029126917	0.00680661029126917	2
502	457.64	253.94	1.019	5.10337733000795	10.7184664629533	2	0.00437567804438821	0.00437567804438821	0.0111822883356574	2
503	464.21	253.85	1.0181	5.09900165196356	10.7228421409977	3	-0.00243093224688273	0.00243093224688273	0.0136132205825401	2
504	474.74	244.21	1.0186	5.10143258421045	10.7204112087508	4	0.00486186449376369	0.00486186449376369	0.0184750850763038	2
505	474.26	231.22	1.0176	5.09657071971668	10.7252730732446	5	-0.0140994070319174	0.0140994070319174	0.0325744921082212	2
506	484.66	237.29	1.0205	5.1106701267486	10.7111736662126	6	0.0072927967406482	0.0072927967406482	0.0398672888488694	2
507	484.47	251.05	1.019	5.10337733000795	10.7184664629533	7	0.00680661029126917	0.00680661029126917	0.0466738991401385	2
508	490.1	253.03	1.0176	5.09657071971668	10.7252730732446	8	-0.0092375425381519	0.0092375425381519	0.0559114416782904	2
509	491.53	263.1	1.0195	5.10580826225484	10.7160355307064	9	0.0092375425381519	0.0092375425381519	0.0651489842164423	2
510	493.35	267.06	1.0176	5.09657071971668	10.7252730732446	10	0.0238231360194465	0.0238231360194465	0.0889721202358889	2
511	476.6	278.82	1.0127	5.07274758369724	10.749096209264	11	-0.0238231360194465	0.0238231360194465	0.112795256255335	2
512	484.97	278.04	1.0176	5.09657071971668	10.7252730732446	12	-0.00243093224688096	0.00243093224688096	0.115226188502216	2
513	494.33	274.16	1.0181	5.09900165196356	10.7228421409977	13	-0.0257678818169538	0.0257678818169538	0.14099407031917	2
514	493.08	264.16	1.0234	5.12476953378052	10.6970742591807	14	0.0306297463107175	0.0306297463107175	0.171623816629888	2
515	486.37	271.3	1.0171	5.0941397874698	10.7277040054914	15	-0.00243093224688273	0.00243093224688273	0.17405474887677	2
516	486.29	270.01	1.0176	5.09657071971668	10.7252730732446	16	0.00486186449376547	0.00486186449376547	0.178916613370536	2
517	481.92	269.18	1.0166	5.09170885522292	10.7301349377383	17	0.00243093224688096	0.00243093224688096	0.181347545617417	2
518	475.91	266.07	1.0161	5.08927792297604	10.7325658699852	18	-0.0121546612344101	0.0121546612344101	0.193502206851827	2
519	478.86	268.54	1.0186	5.10143258421045	10.7204112087508	19	-0.0306297463107175	0.0306297463107175	0.224131953162544	2
520	474.4	268.87	1.0249	5.13206233052116	10.6897814624401	20	0.0213922037725638	0.0213922037725638	0.245524156935108	2
521	478.12	253.78	1.0205	5.1106701267486	10.7111736662126	21	-0.00729279674064642	0.00729279674064642	0.252816953675755	2
522	482	256.33	1.022	5.11796292348925	10.703880869472	22	0.0165303392788001	0.0165303392788001	0.269347292954555	2
523	477.5	243.04	1.0186	5.10143258421045	10.7204112087508	23	-0.00194474579750548	0.00194474579750548	0.27129203875206	2
524	475.79	231.94	1.019	5.10337733000795	10.7184664629533	24	-0.00486186449376547	0.00486186449376547	0.276153903245826	2
525	479.98	230.06	1.02	5.10823919450172	10.7136045984595	25	0.00243093224688273	0.00243093224688273	0.278584835492708	2
526	472.88	233.14	1.0195	5.10580826225484	10.7160355307064	26	-0.0165303392787983	0.0165303392787983	0.295115174771507	2
527	492.54	248.91	1.0229	5.12233860153363	10.6995051914276	27	0.0209060173231865	0.0209060173231865	0.316021192094693	2
528	480.36	247.43	1.0186	5.10143258421045	10.7204112087508	28	0.00729279674064642	0.00729279674064642	0.32331398883534	2
529	493.22	245.21	1.0171	5.0941397874698	10.7277040054914	29	-0.0140994070319174	0.0140994070319174	0.337413395867257	2
530	492.1	234.87	1.02	5.10823919450172	10.7136045984595	30	0.00243093224688273	0.00243093224688273	0.33984432811414	2
531	469.17	234.94	1.0195	5.10580826225484	10.7160355307064	31	0.00437567804438821	0.00437567804438821	0.344220006158528	2
532	461.62	232.12	1.0186	5.10143258421045	10.7204112087508	32	0	0	0.344220006158528	2
533	450.71	230.61	1.0186	5.10143258421045	10.7204112087508	33	-0.023336949570071	0.023336949570071	0.367556955728599	2
534	453.89	240.6	1.0234	5.12476953378052	10.6970742591807	34	0.0330606785576002	0.0330606785576002	0.400617634286199	2
535	445.73	236.14	1.0166	5.09170885522292	10.7301349377383	35	-0.0238231360194483	0.0238231360194483	0.424440770305647	2
536	427.52	234.53	1.0215	5.11553199124236	10.7063118017189	36	0.0213922037725656	0.0213922037725656	0.445832974078213	2
537	445.94	251.42	1.0171	5.0941397874698	10.7277040054914	37	-0.00243093224688273	0.00243093224688273	0.448263906325096	2
538	444.84	252.32	1.0176	5.09657071971668	10.7252730732446	38	0.00243093224688273	0.00243093224688273	0.450694838571978	2
539	438.07	234.37	1.0171	5.0941397874698	10.7277040054914	39	-0.00729279674064642	0.00729279674064642	0.457987635312625	2
540	445.27	231.88	1.0186	5.10143258421045	10.7204112087508	40	-0.00194474579750548	0.00194474579750548	0.45993238111013	2
541	448.41	244.95	1.019	5.10337733000795	10.7184664629533	41	-0.0072927967406482	0.0072927967406482	0.467225177850779	2
542	449.85	245.87	1.0205	5.1106701267486	10.7111736662126	42	-0.00972372898752738	0.00972372898752738	0.476948906838306	2
543	446.65	239.23	1.0225	5.12039385573613	10.7014499372251	43	0.0335468650069739	0.0335468650069739	0.51049577184528	2
544	443.9	234.86	1.0156	5.08684699072915	10.7349968022321	44	0.00680661029127094	0.00680661029127094	0.517302382136551	2
545	450.9	258.33	1.0142	5.08004038043788	10.7418034125234	45	-0.0281988140638347	0.0281988140638347	0.545501196200386	2
546	478.74	274.3	1.02	5.10823919450172	10.7136045984595	46	0.00243093224688273	0.00243093224688273	0.547932128447268	2
547	475.33	266.19	1.0195	5.10580826225484	10.7160355307064	47	0	0	0.547932128447268	2
548	475.57	279.22	1.0195	5.10580826225484	10.7160355307064	48	-0.00243093224688273	0.00243093224688273	0.550363060694151	2
549	485.79	276.89	1.02	5.10823919450172	10.7136045984595	49	0.0116684747850346	0.0116684747850346	0.562031535479186	2
550	481.22	277	1.0176	5.09657071971668	10.7252730732446	50	-0.00486186449376369	0.00486186449376369	0.566893399972949	2
551	480.46	278.96	1.0186	5.10143258421045	10.7204112087508	51	0.0262540682663275	0.0262540682663275	0.593147468239277	2
552	487.02	278.49	1.0132	5.07517851594412	10.7466652770171	52	-0.0427844075451276	0.0427844075451276	0.635931875784404	2
553	476.54	267.48	1.022	5.11796292348925	10.703880869472	53	0.0189612715256828	0.0189612715256828	0.654893147310087	2
554	481.67	260.84	1.0181	5.09900165196356	10.7228421409977	54	0.0286850005132102	0.0286850005132102	0.683578147823297	2
555	488.45	260.46	1.0122	5.07031665145035	10.7515271415109	55	-0.0520219500832795	0.0520219500832795	0.735600097906577	2
556	492.28	254.8	1.0229	5.12233860153363	10.6995051914276	56	0.0189612715256811	0.0189612715256811	0.754561369432258	2
557	488.25	259.12	1.019	5.10337733000795	10.7184664629533	57	-0.00486186449376547	0.00486186449376547	0.759423233926023	2
558	476.51	260.61	1.02	5.10823919450172	10.7136045984595	58	0.0140994070319174	0.0140994070319174	0.773522640957941	2
559	467.82	257.47	1.0171	5.0941397874698	10.7277040054914	59	-0.00486186449376369	0.00486186449376369	0.778384505451704	2
560	473.03	249.41	1.0181	5.09900165196356	10.7228421409977	60	-0.00243093224688273	0.00243093224688273	0.780815437698587	2
561	479	233.73	1.0186	5.10143258421045	10.7204112087508	61	0.00243093224688273	0.00243093224688273	0.78324636994547	2
562	484.01	238.11	1.0181	5.09900165196356	10.7228421409977	62	-0.00437567804438821	0.00437567804438821	0.787622047989858	2
563	474.61	235.57	1.019	5.10337733000795	10.7184664629533	63	-0.00243093224688273	0.00243093224688273	0.790052980236741	2
564	477.74	235.37	1.0195	5.10580826225484	10.7160355307064	64	0.00437567804438821	0.00437567804438821	0.794428658281129	2
565	477.98	230.48	1.0186	5.10143258421045	10.7204112087508	65	-0.0116684747850346	0.0116684747850346	0.806097133066164	2
566	469.88	230.75	1.021	5.11310105899548	10.7087427339658	66	0.00729279674064642	0.00729279674064642	0.81338992980681	2
567	479.97	241.97	1.0195	5.10580826225484	10.7160355307064	67	-0.00243093224688273	0.00243093224688273	0.815820862053693	2
568	488.26	252.4	1.02	5.10823919450172	10.7136045984595	68	0	0	0.815820862053693	2
569	490.84	256.53	1.02	5.10823919450172	10.7136045984595	69	0.00486186449376547	0.00486186449376547	0.820682726547458	2
570	494.7	238.03	1.019	5.10337733000795	10.7184664629533	70	-0.0145855934812946	0.0145855934812946	0.835268320028753	2
571	483.23	249.45	1.022	5.11796292348925	10.703880869472	71	0.0213922037725638	0.0213922037725638	0.856660523801317	2
572	483.84	253.52	1.0176	5.09657071971668	10.7252730732446	72	-0.0189612715256828	0.0189612715256828	0.875621795327	2
573	473.14	255.3	1.0215	5.11553199124236	10.7063118017189	73	0.0121546612344137	0.0121546612344137	0.887776456561413	2
574	474.69	256.95	1.019	5.10337733000795	10.7184664629533	74	-0.00243093224688273	0.00243093224688273	0.890207388808296	2
575	479.48	254.95	1.0195	5.10580826225484	10.7160355307064	75	-0.00972372898753093	0.00972372898753093	0.899931117795827	2
576	465.96	252.06	1.0215	5.11553199124236	10.7063118017189	76	0.0335468650069757	0.0335468650069757	0.933477982802803	2
577	472.29	239.71	1.0146	5.08198512623539	10.7398586667258	77	-0.0335468650069757	0.0335468650069757	0.967024847809778	2
578	465.26	233.16	1.0215	5.11553199124236	10.7063118017189	78	0.00972372898753093	0.00972372898753093	0.976748576797309	2
579	462.33	241.4	1.0195	5.10580826225484	10.7160355307064	79	0.0116684747850346	0.0116684747850346	0.988417051582344	2
580	466.24	248.81	1.0171	5.0941397874698	10.7277040054914	80	-0.0354916108044812	0.0354916108044812	1.02390866238682	2
581	479.45	252.65	1.0244	5.12963139827428	10.692212394687	81	0.0354916108044812	0.0354916108044812	1.05940027319131	2
582	482.88	239.29	1.0171	5.0941397874698	10.7277040054914	82	-0.00729279674064642	0.00729279674064642	1.06669306993195	2
583	476.61	236.29	1.0186	5.10143258421045	10.7204112087508	83	-0.0140994070319191	0.0140994070319191	1.08079247696387	2
584	467.9	247.34	1.0215	5.11553199124236	10.7063118017189	84	0.0213922037725656	0.0213922037725656	1.10218468073644	2
585	480.6	247.91	1.0171	5.0941397874698	10.7277040054914	85	0	0	1.10218468073644	2
586	475.14	255.91	1.0171	5.0941397874698	10.7277040054914	86	-0.00486186449376369	0.00486186449376369	1.1070465452302	2
587	483.21	230.25	1.0181	5.09900165196356	10.7228421409977	87	-0.00680661029127094	0.00680661029127094	1.11385315552147	2
588	474.54	239.82	1.0195	5.10580826225484	10.7160355307064	88	0.00680661029127094	0.00680661029127094	1.12065976581274	2
589	476.6	241.14	1.0181	5.09900165196356	10.7228421409977	89	-0.00437567804438821	0.00437567804438821	1.12503544385713	2
590	455.6	241.2	1.019	5.10337733000795	10.7184664629533	90	0	0	1.12503544385713	2
591	455.95	243.29	1.019	5.10337733000795	10.7184664629533	91	-0.0145855934812946	0.0145855934812946	1.13962103733843	2
592	459.42	244.82	1.022	5.11796292348925	10.703880869472	92	0.0452153397920103	0.0452153397920103	1.18483637713044	2
593	457.98	254.35	1.0127	5.07274758369724	10.749096209264	93	-0.0330606785575984	0.0330606785575984	1.21789705568803	2
594	452.37	256.9	1.0195	5.10580826225484	10.7160355307064	94	-0.00486186449376547	0.00486186449376547	1.2227589201818	2
595	452.62	276.65	1.0205	5.1106701267486	10.7111736662126	95	0.00243093224688273	0.00243093224688273	1.22518985242868	2
596	451.82	274.79	1.02	5.10823919450172	10.7136045984595	96	0	0	1.22518985242868	2
597	447.84	272.35	1.02	5.10823919450172	10.7136045984595	97	-0.00486186449376369	0.00486186449376369	1.23005171692245	2
598	458.22	270.03	1.021	5.11310105899548	10.7087427339658	98	0.00243093224688096	0.00243093224688096	1.23248264916933	2
599	450.78	264.79	1.0205	5.1106701267486	10.7111736662126	99	-0.0116684747850329	0.0116684747850329	1.24415112395436	2
600	456.24	267.17	1.0229	5.12233860153363	10.6995051914276	100	0.0209060173231865	0.0209060173231865	1.26505714127755	2
601	463.22	276.56	1.0186	5.10143258421045	10.7204112087508	101	0.00972372898752916	0.00972372898752916	1.27478087026508	2
602	464.32	278.01	1.0166	5.09170885522292	10.7301349377383	102	-0.00486186449376547	0.00486186449376547	1.27964273475884	2
603	465.5	279.56	1.0176	5.09657071971668	10.7252730732446	103	-0.00243093224688096	0.00243093224688096	1.28207366700572	2
604	454.21	275.46	1.0181	5.09900165196356	10.7228421409977	104	-0.00243093224688273	0.00243093224688273	1.2845045992526	2
605	448.88	276.08	1.0186	5.10143258421045	10.7204112087508	105	-0.00923754253815368	0.00923754253815368	1.29374214179076	2
606	458.45	269.86	1.0205	5.1106701267486	10.7111736662126	106	0.0165303392788001	0.0165303392788001	1.31027248106956	2
607	444.43	277.56	1.0171	5.0941397874698	10.7277040054914	107	-0.0140994070319174	0.0140994070319174	1.32437188810148	2
608	444.75	272.96	1.02	5.10823919450172	10.7136045984595	108	0.00923754253815368	0.00923754253815368	1.33360943063963	2
609	443.63	272.09	1.0181	5.09900165196356	10.7228421409977	109	0.00486186449376369	0.00486186449376369	1.33847129513339	2
610	443.18	277.39	1.0171	5.0941397874698	10.7277040054914	110	-0.0116684747850346	0.0116684747850346	1.35013976991843	2
611	423.96	277.23	1.0195	5.10580826225484	10.7160355307064	111	0.00680661029127094	0.00680661029127094	1.3569463802097	2
612	431.61	274.83	1.0181	5.09900165196356	10.7228421409977	112	0.0121546612344101	0.0121546612344101	1.36910104144411	2
613	425.31	270.22	1.0156	5.08684699072915	10.7349968022321	113	-0.118629493647854	0.118629493647854	1.48773053509196	2
614	416.2	271.04	1.04	5.20547648437701	10.6163673085842	114	-0.0593147468239295	0.0593147468239295	1.54704528191589	2
615	406.21	275.66	1.0522	5.26479123120094	10.5570525617603	115	-0.282960513537095	0.282960513537095	1.83000579545299	2
616	393.22	279.25	1.1104	5.54775174473803	10.2740920482232	116	0.194960766199959	0.194960766199959	2.02496656165295	2
617	394.79	268.23	1.0703	5.35279097853807	10.4690528144232	117	-0.218297715770028	0.218297715770028	2.24326427742297	2
618	385.61	271.37	1.1152	5.5710886943081	10.2507550986531	118	0.102099154369055	0.102099154369055	2.34536343179203	2
619	372.07	259.76	1.0942	5.46898953993905	10.3528542530222	119	-0.370474074424857	0.370474074424857	2.71583750621689	2
620	370	278.35	1.1704	5.8394636143639	9.98238017859733	120	0.372418820222363	0.372418820222363	3.08825632643925	2
621	376.79	276.07	1.0938	5.46704479414154	10.3547989988197	121	-0.320396870139083	0.320396870139083	3.40865319657833	2
622	370.79	278.57	1.1597	5.78744166428062	10.0344021286806	122	0.199336444244347	0.199336444244347	3.60798964082268	2
623	363.47	265.52	1.1187	5.58810522003628	10.233738572925	123	-0.344220006158528	0.344220006158528	3.95220964698121	2
624	359.21	270.38	1.1895	5.9323252261948	9.88951856676643	124	-0.0972372898752916	0.0972372898752916	4.0494469368565	2
625	362.67	278.07	1.2095	6.0295625160701	9.79228127689114	125	0.462849499806381	0.462849499806381	4.51229643666288	2
626	366.56	265.32	1.1143	5.56671301626371	10.2551307766975	126	-0.146828307711687	0.146828307711687	4.65912474437457	2
627	361.89	268.91	1.1445	5.7135413239754	10.1083024689858	127	0.132728900679771	0.132728900679771	4.79185364505434	2
628	368.11	268.19	1.1172	5.58081242329563	10.2410313696656	128	-0.0996682221221725	0.0996682221221725	4.89152186717651	2
629	375.03	261.48	1.1377	5.6804806454178	10.1413631475434	129	0.296573734119635	0.296573734119635	5.18809560129614	2
630	381.23	268.05	1.0767	5.38390691129817	10.4379368816631	130	-0.132728900679771	0.132728900679771	5.32082450197592	2
631	381.41	269.65	1.104	5.51663581197794	10.3052079809833	131	-0.505633907351511	0.505633907351511	5.82645840932743	2
632	363.86	274.35	1.208	6.02226971932945	9.79957407363178	132	0.135159832926654	0.135159832926654	5.96161824225408	2
633	356.18	275.29	1.1802	5.88710988640279	9.93473390655844	133	-0.206629240984991	0.206629240984991	6.16824748323907	2
634	331.38	272.99	1.2227	6.09373912738779	9.72810466557345	134	-0.0165303392788001	0.0165303392788001	6.18477782251787	2
635	328.75	259.51	1.2261	6.11026946666659	9.71157432629465	135	0.147314494161066	0.147314494161066	6.33209231667894	2
636	333.16	252.46	1.1958	5.96295497250552	9.85888882045571	136	-0.106961018862821	0.106961018862821	6.43905333554176	2
637	334.97	249.61	1.2178	6.06991599136834	9.75192780159289	137	-0.0189612715256811	0.0189612715256811	6.45801460706744	2
638	328.48	261.71	1.2217	6.08887726289402	9.73296653006721	138	-0.270319665853309	0.270319665853309	6.72833427292075	2
639	320.88	260.07	1.2773	6.35919692874733	9.4626468642139	139	-0.0194474579750583	0.0194474579750583	6.74778173089581	2
640	320.7	264.11	1.2813	6.37864438672239	9.44319940623884	140	0.232883309251323	0.232883309251323	6.98066504014713	2
641	330.99	275.84	1.2334	6.14576107747107	9.67608271549017	141	-0.104530086615936	0.104530086615936	7.08519512676306	2
642	328.99	270.7	1.2549	6.25029116408701	9.57155262887423	142	0.147314494161066	0.147314494161066	7.23250962092413	2
643	334.7	270.47	1.2246	6.10297666992594	9.7188671230353	143	-0.0972372898752916	0.0972372898752916	7.32974691079942	2
644	333.81	266.72	1.2446	6.20021395980123	9.62162983316	144	-0.123491358141621	0.123491358141621	7.45323826894104	2
645	325.15	264.81	1.27	6.32370531794285	9.49813847501838	145	-0.0641766113176896	0.0641766113176896	7.51741488025873	2
646	323.45	266.55	1.2832	6.38788192926054	9.43396186370069	146	0.0379225430513621	0.0379225430513621	7.55533742331009	2
647	323.14	255.76	1.2754	6.34995938620918	9.47188440675206	147	-0.144883561914183	0.144883561914183	7.70022098522428	2
648	324.86	239.39	1.3052	6.49484294812336	9.32700084483787	148	0.0262540682663293	0.0262540682663293	7.72647505349061	2
649	325.95	239.28	1.2998	6.46858887985703	9.3532549131042	149	0.137590765173535	0.137590765173535	7.86406581866414	2
650	319.58	237.24	1.2715	6.3309981146835	9.49084567827774	150	-0.228021444757555	0.228021444757555	8.0920872634217	2
651	319.43	234.46	1.3184	6.55901955944105	9.26282423352018	151	0.1424526296673	0.1424526296673	8.234539893089	2
652	319.59	240.56	1.2891	6.41656692977375	9.40527686318748	152	0.517788568585923	0.517788568585923	8.75232846167492	2
653	329.56	252.66	1.1826	5.89877836118783	9.9230654317734	153	-0.330120599126611	0.330120599126611	9.08244906080153	2
654	324.17	249.2	1.2505	6.22889896031444	9.59294483264679	154	0.0544528823301604	0.0544528823301604	9.13690194313169	2
655	342.59	262.49	1.2393	6.17444607798428	9.64739771497695	155	0.0904306795840224	0.0904306795840224	9.22733262271571	2
656	336.84	271.08	1.2207	6.08401539840026	9.73782839456098	156	-0.0831378828433742	0.0831378828433742	9.31047050555909	2
657	336.06	266.75	1.2378	6.16715328124363	9.6546905117176	157	0.196905511997462	0.196905511997462	9.50737601755655	2
658	335.73	250.18	1.1973	5.97024776924617	9.85159602371506	158	-0.0972372898752898	0.0972372898752898	9.60461330743184	2
659	340.45	257.7	1.2173	6.06748505912146	9.75435873383977	159	-0.61259492621433	0.61259492621433	10.2172082336462	2
660	315.86	234.88	1.3433	6.68007998533579	9.14176380762544	160	0.408396617476219	0.408396617476219	10.6256048511224	2
661	324.87	231.82	1.2593	6.27168336785957	9.55016042510166	161	0.0525081365326567	0.0525081365326567	10.678112987655	2
662	328.55	236.21	1.2485	6.21917523132691	9.60266856163432	162	-0.0879997473371361	0.0879997473371361	10.7661127349922	2
663	324.66	232.38	1.2666	6.30717497866405	9.51466881429718	163	0.353943735146057	0.353943735146057	11.1200564701382	2
664	336.9	234.42	1.1938	5.95323124351799	9.86861254944324	164	0.0661213571151968	0.0661213571151968	11.1861778272534	2
665	339.52	230.72	1.1802	5.88710988640279	9.93473390655844	165	-0.0213922037725638	0.0213922037725638	11.207570031026	2
666	354.38	236.95	1.1846	5.90850209017536	9.91334170278587	166	-0.0709832216089623	0.0709832216089623	11.278553252635	2
667	344.6	231.11	1.1992	5.97948531178432	9.84235848117691	167	0.484241703578949	0.484241703578949	11.7627949562139	2
668	387.48	263.24	1.0996	5.49524360820537	10.3266001847559	168	0.0641766113176914	0.0641766113176914	11.8269715675316	2
669	385.48	258.89	1.0864	5.43106699688768	10.3907767960736	169	-0.190098901706193	0.190098901706193	12.0170704692378	2
670	379.25	248.09	1.1255	5.62116589859387	10.2006778943674	170	-0.106961018862819	0.106961018862819	12.1240314881006	2
671	375.46	240.66	1.1475	5.72812691745669	10.0937168755045	171	0.102099154369053	0.102099154369053	12.2261306424697	2
672	388.76	236.56	1.1265	5.62602776308764	10.1958160298736	172	-0.127867036186007	0.127867036186007	12.3539976786557	2
673	384.28	232.07	1.1528	5.75389479927365	10.0679489936876	173	0.14682830771169	0.14682830771169	12.5008259863674	2
674	381.25	239.76	1.1226	5.60706649156196	10.2147773013993	174	0.0904306795840188	0.0904306795840188	12.5912566659514	2
675	383.05	237.22	1.104	5.51663581197794	10.3052079809833	175	0	0	12.5912566659514	2
676	386.15	255.68	1.104	5.51663581197794	10.3052079809833	176	0.228021444757557	0.228021444757557	12.8192781107089	2
677	394.49	273.59	1.0571	5.28861436722038	10.5332294257409	177	0.0403534752982466	0.0403534752982466	12.8596315860072	2
678	409.13	269.11	1.0488	5.24826089192214	10.5735829010391	178	0.102099154369053	0.102099154369053	12.9617307403762	2
679	420.95	260.6	1.0278	5.14616173755308	10.6756820554082	179	0.0281988140638347	0.0281988140638347	12.9899295544401	2
680	422.61	250.25	1.022	5.11796292348925	10.703880869472	180	-0.102099154369053	0.102099154369053	13.0920287088091	2
681	428.74	251.38	1.043	5.2200620778583	10.6017817151029	181	0.123491358141617	0.123491358141617	13.2155200669507	2
682	426.66	260.41	1.0176	5.09657071971668	10.7252730732446	182	-0.189612715256816	0.189612715256816	13.4051327822076	2
683	414.92	260.11	1.0566	5.2861834349735	10.5356603579877	183	0.0544528823301622	0.0544528823301622	13.4595856645377	2
684	420.01	257.14	1.0454	5.23173055264334	10.5901132403179	184	0.125922290388502	0.125922290388502	13.5855079549262	2
685	423.1	241.51	1.0195	5.10580826225484	10.7160355307064	185	-0.111822883356584	0.111822883356584	13.6973308382828	2
686	424.05	238.77	1.0425	5.21763114561142	10.6042126473498	186	0.121060425894736	0.121060425894736	13.8183912641775	2
687	423.18	240.83	1.0176	5.09657071971668	10.7252730732446	187	0.00243093224688273	0.00243093224688273	13.8208221964244	2
688	434.61	234.83	1.0171	5.0941397874698	10.7277040054914	188	-0.0807069505964915	0.0807069505964915	13.9015291470209	2
689	432.63	237.54	1.0337	5.17484673806629	10.6469970548949	189	0.0525081365326585	0.0525081365326585	13.9540372835536	2
690	430.61	241.83	1.0229	5.12233860153363	10.6995051914276	190	0.0354916108044794	0.0354916108044794	13.9895288943581	2
691	435.48	234.36	1.0156	5.08684699072915	10.7349968022321	191	-0.0165303392787983	0.0165303392787983	14.0060592336369	2
692	451.26	230.8	1.019	5.10337733000795	10.7184664629533	192	-0.0213922037725656	0.0213922037725656	14.0274514374094	2
693	443.65	236.9	1.0234	5.12476953378052	10.6970742591807	193	0.0306297463107175	0.0306297463107175	14.0580811837201	2
694	443.75	236.53	1.0171	5.0941397874698	10.7277040054914	194	-0.0189612715256811	0.0189612715256811	14.0770424552458	2
695	446.41	274.04	1.021	5.11310105899548	10.7087427339658	195	0.0140994070319174	0.0140994070319174	14.0911418622777	2
696	446.7	275.32	1.0181	5.09900165196356	10.7228421409977	196	0.00486186449376369	0.00486186449376369	14.0960037267715	2
697	447.69	278.33	1.0171	5.0941397874698	10.7277040054914	197	-0.0238231360194465	0.0238231360194465	14.1198268627909	2
698	438.63	271.94	1.022	5.11796292348925	10.703880869472	198	0.0145855934812946	0.0145855934812946	14.1344124562722	2
699	428.59	277.23	1.019	5.10337733000795	10.7184664629533	199	-0.00486186449376547	0.00486186449376547	14.139274320766	2
700	434.63	272.86	1.02	5.10823919450172	10.7136045984595	200	0.0116684747850346	0.0116684747850346	14.150942795551	2
701	435.38	268.73	1.0176	5.09657071971668	10.7252730732446	201	0.00729279674064642	0.00729279674064642	14.1582355922917	2
702	429.89	264.14	1.0161	5.08927792297604	10.7325658699852	202	-0.0238231360194447	0.0238231360194447	14.1820587283111	2
703	435.96	264.55	1.021	5.11310105899548	10.7087427339658	203	0.0286850005132102	0.0286850005132102	14.2107437288243	2
704	442.25	269.87	1.0151	5.08441605848227	10.737427734479	204	-0.0807069505964915	0.0807069505964915	14.2914506794208	2
705	441.38	266.19	1.0317	5.16512300907876	10.6567207838825	205	0.0520219500832813	0.0520219500832813	14.3434726295041	2
706	434.57	279.78	1.021	5.11310105899548	10.7087427339658	206	-0.00486186449376547	0.00486186449376547	14.3483344939979	2
707	433.08	279.7	1.022	5.11796292348925	10.703880869472	207	0.0286850005132102	0.0286850005132102	14.3770194945111	2
708	436.45	267.88	1.0161	5.08927792297604	10.7325658699852	208	0.00243093224688273	0.00243093224688273	14.379450426758	2
709	447.65	254.38	1.0156	5.08684699072915	10.7349968022321	209	-0.0165303392787983	0.0165303392787983	14.3959807660368	2
710	453.91	254.65	1.019	5.10337733000795	10.7184664629533	210	0.00194474579750548	0.00194474579750548	14.3979255118343	2
711	453.18	254.7	1.0186	5.10143258421045	10.7204112087508	211	0	0	14.3979255118343	2
712	443.65	254.42	1.0186	5.10143258421045	10.7204112087508	212	-0.0189612715256811	0.0189612715256811	14.41688678336	2
713	453.79	257.94	1.0225	5.12039385573613	10.7014499372251	213	0.0213922037725638	0.0213922037725638	14.4382789871325	2
714	445.54	263.31	1.0181	5.09900165196356	10.7228421409977	214	0.00972372898752738	0.00972372898752738	14.4480027161201	2
715	439.36	266.05	1.0161	5.08927792297604	10.7325658699852	215	-0.0189612715256811	0.0189612715256811	14.4669639876457	2
716	435.51	276.66	1.02	5.10823919450172	10.7136045984595	216	-0.075845086102726	0.075845086102726	14.5428090737485	2
717	420.7	266.2	1.0356	5.18408428060444	10.6377595123568	217	0.104043900166561	0.104043900166561	14.646852973915	2
718	413.42	266.71	1.0142	5.08004038043788	10.7418034125234	218	-0.220728648016911	0.220728648016911	14.8675816219319	2
719	407.25	264.38	1.0596	5.30076902845479	10.5210747645064	219	0.0641766113176914	0.0641766113176914	14.9317582332496	2
720	410	270.99	1.0464	5.2365924171371	10.5852513758241	220	0.130784154882267	0.130784154882267	15.0625423881319	2
721	425.38	277.45	1.0195	5.10580826225484	10.7160355307064	221	0.0140994070319174	0.0140994070319174	15.0766417951638	2
722	426.87	271.13	1.0166	5.09170885522292	10.7301349377383	222	-0.0262540682663293	0.0262540682663293	15.1028958634301	2
723	427.13	267.07	1.022	5.11796292348925	10.703880869472	223	-0.185237037212428	0.185237037212428	15.2881329006426	2
724	411.72	273.79	1.0601	5.30319996070167	10.5186438322596	224	-0.118629493647855	0.118629493647855	15.4067623942904	2
725	406.91	272.59	1.0845	5.42182945434953	10.4000143386117	225	0.0996682221221725	0.0996682221221725	15.5064306164126	2
726	409.51	274.61	1.064	5.32216123222736	10.4996825607339	226	-0.0685522893620796	0.0685522893620796	15.5749829057747	2
727	411.92	278.6	1.0781	5.39071352158944	10.4311302713718	227	0.102099154369055	0.102099154369055	15.6770820601437	2
728	414.48	276.48	1.0571	5.28861436722038	10.5332294257409	228	0.0782760183496087	0.0782760183496087	15.7553580784933	2
729	411.11	272.16	1.041	5.21033834887077	10.6115054440905	229	-0.00243093224688273	0.00243093224688273	15.7577890107402	2
730	424.02	257.15	1.0415	5.21276928111766	10.6090745118436	230	-0.144883561914183	0.144883561914183	15.9026725726544	2
731	418.14	261.36	1.0713	5.35765284303184	10.4641909499294	231	-0.258651191068273	0.258651191068273	16.1613237637227	2
732	407.35	258.13	1.1245	5.61630403410011	10.2055397588611	232	0.0354916108044812	0.0354916108044812	16.1968153745272	2
733	394.57	263.57	1.1172	5.58081242329563	10.2410313696656	233	0.382142549209894	0.382142549209894	16.578957923737	2
734	400.1	267.71	1.0386	5.19866987408574	10.6231739188755	234	-0.460418567559502	0.460418567559502	17.0393764912966	2
735	390.07	267.34	1.1333	5.65908844164524	10.162755351316	235	0.18766796945931	0.18766796945931	17.2270444607559	2
736	376.56	275.82	1.0947	5.47142047218593	10.3504233207753	236	-0.0690384758114568	0.0690384758114568	17.2960829365673	2
737	376.22	273.88	1.1089	5.54045894799738	10.2813848449638	237	0.1755133082249	0.1755133082249	17.4715962447922	2
738	384.76	257.32	1.0728	5.36494563977248	10.4568981531887	238	-0.339358141664764	0.339358141664764	17.810954386457	2
739	391.79	254.43	1.1426	5.70430378143725	10.117540011524	239	0.168706697933629	0.168706697933629	17.9796610843906	2
740	389.54	258.05	1.1079	5.53559708350362	10.2862467094576	240	0.0593147468239277	0.0593147468239277	18.0389758312145	2
741	390.44	245.34	1.0957	5.47628233667969	10.3455614562815	241	0.23968991954259	0.23968991954259	18.2786657507571	2
742	384.57	245.22	1.0464	5.2365924171371	10.5852513758241	242	-0.0306297463107157	0.0306297463107157	18.3092954970678	2
743	386.09	247.29	1.0527	5.26722216344782	10.5546216295134	243	-0.218783902219403	0.218783902219403	18.5280793992872	2
744	389.74	239.76	1.0977	5.48600606566722	10.335837727294	244	-0.0899444931346451	0.0899444931346451	18.6180238924219	2
745	389.49	231.49	1.1162	5.57595055880186	10.2458932341594	245	0.225590512510674	0.225590512510674	18.8436144049326	2
746	406.51	233.57	1.0698	5.35036004629119	10.47148374667	246	-0.0952925440777825	0.0952925440777825	18.9389069490103	2
747	393.81	236.94	1.0894	5.44565259036897	10.3761912025923	247	0.218783902219403	0.218783902219403	19.1576908512298	2
748	412.5	250	1.0444	5.22686868814957	10.5949751048117	248	0.130297968432888	0.130297968432888	19.2879888196626	2
749	418.16	255.11	1.0176	5.09657071971668	10.7252730732446	249	-0.0641766113176914	0.0641766113176914	19.3521654309803	2
750	415.81	263.46	1.0308	5.16074733103437	10.6610964619269	250	-0.0471600855895158	0.0471600855895158	19.3993255165698	2
751	410.17	266.73	1.0405	5.20790741662389	10.6139363763373	251	-0.0568838145770467	0.0568838145770467	19.4562093311469	2
752	409.68	262.24	1.0522	5.26479123120094	10.5570525617603	252	0.140021697420419	0.140021697420419	19.5962310285673	2
753	419.98	245.71	1.0234	5.12476953378052	10.6970742591807	253	-0.0617456790708086	0.0617456790708086	19.6579767076381	2
754	417.97	237.99	1.0361	5.18651521285133	10.6353285801099	254	0.0617456790708086	0.0617456790708086	19.7197223867089	2
755	430.74	238.93	1.0234	5.12476953378052	10.6970742591807	255	-0.0452153397920085	0.0452153397920085	19.7649377265009	2
756	416.13	235.69	1.0327	5.16998487357253	10.6518589193887	256	-0.424926956755021	0.424926956755021	20.189864683256	2
757	382.98	230.84	1.1201	5.59491183032755	10.2269319626337	257	-0.0879997473371379	0.0879997473371379	20.2778644305931	2
758	395.68	231.57	1.1382	5.68291157766468	10.1389322152965	258	0.282474327087719	0.282474327087719	20.5603387576808	2
759	412.54	233.6	1.0801	5.40043725057697	10.4214065423843	259	0.144883561914183	0.144883561914183	20.705222319595	2
760	423.37	239.12	1.0503	5.25555368866278	10.5662901042985	260	-0.346650938405411	0.346650938405411	21.0518732580004	2
761	424.18	255.08	1.1216	5.60220462706819	10.219639165893	261	0.517788568585923	0.517788568585923	21.5696618265863	2
762	427.69	251.91	1.0151	5.08441605848227	10.737427734479	262	-0.106961018862819	0.106961018862819	21.6766228454492	2
763	424.07	257.49	1.0371	5.19137707734509	10.6304667156161	263	0.0855688150902552	0.0855688150902552	21.7621916605394	2
764	427.33	262.49	1.0195	5.10580826225484	10.7160355307064	264	-0.050077204285774	0.050077204285774	21.8122688648252	2
765	441.4	266.31	1.0298	5.15588546654061	10.6659583264206	265	-0.0685522893620814	0.0685522893620814	21.8808211541873	2
766	434.53	265.08	1.0439	5.22443775590269	10.5974060370585	266	0.123005171692244	0.123005171692244	22.0038263258795	2
767	430.24	259.75	1.0186	5.10143258421045	10.7204112087508	267	-0.348595684202918	0.348595684202918	22.3524220100824	2
768	430.7	257.12	1.0903	5.45002826841336	10.3718155245479	268	0.248927462080744	0.248927462080744	22.6013494721632	2
769	422.75	239.17	1.0391	5.20110080633262	10.6207429866286	269	-0.0495910178363967	0.0495910178363967	22.6509404899996	2
770	420.16	239.22	1.0493	5.25069182416902	10.5711519687922	270	0.156552036699217	0.156552036699217	22.8074925266988	2
771	439.58	249.17	1.0171	5.0941397874698	10.7277040054914	271	-0.0189612715256811	0.0189612715256811	22.8264537982245	2
772	437.09	247.36	1.021	5.11310105899548	10.7087427339658	272	0.0286850005132102	0.0286850005132102	22.8551387987377	2
773	425.32	264.95	1.0151	5.08441605848227	10.737427734479	273	-0.0379225430513621	0.0379225430513621	22.893061341789	2
774	421.41	261.02	1.0229	5.12233860153363	10.6995051914276	274	-0.23045237700444	0.23045237700444	23.1235137187935	2
775	401.28	276.98	1.0703	5.35279097853807	10.4690528144232	275	-0.0617456790708104	0.0617456790708104	23.1852593978643	2
776	398.38	278.5	1.083	5.41453665760888	10.4073071353524	276	0.192043647503699	0.192043647503699	23.377303045368	2
777	405.44	277.49	1.0435	5.22249301010518	10.599350782856	277	0.00243093224688451	0.00243093224688451	23.3797339776149	2
778	423.27	272.88	1.043	5.2200620778583	10.6017817151029	278	-0.0238231360194483	0.0238231360194483	23.4035571136343	2
779	421.67	273.13	1.0479	5.24388521387775	10.5779585790835	279	0.133215087129148	0.133215087129148	23.5367722007635	2
780	425.29	275.25	1.0205	5.1106701267486	10.7111736662126	280	-0.270805852302683	0.270805852302683	23.8075780530661	2
781	412.99	275.97	1.0762	5.38147597905128	10.44036781391	281	0.225590512510674	0.225590512510674	24.0331685655768	2
782	417.79	276.22	1.0298	5.15588546654061	10.6659583264206	282	0.0641766113176914	0.0641766113176914	24.0973451768945	2
783	411.72	266.56	1.0166	5.09170885522292	10.7301349377383	283	-0.432219753495666	0.432219753495666	24.5295649303902	2
784	398.82	263.97	1.1055	5.52392860871858	10.2979151842427	284	-0.113767629154092	0.113767629154092	24.6433325595443	2
785	388.68	277.16	1.1289	5.63769623787267	10.1841475550886	285	0.0238231360194465	0.0238231360194465	24.6671556955637	2
786	389.45	278.44	1.124	5.61387310185323	10.207970691108	286	-0.0568838145770449	0.0568838145770449	24.7240395101408	2
787	385.55	278.3	1.1357	5.67075691643027	10.151086876531	287	0.229966190555061	0.229966190555061	24.9540057006958	2
788	393.23	277.5	1.0884	5.44079072587521	10.381053067086	288	-0.218297715770026	0.218297715770026	25.1723034164659	2
789	384.94	278.78	1.1333	5.65908844164524	10.162755351316	289	0.0379225430513639	0.0379225430513639	25.2102259595172	2
790	381.85	278.75	1.1255	5.62116589859387	10.2006778943674	290	0.185237037212428	0.185237037212428	25.3954629967296	2
791	377.9	276.71	1.0874	5.43592886138145	10.3859149315798	291	0.144883561914183	0.144883561914183	25.5403465586438	2
792	371.55	270.8	1.0576	5.29104529946726	10.530798493494	292	-0.636418062233776	0.636418062233776	26.1767646208776	2
793	368.55	253.23	1.1885	5.92746336170104	9.89438043126019	293	0.38214254920989	0.38214254920989	26.5589071700875	2
794	369.08	260.35	1.1099	5.54532081249115	10.2765229804701	294	0.0666075435645759	0.0666075435645759	26.6255147136521	2
795	380.71	252.42	1.0962	5.47871326892657	10.3431305240347	295	0.0617456790708104	0.0617456790708104	26.6872603927229	2
796	385.05	255.74	1.0835	5.41696758985576	10.4048762031055	296	-0.299004666366519	0.299004666366519	26.9862650590894	2
797	377.07	248.95	1.145	5.71597225622228	10.105871536739	297	0.201767376491228	0.201767376491228	27.1880324355806	2
798	382.52	238.16	1.1035	5.51420487973106	10.3076389132302	298	-0.218297715770028	0.218297715770028	27.4063301513507	2
799	378	234.01	1.1484	5.73250259550108	10.0893411974602	299	0.165789579237369	0.165789579237369	27.572119730588	2
800	384.33	237.38	1.1143	5.56671301626371	10.2551307766975	300	-0.16822051148425	0.16822051148425	27.7403402420723	2
801	399.61	233.64	1.1489	5.73493352774797	10.0869102652133	301	0.303866530860283	0.303866530860283	28.0442067729326	2
802	394.57	240.83	1.0864	5.43106699688768	10.3907767960736	302	-0.104530086615938	0.104530086615938	28.1487368595485	2
803	393.44	234.64	1.1079	5.53559708350362	10.2862467094576	303	-0.109391951109703	0.109391951109703	28.2581288106582	2
804	383.54	239.17	1.1304	5.64498903461332	10.1768547583479	304	0.166275765686748	0.166275765686748	28.4244045763449	2
805	389.28	244.05	1.0962	5.47871326892657	10.3431305240347	305	-0.0213922037725638	0.0213922037725638	28.4457967801175	2
806	391.66	242.96	1.1006	5.50010547269914	10.3217383202621	306	0.00243093224688096	0.00243093224688096	28.4482277123644	2
807	391.03	245.17	1.1001	5.49767454045226	10.324169252509	307	0.0666075435645759	0.0666075435645759	28.514835255929	2
808	394.39	240.79	1.0864	5.43106699688768	10.3907767960736	308	0.0116684747850329	0.0116684747850329	28.526503730714	2
809	396.68	244.57	1.084	5.41939852210265	10.4024452708586	309	-0.0330606785575966	0.0330606785575966	28.5595644092716	2
810	400.9	252.16	1.0908	5.45245920066025	10.369384592301	310	-0.0452153397920121	0.0452153397920121	28.6047797490636	2
811	386.18	255.09	1.1001	5.49767454045226	10.324169252509	311	-0.00243093224688096	0.00243093224688096	28.6072106813105	2
812	381.74	269.22	1.1006	5.50010547269914	10.3217383202621	312	-0.209060173231876	0.209060173231876	28.8162708545424	2
813	373.94	279.04	1.1436	5.70916564593101	10.1126781470302	313	-0.0495910178363967	0.0495910178363967	28.8658618723788	2
814	367.42	275.15	1.1538	5.75875666376741	10.0630871291938	314	0.249413648530121	0.249413648530121	29.1152755209089	2
815	382.87	267.28	1.1025	5.50934301523729	10.3125007777239	315	-0.0763312725521033	0.0763312725521033	29.191606793461	2
816	388.55	271.75	1.1182	5.58567428778939	10.2361695051718	316	-0.104043900166563	0.104043900166563	29.2956506936275	2
817	385.19	279.54	1.1396	5.68971818795595	10.1321256050053	317	0.154121104452337	0.154121104452337	29.4497717980799	2
818	375.07	276.08	1.1079	5.53559708350362	10.2862467094576	318	-0.177944240471781	0.177944240471781	29.6277160385517	2
819	375.88	279.46	1.1445	5.7135413239754	10.1083024689858	319	-0.114253815603467	0.114253815603467	29.7419698541551	2
820	368.8	249.96	1.168	5.82779513957887	9.99404865338237	320	-0.187181783009935	0.187181783009935	29.9291516371651	2
821	364.2	248.44	1.2065	6.0149769225888	9.80686687037243	321	0.211004919029381	0.211004919029381	30.1401565561944	2
822	344.01	246.95	1.1631	5.80397200355942	10.0178717894018	322	-0.277612462593954	0.277612462593954	30.4177690187884	2
823	337.76	251.65	1.2202	6.08158446615338	9.74025932680786	323	-0.104530086615938	0.104530086615938	30.5222991054043	2
824	340.45	260.69	1.2417	6.18611455276931	9.63572924019192	324	0.173082375978016	0.173082375978016	30.6953814813824	2
825	343.73	261.68	1.2061	6.0130321767913	9.80881161616994	325	-0.111336696907207	0.111336696907207	30.8067181782896	2
826	336.95	248.57	1.229	6.1243688736985	9.69747491926273	326	-0.353943735146059	0.353943735146059	31.1606619134356	2
827	327.65	245.82	1.3018	6.47831260884456	9.34353118411667	327	-0.0189612715256811	0.0189612715256811	31.1796231849613	2
828	325.5	238.98	1.3057	6.49727388037024	9.32456991259099	328	0.161413901192983	0.161413901192983	31.3410370861543	2
829	328.77	238.48	1.2725	6.33585997917726	9.48598381378397	329	0.370474074424857	0.370474074424857	31.7115111605791	2
830	349.26	239.41	1.1963	5.9653859047524	9.85645788820883	330	-0.0996682221221725	0.0996682221221725	31.8111793827013	2
831	347.77	246.16	1.2168	6.06505412687458	9.75678966608666	331	0.294142801872754	0.294142801872754	32.1053221845741	2
832	347.91	259.34	1.1563	5.77091132500182	10.0509324679594	332	-0.291711869625871	0.291711869625871	32.3970340541999	2
833	344.53	268.96	1.2163	6.06262319462769	9.75922059833354	333	0.234828055048826	0.234828055048826	32.6318621092488	2
834	346.5	276.38	1.168	5.82779513957887	9.99404865338237	334	-0.607733061720566	0.607733061720566	33.2395951709693	2
835	328.25	268.56	1.293	6.43552820129943	9.3863155916618	335	0.116684747850348	0.116684747850348	33.3562799188197	2
836	321.4	261.51	1.269	6.31884345344908	9.50300033951215	336	0.455556703065737	0.455556703065737	33.8118366218854	2
837	330.45	252.59	1.1753	5.86328675038335	9.95855704257789	337	-0.351512802899174	0.351512802899174	34.1633494247846	2
838	333.49	263.56	1.2476	6.21479955328252	9.60704423967871	338	-0.310673141151554	0.310673141151554	34.4740225659361	2
839	322.57	275.97	1.3115	6.52547269443408	9.29637109852716	339	0.0996682221221725	0.0996682221221725	34.5736907880583	2
840	319.7	274.54	1.291	6.4258044723119	9.39603932064933	340	0.204198308738111	0.204198308738111	34.7778890967964	2
841	323.19	273.96	1.249	6.22160616357379	9.60023762938744	341	0.291711869625871	0.291711869625871	35.0696009664223	2
842	336.93	278.19	1.189	5.92989429394792	9.89194949901331	342	-0.0899444931346434	0.0899444931346434	35.1595454595569	2
843	339.76	279.33	1.2075	6.01983878708257	9.80200500587867	343	-0.38943534595054	0.38943534595054	35.5489808055075	2
844	328.79	266.4	1.2876	6.40927413303311	9.41256965992813	344	0.398672888488692	0.398672888488692	35.9476536939962	2
845	331.2	259.1	1.2056	6.01060124454441	9.81124254841682	345	0.180375172718664	0.180375172718664	36.1280288667148	2
846	339.57	245.76	1.1685	5.83022607182575	9.99161772113548	346	-0.123005171692242	0.123005171692242	36.2510340384071	2
847	349.99	235.94	1.1938	5.95323124351799	9.86861254944324	347	-0.111822883356584	0.111822883356584	36.3628569217637	2
848	362.59	249	1.2168	6.06505412687458	9.75678966608666	348	0.498341110610863	0.498341110610863	36.8611980323745	2
849	370.18	241.84	1.1143	5.56671301626371	10.2551307766975	349	-0.569324332219825	0.569324332219825	37.4305223645944	2
850	371.57	245.54	1.2314	6.13603734848354	9.6858064444777	350	0.104043900166563	0.104043900166563	37.5345662647609	2
851	373.51	249.36	1.21	6.03199344831698	9.78985034464426	351	0.403534752982456	0.403534752982456	37.9381010177434	2
852	368.06	240.41	1.127	5.62845869533452	10.1933850976267	352	0.0879997473371361	0.0879997473371361	38.0261007650805	2
853	369.29	240.22	1.1089	5.54045894799738	10.2813848449638	353	-0.334496277170999	0.334496277170999	38.3605970422515	2
854	350.65	256.15	1.1777	5.87495522516838	9.94688856779285	354	0.0661213571151968	0.0661213571151968	38.4267183993667	2
855	342.73	246.57	1.1641	5.80883386805319	10.013009924908	355	-0.163844833439864	0.163844833439864	38.5905632328066	2
856	346.73	256.76	1.1978	5.97267870149305	9.84916509146818	356	-0.0379225430513639	0.0379225430513639	38.6284857758579	2
857	340.62	255.1	1.2056	6.01060124454441	9.81124254841682	357	0.0213922037725638	0.0213922037725638	38.6498779796305	2
858	342.32	253.18	1.2012	5.98920904077185	9.83263475218938	358	-0.189612715256816	0.189612715256816	38.8394906948873	2
859	341.61	261.89	1.2402	6.17882175602867	9.64302203693257	359	-0.0311159327600929	0.0311159327600929	38.8706066276474	2
860	341.97	265.99	1.2466	6.20993768878876	9.61190610417247	360	0.261082123315154	0.261082123315154	39.1316887509626	2
861	350.4	263.79	1.1929	5.9488555654736	9.87298822748763	361	-0.166275765686745	0.166275765686745	39.2979645166493	2
862	336.42	268.39	1.2271	6.11513133116035	9.70671246180088	362	0.144883561914181	0.144883561914181	39.4428480785635	2
863	338.4	276.35	1.1973	5.97024776924617	9.85159602371506	363	-0.0447291533426331	0.0447291533426331	39.4875772319061	2
864	339.15	276.6	1.2065	6.0149769225888	9.80686687037243	364	-0.0262540682663275	0.0262540682663275	39.5138313001724	2
865	340.01	279.44	1.2119	6.04123099085513	9.7806128021061	365	-0.173568562427393	0.173568562427393	39.6873998625998	2
866	319.65	279.02	1.2476	6.21479955328252	9.60704423967871	366	-0.0996682221221743	0.0996682221221743	39.787068084722	2
867	321.1	272.62	1.2681	6.3144677754047	9.50737601755654	367	-0.0709832216089605	0.0709832216089605	39.858051306331	2
868	321.17	269.27	1.2827	6.38545099701366	9.43639279594758	368	0.0213922037725638	0.0213922037725638	39.8794435101035	2
869	322.48	264.43	1.2783	6.3640587932411	9.45778499972014	369	-0.166275765686748	0.166275765686748	40.0457192757903	2
870	318.56	260.87	1.3125	6.53033455892784	9.29150923403339	370	-0.0690384758114568	0.0690384758114568	40.1147577516017	2
871	317.29	260.46	1.3267	6.5993730347393	9.22247075822193	371	0.308728395354049	0.308728395354049	40.4234861469558	2
872	319.53	249.98	1.2632	6.29064463938525	9.53119915357598	372	-0.232397122801945	0.232397122801945	40.6558832697577	2
873	318.63	233.81	1.311	6.5230417621872	9.29880203077404	373	-0.0238231360194447	0.0238231360194447	40.6797064057772	2
874	317.94	234.25	1.3159	6.54686489820664	9.27497889475459	374	0.116198561400971	0.116198561400971	40.7959049671781	2
875	327.28	239.77	1.292	6.43066633680567	9.39117745615556	375	0.0311159327600929	0.0311159327600929	40.8270208999382	2
876	332.21	240.73	1.2856	6.39955040404558	9.42229338891566	376	0.21829771577003	0.21829771577003	41.0453186157083	2
877	328.53	236.83	1.2407	6.18125268827555	9.64059110468569	377	0.208573986782497	0.208573986782497	41.2538926024908	2
878	349.52	232.4	1.1978	5.97267870149305	9.84916509146818	378	-0.118629493647855	0.118629493647855	41.3725220961386	2
879	357.01	230.46	1.2222	6.0913081951409	9.73053559782033	379	0.194960766199959	0.194960766199959	41.5674828623386	2
880	339.39	230.38	1.1821	5.89634742894095	9.92549636402029	380	-0.137590765173536	0.137590765173536	41.7050736275121	2
881	339.16	238.32	1.2104	6.03393819411448	9.78790559884675	381	0.0899444931346434	0.0899444931346434	41.7950181206468	2
882	335.48	234.47	1.1919	5.94399370097984	9.87785009198139	382	-0.351512802899176	0.351512802899176	42.1465309235459	2
883	321	231.3	1.2642	6.29550650387902	9.52633728908222	383	0.199822630693724	0.199822630693724	42.3463535542397	2
884	335.8	241.69	1.2231	6.09568387318529	9.72615991977594	384	-0.194960766199959	0.194960766199959	42.5413143204396	2
885	328.97	242.82	1.2632	6.29064463938525	9.53119915357598	385	-0.0495910178363985	0.0495910178363985	42.590905338276	2
886	329.78	239.12	1.2734	6.34023565722165	9.48160813573958	386	0.388949159501163	0.388949159501163	42.9798544977772	2
887	358.8	232.57	1.1934	5.95128649772049	9.87055729524075	387	-0.00194474579750548	0.00194474579750548	42.9817992435747	2
888	361.56	242.87	1.1938	5.95323124351799	9.86861254944324	388	-0.125922290388502	0.125922290388502	43.1077215339632	2
889	361.76	235.68	1.2197	6.07915353390649	9.74269025905474	389	0.635931875784401	0.635931875784401	43.7436534097476	2
890	372.07	237.09	1.0889	5.44322165812209	10.3786221348391	390	-0.220728648016911	0.220728648016911	43.9643820577645	2
891	371.42	235.42	1.1343	5.663950306139	10.1578934868222	391	-0.372418820222363	0.372418820222363	44.3368008779869	2
892	363.4	235.38	1.2109	6.03636912636137	9.78547466659987	392	0.512440517642784	0.512440517642784	44.8492413956296	2
893	385.3	230.14	1.1055	5.52392860871858	10.2979151842427	393	0.0593147468239259	0.0593147468239259	44.9085561424536	2
894	392.67	236.54	1.0933	5.46461386189466	10.3572299310666	394	-0.0617456790708104	0.0617456790708104	44.9703018215244	2
895	382.66	237.07	1.106	5.52635954096547	10.2954842519958	395	0.0189612715256828	0.0189612715256828	44.9892630930501	2
896	394.85	253.43	1.1021	5.50739826943979	10.3144455235214	396	-0.161413901192983	0.161413901192983	45.150676994243	2
897	391.7	253.99	1.1353	5.66881217063277	10.1530316223285	397	-0.0189612715256828	0.0189612715256828	45.1696382657687	2
898	390.45	254.08	1.1392	5.68777344215845	10.1340703508028	398	0.128353222635385	0.128353222635385	45.2979914884041	2
899	392.44	260.16	1.1128	5.55942021952307	10.2624235734382	399	0.00243093224688273	0.00243093224688273	45.300422420651	2
900	389.78	259.04	1.1123	5.55698928727618	10.2648545056851	400	0.075845086102726	0.075845086102726	45.3762675067537	2
901	398.97	246.09	1.0967	5.48114420117346	10.3406995917878	401	0.232883309251323	0.232883309251323	45.609150816005	2
902	411.79	251.1	1.0488	5.24826089192214	10.5735829010391	402	-0.244551784036357	0.244551784036357	45.8537026000414	2
903	400.22	256.79	1.0991	5.49281267595849	10.3290311170027	403	-0.0714694080583378	0.0714694080583378	45.9251720080997	2
904	394.18	261.41	1.1138	5.56428208401683	10.2575617089444	404	0.0403534752982466	0.0403534752982466	45.965525483398	2
905	387.13	265.7	1.1055	5.52392860871858	10.2979151842427	405	0.0763312725520997	0.0763312725520997	46.0418567559501	2
906	382.56	259.35	1.0898	5.44759733616648	10.3742464567948	406	0.0213922037725673	0.0213922037725673	46.0632489597227	2
907	385.48	249.6	1.0854	5.42620513239392	10.3956386605673	407	-0.529457043370957	0.529457043370957	46.5927060030936	2
908	369.61	265.83	1.1943	5.95566217576487	9.86618161719636	408	0.2849052593346	0.2849052593346	46.8776112624282	2
909	363.84	262.68	1.1357	5.67075691643027	10.151086876531	409	-0.0359777972538566	0.0359777972538566	46.9135890596821	2
910	368.45	270.07	1.1431	5.70673471368413	10.1151090792771	410	-0.206143054535616	0.206143054535616	47.1197321142177	2
911	355.94	274.39	1.1855	5.91287776821975	9.90896602474149	411	-0.11668474785035	0.11668474785035	47.236416862068	2
912	358.04	279.41	1.2095	6.0295625160701	9.79228127689114	412	0.0807069505964897	0.0807069505964897	47.3171238126645	2
913	337.15	277.33	1.1929	5.9488555654736	9.87298822748763	413	-0.0238231360194447	0.0238231360194447	47.340946948684	2
914	333.93	273.57	1.1978	5.97267870149305	9.84916509146818	414	-0.239689919542592	0.239689919542592	47.5806368682266	2
915	341.94	263.92	1.2471	6.21236862103564	9.60947517192559	415	0.00729279674064642	0.00729279674064642	47.5879296649672	2
916	339.67	261.51	1.2456	6.205075824295	9.61676796866624	416	0.168706697933629	0.168706697933629	47.7566363629008	2
917	335.47	272.7	1.2109	6.03636912636137	9.78547466659987	417	-0.555711111637285	0.555711111637285	48.3123474745381	2
918	316.28	270.01	1.3252	6.59208023799865	9.22976355496258	418	0.0262540682663275	0.0262540682663275	48.3386015428045	2
919	316.47	270.92	1.3198	6.56582616973232	9.25601762322891	419	0.054452882330164	0.054452882330164	48.3930544251346	2
920	315.45	263.05	1.3086	6.51137328740216	9.31047050555907	420	-0.0520219500832813	0.0520219500832813	48.4450763752179	2
921	317.24	259.31	1.3193	6.56339523748544	9.25844855547579	421	0.194474579750581	0.194474579750581	48.6395509549685	2
922	320.35	272.7	1.2793	6.36892065773486	9.45292313522637	422	-0.00243093224688273	0.00243093224688273	48.6419818872154	2
923	315.32	272.96	1.2798	6.37135158998174	9.45049220297949	423	0.156552036699219	0.156552036699219	48.7985339239146	2
924	324.1	272.76	1.2476	6.21479955328252	9.60704423967871	424	-0.149259239958571	0.149259239958571	48.9477931638732	2
925	327.2	274.78	1.2783	6.3640587932411	9.45778499972014	425	0.4273578890019	0.4273578890019	49.3751510528751	2
926	337.35	273.56	1.1904	5.93670090423919	9.88514288872204	426	-0.00729279674064642	0.00729279674064642	49.3824438496157	2
927	336.97	273.6	1.1919	5.94399370097984	9.87785009198139	427	-0.149745426407947	0.149745426407947	49.5321892760236	2
928	340.64	267.33	1.2227	6.09373912738779	9.72810466557345	428	0.311159327600929	0.311159327600929	49.8433486036246	2
929	346.25	278.2	1.1587	5.78257979978686	10.0392639931744	429	-0.206629240984993	0.206629240984993	50.0499778446096	2
930	354.69	266.7	1.2012	5.98920904077185	9.83263475218938	430	0.0617456790708104	0.0617456790708104	50.1117235236804	2
931	356.65	271.77	1.1885	5.92746336170104	9.89438043126019	431	0.192529833953076	0.192529833953076	50.3042533576335	2
932	364.01	261.7	1.1489	5.73493352774797	10.0869102652133	432	-0.175999494674276	0.175999494674276	50.4802528523077	2
933	356.66	269.71	1.1851	5.91093302242224	9.91091077053899	433	0.0189612715256793	0.0189612715256793	50.4992141238334	2
934	348.16	267.3	1.1812	5.89197175089656	9.92987204206467	434	-0.339358141664762	0.339358141664762	50.8385722654982	2
935	332.82	267.4	1.251	6.23132989256132	9.59051390039991	435	0.0403534752982448	0.0403534752982448	50.8789257407964	2
936	326.13	262.6	1.2427	6.19097641726308	9.63086737569816	436	0.325258734632847	0.325258734632847	51.2041844754293	2
937	341.55	245.34	1.1758	5.86571768263023	9.956126110331	437	-0.517302382136545	0.517302382136545	51.7214868575658	2
938	328.47	240.78	1.2822	6.38302006476678	9.43882372819446	438	0.420065092261256	0.420065092261256	52.1415519498271	2
939	334.98	237.39	1.1958	5.96295497250552	9.85888882045571	439	0.118629493647854	0.118629493647854	52.2601814434749	2
940	339.49	235.04	1.1714	5.84432547885767	9.97751831410357	440	-0.104530086615938	0.104530086615938	52.3647115300909	2
941	332.85	233.69	1.1929	5.9488555654736	9.87298822748763	441	-0.0875135608877606	0.0875135608877606	52.4522250909786	2
942	337.11	239.56	1.2109	6.03636912636137	9.78547466659987	442	-0.11668474785035	0.11668474785035	52.568909838829	2
943	344.25	253.31	1.2349	6.15305387421172	9.66878991874952	443	-0.0165303392787983	0.0165303392787983	52.5854401781078	2
944	339.58	259.88	1.2383	6.16958421349051	9.65225957947072	444	0.251844580777004	0.251844580777004	52.8372847588848	2
945	350.86	252.87	1.1865	5.91773963271351	9.90410416024772	445	0.0238231360194447	0.0238231360194447	52.8611078949042	2
946	364.01	254.3	1.1816	5.89391649669407	9.92792729626717	446	-0.221214834466284	0.221214834466284	53.0823227293705	2
947	358.44	253.9	1.2271	6.11513133116035	9.70671246180088	447	0.332551531373493	0.332551531373493	53.414874260744	2
948	359.35	257.69	1.1587	5.78257979978686	10.0392639931744	448	0.0666075435645741	0.0666075435645741	53.4814818043086	2
949	366.23	260.95	1.145	5.71597225622228	10.105871536739	449	0.0807069505964915	0.0807069505964915	53.5621887549051	2
950	367.6	260.35	1.1284	5.63526530562579	10.1865784873354	450	0.0972372898752898	0.0972372898752898	53.6594260447803	2
951	369.59	259.84	1.1084	5.5380280157505	10.2838157772107	451	-0.0690384758114551	0.0690384758114551	53.7284645205918	2
952	381.5	246.78	1.1226	5.60706649156196	10.2147773013993	452	0.123491358141617	0.123491358141617	53.8519558787334	2
953	382.89	246.5	1.0972	5.48357513342034	10.3382686595409	453	0.138076951622914	0.138076951622914	53.9900328303563	2
954	404.81	233.75	1.0688	5.34549818179743	10.4763456111638	454	-0.140507883869795	0.140507883869795	54.1305407142261	2
955	406.94	239.22	1.0977	5.48600606566722	10.335837727294	455	0.17113763018051	0.17113763018051	54.3016783444066	2
956	412.11	242.98	1.0625	5.31486843548671	10.5069753574745	456	0.140021697420419	0.140021697420419	54.4417000418271	2
957	411.76	246.75	1.0337	5.17484673806629	10.6469970548949	457	-0.0899444931346451	0.0899444931346451	54.5316445349617	2
958	415.09	249.74	1.0522	5.26479123120094	10.5570525617603	458	0.0189612715256828	0.0189612715256828	54.5506058064874	2
959	412.6	245.29	1.0483	5.24582995967525	10.576013833286	459	-0.232883309251321	0.232883309251321	54.7834891157387	2
960	407.51	254.21	1.0962	5.47871326892657	10.3431305240347	460	0.263513055562036	0.263513055562036	55.0470021713007	2
961	399.44	267.38	1.042	5.21520021336454	10.6066435795967	461	-0.251844580777002	0.251844580777002	55.2988467520777	2
962	395.65	248.1	1.0938	5.46704479414154	10.3547989988197	462	0.182806104965547	0.182806104965547	55.4816528570433	2
963	407.89	234.37	1.0562	5.28423868917599	10.5376051037852	463	0.175999494674276	0.175999494674276	55.6576523517176	2
964	425.68	232.41	1.02	5.10823919450172	10.7136045984595	464	0.0165303392788001	0.0165303392788001	55.6741826909964	2
965	427.37	235.16	1.0166	5.09170885522292	10.7301349377383	465	-0.00729279674064642	0.00729279674064642	55.681475487737	2
966	431.1	244.36	1.0181	5.09900165196356	10.7228421409977	466	-0.00437567804438821	0.00437567804438821	55.6858511657814	2
967	442.12	248.16	1.019	5.10337733000795	10.7184664629533	467	-0.0121546612344137	0.0121546612344137	55.6980058270158	2
968	450.22	249.79	1.0215	5.11553199124236	10.7063118017189	468	0.00486186449376547	0.00486186449376547	55.7028676915096	2
969	456.96	243.74	1.0205	5.1106701267486	10.7111736662126	469	0.00243093224688273	0.00243093224688273	55.7052986237565	2
970	456.27	246.25	1.02	5.10823919450172	10.7136045984595	470	0.00923754253815368	0.00923754253815368	55.7145361662946	2
971	453.72	230.64	1.0181	5.09900165196356	10.7228421409977	471	-0.00437567804438821	0.00437567804438821	55.718911844339	2
972	449.81	237.36	1.019	5.10337733000795	10.7184664629533	472	0.0116684747850346	0.0116684747850346	55.730580319124	2
973	450.07	235.81	1.0166	5.09170885522292	10.7301349377383	473	0.00243093224688096	0.00243093224688096	55.7330112513709	2
974	453.95	236.59	1.0161	5.08927792297604	10.7325658699852	474	-0.00972372898752738	0.00972372898752738	55.7427349803584	2
975	459.06	251.15	1.0181	5.09900165196356	10.7228421409977	475	0.0335468650069739	0.0335468650069739	55.7762818453654	2
976	472.61	255.7	1.0112	5.06545478695659	10.7563890060046	476	-0.0286850005132102	0.0286850005132102	55.8049668458786	2
977	473.59	251.93	1.0171	5.0941397874698	10.7277040054914	477	-0.0189612715256811	0.0189612715256811	55.8239281174043	2
978	478.64	254.86	1.021	5.11310105899548	10.7087427339658	478	0.0116684747850346	0.0116684747850346	55.8355965921893	2
979	490.69	264.21	1.0186	5.10143258421045	10.7204112087508	479	0.00486186449376369	0.00486186449376369	55.8404584566831	2
980	492.7	264.18	1.0176	5.09657071971668	10.7252730732446	480	-0.00680661029126917	0.00680661029126917	55.8472650669744	2
981	491.96	263.81	1.019	5.10337733000795	10.7184664629533	481	0.00218783902219322	0.00218783902219322	55.8494529059966	2
982	488.57	259.14	0.11475	0.707036361521376	10.7206543019755	482	0.00218783902219499	0.00218783902219499	55.8516407450188	2
983	486.95	274.63	1.0181	5.09900165196356	10.7228421409977	483	0.00243093224688096	0.00243093224688096	55.8540716772657	2
984	494.15	279.28	1.0176	5.09657071971668	10.7252730732446	484	-0.00486186449376369	0.00486186449376369	55.8589335417594	2
985	469.45	273.55	1.0186	5.10143258421045	10.7204112087508	485	0.00972372898752916	0.00972372898752916	55.8686572707469	2
986	470.22	264.04	1.0166	5.09170885522292	10.7301349377383	486	-0.0286850005132102	0.0286850005132102	55.8973422712602	2
987	472.98	266.33	1.0225	5.12039385573613	10.7014499372251	487	0.00972372898752738	0.00972372898752738	55.9070660002477	2
988	475.18	270.87	1.0205	5.1106701267486	10.7111736662126	488	-0.0189612715256811	0.0189612715256811	55.9260272717734	2
989	474.59	269.33	1.0244	5.12963139827428	10.692212394687	489	0.0306297463107175	0.0306297463107175	55.9566570180841	2
990	476.62	258.55	1.0181	5.09900165196356	10.7228421409977	490	0	0	55.9566570180841	2
991	468.2	258.58	1.0181	5.09900165196356	10.7228421409977	491	-0.00923754253815368	0.00923754253815368	55.9658945606222	2
992	464.91	260.91	1.02	5.10823919450172	10.7136045984595	492	0.0116684747850346	0.0116684747850346	55.9775630354073	2
993	465.73	258.98	1.0176	5.09657071971668	10.7252730732446	493	-0.00243093224688096	0.00243093224688096	55.9799939676541	2
994	467.62	261.41	1.0181	5.09900165196356	10.7228421409977	494	-0.00680661029127094	0.00680661029127094	55.9868005779454	2
995	462.2	252.53	1.0195	5.10580826225484	10.7160355307064	495	0.00437567804438821	0.00437567804438821	55.9911762559898	2
996	459.02	247.95	1.0186	5.10143258421045	10.7204112087508	496	0	0	55.9911762559898	2
997	456.59	241.88	1.0186	5.10143258421045	10.7204112087508	497	0	0	55.9911762559898	2
998	461.14	230.94	1.0186	5.10143258421045	10.7204112087508	498	-0.00194474579750548	0.00194474579750548	55.9931210017873	2
999	461.11	234.71	1.019	5.10337733000795	10.7184664629533	499	-0.0121546612344137	0.0121546612344137	56.0052756630217	2
1000	449.34	245.99	1.0215	5.11553199124236	10.7063118017189	500	NA	NA	NA	2
1001	464.43	259.19	1.0171	5.0941397874698	10.6897814624401	1	-0.00243093224688273	0.00243093224688273	0.00243093224688273	3
1002	457.64	253.94	1.0176	5.09657071971668	10.6873505301932	2	-0.0189612715256811	0.0189612715256811	0.0213922037725638	3
1003	464.21	253.85	1.0215	5.11553199124236	10.6683892586675	3	0.00243093224688273	0.00243093224688273	0.0238231360194465	3
1004	474.74	244.21	1.021	5.11310105899548	10.6708201909144	4	0.0116684747850346	0.0116684747850346	0.0354916108044812	3
1005	474.26	231.22	1.0186	5.10143258421045	10.6824886656994	5	0.00243093224688096	0.00243093224688096	0.0379225430513621	3
1006	484.66	237.29	1.0181	5.09900165196356	10.6849195979463	6	-0.0116684747850329	0.0116684747850329	0.049591017836395	3
1007	484.47	251.05	1.0205	5.1106701267486	10.6732511231613	7	0.00486186449376191	0.00486186449376191	0.0544528823301569	3
1008	490.1	253.03	1.0195	5.10580826225484	10.678112987655	8	0.00243093224688451	0.00243093224688451	0.0568838145770414	3
1009	491.53	263.1	1.019	5.10337733000795	10.6805439199019	9	0.00194474579750548	0.00194474579750548	0.0588285603745469	3
1010	493.35	267.06	1.0186	5.10143258421045	10.6824886656994	10	-0.00680661029127094	0.00680661029127094	0.0656351706658178	3
1011	476.6	278.82	1.02	5.10823919450172	10.6756820554082	11	-0.0140994070319174	0.0140994070319174	0.0797345776977352	3
1012	484.97	278.04	1.0229	5.12233860153363	10.6615826483762	12	-0.00486186449376547	0.00486186449376547	0.0845964421915006	3
1013	494.33	274.16	1.0239	5.1272004660274	10.6567207838825	13	0.0213922037725638	0.0213922037725638	0.105988645964064	3
1014	493.08	264.16	1.0195	5.10580826225484	10.678112987655	14	-0.00729279674064465	0.00729279674064465	0.113281442704709	3
1015	486.37	271.3	1.021	5.11310105899548	10.6708201909144	15	0.00243093224688273	0.00243093224688273	0.115712374951592	3
1016	486.29	270.01	1.0205	5.1106701267486	10.6732511231613	16	0.00729279674064642	0.00729279674064642	0.123005171692238	3
1017	481.92	269.18	1.019	5.10337733000795	10.6805439199019	17	0.0092375425381519	0.0092375425381519	0.13224271423039	3
1018	475.91	266.07	1.0171	5.0941397874698	10.6897814624401	18	-0.00243093224688273	0.00243093224688273	0.134673646477273	3
1019	478.86	268.54	1.0176	5.09657071971668	10.6873505301932	19	-0.0116684747850346	0.0116684747850346	0.146342121262308	3
1020	474.4	268.87	1.02	5.10823919450172	10.6756820554082	20	0.0262540682663293	0.0262540682663293	0.172596189528637	3
1021	478.12	253.78	1.0146	5.08198512623539	10.7019361236745	21	-0.0170165257281774	0.0170165257281774	0.189612715256814	3
1022	482	256.33	1.0181	5.09900165196356	10.6849195979463	22	-0.0165303392787983	0.0165303392787983	0.206143054535612	3
1023	477.5	243.04	1.0215	5.11553199124236	10.6683892586675	23	0.00729279674064642	0.00729279674064642	0.213435851276259	3
1024	475.79	231.94	1.02	5.10823919450172	10.6756820554082	24	0.00680661029127094	0.00680661029127094	0.22024246156753	3
1025	479.98	230.06	1.0186	5.10143258421045	10.6824886656994	25	-0.0140994070319174	0.0140994070319174	0.234341868599447	3
1026	472.88	233.14	1.0215	5.11553199124236	10.6683892586675	26	0.0140994070319174	0.0140994070319174	0.248441275631365	3
1027	492.54	248.91	1.0186	5.10143258421045	10.6824886656994	27	-0.00680661029127094	0.00680661029127094	0.255247885922635	3
1028	480.36	247.43	1.02	5.10823919450172	10.6756820554082	28	0.0281988140638347	0.0281988140638347	0.28344669998647	3
1029	493.22	245.21	1.0142	5.08004038043788	10.703880869472	29	-0.0330606785575984	0.0330606785575984	0.316507378544069	3
1030	492.1	234.87	1.021	5.11310105899548	10.6708201909144	30	0.0354916108044794	0.0354916108044794	0.351998989348548	3
1031	469.17	234.94	1.0137	5.077609448191	10.7063118017189	31	0	0	0.351998989348548	3
1032	461.62	232.12	1.0137	5.077609448191	10.7063118017189	32	-0.0281988140638347	0.0281988140638347	0.380197803412383	3
1033	450.71	230.61	1.0195	5.10580826225484	10.678112987655	33	0.00680661029127094	0.00680661029127094	0.387004413703654	3
1034	453.89	240.6	1.0181	5.09900165196356	10.6849195979463	34	-0.0116684747850329	0.0116684747850329	0.398672888488687	3
1035	445.73	236.14	1.0205	5.1106701267486	10.6732511231613	35	0.0116684747850329	0.0116684747850329	0.410341363273719	3
1036	427.52	234.53	1.0181	5.09900165196356	10.6849195979463	36	-0.0140994070319156	0.0140994070319156	0.424440770305635	3
1037	445.94	251.42	1.021	5.11310105899548	10.6708201909144	37	0.0116684747850346	0.0116684747850346	0.43610924509067	3
1038	444.84	252.32	1.0186	5.10143258421045	10.6824886656994	38	0.00243093224688096	0.00243093224688096	0.438540177337551	3
1039	438.07	234.37	1.0181	5.09900165196356	10.6849195979463	39	-0.00437567804438643	0.00437567804438643	0.442915855381937	3
1040	445.27	231.88	1.019	5.10337733000795	10.6805439199019	40	-0.00486186449376547	0.00486186449376547	0.447777719875702	3
1041	448.41	244.95	1.02	5.10823919450172	10.6756820554082	41	0.0092375425381519	0.0092375425381519	0.457015262413854	3
1042	449.85	245.87	1.0181	5.09900165196356	10.6849195979463	42	0.00486186449376547	0.00486186449376547	0.46187712690762	3
1043	446.65	239.23	1.0171	5.0941397874698	10.6897814624401	43	-0.0189612715256811	0.0189612715256811	0.480838398433301	3
1044	443.9	234.86	1.021	5.11310105899548	10.6708201909144	44	-0.00486186449376547	0.00486186449376547	0.485700262927066	3
1045	450.9	258.33	1.022	5.11796292348925	10.6659583264206	45	0.0145855934812946	0.0145855934812946	0.500285856408361	3
1046	478.74	274.3	1.019	5.10337733000795	10.6805439199019	46	0.00437567804438643	0.00437567804438643	0.504661534452747	3
1047	475.33	266.19	1.0181	5.09900165196356	10.6849195979463	47	-0.0213922037725638	0.0213922037725638	0.526053738225311	3
1048	475.57	279.22	1.0225	5.12039385573613	10.6635273941737	48	0.0170165257281774	0.0170165257281774	0.543070263953489	3
1049	485.79	276.89	1.019	5.10337733000795	10.6805439199019	49	0.00194474579750548	0.00194474579750548	0.545015009750994	3
1050	481.22	277	1.0186	5.10143258421045	10.6824886656994	50	0.00486186449376369	0.00486186449376369	0.549876874244758	3
1051	480.46	278.96	1.0176	5.09657071971668	10.6873505301932	51	-0.0189612715256811	0.0189612715256811	0.568838145770439	3
1052	487.02	278.49	1.0215	5.11553199124236	10.6683892586675	52	0.0140994070319174	0.0140994070319174	0.582937552802356	3
1053	476.54	267.48	1.0186	5.10143258421045	10.6824886656994	53	-0.00680661029127094	0.00680661029127094	0.589744163093627	3
1054	481.67	260.84	1.02	5.10823919450172	10.6756820554082	54	-0.00243093224688096	0.00243093224688096	0.592175095340508	3
1055	488.45	260.46	1.0205	5.1106701267486	10.6732511231613	55	-0.0072927967406482	0.0072927967406482	0.599467892081156	3
1056	492.28	254.8	1.022	5.11796292348925	10.6659583264206	56	0.0213922037725638	0.0213922037725638	0.62086009585372	3
1057	488.25	259.12	1.0176	5.09657071971668	10.6873505301932	57	-0.0165303392787983	0.0165303392787983	0.637390435132518	3
1058	476.51	260.61	1.021	5.11310105899548	10.6708201909144	58	0.00729279674064465	0.00729279674064465	0.644683231873163	3
1059	467.82	257.47	1.0195	5.10580826225484	10.678112987655	59	-0.00243093224688096	0.00243093224688096	0.647114164120044	3
1060	473.03	249.41	1.02	5.10823919450172	10.6756820554082	60	-0.00486186449376369	0.00486186449376369	0.651976028613808	3
1061	479	233.73	1.021	5.11310105899548	10.6708201909144	61	0.00972372898752916	0.00972372898752916	0.661699757601337	3
1062	484.01	238.11	1.019	5.10337733000795	10.6805439199019	62	0.00680661029126917	0.00680661029126917	0.668506367892606	3
1063	474.61	235.57	1.0176	5.09657071971668	10.6873505301932	63	0.00486186449376547	0.00486186449376547	0.673368232386371	3
1064	477.74	235.37	1.0166	5.09170885522292	10.692212394687	64	-0.0213922037725638	0.0213922037725638	0.694760436158935	3
1065	477.98	230.48	1.021	5.11310105899548	10.6708201909144	65	0.0189612715256811	0.0189612715256811	0.713721707684616	3
1066	469.88	230.75	1.0171	5.0941397874698	10.6897814624401	66	-0.0306297463107175	0.0306297463107175	0.744351453995334	3
1067	479.97	241.97	1.0234	5.12476953378052	10.6591517161294	67	0.0189612715256811	0.0189612715256811	0.763312725521015	3
1068	488.26	252.4	1.0195	5.10580826225484	10.678112987655	68	0.0189612715256828	0.0189612715256828	0.782273997046698	3
1069	490.84	256.53	1.0156	5.08684699072915	10.6970742591807	69	-0.00729279674064642	0.00729279674064642	0.789566793787344	3
1070	494.7	238.03	1.0171	5.0941397874698	10.6897814624401	70	0.00243093224688273	0.00243093224688273	0.791997726034227	3
1071	483.23	249.45	1.0166	5.09170885522292	10.692212394687	71	-0.0189612715256811	0.0189612715256811	0.810958997559908	3
1072	483.84	253.52	1.0205	5.1106701267486	10.6732511231613	72	0.00243093224688096	0.00243093224688096	0.813389929806789	3
1073	473.14	255.3	1.02	5.10823919450172	10.6756820554082	73	0.0092375425381519	0.0092375425381519	0.822627472344941	3
1074	474.69	256.95	1.0181	5.09900165196356	10.6849195979463	74	0.0335468650069757	0.0335468650069757	0.856174337351916	3
1075	479.48	254.95	1.0112	5.06545478695659	10.7184664629533	75	-0.0379225430513621	0.0379225430513621	0.894096880403279	3
1076	465.96	252.06	1.019	5.10337733000795	10.6805439199019	76	0.00194474579750548	0.00194474579750548	0.896041626200784	3
1077	472.29	239.71	1.0186	5.10143258421045	10.6824886656994	77	-0.00194474579750548	0.00194474579750548	0.897986371998289	3
1078	465.26	233.16	1.019	5.10337733000795	10.6805439199019	78	-0.00729279674064642	0.00729279674064642	0.905279168738936	3
1079	462.33	241.4	1.0205	5.1106701267486	10.6732511231613	79	0.00243093224688096	0.00243093224688096	0.907710100985817	3
1080	466.24	248.81	1.02	5.10823919450172	10.6756820554082	80	0.0354916108044812	0.0354916108044812	0.943201711790298	3
1081	479.45	252.65	1.0127	5.07274758369724	10.7111736662126	81	-0.047646272038893	0.047646272038893	0.990847983829191	3
1082	482.88	239.29	1.0225	5.12039385573613	10.6635273941737	82	0.0403534752982466	0.0403534752982466	1.03120145912744	3
1083	476.61	236.29	1.0142	5.08004038043788	10.703880869472	83	-0.0306297463107157	0.0306297463107157	1.06183120543815	3
1084	467.9	247.34	1.0205	5.1106701267486	10.6732511231613	84	-0.00486186449376547	0.00486186449376547	1.06669306993192	3
1085	480.6	247.91	1.0215	5.11553199124236	10.6683892586675	85	0.00243093224688273	0.00243093224688273	1.0691240021788	3
1086	475.14	255.91	1.021	5.11310105899548	10.6708201909144	86	0.00486186449376369	0.00486186449376369	1.07398586667257	3
1087	483.21	230.25	1.02	5.10823919450172	10.6756820554082	87	0.0165303392788001	0.0165303392788001	1.09051620595137	3
1088	474.54	239.82	1.0166	5.09170885522292	10.692212394687	88	-0.0213922037725638	0.0213922037725638	1.11190840972393	3
1089	476.6	241.14	1.021	5.11310105899548	10.6708201909144	89	-0.0072927967406482	0.0072927967406482	1.11920120646458	3
1090	455.6	241.2	1.0225	5.12039385573613	10.6635273941737	90	0.0238231360194465	0.0238231360194465	1.14302434248402	3
1091	455.95	243.29	1.0176	5.09657071971668	10.6873505301932	91	0	0	1.14302434248402	3
1092	459.42	244.82	1.0176	5.09657071971668	10.6873505301932	92	-0.0165303392787983	0.0165303392787983	1.15955468176282	3
1093	457.98	254.35	1.021	5.11310105899548	10.6708201909144	93	0.00729279674064465	0.00729279674064465	1.16684747850347	3
1094	452.37	256.9	1.0195	5.10580826225484	10.678112987655	94	0.00437567804438999	0.00437567804438999	1.17122315654786	3
1095	452.62	276.65	1.0186	5.10143258421045	10.6824886656994	95	0.00729279674064642	0.00729279674064642	1.1785159532885	3
1096	451.82	274.79	1.0171	5.0941397874698	10.6897814624401	96	0	0	1.1785159532885	3
1097	447.84	272.35	1.0171	5.0941397874698	10.6897814624401	97	-0.0140994070319174	0.0140994070319174	1.19261536032042	3
1098	458.22	270.03	1.02	5.10823919450172	10.6756820554082	98	-0.00243093224688096	0.00243093224688096	1.1950462925673	3
1099	450.78	264.79	1.0205	5.1106701267486	10.6732511231613	99	-0.0140994070319191	0.0140994070319191	1.20914569959922	3
1100	456.24	267.17	1.0234	5.12476953378052	10.6591517161294	100	0.0354916108044829	0.0354916108044829	1.2446373104037	3
1101	463.22	276.56	1.0161	5.08927792297604	10.6946433269338	101	-0.0189612715256828	0.0189612715256828	1.26359858192939	3
1102	464.32	278.01	1.02	5.10823919450172	10.6756820554082	102	-0.0354916108044812	0.0354916108044812	1.29909019273387	3
1103	465.5	279.56	1.0273	5.1437308053062	10.6401904446037	103	0.0189612715256811	0.0189612715256811	1.31805146425955	3
1104	454.21	275.46	1.0234	5.12476953378052	10.6591517161294	104	0.00437567804438821	0.00437567804438821	1.32242714230394	3
1105	448.88	276.08	1.0225	5.12039385573613	10.6635273941737	105	0.0213922037725638	0.0213922037725638	1.3438193460765	3
1106	458.45	269.86	1.0181	5.09900165196356	10.6849195979463	106	-0.0306297463107157	0.0306297463107157	1.37444909238722	3
1107	444.43	277.56	1.0244	5.12963139827428	10.6542898516356	107	0.0403534752982466	0.0403534752982466	1.41480256768546	3
1108	444.75	272.96	1.0161	5.08927792297604	10.6946433269338	108	-0.0311159327600947	0.0311159327600947	1.44591850044556	3
1109	443.63	272.09	1.0225	5.12039385573613	10.6635273941737	109	0.0072927967406482	0.0072927967406482	1.45321129718621	3
1110	443.18	277.39	1.021	5.11310105899548	10.6708201909144	110	-0.187667969459312	0.187667969459312	1.64087926664552	3
1111	423.96	277.23	1.0596	5.30076902845479	10.4831522214551	111	0.197391698446841	0.197391698446841	1.83827096509236	3
1112	431.61	274.83	1.019	5.10337733000795	10.6805439199019	112	-0.192529833953076	0.192529833953076	2.03080079904544	3
1113	425.31	270.22	1.0586	5.29590716396103	10.4880140859488	113	-0.0330606785575984	0.0330606785575984	2.06386147760303	3
1114	416.2	271.04	1.0654	5.32896784251863	10.4549534073912	114	-0.114253815603467	0.114253815603467	2.1781152932065	3
1115	406.21	275.66	1.0889	5.44322165812209	10.3406995917878	115	-0.196905511997462	0.196905511997462	2.37502080520396	3
1116	393.22	279.25	1.1294	5.64012717011956	10.1437940797903	116	0.173082375978016	0.173082375978016	2.54810318118198	3
1117	394.79	268.23	1.0938	5.46704479414154	10.3168764557683	117	-0.282474327087719	0.282474327087719	2.8305775082697	3
1118	385.61	271.37	1.1519	5.74951912122926	10.0344021286806	118	0.0121546612344119	0.0121546612344119	2.84273216950411	3
1119	372.07	259.76	1.1494	5.73736445999485	10.046556789915	119	-0.182806104965547	0.182806104965547	3.02553827446966	3
1120	370	278.35	1.187	5.92017056496039	9.86375068494948	120	0.287336191581485	0.287336191581485	3.31287446605114	3
1121	376.79	276.07	1.1279	5.63283437337891	10.151086876531	121	-0.268374920055802	0.268374920055802	3.58124938610694	3
1122	370.79	278.57	1.1831	5.90120929343471	9.88271195647516	122	0.00729279674064642	0.00729279674064642	3.58854218284759	3
1123	363.47	265.52	1.1816	5.89391649669407	9.89000475321581	123	-0.128353222635385	0.128353222635385	3.71689540548297	3
1124	359.21	270.38	1.208	6.02226971932945	9.76165153058042	124	-0.0354916108044812	0.0354916108044812	3.75238701628746	3
1125	362.67	278.07	1.2153	6.05776133013393	9.72615991977594	125	0.248927462080745	0.248927462080745	4.0013144783682	3
1126	366.56	265.32	1.1641	5.80883386805319	9.97508738185669	126	-0.108905764660328	0.108905764660328	4.11022024302853	3
1127	361.89	268.91	1.1865	5.91773963271351	9.86618161719636	127	-0.0286850005132084	0.0286850005132084	4.13890524354174	3
1128	368.11	268.19	1.1924	5.94642463322672	9.83749661668315	128	0.15460729090171	0.15460729090171	4.29351253444345	3
1129	375.03	261.48	1.1606	5.79181734232501	9.99210390758486	129	0.137590765173536	0.137590765173536	4.43110329961698	3
1130	381.23	268.05	1.1323	5.65422657715147	10.1296946727584	130	-0.0403534752982448	0.0403534752982448	4.47145677491523	3
1131	381.41	269.65	1.1406	5.69458005244972	10.0893411974602	131	-0.3014355986134	0.3014355986134	4.77289237352863	3
1132	363.86	274.35	1.2026	5.99601565106312	9.78790559884675	132	-0.0593147468239277	0.0593147468239277	4.83220712035256	3
1133	356.18	275.29	1.2148	6.05533039788705	9.72859085202283	133	-0.228021444757557	0.228021444757557	5.06022856511011	3
1134	331.38	272.99	1.2617	6.2833518426446	9.50056940726527	134	0.0452153397920103	0.0452153397920103	5.10544390490212	3
1135	328.75	259.51	1.2524	6.23813650285259	9.54578474705728	135	0.0850826286408797	0.0850826286408797	5.190526533543	3
1136	333.16	252.46	1.2349	6.15305387421172	9.63086737569816	136	-0.0520219500832813	0.0520219500832813	5.24254848362629	3
1137	334.97	249.61	1.2456	6.205075824295	9.57884542561488	137	-0.0714694080583378	0.0714694080583378	5.31401789168462	3
1138	328.48	261.71	1.2603	6.27654523235333	9.50737601755654	138	-0.201767376491228	0.201767376491228	5.51578526817585	3
1139	320.88	260.07	1.3018	6.47831260884456	9.30560864106531	139	0.0311159327600912	0.0311159327600912	5.54690120093594	3
1140	320.7	264.11	1.2954	6.44719667608447	9.3367245738254	140	0.163844833439866	0.163844833439866	5.71074603437581	3
1141	330.99	275.84	1.2617	6.2833518426446	9.50056940726527	141	-0.118629493647854	0.118629493647854	5.82937552802366	3
1142	328.99	270.7	1.2861	6.40198133629246	9.38193991361742	142	0.130297968432888	0.130297968432888	5.95967349645655	3
1143	334.7	270.47	1.2593	6.27168336785957	9.5122378820503	143	-0.0403534752982448	0.0403534752982448	6.00002697175479	3
1144	333.81	266.72	1.2676	6.31203684315781	9.47188440675206	144	-0.0996682221221743	0.0996682221221743	6.09969519387697	3
1145	325.15	264.81	1.2881	6.41170506527999	9.37221618462988	145	-0.0403534752982431	0.0403534752982431	6.14004866917521	3
1146	323.45	266.55	1.2964	6.45205854057823	9.33186270933164	146	0.00729279674064642	0.00729279674064642	6.14734146591586	3
1147	323.14	255.76	1.2949	6.44476574383759	9.33915550607229	147	0.0213922037725638	0.0213922037725638	6.16873366968842	3
1148	324.86	239.39	1.2905	6.42337354006502	9.36054770984485	148	0.00243093224688096	0.00243093224688096	6.1711646019353	3
1149	325.95	239.28	1.29	6.42094260781814	9.36297864209173	149	-0.0739003403052187	0.0739003403052187	6.24506494224052	3
1150	319.58	237.24	1.3052	6.49484294812336	9.28907830178651	150	0.0165303392787983	0.0165303392787983	6.26159528151932	3
1151	319.43	234.46	1.3018	6.47831260884456	9.30560864106531	151	-0.0140994070319174	0.0140994070319174	6.27569468855124	3
1152	319.59	240.56	1.3047	6.49241201587648	9.29150923403339	152	0.54841831489664	0.54841831489664	6.82411300344788	3
1153	329.56	252.66	1.1919	5.94399370097984	9.83992754893004	153	-0.462849499806385	0.462849499806385	7.28696250325426	3
1154	324.17	249.2	1.2871	6.40684320078622	9.37707804912365	154	0.180375172718666	0.180375172718666	7.46733767597293	3
1155	342.59	262.49	1.25	6.22646802806756	9.55745322184232	155	0.00243093224688096	0.00243093224688096	7.46976860821981	3
1156	336.84	271.08	1.2495	6.22403709582068	9.5598841540892	156	-0.0855688150902552	0.0855688150902552	7.55533742331006	3
1157	336.06	266.75	1.2671	6.30960591091093	9.47431533899894	157	0.0972372898752898	0.0972372898752898	7.65257471318535	3
1158	335.73	250.18	1.2471	6.21236862103564	9.57155262887423	158	-0.0330606785575984	0.0330606785575984	7.68563539174295	3
1159	340.45	257.7	1.2539	6.24542929959324	9.53849195031663	159	-0.215866783523145	0.215866783523145	7.9015021752661	3
1160	315.86	234.88	1.2983	6.46129608311639	9.32262516679349	160	0.0213922037725638	0.0213922037725638	7.92289437903866	3
1161	324.87	231.82	1.2939	6.43990387934382	9.34401737056605	161	0.104043900166561	0.104043900166561	8.02693827920522	3
1162	328.55	236.21	1.2725	6.33585997917726	9.44806127073261	162	-0.104043900166561	0.104043900166561	8.13098217937178	3
1163	324.66	232.38	1.2939	6.43990387934382	9.34401737056605	163	0.313104073398437	0.313104073398437	8.44408625277022	3
1164	336.9	234.42	1.2295	6.12679980594539	9.65712144396449	164	0.0311159327600912	0.0311159327600912	8.47520218553031	3
1165	339.52	230.72	1.2231	6.09568387318529	9.68823737672458	165	0.0330606785576002	0.0330606785576002	8.50826286408791	3
1166	354.38	236.95	1.2163	6.06262319462769	9.72129805528218	166	-0.073414153855845	0.073414153855845	8.58167701794376	3
1167	344.6	231.11	1.2314	6.13603734848354	9.64788390142633	167	0.465280432053266	0.465280432053266	9.04695744999702	3
1168	387.48	263.24	1.1357	5.67075691643027	10.1131643334796	168	0.0495910178363985	0.0495910178363985	9.09654846783342	3
1169	385.48	258.89	1.1255	5.62116589859387	10.162755351316	169	-0.156552036699219	0.156552036699219	9.25310050453264	3
1170	379.25	248.09	1.1577	5.77771793529309	10.0062033146168	170	-0.130784154882265	0.130784154882265	9.38388465941491	3
1171	375.46	240.66	1.1846	5.90850209017536	9.87541915973451	171	0.114253815603467	0.114253815603467	9.49813847501837	3
1172	388.76	236.56	1.1611	5.79424827457189	9.98967297533798	172	-0.0617456790708104	0.0617456790708104	9.55988415408918	3
1173	384.28	232.07	1.1738	5.8559939536427	9.92792729626717	173	0.0641766113176914	0.0641766113176914	9.62406076540687	3
1174	381.25	239.76	1.1606	5.79181734232501	9.99210390758486	174	0.0306297463107157	0.0306297463107157	9.65469051171759	3
1175	383.05	237.22	1.1543	5.76118759601429	10.0227336538956	175	0.125922290388502	0.125922290388502	9.78061280210609	3
1176	386.15	255.68	1.1284	5.63526530562579	10.1486559442841	176	0.154121104452337	0.154121104452337	9.93473390655843	3
1177	394.49	273.59	1.0967	5.48114420117346	10.3027770487364	177	0.0427844075451276	0.0427844075451276	9.97751831410356	3
1178	409.13	269.11	1.0879	5.43835979362833	10.3455614562815	178	0.0641766113176914	0.0641766113176914	10.0416949254212	3
1179	420.95	260.6	1.0747	5.37418318231064	10.4097380675992	179	0.258651191068274	0.258651191068274	10.3003461164895	3
1180	422.61	250.25	1.0215	5.11553199124236	10.6683892586675	180	-0.206629240984993	0.206629240984993	10.5069753574745	3
1181	428.74	251.38	1.064	5.32216123222736	10.4617600176825	181	0.13321508712915	0.13321508712915	10.6401904446037	3
1182	426.66	260.41	1.0366	5.18894614509821	10.5949751048117	182	-0.270805852302686	0.270805852302686	10.9109962969064	3
1183	414.92	260.11	1.0923	5.45975199740089	10.324169252509	183	0.047646272038893	0.047646272038893	10.9586425689452	3
1184	420.01	257.14	1.0825	5.412105725362	10.3718155245479	184	0.0758450861027278	0.0758450861027278	11.034487655048	3
1185	423.1	241.51	1.0669	5.33626063925927	10.4476606106506	185	0.00243093224688096	0.00243093224688096	11.0369185872949	3
1186	424.05	238.77	1.0664	5.33382970701239	10.4500915428975	186	-0.0116684747850346	0.0116684747850346	11.0485870620799	3
1187	423.18	240.83	1.0688	5.34549818179743	10.4384230681124	187	0.182319918516169	0.182319918516169	11.2309069805961	3
1188	434.61	234.83	1.0313	5.16317826328126	10.6207429866286	188	-0.0209060173231883	0.0209060173231883	11.2518129979192	3
1189	432.63	237.54	1.0356	5.18408428060444	10.5998369693054	189	0.0734141538558468	0.0734141538558468	11.3252271517751	3
1190	430.61	241.83	1.0205	5.1106701267486	10.6732511231613	190	0.00486186449376191	0.00486186449376191	11.3300890162689	3
1191	435.48	234.36	1.0195	5.10580826225484	10.678112987655	191	-0.00486186449376191	0.00486186449376191	11.3349508807626	3
1192	451.26	230.8	1.0205	5.1106701267486	10.6732511231613	192	-0.0116684747850364	0.0116684747850364	11.3466193555477	3
1193	443.65	236.9	1.0229	5.12233860153363	10.6615826483762	193	0.0281988140638347	0.0281988140638347	11.3748181696115	3
1194	443.75	236.53	1.0171	5.0941397874698	10.6897814624401	194	-0.0306297463107175	0.0306297463107175	11.4054479159222	3
1195	446.41	274.04	1.0234	5.12476953378052	10.6591517161294	195	0.0189612715256811	0.0189612715256811	11.4244091874479	3
1196	446.7	275.32	1.0195	5.10580826225484	10.678112987655	196	-0.0286850005132102	0.0286850005132102	11.4530941879611	3
1197	447.69	278.33	1.0254	5.13449326276805	10.6494279871418	197	0.0286850005132102	0.0286850005132102	11.4817791884743	3
1198	438.63	271.94	1.0195	5.10580826225484	10.678112987655	198	-0.17113763018051	0.17113763018051	11.6529168186548	3
1199	428.59	277.23	1.0547	5.27694589243535	10.5069753574745	199	0.1755133082249	0.1755133082249	11.8284301268797	3
1200	434.63	272.86	1.0186	5.10143258421045	10.6824886656994	200	-0.0165303392788001	0.0165303392788001	11.8449604661585	3
1201	435.38	268.73	1.022	5.11796292348925	10.6659583264206	201	-0.166275765686747	0.166275765686747	12.0112362318453	3
1202	429.89	264.14	1.0562	5.28423868917599	10.4996825607339	202	0.171137630180512	0.171137630180512	12.1823738620258	3
1203	435.96	264.55	1.021	5.11310105899548	10.6708201909144	203	0.0116684747850346	0.0116684747850346	12.1940423368108	3
1204	442.25	269.87	1.0186	5.10143258421045	10.6824886656994	204	-0.00680661029127094	0.00680661029127094	12.2008489471021	3
1205	441.38	266.19	1.02	5.10823919450172	10.6756820554082	205	-0.0641766113176914	0.0641766113176914	12.2650255584198	3
1206	434.57	279.78	1.0332	5.17241580581941	10.6115054440905	206	0	0	12.2650255584198	3
1207	433.08	279.7	1.0332	5.17241580581941	10.6115054440905	207	0.0734141538558433	0.0734141538558433	12.3384397122756	3
1208	436.45	267.88	1.0181	5.09900165196356	10.6849195979463	208	-0.00243093224688096	0.00243093224688096	12.3408706445225	3
1209	447.65	254.38	1.0186	5.10143258421045	10.6824886656994	209	-0.00194474579750548	0.00194474579750548	12.34281539032	3
1210	453.91	254.65	1.019	5.10337733000795	10.6805439199019	210	-0.0238231360194483	0.0238231360194483	12.3666385263395	3
1211	453.18	254.7	1.0239	5.1272004660274	10.6567207838825	211	0.0403534752982466	0.0403534752982466	12.4069920016377	3
1212	443.65	254.42	1.0156	5.08684699072915	10.6970742591807	212	-0.0145855934812928	0.0145855934812928	12.421577595119	3
1213	453.79	257.94	1.0186	5.10143258421045	10.6824886656994	213	0.00486186449376369	0.00486186449376369	12.4264394596128	3
1214	445.54	263.31	1.0176	5.09657071971668	10.6873505301932	214	-0.00243093224688273	0.00243093224688273	12.4288703918596	3
1215	439.36	266.05	1.0181	5.09900165196356	10.6849195979463	215	0.0072927967406482	0.0072927967406482	12.4361631886003	3
1216	435.51	276.66	1.0166	5.09170885522292	10.692212394687	216	-0.277612462593956	0.277612462593956	12.7137756511942	3
1217	420.7	266.2	1.0737	5.36932131781687	10.414599932093	217	0.106474832413443	0.106474832413443	12.8202504836077	3
1218	413.42	266.71	1.0518	5.26284648540343	10.5210747645064	218	-0.201767376491228	0.201767376491228	13.0220178600989	3
1219	407.25	264.38	1.0933	5.46461386189466	10.3193073880152	219	0.00243093224688273	0.00243093224688273	13.0244487923458	3
1220	410	270.99	1.0928	5.46218292964778	10.3217383202621	220	0.144883561914183	0.144883561914183	13.16933235426	3
1221	425.38	277.45	1.063	5.31729936773359	10.4666218821763	221	0.0403534752982448	0.0403534752982448	13.2096858295582	3
1222	426.87	271.13	1.0547	5.27694589243535	10.5069753574745	222	0.109391951109703	0.109391951109703	13.3190777806679	3
1223	427.13	267.07	1.0322	5.16755394132564	10.6163673085842	223	-0.289767123828367	0.289767123828367	13.6088449044963	3
1224	411.72	273.79	1.0918	5.45732106515401	10.3266001847559	224	-0.0500772042857758	0.0500772042857758	13.6589221087821	3
1225	406.91	272.59	1.1021	5.50739826943979	10.2765229804701	225	0.0403534752982466	0.0403534752982466	13.6992755840803	3
1226	409.51	274.61	1.0938	5.46704479414154	10.3168764557683	226	0.0286850005132102	0.0286850005132102	13.7279605845935	3
1227	411.92	278.6	1.0879	5.43835979362833	10.3455614562815	227	0.0403534752982466	0.0403534752982466	13.7683140598918	3
1228	414.48	276.48	1.0796	5.39800631833008	10.3859149315798	228	-0.047646272038893	0.047646272038893	13.8159603319307	3
1229	411.11	272.16	1.0894	5.44565259036897	10.3382686595409	229	0.133215087129148	0.133215087129148	13.9491754190598	3
1230	424.02	257.15	1.062	5.31243750323983	10.47148374667	230	-0.116198561400973	0.116198561400973	14.0653739804608	3
1231	418.14	261.36	1.0859	5.4286360646408	10.3552851852691	231	-0.123491358141619	0.123491358141619	14.1888653386024	3
1232	407.35	258.13	1.1113	5.55212742278242	10.2317938271275	232	-0.154607290901712	0.154607290901712	14.3434726295041	3
1233	394.57	263.57	1.1431	5.70673471368413	10.0771865362257	233	0.303866530860283	0.303866530860283	14.6473391603644	3
1234	400.1	267.71	1.0806	5.40286818282385	10.381053067086	234	-0.344220006158528	0.344220006158528	14.9915591665229	3
1235	390.07	267.34	1.1514	5.74708818898238	10.0368330609275	235	0.114253815603467	0.114253815603467	15.1058129821264	3
1236	376.56	275.82	1.1279	5.63283437337891	10.151086876531	236	-0.0714694080583396	0.0714694080583396	15.1772823901847	3
1237	376.22	273.88	1.1426	5.70430378143725	10.0796174684726	237	0.104530086615938	0.104530086615938	15.2818124768007	3
1238	384.76	257.32	1.1211	5.59977369482131	10.1841475550886	238	-0.0972372898752898	0.0972372898752898	15.379049766676	3
1239	391.79	254.43	1.1411	5.6970109846966	10.0869102652133	239	0.0165303392787983	0.0165303392787983	15.3955801059548	3
1240	389.54	258.05	1.1377	5.6804806454178	10.1034406044921	240	0.0568838145770449	0.0568838145770449	15.4524639205318	3
1241	390.44	245.34	1.126	5.62359683084076	10.1603244190691	241	0.152176358654829	0.152176358654829	15.6046402791866	3
1242	384.57	245.22	1.0947	5.47142047218593	10.3125007777239	242	-0.0165303392788001	0.0165303392788001	15.6211706184654	3
1243	386.09	247.29	1.0981	5.48795081146473	10.2959704384451	243	-0.163844833439864	0.163844833439864	15.7850154519053	3
1244	389.74	239.76	1.1318	5.65179564490459	10.1321256050053	244	-0.130784154882265	0.130784154882265	15.9157996067876	3
1245	389.49	231.49	1.1587	5.78257979978686	10.001341450123	245	0.277612462593956	0.277612462593956	16.1934120693815	3
1246	406.51	233.57	1.1016	5.5049673371929	10.278953912717	246	-0.135159832926654	0.135159832926654	16.3285719023082	3
1247	393.81	236.94	1.1294	5.64012717011956	10.1437940797903	247	0.244551784036354	0.244551784036354	16.5731236863445	3
1248	412.5	250	1.0791	5.3955753860832	10.3883458638267	248	0.0262540682663293	0.0262540682663293	16.5993777546109	3
1249	418.16	255.11	1.0737	5.36932131781687	10.414599932093	249	0.0092375425381519	0.0092375425381519	16.608615297149	3
1250	415.81	263.46	1.0718	5.36008377527872	10.4238374746312	250	-0.0140994070319174	0.0140994070319174	16.6227147041809	3
1251	410.17	266.73	1.0747	5.37418318231064	10.4097380675992	251	-0.0714694080583378	0.0714694080583378	16.6941841122393	3
1252	409.68	262.24	1.0894	5.44565259036897	10.3382686595409	252	0.192529833953076	0.192529833953076	16.8867139461923	3
1253	419.98	245.71	1.0498	5.2531227564159	10.530798493494	253	-0.11376762915409	0.11376762915409	17.0004815753464	3
1254	417.97	237.99	1.0732	5.36689038556999	10.4170308643399	254	0.203712122288733	0.203712122288733	17.2041936976352	3
1255	430.74	238.93	1.0313	5.16317826328126	10.6207429866286	255	-0.168220511484254	0.168220511484254	17.3724142091194	3
1256	416.13	235.69	1.0659	5.33139877476551	10.4525224751444	256	-0.522164246630309	0.522164246630309	17.8945784557497	3
1257	382.98	230.84	1.1733	5.85356302139582	9.93035822851405	257	0.142452629667302	0.142452629667302	18.037031085417	3
1258	395.68	231.57	1.144	5.71111039172852	10.0728108581814	258	0.244065597586978	0.244065597586978	18.281096683004	3
1259	412.54	233.6	1.0938	5.46704479414154	10.3168764557683	259	0.111822883356584	0.111822883356584	18.3929195663606	3
1260	423.37	239.12	1.0708	5.35522191078496	10.4286993391249	260	-0.0189612715256828	0.0189612715256828	18.4118808378863	3
1261	424.18	255.08	1.0747	5.37418318231064	10.4097380675992	261	0.0709832216089623	0.0709832216089623	18.4828640594952	3
1262	427.69	251.91	1.0601	5.30319996070167	10.4807212892082	262	0.00243093224688273	0.00243093224688273	18.4852949917421	3
1263	424.07	257.49	1.0596	5.30076902845479	10.4831522214551	263	0.0403534752982466	0.0403534752982466	18.5256484670404	3
1264	427.33	262.49	1.0513	5.26041555315655	10.5235056967533	264	0.140021697420417	0.140021697420417	18.6656701644608	3
1265	441.4	266.31	1.0225	5.12039385573613	10.6635273941737	265	-0.130297968432888	0.130297968432888	18.7959681328937	3
1266	434.53	265.08	1.0493	5.25069182416902	10.5332294257409	266	0.1424526296673	0.1424526296673	18.938420762561	3
1267	430.24	259.75	1.02	5.10823919450172	10.6756820554082	267	-0.225590512510674	0.225590512510674	19.1640112750716	3
1268	430.7	257.12	1.0664	5.33382970701239	10.4500915428975	268	-0.0286850005132102	0.0286850005132102	19.1926962755849	3
1269	422.75	239.17	1.0723	5.3625147075256	10.4214065423843	269	-0.0092375425381519	0.0092375425381519	19.201933818123	3
1270	420.16	239.22	1.0742	5.37175225006375	10.4121689998461	270	0.282474327087719	0.282474327087719	19.4844081452107	3
1271	439.58	249.17	1.0161	5.08927792297604	10.6946433269338	271	-0.0189612715256828	0.0189612715256828	19.5033694167364	3
1272	437.09	247.36	1.02	5.10823919450172	10.6756820554082	272	-0.182806104965547	0.182806104965547	19.686175521702	3
1273	425.32	264.95	1.0576	5.29104529946726	10.4928759504426	273	-0.0525081365326567	0.0525081365326567	19.7386836582346	3
1274	421.41	261.02	1.0684	5.34355343599992	10.44036781391	274	-0.1920436475037	0.1920436475037	19.9307273057383	3
1275	401.28	276.98	1.1079	5.53559708350362	10.2483241664063	275	-0.0452153397920085	0.0452153397920085	19.9759426455303	3
1276	398.38	278.5	1.1172	5.58081242329563	10.2031088266142	276	0.168706697933629	0.168706697933629	20.1446493434639	3
1277	405.44	277.49	1.0825	5.412105725362	10.3718155245479	277	0.0427844075451276	0.0427844075451276	20.1874337510091	3
1278	423.27	272.88	1.0737	5.36932131781687	10.414599932093	278	-0.00729279674064642	0.00729279674064642	20.1947265477497	3
1279	421.67	273.13	1.0752	5.37661411455752	10.4073071353524	279	0.0996682221221725	0.0996682221221725	20.2943947698719	3
1280	425.29	275.25	1.0547	5.27694589243535	10.5069753574745	280	-0.149259239958571	0.149259239958571	20.4436540098305	3
1281	412.99	275.97	1.0854	5.42620513239392	10.357716117516	281	0.0612594926214332	0.0612594926214332	20.5049135024519	3
1282	417.79	276.22	1.0728	5.36494563977248	10.4189756101374	282	0.0427844075451276	0.0427844075451276	20.547697909997	3
1283	411.72	266.56	1.064	5.32216123222736	10.4617600176825	283	-0.256220258821392	0.256220258821392	20.8039181688184	3
1284	398.82	263.97	1.1167	5.57838149104875	10.2055397588611	284	-0.149745426407947	0.149745426407947	20.9536635952264	3
1285	388.68	277.16	1.1475	5.72812691745669	10.0557943324532	285	0.0213922037725638	0.0213922037725638	20.9750557989989	3
1286	389.45	278.44	1.1431	5.70673471368413	10.0771865362257	286	-0.0495910178363985	0.0495910178363985	21.0246468168353	3
1287	385.55	278.3	1.1533	5.75632573152053	10.0275955183893	287	0.189612715256818	0.189612715256818	21.2142595320921	3
1288	393.23	277.5	1.1143	5.56671301626371	10.2172082336462	288	-0.201767376491228	0.201767376491228	21.4160269085834	3
1289	384.94	278.78	1.1558	5.76848039275494	10.0154408571549	289	-0.00437567804438821	0.00437567804438821	21.4204025866278	3
1290	381.85	278.75	1.1567	5.77285607079933	10.0110651791105	290	0.1424526296673	0.1424526296673	21.5628552162951	3
1291	377.9	276.71	1.1274	5.63040344113203	10.1535178087778	291	0.234828055048826	0.234828055048826	21.7976832713439	3
1292	371.55	270.8	1.0791	5.3955753860832	10.3883458638267	292	-0.648086537018811	0.648086537018811	22.4457698083627	3
1293	368.55	253.23	1.2124	6.04366192310201	9.74025932680786	293	0.246982716283238	0.246982716283238	22.6927525246459	3
1294	369.08	260.35	1.1616	5.79667920681877	9.9872420430911	294	0.0666075435645741	0.0666075435645741	22.7593600682105	3
1295	380.71	252.42	1.1479	5.7300716632542	10.0538495866557	295	0.106474832413443	0.106474832413443	22.865834900624	3
1296	385.05	255.74	1.126	5.62359683084076	10.1603244190691	296	-0.201767376491228	0.201767376491228	23.0676022771152	3
1297	377.07	248.95	1.1675	5.82536420733198	9.95855704257789	297	0.0855688150902569	0.0855688150902569	23.1531710922054	3
1298	382.52	238.16	1.1499	5.73979539224173	10.0441258576681	298	-0.0758450861027278	0.0758450861027278	23.2290161783082	3
1299	378	234.01	1.1655	5.81564047834446	9.96828077156542	299	0.0354916108044812	0.0354916108044812	23.2645077891126	3
1300	384.33	237.38	1.1582	5.78014886753997	10.0037723823699	300	0.0855688150902552	0.0855688150902552	23.3500766042029	3
1301	399.61	233.64	1.1406	5.69458005244972	10.0893411974602	301	0.11376762915409	0.11376762915409	23.463844233357	3
1302	394.57	240.83	1.1172	5.58081242329563	10.2031088266142	302	-0.111336696907207	0.111336696907207	23.5751809302642	3
1303	393.44	234.64	1.1401	5.69214912020284	10.091772129707	303	-0.0714694080583396	0.0714694080583396	23.6466503383225	3
1304	383.54	239.17	1.1548	5.76361852826118	10.0203027216487	304	0.111822883356584	0.111822883356584	23.7584732216791	3
1305	389.28	244.05	1.1318	5.65179564490459	10.1321256050053	305	-0.00486186449376547	0.00486186449376547	23.7633350861729	3
1306	391.66	242.96	1.1328	5.65665750939836	10.1272637405115	306	-0.0330606785575966	0.0330606785575966	23.7963957647305	3
1307	391.03	245.17	1.1396	5.68971818795595	10.0942030619539	307	0.111336696907205	0.111336696907205	23.9077324616377	3
1308	394.39	240.79	1.1167	5.57838149104875	10.2055397588611	308	-0.0354916108044812	0.0354916108044812	23.9432240724422	3
1309	396.68	244.57	1.124	5.61387310185323	10.1700481480566	309	-0.0145855934812928	0.0145855934812928	23.9578096659235	3
1310	400.9	252.16	1.127	5.62845869533452	10.1554625545754	310	0	0	23.9578096659235	3
1311	386.18	255.09	1.127	5.62845869533452	10.1554625545754	311	-0.116198561400971	0.116198561400971	24.0740082273244	3
1312	381.74	269.22	1.1509	5.74465725673549	10.0392639931744	312	-0.121060425894736	0.121060425894736	24.1950686532192	3
1313	373.94	279.04	1.1758	5.86571768263023	9.91820356727964	313	-0.0666075435645759	0.0666075435645759	24.2616761967837	3
1314	367.42	275.15	1.1895	5.9323252261948	9.85159602371507	314	0.251844580777004	0.251844580777004	24.5135207775608	3
1315	382.87	267.28	1.1377	5.6804806454178	10.1034406044921	315	-0.0306297463107157	0.0306297463107157	24.5441505238715	3
1316	388.55	271.75	1.144	5.71111039172852	10.0728108581814	316	-0.0855688150902569	0.0855688150902569	24.6297193389617	3
1317	385.19	279.54	1.1616	5.79667920681877	9.9872420430911	317	0.0568838145770467	0.0568838145770467	24.6866031535388	3
1318	375.07	276.08	1.1499	5.73979539224173	10.0441258576681	318	-0.0972372898752916	0.0972372898752916	24.7838404434141	3
1319	375.88	279.46	1.1699	5.83703268211702	9.94688856779285	319	-0.163844833439866	0.163844833439866	24.9476852768539	3
1320	368.8	249.96	1.2036	6.00087751555689	9.78304373435299	320	-0.116198561400973	0.116198561400973	25.0638838382549	3
1321	364.2	248.44	1.2275	6.11707607695786	9.66684517295202	321	-0.0238231360194447	0.0238231360194447	25.0877069742743	3
1322	344.01	246.95	1.2324	6.1408992129773	9.64302203693257	322	-0.0904306795840206	0.0904306795840206	25.1781376538584	3
1323	337.76	251.65	1.251	6.23132989256132	9.55259135734855	323	-0.0427844075451276	0.0427844075451276	25.2209220614035	3
1324	340.45	260.69	1.2598	6.27411430010645	9.50980694980342	324	0.104530086615938	0.104530086615938	25.3254521480194	3
1325	343.73	261.68	1.2383	6.16958421349051	9.61433703641936	325	-0.0666075435645759	0.0666075435645759	25.392059691584	3
1326	336.95	248.57	1.252	6.23619175705509	9.54772949285478	326	-0.165789579237369	0.165789579237369	25.5578492708214	3
1327	327.65	245.82	1.2861	6.40198133629246	9.38193991361742	327	-0.00729279674064642	0.00729279674064642	25.565142067562	3
1328	325.5	238.98	1.2876	6.40927413303311	9.37464711687677	328	0.0354916108044812	0.0354916108044812	25.6006336783665	3
1329	328.77	238.48	1.2803	6.37378252222862	9.41013872768125	329	0.258651191068271	0.258651191068271	25.8592848694348	3
1330	349.26	239.41	1.2271	6.11513133116035	9.66878991874952	330	-0.047160085589514	0.047160085589514	25.9064449550243	3
1331	347.77	246.16	1.2368	6.16229141674987	9.62162983316001	331	0.0996682221221725	0.0996682221221725	26.0061131771465	3
1332	347.91	259.34	1.2163	6.06262319462769	9.72129805528218	332	-0.116198561400973	0.116198561400973	26.1223117385474	3
1333	344.53	268.96	1.2402	6.17882175602867	9.60509949388121	333	0.132728900679771	0.132728900679771	26.2550406392272	3
1334	346.5	276.38	1.2129	6.0460928553489	9.73782839456098	334	-0.351512802899174	0.351512802899174	26.6065534421264	3
1335	328.25	268.56	1.2852	6.39760565824807	9.3863155916618	335	-0.0685522893620796	0.0685522893620796	26.6751057314885	3
1336	321.4	261.51	1.2993	6.46615794761015	9.31776330229972	336	0.572241450916085	0.572241450916085	27.2473471824045	3
1337	330.45	252.59	1.1816	5.89391649669407	9.89000475321581	337	-0.40159000718495	0.40159000718495	27.6489371895895	3
1338	333.49	263.56	1.2642	6.29550650387902	9.48841474603086	338	-0.102099154369055	0.102099154369055	27.7510363439586	3
1339	322.57	275.97	1.2852	6.39760565824807	9.3863155916618	339	0.00243093224688273	0.00243093224688273	27.7534672762054	3
1340	319.7	274.54	1.2847	6.39517472600119	9.38874652390869	340	-0.00437567804438999	0.00437567804438999	27.7578429542498	3
1341	323.19	273.96	1.2856	6.39955040404558	9.3843708458643	341	0.2085739867825	0.2085739867825	27.9664169410323	3
1342	336.93	278.19	1.2427	6.19097641726308	9.5929448326468	342	0.0617456790708086	0.0617456790708086	28.0281626201031	3
1343	339.76	279.33	1.23	6.12923073819227	9.65469051171761	343	-0.277612462593956	0.277612462593956	28.3057750826971	3
1344	328.79	266.4	1.2871	6.40684320078622	9.37707804912365	344	0.161413901192983	0.161413901192983	28.4671889838901	3
1345	331.2	259.1	1.2539	6.24542929959324	9.53849195031663	345	0.161413901192983	0.161413901192983	28.6286028850831	3
1346	339.57	245.76	1.2207	6.08401539840026	9.69990585150962	346	-0.0403534752982466	0.0403534752982466	28.6689563603813	3
1347	349.99	235.94	1.229	6.1243688736985	9.65955237621137	347	-0.00972372898752916	0.00972372898752916	28.6786800893688	3
1348	362.59	249	1.231	6.13409260268603	9.64982864722384	348	0.251844580777002	0.251844580777002	28.9305246701458	3
1349	370.18	241.84	1.1792	5.88224802190903	9.90167322800084	349	-0.111336696907205	0.111336696907205	29.041861367053	3
1350	371.57	245.54	1.2021	5.99358471881624	9.79033653109364	350	0.00437567804438643	0.00437567804438643	29.0462370450974	3
1351	373.51	249.36	1.2012	5.98920904077185	9.79471220913802	351	0.199336444244347	0.199336444244347	29.2455734893418	3
1352	368.06	240.41	1.1602	5.7898725965275	9.99404865338237	352	0.0598009332733032	0.0598009332733032	29.3053744226151	3
1353	369.29	240.22	1.1479	5.7300716632542	10.0538495866557	353	-0.356374667392942	0.356374667392942	29.661749090008	3
1354	350.65	256.15	1.2212	6.08644633064714	9.69747491926273	354	-0.0213922037725638	0.0213922037725638	29.6831412937806	3
1355	342.73	246.57	1.2256	6.10783853441971	9.67608271549017	355	-0.0116684747850329	0.0116684747850329	29.6948097685656	3
1356	346.73	256.76	1.228	6.11950700920474	9.66441424070513	356	-0.0952925440777861	0.0952925440777861	29.7901023126434	3
1357	340.62	255.1	1.2476	6.21479955328252	9.56912169662735	357	0.00486186449376547	0.00486186449376547	29.7949641771372	3
1358	342.32	253.18	1.2466	6.20993768878876	9.57398356112111	358	-0.0213922037725638	0.0213922037725638	29.8163563809097	3
1359	341.61	261.89	1.251	6.23132989256132	9.55259135734855	359	0.00486186449376547	0.00486186449376547	29.8212182454035	3
1360	341.97	265.99	1.25	6.22646802806756	9.55745322184232	360	0.130784154882264	0.130784154882264	29.9520024002858	3
1361	350.4	263.79	1.2231	6.09568387318529	9.68823737672458	361	-0.159469155395476	0.159469155395476	30.1114715556812	3
1362	336.42	268.39	1.2559	6.25515302858077	9.5287682213291	362	0.0928616118309034	0.0928616118309034	30.2043331675121	3
1363	338.4	276.35	1.2368	6.16229141674987	9.62162983316001	363	-0.00243093224688451	0.00243093224688451	30.206764099759	3
1364	339.15	276.6	1.2373	6.16472234899675	9.61919890091312	364	0.028685000513212	0.028685000513212	30.2354491002722	3
1365	340.01	279.44	1.2314	6.13603734848354	9.64788390142633	365	-0.235314241498203	0.235314241498203	30.4707633417704	3
1366	319.65	279.02	1.2798	6.37135158998174	9.41256965992813	366	-0.0262540682663275	0.0262540682663275	30.4970174100368	3
1367	321.1	272.62	1.2852	6.39760565824807	9.3863155916618	367	-0.0593147468239277	0.0593147468239277	30.5563321568607	3
1368	321.17	269.27	1.2974	6.456920405072	9.32700084483788	368	0.0145855934812928	0.0145855934812928	30.570917750342	3
1369	322.48	264.43	1.2944	6.4423348115907	9.34158643831917	369	-0.0311159327600912	0.0311159327600912	30.6020336831021	3
1370	318.56	260.87	1.3008	6.4734507443508	9.31047050555908	370	-0.0238231360194483	0.0238231360194483	30.6258568191215	3
1371	317.29	260.46	1.3057	6.49727388037024	9.28664736953963	371	0.0403534752982466	0.0403534752982466	30.6662102944198	3
1372	319.53	249.98	1.2974	6.456920405072	9.32700084483788	372	-0.0233369495700693	0.0233369495700693	30.6895472439898	3
1373	318.63	233.81	1.3022	6.48025735464207	9.30366389526781	373	0.0116684747850329	0.0116684747850329	30.7012157187749	3
1374	317.94	234.25	1.2998	6.46858887985703	9.31533237005284	374	0.0593147468239295	0.0593147468239295	30.7605304655988	3
1375	327.28	239.77	1.2876	6.40927413303311	9.37464711687677	375	0.0641766113176914	0.0641766113176914	30.8247070769165	3
1376	332.21	240.73	1.2744	6.34509752171541	9.43882372819446	376	0.0213922037725638	0.0213922037725638	30.8460992806891	3
1377	328.53	236.83	1.27	6.32370531794285	9.46021593196702	377	0.211004919029381	0.211004919029381	31.0571041997184	3
1378	349.52	232.4	1.2266	6.11270039891347	9.67122085099641	378	-0.0116684747850364	0.0116684747850364	31.0687726745035	3
1379	357.01	230.46	1.229	6.1243688736985	9.65955237621137	379	0.0238231360194465	0.0238231360194465	31.0925958105229	3
1380	339.39	230.38	1.2241	6.10054573767906	9.68337551223082	380	-0.111822883356584	0.111822883356584	31.2044186938795	3
1381	339.16	238.32	1.2471	6.21236862103564	9.57155262887423	381	0.0714694080583396	0.0714694080583396	31.2758881019378	3
1382	335.48	234.47	1.2324	6.1408992129773	9.64302203693257	382	-0.299004666366519	0.299004666366519	31.5748927683044	3
1383	321	231.3	1.2939	6.43990387934382	9.34401737056605	383	0.229966190555063	0.229966190555063	31.8048589588594	3
1384	335.8	241.69	1.2466	6.20993768878876	9.57398356112111	384	-0.173082375978018	0.173082375978018	31.9779413348374	3
1385	328.97	242.82	1.2822	6.38302006476678	9.4009011851431	385	0.0330606785575984	0.0330606785575984	32.011002013395	3
1386	329.78	239.12	1.2754	6.34995938620918	9.4339618637007	386	0.277612462593956	0.277612462593956	32.288614475989	3
1387	358.8	232.57	1.2183	6.07234692361522	9.71157432629465	387	-0.00680661029127094	0.00680661029127094	32.2954210862803	3
1388	361.56	242.87	1.2197	6.07915353390649	9.70476771600338	388	-0.00486186449376369	0.00486186449376369	32.300282950774	3
1389	361.76	235.68	1.2207	6.08401539840026	9.69990585150962	389	0.244551784036354	0.244551784036354	32.5448347348104	3
1390	372.07	237.09	1.1704	5.8394636143639	9.94445763554597	390	-0.0807069505964897	0.0807069505964897	32.6255416854069	3
1391	371.42	235.42	1.187	5.92017056496039	9.86375068494948	391	-0.125922290388502	0.125922290388502	32.7514639757954	3
1392	363.4	235.38	1.2129	6.0460928553489	9.73782839456098	392	0.237258987295711	0.237258987295711	32.9887229630911	3
1393	385.3	230.14	1.1641	5.80883386805319	9.97508738185669	393	0.149745426407947	0.149745426407947	33.138468389499	3
1394	392.67	236.54	1.1333	5.65908844164524	10.1248328082646	394	-0.0972372898752916	0.0972372898752916	33.2357056793743	3
1395	382.66	237.07	1.1533	5.75632573152053	10.0275955183893	395	0.104530086615938	0.104530086615938	33.3402357659903	3
1396	394.85	253.43	1.1318	5.65179564490459	10.1321256050053	396	-0.0238231360194465	0.0238231360194465	33.3640589020097	3
1397	391.7	253.99	1.1367	5.67561878092404	10.1083024689858	397	-0.0165303392787983	0.0165303392787983	33.3805892412885	3
1398	390.45	254.08	1.1401	5.69214912020284	10.091772129707	398	0.00437567804438821	0.00437567804438821	33.3849649193329	3
1399	392.44	260.16	1.1392	5.68777344215845	10.0961478077514	399	0.0145855934812928	0.0145855934812928	33.3995505128142	3
1400	389.78	259.04	1.1362	5.67318784867716	10.1107334012327	400	0.0427844075451276	0.0427844075451276	33.4423349203593	3
1401	398.97	246.09	1.1274	5.63040344113203	10.1535178087778	401	0.196905511997464	0.196905511997464	33.6392404323568	3
1402	411.79	251.1	1.0869	5.43349792913456	10.3504233207753	402	-0.215866783523145	0.215866783523145	33.8551072158799	3
1403	400.22	256.79	1.1313	5.64936471265771	10.1345565372522	403	-0.0573700010264222	0.0573700010264222	33.9124772169064	3
1404	394.18	261.41	1.1431	5.70673471368413	10.0771865362257	404	0.00972372898753093	0.00972372898753093	33.9222009458939	3
1405	387.13	265.7	1.1411	5.6970109846966	10.0869102652133	405	0.132728900679771	0.132728900679771	34.0549298465736	3
1406	382.56	259.35	1.1138	5.56428208401683	10.219639165893	406	-0.00680661029127094	0.00680661029127094	34.0617364568649	3
1407	385.48	249.6	1.1152	5.5710886943081	10.2128325556018	407	-0.353943735146059	0.353943735146059	34.415680192011	3
1408	369.61	265.83	1.188	5.92503242945416	9.85888882045571	408	-0.00486186449376369	0.00486186449376369	34.4205420565047	3
1409	363.84	262.68	1.189	5.92989429394792	9.85402695596195	409	0.0831378828433742	0.0831378828433742	34.5036799393481	3
1410	368.45	270.07	1.1719	5.84675641110455	9.93716483880532	410	-0.1920436475037	0.1920436475037	34.6957235868518	3
1411	355.94	274.39	1.2114	6.03880005860825	9.74512119130162	411	-0.0213922037725638	0.0213922037725638	34.7171157906244	3
1412	358.04	279.41	1.2158	6.06019226238081	9.72372898752906	412	-0.114253815603465	0.114253815603465	34.8313696062279	3
1413	337.15	277.33	1.2393	6.17444607798428	9.6094751719256	413	-0.00923754253815368	0.00923754253815368	34.840607148766	3
1414	333.93	273.57	1.2412	6.18368362052243	9.60023762938744	414	-0.0714694080583378	0.0714694080583378	34.9120765568243	3
1415	341.94	263.92	1.2559	6.25515302858077	9.5287682213291	415	-0.0281988140638347	0.0281988140638347	34.9402753708882	3
1416	339.67	261.51	1.2617	6.2833518426446	9.50056940726527	416	0.0855688150902569	0.0855688150902569	35.0258441859784	3
1417	335.47	272.7	1.2441	6.19778302755435	9.58613822235553	417	-0.254275513023885	0.254275513023885	35.2801196990023	3
1418	316.28	270.01	1.2964	6.45205854057823	9.33186270933164	418	0.0165303392787983	0.0165303392787983	35.2966500382811	3
1419	316.47	270.92	1.293	6.43552820129943	9.34839304861044	419	-0.0495910178363985	0.0495910178363985	35.3462410561175	3
1420	315.45	263.05	1.3032	6.48511921913583	9.29880203077404	420	-0.0213922037725638	0.0213922037725638	35.3676332598901	3
1421	317.24	259.31	1.3076	6.5065114229084	9.27740982700148	421	0.118629493647855	0.118629493647855	35.4862627535379	3
1422	320.35	272.7	1.2832	6.38788192926054	9.39603932064933	422	-0.0758450861027278	0.0758450861027278	35.5621078396407	3
1423	315.32	272.96	1.2988	6.46372701536327	9.32019423454661	423	0.0831378828433742	0.0831378828433742	35.645245722484	3
1424	324.1	272.76	1.2817	6.3805891325199	9.40333211738998	424	0.0140994070319174	0.0140994070319174	35.659345129516	3
1425	327.2	274.78	1.2788	6.36648972548798	9.4174315244219	425	0.170651443731135	0.170651443731135	35.8299965732471	3
1426	337.35	273.56	1.2437	6.19583828175684	9.58808296815303	426	-0.00923754253815368	0.00923754253815368	35.8392341157852	3
1427	336.97	273.6	1.2456	6.205075824295	9.57884542561488	427	-0.0452153397920103	0.0452153397920103	35.8844494555773	3
1428	340.64	267.33	1.2549	6.25029116408701	9.53363008582287	428	0.1755133082249	0.1755133082249	36.0599627638021	3
1429	346.25	278.2	1.2188	6.07477785586211	9.70914339404777	429	-0.0281988140638347	0.0281988140638347	36.088161577866	3
1430	354.69	266.7	1.2246	6.10297666992594	9.68094457998393	430	0.0641766113176914	0.0641766113176914	36.1523381891837	3
1431	356.65	271.77	1.2114	6.03880005860825	9.74512119130162	431	0.118629493647855	0.118629493647855	36.2709676828315	3
1432	364.01	261.7	1.187	5.92017056496039	9.86375068494948	432	-0.135159832926654	0.135159832926654	36.4061275157582	3
1433	356.66	269.71	1.2148	6.05533039788705	9.72859085202283	433	-0.0213922037725638	0.0213922037725638	36.4275197195307	3
1434	348.16	267.3	1.2192	6.07672260165961	9.70719864825026	434	-0.254275513023885	0.254275513023885	36.6817952325546	3
1435	332.82	267.4	1.2715	6.3309981146835	9.45292313522638	435	0.0140994070319174	0.0140994070319174	36.6958946395866	3
1436	326.13	262.6	1.2686	6.31689870765158	9.4670225422583	436	0.254275513023885	0.254275513023885	36.9501701526104	3
1437	341.55	245.34	1.2163	6.06262319462769	9.72129805528218	437	-0.313590259847812	0.313590259847812	37.2637604124582	3
1438	328.47	240.78	1.2808	6.37621345447551	9.40770779543437	438	0.237745173745084	0.237745173745084	37.5015055862033	3
1439	334.98	237.39	1.2319	6.13846828073042	9.64545296917945	439	0.0427844075451276	0.0427844075451276	37.5442899937485	3
1440	339.49	235.04	1.2231	6.09568387318529	9.68823737672458	440	-0.0384087295007394	0.0384087295007394	37.5826987232492	3
1441	332.85	233.69	1.231	6.13409260268603	9.64982864722384	441	-0.0661213571151968	0.0661213571151968	37.6488200803644	3
1442	337.11	239.56	1.2446	6.20021395980123	9.58370729010864	442	-0.0121546612344119	0.0121546612344119	37.6609747415988	3
1443	344.25	253.31	1.2471	6.21236862103564	9.57155262887423	443	-0.0495910178363985	0.0495910178363985	37.7105657594352	3
1444	339.58	259.88	1.2573	6.26195963887204	9.52196161103783	444	0.208573986782499	0.208573986782499	37.9191397462177	3
1445	350.86	252.87	1.2144	6.05338565208954	9.73053559782033	445	-0.0233369495700693	0.0233369495700693	37.9424766957878	3
1446	364.01	254.3	1.2192	6.07672260165961	9.70719864825026	446	-0.0617456790708104	0.0617456790708104	38.0042223748586	3
1447	358.44	253.9	1.2319	6.13846828073042	9.64545296917945	447	0.118629493647855	0.118629493647855	38.1228518685064	3
1448	359.35	257.69	1.2075	6.01983878708257	9.76408246282731	448	0.106961018862819	0.106961018862819	38.2298128873693	3
1449	366.23	260.95	1.1855	5.91287776821975	9.87104348169013	449	0.0471600855895176	0.0471600855895176	38.2769729729588	3
1450	367.6	260.35	1.1758	5.86571768263023	9.91820356727964	450	0.0690384758114551	0.0690384758114551	38.3460114487702	3
1451	369.59	259.84	1.1616	5.79667920681877	9.9872420430911	451	0.00243093224688273	0.00243093224688273	38.3484423810171	3
1452	381.5	246.78	1.1611	5.79424827457189	9.98967297533798	452	0.116198561400971	0.116198561400971	38.4646409424181	3
1453	382.89	246.5	1.1372	5.67804971317092	10.105871536739	453	0.137590765173538	0.137590765173538	38.6022317075916	3
1454	404.81	233.75	1.1089	5.54045894799738	10.2434623019125	454	-0.0403534752982466	0.0403534752982466	38.6425851828899	3
1455	406.94	239.22	1.1172	5.58081242329563	10.2031088266142	455	0.0996682221221725	0.0996682221221725	38.742253405012	3
1456	412.11	242.98	1.0967	5.48114420117346	10.3027770487364	456	0.118629493647855	0.118629493647855	38.8608828986599	3
1457	411.76	246.75	1.0723	5.3625147075256	10.4214065423843	457	-0.0403534752982466	0.0403534752982466	38.9012363739581	3
1458	415.09	249.74	1.0806	5.40286818282385	10.381053067086	458	-0.0213922037725638	0.0213922037725638	38.9226285777307	3
1459	412.6	245.29	1.085	5.42426038659641	10.3596608633135	459	-0.165789579237369	0.165789579237369	39.0884181569681	3
1460	407.51	254.21	1.1191	5.59004996583378	10.1938712840761	460	0.187181783009933	0.187181783009933	39.275599939978	3
1461	399.44	267.38	1.0806	5.40286818282385	10.381053067086	461	-0.199336444244345	0.199336444244345	39.4749363842224	3
1462	395.65	248.1	1.1216	5.60220462706819	10.1817166228417	462	0.168706697933629	0.168706697933629	39.643643082156	3
1463	407.89	234.37	1.0869	5.43349792913456	10.3504233207753	463	0.351512802899176	0.351512802899176	39.9951558850552	3
1464	425.68	232.41	1.0146	5.08198512623539	10.7019361236745	464	-0.00729279674064642	0.00729279674064642	40.0024486817958	3
1465	427.37	235.16	1.0161	5.08927792297604	10.6946433269338	465	-0.13321508712915	0.13321508712915	40.135663768925	3
1466	431.1	244.36	1.0435	5.22249301010518	10.5614282398047	466	0.128353222635385	0.128353222635385	40.2640169915603	3
1467	442.12	248.16	1.0171	5.0941397874698	10.6897814624401	467	-0.0213922037725638	0.0213922037725638	40.2854091953329	3
1468	450.22	249.79	1.0215	5.11553199124236	10.6683892586675	468	-0.0165303392787983	0.0165303392787983	40.3019395346117	3
1469	456.96	243.74	1.0249	5.13206233052116	10.6518589193887	469	0.0306297463107157	0.0306297463107157	40.3325692809224	3
1470	456.27	246.25	1.0186	5.10143258421045	10.6824886656994	470	0.0286850005132102	0.0286850005132102	40.3612542814356	3
1471	453.72	230.64	1.0127	5.07274758369724	10.7111736662126	471	-0.0165303392787983	0.0165303392787983	40.3777846207144	3
1472	449.81	237.36	1.0161	5.08927792297604	10.6946433269338	472	-0.00243093224688273	0.00243093224688273	40.3802155529613	3
1473	450.07	235.81	1.0166	5.09170885522292	10.692212394687	473	-0.0238231360194465	0.0238231360194465	40.4040386889808	3
1474	453.95	236.59	1.0215	5.11553199124236	10.6683892586675	474	0.00486186449376547	0.00486186449376547	40.4089005534745	3
1475	459.06	251.15	1.0205	5.1106701267486	10.6732511231613	475	0.00729279674064642	0.00729279674064642	40.4161933502152	3
1476	472.61	255.7	1.019	5.10337733000795	10.6805439199019	476	-0.00243093224688451	0.00243093224688451	40.4186242824621	3
1477	473.59	251.93	1.0195	5.10580826225484	10.678112987655	477	-0.00729279674064465	0.00729279674064465	40.4259170792027	3
1478	478.64	254.86	1.021	5.11310105899548	10.6708201909144	478	0.0140994070319156	0.0140994070319156	40.4400164862346	3
1479	490.69	264.21	1.0181	5.09900165196356	10.6849195979463	479	0.0072927967406482	0.0072927967406482	40.4473092829753	3
1480	492.7	264.18	1.0166	5.09170885522292	10.692212394687	480	-0.0116684747850346	0.0116684747850346	40.4589777577603	3
1481	491.96	263.81	1.019	5.10337733000795	10.6805439199019	481	0.0140994070319174	0.0140994070319174	40.4730771647922	3
1482	488.57	259.14	1.0161	5.08927792297604	10.6946433269338	482	-0.0379225430513657	0.0379225430513657	40.5109997078436	3
1483	486.95	274.63	1.0239	5.1272004660274	10.6567207838825	483	-0.0189612715256811	0.0189612715256811	40.5299609793693	3
1484	494.15	279.28	1.0278	5.14616173755308	10.6377595123568	484	0.0306297463107175	0.0306297463107175	40.56059072568	3
1485	469.45	273.55	1.0215	5.11553199124236	10.6683892586675	485	0.00243093224688273	0.00243093224688273	40.5630216579269	3
1486	470.22	264.04	1.021	5.11310105899548	10.6708201909144	486	0.0140994070319156	0.0140994070319156	40.5771210649588	3
1487	472.98	266.33	1.0181	5.09900165196356	10.6849195979463	487	-0.0140994070319156	0.0140994070319156	40.5912204719907	3
1488	475.18	270.87	1.021	5.11310105899548	10.6708201909144	488	0.0140994070319156	0.0140994070319156	40.6053198790226	3
1489	474.59	269.33	1.0181	5.09900165196356	10.6849195979463	489	-0.0116684747850329	0.0116684747850329	40.6169883538076	3
1490	476.62	258.55	1.0205	5.1106701267486	10.6732511231613	490	0	0	40.6169883538076	3
1491	468.2	258.58	1.0205	5.1106701267486	10.6732511231613	491	-0.0165303392788019	0.0165303392788019	40.6335186930864	3
1492	464.91	260.91	1.0239	5.1272004660274	10.6567207838825	492	0.0116684747850364	0.0116684747850364	40.6451871678715	3
1493	465.73	258.98	1.0215	5.11553199124236	10.6683892586675	493	-0.0165303392787983	0.0165303392787983	40.6617175071503	3
1494	467.62	261.41	1.0249	5.13206233052116	10.6518589193887	494	0.0427844075451276	0.0427844075451276	40.7045019146954	3
1495	462.2	252.53	1.0161	5.08927792297604	10.6946433269338	495	-0.0140994070319174	0.0140994070319174	40.7186013217273	3
1496	459.02	247.95	1.019	5.10337733000795	10.6805439199019	496	0.00680661029126917	0.00680661029126917	40.7254079320186	3
1497	456.59	241.88	1.0176	5.09657071971668	10.6873505301932	497	-0.00243093224688273	0.00243093224688273	40.7278388642655	3
1498	461.14	230.94	1.0181	5.09900165196356	10.6849195979463	498	-0.00680661029127094	0.00680661029127094	40.7346454745567	3
1499	461.11	234.71	1.0195	5.10580826225484	10.678112987655	499	0.00680661029127094	0.00680661029127094	40.741452084848	3
1500	449.34	245.99	1.0181	5.09900165196356	10.6849195979463	500	NA	NA	NA	3
