# Supplementary material for: Assessment of crusting effects on interrill erosion by laser scanning
Source: PeerJ. 2020 Jan 31;8:e8487. doi: 10.7717/peerj.8487 (PMC6996510; doi:10.7717/peerj.8487)
Supplement: Data S1 — Each has two transects and four subplots. [file peerj-08-8487-s001.zip › raw data for uploading/cs10plotd.txt]

x	y	z	cal	h	code	deltah	absh	cumsumh	number
1	264.09	427.31	1.0229	5.12233860153363	10.6995051914276	1	-0.147314494161066	0.147314494161066	0.147314494161066	1
2	267.74	430.7	1.0532	5.2696530956947	10.5521906972665	2	0.173082375978016	0.173082375978016	0.320396870139081	1
3	271.14	433.33	1.0176	5.09657071971668	10.7252730732446	3	0.00729279674064642	0.00729279674064642	0.327689666879728	1
4	254.92	430.35	1.0161	5.08927792297604	10.7325658699852	4	-0.185237037212428	0.185237037212428	0.512926704092155	1
5	266.49	433.43	1.0542	5.27451496018846	10.5473288327728	5	0.154121104452337	0.154121104452337	0.667047808544492	1
6	270.02	441.66	1.0225	5.12039385573613	10.7014499372251	6	0.00486186449376191	0.00486186449376191	0.671909673038254	1
7	271.14	446.95	1.0215	5.11553199124236	10.7063118017189	7	0.0189612715256828	0.0189612715256828	0.690870944563937	1
8	275.86	450.17	1.0176	5.09657071971668	10.7252730732446	8	-0.00486186449376369	0.00486186449376369	0.6957328090577	1
9	278.63	453.38	1.0186	5.10143258421045	10.7204112087508	9	0.00243093224688273	0.00243093224688273	0.698163741304583	1
10	274.14	445.46	1.0181	5.09900165196356	10.7228421409977	10	0.00486186449376369	0.00486186449376369	0.703025605798347	1
11	275.09	442.04	1.0171	5.0941397874698	10.7277040054914	11	-0.0140994070319174	0.0140994070319174	0.717125012830264	1
12	277.39	435.71	1.02	5.10823919450172	10.7136045984595	12	0.00486186449376547	0.00486186449376547	0.72198687732403	1
13	274.72	465.1	1.019	5.10337733000795	10.7184664629533	13	0.0140994070319156	0.0140994070319156	0.736086284355945	1
14	270.03	464.99	1.0161	5.08927792297604	10.7325658699852	14	-0.0121546612344101	0.0121546612344101	0.748240945590355	1
15	260.09	471.86	1.0186	5.10143258421045	10.7204112087508	15	-0.0116684747850346	0.0116684747850346	0.75990942037539	1
16	261.74	462.87	1.021	5.11310105899548	10.7087427339658	16	-0.00729279674064642	0.00729279674064642	0.767202217116036	1
17	245.24	457.03	1.0225	5.12039385573613	10.7014499372251	17	0.00729279674064642	0.00729279674064642	0.774495013856683	1
18	244.57	455.43	1.021	5.11310105899548	10.7087427339658	18	0.0116684747850346	0.0116684747850346	0.786163488641717	1
19	239.28	476.56	1.0186	5.10143258421045	10.7204112087508	19	-0.0165303392788001	0.0165303392788001	0.802693827920518	1
20	240.25	479.14	1.022	5.11796292348925	10.703880869472	20	-0.00243093224688096	0.00243093224688096	0.805124760167399	1
21	238.25	487.59	1.0225	5.12039385573613	10.7014499372251	21	0.0238231360194447	0.0238231360194447	0.828947896186843	1
22	234.62	482.64	1.0176	5.09657071971668	10.7252730732446	22	-0.00680661029126917	0.00680661029126917	0.835754506478112	1
23	235.52	493.42	1.019	5.10337733000795	10.7184664629533	23	0	0	0.835754506478112	1
24	234.51	485.08	1.019	5.10337733000795	10.7184664629533	24	0.00194474579750548	0.00194474579750548	0.837699252275618	1
25	233.35	490.32	1.0186	5.10143258421045	10.7204112087508	25	-0.0189612715256811	0.0189612715256811	0.856660523801299	1
26	231.72	484.23	1.0225	5.12039385573613	10.7014499372251	26	0.00243093224688096	0.00243093224688096	0.85909145604818	1
27	235.1	492.15	1.022	5.11796292348925	10.703880869472	27	0.00972372898752916	0.00972372898752916	0.868815185035709	1
28	238.29	487.17	1.02	5.10823919450172	10.7136045984595	28	0.00243093224688273	0.00243093224688273	0.871246117282592	1
29	241.69	481.29	1.0195	5.10580826225484	10.7160355307064	29	-0.00243093224688273	0.00243093224688273	0.873677049529475	1
30	237.77	489.39	1.02	5.10823919450172	10.7136045984595	30	-0.00972372898752916	0.00972372898752916	0.883400778517004	1
31	239.82	490.5	1.022	5.11796292348925	10.703880869472	31	0.00243093224688096	0.00243093224688096	0.885831710763885	1
32	249.9	491.74	1.0215	5.11553199124236	10.7063118017189	32	0.0072927967406482	0.0072927967406482	0.893124507504533	1
33	240.34	481.8	1.02	5.10823919450172	10.7136045984595	33	0.00680661029127094	0.00680661029127094	0.899931117795804	1
34	231.51	475.14	1.0186	5.10143258421045	10.7204112087508	34	-0.00194474579750548	0.00194474579750548	0.901875863593309	1
35	232.37	481.45	1.019	5.10337733000795	10.7184664629533	35	-0.00486186449376547	0.00486186449376547	0.906737728087075	1
36	232.46	475.81	1.02	5.10823919450172	10.7136045984595	36	0.0116684747850346	0.0116684747850346	0.918406202872109	1
37	233.08	477.47	1.0176	5.09657071971668	10.7252730732446	37	0.00729279674064642	0.00729279674064642	0.925698999612756	1
38	248.19	480.03	1.0161	5.08927792297604	10.7325658699852	38	-0.00729279674064642	0.00729279674064642	0.932991796353402	1
39	245.08	486.54	1.0176	5.09657071971668	10.7252730732446	39	-0.0165303392787983	0.0165303392787983	0.949522135632201	1
40	251.49	489.59	1.021	5.11310105899548	10.7087427339658	40	0.00486186449376369	0.00486186449376369	0.954384000125964	1
41	255.44	494.3	1.02	5.10823919450172	10.7136045984595	41	0	0	0.954384000125964	1
42	241	484.63	1.02	5.10823919450172	10.7136045984595	42	0.00486186449376547	0.00486186449376547	0.95924586461973	1
43	233.3	478.88	1.019	5.10337733000795	10.7184664629533	43	-0.00486186449376547	0.00486186449376547	0.964107729113495	1
44	231.67	481.5	1.02	5.10823919450172	10.7136045984595	44	0.0116684747850346	0.0116684747850346	0.97577620389853	1
45	239.71	477.61	1.0176	5.09657071971668	10.7252730732446	45	-0.0238231360194447	0.0238231360194447	0.999599339917975	1
46	252.56	484.91	1.0225	5.12039385573613	10.7014499372251	46	0.0121546612344101	0.0121546612344101	1.01175400115238	1
47	257.46	472.77	1.02	5.10823919450172	10.7136045984595	47	-0.00486186449376369	0.00486186449376369	1.01661586564615	1
48	246.17	477.64	1.021	5.11310105899548	10.7087427339658	48	0.00972372898752916	0.00972372898752916	1.02633959463368	1
49	252.41	456.41	1.019	5.10337733000795	10.7184664629533	49	-0.0952925440777843	0.0952925440777843	1.12163213871146	1
50	255.32	456.94	1.0386	5.19866987408574	10.6231739188755	50	-0.149259239958571	0.149259239958571	1.27089137867003	1
51	251.68	448.5	1.0693	5.34792911404431	10.4739146789169	51	0.251358394327625	0.251358394327625	1.52224977299766	1
52	249.51	457.37	1.0176	5.09657071971668	10.7252730732446	52	-0.154121104452335	0.154121104452335	1.67637087744999	1
53	235.61	437.92	1.0493	5.25069182416902	10.5711519687922	53	-0.270805852302685	0.270805852302685	1.94717672975268	1
54	237.53	419.54	1.105	5.5214976764717	10.3003461164895	54	-0.330120599126612	0.330120599126612	2.27729732887929	1
55	232	398.31	1.1729	5.85161827559831	9.97022551736292	55	0.0427844075451276	0.0427844075451276	2.32008173642442	1
56	244.85	394.53	1.1641	5.80883386805319	10.013009924908	56	0.0427844075451276	0.0427844075451276	2.36286614396954	1
57	253.08	391.7	1.1553	5.76604946050806	10.0557943324532	57	0.00243093224688273	0.00243093224688273	2.36529707621643	1
58	255.87	391.37	1.1548	5.76361852826118	10.0582252647001	58	0.173568562427393	0.173568562427393	2.53886563864382	1
59	256.63	402.89	1.1191	5.59004996583378	10.2317938271275	59	-0.0952925440777825	0.0952925440777825	2.6341581827216	1
60	253.87	403.38	1.1387	5.68534250991157	10.1365012830497	60	0.0379225430513621	0.0379225430513621	2.67208072577296	1
61	254.17	400.35	1.1309	5.6474199668602	10.174423826101	61	-0.00194474579750548	0.00194474579750548	2.67402547157047	1
62	251.1	393.06	1.1313	5.64936471265771	10.1724790803035	62	-0.2849052593346	0.2849052593346	2.95893073090507	1
63	271.42	397.39	1.1899	5.93426997199231	9.88757382096892	63	0.650031282816316	0.650031282816316	3.60896201372139	1
64	269.08	402.42	1.0562	5.28423868917599	10.5376051037852	64	-0.0306297463107175	0.0306297463107175	3.6395917600321	1
65	269.59	402.05	1.0625	5.31486843548671	10.5069753574745	65	-0.460418567559501	0.460418567559501	4.1000103275916	1
66	266.57	411.93	1.1572	5.77528700304621	10.046556789915	66	0.0452153397920121	0.0452153397920121	4.14522566738362	1
67	258.58	409.66	1.1479	5.7300716632542	10.091772129707	67	0.507578653149015	0.507578653149015	4.65280432053263	1
68	265.04	421.42	1.0435	5.22249301010518	10.599350782856	68	-0.267888733606425	0.267888733606425	4.92069305413906	1
69	261.37	433.67	1.0986	5.49038174371161	10.3314620492496	69	0.165789579237371	0.165789579237371	5.08648263337643	1
70	265.85	443.9	1.0645	5.32459216447424	10.497251628487	70	-0.0636904248683159	0.0636904248683159	5.15017305824474	1
71	265.48	445.53	1.0776	5.38828258934255	10.4335612036187	71	0.294142801872754	0.294142801872754	5.4443158601175	1
72	266.59	439.86	1.0171	5.0941397874698	10.7277040054914	72	-0.00486186449376369	0.00486186449376369	5.44917772461126	1
73	277.37	438.46	1.0181	5.09900165196356	10.7228421409977	73	-0.182806104965547	0.182806104965547	5.63198382957681	1
74	274.95	433.22	1.0557	5.28180775692911	10.5400360360321	74	0.0641766113176914	0.0641766113176914	5.6961604408945	1
75	278.18	428.14	1.0425	5.21763114561142	10.6042126473498	75	0.102099154369053	0.102099154369053	5.79825959526355	1
76	275.78	427.59	1.0215	5.11553199124236	10.7063118017189	76	0.00243093224688451	0.00243093224688451	5.80069052751044	1
77	279.14	430.74	1.021	5.11310105899548	10.7087427339658	77	0.0165303392787983	0.0165303392787983	5.81722086678923	1
78	276.72	435.84	1.0176	5.09657071971668	10.7252730732446	78	-0.00243093224688096	0.00243093224688096	5.81965179903612	1
79	272.32	433.87	1.0181	5.09900165196356	10.7228421409977	79	-0.185237037212429	0.185237037212429	6.00488883624855	1
80	269.48	404.75	1.0562	5.28423868917599	10.5376051037852	80	-0.0520219500832813	0.0520219500832813	6.05691078633183	1
81	278.98	418.22	1.0669	5.33626063925927	10.485583153702	81	0.232883309251323	0.232883309251323	6.28979409558315	1
82	273.82	426.22	1.019	5.10337733000795	10.7184664629533	82	0.00194474579750548	0.00194474579750548	6.29173884138065	1
83	272.39	420.84	1.0186	5.10143258421045	10.7204112087508	83	-0.436595431540056	0.436595431540056	6.72833427292071	1
84	268.39	416.56	1.1084	5.5380280157505	10.2838157772107	84	0.351512802899176	0.351512802899176	7.07984707581989	1
85	263.33	421.36	1.0361	5.18651521285133	10.6353285801099	85	-0.00243093224688273	0.00243093224688273	7.08227800806677	1
86	262.73	428.57	1.0366	5.18894614509821	10.632897647863	86	-0.387004413703657	0.387004413703657	7.46928242177043	1
87	262.39	415.76	1.1162	5.57595055880186	10.2458932341594	87	-0.0782760183496087	0.0782760183496087	7.54755844012004	1
88	257.92	416.25	1.1323	5.65422657715147	10.1676172158098	88	0.533832721415347	0.533832721415347	8.08139116153538	1
89	259.95	428.83	1.0225	5.12039385573613	10.7014499372251	89	-0.327203480430356	0.327203480430356	8.40859464196574	1
90	263.16	430.73	1.0898	5.44759733616648	10.3742464567948	90	0.104043900166563	0.104043900166563	8.5126385421323	1
91	266.87	431.91	1.0684	5.34355343599992	10.4782903569613	91	0.106961018862819	0.106961018862819	8.61959956099512	1
92	267.09	427.73	1.0464	5.2365924171371	10.5852513758241	92	0.116198561400974	0.116198561400974	8.73579812239609	1
93	263.66	425.57	1.0225	5.12039385573613	10.7014499372251	93	0.0189612715256811	0.0189612715256811	8.75475939392178	1
94	262.12	426.35	1.0186	5.10143258421045	10.7204112087508	94	-0.550363060694144	0.550363060694144	9.30512245461592	1
95	273.6	416.18	1.1318	5.65179564490459	10.1700481480566	95	0.372418820222361	0.372418820222361	9.67754127483828	1
96	274.78	411.66	1.0552	5.27937682468223	10.542466968279	96	-0.144883561914181	0.144883561914181	9.82242483675246	1
97	271	411.94	1.085	5.42426038659641	10.3975834063648	97	-0.28928093737899	0.28928093737899	10.1117057741315	1
98	271.79	416.94	1.1445	5.7135413239754	10.1083024689858	98	0.58390992570112	0.58390992570112	10.6956156998326	1
99	271.08	422.11	1.0244	5.12963139827428	10.692212394687	99	-0.1589829689461	0.1589829689461	10.8545986687787	1
100	269.09	402.16	1.0571	5.28861436722038	10.5332294257409	100	-0.280043394840838	0.280043394840838	11.1346420636195	1
101	275.06	383.92	1.1147	5.56865776206122	10.2531860309	101	-0.0403534752982431	0.0403534752982431	11.1749955389178	1
102	277.06	383.56	1.123	5.60901123735946	10.2128325556018	102	0.0826516963939952	0.0826516963939952	11.2576472353117	1
103	273.31	387.39	1.106	5.52635954096547	10.2954842519958	103	0.0500772042857758	0.0500772042857758	11.3077244395975	1
104	273.13	404.4	1.0957	5.47628233667969	10.3455614562815	104	0.132728900679771	0.132728900679771	11.4404533402773	1
105	266.91	407.73	1.0684	5.34355343599992	10.4782903569613	105	-0.270319665853307	0.270319665853307	11.7107730061306	1
106	260.83	413.21	1.124	5.61387310185323	10.207970691108	106	0.503202975104628	0.503202975104628	12.2139759812352	1
107	253.99	427.15	1.0205	5.1106701267486	10.7111736662126	107	-0.733655352109068	0.733655352109068	12.9476313333443	1
108	254.25	416.32	1.1714	5.84432547885767	9.97751831410357	108	0.740948148849716	0.740948148849716	13.688579482194	1
109	252.82	421.35	1.019	5.10337733000795	10.7184664629533	109	-0.0121546612344137	0.0121546612344137	13.7007341434284	1
110	260.25	427.46	1.0215	5.11553199124236	10.7063118017189	110	0.00243093224688451	0.00243093224688451	13.7031650756753	1
111	256.6	432.28	1.021	5.11310105899548	10.7087427339658	111	0.0189612715256811	0.0189612715256811	13.722126347201	1
112	254.68	419.35	1.0171	5.0941397874698	10.7277040054914	112	-0.704970351595856	0.704970351595856	14.4270966987968	1
113	260.4	414.8	1.1621	5.79911013906566	10.0227336538956	113	0.1424526296673	0.1424526296673	14.5695493284641	1
114	260.83	413.34	1.1328	5.65665750939836	10.1651862835629	114	0.334496277170999	0.334496277170999	14.9040456056351	1
115	254.84	407.63	1.064	5.32216123222736	10.4996825607339	115	-0.116198561400973	0.116198561400973	15.0202441670361	1
116	241.78	404.21	1.0879	5.43835979362833	10.3834839993329	116	-0.387004413703655	0.387004413703655	15.4072485807398	1
117	241.98	400.27	1.1675	5.82536420733198	9.99647958562925	117	0.225590512510674	0.225590512510674	15.6328390932504	1
118	249.97	400.25	1.1211	5.59977369482131	10.2220700981399	118	0.332551531373493	0.332551531373493	15.9653906246239	1
119	255.17	408.69	1.0527	5.26722216344782	10.5546216295134	119	-0.301435598613402	0.301435598613402	16.2668262232373	1
120	256.31	403.83	1.1147	5.56865776206122	10.2531860309	120	0.0758450861027278	0.0758450861027278	16.3426713093401	1
121	255.76	410.12	1.0991	5.49281267595849	10.3290311170027	121	-0.0617456790708086	0.0617456790708086	16.4044169884109	1
122	251.03	411.01	1.1118	5.5545583550293	10.2672854379319	122	0.330120599126611	0.330120599126611	16.7345375875375	1
123	240.36	416.07	1.0439	5.22443775590269	10.5974060370585	123	-0.297059920569012	0.297059920569012	17.0315975081065	1
124	232.81	409.49	1.105	5.5214976764717	10.3003461164895	124	0.0758450861027278	0.0758450861027278	17.1074425942092	1
125	242.72	403.52	1.0894	5.44565259036897	10.3761912025923	125	0.111822883356583	0.111822883356583	17.2192654775658	1
126	265.4	403.34	1.0664	5.33382970701239	10.4880140859488	126	-0.123491358141619	0.123491358141619	17.3427568357074	1
127	267.6	399.61	1.0918	5.45732106515401	10.3645227278072	127	-0.313590259847812	0.313590259847812	17.6563470955552	1
128	266.8	391.24	1.1563	5.77091132500182	10.0509324679594	128	0.180861359168039	0.180861359168039	17.8372084547233	1
129	263.37	391.53	1.1191	5.59004996583378	10.2317938271275	129	0.0782760183496105	0.0782760183496105	17.9154844730729	1
130	267.91	395.45	1.103	5.51177394748417	10.3100698454771	130	0.0447291533426331	0.0447291533426331	17.9602136264155	1
131	261.29	386.37	1.0938	5.46704479414154	10.3547989988197	131	-0.270319665853307	0.270319665853307	18.2305332922688	1
132	276.06	388.49	1.1494	5.73736445999485	10.0844793329664	132	0.242120851789474	0.242120851789474	18.4726541440583	1
133	274.53	402.58	1.0996	5.49524360820537	10.3266001847559	133	-0.0403534752982466	0.0403534752982466	18.5130076193566	1
134	272.13	402.23	1.1079	5.53559708350362	10.2862467094576	134	0.0709832216089623	0.0709832216089623	18.5839908409655	1
135	267.82	399.08	1.0933	5.46461386189466	10.3572299310666	135	-0.334496277170999	0.334496277170999	18.9184871181365	1
136	250.45	385	1.1621	5.79911013906566	10.0227336538956	136	-0.415689414216867	0.415689414216867	19.3341765323534	1
137	241.37	367.84	1.2476	6.21479955328252	9.60704423967871	137	-0.215866783523147	0.215866783523147	19.5500433158765	1
138	233.62	365.62	1.292	6.43066633680567	9.39117745615556	138	0.40596568522934	0.40596568522934	19.9560090011059	1
139	234.16	359.84	1.2085	6.02470065157633	9.7971431413849	139	0.273236784549564	0.273236784549564	20.2292457856554	1
140	261.28	375.49	1.1523	5.75146386702677	10.0703799259345	140	-0.251844580777	0.251844580777	20.4810903664324	1
141	271.39	376.77	1.2041	6.00330844780377	9.81853534515747	141	0.263513055562036	0.263513055562036	20.7446034219945	1
142	273.82	381.51	1.1499	5.73979539224173	10.0820484007195	142	0.218297715770028	0.218297715770028	20.9629011377645	1
143	271.59	381.55	1.105	5.5214976764717	10.3003461164895	143	-0.0855688150902552	0.0855688150902552	21.0484699528548	1
144	278.9	386.14	1.1226	5.60706649156196	10.2147773013993	144	0.204198308738111	0.204198308738111	21.2526682615929	1
145	273.05	411.87	1.0806	5.40286818282385	10.4189756101374	145	0.242120851789473	0.242120851789473	21.4947891133823	1
146	278.54	414.81	1.0308	5.16074733103437	10.6610964619269	146	-0.0996682221221725	0.0996682221221725	21.5944573355045	1
147	279.03	410.82	1.0513	5.26041555315655	10.5614282398047	147	-0.336927209417883	0.336927209417883	21.9313845449224	1
148	261.19	403.1	1.1206	5.59734276257443	10.2245010303868	148	0.275181530347073	0.275181530347073	22.2065660752695	1
149	262.03	397.9	1.064	5.32216123222736	10.4996825607339	149	-0.194474579750581	0.194474579750581	22.40104065502	1
150	278.92	384.02	1.104	5.51663581197794	10.3052079809833	150	-0.396241956241807	0.396241956241807	22.7972826112619	1
151	276.36	378.72	1.1855	5.91287776821975	9.90896602474149	151	-0.375335938918623	0.375335938918623	23.1726185501805	1
152	274.85	363.48	1.2627	6.28821370713837	9.53363008582287	152	-0.0904306795840224	0.0904306795840224	23.2630492297645	1
153	277.44	350.96	1.2813	6.37864438672239	9.44319940623884	153	0.254275513023886	0.254275513023886	23.5173247427884	1
154	265.49	354.94	1.229	6.1243688736985	9.69747491926273	154	0.00923754253815368	0.00923754253815368	23.5265622853265	1
155	260.26	352	1.2271	6.11513133116035	9.70671246180088	155	0.0831378828433742	0.0831378828433742	23.6097001681699	1
156	263.82	359.9	1.21	6.03199344831698	9.78985034464426	156	-0.142452629667304	0.142452629667304	23.7521527978372	1
157	256.64	352.44	1.2393	6.17444607798428	9.64739771497695	157	-0.0092375425381519	0.0092375425381519	23.7613903403754	1
158	254.74	353.13	1.2412	6.18368362052243	9.6381601724388	158	0.144883561914185	0.144883561914185	23.9062739022896	1
159	253.81	355.48	1.2114	6.03880005860825	9.78304373435299	159	0.374849752469244	0.374849752469244	24.2811236547588	1
160	254.15	379.65	1.1343	5.663950306139	10.1578934868222	160	-0.431733567046289	0.431733567046289	24.7128572218051	1
161	248.98	369.91	1.2231	6.09568387318529	9.72615991977594	161	0.203712122288731	0.203712122288731	24.9165693440938	1
162	264.12	378.82	1.1812	5.89197175089656	9.92987204206467	162	0.0525081365326585	0.0525081365326585	24.9690774806265	1
163	260.69	379.07	1.1704	5.8394636143639	9.98238017859733	163	-0.0140994070319174	0.0140994070319174	24.9831768876584	1
164	252.75	386	1.1733	5.85356302139582	9.96828077156541	164	0.073414153855845	0.073414153855845	25.0565910415142	1
165	249.4	382.52	1.1582	5.78014886753997	10.0416949254213	165	0.0807069505964915	0.0807069505964915	25.1372979921107	1
166	256.66	384.34	1.1416	5.69944191694348	10.1224018760178	166	-0.177944240471781	0.177944240471781	25.3152422325825	1
167	253.98	385.74	1.1782	5.87738615741527	9.94445763554597	167	-0.0549390687795395	0.0549390687795395	25.3701813013621	1
168	243.76	384.69	1.1895	5.9323252261948	9.88951856676643	168	0.0831378828433706	0.0831378828433706	25.4533191842054	1
169	238	380.2	1.1724	5.84918734335143	9.9726564496098	169	0.0549390687795395	0.0549390687795395	25.508258252985	1
170	233.89	382.99	1.1611	5.79424827457189	10.0275955183893	170	-0.270805852302683	0.270805852302683	25.7790641052876	1
171	233.81	378.99	1.2168	6.06505412687458	9.75678966608666	171	0.401103820735573	0.401103820735573	26.1801679260232	1
172	239	388.65	1.1343	5.663950306139	10.1578934868222	172	-0.156552036699217	0.156552036699217	26.3367199627224	1
173	231.11	398	1.1665	5.82050234283822	10.001341450123	173	0.702539419348975	0.702539419348975	27.0392593820714	1
174	233.18	429.43	1.022	5.11796292348925	10.703880869472	174	0.0238231360194465	0.0238231360194465	27.0630825180909	1
175	244.2	428.78	1.0171	5.0941397874698	10.7277040054914	175	-0.313104073398437	0.313104073398437	27.3761865914893	1
176	238.19	418.96	1.0815	5.40724386086824	10.414599932093	176	-0.235314241498202	0.235314241498202	27.6115008329875	1
177	234.78	394.82	1.1299	5.64255810236644	10.1792856905948	177	-0.0520219500832813	0.0520219500832813	27.6635227830708	1
178	244.81	387.44	1.1406	5.69458005244972	10.1272637405115	178	-0.0213922037725638	0.0213922037725638	27.6849149868433	1
179	230.03	394.75	1.145	5.71597225622228	10.105871536739	179	-0.0525081365326567	0.0525081365326567	27.737423123376	1
180	240.77	399.75	1.1558	5.76848039275494	10.0533634002063	180	0.00729279674064642	0.00729279674064642	27.7447159201166	1
181	241.53	399.16	1.1543	5.76118759601429	10.0606561969469	181	-0.0165303392787983	0.0165303392787983	27.7612462593954	1
182	235.35	393.59	1.1577	5.77771793529309	10.0441258576681	182	-0.237258987295711	0.237258987295711	27.9985052466912	1
183	243.43	381.02	1.2065	6.0149769225888	9.80686687037243	183	0.0422982210957521	0.0422982210957521	28.0408034677869	1
184	242.66	380.41	1.1978	5.97267870149305	9.84916509146818	184	0.2849052593346	0.2849052593346	28.3257087271215	1
185	245.99	376.64	1.1392	5.68777344215845	10.1340703508028	185	-0.106474832413443	0.106474832413443	28.4321835595349	1
186	241.53	379.1	1.1611	5.79424827457189	10.0275955183893	186	-0.201767376491226	0.201767376491226	28.6339509360262	1
187	236.92	368.77	1.2026	5.99601565106312	9.82582814189811	187	-0.1424526296673	0.1424526296673	28.7764035656935	1
188	230.47	358.28	1.2319	6.13846828073042	9.68337551223081	188	-0.228021444757557	0.228021444757557	29.004425010451	1
189	237.03	338.98	1.2788	6.36648972548798	9.45535406747326	189	0.325258734632847	0.325258734632847	29.3296837450839	1
190	251.49	350.1	1.2119	6.04123099085513	9.7806128021061	190	-0.166275765686747	0.166275765686747	29.4959595107706	1
191	238.95	367.23	1.2461	6.20750675654188	9.61433703641936	191	0.199336444244345	0.199336444244345	29.695295955015	1
192	231.43	347.35	1.2051	6.00817031229753	9.8136734806637	192	-0.194474579750581	0.194474579750581	29.8897705347656	1
193	256.43	352.08	1.2451	6.20264489204811	9.61919890091312	193	0.111336696907207	0.111336696907207	30.0011072316728	1
194	252.2	353.08	1.2222	6.0913081951409	9.73053559782033	194	0.199336444244345	0.199336444244345	30.2004436759171	1
195	242.24	349.1	1.1812	5.89197175089656	9.92987204206467	195	-0.503202975104628	0.503202975104628	30.7036466510217	1
196	238.46	332.94	1.2847	6.39517472600119	9.42666906696005	196	-0.0807069505964897	0.0807069505964897	30.7843536016182	1
197	236.03	320.55	1.3013	6.47588167659768	9.34596211636356	197	0.052508136532655	0.052508136532655	30.8368617381509	1
198	247.31	333.28	1.2905	6.42337354006502	9.39847025289621	198	-0.0972372898752898	0.0972372898752898	30.9340990280262	1
199	246.62	331.39	1.3105	6.52061082994031	9.30123296302092	199	0.417634160014375	0.417634160014375	31.3517331880405	1
200	245.23	329.71	1.2246	6.10297666992594	9.7188671230353	200	-0.306297463107168	0.306297463107168	31.6580306511477	1
201	251.85	328.81	1.2876	6.40927413303311	9.41256965992813	201	0.0617456790708104	0.0617456790708104	31.7197763302185	1
202	252.15	326.92	1.2749	6.3475284539623	9.47431533899894	202	-0.156552036699217	0.156552036699217	31.8763283669177	1
203	255.01	333.63	1.3071	6.50408049066151	9.31776330229972	203	0.320396870139081	0.320396870139081	32.1967252370568	1
204	255.71	338.22	1.2412	6.18368362052243	9.6381601724388	204	-0.254275513023885	0.254275513023885	32.4510007500807	1
205	258.57	327.16	1.2935	6.43795913354632	9.38388465941492	205	0.27566771679645	0.27566771679645	32.7266684668772	1
206	275.71	326.68	1.2368	6.16229141674987	9.65955237621137	206	0.128353222635383	0.128353222635383	32.8550216895125	1
207	277.55	338.72	1.2104	6.03393819411448	9.78790559884675	207	-0.0666075435645741	0.0666075435645741	32.9216292330771	1
208	279.89	340.75	1.2241	6.10054573767906	9.72129805528218	208	-0.223159580263793	0.223159580263793	33.1447888133409	1
209	277.66	333.09	1.27	6.32370531794285	9.49813847501838	209	0.291711869625875	0.291711869625875	33.4365006829668	1
210	277.27	328.91	1.21	6.03199344831698	9.78985034464426	210	-0.0471600855895176	0.0471600855895176	33.4836607685563	1
211	278.34	321.96	1.2197	6.07915353390649	9.74269025905474	211	0.0923754253815261	0.0923754253815261	33.5760361939378	1
212	279.61	327.47	1.2007	5.98677810852497	9.83506568443627	212	-0.196905511997464	0.196905511997464	33.7729417059353	1
213	279.4	344.25	1.2412	6.18368362052243	9.6381601724388	213	-0.0238231360194447	0.0238231360194447	33.7967648419547	1
214	271.66	349.38	1.2461	6.20750675654188	9.61433703641936	214	0.0354916108044812	0.0354916108044812	33.8322564527592	1
215	272.28	351.34	1.2388	6.1720151457374	9.64982864722384	215	0.158982968946098	0.158982968946098	33.9912394217053	1
216	271.46	351.53	1.2061	6.0130321767913	9.80881161616994	216	-0.0923754253815261	0.0923754253815261	34.0836148470868	1
217	272.95	352.2	1.2251	6.10540760217282	9.71643619078841	217	-0.0306297463107157	0.0306297463107157	34.1142445933976	1
218	272.64	343.34	1.2314	6.13603734848354	9.6858064444777	218	0.137590765173536	0.137590765173536	34.2518353585711	1
219	266.94	336.6	1.2031	5.99844658331	9.82339720965123	219	-0.209060173231874	0.209060173231874	34.460895531803	1
220	273.59	338.96	1.2461	6.20750675654188	9.61433703641936	220	0.0116684747850329	0.0116684747850329	34.472564006588	1
221	274.96	345.74	1.2437	6.19583828175684	9.62600551120439	221	0.209060173231876	0.209060173231876	34.6816241798199	1
222	265.45	340.1	1.2007	5.98677810852497	9.83506568443627	222	-0.192043647503699	0.192043647503699	34.8736678273236	1
223	270.18	335.56	1.2402	6.17882175602867	9.64302203693257	223	-0.154607290901712	0.154607290901712	35.0282751182253	1
224	258.62	335.24	1.272	6.33342904693038	9.48841474603086	224	0.147314494161066	0.147314494161066	35.1755896123863	1
225	251.06	339	1.2417	6.18611455276931	9.63572924019192	225	-0.0262540682663293	0.0262540682663293	35.2018436806527	1
226	254.79	337.27	1.2471	6.21236862103564	9.60947517192559	226	-0.0403534752982466	0.0403534752982466	35.2421971559509	1
227	255.65	336.06	1.2554	6.25272209633389	9.56912169662735	227	-0.170651443731135	0.170651443731135	35.4128485996821	1
228	261.25	327.27	1.2905	6.42337354006502	9.39847025289621	228	-0.0476462720388913	0.0476462720388913	35.4604948717209	1
229	267.1	328.03	1.3003	6.47101981210391	9.35082398085732	229	-0.0855688150902569	0.0855688150902569	35.5460636868112	1
230	272.36	320.2	1.3179	6.55658862719417	9.26525516576706	230	0.418120346463752	0.418120346463752	35.964184033275	1
231	275.91	322.67	1.2319	6.13846828073042	9.68337551223081	231	-0.123491358141621	0.123491358141621	36.0876753914166	1
232	276.94	316.14	1.2573	6.26195963887204	9.55988415408919	232	0.00243093224688451	0.00243093224688451	36.0901063236635	1
233	274.68	323.45	1.2568	6.25952870662516	9.56231508633608	233	-0.0379225430513657	0.0379225430513657	36.1280288667148	1
234	251.2	322.93	1.2646	6.29745124967652	9.52439254328471	234	-0.144883561914181	0.144883561914181	36.272912428629	1
235	258.57	321.65	1.2944	6.4423348115907	9.37950898137053	235	-0.0335468650069757	0.0335468650069757	36.306459293636	1
236	261.32	322.37	1.3013	6.47588167659768	9.34596211636356	236	0.192529833953074	0.192529833953074	36.4989891275891	1
237	263.02	328.43	1.2617	6.2833518426446	9.53849195031663	237	-0.237258987295709	0.237258987295709	36.7362481148848	1
238	255.07	331.9	1.3105	6.52061082994031	9.30123296302092	238	0.284419072885226	0.284419072885226	37.02066718777	1
239	240.17	337.14	1.252	6.23619175705509	9.58565203590615	239	-0.313104073398437	0.313104073398437	37.3337712611684	1
240	249.37	336.22	1.3164	6.54929583045352	9.27254796250771	240	0.500772042857745	0.500772042857745	37.8345433040262	1
241	252.65	355.17	1.2134	6.04852378759578	9.77332000536546	241	-0.208573986782497	0.208573986782497	38.0431172908087	1
242	244.5	353.43	1.2563	6.25709777437828	9.56474601858296	242	0.0471600855895158	0.0471600855895158	38.0902773763982	1
243	236.91	346.18	1.2466	6.20993768878876	9.61190610417247	243	-0.0238231360194465	0.0238231360194465	38.1141005124176	1
244	236.9	347.36	1.2515	6.23376082480821	9.58808296815303	244	0.182806104965547	0.182806104965547	38.2969066173832	1
245	235.98	351.49	1.2139	6.05095471984266	9.77088907311857	245	-0.0568838145770449	0.0568838145770449	38.3537904319602	1
246	231.62	351.6	1.2256	6.10783853441971	9.71400525854153	246	-0.11376762915409	0.11376762915409	38.4675580611143	1
247	240.9	351.74	1.249	6.22160616357379	9.60023762938744	247	0.170651443731135	0.170651443731135	38.6382095048454	1
248	242.15	351.02	1.2139	6.05095471984266	9.77088907311857	248	0.175999494674276	0.175999494674276	38.8142089995197	1
249	255.71	369.14	1.1777	5.87495522516838	9.94688856779285	249	-0.584396112150497	0.584396112150497	39.3986051116702	1
250	252.76	372.43	1.2979	6.45935133731888	9.36249245564235	250	0.667533994993871	0.667533994993871	40.0661391066641	1
251	251.86	387.26	1.1606	5.79181734232501	10.0300264506362	251	0.196905511997462	0.196905511997462	40.2630446186616	1
252	253.5	413.29	1.1201	5.59491183032755	10.2269319626337	252	0.282474327087719	0.282474327087719	40.5455189457493	1
253	252.35	424.99	1.062	5.31243750323983	10.5094062897214	253	0.0972372898752898	0.0972372898752898	40.6427562356246	1
254	248.7	418.71	1.042	5.21520021336454	10.6066435795967	254	-0.209060173231872	0.209060173231872	40.8518164088564	1
255	247.37	423.79	1.085	5.42426038659641	10.3975834063648	255	-0.054452882330164	0.054452882330164	40.9062692911866	1
256	249.63	422.32	1.0962	5.47871326892657	10.3431305240347	256	0.0330606785576002	0.0330606785576002	40.9393299697442	1
257	254.97	439.63	1.0894	5.44565259036897	10.3761912025923	257	0.342275260361022	0.342275260361022	41.2816052301052	1
258	242.81	446.56	1.019	5.10337733000795	10.7184664629533	258	-0.159469155395477	0.159469155395477	41.4410743855007	1
259	233.17	439.18	1.0518	5.26284648540343	10.5589973075578	259	0.0855688150902569	0.0855688150902569	41.526643200591	1
260	232.6	439.92	1.0342	5.17727767031317	10.6445661226481	260	-0.26351305556204	0.26351305556204	41.790156256153	1
261	235.98	439.48	1.0884	5.44079072587521	10.381053067086	261	0.332551531373495	0.332551531373495	42.1227077875265	1
262	239.42	445.56	1.02	5.10823919450172	10.7136045984595	262	-0.18766796945931	0.18766796945931	42.3103757569858	1
263	235.68	445.12	1.0586	5.29590716396103	10.5259366290002	263	0.182806104965547	0.182806104965547	42.4931818619514	1
264	232.98	420.31	1.021	5.11310105899548	10.7087427339658	264	-0.296573734119637	0.296573734119637	42.789755596071	1
265	231.05	424.5	1.082	5.40967479311512	10.4121689998461	265	-0.152176358654831	0.152176358654831	42.9419319547258	1
266	236.18	425	1.1133	5.56185115176995	10.2599926411913	266	0.277612462593956	0.277612462593956	43.2195444173198	1
267	236.64	421.4	1.0562	5.28423868917599	10.5376051037852	267	-0.21100491902938	0.21100491902938	43.4305493363492	1
268	233.92	415.63	1.0996	5.49524360820537	10.3266001847559	268	0.251358394327625	0.251358394327625	43.6819077306768	1
269	239.34	421.12	1.0479	5.24388521387775	10.5779585790835	269	0.128353222635383	0.128353222635383	43.8102609533122	1
270	243.87	408.98	1.0215	5.11553199124236	10.7063118017189	270	-0.201767376491226	0.201767376491226	44.0120283298034	1
271	249.79	410.39	1.063	5.31729936773359	10.5045444252276	271	-0.263513055562038	0.263513055562038	44.2755413853654	1
272	244.02	400.48	1.1172	5.58081242329563	10.2410313696656	272	0.1755133082249	0.1755133082249	44.4510546935903	1
273	235.34	416.23	1.0811	5.40529911507073	10.4165446778905	273	-0.208573986782499	0.208573986782499	44.6596286803728	1
274	237.37	414.2	1.124	5.61387310185323	10.207970691108	274	0.0996682221221725	0.0996682221221725	44.759296902495	1
275	242.02	410.87	1.1035	5.51420487973106	10.3076389132302	275	-0.273236784549567	0.273236784549567	45.0325336870446	1
276	231.71	387.31	1.1597	5.78744166428062	10.0344021286806	276	-0.3179659378922	0.3179659378922	45.3504996249368	1
277	233.01	379.99	1.2251	6.10540760217282	9.71643619078841	277	0.0807069505964932	0.0807069505964932	45.4312065755333	1
278	230.3	379.8	1.2085	6.02470065157633	9.7971431413849	278	0.0923754253815261	0.0923754253815261	45.5235820009148	1
279	237.12	359.09	1.1895	5.9323252261948	9.88951856676643	279	-0.310673141151554	0.310673141151554	45.8342551420663	1
280	232.79	364.97	1.2534	6.24299836734636	9.57884542561488	280	0.265943987808917	0.265943987808917	46.1001991298753	1
281	234.81	370.59	1.1987	5.97705437953744	9.84478941342379	281	-0.125922290388498	0.125922290388498	46.2261214202638	1
282	238.49	371.23	1.2246	6.10297666992594	9.7188671230353	282	0.213435851276262	0.213435851276262	46.43955727154	1
283	255.03	363.63	1.1807	5.88954081864968	9.93230297431156	283	-0.396241956241809	0.396241956241809	46.8357992277818	1
284	245.6	356.4	1.2622	6.28578277489149	9.53606101806975	284	0.180375172718662	0.180375172718662	47.0161744005005	1
285	251.84	364.78	1.2251	6.10540760217282	9.71643619078841	285	-0.265943987808919	0.265943987808919	47.2821183883094	1
286	249.1	368.65	1.2798	6.37135158998174	9.45049220297949	286	0.465280432053266	0.465280432053266	47.7473988203627	1
287	245.61	362.61	1.1841	5.90607115792848	9.91577263503276	287	0.0904306795840206	0.0904306795840206	47.8378294999467	1
288	243.01	365.06	1.1655	5.81564047834446	10.0062033146168	288	-0.465280432053268	0.465280432053268	48.303109932	1
289	248.46	363.32	1.2612	6.28092091039772	9.54092288256351	289	0.102099154369057	0.102099154369057	48.405209086369	1
290	240.25	340.17	1.2402	6.17882175602867	9.64302203693257	290	0.00437567804438643	0.00437567804438643	48.4095847644134	1
291	236.3	336.18	1.2393	6.17444607798428	9.64739771497695	291	-0.403534752982456	0.403534752982456	48.8131195173959	1
292	233.79	325.14	1.3223	6.57798083096673	9.2438629619945	292	-0.0685522893620778	0.0685522893620778	48.8816718067579	1
293	232.38	323.62	1.3364	6.64653312032881	9.17531067263242	293	0.19447457975058	0.19447457975058	49.0761463865085	1
294	246.46	324.82	1.2964	6.45205854057823	9.369785252383	294	0.211491105478757	0.211491105478757	49.2876374919873	1
295	248.97	325.06	1.2529	6.24056743509948	9.58127635786176	295	-0.341789073911645	0.341789073911645	49.6294265658989	1
296	243.09	319.6	1.3232	6.58235650901112	9.23948728395011	296	-0.0213922037725638	0.0213922037725638	49.6508187696715	1
297	244.44	320.7	1.3276	6.60374871278369	9.21809508017755	297	0.282474327087719	0.282474327087719	49.9332930967592	1
298	242.67	315.23	1.2695	6.32127438569597	9.50056940726527	298	-0.187667969459312	0.187667969459312	50.1209610662185	1
299	245.67	317.19	1.3081	6.50894235515528	9.31290143780596	299	0.0116684747850346	0.0116684747850346	50.1326295410036	1
300	241.6	320.16	1.3057	6.49727388037024	9.32456991259099	300	0.0879997473371379	0.0879997473371379	50.2206292883407	1
301	232.03	337.17	1.2876	6.40927413303311	9.41256965992813	301	-0.104530086615936	0.104530086615936	50.3251593749566	1
302	238.4	329.13	1.3091	6.51380421964904	9.30803957331219	302	0.133215087129146	0.133215087129146	50.4583744620858	1
303	234.16	328.18	1.2817	6.3805891325199	9.44125466044134	303	0.0165303392788019	0.0165303392788019	50.4749048013646	1
304	242.63	322.03	1.2783	6.3640587932411	9.45778499972014	304	-0.00972372898753093	0.00972372898753093	50.4846285303521	1
305	251.39	320.27	1.2803	6.37378252222862	9.44806127073261	305	0.106961018862821	0.106961018862821	50.5915895492149	1
306	250.41	326.88	1.2583	6.2668215033658	9.55502228959543	306	-0.251844580777004	0.251844580777004	50.8434341299919	1
307	257.19	326.68	1.3101	6.51866608414281	9.30317770881843	307	0.265943987808919	0.265943987808919	51.1093781178008	1
308	248.67	328.29	1.2554	6.25272209633389	9.56912169662735	308	-0.0140994070319156	0.0140994070319156	51.1234775248328	1
309	241.35	326.97	1.2583	6.2668215033658	9.55502228959543	309	-0.311159327600931	0.311159327600931	51.4346368524337	1
310	243.05	319.57	1.3223	6.57798083096673	9.2438629619945	310	0.0145855934812946	0.0145855934812946	51.449222445915	1
311	254.5	316.25	1.3193	6.56339523748544	9.25844855547579	311	0.0709832216089623	0.0709832216089623	51.520205667524	1
312	248.32	317.86	1.3047	6.49241201587648	9.32943177708476	312	-0.123491358141619	0.123491358141619	51.6436970256656	1
313	230.23	318.05	1.3301	6.6159033740181	9.20594041894314	313	0.246982716283238	0.246982716283238	51.8906797419488	1
314	252.47	326.12	1.2793	6.36892065773486	9.45292313522637	314	0.292198056075247	0.292198056075247	52.1828777980241	1
315	257.16	339.15	1.2192	6.07672260165961	9.74512119130162	315	0.0972372898752916	0.0972372898752916	52.2801150878993	1
316	270.46	337.95	1.1992	5.97948531178432	9.84235848117691	316	-0.237258987295709	0.237258987295709	52.5173740751951	1
317	269.47	334.3	1.248	6.21674429908003	9.6050994938812	317	-0.246982716283236	0.246982716283236	52.7643567914783	1
318	265.86	319.62	1.2988	6.46372701536327	9.35811677759797	318	0.0238231360194447	0.0238231360194447	52.7881799274977	1
319	256.67	316.59	1.2939	6.43990387934382	9.38193991361741	319	-0.0403534752982466	0.0403534752982466	52.828533402796	1
320	257.47	333.72	1.3022	6.48025735464207	9.34158643831917	320	0.455556703065739	0.455556703065739	53.2840901058617	1
321	250.13	349.33	1.2085	6.02470065157633	9.7971431413849	321	-0.109391951109703	0.109391951109703	53.3934820569714	1
322	256.81	346.46	1.231	6.13409260268603	9.6877511902752	322	-0.108905764660324	0.108905764660324	53.5023878216317	1
323	249.23	342.48	1.2534	6.24299836734636	9.57884542561488	323	0.0189612715256811	0.0189612715256811	53.5213490931574	1
324	251.04	341.26	1.2495	6.22403709582068	9.59780669714056	324	-0.0879997473371379	0.0879997473371379	53.6093488404946	1
325	245.84	343.87	1.2676	6.31203684315781	9.50980694980342	325	0.382142549209892	0.382142549209892	53.9914913897045	1
326	256.17	371.93	1.189	5.92989429394792	9.89194949901331	326	0.0739003403052223	0.0739003403052223	54.0653917300097	1
327	262.85	362.29	1.1738	5.8559939536427	9.96584983931853	327	-0.225590512510674	0.225590512510674	54.2909822425204	1
328	277.7	361.16	1.2202	6.08158446615338	9.74025932680786	328	-0.215866783523147	0.215866783523147	54.5068490260435	1
329	278.34	343.89	1.2646	6.29745124967652	9.52439254328471	329	0.341789073911649	0.341789073911649	54.8486380999552	1
330	266.71	354.11	1.1943	5.95566217576487	9.86618161719636	330	-0.261082123315157	0.261082123315157	55.1097202232703	1
331	271.79	345.21	1.248	6.21674429908003	9.6050994938812	331	0.16335864699049	0.16335864699049	55.2730788702608	1
332	268.37	347.89	1.2144	6.05338565208954	9.76845814087169	332	-0.132728900679773	0.132728900679773	55.4058077709406	1
333	266.3	345.89	1.2417	6.18611455276931	9.63572924019192	333	0.116198561400971	0.116198561400971	55.5220063323415	1
334	267.83	341.17	1.2178	6.06991599136834	9.75192780159289	334	-0.0238231360194447	0.0238231360194447	55.545829468361	1
335	267.91	342.6	1.2227	6.09373912738779	9.72810466557345	335	-0.0140994070319174	0.0140994070319174	55.5599288753929	1
336	272.72	360.03	1.2256	6.10783853441971	9.71400525854153	336	0.211491105478757	0.211491105478757	55.7714199808717	1
337	271.94	356.83	1.1821	5.89634742894095	9.92549636402029	337	0.223159580263792	0.223159580263792	55.9945795611355	1
338	247.48	374.31	1.1362	5.67318784867716	10.1486559442841	338	-0.0593147468239277	0.0593147468239277	56.0538943079594	1
339	248.51	371.98	1.1484	5.73250259550108	10.0893411974602	339	-0.140021697420419	0.140021697420419	56.1939160053798	1
340	256.22	371.03	1.1772	5.8725242929215	9.94931950003973	340	-0.303866530860283	0.303866530860283	56.4977825362401	1
341	266.42	367.73	1.2397	6.17639082378178	9.64545296917945	341	0.329634412677237	0.329634412677237	56.8274169489173	1
342	261.81	363.58	1.1719	5.84675641110455	9.97508738185669	342	-0.20176737649123	0.20176737649123	57.0291843254086	1
343	264.96	359.57	1.2134	6.04852378759578	9.77332000536546	343	0.0928616118309051	0.0928616118309051	57.1220459372395	1
344	273.99	356.14	1.1943	5.95566217576487	9.86618161719636	344	0.282474327087717	0.282474327087717	57.4045202643272	1
345	275.83	369.03	1.1362	5.67318784867716	10.1486559442841	345	-0.1589829689461	0.1589829689461	57.5635032332733	1
346	270.66	371.41	1.1689	5.83217081762326	9.98967297533798	346	-0.375335938918621	0.375335938918621	57.9388391721919	1
347	276.57	364.51	1.2461	6.20750675654188	9.61433703641936	347	0.0354916108044812	0.0354916108044812	57.9743307829964	1
348	268.95	363.86	1.2388	6.1720151457374	9.64982864722384	348	0.254275513023885	0.254275513023885	58.2286062960203	1
349	262.57	361.08	1.1865	5.91773963271351	9.90410416024772	349	-0.377766871165505	0.377766871165505	58.6063731671858	1
350	260.79	347.73	1.2642	6.29550650387902	9.52633728908222	350	0.194960766199959	0.194960766199959	58.8013339333857	1
351	262.84	339.34	1.2241	6.10054573767906	9.72129805528218	351	0.161413901192983	0.161413901192983	58.9627478345787	1
352	266.03	338.52	1.1909	5.93913183648608	9.88271195647516	352	-0.387004413703657	0.387004413703657	59.3497522482824	1
353	263.3	343.03	1.2705	6.32613625018973	9.4957075427715	353	0.211004919029381	0.211004919029381	59.5607571673117	1
354	261.91	349.86	1.2271	6.11513133116035	9.70671246180088	354	0.0690384758114551	0.0690384758114551	59.6297956431232	1
355	251.6	349.12	1.2129	6.0460928553489	9.77575093761234	355	-0.441457296033819	0.441457296033819	60.071252939157	1
356	246.98	320.97	1.3037	6.48755015138271	9.33429364157852	356	0.11376762915409	0.11376762915409	60.1850205683111	1
357	248.06	337.3	1.2803	6.37378252222862	9.44806127073261	357	0.223159580263793	0.223159580263793	60.4081801485749	1
358	250.06	339.57	1.2344	6.15062294196483	9.6712208509964	358	-0.0140994070319174	0.0140994070319174	60.4222795556068	1
359	240.76	340.06	1.2373	6.16472234899675	9.65712144396448	359	0.0734141538558433	0.0734141538558433	60.4956937094627	1
360	243.8	345.96	1.2222	6.0913081951409	9.73053559782033	360	0.163844833439866	0.163844833439866	60.6595385429025	1
361	242.95	349.45	1.1885	5.92746336170104	9.89438043126019	361	-0.299004666366519	0.299004666366519	60.9585432092691	1
362	254.63	339.89	1.25	6.22646802806756	9.59537576489367	362	-0.0189612715256811	0.0189612715256811	60.9775044807947	1
363	264.27	343.46	1.2539	6.24542929959324	9.57641449336799	363	-0.0782760183496105	0.0782760183496105	61.0557804991443	1
364	264.02	345.08	1.27	6.32370531794285	9.49813847501838	364	-0.111822883356583	0.111822883356583	61.1676033825009	1
365	259.35	343.56	1.293	6.43552820129943	9.3863155916618	365	0.341789073911647	0.341789073911647	61.5093924564126	1
366	267.9	344.79	1.2227	6.09373912738779	9.72810466557345	366	-0.149259239958571	0.149259239958571	61.6586516963711	1
367	255.43	341.03	1.2534	6.24299836734636	9.57884542561488	367	0.151690172205452	0.151690172205452	61.8103418685766	1
368	256.23	348.73	1.2222	6.0913081951409	9.73053559782033	368	0.00486186449376547	0.00486186449376547	61.8152037330704	1
369	252.18	351.15	1.2212	6.08644633064714	9.73539746231409	369	-0.054452882330164	0.054452882330164	61.8696566154005	1
370	246.77	357.53	1.2324	6.1408992129773	9.68094457998393	370	0.310673141151554	0.310673141151554	62.1803297565521	1
371	241.11	357.82	1.1685	5.83022607182575	9.99161772113548	371	-0.213435851276262	0.213435851276262	62.3937656078283	1
372	251.55	354.4	1.2124	6.04366192310201	9.77818186985922	372	0.00486186449376547	0.00486186449376547	62.3986274723221	1
373	264.71	358.74	1.2114	6.03880005860825	9.78304373435299	373	0.308728395354049	0.308728395354049	62.7073558676762	1
374	268.91	375.42	1.1479	5.7300716632542	10.091772129707	374	0.0709832216089605	0.0709832216089605	62.7783390892851	1
375	269.82	374.75	1.1333	5.65908844164524	10.162755351316	375	0.0500772042857758	0.0500772042857758	62.8284162935709	1
376	279.66	370.93	1.123	5.60901123735946	10.2128325556018	376	-0.311159327600931	0.311159327600931	63.1395756211718	1
377	278.43	353.69	1.187	5.92017056496039	9.90167322800084	377	0.137590765173536	0.137590765173536	63.2771663863454	1
378	265.89	374.09	1.1587	5.78257979978686	10.0392639931744	378	-0.128353222635383	0.128353222635383	63.4055196089807	1
379	262.4	372.8	1.1851	5.91093302242224	9.91091077053899	379	0.0952925440777843	0.0952925440777843	63.5008121530585	1
380	265	376.76	1.1655	5.81564047834446	10.0062033146168	380	0.0427844075451258	0.0427844075451258	63.5435965606036	1
381	266.52	375.13	1.1567	5.77285607079933	10.0489877221619	381	-0.0452153397920085	0.0452153397920085	63.5888119003957	1
382	279	378.11	1.166	5.81807141059134	10.0037723823699	382	-0.130784154882267	0.130784154882267	63.7195960552779	1
383	270.73	376.14	1.1929	5.9488555654736	9.87298822748763	383	0.0359777972538602	0.0359777972538602	63.7555738525318	1
384	263.34	370.64	1.1855	5.91287776821975	9.90896602474149	384	0.244065597586978	0.244065597586978	63.9996394501188	1
385	254.61	378.26	1.1353	5.66881217063277	10.1530316223285	385	-0.816307048503063	0.816307048503063	64.8159464986218	1
386	252.2	374.41	1.3032	6.48511921913583	9.3367245738254	386	0.769146962913547	0.769146962913547	65.5850934615354	1
387	245.62	388.42	1.145	5.71597225622228	10.105871536739	387	0.0165303392788001	0.0165303392788001	65.6016238008142	1
388	240.72	381.4	1.1416	5.69944191694348	10.1224018760178	388	-0.415689414216867	0.415689414216867	66.017313215031	1
389	235.37	367.08	1.2271	6.11513133116035	9.70671246180088	389	0.1259222903885	0.1259222903885	66.1432355054195	1
390	233.98	375.61	1.2012	5.98920904077185	9.83263475218938	390	-0.0593147468239277	0.0593147468239277	66.2025502522435	1
391	244.8	379.25	1.2134	6.04852378759578	9.77332000536546	391	0.251844580777004	0.251844580777004	66.4543948330205	1
392	233.5	384.28	1.1616	5.79667920681877	10.0251645861425	392	0.130297968432888	0.130297968432888	66.5846928014534	1
393	240.28	386.8	1.1348	5.66638123838589	10.1554625545753	393	0.180375172718666	0.180375172718666	66.765067974172	1
394	253.21	394.52	1.0977	5.48600606566722	10.335837727294	394	-0.0140994070319174	0.0140994070319174	66.7791673812039	1
395	250.73	395.67	1.1006	5.50010547269914	10.3217383202621	395	-0.0923754253815261	0.0923754253815261	66.8715428065855	1
396	252.1	398.08	1.1196	5.59248089808066	10.2293628948806	396	0.194474579750581	0.194474579750581	67.0660173863361	1
397	259.08	396.72	1.0796	5.39800631833008	10.4238374746312	397	-0.151690172205454	0.151690172205454	67.2177075585415	1
398	257.36	392.98	1.1108	5.54969649053554	10.2721473024257	398	0.156552036699217	0.156552036699217	67.3742595952407	1
399	264.48	405.88	1.0786	5.39314445383632	10.4286993391249	399	-0.0213922037725638	0.0213922037725638	67.3956517990133	1
400	258.93	395.45	1.083	5.41453665760888	10.4073071353524	400	0.0495910178363985	0.0495910178363985	67.4452428168497	1
401	246.5	411.28	1.0728	5.36494563977248	10.4568981531887	401	-0.232397122801945	0.232397122801945	67.6776399396516	1
402	256.45	415.51	1.1206	5.59734276257443	10.2245010303868	402	-0.190098901706193	0.190098901706193	67.8677388413578	1
403	254.32	416.18	1.1597	5.78744166428062	10.0344021286806	403	0.17843042692116	0.17843042692116	68.046169268279	1
404	252.25	413.04	1.123	5.60901123735946	10.2128325556018	404	0.481810771332064	0.481810771332064	68.5279800396111	1
405	252.38	419.88	1.0239	5.1272004660274	10.6946433269338	405	-0.152176358654831	0.152176358654831	68.6801563982659	1
406	258.93	422.88	1.0552	5.27937682468223	10.542466968279	406	0.187667969459312	0.187667969459312	68.8678243677252	1
407	238.68	426.88	1.0166	5.09170885522292	10.7301349377383	407	-0.00486186449376547	0.00486186449376547	68.872686232219	1
408	240.61	422.3	1.0176	5.09657071971668	10.7252730732446	408	0.00729279674064642	0.00729279674064642	68.8799790289596	1
409	238.65	424.83	1.0161	5.08927792297604	10.7325658699852	409	-0.0714694080583378	0.0714694080583378	68.9514484370179	1
410	235.86	431.23	1.0308	5.16074733103437	10.6610964619269	410	-0.234828055048826	0.234828055048826	69.1862764920668	1
411	236.61	444.23	1.0791	5.3955753860832	10.426268406878	411	0.261082123315154	0.261082123315154	69.4473586153819	1
412	240.55	450.63	1.0254	5.13449326276805	10.6873505301932	412	-0.151690172205452	0.151690172205452	69.5990487875874	1
413	248.4	446.79	1.0566	5.2861834349735	10.5356603579877	413	0.213435851276262	0.213435851276262	69.8124846388636	1
414	246.37	445.5	1.0127	5.07274758369724	10.749096209264	414	-0.0520219500832813	0.0520219500832813	69.8645065889469	1
415	256.81	452.98	1.0234	5.12476953378052	10.6970742591807	415	0.00437567804438999	0.00437567804438999	69.8688822669913	1
416	263.14	448.93	1.0225	5.12039385573613	10.7014499372251	416	0.00972372898752738	0.00972372898752738	69.8786059959788	1
417	264.36	463.02	1.0205	5.1106701267486	10.7111736662126	417	0.0189612715256828	0.0189612715256828	69.8975672675045	1
418	262.4	467.27	1.0166	5.09170885522292	10.7301349377383	418	-0.00486186449376547	0.00486186449376547	69.9024291319983	1
419	274.35	475.52	1.0176	5.09657071971668	10.7252730732446	419	-0.0306297463107157	0.0306297463107157	69.933058878309	1
420	264.87	479.37	1.0239	5.1272004660274	10.6946433269338	420	0	0	69.933058878309	1
421	269.11	481.47	1.0239	5.1272004660274	10.6946433269338	421	0.0281988140638347	0.0281988140638347	69.9612576923728	1
422	274.72	491.27	1.0181	5.09900165196356	10.7228421409977	422	0	0	69.9612576923728	1
423	264.2	491.3	1.0181	5.09900165196356	10.7228421409977	423	-0.0213922037725638	0.0213922037725638	69.9826498961454	1
424	265.53	494.51	1.0225	5.12039385573613	10.7014499372251	424	0.0311159327600912	0.0311159327600912	70.0137658289055	1
425	247.09	481.69	1.0161	5.08927792297604	10.7325658699852	425	-0.0262540682663293	0.0262540682663293	70.0400198971718	1
426	261.53	481.37	1.0215	5.11553199124236	10.7063118017189	426	0.0165303392788019	0.0165303392788019	70.0565502364506	1
427	257.69	493.53	1.0181	5.09900165196356	10.7228421409977	427	0	0	70.0565502364506	1
428	257.79	491.3	1.0181	5.09900165196356	10.7228421409977	428	0	0	70.0565502364506	1
429	256.32	493.06	1.0181	5.09900165196356	10.7228421409977	429	0.00486186449376369	0.00486186449376369	70.0614121009444	1
430	250.04	476.05	1.0171	5.0941397874698	10.7277040054914	430	-0.00243093224688273	0.00243093224688273	70.0638430331913	1
431	243.73	476.54	1.0176	5.09657071971668	10.7252730732446	431	-0.0281988140638347	0.0281988140638347	70.0920418472551	1
432	241.55	470.25	1.0234	5.12476953378052	10.6970742591807	432	0.0140994070319174	0.0140994070319174	70.106141254287	1
433	247.33	472.49	1.0205	5.1106701267486	10.7111736662126	433	-0.0165303392787983	0.0165303392787983	70.1226715935658	1
434	252.32	472.29	1.0239	5.1272004660274	10.6946433269338	434	0.0140994070319174	0.0140994070319174	70.1367710005977	1
435	239.8	464.91	1.021	5.11310105899548	10.7087427339658	435	0.0213922037725638	0.0213922037725638	70.1581632043703	1
436	235.81	469.6	1.0166	5.09170885522292	10.7301349377383	436	-0.00486186449376547	0.00486186449376547	70.1630250688641	1
437	245.24	475.11	1.0176	5.09657071971668	10.7252730732446	437	-0.0238231360194447	0.0238231360194447	70.1868482048835	1
438	234.47	469.44	1.0225	5.12039385573613	10.7014499372251	438	0.0238231360194447	0.0238231360194447	70.2106713409029	1
439	237.56	468.3	1.0176	5.09657071971668	10.7252730732446	439	-0.0189612715256828	0.0189612715256828	70.2296326124286	1
440	236.44	473.15	1.0215	5.11553199124236	10.7063118017189	440	0.0140994070319191	0.0140994070319191	70.2437320194606	1
441	250.91	467.92	1.0186	5.10143258421045	10.7204112087508	441	0.0121546612344101	0.0121546612344101	70.255886680695	1
442	254.02	466.76	1.0161	5.08927792297604	10.7325658699852	442	-0.0140994070319156	0.0140994070319156	70.2699860877269	1
443	257.82	468.97	1.019	5.10337733000795	10.7184664629533	443	0.00437567804438821	0.00437567804438821	70.2743617657713	1
444	263.37	465.13	1.0181	5.09900165196356	10.7228421409977	444	-0.0116684747850364	0.0116684747850364	70.2860302405563	1
445	266.32	466.52	1.0205	5.1106701267486	10.7111736662126	445	-0.00486186449376547	0.00486186449376547	70.2908921050501	1
446	260.3	474.77	1.0215	5.11553199124236	10.7063118017189	446	-0.0427844075451276	0.0427844075451276	70.3336765125952	1
447	250.45	464	1.0303	5.15831639878749	10.6635273941737	447	0.0500772042857758	0.0500772042857758	70.383753716881	1
448	253.47	464.71	1.02	5.10823919450172	10.7136045984595	448	-0.0525081365326567	0.0525081365326567	70.4362618534136	1
449	250.79	471.46	1.0308	5.16074733103437	10.6610964619269	449	0.0593147468239277	0.0593147468239277	70.4955766002376	1
450	263.69	471.68	1.0186	5.10143258421045	10.7204112087508	450	0.00243093224688273	0.00243093224688273	70.4980075324844	1
451	277.85	467.66	1.0181	5.09900165196356	10.7228421409977	451	0.0189612715256811	0.0189612715256811	70.5169688040101	1
452	271.57	469.15	1.0142	5.08004038043788	10.7418034125234	452	-0.0213922037725638	0.0213922037725638	70.5383610077827	1
453	279.79	479.84	1.0186	5.10143258421045	10.7204112087508	453	-0.00437567804438821	0.00437567804438821	70.5427366858271	1
454	264.5	490.01	1.0195	5.10580826225484	10.7160355307064	454	0.0116684747850346	0.0116684747850346	70.5544051606121	1
455	261.22	490.3	1.0171	5.0941397874698	10.7277040054914	455	0	0	70.5544051606121	1
456	259.1	474.09	1.0171	5.0941397874698	10.7277040054914	456	-0.0189612715256811	0.0189612715256811	70.5733664321378	1
457	246.41	468.03	1.021	5.11310105899548	10.7087427339658	457	0.0238231360194447	0.0238231360194447	70.5971895681572	1
458	231.99	453.08	1.0161	5.08927792297604	10.7325658699852	458	-0.363181277684209	0.363181277684209	70.9603708458414	1
459	231.92	456.41	1.0908	5.45245920066025	10.369384592301	459	0.125922290388502	0.125922290388502	71.0862931362299	1
460	231.32	448.37	1.0649	5.32653691027174	10.4953068826895	460	0.0996682221221725	0.0996682221221725	71.1859613583521	1
461	235.64	434.75	1.0444	5.22686868814957	10.5949751048117	461	-0.192529833953078	0.192529833953078	71.3784911923052	1
462	230.18	432.89	1.084	5.41939852210265	10.4024452708586	462	0.152176358654831	0.152176358654831	71.53066755096	1
463	248.17	447.4	1.0527	5.26722216344782	10.5546216295134	463	0.161413901192983	0.161413901192983	71.692081452153	1
464	243.24	439.74	1.0195	5.10580826225484	10.7160355307064	464	0.00437567804438821	0.00437567804438821	71.6964571301974	1
465	248.04	436.6	1.0186	5.10143258421045	10.7204112087508	465	-0.156552036699219	0.156552036699219	71.8530091668966	1
466	250.36	440.29	1.0508	5.25798462090966	10.5638591720516	466	0.147314494161066	0.147314494161066	72.0003236610577	1
467	250.23	434.18	1.0205	5.1106701267486	10.7111736662126	467	-0.116198561400971	0.116198561400971	72.1165222224587	1
468	250.75	441.72	1.0444	5.22686868814957	10.5949751048117	468	-0.0145855934812946	0.0145855934812946	72.1311078159399	1
469	253.86	445.77	1.0474	5.24145428163087	10.5803895113304	469	-0.168220511484252	0.168220511484252	72.2993283274242	1
470	244.1	451.2	1.082	5.40967479311512	10.4121689998461	470	0.310673141151554	0.310673141151554	72.6100014685757	1
471	248.01	463.22	1.0181	5.09900165196356	10.7228421409977	471	-0.0116684747850364	0.0116684747850364	72.6216699433608	1
472	249.59	464.29	1.0205	5.1106701267486	10.7111736662126	472	-0.00729279674064642	0.00729279674064642	72.6289627401014	1
473	256.67	469.78	1.022	5.11796292348925	10.703880869472	473	0.0262540682663293	0.0262540682663293	72.6552168083678	1
474	233.09	458.03	1.0166	5.09170885522292	10.7301349377383	474	-0.0165303392788001	0.0165303392788001	72.6717471476466	1
475	250.07	457.77	1.02	5.10823919450172	10.7136045984595	475	-0.0072927967406482	0.0072927967406482	72.6790399443872	1
476	251.11	456.4	1.0215	5.11553199124236	10.7063118017189	476	-0.132728900679769	0.132728900679769	72.811768845067	1
477	253.11	450.93	1.0488	5.24826089192214	10.5735829010391	477	0.137590765173535	0.137590765173535	72.9493596102405	1
478	244.78	458.17	1.0205	5.1106701267486	10.7111736662126	478	0.0286850005132102	0.0286850005132102	72.9780446107537	1
479	252.7	455.5	1.0146	5.08198512623539	10.7398586667258	479	-0.0194474579750565	0.0194474579750565	72.9974920687288	1
480	262.25	470.86	1.0186	5.10143258421045	10.7204112087508	480	-0.0116684747850346	0.0116684747850346	73.0091605435138	1
481	277.81	494.45	1.021	5.11310105899548	10.7087427339658	481	0.0165303392787983	0.0165303392787983	73.0256908827926	1
482	279.18	481.31	1.0176	5.09657071971668	10.7252730732446	482	-0.00486186449376369	0.00486186449376369	73.0305527472864	1
483	274.56	481.34	1.0186	5.10143258421045	10.7204112087508	483	-0.00923754253815368	0.00923754253815368	73.0397902898245	1
484	273.33	490.17	1.0205	5.1106701267486	10.7111736662126	484	0.0116684747850364	0.0116684747850364	73.0514587646096	1
485	271.77	484.21	1.0181	5.09900165196356	10.7228421409977	485	-0.0165303392788019	0.0165303392788019	73.0679891038884	1
486	263.24	484.22	1.0215	5.11553199124236	10.7063118017189	486	0.00972372898753093	0.00972372898753093	73.0777128328759	1
487	270.97	455.29	1.0195	5.10580826225484	10.7160355307064	487	-0.00729279674064642	0.00729279674064642	73.0850056296165	1
488	272.02	450.61	1.021	5.11310105899548	10.7087427339658	488	0.00972372898752916	0.00972372898752916	73.0947293586041	1
489	262.2	442.17	1.019	5.10337733000795	10.7184664629533	489	-0.149745426407948	0.149745426407948	73.244474785012	1
490	253.09	446.14	1.0498	5.2531227564159	10.5687210365453	490	0.156552036699217	0.156552036699217	73.4010268217112	1
491	248.4	449.89	1.0176	5.09657071971668	10.7252730732446	491	-0.144883561914183	0.144883561914183	73.5459103836254	1
492	242.16	452.65	1.0474	5.24145428163087	10.5803895113304	492	0.138076951622914	0.138076951622914	73.6839873352483	1
493	240.35	461.16	1.019	5.10337733000795	10.7184664629533	493	-0.00243093224688273	0.00243093224688273	73.6864182674952	1
494	239.85	458.56	1.0195	5.10580826225484	10.7160355307064	494	-0.0165303392787983	0.0165303392787983	73.702948606774	1
495	267.62	452.1	1.0229	5.12233860153363	10.6995051914276	495	-0.192529833953078	0.192529833953078	73.8954784407271	1
496	249.64	445.18	1.0625	5.31486843548671	10.5069753574745	496	0.20176737649123	0.20176737649123	74.0972458172183	1
497	238.05	438.4	1.021	5.11310105899548	10.7087427339658	497	-0.277612462593956	0.277612462593956	74.3748582798123	1
498	235.42	439.29	1.0781	5.39071352158944	10.4311302713718	498	0.280043394840837	0.280043394840837	74.6549016746531	1
499	239.53	436.93	1.0205	5.1106701267486	10.7111736662126	499	-0.00243093224688096	0.00243093224688096	74.6573326069	1
500	259.01	427.16	1.021	5.11310105899548	10.7087427339658	500	NA	NA	NA	1
501	264.09	427.31	1.0215	5.11553199124236	10.7063118017189	1	-0.140021697420417	0.140021697420417	0.140021697420417	2
502	267.74	430.7	1.0503	5.25555368866278	10.5662901042985	2	0.152176358654831	0.152176358654831	0.292198056075248	2
503	271.14	433.33	1.019	5.10337733000795	10.7184664629533	3	-0.00243093224688273	0.00243093224688273	0.294628988322131	2
504	254.92	430.35	1.0195	5.10580826225484	10.7160355307064	4	-0.0549390687795395	0.0549390687795395	0.349568057101671	2
505	266.49	433.43	1.0308	5.16074733103437	10.6610964619269	5	0.0641766113176914	0.0641766113176914	0.413744668419362	2
506	270.02	441.66	1.0176	5.09657071971668	10.7252730732446	6	-0.00680661029126917	0.00680661029126917	0.420551278710631	2
507	271.14	446.95	1.019	5.10337733000795	10.7184664629533	7	-0.0072927967406482	0.0072927967406482	0.427844075451279	2
508	275.86	450.17	1.0205	5.1106701267486	10.7111736662126	8	0.0140994070319174	0.0140994070319174	0.441943482483197	2
509	278.63	453.38	1.0176	5.09657071971668	10.7252730732446	9	0.00486186449376547	0.00486186449376547	0.446805346976962	2
510	274.14	445.46	1.0166	5.09170885522292	10.7301349377383	10	-0.0165303392788001	0.0165303392788001	0.463335686255762	2
511	275.09	442.04	1.02	5.10823919450172	10.7136045984595	11	0	0	0.463335686255762	2
512	277.39	435.71	1.02	5.10823919450172	10.7136045984595	12	0.0116684747850346	0.0116684747850346	0.475004161040797	2
513	274.72	465.1	1.0176	5.09657071971668	10.7252730732446	13	0.00729279674064642	0.00729279674064642	0.482296957781443	2
514	270.03	464.99	1.0161	5.08927792297604	10.7325658699852	14	-0.00486186449376369	0.00486186449376369	0.487158822275207	2
515	260.09	471.86	1.0171	5.0941397874698	10.7277040054914	15	-0.00243093224688273	0.00243093224688273	0.48958975452209	2
516	261.74	462.87	1.0176	5.09657071971668	10.7252730732446	16	-0.00486186449376369	0.00486186449376369	0.494451619015853	2
517	245.24	457.03	1.0186	5.10143258421045	10.7204112087508	17	-0.00923754253815368	0.00923754253815368	0.503689161554007	2
518	244.57	455.43	1.0205	5.1106701267486	10.7111736662126	18	0.00923754253815368	0.00923754253815368	0.512926704092161	2
519	239.28	476.56	1.0186	5.10143258421045	10.7204112087508	19	0.0311159327600929	0.0311159327600929	0.544042636852254	2
520	240.25	479.14	1.0122	5.07031665145035	10.7515271415109	20	-0.0262540682663293	0.0262540682663293	0.570296705118583	2
521	238.25	487.59	1.0176	5.09657071971668	10.7252730732446	21	-0.0140994070319174	0.0140994070319174	0.5843961121505	2
522	234.62	482.64	1.0205	5.1106701267486	10.7111736662126	22	0.00486186449376547	0.00486186449376547	0.589257976644266	2
523	235.52	493.42	1.0195	5.10580826225484	10.7160355307064	23	0.025767881816952	0.025767881816952	0.615025858461218	2
524	234.51	485.08	1.0142	5.08004038043788	10.7418034125234	24	-0.0447291533426348	0.0447291533426348	0.659755011803853	2
525	233.35	490.32	1.0234	5.12476953378052	10.6970742591807	25	0.0092375425381519	0.0092375425381519	0.668992554342005	2
526	231.72	484.23	1.0215	5.11553199124236	10.7063118017189	26	0.0213922037725656	0.0213922037725656	0.69038475811457	2
527	235.1	492.15	1.0171	5.0941397874698	10.7277040054914	27	-0.00729279674064642	0.00729279674064642	0.697677554855217	2
528	238.29	487.17	1.0186	5.10143258421045	10.7204112087508	28	0.00243093224688273	0.00243093224688273	0.700108487102099	2
529	241.69	481.29	1.0181	5.09900165196356	10.7228421409977	29	0.00243093224688096	0.00243093224688096	0.70253941934898	2
530	237.77	489.39	1.0176	5.09657071971668	10.7252730732446	30	-0.0116684747850346	0.0116684747850346	0.714207894134015	2
531	239.82	490.5	1.02	5.10823919450172	10.7136045984595	31	0.0165303392788001	0.0165303392788001	0.730738233412815	2
532	249.9	491.74	1.0166	5.09170885522292	10.7301349377383	32	-0.00729279674064642	0.00729279674064642	0.738031030153461	2
533	240.34	481.8	1.0181	5.09900165196356	10.7228421409977	33	-0.0189612715256828	0.0189612715256828	0.756992301679144	2
534	231.51	475.14	1.022	5.11796292348925	10.703880869472	34	-0.0140994070319174	0.0140994070319174	0.771091708711062	2
535	232.37	481.45	1.0249	5.13206233052116	10.6897814624401	35	0.050077204285774	0.050077204285774	0.821168912996836	2
536	232.46	475.81	1.0146	5.08198512623539	10.7398586667258	36	-0.0311159327600912	0.0311159327600912	0.852284845756927	2
537	233.08	477.47	1.021	5.11310105899548	10.7087427339658	37	0.00972372898752916	0.00972372898752916	0.862008574744456	2
538	248.19	480.03	1.019	5.10337733000795	10.7184664629533	38	-0.00243093224688273	0.00243093224688273	0.864439506991339	2
539	245.08	486.54	1.0195	5.10580826225484	10.7160355307064	39	0.0116684747850346	0.0116684747850346	0.876107981776373	2
540	251.49	489.59	1.0171	5.0941397874698	10.7277040054914	40	0.0189612715256811	0.0189612715256811	0.895069253302054	2
541	255.44	494.3	1.0132	5.07517851594412	10.7466652770171	41	-0.0593147468239277	0.0593147468239277	0.954384000125982	2
542	241	484.63	1.0254	5.13449326276805	10.6873505301932	42	0.0311159327600947	0.0311159327600947	0.985499932886077	2
543	233.3	478.88	1.019	5.10337733000795	10.7184664629533	43	-0.0072927967406482	0.0072927967406482	0.992792729626725	2
544	231.67	481.5	1.0205	5.1106701267486	10.7111736662126	44	0	0	0.992792729626725	2
545	239.71	477.61	1.0205	5.1106701267486	10.7111736662126	45	0.00923754253815368	0.00923754253815368	1.00203027216488	2
546	252.56	484.91	1.0186	5.10143258421045	10.7204112087508	46	-0.00923754253815368	0.00923754253815368	1.01126781470303	2
547	257.46	472.77	1.0205	5.1106701267486	10.7111736662126	47	0.0238231360194465	0.0238231360194465	1.03509095072248	2
548	246.17	477.64	1.0156	5.08684699072915	10.7349968022321	48	-0.0928616118309034	0.0928616118309034	1.12795256255338	2
549	252.41	456.41	1.0347	5.17970860256006	10.6421351904012	49	0.0904306795840206	0.0904306795840206	1.2183832421374	2
550	255.32	456.94	1.0161	5.08927792297604	10.7325658699852	50	-0.161413901192981	0.161413901192981	1.37979714333038	2
551	251.68	448.5	1.0493	5.25069182416902	10.5711519687922	51	0.137590765173536	0.137590765173536	1.51738790850392	2
552	249.51	457.37	1.021	5.11310105899548	10.7087427339658	52	0.0116684747850346	0.0116684747850346	1.52905638328895	2
553	235.61	437.92	1.0186	5.10143258421045	10.7204112087508	53	-0.284419072885226	0.284419072885226	1.81347545617418	2
554	237.53	419.54	1.0771	5.38585165709567	10.4359921358656	54	-0.346650938405411	0.346650938405411	2.16012639457959	2
555	232	398.31	1.1484	5.73250259550108	10.0893411974602	55	-0.0403534752982466	0.0403534752982466	2.20047986987784	2
556	244.85	394.53	1.1567	5.77285607079933	10.0489877221619	56	0.0850826286408797	0.0850826286408797	2.28556249851872	2
557	253.08	391.7	1.1392	5.68777344215845	10.1340703508028	57	-0.0379225430513621	0.0379225430513621	2.32348504157008	2
558	255.87	391.37	1.147	5.72569598520981	10.0961478077514	58	0.220728648016909	0.220728648016909	2.54421368958699	2
559	256.63	402.89	1.1016	5.5049673371929	10.3168764557683	59	-0.0520219500832795	0.0520219500832795	2.59623563967027	2
560	253.87	403.38	1.1123	5.55698928727618	10.2648545056851	60	-0.047646272038893	0.047646272038893	2.64388191170916	2
561	254.17	400.35	1.1221	5.60463555931508	10.2172082336462	61	0.00972372898752916	0.00972372898752916	2.65360564069669	2
562	251.1	393.06	1.1201	5.59491183032755	10.2269319626337	62	-0.185237037212428	0.185237037212428	2.83884267790912	2
563	271.42	397.39	1.1582	5.78014886753997	10.0416949254213	63	0.508064839598392	0.508064839598392	3.34690751750751	2
564	269.08	402.42	1.0537	5.27208402794158	10.5497597650197	64	-0.0379225430513621	0.0379225430513621	3.38483006055887	2
565	269.59	402.05	1.0615	5.31000657099295	10.5118372219683	65	-0.403534752982456	0.403534752982456	3.78836481354133	2
566	266.57	411.93	1.1445	5.7135413239754	10.1083024689858	66	-0.00972372898753093	0.00972372898753093	3.79808854252886	2
567	258.58	409.66	1.1465	5.72326505296293	10.0985787399983	67	0.512926704092159	0.512926704092159	4.31101524662102	2
568	265.04	421.42	1.041	5.21033834887077	10.6115054440905	68	-0.163844833439864	0.163844833439864	4.47486008006088	2
569	261.37	433.67	1.0747	5.37418318231064	10.4476606106506	69	0.199336444244345	0.199336444244345	4.67419652430523	2
570	265.85	443.9	1.0337	5.17484673806629	10.6469970548949	70	-0.0923754253815261	0.0923754253815261	4.76657194968675	2
571	265.48	445.53	1.0527	5.26722216344782	10.5546216295134	71	0.168220511484254	0.168220511484254	4.93479246117101	2
572	266.59	439.86	1.0181	5.09900165196356	10.7228421409977	72	0.00972372898752738	0.00972372898752738	4.94451619015853	2
573	277.37	438.46	1.0161	5.08927792297604	10.7325658699852	73	-0.137590765173535	0.137590765173535	5.08210695533207	2
574	274.95	433.22	1.0444	5.22686868814957	10.5949751048117	74	0.0782760183496087	0.0782760183496087	5.16038297368168	2
575	278.18	428.14	1.0283	5.14859266979996	10.6732511231613	75	0.0262540682663293	0.0262540682663293	5.18663704194801	2
576	275.78	427.59	1.0229	5.12233860153363	10.6995051914276	76	0.00680661029126739	0.00680661029126739	5.19344365223927	2
577	279.14	430.74	1.0215	5.11553199124236	10.7063118017189	77	0.0165303392788019	0.0165303392788019	5.20997399151808	2
578	276.72	435.84	1.0181	5.09900165196356	10.7228421409977	78	-0.0140994070319174	0.0140994070319174	5.22407339854999	2
579	272.32	433.87	1.021	5.11310105899548	10.7087427339658	79	-0.199336444244347	0.199336444244347	5.42340984279434	2
580	269.48	404.75	1.062	5.31243750323983	10.5094062897214	80	0.0476462720388913	0.0476462720388913	5.47105611483323	2
581	278.98	418.22	1.0522	5.26479123120094	10.5570525617603	81	0.16335864699049	0.16335864699049	5.63441476182372	2
582	273.82	426.22	1.0186	5.10143258421045	10.7204112087508	82	0.00729279674064642	0.00729279674064642	5.64170755856437	2
583	272.39	420.84	1.0171	5.0941397874698	10.7277040054914	83	-0.408396617476219	0.408396617476219	6.05010417604059	2
584	268.39	416.56	1.1011	5.50253640494602	10.3193073880152	84	0.31359025984781	0.31359025984781	6.3636944358884	2
585	263.33	421.36	1.0366	5.18894614509821	10.632897647863	85	0.0330606785576002	0.0330606785576002	6.396755114446	2
586	262.73	428.57	1.0298	5.15588546654061	10.6659583264206	86	-0.410827549723106	0.410827549723106	6.8075826641691	2
587	262.39	415.76	1.1143	5.56671301626371	10.2551307766975	87	0.0549390687795412	0.0549390687795412	6.86252173294864	2
588	257.92	416.25	1.103	5.51177394748417	10.3100698454771	88	0.410341363273727	0.410341363273727	7.27286309622237	2
589	259.95	428.83	1.0186	5.10143258421045	10.7204112087508	89	-0.189612715256818	0.189612715256818	7.46247581147919	2
590	263.16	430.73	1.0576	5.29104529946726	10.530798493494	90	-0.0121546612344101	0.0121546612344101	7.4746304727136	2
591	266.87	431.91	1.0601	5.30319996070167	10.5186438322596	91	0.157038223148593	0.157038223148593	7.63166869586219	2
592	267.09	427.73	1.0278	5.14616173755308	10.6756820554082	92	0.0330606785576002	0.0330606785576002	7.66472937441979	2
593	263.66	425.57	1.021	5.11310105899548	10.7087427339658	93	0.00486186449376369	0.00486186449376369	7.66959123891356	2
594	262.12	426.35	1.02	5.10823919450172	10.7136045984595	94	-0.489103568072712	0.489103568072712	8.15869480698627	2
595	273.6	416.18	1.1206	5.59734276257443	10.2245010303868	95	0.325258734632847	0.325258734632847	8.48395354161912	2
596	274.78	411.66	1.0537	5.27208402794158	10.5497597650197	96	-0.11376762915409	0.11376762915409	8.59772117077321	2
597	271	411.94	1.0771	5.38585165709567	10.4359921358656	97	-0.185237037212428	0.185237037212428	8.78295820798563	2
598	271.79	416.94	1.1152	5.5710886943081	10.2507550986531	98	0.450694838571973	0.450694838571973	9.23365304655761	2
599	271.08	422.11	1.0225	5.12039385573613	10.7014499372251	99	-0.156552036699219	0.156552036699219	9.39020508325683	2
600	269.09	402.16	1.0547	5.27694589243535	10.5448979005259	100	-0.280043394840837	0.280043394840837	9.67024847809766	2
601	275.06	383.92	1.1123	5.55698928727618	10.2648545056851	101	-0.0213922037725638	0.0213922037725638	9.69164068187023	2
602	277.06	383.56	1.1167	5.57838149104875	10.2434623019125	102	0.0831378828433742	0.0831378828433742	9.7747785647136	2
603	273.31	387.39	1.0996	5.49524360820537	10.3266001847559	103	0.0617456790708086	0.0617456790708086	9.83652424378441	2
604	273.13	404.4	1.0869	5.43349792913456	10.3883458638267	104	0.280043394840837	0.280043394840837	10.1165676386252	2
605	266.91	407.73	1.0293	5.15345453429373	10.6683892586675	105	-0.472573228793912	0.472573228793912	10.5891408674192	2
606	260.83	413.21	1.1265	5.62602776308764	10.1958160298736	106	0.48667263582583	0.48667263582583	11.075813503245	2
607	253.99	427.15	1.0264	5.13935512726181	10.6824886656994	107	-0.28928093737899	0.28928093737899	11.365094440624	2
608	254.25	416.32	1.0859	5.4286360646408	10.3932077283204	108	0.329634412677237	0.329634412677237	11.6947288533012	2
609	252.82	421.35	1.0181	5.09900165196356	10.7228421409977	109	-0.0354916108044829	0.0354916108044829	11.7302204641057	2
610	260.25	427.46	1.0254	5.13449326276805	10.6873505301932	110	0.0403534752982466	0.0403534752982466	11.7705739394039	2
611	256.6	432.28	1.0171	5.0941397874698	10.7277040054914	111	0.0238231360194465	0.0238231360194465	11.7943970754234	2
612	254.68	419.35	1.0122	5.07031665145035	10.7515271415109	112	-0.567379586422321	0.567379586422321	12.3617766618457	2
613	260.4	414.8	1.1289	5.63769623787267	10.1841475550886	113	0.0140994070319174	0.0140994070319174	12.3758760688776	2
614	260.83	413.34	1.126	5.62359683084076	10.1982469621205	114	0.284905259334602	0.284905259334602	12.6607813282122	2
615	254.84	407.63	1.0674	5.33869157150616	10.4831522214551	115	-0.00680661029127094	0.00680661029127094	12.6675879385035	2
616	241.78	404.21	1.0688	5.34549818179743	10.4763456111638	116	-0.380197803412386	0.380197803412386	13.0477857419159	2
617	241.98	400.27	1.147	5.72569598520981	10.0961478077514	117	0.334982463620376	0.334982463620376	13.3827682055363	2
618	249.97	400.25	1.0781	5.39071352158944	10.4311302713718	118	0.146828307711688	0.146828307711688	13.529596513248	2
619	255.17	408.69	1.0479	5.24388521387775	10.5779585790835	119	-0.258651191068271	0.258651191068271	13.7882477043162	2
620	256.31	403.83	1.1011	5.50253640494602	10.3193073880152	120	0.135646019376029	0.135646019376029	13.9238937236923	2
621	255.76	410.12	1.0732	5.36689038556999	10.4549534073912	121	-0.0593147468239259	0.0593147468239259	13.9832084705162	2
622	251.03	411.01	1.0854	5.42620513239392	10.3956386605673	122	0.170651443731133	0.170651443731133	14.1538599142473	2
623	240.36	416.07	1.0503	5.25555368866278	10.5662901042985	123	-0.211491105478757	0.211491105478757	14.3653510197261	2
624	232.81	409.49	1.0938	5.46704479414154	10.3547989988197	124	0.0452153397920103	0.0452153397920103	14.4105663595181	2
625	242.72	403.52	1.0845	5.42182945434953	10.4000143386117	125	0.157038223148593	0.157038223148593	14.5676045826667	2
626	265.4	403.34	1.0522	5.26479123120094	10.5570525617603	126	-0.1424526296673	0.1424526296673	14.710057212334	2
627	267.6	399.61	1.0815	5.40724386086824	10.414599932093	127	-0.349081870652292	0.349081870652292	15.0591390829863	2
628	266.8	391.24	1.1533	5.75632573152053	10.0655180614407	128	0.275181530347071	0.275181530347071	15.3343206133333	2
629	263.37	391.53	1.0967	5.48114420117346	10.3406995917878	129	0.0189612715256811	0.0189612715256811	15.353281884859	2
630	267.91	395.45	1.0928	5.46218292964778	10.3596608633135	130	0.0072927967406482	0.0072927967406482	15.3605746815997	2
631	261.29	386.37	1.0913	5.45489013290713	10.3669536600541	131	-0.0641766113176931	0.0641766113176931	15.4247512929174	2
632	276.06	388.49	1.1045	5.51906674422482	10.3027770487364	132	0.0189612715256828	0.0189612715256828	15.443712564443	2
633	274.53	402.58	1.1006	5.50010547269914	10.3217383202621	133	0.0354916108044812	0.0354916108044812	15.4792041752475	2
634	272.13	402.23	1.0933	5.46461386189466	10.3572299310666	134	0.050077204285774	0.050077204285774	15.5292813795333	2
635	267.82	399.08	1.083	5.41453665760888	10.4073071353524	135	-0.306297463107164	0.306297463107164	15.8355788426405	2
636	250.45	385	1.146	5.72083412071605	10.1010096722452	136	-0.479379839085183	0.479379839085183	16.3149586817256	2
637	241.37	367.84	1.2446	6.20021395980123	9.62162983316	137	-0.00729279674064642	0.00729279674064642	16.3222514784663	2
638	233.62	365.62	1.2461	6.20750675654188	9.61433703641936	138	0.249413648530119	0.249413648530119	16.5716651269964	2
639	234.16	359.84	1.1948	5.95809310801176	9.86375068494948	139	0.173082375978018	0.173082375978018	16.7447475029744	2
640	261.28	375.49	1.1592	5.78501073203374	10.0368330609275	140	-0.149259239958569	0.149259239958569	16.894006742933	2
641	271.39	376.77	1.1899	5.93426997199231	9.88757382096892	141	0.161413901192979	0.161413901192979	17.055420644126	2
642	273.82	381.51	1.1567	5.77285607079933	10.0489877221619	142	0.256220258821392	0.256220258821392	17.3116409029474	2
643	271.59	381.55	1.104	5.51663581197794	10.3052079809833	143	-0.00486186449376369	0.00486186449376369	17.3165027674411	2
644	278.9	386.14	1.105	5.5214976764717	10.3003461164895	144	0.206629240984991	0.206629240984991	17.5231320084261	2
645	273.05	411.87	1.0625	5.31486843548671	10.5069753574745	145	0.213435851276264	0.213435851276264	17.7365678597024	2
646	278.54	414.81	1.0186	5.10143258421045	10.7204112087508	146	-0.0996682221221743	0.0996682221221743	17.8362360818246	2
647	279.03	410.82	1.0391	5.20110080633262	10.6207429866286	147	-0.332065344924116	0.332065344924116	18.1683014267487	2
648	261.19	403.1	1.1074	5.53316615125674	10.2886776417045	148	0.204198308738111	0.204198308738111	18.3724997354868	2
649	262.03	397.9	1.0654	5.32896784251863	10.4928759504426	149	-0.1589829689461	0.1589829689461	18.5314827044329	2
650	278.92	384.02	1.0981	5.48795081146473	10.3338929814965	150	-0.368043142177974	0.368043142177974	18.8995258466109	2
651	276.36	378.72	1.1738	5.8559939536427	9.96584983931853	151	-0.330120599126612	0.330120599126612	19.2296464457375	2
652	274.85	363.48	1.2417	6.18611455276931	9.63572924019192	152	0.0593147468239259	0.0593147468239259	19.2889611925614	2
653	277.44	350.96	1.2295	6.12679980594539	9.69504398701585	153	0.0593147468239277	0.0593147468239277	19.3482759393853	2
654	265.49	354.94	1.2173	6.06748505912146	9.75435873383977	154	-0.0330606785575984	0.0330606785575984	19.3813366179429	2
655	260.26	352	1.2241	6.10054573767906	9.72129805528218	155	0.0544528823301622	0.0544528823301622	19.4357895002731	2
656	263.82	359.9	1.2129	6.0460928553489	9.77575093761234	156	-0.0520219500832813	0.0520219500832813	19.4878114503564	2
657	256.64	352.44	1.2236	6.09811480543218	9.72372898752906	157	-0.0121546612344101	0.0121546612344101	19.4999661115908	2
658	254.74	353.13	1.2261	6.11026946666659	9.71157432629465	158	0.0831378828433724	0.0831378828433724	19.5831039944342	2
659	253.81	355.48	1.209	6.02713158382321	9.79471220913802	159	0.403534752982457	0.403534752982457	19.9866387474166	2
660	254.15	379.65	1.126	5.62359683084076	10.1982469621205	160	-0.251358394327626	0.251358394327626	20.2379971417442	2
661	248.98	369.91	1.1777	5.87495522516838	9.94688856779285	161	0.0948063576284088	0.0948063576284088	20.3328034993726	2
662	264.12	378.82	1.1582	5.78014886753997	10.0416949254213	162	0.0165303392787983	0.0165303392787983	20.3493338386514	2
663	260.69	379.07	1.1548	5.76361852826118	10.0582252647001	163	0.0072927967406482	0.0072927967406482	20.3566266353921	2
664	252.75	386	1.1533	5.75632573152053	10.0655180614407	164	-0.0213922037725638	0.0213922037725638	20.3780188391647	2
665	249.4	382.52	1.1577	5.77771793529309	10.0441258576681	165	0.108905764660324	0.108905764660324	20.486924603825	2
666	256.66	384.34	1.1353	5.66881217063277	10.1530316223285	166	-0.116198561400973	0.116198561400973	20.603123165226	2
667	253.98	385.74	1.1592	5.78501073203374	10.0368330609275	167	-0.0165303392788001	0.0165303392788001	20.6196535045048	2
668	243.76	384.69	1.1626	5.80154107131254	10.0203027216487	168	0.102099154369057	0.102099154369057	20.7217526588738	2
669	238	380.2	1.1416	5.69944191694348	10.1224018760178	169	-0.118629493647855	0.118629493647855	20.8403821525217	2
670	233.89	382.99	1.166	5.81807141059134	10.0037723823699	170	-0.154607290901712	0.154607290901712	20.9949894434234	2
671	233.81	378.99	1.1978	5.97267870149305	9.84916509146818	171	0.318452124341576	0.318452124341576	21.313441567765	2
672	239	388.65	1.1323	5.65422657715147	10.1676172158098	172	-0.0666075435645723	0.0666075435645723	21.3800491113295	2
673	231.11	398	1.146	5.72083412071605	10.1010096722452	173	0.619401536505601	0.619401536505601	21.9994506478351	2
674	233.18	429.43	1.0186	5.10143258421045	10.7204112087508	174	0.00729279674064642	0.00729279674064642	22.0067434445758	2
675	244.2	428.78	1.0171	5.0941397874698	10.7277040054914	175	-0.258651191068273	0.258651191068273	22.265394635644	2
676	238.19	418.96	1.0703	5.35279097853807	10.4690528144232	176	-0.270805852302685	0.270805852302685	22.5362004879467	2
677	234.78	394.82	1.126	5.62359683084076	10.1982469621205	177	-0.0782760183496087	0.0782760183496087	22.6144765062963	2
678	244.81	387.44	1.1421	5.70187284919037	10.1199709437709	178	0.0690384758114568	0.0690384758114568	22.6835149821078	2
679	230.03	394.75	1.1279	5.63283437337891	10.1890094195823	179	-0.0359777972538584	0.0359777972538584	22.7194927793617	2
680	240.77	399.75	1.1353	5.66881217063277	10.1530316223285	180	-0.0568838145770449	0.0568838145770449	22.7763765939387	2
681	241.53	399.16	1.147	5.72569598520981	10.0961478077514	181	0.050077204285774	0.050077204285774	22.8264537982245	2
682	235.35	393.59	1.1367	5.67561878092404	10.1462250120372	182	-0.2849052593346	0.2849052593346	23.1113590575591	2
683	243.43	381.02	1.1953	5.96052404025864	9.8613197527026	183	0.0403534752982448	0.0403534752982448	23.1517125328573	2
684	242.66	380.41	1.187	5.92017056496039	9.90167322800084	184	0.234828055048828	0.234828055048828	23.3865405879061	2
685	245.99	376.64	1.1387	5.68534250991157	10.1365012830497	185	-0.192043647503699	0.192043647503699	23.5785842354098	2
686	241.53	379.1	1.1782	5.87738615741527	9.94445763554597	186	-0.177944240471785	0.177944240471785	23.7565284758816	2
687	236.92	368.77	1.2148	6.05533039788705	9.76651339507418	187	-0.0641766113176914	0.0641766113176914	23.8207050871993	2
688	230.47	358.28	1.228	6.11950700920474	9.70233678375649	188	-0.180375172718662	0.180375172718662	24.001080259918	2
689	237.03	338.98	1.2651	6.2998821819234	9.52196161103783	189	0.272750598100188	0.272750598100188	24.2738308580182	2
690	251.49	350.1	1.209	6.02713158382321	9.79471220913802	190	-0.0899444931346416	0.0899444931346416	24.3637753511528	2
691	238.95	367.23	1.2275	6.11707607695786	9.70476771600338	191	0.135159832926654	0.135159832926654	24.4989351840795	2
692	231.43	347.35	1.1997	5.9819162440312	9.83992754893003	192	-0.116198561400974	0.116198561400974	24.6151337454804	2
693	256.43	352.08	1.2236	6.09811480543218	9.72372898752906	193	0.0354916108044829	0.0354916108044829	24.6506253562849	2
694	252.2	353.08	1.2163	6.06262319462769	9.75922059833354	194	0.109391951109702	0.109391951109702	24.7600173073946	2
695	242.24	349.1	1.1938	5.95323124351799	9.86861254944324	195	-0.444374414730078	0.444374414730078	25.2043917221247	2
696	238.46	332.94	1.2852	6.39760565824807	9.42423813471316	196	-0.170651443731135	0.170651443731135	25.3750431658558	2
697	236.03	320.55	1.3203	6.56825710197921	9.25358669098203	197	0.3179659378922	0.3179659378922	25.693009103748	2
698	247.31	333.28	1.2549	6.25029116408701	9.57155262887423	198	-0.0807069505964932	0.0807069505964932	25.7737160543445	2
699	246.62	331.39	1.2715	6.3309981146835	9.49084567827774	199	0.239689919542592	0.239689919542592	26.0134059738871	2
700	245.23	329.71	1.2222	6.0913081951409	9.73053559782033	200	-0.299004666366518	0.299004666366518	26.3124106402536	2
701	251.85	328.81	1.2837	6.39031286150742	9.43153093145381	201	0.0311159327600912	0.0311159327600912	26.3435265730137	2
702	252.15	326.92	1.2773	6.35919692874733	9.4626468642139	202	-0.0928616118309016	0.0928616118309016	26.4363881848446	2
703	255.01	333.63	1.2964	6.45205854057823	9.369785252383	203	0.237258987295711	0.237258987295711	26.6736471721403	2
704	255.71	338.22	1.2476	6.21479955328252	9.60704423967871	204	-0.26351305556204	0.26351305556204	26.9371602277024	2
705	258.57	327.16	1.3018	6.47831260884456	9.34353118411667	205	0.261568309764533	0.261568309764533	27.1987285374669	2
706	275.71	326.68	1.248	6.21674429908003	9.6050994938812	206	0.173082375978018	0.173082375978018	27.3718109134449	2
707	277.55	338.72	1.2124	6.04366192310201	9.77818186985922	207	-0.0311159327600947	0.0311159327600947	27.402926846205	2
708	279.89	340.75	1.2188	6.07477785586211	9.74706593709913	208	-0.173082375978016	0.173082375978016	27.576009222183	2
709	277.66	333.09	1.2544	6.24786023184012	9.57398356112111	209	0.118629493647855	0.118629493647855	27.6946387158309	2
710	277.27	328.91	1.23	6.12923073819227	9.69261305476897	210	0.0140994070319174	0.0140994070319174	27.7087381228628	2
711	278.34	321.96	1.2271	6.11513133116035	9.70671246180088	211	0.149745426407947	0.149745426407947	27.8584835492708	2
712	279.61	327.47	1.1963	5.9653859047524	9.85645788820883	212	-0.125922290388502	0.125922290388502	27.9844058396593	2
713	279.4	344.25	1.2222	6.0913081951409	9.73053559782033	213	-0.0520219500832795	0.0520219500832795	28.0364277897425	2
714	271.66	349.38	1.2329	6.14333014522419	9.67851364773705	214	0.144883561914183	0.144883561914183	28.1813113516567	2
715	272.28	351.34	1.2031	5.99844658331	9.82339720965123	215	0.154121104452335	0.154121104452335	28.3354324561091	2
716	271.46	351.53	1.1714	5.84432547885767	9.97751831410357	216	-0.156552036699217	0.156552036699217	28.4919844928083	2
717	272.95	352.2	1.2036	6.00087751555689	9.82096627740435	217	-0.128353222635383	0.128353222635383	28.6203377154437	2
718	272.64	343.34	1.23	6.12923073819227	9.69261305476897	218	-0.00243093224688273	0.00243093224688273	28.6227686476905	2
719	266.94	336.6	1.2305	6.13166167043915	9.69018212252208	219	-0.0568838145770449	0.0568838145770449	28.6796524622676	2
720	273.59	338.96	1.2422	6.1885454850162	9.63329830794504	220	-0.0306297463107175	0.0306297463107175	28.7102822085783	2
721	274.96	345.74	1.2485	6.21917523132691	9.60266856163432	221	0.132728900679773	0.132728900679773	28.8430111092581	2
722	265.45	340.1	1.2212	6.08644633064714	9.73539746231409	222	-0.109391951109703	0.109391951109703	28.9524030603678	2
723	270.18	335.56	1.2437	6.19583828175684	9.62600551120439	223	-0.16822051148425	0.16822051148425	29.120623571852	2
724	258.62	335.24	1.2783	6.3640587932411	9.45778499972014	224	0.237258987295707	0.237258987295707	29.3578825591477	2
725	251.06	339	1.2295	6.12679980594539	9.69504398701585	225	-0.206629240984991	0.206629240984991	29.5645118001327	2
726	254.79	337.27	1.272	6.33342904693038	9.48841474603086	226	0.00729279674064642	0.00729279674064642	29.5718045968734	2
727	255.65	336.06	1.2705	6.32613625018973	9.4957075427715	227	-0.1424526296673	0.1424526296673	29.7142572265407	2
728	261.25	327.27	1.2998	6.46858887985703	9.3532549131042	228	0.11376762915409	0.11376762915409	29.8280248556948	2
729	267.1	328.03	1.2764	6.35482125070294	9.46702254225829	229	-0.0685522893620814	0.0685522893620814	29.8965771450568	2
730	272.36	320.2	1.2905	6.42337354006502	9.39847025289621	230	0.220728648016911	0.220728648016911	30.1173057930738	2
731	275.91	322.67	1.2451	6.20264489204811	9.61919890091312	231	-0.130784154882265	0.130784154882265	30.248089947956	2
732	276.94	316.14	1.272	6.33342904693038	9.48841474603086	232	0.0568838145770449	0.0568838145770449	30.3049737625331	2
733	274.68	323.45	1.2603	6.27654523235333	9.5452985606079	233	-0.173082375978018	0.173082375978018	30.4780561385111	2
734	251.2	322.93	1.2959	6.44962760833135	9.37221618462988	234	0.0116684747850346	0.0116684747850346	30.4897246132961	2
735	258.57	321.65	1.2935	6.43795913354632	9.38388465941492	235	-0.0233369495700693	0.0233369495700693	30.5130615628662	2
736	261.32	322.37	1.2983	6.46129608311639	9.36054770984485	236	0.211004919029381	0.211004919029381	30.7240664818956	2
737	263.02	328.43	1.2549	6.25029116408701	9.57155262887423	237	-0.189612715256818	0.189612715256818	30.9136791971524	2
738	255.07	331.9	1.2939	6.43990387934382	9.38193991361741	238	0.253789326574509	0.253789326574509	31.1674685237269	2
739	240.17	337.14	1.2417	6.18611455276931	9.63572924019192	239	-0.106961018862821	0.106961018862821	31.2744295425897	2
740	249.37	336.22	1.2637	6.29307557163213	9.5287682213291	240	0.27566771679645	0.27566771679645	31.5500972593862	2
741	252.65	355.17	1.207	6.01740785483568	9.80443593812555	241	-0.20176737649123	0.20176737649123	31.7518646358774	2
742	244.5	353.43	1.2485	6.21917523132691	9.60266856163432	242	0.0116684747850364	0.0116684747850364	31.7635331106624	2
743	236.91	346.18	1.2461	6.20750675654188	9.61433703641936	243	0.0189612715256811	0.0189612715256811	31.7824943821881	2
744	236.9	347.36	1.2422	6.1885454850162	9.63329830794504	244	0.215866783523145	0.215866783523145	31.9983611657113	2
745	235.98	351.49	1.1978	5.97267870149305	9.84916509146818	245	-0.0948063576284088	0.0948063576284088	32.0931675233397	2
746	231.62	351.6	1.2173	6.06748505912146	9.75435873383977	246	-0.0072927967406482	0.0072927967406482	32.1004603200803	2
747	240.9	351.74	1.2188	6.07477785586211	9.74706593709913	247	0.0213922037725673	0.0213922037725673	32.1218525238529	2
748	242.15	351.02	1.2144	6.05338565208954	9.76845814087169	248	0.221214834466284	0.221214834466284	32.3430673583192	2
749	255.71	369.14	1.1689	5.83217081762326	9.98967297533798	249	-0.361236531886705	0.361236531886705	32.7043038902059	2
750	252.76	372.43	1.2432	6.19340734950996	9.62843644345127	250	0.424926956755021	0.424926956755021	33.1292308469609	2
751	251.86	387.26	1.1558	5.76848039275494	10.0533634002063	251	0.185237037212428	0.185237037212428	33.3144678841733	2
752	253.5	413.29	1.1177	5.58324335554251	10.2386004374187	252	0.489103568072712	0.489103568072712	33.803571452246	2
753	252.35	424.99	1.0171	5.0941397874698	10.7277040054914	253	-0.27275059810019	0.27275059810019	34.0763220503462	2
754	248.7	418.71	1.0732	5.36689038556999	10.4549534073912	254	-0.00486186449376547	0.00486186449376547	34.08118391484	2
755	247.37	423.79	1.0742	5.37175225006375	10.4500915428975	255	-0.0452153397920085	0.0452153397920085	34.126399254632	2
756	249.63	422.32	1.0835	5.41696758985576	10.4048762031055	256	0.152176358654827	0.152176358654827	34.2785756132868	2
757	254.97	439.63	1.0522	5.26479123120094	10.5570525617603	257	0.165789579237373	0.165789579237373	34.4443651925242	2
758	242.81	446.56	1.0181	5.09900165196356	10.7228421409977	258	-0.1755133082249	0.1755133082249	34.6198785007491	2
759	233.17	439.18	1.0542	5.27451496018846	10.5473288327728	259	0.0306297463107157	0.0306297463107157	34.6505082470598	2
760	232.6	439.92	1.0479	5.24388521387775	10.5779585790835	260	0	0	34.6505082470598	2
761	235.98	439.48	1.0479	5.24388521387775	10.5779585790835	261	0.140507883869796	0.140507883869796	34.7910161309296	2
762	239.42	445.56	1.019	5.10337733000795	10.7184664629533	262	-0.206629240984993	0.206629240984993	34.9976453719146	2
763	235.68	445.12	1.0615	5.31000657099295	10.5118372219683	263	0.215866783523145	0.215866783523145	35.2135121554378	2
764	232.98	420.31	1.0171	5.0941397874698	10.7277040054914	264	-0.140021697420419	0.140021697420419	35.3535338528582	2
765	231.05	424.5	1.0459	5.23416148489022	10.587682308071	265	-0.258651191068273	0.258651191068273	35.6121850439264	2
766	236.18	425	1.0991	5.49281267595849	10.3290311170027	266	0.208573986782499	0.208573986782499	35.8207590307089	2
767	236.64	421.4	1.0562	5.28423868917599	10.5376051037852	267	-0.140021697420417	0.140021697420417	35.9607807281294	2
768	233.92	415.63	1.085	5.42426038659641	10.3975834063648	268	0.159469155395474	0.159469155395474	36.1202498835248	2
769	239.34	421.12	1.0522	5.26479123120094	10.5570525617603	269	0.14682830771169	0.14682830771169	36.2670781912365	2
770	243.87	408.98	1.022	5.11796292348925	10.703880869472	270	-0.192043647503699	0.192043647503699	36.4591218387402	2
771	249.79	410.39	1.0615	5.31000657099295	10.5118372219683	271	-0.294628988322131	0.294628988322131	36.7537508270624	2
772	244.02	400.48	1.1221	5.60463555931508	10.2172082336462	272	0.228021444757557	0.228021444757557	36.9817722718199	2
773	235.34	416.23	1.0752	5.37661411455752	10.4452296784037	273	-0.0807069505964915	0.0807069505964915	37.0624792224164	2
774	237.37	414.2	1.0918	5.45732106515401	10.3645227278072	274	0.358319413190447	0.358319413190447	37.4207986356069	2
775	242.02	410.87	1.0181	5.09900165196356	10.7228421409977	275	-0.545987382649759	0.545987382649759	37.9667860182566	2
776	231.71	387.31	1.1304	5.64498903461332	10.1768547583479	276	-0.36998788797548	0.36998788797548	38.3367739062321	2
777	233.01	379.99	1.2065	6.0149769225888	9.80686687037243	277	0.0403534752982466	0.0403534752982466	38.3771273815303	2
778	230.3	379.8	1.1982	5.97462344729056	9.84722034567068	278	0.00437567804438643	0.00437567804438643	38.3815030595747	2
779	237.12	359.09	1.1973	5.97024776924617	9.85159602371506	279	-0.185237037212428	0.185237037212428	38.5667400967872	2
780	232.79	364.97	1.2354	6.1554848064586	9.66635898650264	280	0.221214834466288	0.221214834466288	38.7879549312534	2
781	234.81	370.59	1.1899	5.93426997199231	9.88757382096892	281	-0.180861359168041	0.180861359168041	38.9688162904215	2
782	238.49	371.23	1.2271	6.11513133116035	9.70671246180088	282	0.168706697933629	0.168706697933629	39.1375229883551	2
783	255.03	363.63	1.1924	5.94642463322672	9.87541915973451	283	-0.310673141151554	0.310673141151554	39.4481961295067	2
784	245.6	356.4	1.2563	6.25709777437828	9.56474601858296	284	0.237258987295709	0.237258987295709	39.6854551168024	2
785	251.84	364.78	1.2075	6.01983878708257	9.80200500587867	285	-0.0972372898752898	0.0972372898752898	39.7826924066777	2
786	249.1	368.65	1.2275	6.11707607695786	9.70476771600338	286	0.286850005132106	0.286850005132106	40.0695424118098	2
787	245.61	362.61	1.1685	5.83022607182575	9.99161772113548	287	0.0452153397920103	0.0452153397920103	40.1147577516018	2
788	243.01	365.06	1.1592	5.78501073203374	10.0368330609275	288	-0.346650938405411	0.346650938405411	40.4614086900072	2
789	248.46	363.32	1.2305	6.13166167043915	9.69018212252208	289	-0.0189612715256811	0.0189612715256811	40.4803699615329	2
790	240.25	340.17	1.2344	6.15062294196483	9.6712208509964	290	-0.102099154369057	0.102099154369057	40.5824691159019	2
791	236.3	336.18	1.2554	6.25272209633389	9.56912169662735	291	-0.22315958026379	0.22315958026379	40.8056286961657	2
792	233.79	325.14	1.3013	6.47588167659768	9.34596211636356	292	-0.0685522893620814	0.0685522893620814	40.8741809855278	2
793	232.38	323.62	1.3154	6.54443396595976	9.27740982700147	293	0.156552036699219	0.156552036699219	41.030733022227	2
794	246.46	324.82	1.2832	6.38788192926054	9.43396186370069	294	0.00243093224688273	0.00243093224688273	41.0331639544739	2
795	248.97	325.06	1.2827	6.38545099701366	9.43639279594758	295	-0.158982968946102	0.158982968946102	41.19214692342	2
796	243.09	319.6	1.3154	6.54443396595976	9.27740982700147	296	0.0661213571151968	0.0661213571151968	41.2582682805352	2
797	244.44	320.7	1.3018	6.47831260884456	9.34353118411667	297	0.0952925440777861	0.0952925440777861	41.353560824613	2
798	242.67	315.23	1.2822	6.38302006476678	9.43882372819446	298	-0.140021697420419	0.140021697420419	41.4935825220334	2
799	245.67	317.19	1.311	6.5230417621872	9.29880203077404	299	0.0213922037725638	0.0213922037725638	41.514974725806	2
800	241.6	320.16	1.3066	6.50164955841463	9.3201942345466	300	0.223159580263793	0.223159580263793	41.7381343060698	2
801	232.03	337.17	1.2607	6.27848997815084	9.54335381481039	301	-0.104530086615938	0.104530086615938	41.8426643926857	2
802	238.4	329.13	1.2822	6.38302006476678	9.43882372819446	302	-0.0617456790708104	0.0617456790708104	41.9044100717565	2
803	234.16	328.18	1.2949	6.44476574383759	9.37707804912365	303	0.132728900679773	0.132728900679773	42.0371389724363	2
804	242.63	322.03	1.2676	6.31203684315781	9.50980694980342	304	-0.075845086102726	0.075845086102726	42.112984058539	2
805	251.39	320.27	1.2832	6.38788192926054	9.43396186370069	305	0.0262540682663275	0.0262540682663275	42.1392381268053	2
806	250.41	326.88	1.2778	6.36162786099421	9.46021593196702	306	-0.0904306795840206	0.0904306795840206	42.2296688063894	2
807	257.19	326.68	1.2964	6.45205854057823	9.369785252383	307	0.17113763018051	0.17113763018051	42.4008064365699	2
808	248.67	328.29	1.2612	6.28092091039772	9.54092288256351	308	-0.0904306795840188	0.0904306795840188	42.4912371161539	2
809	241.35	326.97	1.2798	6.37135158998174	9.45049220297949	309	-0.182806104965545	0.182806104965545	42.6740432211194	2
810	243.05	319.57	1.3174	6.55415769494729	9.26768609801395	310	0.0262540682663275	0.0262540682663275	42.7002972893858	2
811	254.5	316.25	1.312	6.52790362668096	9.29394016628027	311	0.0189612715256811	0.0189612715256811	42.7192585609114	2
812	248.32	317.86	1.3081	6.50894235515528	9.31290143780596	312	-0.0452153397920085	0.0452153397920085	42.7644739007035	2
813	230.23	318.05	1.3174	6.55415769494729	9.26768609801395	313	0.15460729090171	0.15460729090171	42.9190811916052	2
814	252.47	326.12	1.2856	6.39955040404558	9.42229338891566	314	0.203712122288733	0.203712122288733	43.1227933138939	2
815	257.16	339.15	1.2437	6.19583828175684	9.62600551120439	315	0.251844580777004	0.251844580777004	43.3746378946709	2
816	270.46	337.95	1.1919	5.94399370097984	9.87785009198139	316	-0.263513055562036	0.263513055562036	43.6381509502329	2
817	269.47	334.3	1.2461	6.20750675654188	9.61433703641936	317	-0.223159580263793	0.223159580263793	43.8613105304967	2
818	265.86	319.62	1.292	6.43066633680567	9.39117745615556	318	-0.0690384758114568	0.0690384758114568	43.9303490063082	2
819	256.67	316.59	1.3062	6.49970481261713	9.32213898034411	319	0.0952925440777861	0.0952925440777861	44.025641550386	2
820	257.47	333.72	1.2866	6.40441226853934	9.41743152442189	320	0.322827802385966	0.322827802385966	44.3484693527719	2
821	250.13	349.33	1.2202	6.08158446615338	9.74025932680786	321	-0.0335468650069757	0.0335468650069757	44.3820162177789	2
822	256.81	346.46	1.2271	6.11513133116035	9.70671246180088	322	-0.0612594926214349	0.0612594926214349	44.4432757104003	2
823	249.23	342.48	1.2397	6.17639082378178	9.64545296917945	323	0.0379225430513657	0.0379225430513657	44.4811982534517	2
824	251.04	341.26	1.2319	6.13846828073042	9.68337551223081	324	-0.158982968946102	0.158982968946102	44.6401812223978	2
825	245.84	343.87	1.2646	6.29745124967652	9.52439254328471	325	0.391380091748045	0.391380091748045	45.0315613141459	2
826	256.17	371.93	1.1841	5.90607115792848	9.91577263503276	326	0.0666075435645741	0.0666075435645741	45.0981688577104	2
827	262.85	362.29	1.1704	5.8394636143639	9.98238017859733	327	-0.154121104452337	0.154121104452337	45.2522899621628	2
828	277.7	361.16	1.2021	5.99358471881624	9.828259074145	328	-0.163844833439864	0.163844833439864	45.4161347956026	2
829	278.34	343.89	1.2358	6.1574295522561	9.66441424070513	329	0.251358394327626	0.251358394327626	45.6674931899303	2
830	266.71	354.11	1.1841	5.90607115792848	9.91577263503276	330	-0.27275059810019	0.27275059810019	45.9402437880304	2
831	271.79	345.21	1.2402	6.17882175602867	9.64302203693257	331	0.0948063576284088	0.0948063576284088	46.0350501456589	2
832	268.37	347.89	1.2207	6.08401539840026	9.73782839456098	332	-0.116198561400973	0.116198561400973	46.1512487070598	2
833	266.3	345.89	1.2446	6.20021395980123	9.62162983316	333	0.116198561400973	0.116198561400973	46.2674472684608	2
834	267.83	341.17	1.2207	6.08401539840026	9.73782839456098	334	-0.0617456790708104	0.0617456790708104	46.3291929475316	2
835	267.91	342.6	1.2334	6.14576107747107	9.67608271549017	335	0.0189612715256811	0.0189612715256811	46.3481542190573	2
836	272.72	360.03	1.2295	6.12679980594539	9.69504398701585	336	0.206629240984993	0.206629240984993	46.5547834600423	2
837	271.94	356.83	1.187	5.92017056496039	9.90167322800084	337	0.294142801872754	0.294142801872754	46.848926261915	2
838	247.48	374.31	1.1265	5.62602776308764	10.1958160298736	338	-0.229966190555061	0.229966190555061	47.0788924524701	2
839	248.51	371.98	1.1738	5.8559939536427	9.96584983931853	339	-0.0072927967406482	0.0072927967406482	47.0861852492108	2
840	256.22	371.03	1.1753	5.86328675038335	9.95855704257789	340	-0.23968991954259	0.23968991954259	47.3258751687533	2
841	266.42	367.73	1.2246	6.10297666992594	9.7188671230353	341	0.289767123828366	0.289767123828366	47.6156422925817	2
842	261.81	363.58	1.165	5.81320954609757	10.0086342468637	342	-0.218783902219403	0.218783902219403	47.8344261948011	2
843	264.96	359.57	1.21	6.03199344831698	9.78985034464426	343	0.0262540682663275	0.0262540682663275	47.8606802630674	2
844	273.99	356.14	1.2046	6.00573938005065	9.81610441291058	344	0.365612209931092	0.365612209931092	48.2262924729985	2
845	275.83	369.03	1.1294	5.64012717011956	10.1817166228417	345	-0.128353222635383	0.128353222635383	48.3546456956339	2
846	270.66	371.41	1.1558	5.76848039275494	10.0533634002063	346	-0.327203480430352	0.327203480430352	48.6818491760643	2
847	276.57	364.51	1.2231	6.09568387318529	9.72615991977594	347	-0.0359777972538584	0.0359777972538584	48.7178269733181	2
848	268.95	363.86	1.2305	6.13166167043915	9.69018212252208	348	0.235314241498203	0.235314241498203	48.9531412148163	2
849	262.57	361.08	1.1821	5.89634742894095	9.92549636402029	349	-0.33984432811414	0.33984432811414	49.2929855429305	2
850	260.79	347.73	1.252	6.23619175705509	9.58565203590615	350	0.0359777972538566	0.0359777972538566	49.3289633401843	2
851	262.84	339.34	1.2446	6.20021395980123	9.62162983316	351	0.185237037212428	0.185237037212428	49.5142003773967	2
852	266.03	338.52	1.2065	6.0149769225888	9.80686687037243	352	-0.211491105478757	0.211491105478757	49.7256914828755	2
853	263.3	343.03	1.25	6.22646802806756	9.59537576489367	353	0.177944240471781	0.177944240471781	49.9036357233473	2
854	261.91	349.86	1.2134	6.04852378759578	9.77332000536546	354	0.0121546612344119	0.0121546612344119	49.9157903845817	2
855	251.6	349.12	1.2109	6.03636912636137	9.78547466659987	355	-0.465280432053266	0.465280432053266	50.381070816635	2
856	246.98	320.97	1.3066	6.50164955841463	9.3201942345466	356	0.280043394840838	0.280043394840838	50.6611142114758	2
857	248.06	337.3	1.249	6.22160616357379	9.60023762938744	357	0.0899444931346434	0.0899444931346434	50.7510587046104	2
858	250.06	339.57	1.2305	6.13166167043915	9.69018212252208	358	0	0	50.7510587046104	2
859	240.76	340.06	1.2305	6.13166167043915	9.69018212252208	359	0.0549390687795377	0.0549390687795377	50.80599777339	2
860	243.8	345.96	1.2192	6.07672260165961	9.74512119130162	360	0.102099154369057	0.102099154369057	50.908096927759	2
861	242.95	349.45	1.1982	5.97462344729056	9.84722034567068	361	-0.268374920055802	0.268374920055802	51.1764718478148	2
862	254.63	339.89	1.2534	6.24299836734636	9.57884542561488	362	0.0262540682663275	0.0262540682663275	51.2027259160812	2
863	264.27	343.46	1.248	6.21674429908003	9.6050994938812	363	-0.0739003403052205	0.0739003403052205	51.2766262563864	2
864	264.02	345.08	1.2632	6.29064463938525	9.53119915357598	364	-0.0593147468239277	0.0593147468239277	51.3359410032103	2
865	259.35	343.56	1.2754	6.34995938620918	9.47188440675206	365	0.149745426407948	0.149745426407948	51.4856864296183	2
866	267.9	344.79	1.2446	6.20021395980123	9.62162983316	366	-0.0262540682663293	0.0262540682663293	51.5119404978846	2
867	255.43	341.03	1.25	6.22646802806756	9.59537576489367	367	0.151690172205452	0.151690172205452	51.66363067009	2
868	256.23	348.73	1.2188	6.07477785586211	9.74706593709913	368	0.0408396617476239	0.0408396617476239	51.7044703318377	2
869	252.18	351.15	1.2104	6.03393819411448	9.78790559884675	369	-0.104530086615936	0.104530086615936	51.8090004184536	2
870	246.77	357.53	1.2319	6.13846828073042	9.68337551223081	370	0.204198308738111	0.204198308738111	52.0131987271917	2
871	241.11	357.82	1.1899	5.93426997199231	9.88757382096892	371	-0.0904306795840206	0.0904306795840206	52.1036294067757	2
872	251.55	354.4	1.2085	6.02470065157633	9.7971431413849	372	-0.0238231360194483	0.0238231360194483	52.1274525427952	2
873	264.71	358.74	1.2134	6.04852378759578	9.77332000536546	373	0.360750345437328	0.360750345437328	52.4882028882325	2
874	268.91	375.42	1.1392	5.68777344215845	10.1340703508028	374	0.0500772042857758	0.0500772042857758	52.5382800925183	2
875	269.82	374.75	1.1289	5.63769623787267	10.1841475550886	375	0.0709832216089605	0.0709832216089605	52.6092633141272	2
876	279.66	370.93	1.1143	5.56671301626371	10.2551307766975	376	-0.372418820222361	0.372418820222361	52.9816821343496	2
877	278.43	353.69	1.1909	5.93913183648608	9.88271195647516	377	0.253789326574509	0.253789326574509	53.2354714609241	2
878	265.89	374.09	1.1387	5.68534250991157	10.1365012830497	378	-0.215866783523147	0.215866783523147	53.4513382444473	2
879	262.4	372.8	1.1831	5.90120929343471	9.92063449952652	379	0.0855688150902569	0.0855688150902569	53.5369070595375	2
880	265	376.76	1.1655	5.81564047834446	10.0062033146168	380	0.106474832413442	0.106474832413442	53.643381891951	2
881	266.52	375.13	1.1436	5.70916564593101	10.1126781470302	381	-0.104043900166559	0.104043900166559	53.7474257921175	2
882	279	378.11	1.165	5.81320954609757	10.0086342468637	382	0.0140994070319174	0.0140994070319174	53.7615251991494	2
883	270.73	376.14	1.1621	5.79911013906566	10.0227336538956	383	-0.0714694080583413	0.0714694080583413	53.8329946072078	2
884	263.34	370.64	1.1768	5.870579547124	9.95126424583724	384	0.175999494674278	0.175999494674278	54.0089941018821	2
885	254.61	378.26	1.1406	5.69458005244972	10.1272637405115	385	-0.64565560477193	0.64565560477193	54.654649706654	2
886	252.2	374.41	1.2734	6.34023565722165	9.48160813573958	386	0.664616876297611	0.664616876297611	55.3192665829516	2
887	245.62	388.42	1.1367	5.67561878092404	10.1462250120372	387	0.213435851276262	0.213435851276262	55.5327024342279	2
888	240.72	381.4	1.0928	5.46218292964778	10.3596608633135	388	-0.688440012317056	0.688440012317056	56.2211424465449	2
889	235.37	367.08	1.2344	6.15062294196483	9.6712208509964	389	0.17113763018051	0.17113763018051	56.3922800767254	2
890	233.98	375.61	1.1992	5.97948531178432	9.84235848117691	390	0.00680661029127094	0.00680661029127094	56.3990866870167	2
891	244.8	379.25	1.1978	5.97267870149305	9.84916509146818	391	0.211491105478757	0.211491105478757	56.6105777924955	2
892	233.5	384.28	1.1543	5.76118759601429	10.0606561969469	392	0.177944240471781	0.177944240471781	56.7885220329672	2
893	240.28	386.8	1.1177	5.58324335554251	10.2386004374187	393	0.1424526296673	0.1424526296673	56.9309746626345	2
894	253.21	394.52	1.0884	5.44079072587521	10.381053067086	394	-0.0709832216089605	0.0709832216089605	57.0019578842435	2
895	250.73	395.67	1.103	5.51177394748417	10.3100698454771	395	-0.0617456790708086	0.0617456790708086	57.0637035633143	2
896	252.1	398.08	1.1157	5.57351962655498	10.2483241664063	396	0.208573986782497	0.208573986782497	57.2722775500968	2
897	259.08	396.72	1.0728	5.36494563977248	10.4568981531887	397	-0.0636904248683159	0.0636904248683159	57.3359679749651	2
898	257.36	392.98	1.0859	5.4286360646408	10.3932077283204	398	0.151690172205454	0.151690172205454	57.4876581471706	2
899	264.48	405.88	1.0547	5.27694589243535	10.5448979005259	399	-0.0831378828433724	0.0831378828433724	57.570796030014	2
900	258.93	395.45	1.0718	5.36008377527872	10.4617600176825	400	0.123491358141617	0.123491358141617	57.6942873881556	2
901	246.5	411.28	1.0464	5.2365924171371	10.5852513758241	401	-0.232397122801943	0.232397122801943	57.9266845109575	2
902	256.45	415.51	1.0942	5.46898953993905	10.3528542530222	402	-0.0977234763246688	0.0977234763246688	58.0244079872822	2
903	254.32	416.18	1.1143	5.56671301626371	10.2551307766975	403	0.0690384758114568	0.0690384758114568	58.0934464630936	2
904	252.25	413.04	1.1001	5.49767454045226	10.324169252509	404	0.396241956241811	0.396241956241811	58.4896884193354	2
905	252.38	419.88	1.0186	5.10143258421045	10.7204112087508	405	-0.0403534752982448	0.0403534752982448	58.5300418946337	2
906	258.93	422.88	1.0269	5.14178605950869	10.6800577334525	406	0.0641766113176914	0.0641766113176914	58.5942185059514	2
907	238.68	426.88	1.0137	5.077609448191	10.7442343447702	407	-0.025767881816952	0.025767881816952	58.6199863877683	2
908	240.61	422.3	1.019	5.10337733000795	10.7184664629533	408	-0.0525081365326567	0.0525081365326567	58.672494524301	2
909	238.65	424.83	1.0298	5.15588546654061	10.6659583264206	409	-0.0189612715256828	0.0189612715256828	58.6914557958267	2
910	235.86	431.23	1.0337	5.17484673806629	10.6469970548949	410	-0.121060425894736	0.121060425894736	58.8125162217214	2
911	236.61	444.23	1.0586	5.29590716396103	10.5259366290002	411	0.18766796945931	0.18766796945931	59.0001841911807	2
912	240.55	450.63	1.02	5.10823919450172	10.7136045984595	412	-0.0807069505964915	0.0807069505964915	59.0808911417772	2
913	248.4	446.79	1.0366	5.18894614509821	10.632897647863	413	0.0948063576284088	0.0948063576284088	59.1756974994056	2
914	246.37	445.5	1.0171	5.0941397874698	10.7277040054914	414	0	0	59.1756974994056	2
915	256.81	452.98	1.0171	5.0941397874698	10.7277040054914	415	0	0	59.1756974994056	2
916	263.14	448.93	1.0171	5.0941397874698	10.7277040054914	416	-0.0189612715256811	0.0189612715256811	59.1946587709313	2
917	264.36	463.02	1.021	5.11310105899548	10.7087427339658	417	0.0311159327600912	0.0311159327600912	59.2257747036914	2
918	262.4	467.27	1.0146	5.08198512623539	10.7398586667258	418	-0.00972372898752738	0.00972372898752738	59.2354984326789	2
919	274.35	475.52	1.0166	5.09170885522292	10.7301349377383	419	-0.0189612715256828	0.0189612715256828	59.2544597042046	2
920	264.87	479.37	1.0205	5.1106701267486	10.7111736662126	420	0.0116684747850364	0.0116684747850364	59.2661281789896	2
921	269.11	481.47	1.0181	5.09900165196356	10.7228421409977	421	-0.0233369495700693	0.0233369495700693	59.2894651285597	2
922	274.72	491.27	1.0229	5.12233860153363	10.6995051914276	422	0.00680661029126739	0.00680661029126739	59.296271738851	2
923	264.2	491.3	1.0215	5.11553199124236	10.7063118017189	423	0.0189612715256828	0.0189612715256828	59.3152330103767	2
924	265.53	494.51	1.0176	5.09657071971668	10.7252730732446	424	-0.0165303392787983	0.0165303392787983	59.3317633496555	2
925	247.09	481.69	1.021	5.11310105899548	10.7087427339658	425	0.00972372898752916	0.00972372898752916	59.341487078643	2
926	261.53	481.37	1.019	5.10337733000795	10.7184664629533	426	0.00194474579750548	0.00194474579750548	59.3434318244405	2
927	257.69	493.53	1.0186	5.10143258421045	10.7204112087508	427	-0.025767881816952	0.025767881816952	59.3691997062574	2
928	257.79	491.3	1.0239	5.1272004660274	10.6946433269338	428	0.0306297463107157	0.0306297463107157	59.3998294525682	2
929	256.32	493.06	1.0176	5.09657071971668	10.7252730732446	429	-0.0092375425381519	0.0092375425381519	59.4090669951063	2
930	250.04	476.05	1.0195	5.10580826225484	10.7160355307064	430	0.025767881816952	0.025767881816952	59.4348348769233	2
931	243.73	476.54	1.0142	5.08004038043788	10.7418034125234	431	-0.0116684747850346	0.0116684747850346	59.4465033517083	2
932	241.55	470.25	1.0166	5.09170885522292	10.7301349377383	432	-0.0238231360194483	0.0238231360194483	59.4703264877277	2
933	247.33	472.49	1.0215	5.11553199124236	10.7063118017189	433	0.0262540682663293	0.0262540682663293	59.4965805559941	2
934	252.32	472.29	1.0161	5.08927792297604	10.7325658699852	434	-0.0140994070319156	0.0140994070319156	59.510679963026	2
935	239.8	464.91	1.019	5.10337733000795	10.7184664629533	435	-0.0072927967406482	0.0072927967406482	59.5179727597666	2
936	235.81	469.6	1.0205	5.1106701267486	10.7111736662126	436	0.00486186449376547	0.00486186449376547	59.5228346242604	2
937	245.24	475.11	1.0195	5.10580826225484	10.7160355307064	437	0.0116684747850346	0.0116684747850346	59.5345030990454	2
938	234.47	469.44	1.0171	5.0941397874698	10.7277040054914	438	-0.00729279674064642	0.00729279674064642	59.5417958957861	2
939	237.56	468.3	1.0186	5.10143258421045	10.7204112087508	439	0	0	59.5417958957861	2
940	236.44	473.15	1.0186	5.10143258421045	10.7204112087508	440	-0.00923754253815368	0.00923754253815368	59.5510334383242	2
941	250.91	467.92	1.0205	5.1106701267486	10.7111736662126	441	0.0189612715256828	0.0189612715256828	59.5699947098499	2
942	254.02	466.76	1.0166	5.09170885522292	10.7301349377383	442	-0.0262540682663293	0.0262540682663293	59.5962487781162	2
943	257.82	468.97	1.022	5.11796292348925	10.703880869472	443	0.0145855934812946	0.0145855934812946	59.6108343715975	2
944	263.37	465.13	1.019	5.10337733000795	10.7184664629533	444	0.0092375425381519	0.0092375425381519	59.6200719141357	2
945	266.32	466.52	1.0171	5.0941397874698	10.7277040054914	445	-0.00729279674064642	0.00729279674064642	59.6273647108763	2
946	260.3	474.77	1.0186	5.10143258421045	10.7204112087508	446	-0.00437567804438821	0.00437567804438821	59.6317403889207	2
947	250.45	464	1.0195	5.10580826225484	10.7160355307064	447	-0.00729279674064642	0.00729279674064642	59.6390331856614	2
948	253.47	464.71	1.021	5.11310105899548	10.7087427339658	448	0.0116684747850346	0.0116684747850346	59.6507016604464	2
949	250.79	471.46	1.0186	5.10143258421045	10.7204112087508	449	0.00486186449376369	0.00486186449376369	59.6555635249402	2
950	263.69	471.68	1.0176	5.09657071971668	10.7252730732446	450	-0.00486186449376369	0.00486186449376369	59.6604253894339	2
951	277.85	467.66	1.0186	5.10143258421045	10.7204112087508	451	0	0	59.6604253894339	2
952	271.57	469.15	1.0186	5.10143258421045	10.7204112087508	452	0	0	59.6604253894339	2
953	279.79	479.84	1.0186	5.10143258421045	10.7204112087508	453	-0.00923754253815368	0.00923754253815368	59.6696629319721	2
954	264.5	490.01	1.0205	5.1106701267486	10.7111736662126	454	0.00923754253815368	0.00923754253815368	59.6789004745103	2
955	261.22	490.3	1.0186	5.10143258421045	10.7204112087508	455	0.00972372898752916	0.00972372898752916	59.6886242034978	2
956	259.1	474.09	1.0166	5.09170885522292	10.7301349377383	456	-0.0238231360194483	0.0238231360194483	59.7124473395172	2
957	246.41	468.03	1.0215	5.11553199124236	10.7063118017189	457	-0.0092375425381519	0.0092375425381519	59.7216848820554	2
958	231.99	453.08	1.0234	5.12476953378052	10.6970742591807	458	-0.25913737751765	0.25913737751765	59.980822259573	2
959	231.92	456.41	1.0767	5.38390691129817	10.4379368816631	459	0.047646272038893	0.047646272038893	60.0284685316119	2
960	231.32	448.37	1.0669	5.33626063925927	10.485583153702	460	0.190098901706193	0.190098901706193	60.2185674333181	2
961	235.64	434.75	1.0278	5.14616173755308	10.6756820554082	461	-0.0904306795840206	0.0904306795840206	60.3089981129021	2
962	230.18	432.89	1.0464	5.2365924171371	10.5852513758241	462	0.116198561400974	0.116198561400974	60.4251966743031	2
963	248.17	447.4	1.0225	5.12039385573613	10.7014499372251	463	0.00486186449376191	0.00486186449376191	60.4300585387969	2
964	243.24	439.74	1.0215	5.11553199124236	10.7063118017189	464	0.0121546612344137	0.0121546612344137	60.4422132000313	2
965	248.04	436.6	1.019	5.10337733000795	10.7184664629533	465	-0.138076951622914	0.138076951622914	60.5802901516542	2
966	250.36	440.29	1.0474	5.24145428163087	10.5803895113304	466	0.149745426407948	0.149745426407948	60.7300355780621	2
967	250.23	434.18	1.0166	5.09170885522292	10.7301349377383	467	-0.0782760183496087	0.0782760183496087	60.8083115964118	2
968	250.75	441.72	1.0327	5.16998487357253	10.6518589193887	468	0.0165303392787983	0.0165303392787983	60.8248419356906	2
969	253.86	445.77	1.0293	5.15345453429373	10.6683892586675	469	0.00729279674064642	0.00729279674064642	60.8321347324312	2
970	244.1	451.2	1.0278	5.14616173755308	10.6756820554082	470	0.0306297463107157	0.0306297463107157	60.8627644787419	2
971	248.01	463.22	1.0215	5.11553199124236	10.7063118017189	471	0.0189612715256828	0.0189612715256828	60.8817257502676	2
972	249.59	464.29	1.0176	5.09657071971668	10.7252730732446	472	-0.0165303392787983	0.0165303392787983	60.8982560895464	2
973	256.67	469.78	1.021	5.11310105899548	10.7087427339658	473	-0.00486186449376547	0.00486186449376547	60.9031179540402	2
974	233.09	458.03	1.022	5.11796292348925	10.703880869472	474	0.0238231360194465	0.0238231360194465	60.9269410900596	2
975	250.07	457.77	1.0171	5.0941397874698	10.7277040054914	475	-0.00243093224688273	0.00243093224688273	60.9293720223065	2
976	251.11	456.4	1.0176	5.09657071971668	10.7252730732446	476	-0.0593147468239259	0.0593147468239259	60.9886867691304	2
977	253.11	450.93	1.0298	5.15588546654061	10.6659583264206	477	0.0262540682663275	0.0262540682663275	61.0149408373967	2
978	244.78	458.17	1.0244	5.12963139827428	10.692212394687	478	-0.0617456790708086	0.0617456790708086	61.0766865164676	2
979	252.7	455.5	1.0371	5.19137707734509	10.6304667156161	479	0.0923754253815261	0.0923754253815261	61.1690619418491	2
980	262.25	470.86	1.0181	5.09900165196356	10.7228421409977	480	-0.00437567804438821	0.00437567804438821	61.1734376198935	2
981	277.81	494.45	1.019	5.10337733000795	10.7184664629533	481	0	0	61.1734376198935	2
982	279.18	481.31	1.019	5.10337733000795	10.7184664629533	482	-0.0170165257281756	0.0170165257281756	61.1904541456216	2
983	274.56	481.34	1.0225	5.12039385573613	10.7014499372251	483	0.0311159327600912	0.0311159327600912	61.2215700783817	2
984	273.33	490.17	1.0161	5.08927792297604	10.7325658699852	484	-0.0189612715256811	0.0189612715256811	61.2405313499074	2
985	271.77	484.21	1.02	5.10823919450172	10.7136045984595	485	0	0	61.2405313499074	2
986	263.24	484.22	1.02	5.10823919450172	10.7136045984595	486	0.0213922037725638	0.0213922037725638	61.26192355368	2
987	270.97	455.29	1.0156	5.08684699072915	10.7349968022321	487	0	0	61.26192355368	2
988	272.02	450.61	1.0156	5.08684699072915	10.7349968022321	488	-0.0145855934812928	0.0145855934812928	61.2765091471613	2
989	262.2	442.17	1.0186	5.10143258421045	10.7204112087508	489	-0.0875135608877624	0.0875135608877624	61.364022708049	2
990	253.09	446.14	1.0366	5.18894614509821	10.632897647863	490	0.0213922037725638	0.0213922037725638	61.3854149118216	2
991	248.4	449.89	1.0322	5.16755394132564	10.6542898516356	491	0.054452882330164	0.054452882330164	61.4398677941518	2
992	242.16	452.65	1.021	5.11310105899548	10.7087427339658	492	0.00729279674064642	0.00729279674064642	61.4471605908924	2
993	240.35	461.16	1.0195	5.10580826225484	10.7160355307064	493	0	0	61.4471605908924	2
994	239.85	458.56	1.0195	5.10580826225484	10.7160355307064	494	-0.00243093224688273	0.00243093224688273	61.4495915231393	2
995	267.62	452.1	1.02	5.10823919450172	10.7136045984595	495	-0.0996682221221725	0.0996682221221725	61.5492597452615	2
996	249.64	445.18	1.0405	5.20790741662389	10.6139363763373	496	0.0899444931346434	0.0899444931346434	61.6392042383961	2
997	238.05	438.4	1.022	5.11796292348925	10.703880869472	497	-0.108905764660324	0.108905764660324	61.7481100030564	2
998	235.42	439.29	1.0444	5.22686868814957	10.5949751048117	498	0.106474832413443	0.106474832413443	61.8545848354699	2
999	239.53	436.93	1.0225	5.12039385573613	10.7014499372251	499	0.0403534752982448	0.0403534752982448	61.8949383107681	2
1000	259.01	427.16	1.0142	5.08004038043788	10.7418034125234	500	NA	NA	NA	2
1001	264.09	427.31	1.0313	5.16317826328126	10.6207429866286	1	-0.123005171692242	0.123005171692242	0.123005171692242	3
1002	267.74	430.7	1.0566	5.2861834349735	10.4977378149364	2	0.0685522893620796	0.0685522893620796	0.191557461054321	3
1003	271.14	433.33	1.0425	5.21763114561142	10.5662901042985	3	0.0617456790708086	0.0617456790708086	0.25330314012513	3
1004	254.92	430.35	1.0298	5.15588546654061	10.6280357833693	4	-0.170651443731135	0.170651443731135	0.423954583856265	3
1005	266.49	433.43	1.0649	5.32653691027174	10.4573843396381	5	0.196905511997464	0.196905511997464	0.620860095853729	3
1006	270.02	441.66	1.0244	5.12963139827428	10.6542898516356	6	0.0641766113176914	0.0641766113176914	0.68503670717142	3
1007	271.14	446.95	1.0112	5.06545478695659	10.7184664629533	7	-0.0739003403052205	0.0739003403052205	0.758937047476641	3
1008	275.86	450.17	1.0264	5.13935512726181	10.6445661226481	8	0.0311159327600929	0.0311159327600929	0.790052980236734	3
1009	278.63	453.38	1.02	5.10823919450172	10.6756820554082	9	0.0092375425381519	0.0092375425381519	0.799290522774886	3
1010	274.14	445.46	1.0181	5.09900165196356	10.6849195979463	10	-0.102099154369053	0.102099154369053	0.901389677143939	3
1011	275.09	442.04	1.0391	5.20110080633262	10.5828204435773	11	0.0145855934812928	0.0145855934812928	0.915975270625232	3
1012	277.39	435.71	1.0361	5.18651521285133	10.5974060370585	12	0.0807069505964897	0.0807069505964897	0.996682221221722	3
1013	274.72	465.1	1.0195	5.10580826225484	10.678112987655	13	-0.00729279674064465	0.00729279674064465	1.00397501796237	3
1014	270.03	464.99	1.021	5.11310105899548	10.6708201909144	14	-0.0165303392788001	0.0165303392788001	1.02050535724117	3
1015	260.09	471.86	1.0244	5.12963139827428	10.6542898516356	15	0.0568838145770449	0.0568838145770449	1.07738917181821	3
1016	261.74	462.87	1.0127	5.07274758369724	10.7111736662126	16	-0.054452882330164	0.054452882330164	1.13184205414838	3
1017	245.24	457.03	1.0239	5.1272004660274	10.6567207838825	17	0.0165303392788019	0.0165303392788019	1.14837239342718	3
1018	244.57	455.43	1.0205	5.1106701267486	10.6732511231613	18	-0.00486186449376547	0.00486186449376547	1.15323425792094	3
1019	239.28	476.56	1.0215	5.11553199124236	10.6683892586675	19	0.0262540682663293	0.0262540682663293	1.17948832618727	3
1020	240.25	479.14	1.0161	5.08927792297604	10.6946433269338	20	-0.0330606785576002	0.0330606785576002	1.21254900474487	3
1021	238.25	487.59	1.0229	5.12233860153363	10.6615826483762	21	0.0306297463107175	0.0306297463107175	1.24317875105559	3
1022	234.62	482.64	1.0166	5.09170885522292	10.692212394687	22	-0.0116684747850346	0.0116684747850346	1.25484722584062	3
1023	235.52	493.42	1.019	5.10337733000795	10.6805439199019	23	0.0092375425381519	0.0092375425381519	1.26408476837878	3
1024	234.51	485.08	1.0171	5.0941397874698	10.6897814624401	24	-0.0238231360194465	0.0238231360194465	1.28790790439822	3
1025	233.35	490.32	1.022	5.11796292348925	10.6659583264206	25	0.0121546612344101	0.0121546612344101	1.30006256563263	3
1026	231.72	484.23	1.0195	5.10580826225484	10.678112987655	26	-0.00486186449376191	0.00486186449376191	1.30492443012639	3
1027	235.1	492.15	1.0205	5.1106701267486	10.6732511231613	27	0.0092375425381519	0.0092375425381519	1.31416197266455	3
1028	238.29	487.17	1.0186	5.10143258421045	10.6824886656994	28	0.00729279674064642	0.00729279674064642	1.32145476940519	3
1029	241.69	481.29	1.0171	5.0941397874698	10.6897814624401	29	-0.00243093224688273	0.00243093224688273	1.32388570165208	3
1030	237.77	489.39	1.0176	5.09657071971668	10.6873505301932	30	-0.00923754253815368	0.00923754253815368	1.33312324419023	3
1031	239.82	490.5	1.0195	5.10580826225484	10.678112987655	31	0.00243093224688451	0.00243093224688451	1.33555417643711	3
1032	249.9	491.74	1.019	5.10337733000795	10.6805439199019	32	0.0213922037725638	0.0213922037725638	1.35694638020968	3
1033	240.34	481.8	1.0146	5.08198512623539	10.7019361236745	33	-0.0194474579750583	0.0194474579750583	1.37639383818474	3
1034	231.51	475.14	1.0186	5.10143258421045	10.6824886656994	34	-0.0257678818169538	0.0257678818169538	1.40216172000169	3
1035	232.37	481.45	1.0239	5.1272004660274	10.6567207838825	35	0.0140994070319191	0.0140994070319191	1.41626112703361	3
1036	232.46	475.81	1.021	5.11310105899548	10.6708201909144	36	0.00729279674064465	0.00729279674064465	1.42355392377425	3
1037	233.08	477.47	1.0195	5.10580826225484	10.678112987655	37	0.00680661029127094	0.00680661029127094	1.43036053406552	3
1038	248.19	480.03	1.0181	5.09900165196356	10.6849195979463	38	0.00486186449376547	0.00486186449376547	1.43522239855929	3
1039	245.08	486.54	1.0171	5.0941397874698	10.6897814624401	39	0.00729279674064642	0.00729279674064642	1.44251519529994	3
1040	251.49	489.59	1.0156	5.08684699072915	10.6970742591807	40	-0.00486186449376369	0.00486186449376369	1.4473770597937	3
1041	255.44	494.3	1.0166	5.09170885522292	10.692212394687	41	-0.0140994070319191	0.0140994070319191	1.46147646682562	3
1042	241	484.63	1.0195	5.10580826225484	10.678112987655	42	0.00437567804438999	0.00437567804438999	1.46585214487001	3
1043	233.3	478.88	1.0186	5.10143258421045	10.6824886656994	43	-0.0189612715256828	0.0189612715256828	1.48481341639569	3
1044	231.67	481.5	1.0225	5.12039385573613	10.6635273941737	44	0.028685000513212	0.028685000513212	1.5134984169089	3
1045	239.71	477.61	1.0166	5.09170885522292	10.692212394687	45	-0.0116684747850346	0.0116684747850346	1.52516689169394	3
1046	252.56	484.91	1.019	5.10337733000795	10.6805439199019	46	-0.0121546612344119	0.0121546612344119	1.53732155292835	3
1047	257.46	472.77	1.0215	5.11553199124236	10.6683892586675	47	0.0165303392787983	0.0165303392787983	1.55385189220715	3
1048	246.17	477.64	1.0181	5.09900165196356	10.6849195979463	48	-0.0427844075451276	0.0427844075451276	1.59663629975228	3
1049	252.41	456.41	1.0269	5.14178605950869	10.6421351904012	49	-0.0213922037725638	0.0213922037725638	1.61802850352484	3
1050	255.32	456.94	1.0313	5.16317826328126	10.6207429866286	50	-0.104043900166561	0.104043900166561	1.7220724036914	3
1051	251.68	448.5	1.0527	5.26722216344782	10.5166990864621	51	0.151690172205454	0.151690172205454	1.87376257589685	3
1052	249.51	457.37	1.0215	5.11553199124236	10.6683892586675	52	-0.161413901192983	0.161413901192983	2.03517647708984	3
1053	235.61	437.92	1.0547	5.27694589243535	10.5069753574745	53	-0.25622025882139	0.25622025882139	2.29139673591123	3
1054	237.53	419.54	1.1074	5.53316615125674	10.2507550986531	54	-0.287336191581485	0.287336191581485	2.57873292749271	3
1055	232	398.31	1.1665	5.82050234283822	9.96341890707165	55	-0.0330606785575984	0.0330606785575984	2.61179360605031	3
1056	244.85	394.53	1.1733	5.85356302139582	9.93035822851405	56	-0.00972372898752916	0.00972372898752916	2.62151733503784	3
1057	253.08	391.7	1.1753	5.86328675038335	9.92063449952652	57	0.0379225430513639	0.0379225430513639	2.6594398780892	3
1058	255.87	391.37	1.1675	5.82536420733198	9.95855704257789	58	0.149745426407947	0.149745426407947	2.80918530449715	3
1059	256.63	402.89	1.1367	5.67561878092404	10.1083024689858	59	-0.0140994070319156	0.0140994070319156	2.82328471152907	3
1060	253.87	403.38	1.1396	5.68971818795595	10.0942030619539	60	0.0209060173231865	0.0209060173231865	2.84419072885225	3
1061	254.17	400.35	1.1353	5.66881217063277	10.1151090792771	61	-0.163358646990488	0.163358646990488	3.00754937584274	3
1062	251.1	393.06	1.1689	5.83217081762326	9.95175043228662	62	0.0807069505964915	0.0807069505964915	3.08825632643923	3
1063	271.42	397.39	1.1523	5.75146386702677	10.0324573828831	63	0.346164751956035	0.346164751956035	3.43442107839527	3
1064	269.08	402.42	1.0811	5.40529911507073	10.3786221348391	64	-0.0189612715256828	0.0189612715256828	3.45338234992095	3
1065	269.59	402.05	1.085	5.42426038659641	10.3596608633135	65	-0.189612715256818	0.189612715256818	3.64299506517777	3
1066	266.57	411.93	1.124	5.61387310185323	10.1700481480566	66	-0.0452153397920085	0.0452153397920085	3.68821040496978	3
1067	258.58	409.66	1.1333	5.65908844164524	10.1248328082646	67	0.199336444244345	0.199336444244345	3.88754684921412	3
1068	265.04	421.42	1.0923	5.45975199740089	10.324169252509	68	0.128353222635383	0.128353222635383	4.0159000718495	3
1069	261.37	433.67	1.0659	5.33139877476551	10.4525224751444	69	0.0875135608877624	0.0875135608877624	4.10341363273727	3
1070	265.85	443.9	1.0479	5.24388521387775	10.5400360360321	70	0.0072927967406482	0.0072927967406482	4.11070642947791	3
1071	265.48	445.53	1.0464	5.2365924171371	10.5473288327728	71	-0.0116684747850364	0.0116684747850364	4.12237490426295	3
1072	266.59	439.86	1.0488	5.24826089192214	10.5356603579877	72	0.0782760183496087	0.0782760183496087	4.20065092261256	3
1073	277.37	438.46	1.0327	5.16998487357253	10.6139363763373	73	-0.0904306795840188	0.0904306795840188	4.29108160219658	3
1074	274.95	433.22	1.0513	5.26041555315655	10.5235056967533	74	-0.0213922037725656	0.0213922037725656	4.31247380596914	3
1075	278.18	428.14	1.0557	5.28180775692911	10.5021134929808	75	0.171137630180514	0.171137630180514	4.48361143614966	3
1076	275.78	427.59	1.0205	5.1106701267486	10.6732511231613	76	-0.0972372898752916	0.0972372898752916	4.58084872602495	3
1077	279.14	430.74	1.0405	5.20790741662389	10.576013833286	77	-0.0145855934812946	0.0145855934812946	4.59543431950624	3
1078	276.72	435.84	1.0435	5.22249301010518	10.5614282398047	78	-0.00923754253815368	0.00923754253815368	4.6046718620444	3
1079	272.32	433.87	1.0454	5.23173055264334	10.5521906972665	79	-0.230452377004436	0.230452377004436	4.83512423904883	3
1080	269.48	404.75	1.0928	5.46218292964778	10.3217383202621	80	0.00972372898752738	0.00972372898752738	4.84484796803636	3
1081	278.98	418.22	1.0908	5.45245920066025	10.3314620492496	81	0.284905259334604	0.284905259334604	5.12975322737097	3
1082	273.82	426.22	1.0322	5.16755394132564	10.6163673085842	82	-0.175999494674278	0.175999494674278	5.30575272204524	3
1083	272.39	420.84	1.0684	5.34355343599992	10.44036781391	83	-0.246496529833861	0.246496529833861	5.5522492518791	3
1084	268.39	416.56	1.1191	5.59004996583378	10.1938712840761	84	0.135159832926654	0.135159832926654	5.68740908480576	3
1085	263.33	421.36	1.0913	5.45489013290713	10.3290311170027	85	0.185237037212428	0.185237037212428	5.87264612201819	3
1086	262.73	428.57	1.0532	5.2696530956947	10.5142681542152	86	-0.365612209931093	0.365612209931093	6.23825833194928	3
1087	262.39	415.76	1.1284	5.63526530562579	10.1486559442841	87	0.0262540682663293	0.0262540682663293	6.26451240021561	3
1088	257.92	416.25	1.123	5.60901123735946	10.1749100125504	88	0.439026363786937	0.439026363786937	6.70353876400254	3
1089	259.95	428.83	1.0327	5.16998487357253	10.6139363763373	89	-0.133215087129148	0.133215087129148	6.83675385113169	3
1090	263.16	430.73	1.0601	5.30319996070167	10.4807212892082	90	-0.0213922037725638	0.0213922037725638	6.85814605490426	3
1091	266.87	431.91	1.0645	5.32459216447424	10.4593290854356	91	0.0525081365326585	0.0525081365326585	6.91065419143692	3
1092	267.09	427.73	1.0537	5.27208402794158	10.5118372219683	92	0.0330606785575984	0.0330606785575984	6.94371486999451	3
1093	263.66	425.57	1.0469	5.23902334938398	10.5448979005259	93	-0.0330606785575984	0.0330606785575984	6.97677554855211	3
1094	262.12	426.35	1.0537	5.27208402794158	10.5118372219683	94	-0.284905259334604	0.284905259334604	7.26168080788672	3
1095	273.6	416.18	1.1123	5.55698928727618	10.2269319626337	95	0.163844833439867	0.163844833439867	7.42552564132658	3
1096	274.78	411.66	1.0786	5.39314445383632	10.3907767960736	96	-0.147314494161066	0.147314494161066	7.57284013548765	3
1097	271	411.94	1.1089	5.54045894799738	10.2434623019125	97	-0.0685522893620814	0.0685522893620814	7.64139242484973	3
1098	271.79	416.94	1.123	5.60901123735946	10.1749100125504	98	0.382142549209892	0.382142549209892	8.02353497405962	3
1099	271.08	422.11	1.0444	5.22686868814957	10.5570525617603	99	-0.187667969459309	0.187667969459309	8.21120294351893	3
1100	269.09	402.16	1.083	5.41453665760888	10.369384592301	100	-0.387004413703657	0.387004413703657	8.59820735722259	3
1101	275.06	383.92	1.1626	5.80154107131254	9.98238017859734	101	0.0306297463107157	0.0306297463107157	8.6288371035333	3
1102	277.06	383.56	1.1563	5.77091132500182	10.0130099249081	102	0.0617456790708104	0.0617456790708104	8.69058278260411	3
1103	273.31	387.39	1.1436	5.70916564593101	10.0747556039789	103	0.1424526296673	0.1424526296673	8.83303541227141	3
1104	273.13	404.4	1.1143	5.56671301626371	10.2172082336462	104	0.161413901192983	0.161413901192983	8.9944493134644	3
1105	266.91	407.73	1.0811	5.40529911507073	10.3786221348391	105	-0.301435598613402	0.301435598613402	9.2958849120778	3
1106	260.83	413.21	1.1431	5.70673471368413	10.0771865362257	106	0.482296957781442	0.482296957781442	9.77818186985924	3
1107	253.99	427.15	1.0439	5.22443775590269	10.5594834940072	107	-0.344220006158528	0.344220006158528	10.1224018760178	3
1108	254.25	416.32	1.1147	5.56865776206122	10.2152634878487	108	0.253789326574509	0.253789326574509	10.3761912025923	3
1109	252.82	421.35	1.0625	5.31486843548671	10.4690528144232	109	0.0520219500832795	0.0520219500832795	10.4282131526756	3
1110	260.25	427.46	1.0518	5.26284648540343	10.5210747645064	110	0.140507883869795	0.140507883869795	10.5687210365454	3
1111	256.6	432.28	1.0229	5.12233860153363	10.6615826483762	111	-0.0690384758114568	0.0690384758114568	10.6377595123568	3
1112	254.68	419.35	1.0371	5.19137707734509	10.5925441725648	112	-0.481810771332064	0.481810771332064	11.1195702836889	3
1113	260.4	414.8	1.1362	5.67318784867716	10.1107334012327	113	-0.0311159327600929	0.0311159327600929	11.150686216449	3
1114	260.83	413.34	1.1426	5.70430378143725	10.0796174684726	114	0.106961018862821	0.106961018862821	11.2576472353118	3
1115	254.84	407.63	1.1206	5.59734276257443	10.1865784873354	115	0.0262540682663275	0.0262540682663275	11.2839013035781	3
1116	241.78	404.21	1.1152	5.5710886943081	10.2128325556018	116	-0.161413901192983	0.161413901192983	11.4453152047711	3
1117	241.98	400.27	1.1484	5.73250259550108	10.0514186544088	117	0.135159832926655	0.135159832926655	11.5804750376978	3
1118	249.97	400.25	1.1206	5.59734276257443	10.1865784873354	118	-0.0262540682663293	0.0262540682663293	11.6067291059641	3
1119	255.17	408.69	1.126	5.62359683084076	10.1603244190691	119	-0.0379225430513621	0.0379225430513621	11.6446516490154	3
1120	256.31	403.83	1.1338	5.66151937389212	10.1224018760178	120	-0.0072927967406482	0.0072927967406482	11.6519444457561	3
1121	255.76	410.12	1.1353	5.66881217063277	10.1151090792771	121	0.10015440857155	0.10015440857155	11.7520988543276	3
1122	251.03	411.01	1.1147	5.56865776206122	10.2152634878487	122	0.0544528823301622	0.0544528823301622	11.8065517366578	3
1123	240.36	416.07	1.1035	5.51420487973106	10.2697163701788	123	-0.114253815603467	0.114253815603467	11.9208055522613	3
1124	232.81	409.49	1.127	5.62845869533452	10.1554625545754	124	0.00486186449376547	0.00486186449376547	11.925667416755	3
1125	242.72	403.52	1.126	5.62359683084076	10.1603244190691	125	0.0593147468239277	0.0593147468239277	11.984982163579	3
1126	265.4	403.34	1.1138	5.56428208401683	10.219639165893	126	-0.0447291533426348	0.0447291533426348	12.0297113169216	3
1127	267.6	399.61	1.123	5.60901123735946	10.1749100125504	127	-0.163844833439864	0.163844833439864	12.1935561503615	3
1128	266.8	391.24	1.1567	5.77285607079933	10.0110651791105	128	0.0471600855895158	0.0471600855895158	12.240716235951	3
1129	263.37	391.53	1.147	5.72569598520981	10.0582252647001	129	0.0311159327600929	0.0311159327600929	12.2718321687111	3
1130	267.91	395.45	1.1406	5.69458005244972	10.0893411974602	130	-0.047646272038893	0.047646272038893	12.31947844075	3
1131	261.29	386.37	1.1504	5.74222632448861	10.0416949254213	131	-0.00243093224688096	0.00243093224688096	12.3219093729968	3
1132	276.06	388.49	1.1509	5.74465725673549	10.0392639931744	132	0.0807069505964897	0.0807069505964897	12.4026163235933	3
1133	274.53	402.58	1.1343	5.663950306139	10.1199709437709	133	0.00729279674064642	0.00729279674064642	12.409909120334	3
1134	272.13	402.23	1.1328	5.65665750939836	10.1272637405115	134	0.0685522893620814	0.0685522893620814	12.4784614096961	3
1135	267.82	399.08	1.1187	5.58810522003628	10.1958160298736	135	-0.272750598100192	0.272750598100192	12.7512120077963	3
1136	250.45	385	1.1748	5.86085581813647	9.92306543177341	136	-0.287336191581481	0.287336191581481	13.0385481993777	3
1137	241.37	367.84	1.2339	6.14819200971795	9.63572924019192	137	0.0286850005132102	0.0286850005132102	13.0672331998909	3
1138	233.62	365.62	1.228	6.11950700920474	9.66441424070513	138	-0.0690384758114568	0.0690384758114568	13.1362716757024	3
1139	234.16	359.84	1.2422	6.1885454850162	9.59537576489368	139	0.17113763018051	0.17113763018051	13.3074093058829	3
1140	261.28	375.49	1.207	6.01740785483568	9.76651339507419	140	0.123491358141621	0.123491358141621	13.4309006640245	3
1141	271.39	376.77	1.1816	5.89391649669407	9.89000475321581	141	0.0330606785575966	0.0330606785575966	13.4639613425821	3
1142	273.82	381.51	1.1748	5.86085581813647	9.92306543177341	142	-0.0140994070319156	0.0140994070319156	13.478060749614	3
1143	271.59	381.55	1.1777	5.87495522516838	9.90896602474149	143	0.348595684202916	0.348595684202916	13.826656433817	3
1144	278.9	386.14	1.106	5.52635954096547	10.2575617089444	144	0.0879997473371379	0.0879997473371379	13.9146561811541	3
1145	273.05	411.87	1.0879	5.43835979362833	10.3455614562815	145	0.0831378828433742	0.0831378828433742	13.9977940639975	3
1146	278.54	414.81	1.0708	5.35522191078496	10.4286993391249	146	-0.0617456790708086	0.0617456790708086	14.0595397430683	3
1147	279.03	410.82	1.0835	5.41696758985576	10.3669536600541	147	-0.220728648016911	0.220728648016911	14.2802683910852	3
1148	261.19	403.1	1.1289	5.63769623787267	10.1462250120372	148	0.054452882330164	0.054452882330164	14.3347212734154	3
1149	262.03	397.9	1.1177	5.58324335554251	10.2006778943674	149	-0.0140994070319174	0.0140994070319174	14.3488206804473	3
1150	278.92	384.02	1.1206	5.59734276257443	10.1865784873354	150	-0.36075034543733	0.36075034543733	14.7095710258846	3
1151	276.36	378.72	1.1948	5.95809310801176	9.82582814189812	151	-0.204198308738109	0.204198308738109	14.9137693346227	3
1152	274.85	363.48	1.2368	6.16229141674987	9.62162983316001	152	-0.106961018862819	0.106961018862819	15.0207303534855	3
1153	277.44	350.96	1.2588	6.26925243561269	9.51466881429719	153	0.0831378828433706	0.0831378828433706	15.1038682363289	3
1154	265.49	354.94	1.2417	6.18611455276931	9.59780669714056	154	-0.0734141538558433	0.0734141538558433	15.1772823901847	3
1155	260.26	352	1.2568	6.25952870662516	9.52439254328472	155	0.108905764660326	0.108905764660326	15.2861881548451	3
1156	263.82	359.9	1.2344	6.15062294196483	9.63329830794504	156	-0.142452629667302	0.142452629667302	15.4286407845124	3
1157	256.64	352.44	1.2637	6.29307557163213	9.49084567827774	157	0.0311159327600929	0.0311159327600929	15.4597567172725	3
1158	254.74	353.13	1.2573	6.26195963887204	9.52196161103783	158	-0.0121546612344101	0.0121546612344101	15.4719113785069	3
1159	253.81	355.48	1.2598	6.27411430010645	9.50980694980342	159	0.380197803412386	0.380197803412386	15.8521091819193	3
1160	254.15	379.65	1.1816	5.89391649669407	9.89000475321581	160	-0.289767123828367	0.289767123828367	16.1418763057476	3
1161	248.98	369.91	1.2412	6.18368362052243	9.60023762938744	161	0.280043394840837	0.280043394840837	16.4219197005885	3
1162	264.12	378.82	1.1836	5.90364022568159	9.88028102422828	162	-0.0238231360194447	0.0238231360194447	16.4457428366079	3
1163	260.69	379.07	1.1885	5.92746336170104	9.85645788820883	163	0.0379225430513621	0.0379225430513621	16.4836653796593	3
1164	252.75	386	1.1807	5.88954081864968	9.8943804312602	164	0.00972372898753093	0.00972372898753093	16.4933891086468	3
1165	249.4	382.52	1.1787	5.87981708966215	9.90410416024773	165	0.0427844075451276	0.0427844075451276	16.5361735161919	3
1166	256.66	384.34	1.1699	5.83703268211702	9.94688856779285	166	-0.047646272038893	0.047646272038893	16.5838197882308	3
1167	253.98	385.74	1.1797	5.88467895415591	9.89924229575396	167	0.00243093224688096	0.00243093224688096	16.5862507204777	3
1168	243.76	384.69	1.1792	5.88224802190903	9.90167322800084	168	-0.0238231360194447	0.0238231360194447	16.6100738564972	3
1169	238	380.2	1.1841	5.90607115792848	9.8778500919814	169	-0.127867036186007	0.127867036186007	16.7379408926832	3
1170	233.89	382.99	1.2104	6.03393819411448	9.74998305579539	170	-0.0408396617476221	0.0408396617476221	16.7787805544308	3
1171	233.81	378.99	1.2188	6.07477785586211	9.70914339404777	171	0.223159580263792	0.223159580263792	17.0019401346946	3
1172	239	388.65	1.1729	5.85161827559831	9.93230297431156	172	0.0452153397920103	0.0452153397920103	17.0471554744866	3
1173	231.11	398	1.1636	5.8064029358063	9.97751831410357	173	0.437081617989431	0.437081617989431	17.484237092476	3
1174	233.18	429.43	1.0737	5.36932131781687	10.414599932093	174	0.192043647503699	0.192043647503699	17.6762807399797	3
1175	244.2	428.78	1.0342	5.17727767031317	10.6066435795967	175	-0.346650938405411	0.346650938405411	18.0229316783851	3
1176	238.19	418.96	1.1055	5.52392860871858	10.2599926411913	176	-0.32768966687973	0.32768966687973	18.3506213452649	3
1177	234.78	394.82	1.1729	5.85161827559831	9.93230297431156	177	-0.0447291533426331	0.0447291533426331	18.3953504986075	3
1178	244.81	387.44	1.1821	5.89634742894095	9.88757382096893	178	0.0782760183496087	0.0782760183496087	18.4736265169571	3
1179	230.03	394.75	1.166	5.81807141059134	9.96584983931854	179	0.0948063576284088	0.0948063576284088	18.5684328745855	3
1180	240.77	399.75	1.1465	5.72326505296293	10.0606561969469	180	-0.0116684747850364	0.0116684747850364	18.5801013493705	3
1181	241.53	399.16	1.1489	5.73493352774797	10.0489877221619	181	-0.104530086615938	0.104530086615938	18.6846314359865	3
1182	235.35	393.59	1.1704	5.8394636143639	9.94445763554597	182	-0.125922290388498	0.125922290388498	18.810553726375	3
1183	243.43	381.02	1.1963	5.9653859047524	9.81853534515747	183	0	0	18.810553726375	3
1184	242.66	380.41	1.1963	5.9653859047524	9.81853534515747	184	0.1093919511097	0.1093919511097	18.9199456774847	3
1185	245.99	376.64	1.1738	5.8559939536427	9.92792729626717	185	-0.128353222635383	0.128353222635383	19.0482989001201	3
1186	241.53	379.1	1.2002	5.98434717627809	9.79957407363179	186	-0.20176737649123	0.20176737649123	19.2500662766113	3
1187	236.92	368.77	1.2417	6.18611455276931	9.59780669714056	187	-0.0403534752982431	0.0403534752982431	19.2904197519095	3
1188	230.47	358.28	1.25	6.22646802806756	9.55745322184232	188	-0.154121104452337	0.154121104452337	19.4445408563619	3
1189	237.03	338.98	1.2817	6.3805891325199	9.40333211738998	189	0.130297968432888	0.130297968432888	19.5748388247948	3
1190	251.49	350.1	1.2549	6.25029116408701	9.53363008582287	190	0.0617456790708104	0.0617456790708104	19.6365845038656	3
1191	238.95	367.23	1.2422	6.1885454850162	9.59537576489368	191	-0.108905764660324	0.108905764660324	19.7454902685259	3
1192	231.43	347.35	1.2646	6.29745124967652	9.48647000023335	192	-0.00972372898753093	0.00972372898753093	19.7552139975134	3
1193	256.43	352.08	1.2666	6.30717497866405	9.47674627124582	193	0.054452882330164	0.054452882330164	19.8096668798436	3
1194	252.2	353.08	1.2554	6.25272209633389	9.53119915357599	194	0.118629493647854	0.118629493647854	19.9282963734914	3
1195	242.24	349.1	1.231	6.13409260268603	9.64982864722384	195	-0.284905259334602	0.284905259334602	20.213201632826	3
1196	238.46	332.94	1.2896	6.41899786202063	9.36492338788924	196	-0.104043900166559	0.104043900166559	20.3172455329926	3
1197	236.03	320.55	1.311	6.5230417621872	9.26087948772268	197	0.0899444931346416	0.0899444931346416	20.4071900261272	3
1198	247.31	333.28	1.2925	6.43309726905255	9.35082398085732	198	-0.00486186449376369	0.00486186449376369	20.412051890621	3
1199	246.62	331.39	1.2935	6.43795913354632	9.34596211636356	199	-0.00194474579750548	0.00194474579750548	20.4139966364185	3
1200	245.23	329.71	1.2939	6.43990387934382	9.34401737056605	200	-0.0452153397920103	0.0452153397920103	20.4592119762105	3
1201	251.85	328.81	1.3032	6.48511921913583	9.29880203077404	201	0.00486186449376547	0.00486186449376547	20.4640738407043	3
1202	252.15	326.92	1.3022	6.48025735464207	9.30366389526781	202	0.0140994070319174	0.0140994070319174	20.4781732477362	3
1203	255.01	333.63	1.2993	6.46615794761015	9.31776330229972	203	0.0306297463107157	0.0306297463107157	20.5088029940469	3
1204	255.71	338.22	1.293	6.43552820129943	9.34839304861044	204	-0.0427844075451276	0.0427844075451276	20.551587401592	3
1205	258.57	327.16	1.3018	6.47831260884456	9.30560864106531	205	0.0573700010264204	0.0573700010264204	20.6089574026185	3
1206	275.71	326.68	1.29	6.42094260781814	9.36297864209173	206	0.0782760183496087	0.0782760183496087	20.6872334209681	3
1207	277.55	338.72	1.2739	6.34266658946853	9.44125466044134	207	0.0661213571151986	0.0661213571151986	20.7533547780833	3
1208	279.89	340.75	1.2603	6.27654523235333	9.50737601755654	208	-0.0875135608877624	0.0875135608877624	20.840868338971	3
1209	277.66	333.09	1.2783	6.3640587932411	9.41986245666878	209	-0.0165303392787983	0.0165303392787983	20.8573986782498	3
1210	277.27	328.91	1.2817	6.3805891325199	9.40333211738998	210	0.0233369495700693	0.0233369495700693	20.8807356278199	3
1211	278.34	321.96	1.2769	6.35725218294982	9.42666906696005	211	0.0928616118309016	0.0928616118309016	20.9735972396508	3
1212	279.61	327.47	1.2578	6.26439057111892	9.51953067879095	212	-0.0452153397920085	0.0452153397920085	21.0188125794428	3
1213	279.4	344.25	1.2671	6.30960591091093	9.47431533899894	213	0.0641766113176914	0.0641766113176914	21.0829891907605	3
1214	271.66	349.38	1.2539	6.24542929959324	9.53849195031663	214	0.0403534752982448	0.0403534752982448	21.1233426660588	3
1215	272.28	351.34	1.2456	6.205075824295	9.57884542561488	215	0.0072927967406482	0.0072927967406482	21.1306354627994	3
1216	271.46	351.53	1.2441	6.19778302755435	9.58613822235553	216	-0.00486186449376547	0.00486186449376547	21.1354973272932	3
1217	272.95	352.2	1.2451	6.20264489204811	9.58127635786176	217	-0.0641766113176914	0.0641766113176914	21.1996739386109	3
1218	272.64	343.34	1.2583	6.2668215033658	9.51709974654407	218	-0.106961018862819	0.106961018862819	21.3066349574737	3
1219	266.94	336.6	1.2803	6.37378252222862	9.41013872768125	219	0.0593147468239259	0.0593147468239259	21.3659497042976	3
1220	273.59	338.96	1.2681	6.3144677754047	9.46945347450518	220	0.0262540682663293	0.0262540682663293	21.3922037725639	3
1221	274.96	345.74	1.2627	6.28821370713837	9.49570754277151	221	-0.00486186449376547	0.00486186449376547	21.3970656370577	3
1222	265.45	340.1	1.2637	6.29307557163213	9.49084567827774	222	-0.0427844075451276	0.0427844075451276	21.4398500446028	3
1223	270.18	335.56	1.2725	6.33585997917726	9.44806127073261	223	-0.0923754253815261	0.0923754253815261	21.5322254699844	3
1224	258.62	335.24	1.2915	6.42823540455879	9.35568584535109	224	0.0690384758114568	0.0690384758114568	21.6012639457958	3
1225	251.06	339	1.2773	6.35919692874733	9.42472432116254	225	-0.0690384758114568	0.0690384758114568	21.6703024216073	3
1226	254.79	337.27	1.2915	6.42823540455879	9.35568584535109	226	-0.0330606785575984	0.0330606785575984	21.7033631001649	3
1227	255.65	336.06	1.2983	6.46129608311639	9.32262516679349	227	-0.0262540682663293	0.0262540682663293	21.7296171684312	3
1228	261.25	327.27	1.3037	6.48755015138271	9.29637109852716	228	0.0427844075451294	0.0427844075451294	21.7724015759763	3
1229	267.1	328.03	1.2949	6.44476574383759	9.33915550607229	229	-0.0121546612344119	0.0121546612344119	21.7845562372107	3
1230	272.36	320.2	1.2974	6.456920405072	9.32700084483788	230	0.102099154369055	0.102099154369055	21.8866553915798	3
1231	275.91	322.67	1.2764	6.35482125070294	9.42909999920693	231	-0.135159832926655	0.135159832926655	22.0218152245064	3
1232	276.94	316.14	1.3042	6.4899810836296	9.29394016628028	232	0.0923754253815279	0.0923754253815279	22.114190649888	3
1233	274.68	323.45	1.2852	6.39760565824807	9.3863155916618	233	-0.0807069505964915	0.0807069505964915	22.1948976004845	3
1234	251.2	322.93	1.3018	6.47831260884456	9.30560864106531	234	0.00729279674064642	0.00729279674064642	22.2021903972251	3
1235	258.57	321.65	1.3003	6.47101981210391	9.31290143780596	235	-0.0403534752982466	0.0403534752982466	22.2425438725234	3
1236	261.32	322.37	1.3086	6.51137328740216	9.27254796250771	236	0.0855688150902569	0.0855688150902569	22.3281126876136	3
1237	263.02	328.43	1.291	6.4258044723119	9.35811677759797	237	-0.0568838145770449	0.0568838145770449	22.3849965021907	3
1238	255.07	331.9	1.3027	6.48268828688895	9.30123296302092	238	0.127867036186007	0.127867036186007	22.5128635383767	3
1239	240.17	337.14	1.2764	6.35482125070294	9.42909999920693	239	-0.0447291533426348	0.0447291533426348	22.5575926917193	3
1240	249.37	336.22	1.2856	6.39955040404558	9.3843708458643	240	0.180375172718666	0.180375172718666	22.737967864438	3
1241	252.65	355.17	1.2485	6.21917523132691	9.56474601858296	241	-0.0189612715256828	0.0189612715256828	22.7569291359636	3
1242	244.5	353.43	1.2524	6.23813650285259	9.54578474705728	242	-0.119115680097231	0.119115680097231	22.8760448160609	3
1243	236.91	346.18	1.2769	6.35725218294982	9.42666906696005	243	0.0194474579750583	0.0194474579750583	22.8954922740359	3
1244	236.9	347.36	1.2729	6.33780472497477	9.44611652493511	244	0.246496529833863	0.246496529833863	23.1419888038698	3
1245	235.98	351.49	1.2222	6.0913081951409	9.69261305476897	245	-0.0899444931346451	0.0899444931346451	23.2319332970044	3
1246	231.62	351.6	1.2407	6.18125268827555	9.60266856163432	246	0.00680661029127094	0.00680661029127094	23.2387399072957	3
1247	240.9	351.74	1.2393	6.17444607798428	9.6094751719256	247	0.0311159327600912	0.0311159327600912	23.2698558400558	3
1248	242.15	351.02	1.2329	6.14333014522419	9.64059110468569	248	0.0593147468239295	0.0593147468239295	23.3291705868797	3
1249	255.71	369.14	1.2207	6.08401539840026	9.69990585150962	249	-0.0641766113176914	0.0641766113176914	23.3933471981974	3
1250	252.76	372.43	1.2339	6.14819200971795	9.63572924019192	250	0.254275513023885	0.254275513023885	23.6476227112213	3
1251	251.86	387.26	1.1816	5.89391649669407	9.89000475321581	251	0.248927462080744	0.248927462080744	23.8965501733021	3
1252	253.5	413.29	1.1304	5.64498903461332	10.1389322152966	252	0.322827802385964	0.322827802385964	24.219377975688	3
1253	252.35	424.99	1.064	5.32216123222736	10.4617600176825	253	-0.1589829689461	0.1589829689461	24.3783609446341	3
1254	248.7	418.71	1.0967	5.48114420117346	10.3027770487364	254	0.0593147468239277	0.0593147468239277	24.437675691458	3
1255	247.37	423.79	1.0845	5.42182945434953	10.3620917955603	255	-0.0520219500832813	0.0520219500832813	24.4896976415413	3
1256	249.63	422.32	1.0952	5.47385140443281	10.3100698454771	256	0.121060425894736	0.121060425894736	24.6107580674361	3
1257	254.97	439.63	1.0703	5.35279097853807	10.4311302713718	257	0.0855688150902569	0.0855688150902569	24.6963268825263	3
1258	242.81	446.56	1.0527	5.26722216344782	10.5166990864621	258	-0.0403534752982448	0.0403534752982448	24.7366803578246	3
1259	233.17	439.18	1.061	5.30757563874606	10.4763456111638	259	0.0189612715256811	0.0189612715256811	24.7556416293503	3
1260	232.6	439.92	1.0571	5.28861436722038	10.4953068826895	260	-0.0286850005132102	0.0286850005132102	24.7843266298635	3
1261	235.98	439.48	1.063	5.31729936773359	10.4666218821763	261	0.0238231360194465	0.0238231360194465	24.8081497658829	3
1262	239.42	445.56	1.0581	5.29347623171415	10.4904450181957	262	-0.0262540682663293	0.0262540682663293	24.8344038341492	3
1263	235.68	445.12	1.0635	5.31973029998047	10.4641909499294	263	-0.0116684747850364	0.0116684747850364	24.8460723089343	3
1264	232.98	420.31	1.0659	5.33139877476551	10.4525224751444	264	-0.00243093224688096	0.00243093224688096	24.8485032411812	3
1265	231.05	424.5	1.0664	5.33382970701239	10.4500915428975	265	-0.1424526296673	0.1424526296673	24.9909558708485	3
1266	236.18	425	1.0957	5.47628233667969	10.3076389132302	266	0.0092375425381519	0.0092375425381519	25.0001934133866	3
1267	236.64	421.4	1.0938	5.46704479414154	10.3168764557683	267	-0.0807069505964915	0.0807069505964915	25.0809003639831	3
1268	233.92	415.63	1.1104	5.54775174473803	10.2361695051718	268	0.047646272038893	0.047646272038893	25.128546636022	3
1269	239.34	421.12	1.1006	5.50010547269914	10.2838157772107	269	0.32768966687973	0.32768966687973	25.4562363029017	3
1270	243.87	408.98	1.0332	5.17241580581941	10.6115054440905	270	-0.289767123828366	0.289767123828366	25.7460034267301	3
1271	249.79	410.39	1.0928	5.46218292964778	10.3217383202621	271	-0.218297715770028	0.218297715770028	25.9643011425001	3
1272	244.02	400.48	1.1377	5.6804806454178	10.1034406044921	272	0.132728900679771	0.132728900679771	26.0970300431799	3
1273	235.34	416.23	1.1104	5.54775174473803	10.2361695051718	273	-0.0306297463107175	0.0306297463107175	26.1276597894906	3
1274	237.37	414.2	1.1167	5.57838149104875	10.2055397588611	274	0.206629240984995	0.206629240984995	26.3342890304756	3
1275	242.02	410.87	1.0742	5.37175225006375	10.4121689998461	275	-0.34422000615853	0.34422000615853	26.6785090366341	3
1276	231.71	387.31	0.10938	0.68092814918986	10.0679489936876	276	-0.34422000615853	0.34422000615853	27.0227290427927	3
1277	233.01	379.99	1.2158	6.06019226238081	9.72372898752906	277	-0.0427844075451276	0.0427844075451276	27.0655134503378	3
1278	230.3	379.8	1.2246	6.10297666992594	9.68094457998393	278	-0.0525081365326567	0.0525081365326567	27.1180215868704	3
1279	237.12	359.09	1.2354	6.1554848064586	9.62843644345128	279	-0.0209060173231865	0.0209060173231865	27.1389276041936	3
1280	232.79	364.97	1.2397	6.17639082378178	9.60753042612809	280	0.0422982210957503	0.0422982210957503	27.1812258252894	3
1281	234.81	370.59	1.231	6.13409260268603	9.64982864722384	281	-0.0544528823301622	0.0544528823301622	27.2356787076195	3
1282	238.49	371.23	1.2422	6.1885454850162	9.59537576489368	282	0.0544528823301622	0.0544528823301622	27.2901315899497	3
1283	255.03	363.63	1.231	6.13409260268603	9.64982864722384	283	-0.108905764660326	0.108905764660326	27.39903735461	3
1284	245.6	356.4	1.2534	6.24299836734636	9.54092288256351	284	0.0831378828433742	0.0831378828433742	27.4821752374534	3
1285	251.84	364.78	1.2363	6.15986048450298	9.62406076540689	285	-0.0335468650069757	0.0335468650069757	27.5157221024604	3
1286	249.1	368.65	1.2432	6.19340734950996	9.59051390039991	286	0.0690384758114568	0.0690384758114568	27.5847605782718	3
1287	245.61	362.61	1.229	6.1243688736985	9.65955237621137	287	0.102099154369055	0.102099154369055	27.6868597326409	3
1288	243.01	365.06	1.208	6.02226971932945	9.76165153058042	288	-0.168706697933628	0.168706697933628	27.8555664305745	3
1289	248.46	363.32	1.2427	6.19097641726308	9.5929448326468	289	-0.106474832413443	0.106474832413443	27.962041262988	3
1290	240.25	340.17	1.2646	6.29745124967652	9.48647000023335	290	-0.121546612344115	0.121546612344115	28.0835878753321	3
1291	236.3	336.18	1.2896	6.41899786202063	9.36492338788924	291	-0.0875135608877606	0.0875135608877606	28.1711014362198	3
1292	233.79	325.14	1.3076	6.5065114229084	9.27740982700148	292	0.0189612715256811	0.0189612715256811	28.1900627077455	3
1293	232.38	323.62	1.3037	6.48755015138271	9.29637109852716	293	0.00923754253815368	0.00923754253815368	28.1993002502837	3
1294	246.46	324.82	1.3018	6.47831260884456	9.30560864106531	294	-0.0233369495700693	0.0233369495700693	28.2226371998537	3
1295	248.97	325.06	1.3066	6.50164955841463	9.28227169149524	295	0.0116684747850329	0.0116684747850329	28.2343056746388	3
1296	243.09	319.6	1.3042	6.4899810836296	9.29394016628028	296	-0.0238231360194447	0.0238231360194447	28.2581288106582	3
1297	244.44	320.7	1.3091	6.51380421964904	9.27011703026083	297	-0.0262540682663293	0.0262540682663293	28.2843828789245	3
1298	242.67	315.23	1.3145	6.54005828791537	9.2438629619945	298	0.0145855934812928	0.0145855934812928	28.2989684724058	3
1299	245.67	317.19	1.3115	6.52547269443408	9.25844855547579	299	0.0306297463107192	0.0306297463107192	28.3295982187166	3
1300	241.6	320.16	1.3052	6.49484294812336	9.28907830178651	300	0.0714694080583378	0.0714694080583378	28.4010676267749	3
1301	232.03	337.17	1.2905	6.42337354006502	9.36054770984485	301	-0.050077204285774	0.050077204285774	28.4511448310607	3
1302	238.4	329.13	1.3008	6.4734507443508	9.31047050555908	302	-0.0116684747850364	0.0116684747850364	28.4628133058457	3
1303	234.16	328.18	1.3032	6.48511921913583	9.29880203077404	303	-0.0354916108044812	0.0354916108044812	28.4983049166502	3
1304	242.63	322.03	1.3105	6.52061082994031	9.26331041996956	304	0.0948063576284088	0.0948063576284088	28.5931112742786	3
1305	251.39	320.27	1.291	6.4258044723119	9.35811677759797	305	-0.0855688150902569	0.0855688150902569	28.6786800893689	3
1306	250.41	326.88	1.3086	6.51137328740216	9.27254796250771	306	0.0427844075451276	0.0427844075451276	28.721464496914	3
1307	257.19	326.68	1.2998	6.46858887985703	9.31533237005284	307	-0.0165303392787983	0.0165303392787983	28.7379948361928	3
1308	248.67	328.29	1.3032	6.48511921913583	9.29880203077404	308	0.0379225430513621	0.0379225430513621	28.7759173792441	3
1309	241.35	326.97	1.2954	6.44719667608447	9.3367245738254	309	-0.0476462720388895	0.0476462720388895	28.823563651283	3
1310	243.05	319.57	1.3052	6.49484294812336	9.28907830178651	310	-0.0734141538558468	0.0734141538558468	28.8969778051389	3
1311	254.5	316.25	1.3203	6.56825710197921	9.21566414793067	311	0.054452882330164	0.054452882330164	28.951430687469	3
1312	248.32	317.86	1.3091	6.51380421964904	9.27011703026083	312	-0.0165303392788001	0.0165303392788001	28.9679610267478	3
1313	230.23	318.05	1.3125	6.53033455892784	9.25358669098203	313	0.0593147468239277	0.0593147468239277	29.0272757735718	3
1314	252.47	326.12	1.3003	6.47101981210391	9.31290143780596	314	0.054452882330164	0.054452882330164	29.0817286559019	3
1315	257.16	339.15	1.2891	6.41656692977375	9.36735432013612	315	0.144883561914181	0.144883561914181	29.2266122178161	3
1316	270.46	337.95	1.2593	6.27168336785957	9.5122378820503	316	-0.0831378828433724	0.0831378828433724	29.3097501006595	3
1317	269.47	334.3	1.2764	6.35482125070294	9.42909999920693	317	-0.149259239958571	0.149259239958571	29.4590093406181	3
1318	265.86	319.62	1.3071	6.50408049066151	9.27984075924836	318	-0.0311159327600929	0.0311159327600929	29.4901252733782	3
1319	256.67	316.59	1.3135	6.53519642342161	9.24872482648827	319	0.0855688150902552	0.0855688150902552	29.5756940884684	3
1320	257.47	333.72	1.2959	6.44962760833135	9.33429364157852	320	0.18766796945931	0.18766796945931	29.7633620579277	3
1321	250.13	349.33	1.2573	6.26195963887204	9.52196161103783	321	-0.0831378828433724	0.0831378828433724	29.8464999407711	3
1322	256.81	346.46	1.2744	6.34509752171541	9.43882372819446	322	0.0238231360194447	0.0238231360194447	29.8703230767905	3
1323	249.23	342.48	1.2695	6.32127438569597	9.46264686421391	323	-0.00486186449376369	0.00486186449376369	29.8751849412843	3
1324	251.04	341.26	1.2705	6.32613625018973	9.45778499972014	324	-0.0354916108044812	0.0354916108044812	29.9106765520888	3
1325	245.84	343.87	1.2778	6.36162786099421	9.42229338891566	325	0.284905259334602	0.284905259334602	30.1955818114234	3
1326	256.17	371.93	1.2192	6.07672260165961	9.70719864825026	326	-0.0189612715256828	0.0189612715256828	30.2145430829491	3
1327	262.85	362.29	1.2231	6.09568387318529	9.68823737672458	327	-0.0666075435645723	0.0666075435645723	30.2811506265136	3
1328	277.7	361.16	1.2368	6.16229141674987	9.62162983316001	328	-0.154607290901712	0.154607290901712	30.4357579174153	3
1329	278.34	343.89	1.2686	6.31689870765158	9.4670225422583	329	0.175999494674276	0.175999494674276	30.6117574120896	3
1330	266.71	354.11	1.2324	6.1408992129773	9.64302203693257	330	-0.1589829689461	0.1589829689461	30.7707403810357	3
1331	271.79	345.21	1.2651	6.2998821819234	9.48403906798647	331	0.0520219500832813	0.0520219500832813	30.822762331119	3
1332	268.37	347.89	1.2544	6.24786023184012	9.53606101806975	332	-0.0617456790708104	0.0617456790708104	30.8845080101898	3
1333	266.3	345.89	1.2671	6.30960591091093	9.47431533899894	333	0.0879997473371361	0.0879997473371361	30.972507757527	3
1334	267.83	341.17	1.249	6.22160616357379	9.56231508633608	334	-0.0452153397920085	0.0452153397920085	31.017723097319	3
1335	267.91	342.6	1.2583	6.2668215033658	9.51709974654407	335	0.0641766113176914	0.0641766113176914	31.0818997086367	3
1336	272.72	360.03	1.2451	6.20264489204811	9.58127635786176	336	0.0875135608877606	0.0875135608877606	31.1694132695244	3
1337	271.94	356.83	1.2271	6.11513133116035	9.66878991874952	337	0.168706697933631	0.168706697933631	31.338119967458	3
1338	247.48	374.31	1.1924	5.94642463322672	9.83749661668315	338	-0.168706697933631	0.168706697933631	31.5068266653917	3
1339	248.51	371.98	1.2271	6.11513133116035	9.66878991874952	339	0.0403534752982466	0.0403534752982466	31.5471801406899	3
1340	256.22	371.03	1.2188	6.07477785586211	9.70914339404777	340	-0.0544528823301622	0.0544528823301622	31.6016330230201	3
1341	266.42	367.73	1.23	6.12923073819227	9.65469051171761	341	0.0666075435645741	0.0666075435645741	31.6682405665847	3
1342	261.81	363.58	1.2163	6.06262319462769	9.72129805528218	342	-0.0948063576284088	0.0948063576284088	31.7630469242131	3
1343	264.96	359.57	1.2358	6.1574295522561	9.62649169765377	343	-0.0262540682663293	0.0262540682663293	31.7893009924794	3
1344	273.99	356.14	1.2412	6.18368362052243	9.60023762938744	344	0.237258987295711	0.237258987295711	32.0265599797751	3
1345	275.83	369.03	1.1924	5.94642463322672	9.83749661668315	345	-0.0427844075451294	0.0427844075451294	32.0693443873202	3
1346	270.66	371.41	1.2012	5.98920904077185	9.79471220913802	346	-0.132728900679771	0.132728900679771	32.202073288	3
1347	276.57	364.51	1.2285	6.12193794145162	9.66198330845825	347	-0.0525081365326567	0.0525081365326567	32.2545814245327	3
1348	268.95	363.86	1.2393	6.17444607798428	9.6094751719256	348	0.0714694080583378	0.0714694080583378	32.326050832591	3
1349	262.57	361.08	1.2246	6.10297666992594	9.68094457998393	349	-0.201767376491228	0.201767376491228	32.5278182090822	3
1350	260.79	347.73	1.2661	6.30474404641717	9.47917720349271	350	-0.0165303392788001	0.0165303392788001	32.544348548361	3
1351	262.84	339.34	1.2695	6.32127438569597	9.46264686421391	351	-0.0145855934812928	0.0145855934812928	32.5589341418423	3
1352	266.03	338.52	1.2725	6.33585997917726	9.44806127073261	352	0.0335468650069757	0.0335468650069757	32.5924810068493	3
1353	263.3	343.03	1.2656	6.30231311417029	9.48160813573959	353	0.0213922037725638	0.0213922037725638	32.6138732106219	3
1354	261.91	349.86	1.2612	6.28092091039772	9.50300033951215	354	-0.0121546612344119	0.0121546612344119	32.6260278718563	3
1355	251.6	349.12	1.2637	6.29307557163213	9.49084567827774	355	-0.21100491902938	0.21100491902938	32.8370327908857	3
1356	246.98	320.97	1.3071	6.50408049066151	9.27984075924836	356	0.185237037212429	0.185237037212429	33.0222698280981	3
1357	248.06	337.3	1.269	6.31884345344908	9.46507779646079	357	-0.0262540682663293	0.0262540682663293	33.0485238963644	3
1358	250.06	339.57	1.2744	6.34509752171541	9.43882372819446	358	0.047646272038893	0.047646272038893	33.0961701684033	3
1359	240.76	340.06	1.2646	6.29745124967652	9.48647000023335	359	-0.0145855934812946	0.0145855934812946	33.1107557618846	3
1360	243.8	345.96	1.2676	6.31203684315781	9.47188440675206	360	0.194960766199957	0.194960766199957	33.3057165280846	3
1361	242.95	349.45	1.2275	6.11707607695786	9.66684517295202	361	-0.289767123828366	0.289767123828366	33.5954836519129	3
1362	254.63	339.89	1.2871	6.40684320078622	9.37707804912365	362	0.121060425894736	0.121060425894736	33.7165440778077	3
1363	264.27	343.46	1.2622	6.28578277489149	9.49813847501839	363	0.0140994070319174	0.0140994070319174	33.7306434848396	3
1364	264.02	345.08	1.2593	6.27168336785957	9.5122378820503	364	-0.102099154369053	0.102099154369053	33.8327426392086	3
1365	259.35	343.56	1.2803	6.37378252222862	9.41013872768125	365	0.0879997473371361	0.0879997473371361	33.9207423865458	3
1366	267.9	344.79	1.2622	6.28578277489149	9.49813847501839	366	-0.123491358141617	0.123491358141617	34.0442337446874	3
1367	255.43	341.03	1.2876	6.40927413303311	9.37464711687677	367	0.0714694080583378	0.0714694080583378	34.1157031527457	3
1368	256.23	348.73	1.2729	6.33780472497477	9.44611652493511	368	0.0923754253815261	0.0923754253815261	34.2080785781272	3
1369	252.18	351.15	1.2539	6.24542929959324	9.53849195031663	369	0	0	34.2080785781272	3
1370	246.77	357.53	1.2539	6.24542929959324	9.53849195031663	370	0.0899444931346434	0.0899444931346434	34.2980230712619	3
1371	241.11	357.82	1.2354	6.1554848064586	9.62843644345128	371	-0.0544528823301622	0.0544528823301622	34.352475953592	3
1372	251.55	354.4	1.2466	6.20993768878876	9.57398356112111	372	0.0690384758114568	0.0690384758114568	34.4215144294035	3
1373	264.71	358.74	1.2324	6.1408992129773	9.64302203693257	373	0.308728395354047	0.308728395354047	34.7302428247576	3
1374	268.91	375.42	1.1689	5.83217081762326	9.95175043228662	374	-0.0194474579750583	0.0194474579750583	34.7496902827326	3
1375	269.82	374.75	1.1729	5.85161827559831	9.93230297431156	375	0.0384087295007394	0.0384087295007394	34.7880990122334	3
1376	279.66	370.93	1.165	5.81320954609757	9.9707117038123	376	-0.294628988322131	0.294628988322131	35.0827280005555	3
1377	278.43	353.69	1.2256	6.10783853441971	9.67608271549017	377	0.26351305556204	0.26351305556204	35.3462410561175	3
1378	265.89	374.09	1.1714	5.84432547885767	9.93959577105221	378	-0.144883561914185	0.144883561914185	35.4911246180317	3
1379	262.4	372.8	1.2012	5.98920904077185	9.79471220913802	379	0.0714694080583378	0.0714694080583378	35.56259402609	3
1380	265	376.76	1.1865	5.91773963271351	9.86618161719636	380	0.104530086615938	0.104530086615938	35.667124112706	3
1381	266.52	375.13	1.165	5.81320954609757	9.9707117038123	381	-0.1424526296673	0.1424526296673	35.8095767423733	3
1382	279	378.11	1.1943	5.95566217576487	9.828259074145	382	0.0661213571151968	0.0661213571151968	35.8756980994885	3
1383	270.73	376.14	1.1807	5.88954081864968	9.8943804312602	383	-0.111336696907207	0.111336696907207	35.9870347963957	3
1384	263.34	370.64	1.2036	6.00087751555689	9.78304373435299	384	0.0495910178363985	0.0495910178363985	36.0366258142321	3
1385	254.61	378.26	1.1934	5.95128649772049	9.83263475218939	385	-0.154121104452335	0.154121104452335	36.1907469186844	3
1386	252.2	374.41	1.2251	6.10540760217282	9.67851364773705	386	0.277612462593954	0.277612462593954	36.4683593812784	3
1387	245.62	388.42	1.168	5.82779513957887	9.95612611033101	387	0.0568838145770449	0.0568838145770449	36.5252431958554	3
1388	240.72	381.4	1.1563	5.77091132500182	10.0130099249081	388	-0.36998788797548	0.36998788797548	36.8952310838309	3
1389	235.37	367.08	1.2324	6.1408992129773	9.64302203693257	389	0.0379225430513621	0.0379225430513621	36.9331536268823	3
1390	233.98	375.61	1.2246	6.10297666992594	9.68094457998393	390	0.149745426407948	0.149745426407948	37.0828990532902	3
1391	244.8	379.25	1.1938	5.95323124351799	9.83069000639188	391	-0.0500772042857758	0.0500772042857758	37.132976257576	3
1392	233.5	384.28	1.2041	6.00330844780377	9.78061280210611	392	0.1755133082249	0.1755133082249	37.3084895658009	3
1393	240.28	386.8	1.168	5.82779513957887	9.95612611033101	393	0.213922037725638	0.213922037725638	37.5224116035265	3
1394	253.21	394.52	1.124	5.61387310185323	10.1700481480566	394	-0.0617456790708086	0.0617456790708086	37.5841572825973	3
1395	250.73	395.67	1.1367	5.67561878092404	10.1083024689858	395	0.054452882330164	0.054452882330164	37.6386101649275	3
1396	252.1	398.08	1.1255	5.62116589859387	10.162755351316	396	0.0525081365326567	0.0525081365326567	37.6911183014602	3
1397	259.08	396.72	1.1147	5.56865776206122	10.2152634878487	397	-0.163844833439866	0.163844833439866	37.8549631349	3
1398	257.36	392.98	1.1484	5.73250259550108	10.0514186544088	398	0.163844833439866	0.163844833439866	38.0188079683399	3
1399	264.48	405.88	1.1147	5.56865776206122	10.2152634878487	399	-0.00972372898753093	0.00972372898753093	38.0285316973274	3
1400	258.93	395.45	1.1167	5.57838149104875	10.2055397588611	400	0.142452629667304	0.142452629667304	38.1709843269947	3
1401	246.5	411.28	1.0874	5.43592886138145	10.3479923885284	401	-0.199336444244349	0.199336444244349	38.3703207712391	3
1402	256.45	415.51	1.1284	5.63526530562579	10.1486559442841	402	0.0403534752982466	0.0403534752982466	38.4106742465373	3
1403	254.32	416.18	1.1201	5.59491183032755	10.1890094195823	403	-0.0262540682663275	0.0262540682663275	38.4369283148036	3
1404	252.25	413.04	1.1255	5.62116589859387	10.162755351316	404	0.254275513023885	0.254275513023885	38.6912038278275	3
1405	252.38	419.88	1.0732	5.36689038556999	10.4170308643399	405	0.073414153855845	0.073414153855845	38.7646179816834	3
1406	258.93	422.88	1.0581	5.29347623171415	10.4904450181957	406	0.00486186449376369	0.00486186449376369	38.7694798461771	3
1407	238.68	426.88	1.0571	5.28861436722038	10.4953068826895	407	-0.192529833953076	0.192529833953076	38.9620096801302	3
1408	240.61	422.3	1.0967	5.48114420117346	10.3027770487364	408	0.00243093224688273	0.00243093224688273	38.9644406123771	3
1409	238.65	424.83	1.0962	5.47871326892657	10.3052079809833	409	0.0782760183496087	0.0782760183496087	39.0427166307267	3
1410	235.86	431.23	1.0801	5.40043725057697	10.3834839993329	410	0.0427844075451294	0.0427844075451294	39.0855010382718	3
1411	236.61	444.23	1.0713	5.35765284303184	10.426268406878	411	0.0807069505964897	0.0807069505964897	39.1662079888683	3
1412	240.55	450.63	1.0547	5.27694589243535	10.5069753574745	412	0.0330606785575984	0.0330606785575984	39.1992686674259	3
1413	248.4	446.79	1.0479	5.24388521387775	10.5400360360321	413	0.0335468650069775	0.0335468650069775	39.2328155324329	3
1414	246.37	445.5	1.041	5.21033834887077	10.5735829010391	414	0.0379225430513621	0.0379225430513621	39.2707380754843	3
1415	256.81	452.98	1.0332	5.17241580581941	10.6115054440905	415	0.0855688150902552	0.0855688150902552	39.3563068905745	3
1416	263.14	448.93	1.0156	5.08684699072915	10.6970742591807	416	-0.00486186449376369	0.00486186449376369	39.3611687550683	3
1417	264.36	463.02	1.0166	5.09170885522292	10.692212394687	417	-0.0140994070319191	0.0140994070319191	39.3752681621002	3
1418	262.4	467.27	1.0195	5.10580826225484	10.678112987655	418	0.0213922037725656	0.0213922037725656	39.3966603658728	3
1419	274.35	475.52	1.0151	5.08441605848227	10.6995051914276	419	-0.0335468650069757	0.0335468650069757	39.4302072308797	3
1420	264.87	479.37	1.022	5.11796292348925	10.6659583264206	420	0.0165303392788001	0.0165303392788001	39.4467375701585	3
1421	269.11	481.47	1.0186	5.10143258421045	10.6824886656994	421	-0.00194474579750548	0.00194474579750548	39.448682315956	3
1422	274.72	491.27	1.019	5.10337733000795	10.6805439199019	422	0.0092375425381519	0.0092375425381519	39.4579198584942	3
1423	264.2	491.3	1.0171	5.0941397874698	10.6897814624401	423	-0.0165303392787983	0.0165303392787983	39.474450197773	3
1424	265.53	494.51	1.0205	5.1106701267486	10.6732511231613	424	-0.00243093224688273	0.00243093224688273	39.4768811300199	3
1425	247.09	481.69	1.021	5.11310105899548	10.6708201909144	425	0.0330606785575984	0.0330606785575984	39.5099418085775	3
1426	261.53	481.37	1.0142	5.08004038043788	10.703880869472	426	-0.0422982210957521	0.0422982210957521	39.5522400296732	3
1427	257.69	493.53	1.0229	5.12233860153363	10.6615826483762	427	0.0520219500832813	0.0520219500832813	39.6042619797565	3
1428	257.79	491.3	1.0122	5.07031665145035	10.7136045984595	428	-0.0311159327600929	0.0311159327600929	39.6353779125166	3
1429	256.32	493.06	1.0186	5.10143258421045	10.6824886656994	429	0.0194474579750583	0.0194474579750583	39.6548253704917	3
1430	250.04	476.05	1.0146	5.08198512623539	10.7019361236745	430	-0.00486186449376547	0.00486186449376547	39.6596872349854	3
1431	243.73	476.54	1.0156	5.08684699072915	10.6970742591807	431	-0.0165303392787983	0.0165303392787983	39.6762175742642	3
1432	241.55	470.25	1.019	5.10337733000795	10.6805439199019	432	0.00680661029126917	0.00680661029126917	39.6830241845555	3
1433	247.33	472.49	1.0176	5.09657071971668	10.6873505301932	433	0.00486186449376547	0.00486186449376547	39.6878860490493	3
1434	252.32	472.29	1.0166	5.09170885522292	10.692212394687	434	0.00729279674064642	0.00729279674064642	39.6951788457899	3
1435	239.8	464.91	1.0151	5.08441605848227	10.6995051914276	435	-0.0121546612344119	0.0121546612344119	39.7073335070243	3
1436	235.81	469.6	1.0176	5.09657071971668	10.6873505301932	436	-0.0165303392787983	0.0165303392787983	39.7238638463031	3
1437	245.24	475.11	1.021	5.11310105899548	10.6708201909144	437	0.0140994070319156	0.0140994070319156	39.737963253335	3
1438	234.47	469.44	1.0181	5.09900165196356	10.6849195979463	438	-0.00243093224688096	0.00243093224688096	39.7403941855819	3
1439	237.56	468.3	1.0186	5.10143258421045	10.6824886656994	439	-0.0189612715256828	0.0189612715256828	39.7593554571076	3
1440	236.44	473.15	1.0225	5.12039385573613	10.6635273941737	440	0.00972372898753093	0.00972372898753093	39.7690791860951	3
1441	250.91	467.92	1.0205	5.1106701267486	10.6732511231613	441	-0.00486186449376547	0.00486186449376547	39.7739410505889	3
1442	254.02	466.76	1.0215	5.11553199124236	10.6683892586675	442	0.00729279674064642	0.00729279674064642	39.7812338473295	3
1443	257.82	468.97	1.02	5.10823919450172	10.6756820554082	443	-0.00486186449376369	0.00486186449376369	39.7860957118233	3
1444	263.37	465.13	1.021	5.11310105899548	10.6708201909144	444	-0.0072927967406482	0.0072927967406482	39.793388508564	3
1445	266.32	466.52	1.0225	5.12039385573613	10.6635273941737	445	0.0311159327600947	0.0311159327600947	39.824504441324	3
1446	260.3	474.77	1.0161	5.08927792297604	10.6946433269338	446	-0.0238231360194465	0.0238231360194465	39.8483275773435	3
1447	250.45	464	1.021	5.11310105899548	10.6708201909144	447	0.0116684747850346	0.0116684747850346	39.8599960521285	3
1448	253.47	464.71	1.0186	5.10143258421045	10.6824886656994	448	0.00972372898752916	0.00972372898752916	39.8697197811161	3
1449	250.79	471.46	1.0166	5.09170885522292	10.692212394687	449	-0.0072927967406482	0.0072927967406482	39.8770125778567	3
1450	263.69	471.68	1.0181	5.09900165196356	10.6849195979463	450	0.00243093224688273	0.00243093224688273	39.8794435101036	3
1451	277.85	467.66	1.0176	5.09657071971668	10.6873505301932	451	0.00243093224688273	0.00243093224688273	39.8818744423505	3
1452	271.57	469.15	1.0171	5.0941397874698	10.6897814624401	452	0.00729279674064642	0.00729279674064642	39.8891672390911	3
1453	279.79	479.84	1.0156	5.08684699072915	10.6970742591807	453	-0.00972372898752916	0.00972372898752916	39.8988909680786	3
1454	264.5	490.01	1.0176	5.09657071971668	10.6873505301932	454	-0.00486186449376369	0.00486186449376369	39.9037528325724	3
1455	261.22	490.3	1.0186	5.10143258421045	10.6824886656994	455	0.00243093224688096	0.00243093224688096	39.9061837648193	3
1456	259.1	474.09	1.0181	5.09900165196356	10.6849195979463	456	0.00486186449376547	0.00486186449376547	39.9110456293131	3
1457	246.41	468.03	1.0171	5.0941397874698	10.6897814624401	457	-0.0593147468239277	0.0593147468239277	39.970360376137	3
1458	231.99	453.08	1.0293	5.15345453429373	10.6304667156161	458	-0.0879997473371379	0.0879997473371379	40.0583601234741	3
1459	231.92	456.41	1.0474	5.24145428163087	10.542466968279	459	-0.130297968432888	0.130297968432888	40.188658091907	3
1460	231.32	448.37	1.0742	5.37175225006375	10.4121689998461	460	0.0165303392787983	0.0165303392787983	40.2051884311858	3
1461	235.64	434.75	1.0708	5.35522191078496	10.4286993391249	461	-0.0617456790708086	0.0617456790708086	40.2669341102566	3
1462	230.18	432.89	1.0835	5.41696758985576	10.3669536600541	462	0.161413901192981	0.161413901192981	40.4283480114496	3
1463	248.17	447.4	1.0503	5.25555368866278	10.5283675612471	463	0.0782760183496087	0.0782760183496087	40.5066240297992	3
1464	243.24	439.74	1.0342	5.17727767031317	10.6066435795967	464	-0.0116684747850329	0.0116684747850329	40.5182925045842	3
1465	248.04	436.6	1.0366	5.18894614509821	10.5949751048117	465	-0.137590765173538	0.137590765173538	40.6558832697578	3
1466	250.36	440.29	1.0649	5.32653691027174	10.4573843396381	466	0.116198561400974	0.116198561400974	40.7720818311588	3
1467	250.23	434.18	1.041	5.21033834887077	10.5735829010391	467	-0.102099154369057	0.102099154369057	40.8741809855278	3
1468	250.75	441.72	1.062	5.31243750323983	10.47148374667	468	0.0165303392788001	0.0165303392788001	40.8907113248066	3
1469	253.86	445.77	1.0586	5.29590716396103	10.4880140859488	469	0.0213922037725638	0.0213922037725638	40.9121035285792	3
1470	244.1	451.2	1.0542	5.27451496018846	10.5094062897214	470	0.177944240471781	0.177944240471781	41.090047769051	3
1471	248.01	463.22	1.0176	5.09657071971668	10.6873505301932	471	-0.00486186449376369	0.00486186449376369	41.0949096335447	3
1472	249.59	464.29	1.0186	5.10143258421045	10.6824886656994	472	-0.0165303392788001	0.0165303392788001	41.1114399728235	3
1473	256.67	469.78	1.022	5.11796292348925	10.6659583264206	473	-0.0709832216089605	0.0709832216089605	41.1824231944325	3
1474	233.09	458.03	1.0366	5.18894614509821	10.5949751048117	474	0.0709832216089605	0.0709832216089605	41.2534064160414	3
1475	250.07	457.77	1.022	5.11796292348925	10.6659583264206	475	0.0427844075451276	0.0427844075451276	41.2961908235866	3
1476	251.11	456.4	1.0132	5.07517851594412	10.7087427339658	476	-0.163844833439864	0.163844833439864	41.4600356570264	3
1477	253.11	450.93	1.0469	5.23902334938398	10.5448979005259	477	0.118629493647854	0.118629493647854	41.5786651506743	3
1478	244.78	458.17	1.0225	5.12039385573613	10.6635273941737	478	-0.0379225430513621	0.0379225430513621	41.6165876937256	3
1479	252.7	455.5	1.0303	5.15831639878749	10.6256048511224	479	0.0593147468239259	0.0593147468239259	41.6759024405496	3
1480	262.25	470.86	1.0181	5.09900165196356	10.6849195979463	480	-0.0140994070319156	0.0140994070319156	41.6900018475815	3
1481	277.81	494.45	1.021	5.11310105899548	10.6708201909144	481	-0.0189612715256811	0.0189612715256811	41.7089631191072	3
1482	279.18	481.31	1.0249	5.13206233052116	10.6518589193887	482	0.0452153397920085	0.0452153397920085	41.7541784588992	3
1483	274.56	481.34	1.0156	5.08684699072915	10.6970742591807	483	-0.0189612715256828	0.0189612715256828	41.7731397304249	3
1484	273.33	490.17	1.0195	5.10580826225484	10.678112987655	484	-0.00486186449376191	0.00486186449376191	41.7780015949186	3
1485	271.77	484.21	1.0205	5.1106701267486	10.6732511231613	485	0.0140994070319156	0.0140994070319156	41.7921010019505	3
1486	263.24	484.22	1.0176	5.09657071971668	10.6873505301932	486	0	0	41.7921010019505	3
1487	270.97	455.29	1.0176	5.09657071971668	10.6873505301932	487	-0.00680661029126917	0.00680661029126917	41.7989076122418	3
1488	272.02	450.61	1.019	5.10337733000795	10.6805439199019	488	-0.192529833953076	0.192529833953076	41.9914374461949	3
1489	262.2	442.17	1.0586	5.29590716396103	10.4880140859488	489	0	0	41.9914374461949	3
1490	253.09	446.14	1.0586	5.29590716396103	10.4880140859488	490	0.0238231360194465	0.0238231360194465	42.0152605822143	3
1491	248.4	449.89	1.0537	5.27208402794158	10.5118372219683	491	0.0495910178363967	0.0495910178363967	42.0648516000507	3
1492	242.16	452.65	1.0435	5.22249301010518	10.5614282398047	492	0.13321508712915	0.13321508712915	42.1980666871799	3
1493	240.35	461.16	1.0161	5.08927792297604	10.6946433269338	493	-0.0140994070319174	0.0140994070319174	42.2121660942118	3
1494	239.85	458.56	1.019	5.10337733000795	10.6805439199019	494	-0.0121546612344119	0.0121546612344119	42.2243207554462	3
1495	267.62	452.1	1.0215	5.11553199124236	10.6683892586675	495	-0.173082375978018	0.173082375978018	42.3974031314242	3
1496	249.64	445.18	1.0571	5.28861436722038	10.4953068826895	496	0.118629493647854	0.118629493647854	42.5160326250721	3
1497	238.05	438.4	1.0327	5.16998487357253	10.6139363763373	497	-0.140021697420419	0.140021697420419	42.6560543224925	3
1498	235.42	439.29	1.0615	5.31000657099295	10.4739146789169	498	0.0875135608877624	0.0875135608877624	42.7435678833803	3
1499	239.53	436.93	1.0435	5.22249301010518	10.5614282398047	499	-0.0306297463107157	0.0306297463107157	42.774197629691	3
1500	259.01	427.16	1.0498	5.2531227564159	10.530798493494	500	NA	NA	NA	3
