# Supplementary material for: Assessment of crusting effects on interrill erosion by laser scanning
Source: PeerJ. 2020 Jan 31;8:e8487. doi: 10.7717/peerj.8487 (PMC6996510; doi:10.7717/peerj.8487)
Supplement: Data S1 — Each has two transects and four subplots. [file peerj-08-8487-s001.zip › raw data for uploading/cs10transectaleft.txt]

x	y	z	cal	h	h2	h0mm	code	deltah	absh	cumsumh	number
92	255	91	1.0601	5.30319996070167	10.5186438322596	1.39341036391292	3.03410363912915	1	-0.279225430513657	0.279225430513657	0.279225430513657	1
93	255	92	1.0679	5.34112250375304	10.4807212892082	1.35548782086155	2.75487820861549	2	-1.94198308738111	1.94198308738111	2.22120851789476	1
94	255	93	1.1099	5.54532081249115	10.2765229804701	1.15128951212344	0.812895121234389	3	-0.561213571151968	0.561213571151968	2.78242208904673	1
95	255	94	1.1235	5.61144216960635	10.2104016233549	1.08516815500824	0.251681550082421	4	0.1437567804439	0.1437567804439	2.92617886949063	1
96	255	95	1.1226	5.60706649156196	10.2147773013993	1.08954383305263	0.395438330526321	5	0.459777972538566	0.459777972538566	3.3859568420292	1
97	255	96	1.1152	5.5710886943081	10.2507550986531	1.12552163030649	0.855216303064887	6	0.333369495700693	0.333369495700693	3.71932633772989	1
98	255	97	1.1104	5.54775174473803	10.2740920482232	1.14885857987656	1.18858579876558	7	-0.420219500832795	0.420219500832795	4.13954583856268	1
99	255	98	1.1211	5.59977369482131	10.2220700981399	1.09683662979328	0.768366297932785	8	0.430606785575967	0.430606785575967	4.57015262413865	1
100	255	99	1.1143	5.56671301626371	10.2551307766975	1.12989730835088	1.19897308350875	9	0.552153397920121	0.552153397920121	5.12230602205877	1
101	255	100	1.105	5.5214976764717	10.3003461164895	1.17511264814289	1.75112648142887	10	-0.279225430513639	0.279225430513639	5.40153145257241	1
102	255	101	1.1128	5.55942021952307	10.2624235734382	1.13719010509152	1.47190105091523	11	-0.468838145770449	0.468838145770449	5.87036959834286	1
103	255	102	1.1245	5.61630403410011	10.2055397588611	1.08030629051448	1.00306290514478	12	0.454916108044812	0.454916108044812	6.32528570638767	1
104	255	103	1.1172	5.58081242329563	10.2410313696656	1.11579790131896	1.4579790131896	13	0.576462720388931	0.576462720388931	6.9017484267766	1
105	255	104	1.1074	5.53316615125674	10.2886776417045	1.16344417335785	2.03444173357853	14	0.289612715256809	0.289612715256809	7.19136114203341	1
106	255	105	1.1035	5.51420487973106	10.3076389132302	1.18240544488353	2.32405444883534	15	0.16806610291271	0.16806610291271	7.35942724494612	1
107	255	106	1.1021	5.50739826943979	10.3144455235214	1.1892120551748	2.49212055174805	16	0.459777972538566	0.459777972538566	7.81920521748469	1
108	255	107	1.0947	5.47142047218593	10.3504233207753	1.22518985242866	2.95189852428661	17	-0.186850005132102	0.186850005132102	8.00605522261679	1
109	255	108	1.1006	5.50010547269914	10.3217383202621	1.19650485191545	2.76504851915451	18	-0.707069505964915	0.707069505964915	8.7131247285817	1
110	255	109	1.1172	5.58081242329563	10.2410313696656	1.11579790131896	2.0579790131896	19	-1.18353222635384	1.18353222635384	9.89665695493555	1
111	255	110	1.1436	5.70916564593101	10.1126781470302	0.987444678683575	0.874446786835751	20	-0.726516963939952	0.726516963939952	10.6231739188755	1
112	255	111	1.1606	5.79181734232501	10.0300264506362	0.90479298228958	0.147929822895799	21	0.761213571151969	0.761213571151969	11.3843874900275	1
113	255	112	1.147	5.72569598520981	10.0961478077514	0.970914339404777	0.909143394047768	22	1.16961018862819	1.16961018862819	12.5539976786557	1
114	255	113	1.125	5.61873496634699	10.2031088266142	1.0778753582676	2.07875358267596	23	0.19723728987531	0.19723728987531	12.751234968531	1
115	255	114	1.123	5.60901123735946	10.2128325556018	1.08759908725513	2.27599087255127	24	-0.113922037725638	0.113922037725638	12.8651570062566	1
116	255	115	1.1274	5.63040344113203	10.1914403518292	1.06620688348256	2.16206883482563	25	-0.87723476324667	0.87723476324667	13.7423917695033	1
117	255	116	1.1475	5.72812691745669	10.0937168755045	0.968483407157896	1.28483407157896	26	0.931378828433705	0.931378828433705	14.673770597937	1
118	255	117	1.1304	5.64498903461332	10.1768547583479	1.05162129000127	2.21621290001266	27	0.693147468239295	0.693147468239295	15.3669180661763	1
119	255	118	1.1182	5.58567428778939	10.2361695051718	1.1109360368252	2.90936036825196	28	-0.371600855895158	0.371600855895158	15.7385189220714	1
120	255	119	1.1279	5.63283437337891	10.1890094195823	1.06377595123568	2.5377595123568	29	-1.25646019376031	1.25646019376031	16.9949791158317	1
121	255	120	1.1558	5.76848039275494	10.0533634002063	0.928129931859649	1.28129931859649	30	0.172927967406464	0.172927967406464	17.1679070832382	1
122	255	121	1.1543	5.76118759601429	10.0606561969469	0.935422728600296	1.45422728600296	31	-0.444528823301622	0.444528823301622	17.6124359065398	1
123	255	122	1.1655	5.81564047834446	10.0062033146168	0.880969846270133	1.00969846270133	32	-0.517456790708086	0.517456790708086	18.1298926972479	1
124	255	123	1.1782	5.87738615741527	9.94445763554597	0.819224167199325	0.492241671993248	33	0.12430932246881	0.12430932246881	18.2542020197167	1
125	255	124	1.1777	5.87495522516838	9.94688856779285	0.821655099446206	0.616550994462057	34	0.406297463107157	0.406297463107157	18.6604994828239	1
126	255	125	1.1714	5.84432547885767	9.97751831410357	0.852284845756921	1.02284845756921	35	0.148618644937655	0.148618644937655	18.8091181277615	1
127	255	126	1.1704	5.8394636143639	9.98238017859733	0.857146710250687	1.17146710250687	36	-0.40077204285774	0.40077204285774	19.2098901706193	1
128	255	127	1.1807	5.88954081864968	9.93230297431156	0.807069505964913	0.770695059649129	37	-0.658450861027278	0.658450861027278	19.8683410316466	1
129	255	128	1.1963	5.9653859047524	9.85645788820883	0.731224419862185	0.112244198621851	38	0.313922037725638	0.313922037725638	20.1822630693722	1
130	255	129	1.1919	5.94399370097984	9.87785009198139	0.752616623634749	0.426166236347489	39	0.411159327600946	0.411159327600946	20.5934223969731	1
131	255	130	1.1855	5.91287776821975	9.90896602474149	0.783732556394844	0.837325563948436	40	1.0723728987529	1.0723728987529	21.665795295726	1
132	255	131	1.1655	5.81564047834446	10.0062033146168	0.880969846270133	1.90969846270133	41	0.644528823301622	0.644528823301622	22.3103241190277	1
133	255	132	1.1543	5.76118759601429	10.0606561969469	0.935422728600296	2.55422728600296	42	-0.08961271525681	0.08961271525681	22.3999368342845	1
134	255	133	1.1582	5.78014886753997	10.0416949254213	0.916461457074615	2.46461457074615	43	-0.0166847478503467	0.0166847478503467	22.4166215821348	1
135	255	134	1.1606	5.79181734232501	10.0300264506362	0.90479298228958	2.4479298228958	44	0.19237542538152	0.19237542538152	22.6089970075163	1
136	255	135	1.1587	5.78257979978686	10.0392639931744	0.914030524827732	2.64030524827732	45	0.790384758114568	0.790384758114568	23.3993817656309	1
137	255	136	1.1445	5.7135413239754	10.1083024689858	0.983069000639189	3.43069000639189	46	-0.541766113176913	0.541766113176913	23.9411478788078	1
138	255	137	1.1577	5.77771793529309	10.0441258576681	0.918892389321497	2.88892389321497	47	-0.828616118309052	0.828616118309052	24.7697639971169	1
139	255	138	1.1768	5.870579547124	9.95126424583724	0.826030777490592	2.06030777490592	48	-0.181988140638329	0.181988140638329	24.9517521377552	1
140	255	139	1.1826	5.89877836118783	9.9230654317734	0.797831963426759	1.87831963426759	49	-3.15258734632847	3.15258734632847	28.1043394840837	1
141	255	140	1.2495	6.22403709582068	9.59780669714056	0.472573228793912	-1.27426771206088	50	-0.37646272038893	0.37646272038893	28.4808022044726	1
142	255	141	1.2593	6.27168336785957	9.55016042510166	0.424926956755019	-1.65073043244981	51	0.907069505964915	0.907069505964915	29.3878717104375	1
143	255	142	1.2427	6.19097641726308	9.63086737569816	0.505633907351511	-0.743660926484891	52	1.16961018862821	1.16961018862821	30.5574818990657	1
144	255	143	1.2207	6.08401539840026	9.73782839456098	0.612594926214332	0.425949262143315	53	1.54883561914183	1.54883561914183	32.1063175182075	1
145	255	144	1.1909	5.93913183648608	9.88271195647516	0.757478488128514	1.97478488128514	54	1.09668222122173	1.09668222122173	33.2029997394293	1
146	255	145	1.1704	5.8394636143639	9.98238017859733	0.857146710250687	3.07146710250687	55	0.503534752982466	0.503534752982466	33.7065344924117	1
147	255	146	1.1621	5.79911013906566	10.0227336538956	0.897500185548934	3.57500185548933	56	-0.0215466123441188	0.0215466123441188	33.7280811047559	1
148	255	147	1.1646	5.81126480030007	10.0105789926612	0.885345524314522	3.55345524314522	57	-0.371600855895158	0.371600855895158	34.099681960651	1
149	255	148	1.1743	5.85842488588958	9.96341890707165	0.838185438725006	3.18185438725006	58	-1.77667969459312	1.77667969459312	35.8763616552441	1
150	255	149	1.2129	6.0460928553489	9.77575093761234	0.650517469265694	1.40517469265694	59	-1.06198561400971	1.06198561400971	36.9383472692538	1
151	255	150	1.2368	6.16229141674987	9.65955237621137	0.534318907864723	0.343189078647228	60	0.999444931346434	0.999444931346434	37.9377922006003	1
152	255	151	1.2183	6.07234692361522	9.74949686934601	0.624263400999366	1.34263400999366	61	1.02861611830902	1.02861611830902	38.9664083189093	1
153	255	152	1.1992	5.97948531178432	9.84235848117691	0.717125012830268	2.37125012830268	62	0.0756906775311901	0.0756906775311901	39.0420989964405	1
154	255	153	1.1997	5.9819162440312	9.83992754893003	0.714694080583387	2.44694080583387	63	-0.138231360194465	0.138231360194465	39.1803303566349	1
155	255	154	1.2046	6.00573938005065	9.81610441291058	0.69087094456394	2.3087094456394	64	0.527844075451276	0.527844075451276	39.7081744320862	1
156	255	155	1.1958	5.96295497250552	9.85888882045571	0.733655352109068	2.83655352109068	65	0.430606785575984	0.430606785575984	40.1387812176622	1
157	255	156	1.189	5.92989429394792	9.89194949901331	0.766716030666666	3.26716030666666	66	-0.113922037725638	0.113922037725638	40.2527032553878	1
158	255	157	1.1934	5.95128649772049	9.87055729524075	0.745323826894102	3.15323826894102	67	-1.0376762915409	1.0376762915409	41.2903795469287	1
159	255	158	1.2168	6.06505412687458	9.75678966608666	0.631556197740013	2.11556197740013	68	-0.779997473371397	0.779997473371397	42.0703770203001	1
160	255	159	1.2349	6.15305387421172	9.66878991874952	0.543556450402873	1.33556450402873	69	-0.34729153342633	0.34729153342633	42.4176685537265	1
161	255	160	1.2441	6.19778302755435	9.62406076540688	0.49882729706024	0.988272970602398	70	-0.259777972538566	0.259777972538566	42.677446526265	1
162	255	161	1.2515	6.23376082480821	9.58808296815303	0.462849499806383	0.728494998063832	71	2.99767123828366	2.99767123828366	45.6751177645487	1
163	255	162	1.1919	5.94399370097984	9.87785009198139	0.752616623634749	3.72616623634749	72	0.955688150902569	0.955688150902569	46.6308059154513	1
164	255	163	1.1743	5.85842488588958	9.96341890707165	0.838185438725006	4.68185438725006	73	-0.468838145770467	0.468838145770467	47.0996440612217	1
165	255	164	1.186	5.91530870046663	9.9065350924946	0.781301624147959	4.21301624147959	74	0.265303392788001	0.265303392788001	47.3649474540097	1
166	255	165	1.1826	5.89877836118783	9.9230654317734	0.797831963426759	4.47831963426759	75	-0.0896127152568109	0.0896127152568109	47.4545601692665	1
167	255	166	1.1865	5.91773963271351	9.90410416024772	0.778870691901078	4.38870691901078	76	0.0756906775311732	0.0756906775311732	47.5302508467977	1
168	255	167	1.187	5.92017056496039	9.90167322800084	0.776439759654195	4.46439759654195	77	-0.303534752982449	0.303534752982449	47.8337855997802	1
169	255	168	1.1953	5.96052404025864	9.8613197527026	0.736086284355951	4.16086284355951	78	-1.67944240471781	1.67944240471781	49.513228004498	1
170	255	169	1.2319	6.13846828073042	9.68337551223081	0.558142043884169	2.48142043884169	79	-0.138231360194465	0.138231360194465	49.6514593646924	1
171	255	170	1.2368	6.16229141674987	9.65955237621137	0.534318907864723	2.34318907864723	80	-0.211159327600947	0.211159327600947	49.8626186922934	1
172	255	171	1.2432	6.19340734950996	9.62843644345127	0.503202975104628	2.13202975104628	81	-0.15767881816952	0.15767881816952	50.0202975104629	1
173	255	172	1.2485	6.21917523132691	9.60266856163432	0.477435093287676	1.97435093287676	82	-0.755688150902551	0.755688150902551	50.7759856613655	1
174	255	173	1.2661	6.30474404641717	9.51709974654407	0.391866278197421	1.21866278197421	83	0.907069505964915	0.907069505964915	51.6830551673304	1
175	255	174	1.2495	6.22403709582068	9.59780669714056	0.472573228793912	2.12573228793912	84	0.362540682663275	0.362540682663275	52.0455958499937	1
176	255	175	1.2441	6.19778302755435	9.62406076540688	0.49882729706024	2.4882729706024	85	-0.425081365326549	0.425081365326549	52.4706772153202	1
177	255	176	1.2549	6.25029116408701	9.57155262887423	0.446319160527585	2.06319160527585	86	-0.493147468239277	0.493147468239277	52.9638246835595	1
178	255	177	1.2671	6.30960591091093	9.5122378820503	0.387004413703657	1.57004413703657	87	-0.420219500832812	0.420219500832812	53.3840441843923	1
179	255	178	1.2778	6.36162786099421	9.46021593196702	0.334982463620376	1.14982463620376	88	-0.211159327600929	0.211159327600929	53.5952035119932	1
180	255	179	1.2842	6.39274379375431	9.42909999920693	0.303866530860283	0.93866530860283	89	0.625081365326567	0.625081365326567	54.2202848773198	1
181	255	180	1.2734	6.34023565722165	9.48160813573958	0.35637466739294	1.5637466739294	90	0.265303392787983	0.265303392787983	54.4855882701078	1
182	255	181	1.27	6.32370531794285	9.49813847501838	0.372905006671738	1.82905006671738	91	-0.682760183496087	0.682760183496087	55.1683484536039	1
183	255	182	1.2861	6.40198133629246	9.41986245666877	0.294628988322129	1.14628988322129	92	-1.65999494674276	1.65999494674276	56.8283434003466	1
184	255	183	1.3223	6.57798083096673	9.2438629619945	0.118629493647854	-0.513705063521464	93	-0.420219500832795	0.420219500832795	57.2485629011794	1
185	255	184	1.333	6.63000278105002	9.19184101191122	0.0666075435645741	-0.933924564354259	94	1.50021697420419	1.50021697420419	58.7487798753836	1
186	255	185	1.3042	6.4899810836296	9.33186270933164	0.206629240984993	0.566292409849932	95	3.84849752469245	3.84849752469245	62.5972774000761	1
187	255	186	1.2271	6.11513133116035	9.70671246180088	0.581478993454239	4.41478993454239	96	0.503534752982431	0.503534752982431	63.1008121530585	1
188	255	187	1.2188	6.07477785586211	9.74706593709913	0.621832468752482	4.91832468752482	97	-0.0166847478503289	0.0166847478503289	63.1174969009088	1
189	255	188	1.2212	6.08644633064714	9.73539746231409	0.610163993967449	4.90163993967449	98	-0.517456790708104	0.517456790708104	63.6349536916169	1
190	255	189	1.2339	6.14819200971795	9.67365178324328	0.548418314896638	4.38418314896638	99	0.148618644937654	0.148618644937654	63.7835723365546	1
191	255	190	1.2329	6.14333014522419	9.67851364773705	0.553280179390404	4.53280179390404	100	-0.444528823301639	0.444528823301639	64.2281011598562	1
192	255	191	1.2441	6.19778302755435	9.62406076540688	0.49882729706024	4.0882729706024	101	-0.49314746823926	0.49314746823926	64.7212486280955	1
193	255	192	1.2563	6.25709777437828	9.56474601858296	0.439512550236314	3.59512550236314	102	0.265303392787983	0.265303392787983	64.9865520208835	1
194	255	193	1.2529	6.24056743509948	9.58127635786176	0.456042889515112	3.86042889515112	103	-0.186850005132102	0.186850005132102	65.1734020260156	1
195	255	194	1.2588	6.26925243561269	9.55259135734855	0.427357889001902	3.67357889001902	104	-2.2045237700444	2.2045237700444	67.37792579606	1
196	255	195	1.3062	6.49970481261713	9.32213898034411	0.196905511997462	1.46905511997462	105	-1.86905511997462	1.86905511997462	69.2469809160346	1
197	255	196	1.3467	6.69661032461459	9.12523346834664	0	-0.4	106	0.197237289875292	0.197237289875292	69.4442182059099	1
198	255	197	1.3447	6.68688659562706	9.13495719733417	0.00972372898752916	-0.202762710124708	107	3.59081870652293	3.59081870652293	73.0350369124328	1
199	255	198	1.2729	6.33780472497477	9.48403906798647	0.358805599639823	3.38805599639822	108	0.907069505964915	0.907069505964915	73.9421064183977	1
200	255	199	1.2563	6.25709777437828	9.56474601858296	0.439512550236314	4.29512550236314	109	-0.0458559348129466	0.0458559348129466	73.9879623532107	1
201	255	200	1.2593	6.27168336785957	9.55016042510166	0.424926956755019	4.24926956755019	110	NA	NA	NA	1
921	255	91	1.0337	5.17484673806629	10.6469970548949	1.43376383921116	3.4376383921116	1	-0.327844075451276	0.327844075451276	0.327844075451276	2
931	255	92	1.0425	5.21763114561142	10.6042126473498	1.39097943166603	3.10979431666032	2	-1.08629493647855	1.08629493647855	1.41413901192983	2
941	255	93	1.0669	5.33626063925927	10.485583153702	1.27234993801818	2.02349938018177	3	-0.731378828433742	0.731378828433742	2.14551784036357	2
951	255	94	1.084	5.41939852210265	10.4024452708586	1.1892120551748	1.29212055174803	4	-0.517456790708086	0.517456790708086	2.66297463107166	2
961	255	95	1.0967	5.48114420117346	10.3406995917878	1.12746637610399	0.774663761039942	5	0.338231360194465	0.338231360194465	3.00120599126612	2
971	255	96	1.0918	5.45732106515401	10.3645227278072	1.15128951212344	1.11289512123441	6	0.1	0.1	3.10120599126612	2
981	255	97	1.0918	5.45732106515401	10.3645227278072	1.15128951212344	1.21289512123441	7	0.1	0.1	3.20120599126612	2
991	255	98	1.0918	5.45732106515401	10.3645227278072	1.15128951212344	1.31289512123441	8	0.00276271012470852	0.00276271012470852	3.20396870139083	2
1001	255	99	1.0938	5.46704479414154	10.3547989988197	1.14156578313591	1.31565783135912	9	-0.0166847478503462	0.0166847478503462	3.22065344924118	2
1011	255	100	1.0962	5.47871326892657	10.3431305240347	1.12989730835088	1.29897308350877	10	0.576462720388931	0.576462720388931	3.79711616963011	2
1021	255	101	1.0864	5.43106699688768	10.3907767960736	1.17754358038977	1.8754358038977	11	0.381988140638347	0.381988140638347	4.17910431026846	2
1031	255	102	1.0806	5.40286818282385	10.4189756101374	1.2057423944536	2.25742394453605	12	-0.113922037725638	0.113922037725638	4.29302634799409	2
1041	255	103	1.085	5.42426038659641	10.3975834063648	1.18435019068104	2.14350190681041	13	0.00762457461846333	0.00762457461846333	4.30065092261256	2
1051	255	104	1.0869	5.43349792913456	10.3883458638267	1.17511264814289	2.15112648142887	14	0.338231360194464	0.338231360194464	4.63888228280702	2
1061	255	105	1.082	5.40967479311512	10.4121689998461	1.19893578416233	2.48935784162334	15	0.0756906775311732	0.0756906775311732	4.71457296033819	2
1071	255	106	1.0825	5.412105725362	10.4097380675992	1.19650485191545	2.56504851915451	16	0.168066102912709	0.168066102912709	4.8826390632509	2
1081	255	107	1.0811	5.40529911507073	10.4165446778905	1.20331146220672	2.73311462206722	17	0.124309322468828	0.124309322468828	5.00694838571973	2
1091	255	108	1.0806	5.40286818282385	10.4189756101374	1.2057423944536	2.85742394453605	18	0.221546612344101	0.221546612344101	5.22849499806383	2
1101	255	109	1.0781	5.39071352158944	10.4311302713718	1.21789705568801	3.07897055688015	19	-0.235468650069738	0.235468650069738	5.46396364813357	2
1111	255	110	1.085	5.42426038659641	10.3975834063648	1.18435019068104	2.84350190681041	20	-0.113922037725638	0.113922037725638	5.57788568585921	2
1121	255	111	1.0894	5.44565259036897	10.3761912025923	1.16295798690848	2.72957986908477	21	-0.493147468239294	0.493147468239294	6.0710331540985	2
1131	255	112	1.1016	5.5049673371929	10.3168764557683	1.10364324008455	2.23643240084548	22	-0.230606785575985	0.230606785575985	6.30163993967449	2
1141	255	113	1.1084	5.5380280157505	10.2838157772107	1.07058256152695	2.00582561526949	23	0.00276271012470897	0.00276271012470897	6.3044026497992	2
1151	255	114	1.1104	5.54775174473803	10.2740920482232	1.06085883253942	2.0085883253942	24	-0.0166847478503465	0.0166847478503465	6.32108739764954	2
1161	255	115	1.1128	5.55942021952307	10.2624235734382	1.04919035775439	1.99190357754386	25	0.552153397920103	0.552153397920103	6.87324079556965	2
1171	255	116	1.1035	5.51420487973106	10.3076389132302	1.0944056975464	2.54405697546396	26	0.216684747850363	0.216684747850363	7.08992554342001	2
1181	255	117	1.1011	5.50253640494602	10.3193073880152	1.10607417233143	2.76074172331432	27	0.197237289875274	0.197237289875274	7.28716283329528	2
1191	255	118	1.0991	5.49281267595849	10.3290311170027	1.11579790131896	2.9579790131896	28	-0.303534752982448	0.303534752982448	7.59069758627773	2
1201	255	119	1.1074	5.53316615125674	10.2886776417045	1.07544442602071	2.65444426020715	29	-0.37646272038893	0.37646272038893	7.96716030666666	2
1211	255	120	1.1172	5.58081242329563	10.2410313696656	1.02779815398182	2.27798153981822	30	-0.493147468239277	0.493147468239277	8.46030777490594	2
1221	255	121	1.1294	5.64012717011956	10.1817166228417	0.968483407157894	1.78483407157894	31	-0.0166847478503285	0.0166847478503285	8.47699252275627	2
1231	255	122	1.1318	5.65179564490459	10.1700481480566	0.956814932372861	1.76814932372861	32	0.143756780443864	0.143756780443864	8.62074930320013	2
1241	255	123	1.1309	5.6474199668602	10.174423826101	0.961190610417248	1.91190610417248	33	0.270165257281774	0.270165257281774	8.8909145604819	2
1251	255	124	1.1274	5.63040344113203	10.1914403518292	0.978207136145425	2.18207136145425	34	0.547291533426331	0.547291533426331	9.43820609390824	2
1261	255	125	1.1182	5.58567428778939	10.2361695051718	1.02293628948806	2.72936289488058	35	-0.016684747850364	0.016684747850364	9.4548908417586	2
1271	255	126	1.1206	5.59734276257443	10.2245010303868	1.01126781470302	2.71267814703022	36	-0.804306795840206	0.804306795840206	10.2591976375988	2
1281	255	127	1.1392	5.68777344215845	10.1340703508028	0.920837135119001	1.90837135119001	37	-1.11060425894736	1.11060425894736	11.3698018965462	2
1291	255	128	1.1641	5.80883386805319	10.013009924908	0.799776709224265	0.797767092242647	38	-0.634141538558433	0.634141538558433	12.0039434351046	2
1301	255	129	1.1792	5.88224802190903	9.9395957710522	0.726362555368421	0.163625553684215	39	0.338231360194464	0.338231360194464	12.3421747952991	2
1311	255	130	1.1743	5.85842488588958	9.96341890707165	0.750185691387868	0.501856913878679	40	1.33491358141619	1.33491358141619	13.6770883767153	2
1321	255	131	1.1489	5.73493352774797	10.0869102652133	0.873677049529487	1.83677049529487	41	1.18905764660324	1.18905764660324	14.8661460233185	2
1331	255	132	1.1265	5.62602776308764	10.1958160298736	0.982582814189811	3.02582814189811	42	0.673700010264205	0.673700010264205	15.5398460335827	2
1341	255	133	1.1147	5.56865776206122	10.2531860309	1.03995281521623	3.69952815216232	43	-0.284087295007376	0.284087295007376	15.8239333285901	2
1351	255	134	1.1226	5.60706649156196	10.2147773013993	1.00154408571549	3.41544085715494	44	-0.726516963939987	0.726516963939987	16.5504502925301	2
1361	255	135	1.1396	5.68971818795595	10.1321256050053	0.918892389321496	2.68892389321496	45	0.00276271012472584	0.00276271012472584	16.5532130026548	2
1371	255	136	1.1416	5.69944191694348	10.1224018760178	0.909168660333968	2.69168660333968	46	0.216684747850329	0.216684747850329	16.7698977505051	2
1381	255	137	1.1392	5.68777344215845	10.1340703508028	0.920837135119001	2.90837135119001	47	-0.964748324134435	0.964748324134435	17.7346460746396	2
1391	255	138	1.1611	5.79424827457189	10.0275955183893	0.814362302705558	1.94362302705558	48	-1.25646019376029	1.25646019376029	18.9911062683999	2
1401	255	139	1.189	5.92989429394792	9.89194949901331	0.678716283329528	0.687162833295284	49	-1.01336696907207	1.01336696907207	20.0044732374719	2
1411	255	140	1.2119	6.04123099085513	9.7806128021061	0.567379586422321	-0.326204135776788	50	-0.138231360194465	0.138231360194465	20.1427045976664	2
1421	255	141	1.2168	6.06505412687458	9.75678966608666	0.543556450402875	-0.464435495971253	51	0.265303392787983	0.265303392787983	20.4080079904544	2
1431	255	142	1.2134	6.04852378759578	9.77332000536546	0.560086789681673	-0.199132103183269	52	1.28629493647855	1.28629493647855	21.6943029269329	2
1441	255	143	1.189	5.92989429394792	9.89194949901331	0.678716283329528	1.08716283329528	53	1.48076951622914	1.48076951622914	23.1750724431621	2
1451	255	144	1.1606	5.79181734232501	10.0300264506362	0.816793234952442	2.56793234952442	54	0.240994070319174	0.240994070319174	23.4160665134812	2
1461	255	145	1.1577	5.77771793529309	10.0441258576681	0.830892641984359	2.80892641984359	55	-0.235468650069757	0.235468650069757	23.651535163551	2
1471	255	146	1.1646	5.81126480030007	10.0105789926612	0.797345776977384	2.57345776977384	56	0.197237289875274	0.197237289875274	23.8487724534263	2
1481	255	147	1.1626	5.80154107131254	10.0203027216487	0.807069505964911	2.77069505964911	57	0.265303392788001	0.265303392788001	24.1140758462143	2
1491	255	148	1.1592	5.78501073203374	10.0368330609275	0.823599845243711	3.03599845243711	58	-0.113922037725638	0.113922037725638	24.2279978839399	2
1501	255	149	1.1636	5.8064029358063	10.0154408571549	0.802207641471147	2.92207641471147	59	-0.989057646603262	0.989057646603262	25.2170555305432	2
1511	255	150	1.186	5.91530870046663	9.9065350924946	0.693301876810821	1.93301876810821	60	-0.945300866159362	0.945300866159362	26.1623563967025	2
1521	255	151	1.2075	6.01983878708257	9.80200500587867	0.588771790194885	0.98771790194885	61	0.999444931346434	0.999444931346434	27.161801328049	2
1531	255	152	1.189	5.92989429394792	9.89194949901331	0.678716283329528	1.98716283329528	62	0.479225430513621	0.479225430513621	27.6410267585626	2
1541	255	153	1.1812	5.89197175089656	9.92987204206467	0.71663882638089	2.4663882638089	63	0.270165257281774	0.270165257281774	27.9111920158444	2
1551	255	154	1.1777	5.87495522516838	9.94688856779285	0.733655352109068	2.73655352109068	64	0.192375425381519	0.192375425381519	28.1035674412259	2
1561	255	155	1.1758	5.86571768263023	9.956126110331	0.74289289464722	2.9289289464722	65	-0.493147468239259	0.493147468239259	28.5967149094651	2
1571	255	156	1.188	5.92503242945416	9.89681136350708	0.683578147823294	2.43578147823294	66	0.197237289875274	0.197237289875274	28.7939521993404	2
1581	255	157	1.186	5.91530870046663	9.9065350924946	0.693301876810821	2.63301876810821	67	-0.0458559348129284	0.0458559348129284	28.8398081341533	2
1591	255	158	1.189	5.92989429394792	9.89194949901331	0.678716283329528	2.58716283329528	68	-0.303534752982467	0.303534752982467	29.1433428871358	2
1601	255	159	1.1973	5.97024776924617	9.85159602371506	0.638362808031282	2.28362808031282	69	-0.016684747850328	0.016684747850328	29.1600276349861	2
1611	255	160	1.1997	5.9819162440312	9.83992754893003	0.626694333246249	2.26694333246249	70	-0.0896127152568287	0.0896127152568287	29.249640350243	2
1621	255	161	1.2036	6.00087751555689	9.82096627740435	0.607733061720566	2.17733061720566	71	-0.186850005132102	0.186850005132102	29.4364903553751	2
1631	255	162	1.2095	6.0295625160701	9.79228127689114	0.579048061207356	1.99048061207356	72	0.197237289875291	0.197237289875291	29.6337276452503	2
1641	255	163	1.2075	6.01983878708257	9.80200500587867	0.588771790194885	2.18771790194885	73	0.741766113176932	0.741766113176932	30.3754937584273	2
1651	255	164	1.1943	5.95566217576487	9.86618161719636	0.652948401512578	2.92948401512578	74	0.381988140638329	0.381988140638329	30.7574818990656	2
1661	255	165	1.1885	5.92746336170104	9.89438043126019	0.681147215576411	3.31147215576411	75	0.693147468239277	0.693147468239277	31.4506293673049	2
1671	255	166	1.1763	5.86814861487711	9.95369517808412	0.740461962400339	4.00461962400339	76	-0.113922037725638	0.113922037725638	31.5645514050305	2
1681	255	167	1.1807	5.88954081864968	9.93230297431156	0.719069758627775	3.89069758627775	77	-0.707069505964932	0.707069505964932	32.2716209109955	2
1691	255	168	1.1973	5.97024776924617	9.85159602371506	0.638362808031282	3.18362808031282	78	-0.444528823301604	0.444528823301604	32.7161497342971	2
1701	255	169	1.2085	6.02470065157633	9.7971431413849	0.583909925701121	2.73909925701121	79	-0.634141538558468	0.634141538558468	33.3502912728555	2
1711	255	170	1.2236	6.09811480543218	9.72372898752906	0.510495771845275	2.10495771845275	80	-0.0896127152567927	0.0896127152567927	33.4399039881123	2
1721	255	171	1.2275	6.11707607695786	9.70476771600338	0.491534500319595	2.01534500319595	81	0.595910178363967	0.595910178363967	34.0358141664763	2
1731	255	172	1.2173	6.06748505912146	9.75435873383977	0.541125518155992	2.61125518155992	82	0.907069505964915	0.907069505964915	34.9428836724412	2
1741	255	173	1.2007	5.98677810852497	9.83506568443627	0.621832468752483	3.51832468752483	83	0.197237289875274	0.197237289875274	35.1401209623165	2
1751	255	174	1.1987	5.97705437953744	9.84478941342379	0.631556197740011	3.71556197740011	84	-0.779997473371361	0.779997473371361	35.9201184356878	2
1761	255	175	1.2168	6.06505412687458	9.75678966608666	0.543556450402875	2.93556450402875	85	-1.11060425894736	1.11060425894736	37.0307226946352	2
1771	255	176	1.2417	6.18611455276931	9.63572924019192	0.422496024508138	1.82496024508138	86	-0.609832216089623	0.609832216089623	37.6405549107248	2
1781	255	177	1.2563	6.25709777437828	9.56474601858296	0.351512802899176	1.21512802899176	87	-0.425081365326567	0.425081365326567	38.0656362760514	2
1791	255	178	1.2671	6.30960591091093	9.5122378820503	0.299004666366519	0.790046663665193	88	-0.0409940703191913	0.0409940703191913	38.1066303463706	2
1801	255	179	1.27	6.32370531794285	9.49813847501838	0.2849052593346	0.749052593346002	89	0.668838145770467	0.668838145770467	38.7754684921411	2
1811	255	180	1.2583	6.2668215033658	9.55502228959543	0.341789073911647	1.41789073911647	90	0.717456790708086	0.717456790708086	39.4929252828491	2
1821	255	181	1.2456	6.205075824295	9.61676796866624	0.403534752982456	2.13534752982456	91	0.406297463107157	0.406297463107157	39.8992227459563	2
1831	255	182	1.2393	6.17444607798428	9.64739771497695	0.434164499293171	2.54164499293171	92	-0.536904248683141	0.536904248683141	40.4361269946394	2
1841	255	183	1.2524	6.23813650285259	9.58370729010864	0.370474074424857	2.00474074424857	93	-0.896682221221725	0.896682221221725	41.3328092158612	2
1851	255	184	1.2729	6.33780472497477	9.48403906798647	0.270805852302685	1.10805852302685	94	-1.09115680097233	1.09115680097233	42.4239660168335	2
1861	255	185	1.2974	6.456920405072	9.36492338788923	0.151690172205452	0.0169017220545201	95	-0.327844075451276	0.327844075451276	42.7518100922848	2
1871	255	186	1.3062	6.49970481261713	9.32213898034411	0.108905764660324	-0.310942353396756	96	1.52452629667302	1.52452629667302	44.2763363889578	2
1881	255	187	1.2769	6.35725218294982	9.46459161001141	0.251358394327626	1.21358394327626	97	2.19060173231874	2.19060173231874	46.4669381212765	2
1891	255	188	1.2339	6.14819200971795	9.67365178324328	0.460418567559501	3.404185675595	98	0.66883814577045	0.66883814577045	47.135776267047	2
1901	255	189	1.2222	6.0913081951409	9.73053559782033	0.517302382136545	4.07302382136545	99	0.435468650069756	0.435468650069756	47.5712449171167	2
1911	255	190	1.2153	6.05776133013393	9.7640824628273	0.550849247143521	4.50849247143521	100	-0.211159327600929	0.211159327600929	47.7824042447177	2
1921	255	191	1.2217	6.08887726289402	9.73296653006721	0.519733314383428	4.29733314383428	101	-0.18198814063833	0.18198814063833	47.964392385356	2
1931	255	192	1.2275	6.11707607695786	9.70476771600338	0.491534500319595	4.11534500319595	102	-0.18685000513212	0.18685000513212	48.1512423904881	2
1941	255	193	1.2334	6.14576107747107	9.67608271549017	0.462849499806383	3.92849499806383	103	0.0756906775311732	0.0756906775311732	48.2269330680193	2
1951	255	194	1.2339	6.14819200971795	9.67365178324328	0.460418567559501	4.00418567559501	104	-1.25159832926654	1.25159832926654	49.4785313972858	2
1961	255	195	1.2617	6.2833518426446	9.53849195031663	0.325258734632847	2.75258734632847	105	-2.15590512510674	2.15590512510674	51.6344365223926	2
1971	255	196	1.3081	6.50894235515528	9.31290143780596	0.0996682221221725	0.596682221221725	106	-0.896682221221725	0.896682221221725	52.5311187436143	2
1981	255	197	1.3286	6.60861057727745	9.21323321568378	0	-0.3	107	2.19060173231874	2.19060173231874	54.721720475933	2
1991	255	198	1.2856	6.39955040404558	9.42229338891566	0.209060173231874	1.89060173231874	108	0.85845086102726	0.85845086102726	55.5801713369603	2
2001	255	199	1.27	6.32370531794285	9.49813847501838	0.2849052593346	2.749052593346	109	0.148618644937655	0.148618644937655	55.7287899818979	2
2011	255	200	1.269	6.31884345344908	9.50300033951215	0.289767123828366	2.89767123828366	110	NA	NA	NA	2
922	255	91	1.0581	5.29347623171415	10.4904450181957	1.33166468484211	2.41664684842106	1	-0.162540682663292	0.162540682663292	0.162540682663292	3
932	255	92	1.0635	5.31973029998047	10.4641909499294	1.30541061657578	2.25410616575777	2	-0.634141538558433	0.634141538558433	0.796682221221725	3
942	255	93	1.0786	5.39314445383632	10.3907767960736	1.23199646271993	1.61996462719934	3	-0.254916108044829	0.254916108044829	1.05159832926655	3
952	255	94	1.0859	5.4286360646408	10.3552851852691	1.19650485191545	1.36504851915451	4	-0.352153397920103	0.352153397920103	1.40375172718666	3
962	255	95	1.0952	5.47385140443281	10.3100698454771	1.15128951212344	1.01289512123441	5	-0.0653033927879831	0.0653033927879831	1.46905511997464	3
972	255	96	1.0986	5.49038174371161	10.2935395061983	1.13475917284464	0.947591728446424	6	-0.327844075451276	0.327844075451276	1.79689919542592	3
982	255	97	1.1074	5.53316615125674	10.2507550986531	1.09197476529951	0.619747652995148	7	-0.279225430513639	0.279225430513639	2.07612462593955	3
992	255	98	1.1152	5.5710886943081	10.2128325556018	1.05405222224815	0.34052222248151	8	-0.138231360194465	0.138231360194465	2.21435598613402	3
1002	255	99	1.1201	5.59491183032755	10.1890094195823	1.0302290862287	0.202290862287045	9	0.240994070319174	0.240994070319174	2.45535005645319	3
1012	255	100	1.1172	5.58081242329563	10.2031088266142	1.04432849326062	0.443284932606218	10	-0.0896127152568105	0.0896127152568105	2.54496277171	3
1022	255	101	1.1211	5.59977369482131	10.1841475550886	1.02536722173494	0.353672217349408	11	-0.0409940703191913	0.0409940703191913	2.5859568420292	3
1032	255	102	1.124	5.61387310185323	10.1700481480566	1.01126781470302	0.312678147030216	12	0.00276271012472629	0.00276271012472629	2.58871955215392	3
1042	255	103	1.126	5.62359683084076	10.1603244190691	1.00154408571549	0.315440857154943	13	0.00762457461848109	0.00762457461848109	2.5963441267724	3
1052	255	104	1.1279	5.63283437337891	10.151086876531	0.992306543177342	0.323065431773424	14	0.357678818169501	0.357678818169501	2.9540229449419	3
1062	255	105	1.1226	5.60706649156196	10.1768547583479	1.01807442499429	0.680744249942925	15	0.362540682663293	0.362540682663293	3.3165636276052	3
1072	255	106	1.1172	5.58081242329563	10.2031088266142	1.04432849326062	1.04328493260622	16	0.1	0.1	3.4165636276052	3
1082	255	107	1.1172	5.58081242329563	10.2031088266142	1.04432849326062	1.14328493260622	17	-0.0409940703191736	0.0409940703191736	3.45755769792437	3
1092	255	108	1.1201	5.59491183032755	10.1890094195823	1.0302290862287	1.10229086228704	18	-0.162540682663275	0.162540682663275	3.62009838058765	3
1102	255	109	1.1255	5.62116589859387	10.162755351316	1.00397501796238	0.939750179623769	19	-0.181988140638347	0.181988140638347	3.80208652122599	3
1112	255	110	1.1313	5.64936471265771	10.1345565372522	0.975776203898542	0.757762038985422	20	-0.094474579750583	0.094474579750583	3.89656110097658	3
1122	255	111	1.1353	5.66881217063277	10.1151090792771	0.956328745923484	0.663287459234839	21	-0.15767881816952	0.15767881816952	4.0542399191461	3
1132	255	112	1.1406	5.69458005244972	10.0893411974602	0.930560864106532	0.505608641065319	22	-0.0215466123441188	0.0215466123441188	4.07578653149021	3
1142	255	113	1.1431	5.70673471368413	10.0771865362257	0.91840620287212	0.484062028721201	23	0.527844075451276	0.527844075451276	4.60363060694149	3
1152	255	114	1.1343	5.663950306139	10.1199709437709	0.961190610417248	1.01190610417248	24	0.454916108044812	0.454916108044812	5.0585467149863	3
1162	255	115	1.127	5.62845869533452	10.1554625545754	0.996682221221729	1.46682221221729	25	0.172927967406482	0.172927967406482	5.23147468239278	3
1172	255	116	1.1255	5.62116589859387	10.162755351316	1.00397501796238	1.63975017962377	26	-0.230606785576003	0.230606785576003	5.46208146796879	3
1182	255	117	1.1323	5.65422657715147	10.1296946727584	0.970914339404777	1.40914339404777	27	-0.614694080583378	0.614694080583378	6.07677554855217	3
1192	255	118	1.147	5.72569598520981	10.0582252647001	0.899444931346439	0.794449313464389	28	-0.15767881816952	0.15767881816952	6.23445436672168	3
1202	255	119	1.1523	5.75146386702677	10.0324573828831	0.873677049529487	0.636770495294869	29	-0.0215466123441188	0.0215466123441188	6.2560009790658	3
1212	255	120	1.1548	5.76361852826118	10.0203027216487	0.861522388295075	0.615223882950751	30	0.1	0.1	6.3560009790658	3
1222	255	121	1.1548	5.76361852826118	10.0203027216487	0.861522388295075	0.715223882950751	31	0.172927967406464	0.172927967406464	6.52892894647227	3
1232	255	122	1.1533	5.75632573152053	10.0275955183893	0.868815185035722	0.888151850357215	32	0.1	0.1	6.62892894647227	3
1242	255	123	1.1533	5.75632573152053	10.0275955183893	0.868815185035722	0.988151850357215	33	-0.021546612344101	0.021546612344101	6.65047555881637	3
1252	255	124	1.1558	5.76848039275494	10.0154408571549	0.856660523801311	0.966605238013114	34	-0.347291533426348	0.347291533426348	6.99776709224272	3
1262	255	125	1.165	5.81320954609757	9.9707117038123	0.811931370458677	0.619313704586766	35	-0.0701652572817557	0.0701652572817557	7.06793234952447	3
1272	255	126	1.1685	5.83022607182575	9.95369517808412	0.794914844730501	0.54914844730501	36	-0.15767881816952	0.15767881816952	7.22561116769399	3
1282	255	127	1.1738	5.8559939536427	9.92792729626717	0.769146962913549	0.39146962913549	37	-0.113922037725638	0.113922037725638	7.33953320541963	3
1292	255	128	1.1782	5.87738615741527	9.90653509249461	0.747754759140985	0.277547591409852	38	-0.279225430513621	0.279225430513621	7.61875863593325	3
1302	255	129	1.186	5.91530870046663	9.86861254944325	0.709832216089623	-0.00167783910376862	39	0.143756780443863	0.143756780443863	7.76251541637711	3
1312	255	130	1.1851	5.91093302242224	9.87298822748763	0.71420789413401	0.142078941340095	40	0.172927967406464	0.172927967406464	7.93544338378358	3
1322	255	131	1.1836	5.90364022568159	9.88028102422828	0.721500690874656	0.315006908746559	41	0.265303392788019	0.265303392788019	8.2007467765716	3
1332	255	132	1.1802	5.88710988640279	9.89681136350708	0.738031030153458	0.580310301534578	42	0.386850005132102	0.386850005132102	8.5875967817037	3
1342	255	133	1.1743	5.85842488588958	9.92549636402029	0.766716030666668	0.96716030666668	43	0.075690677531155	0.075690677531155	8.66328745923485	3
1352	255	134	1.1748	5.86085581813647	9.92306543177341	0.764285098419784	1.04285098419784	44	-0.211159327600912	0.211159327600912	8.87444678683577	3
1362	255	135	1.1812	5.89197175089656	9.89194949901331	0.733169165659692	0.831691656596923	45	-0.0409940703191736	0.0409940703191736	8.91544085715494	3
1372	255	136	1.1841	5.90607115792848	9.8778500919814	0.719069758627775	0.79069758627775	46	0.265303392787983	0.265303392787983	9.18074424994292	3
1382	255	137	1.1807	5.88954081864968	9.8943804312602	0.735600097906573	1.05600097906573	47	0.197237289875309	0.197237289875309	9.37798153981823	3
1392	255	138	1.1787	5.87981708966215	9.90410416024773	0.745323826894104	1.25323826894104	48	-0.0896127152568282	0.0896127152568282	9.46759425507506	3
1402	255	139	1.1826	5.89877836118783	9.88514288872204	0.726362555368421	1.16362555368421	49	-0.590384758114568	0.590384758114568	10.0579790131896	3
1412	255	140	1.1968	5.96781683699929	9.81610441291059	0.657324079556965	0.573240795569646	50	-0.230606785575984	0.230606785575984	10.2885857987656	3
1422	255	141	1.2036	6.00087751555689	9.78304373435299	0.624263400999366	0.342634009993662	51	-0.0409940703191558	0.0409940703191558	10.3295798690848	3
1432	255	142	1.2065	6.0149769225888	9.76894432732107	0.610163993967451	0.301639939674506	52	-0.259777972538585	0.259777972538585	10.5893578416234	3
1442	255	143	1.2139	6.05095471984266	9.73296653006721	0.574186196713592	0.0418619671359211	53	0.362540682663275	0.362540682663275	10.9518985242866	3
1452	255	144	1.2085	6.02470065157633	9.75922059833354	0.60044026497992	0.404402649799196	54	1.00430679584021	1.00430679584021	11.9562053201268	3
1462	255	145	1.1899	5.93426997199231	9.84965127791756	0.69087094456394	1.4087094456394	55	0.522982210957521	0.522982210957521	12.4791875310844	3
1472	255	146	1.1812	5.89197175089656	9.89194949901331	0.733169165659692	1.93169165659692	56	-0.0409940703191736	0.0409940703191736	12.5201816014035	3
1482	255	147	1.1841	5.90607115792848	9.8778500919814	0.719069758627775	1.89069758627775	57	0.289612715256828	0.289612715256828	12.8097943166604	3
1492	255	148	1.1802	5.88710988640279	9.89681136350708	0.738031030153458	2.18031030153458	58	-0.016684747850364	0.016684747850364	12.8264790645107	3
1502	255	149	1.1826	5.89877836118783	9.88514288872204	0.726362555368421	2.16362555368421	59	-0.65845086102726	0.65845086102726	13.484929925538	3
1512	255	150	1.1982	5.97462344729056	9.80929780261932	0.650517469265695	1.50517469265695	60	-0.828616118309033	0.828616118309033	14.313546043847	3
1522	255	151	1.2173	6.06748505912146	9.71643619078841	0.557655857434792	0.676558574347921	61	-0.113922037725638	0.113922037725638	14.4274680815727	3
1532	255	152	1.2217	6.08887726289402	9.69504398701585	0.536263653662228	0.562636536622283	62	0.338231360194447	0.338231360194447	14.7656994417671	3
1542	255	153	1.2168	6.06505412687458	9.7188671230353	0.560086789681673	0.90086789681673	63	-0.230606785575966	0.230606785575966	14.9963062273431	3
1552	255	154	1.2236	6.09811480543218	9.6858064444777	0.527026111124076	0.670261111240764	64	-0.279225430513639	0.279225430513639	15.2755316578567	3
1562	255	155	1.2314	6.13603734848354	9.64788390142633	0.489103568072712	0.391035680727125	65	0.547291533426348	0.547291533426348	15.8228231912831	3
1572	255	156	1.2222	6.0913081951409	9.69261305476897	0.533832721415347	0.938327214153473	66	0.221546612344101	0.221546612344101	16.0443698036272	3
1582	255	157	1.2197	6.07915353390649	9.70476771600338	0.545987382649757	1.15987382649757	67	-0.40077204285774	0.40077204285774	16.4451418464849	3
1592	255	158	1.23	6.12923073819227	9.65469051171761	0.495910178363983	0.759101783639834	68	-0.162540682663293	0.162540682663293	16.6076825291482	3
1602	255	159	1.2354	6.1554848064586	9.62843644345128	0.469656110097654	0.596561100976541	69	0.0319338970873084	0.0319338970873084	16.6396164262355	3
1612	255	160	1.2368	6.16229141674987	9.62162983316001	0.462849499806385	0.62849499806385	70	0.313922037725638	0.313922037725638	16.9535384639611	3
1622	255	161	1.2324	6.1408992129773	9.64302203693257	0.484241703578949	0.942417035789488	71	0.148618644937637	0.148618644937637	17.1021571088988	3
1632	255	162	1.2314	6.13603734848354	9.64788390142633	0.489103568072712	1.09103568072712	72	0.620219500832813	0.620219500832813	17.7223766097316	3
1642	255	163	1.2207	6.08401539840026	9.69990585150962	0.541125518155994	1.71125518155994	73	-0.468838145770449	0.468838145770449	18.191214755502	3
1652	255	164	1.2324	6.1408992129773	9.64302203693257	0.484241703578949	1.24241703578949	74	0.717456790708086	0.717456790708086	18.9086715462101	3
1662	255	165	1.2197	6.07915353390649	9.70476771600338	0.545987382649757	1.95987382649757	75	0.338231360194465	0.338231360194465	19.2469029064046	3
1672	255	166	1.2148	6.05533039788705	9.72859085202283	0.569810518669204	2.29810518669204	76	-0.517456790708104	0.517456790708104	19.7643596971127	3
1682	255	167	1.2275	6.11707607695786	9.66684517295202	0.508064839598394	1.78064839598394	77	0.66883814577045	0.66883814577045	20.4331978428831	3
1692	255	168	1.2158	6.06019226238081	9.72372898752906	0.564948654175438	2.44948654175438	78	-0.0653033927879831	0.0653033927879831	20.4985012356711	3
1702	255	169	1.2192	6.07672260165961	9.70719864825026	0.54841831489664	2.3841831489664	79	-0.40077204285774	0.40077204285774	20.8992732785289	3
1712	255	170	1.2295	6.12679980594539	9.65712144396449	0.498341110610866	1.98341110610866	80	-0.779997473371397	0.779997473371397	21.6792707519003	3
1722	255	171	1.2476	6.21479955328252	9.56912169662735	0.410341363273727	1.20341363273727	81	0.124309322468827	0.124309322468827	21.8035800743691	3
1732	255	172	1.2471	6.21236862103564	9.57155262887423	0.412772295520609	1.32772295520609	82	0.148618644937637	0.148618644937637	21.9521987193067	3
1742	255	173	1.2461	6.20750675654188	9.576414493368	0.417634160014373	1.47634160014373	83	-0.303534752982431	0.303534752982431	22.2557334722892	3
1752	255	174	1.2544	6.24786023184012	9.53606101806975	0.37728068471613	1.1728068471613	84	-0.138231360194483	0.138231360194483	22.3939648324836	3
1762	255	175	1.2593	6.27168336785957	9.5122378820503	0.353457548696682	1.03457548696682	85	-0.157678818169502	0.157678818169502	22.5516436506531	3
1772	255	176	1.2646	6.29745124967652	9.48647000023335	0.327689666879731	0.876896668797313	86	-0.259777972538584	0.259777972538584	22.8114216231917	3
1782	255	177	1.272	6.33342904693038	9.4504922029795	0.291711869625873	0.617118696258729	87	0.265303392788001	0.265303392788001	23.0767250159797	3
1792	255	178	1.2686	6.31689870765158	9.4670225422583	0.308242208904673	0.88242208904673	88	0.0319338970872907	0.0319338970872907	23.108658913067	3
1802	255	179	1.27	6.32370531794285	9.46021593196702	0.301435598613402	0.914355986134021	89	0.0999999999999999	0.0999999999999999	23.208658913067	3
1812	255	180	1.27	6.32370531794285	9.46021593196702	0.301435598613402	1.01435598613402	90	-0.279225430513639	0.279225430513639	23.4878843435807	3
1822	255	181	1.2778	6.36162786099421	9.42229338891566	0.263513055562038	0.735130555620382	91	0.741766113176932	0.741766113176932	24.2296504567576	3
1832	255	182	1.2646	6.29745124967652	9.48647000023335	0.327689666879731	1.47689666879731	92	0.240994070319156	0.240994070319156	24.4706445270767	3
1842	255	183	1.2617	6.2833518426446	9.50056940726527	0.341789073911647	1.71789073911647	93	0.265303392788001	0.265303392788001	24.7359479198647	3
1852	255	184	1.2583	6.2668215033658	9.51709974654407	0.358319413190447	1.98319413190447	94	-0.254916108044811	0.254916108044811	24.9908640279096	3
1862	255	185	1.2656	6.30231311417029	9.48160813573959	0.322827802385966	1.72827802385966	95	-0.852925440777843	0.852925440777843	25.8437894686874	3
1872	255	186	1.2852	6.39760565824807	9.3863155916618	0.227535258308182	0.875352583081815	96	0.698009332733032	0.698009332733032	26.5417988014204	3
1882	255	187	1.2729	6.33780472497477	9.44611652493511	0.287336191581485	1.57336191581485	97	0.309060173231883	0.309060173231883	26.8508589746523	3
1892	255	188	1.2686	6.31689870765158	9.4670225422583	0.308242208904673	1.88242208904673	98	0.221546612344101	0.221546612344101	27.0724055869964	3
1902	255	189	1.2661	6.30474404641717	9.47917720349271	0.320396870139083	2.10396870139083	99	0.362540682663292	0.362540682663292	27.4349462696597	3
1912	255	190	1.2607	6.27848997815084	9.50543127175903	0.346650938405412	2.46650938405412	100	0.00276271012470852	0.00276271012470852	27.4377089797844	3
1922	255	191	1.2627	6.28821370713837	9.49570754277151	0.336927209417883	2.46927209417883	101	0.454916108044811	0.454916108044811	27.8926250878292	3
1932	255	192	1.2554	6.25272209633389	9.53119915357599	0.372418820222364	2.92418820222364	102	-0.0653033927879831	0.0653033927879831	27.9579284806172	3
1942	255	193	1.2588	6.26925243561269	9.51466881429719	0.355888480943566	2.85888480943566	103	-1.08629493647855	1.08629493647855	29.0442234170958	3
1952	255	194	1.2832	6.38788192926054	9.39603932064933	0.237258987295711	1.77258987295711	104	-0.682760183496087	0.682760183496087	29.7269836005918	3
1962	255	195	1.2993	6.46615794761015	9.31776330229972	0.158982968946102	1.08982968946102	105	-0.468838145770449	0.468838145770449	30.1958217463623	3
1972	255	196	1.311	6.5230417621872	9.26087948772268	0.102099154369057	0.62099154369057	106	0.00276271012469065	0.00276271012469065	30.198584456487	3
1982	255	197	1.313	6.53276549117472	9.25115575873515	0.0923754253815261	0.623754253815261	107	0.0270720325935357	0.0270720325935357	30.2256564890805	3
1992	255	198	1.3145	6.54005828791537	9.2438629619945	0.0850826286408797	0.650826286408797	108	-0.44452882330164	0.44452882330164	30.6701853123822	3
2002	255	199	1.3257	6.59451117024553	9.18941007966434	0.0306297463107157	0.206297463107157	109	-0.206297463107157	0.206297463107157	30.8764827754893	3
2012	255	200	1.332	6.62514091655625	9.15878033335362	0	0	110	NA	NA	NA	3
