# Supplementary material for: Assessment of crusting effects on interrill erosion by laser scanning
Source: PeerJ. 2020 Jan 31;8:e8487. doi: 10.7717/peerj.8487 (PMC6996510; doi:10.7717/peerj.8487)
Supplement: Data S1 — Each has two transects and four subplots. [file peerj-08-8487-s001.zip › raw data for uploading/cs10transectaright.txt]

x	y	z	cal	h	h2	h0mm	code	deltah	absh	cumsumh	number
312	255	311	1.3398	6.66306345960761	9.15878033335362	0.00729279674064642	0.0729279674064642	1	-0.172927967406464	0.172927967406464	0.172927967406464	1
313	255	312	1.3413	6.67035625634826	9.15148753661297	0	-0.1	2	0.517456790708104	0.517456790708104	0.690384758114568	1
314	255	313	1.3286	6.60861057727745	9.21323321568378	0.0617456790708104	0.417456790708104	3	0.799444931346434	0.799444931346434	1.489829689461	1
315	255	314	1.3101	6.51866608414281	9.30317770881843	0.151690172205454	1.21690172205454	4	-0.668838145770449	0.668838145770449	2.15866783523145	1
316	255	315	1.3218	6.57554989871985	9.24629389424138	0.0948063576284088	0.548063576284088	5	-0.38198814063833	0.38198814063833	2.54065597586978	1
317	255	316	1.3276	6.60374871278369	9.21809508017755	0.0666075435645759	0.166075435645759	6	0.65845086102726	0.65845086102726	3.19910683689704	1
318	255	317	1.312	6.52790362668096	9.29394016628027	0.142452629667302	0.824526296673019	7	0.181988140638329	0.181988140638329	3.38109497753537	1
319	255	318	1.3062	6.49970481261713	9.32213898034411	0.170651443731135	1.00651443731135	8	-0.333369495700693	0.333369495700693	3.71446447323606	1
320	255	319	1.311	6.5230417621872	9.29880203077404	0.147314494161066	0.673144941610656	9	-0.221546612344101	0.221546612344101	3.93601108558016	1
321	255	320	1.3135	6.53519642342161	9.28664736953963	0.135159832926655	0.451598329266555	10	1.25646019376029	1.25646019376029	5.19247127934046	1
322	255	321	1.2856	6.39955040404558	9.42229338891566	0.270805852302685	1.70805852302685	11	1.03767629154092	1.03767629154092	6.23014757088137	1
323	255	322	1.2622	6.28578277489149	9.53606101806975	0.384573481456776	2.74573481456776	12	-0.454916108044812	0.454916108044812	6.68506367892618	1
324	255	323	1.2695	6.32127438569597	9.50056940726527	0.349081870652295	2.29081870652295	13	-0.411159327600947	0.411159327600947	7.09622300652713	1
325	255	324	1.2759	6.35239031845606	9.46945347450517	0.3179659378922	1.879659378922	14	-0.717456790708086	0.717456790708086	7.81367979723522	1
326	255	325	1.2886	6.41413599752687	9.40770779543436	0.256220258821392	1.16220258821392	15	-1.50021697420417	1.50021697420417	9.31389677143939	1
327	255	326	1.3174	6.55415769494729	9.26768609801395	0.116198561400974	-0.338014385990256	16	0.352153397920085	0.352153397920085	9.66605016935948	1
328	255	327	1.3081	6.50894235515528	9.31290143780596	0.161413901192983	0.0141390119298293	17	0.138231360194483	0.138231360194483	9.80428152955396	1
329	255	328	1.3032	6.48511921913583	9.3367245738254	0.185237037212431	0.152370372124312	18	-0.668838145770467	0.668838145770467	10.4731196753244	1
330	255	329	1.3149	6.54200303371288	9.27984075924836	0.128353222635385	-0.516467773646155	19	-0.435468650069757	0.435468650069757	10.9085883253942	1
331	255	330	1.3218	6.57554989871985	9.24629389424138	0.0948063576284088	-0.951936423715912	20	0.0215466123441188	0.0215466123441188	10.9301349377383	1
332	255	331	1.3193	6.56339523748544	9.25844855547579	0.106961018862821	-0.930389811371793	21	0.609832216089623	0.609832216089623	11.5399671538279	1
333	255	332	1.3047	6.49241201587648	9.32943177708476	0.177944240471783	-0.32055759528217	22	-0.172927967406482	0.172927967406482	11.7128951212344	1
334	255	333	1.3062	6.49970481261713	9.32213898034411	0.170651443731135	-0.493485562688652	23	-0.240994070319156	0.240994070319156	11.9538891915536	1
335	255	334	1.3091	6.51380421964904	9.30803957331219	0.156552036699219	-0.734479633007808	24	0.0215466123441013	0.0215466123441013	11.9754358038977	1
336	255	335	1.3066	6.50164955841463	9.3201942345466	0.168706697933629	-0.712933020663706	25	1.60651443731135	1.60651443731135	13.581950241209	1
337	255	336	1.2715	6.3309981146835	9.49084567827774	0.339358141664764	0.893581416647642	26	1.01822883356584	1.01822883356584	14.6001790747749	1
338	255	337	1.2485	6.21917523132691	9.60266856163432	0.451181025021349	1.91181025021349	27	0.0896127152568282	0.0896127152568282	14.6897917900317	1
339	255	338	1.2446	6.20021395980123	9.62162983316	0.470142296547031	2.00142296547031	28	-0.148618644937655	0.148618644937655	14.8384104349693	1
340	255	339	1.2456	6.205075824295	9.61676796866624	0.465280432053266	1.85280432053266	29	-0.265303392787983	0.265303392787983	15.1037138277573	1
341	255	340	1.249	6.22160616357379	9.60023762938744	0.448750092774468	1.58750092774468	30	-0.527844075451276	0.527844075451276	15.6315579032086	1
342	255	341	1.2578	6.26439057111892	9.55745322184231	0.40596568522934	1.0596568522934	31	-0.338231360194465	0.338231360194465	15.9697892634031	1
343	255	342	1.2627	6.28821370713837	9.53363008582287	0.382142549209894	0.721425492098935	32	0.254916108044794	0.254916108044794	16.2247053714479	1
344	255	343	1.2554	6.25272209633389	9.56912169662735	0.417634160014373	0.976341600143729	33	0.425081365326585	0.425081365326585	16.6497867367744	1
345	255	344	1.2446	6.20021395980123	9.62162983316	0.470142296547031	1.40142296547031	34	0.327844075451276	0.327844075451276	16.9776308122257	1
346	255	345	1.2358	6.1574295522561	9.66441424070513	0.512926704092159	1.72926704092159	35	-0.1	0.1	17.0776308122257	1
347	255	346	1.2358	6.1574295522561	9.66441424070513	0.512926704092159	1.62926704092159	36	-0.03193389708729	0.03193389708729	17.109564709313	1
348	255	347	1.2344	6.15062294196483	9.6712208509964	0.51973331438343	1.5973331438343	37	0.162540682663275	0.162540682663275	17.2721053919763	1
349	255	348	1.229	6.1243688736985	9.69747491926273	0.545987382649757	1.75987382649757	38	-0.289612715256811	0.289612715256811	17.5617181072331	1
350	255	349	1.2329	6.14333014522419	9.67851364773705	0.527026111124076	1.47026111124076	39	-0.1	0.1	17.6617181072331	1
351	255	350	1.2329	6.14333014522419	9.67851364773705	0.527026111124076	1.37026111124076	40	-0.124309322468827	0.124309322468827	17.7860274297019	1
352	255	351	1.2334	6.14576107747107	9.67608271549017	0.524595178877194	1.24595178877194	41	-0.265303392787983	0.265303392787983	18.0513308224899	1
353	255	352	1.2368	6.16229141674987	9.65955237621137	0.508064839598395	0.980648395983953	42	-0.362540682663292	0.362540682663292	18.4138715051532	1
354	255	353	1.2422	6.1885454850162	9.63329830794504	0.481810771332066	0.618107713320661	43	0.444528823301622	0.444528823301622	18.8584003284548	1
355	255	354	1.231	6.13409260268603	9.6877511902752	0.536263653662228	1.06263653662228	44	0.901544085715498	0.901544085715498	19.7599444141703	1
356	255	355	1.2104	6.03393819411448	9.78790559884675	0.636418062233778	1.96418062233778	45	0.206297463107175	0.206297463107175	19.9662418772775	1
357	255	356	1.2041	6.00330844780377	9.81853534515747	0.667047808544496	2.17047808544496	46	0.162540682663257	0.162540682663257	20.1287825599407	1
358	255	357	1.1987	5.97705437953744	9.84478941342379	0.693301876810821	2.33301876810821	47	-0.197237289875274	0.197237289875274	20.326019849816	1
359	255	358	1.2007	5.98677810852497	9.83506568443627	0.683578147823294	2.13578147823294	48	-0.381988140638347	0.381988140638347	20.7080079904544	1
360	255	359	1.2065	6.0149769225888	9.80686687037243	0.655379333759459	1.75379333759459	49	0.0896127152568282	0.0896127152568282	20.7976207057112	1
361	255	360	1.2026	5.99601565106312	9.82582814189811	0.674340605285142	1.84340605285142	50	0.303534752982466	0.303534752982466	21.1011554586937	1
362	255	361	1.1943	5.95566217576487	9.86618161719636	0.714694080583389	2.14694080583389	51	0.157678818169502	0.157678818169502	21.2588342768632	1
363	255	362	1.189	5.92989429394792	9.89194949901331	0.740461962400339	2.30461962400339	52	-0.00276271012470852	0.00276271012470852	21.2615969869879	1
364	255	363	1.187	5.92017056496039	9.90167322800084	0.750185691387868	2.30185691387868	53	0.444528823301622	0.444528823301622	21.7061258102895	1
365	255	364	1.1758	5.86571768263023	9.956126110331	0.80463857371803	2.7463857371803	54	0.327844075451276	0.327844075451276	22.0339698857408	1
366	255	365	1.167	5.8229332750851	9.99891051787613	0.847422981263158	3.07422981263158	55	0.0409940703191736	0.0409940703191736	22.0749639560599	1
367	255	366	1.1641	5.80883386805319	10.013009924908	0.861522388295075	3.11522388295075	56	-0.38198814063833	0.38198814063833	22.4569520966983	1
368	255	367	1.1699	5.83703268211702	9.98481111084421	0.833323574231242	2.73323574231242	57	-0.649390687795413	0.649390687795413	23.1063427844937	1
369	255	368	1.1812	5.89197175089656	9.92987204206467	0.778384505451701	2.08384505451701	58	-0.119447457975054	0.119447457975054	23.2257902424687	1
370	255	369	1.1816	5.89391649669407	9.92792729626717	0.776439759654195	1.96439759654195	59	0.157678818169538	0.157678818169538	23.3834690606383	1
371	255	370	1.1763	5.86814861487711	9.95369517808412	0.802207641471149	2.12207641471149	60	-0.620219500832813	0.620219500832813	24.0036885614711	1
372	255	371	1.187	5.92017056496039	9.90167322800084	0.750185691387868	1.50185691387868	61	-1.54883561914183	1.54883561914183	25.5525241806129	1
373	255	372	1.2168	6.06505412687458	9.75678966608666	0.605302129473685	-0.0469787052631487	62	-3.16297463107166	3.16297463107166	28.7154988116846	1
374	255	373	1.2798	6.37135158998174	9.45049220297949	0.299004666366519	-3.20995333633481	63	-0.192375425381536	0.192375425381536	28.9078742370661	1
375	255	374	1.2817	6.3805891325199	9.44125466044134	0.289767123828366	-3.40232876171634	64	0.658450861027277	0.658450861027277	29.5663250980934	1
376	255	375	1.2661	6.30474404641717	9.51709974654407	0.365612209931093	-2.74387790068907	65	1.89336444244345	1.89336444244345	31.4596895405368	1
377	255	376	1.2251	6.10540760217282	9.71643619078841	0.564948654175438	-0.850513458245615	66	3.45888480943566	3.45888480943566	34.9185743499725	1
378	255	377	1.1519	5.74951912122926	10.072324671732	0.920837135119005	2.60837135119005	67	0.687622047989842	0.687622047989842	35.6061963979623	1
379	255	378	1.1357	5.67075691643027	10.151086876531	0.999599339917989	3.29599339917989	68	0.113922037725637	0.113922037725637	35.720118435688	1
380	255	379	1.1313	5.64936471265771	10.1724790803035	1.02099154369055	3.40991543690552	69	-0.197237289875291	0.197237289875291	35.9173557255633	1
381	255	380	1.1333	5.65908844164524	10.162755351316	1.01126781470302	3.21267814703023	70	-0.479225430513639	0.479225430513639	36.3965811560769	1
382	255	381	1.1411	5.6970109846966	10.1248328082646	0.97334527165166	2.73345271651659	71	0.162540682663294	0.162540682663294	36.5591218387402	1
383	255	382	1.1357	5.67075691643027	10.151086876531	0.999599339917989	2.89599339917989	72	-1.00430679584021	1.00430679584021	37.5634286345804	1
384	255	383	1.1543	5.76118759601429	10.0606561969469	0.909168660333968	1.89168660333968	73	-0.717456790708104	0.717456790708104	38.2808854252885	1
385	255	384	1.167	5.8229332750851	9.99891051787613	0.847422981263158	1.17422981263158	74	-0.644528823301604	0.644528823301604	38.9254142485901	1
386	255	385	1.1782	5.87738615741527	9.94445763554597	0.792970098932997	0.529700989329973	75	1.37314494161066	1.37314494161066	40.2985591902008	1
387	255	386	1.1479	5.7300716632542	10.091772129707	0.940284593094063	1.90284593094063	76	-0.484087295007412	0.484087295007412	40.7826464852082	1
388	255	387	1.1558	5.76848039275494	10.0533634002063	0.901875863593322	1.41875863593322	77	-0.216684747850346	0.216684747850346	40.9993312330585	1
389	255	388	1.1582	5.78014886753997	10.0416949254213	0.890207388808287	1.20207388808287	78	0.113922037725638	0.113922037725638	41.1132532707842	1
390	255	389	1.1538	5.75875666376741	10.0630871291938	0.911599592580851	1.31599592580851	79	-0.552153397920103	0.552153397920103	41.6654066687043	1
391	255	390	1.1631	5.80397200355942	10.0178717894018	0.866384252788841	0.763842527888405	80	-0.0513813550623454	0.0513813550623454	41.7167880237666	1
392	255	391	1.1621	5.79911013906566	10.0227336538956	0.871246117282606	0.71246117282606	81	0.872372898752898	0.872372898752898	42.5891609225195	1
393	255	392	1.1421	5.70187284919037	10.1199709437709	0.968483407157896	1.58483407157896	82	0.872372898752898	0.872372898752898	43.4615338212724	1
394	255	393	1.1221	5.60463555931508	10.2172082336462	1.06572069703319	2.45720697033186	83	0.969610188628189	0.969610188628189	44.4311440099006	1
395	255	394	1.1001	5.49767454045226	10.324169252509	1.172681715896	3.42681715896004	84	0.0896127152568296	0.0896127152568296	44.5207567251574	1
396	255	395	1.0962	5.47871326892657	10.3431305240347	1.19164298742169	3.51642987421687	85	-0.834141538558433	0.834141538558433	45.3548982637159	1
397	255	396	1.1113	5.55212742278242	10.2697163701788	1.11822883356584	2.68228833565844	86	-1.24253815603469	1.24253815603469	46.5974364197506	1
398	255	397	1.1348	5.66638123838589	10.1554625545753	1.00397501796238	1.43975017962375	87	-0.717456790708069	0.717456790708069	47.3148932104586	1
399	255	398	1.1475	5.72812691745669	10.0937168755045	0.942229338891568	0.722293388915684	88	0.259777972538566	0.259777972538566	47.5746711829972	1
400	255	399	1.1401	5.69214912020284	10.1296946727584	0.978207136145425	0.98207136145425	89	0.609832216089623	0.609832216089623	48.1845033990868	1
401	255	400	1.1255	5.62116589859387	10.2006778943674	1.04919035775439	1.59190357754387	90	0.162540682663275	0.162540682663275	48.3470440817501	1
402	255	401	1.1201	5.59491183032755	10.2269319626337	1.07544442602071	1.75444426020715	91	0.0653033927880009	0.0653033927880009	48.4123474745381	1
403	255	402	1.1167	5.57838149104875	10.2434623019125	1.09197476529951	1.81974765299515	92	-0.527844075451276	0.527844075451276	48.9401915499894	1
404	255	403	1.1255	5.62116589859387	10.2006778943674	1.04919035775439	1.29190357754387	93	0.352153397920085	0.352153397920085	49.2923449479095	1
405	255	404	1.1162	5.57595055880186	10.2458932341594	1.0944056975464	1.64405697546396	94	0.823754253815261	0.823754253815261	50.1160992017247	1
406	255	405	1.0972	5.48357513342034	10.3382686595409	1.18678112292792	2.46781122927922	95	-0.216684747850329	0.216684747850329	50.332783949575	1
407	255	406	1.0996	5.49524360820537	10.3266001847559	1.17511264814289	2.25112648142889	96	0.517456790708088	0.517456790708088	50.8502407402831	1
408	255	407	1.0869	5.43349792913456	10.3883458638267	1.2368583272137	2.76858327213698	97	1.489829689461	1.489829689461	52.3400704297441	1
409	255	408	1.0542	5.27451496018846	10.5473288327728	1.3958412961598	4.25841296159798	98	-0.406297463107157	0.406297463107157	52.7463678928513	1
410	255	409	1.0605	5.30514470649918	10.5166990864621	1.36521154984908	3.85211549849082	99	-1.12099154369057	1.12099154369057	53.8673594365419	1
411	255	410	1.0815	5.40724386086824	10.414599932093	1.26311239548003	2.73112395480025	100	-1.73844833439864	1.73844833439864	55.6058077709405	1
412	255	411	1.1152	5.5710886943081	10.2507550986531	1.09926756204016	0.992675620401613	101	-1.71413901192983	1.71413901192983	57.3199467828703	1
413	255	412	1.1484	5.73250259550108	10.0893411974602	0.937853660847178	-0.721463391528216	102	-0.197237289875292	0.197237289875292	57.5171840727456	1
414	255	413	1.1504	5.74222632448861	10.0796174684726	0.928129931859649	-0.918700681403508	103	0.590384758114568	0.590384758114568	58.1075688308602	1
415	255	414	1.1362	5.67318784867716	10.1486559442841	0.997168407671106	-0.32831592328894	104	0.0896127152568105	0.0896127152568105	58.197181546117	1
416	255	415	1.1323	5.65422657715147	10.1676172158098	1.01612967919679	-0.238703208032129	105	-1.07237289875292	1.07237289875292	59.2695544448699	1
417	255	416	1.1523	5.75146386702677	10.0703799259345	0.918892389321496	-1.31107610678505	106	2.95811276657792	2.95811276657792	62.2276672114478	1
418	255	417	1.0894	5.44565259036897	10.3761912025923	1.22470366597929	1.64703665979288	107	3.27413395867257	3.27413395867257	65.5018011701204	1
419	255	418	1.02	5.10823919450172	10.7136045984595	1.56211706184654	4.92117061846544	108	0.0896127152568109	0.0896127152568109	65.5914138853772	1
420	255	419	1.0161	5.08927792297604	10.7325658699852	1.58107833337223	5.01078333372226	109	-0.386850005132102	0.386850005132102	65.9782638905093	1
421	255	420	1.022	5.11796292348925	10.703880869472	1.55239333285902	4.62393332859015	110	NA	NA	NA	1
3121	255	311	1.3174	6.55415769494729	9.26768609801395	0.0758450861027278	0.758450861027278	1	-0.858450861027278	0.858450861027278	0.858450861027278	2
3131	255	312	1.333	6.63000278105002	9.19184101191122	0	-0.1	2	0.303534752982466	0.303534752982466	1.16198561400974	2
3141	255	313	1.3247	6.58964930575177	9.23219448720947	0.0403534752982466	0.203534752982466	3	0.420219500832795	0.420219500832795	1.58220511484254	2
3151	255	314	1.314	6.53762735566849	9.28421643729274	0.0923754253815261	0.623754253815261	4	0.138231360194465	0.138231360194465	1.720436475037	2
3161	255	315	1.3091	6.51380421964904	9.30803957331219	0.116198561400973	0.761985614009726	5	-0.0756906775311725	0.0756906775311725	1.79612715256818	2
3171	255	316	1.3086	6.51137328740216	9.31047050555907	0.118629493647855	0.686294936478554	6	-0.192375425381537	0.192375425381537	1.98850257794971	2
3181	255	317	1.3105	6.52061082994031	9.30123296302092	0.109391951109702	0.493919511097017	7	-0.435468650069739	0.435468650069739	2.42397122801945	2
3191	255	318	1.3174	6.55415769494729	9.26768609801395	0.0758450861027278	0.0584508610272777	8	-0.168066102912709	0.168066102912709	2.59203733093216	2
3201	255	319	1.3188	6.56096430523856	9.26087948772268	0.0690384758114568	-0.109615241885432	9	0.254916108044812	0.254916108044812	2.84695343897697	2
3211	255	320	1.3115	6.52547269443408	9.29637109852716	0.104530086615938	0.14530086615938	10	0.468838145770449	0.468838145770449	3.31579158474742	2
3221	255	321	1.2998	6.46858887985703	9.3532549131042	0.161413901192983	0.614139011929829	11	0.707069505964915	0.707069505964915	4.02286109071234	2
3231	255	322	1.2832	6.38788192926054	9.43396186370069	0.242120851789474	1.32120851789474	12	0.0653033927879831	0.0653033927879831	4.08816448350032	2
3241	255	323	1.2798	6.37135158998174	9.45049220297949	0.258651191068273	1.38651191068273	13	-0.406297463107175	0.406297463107175	4.49446194660749	2
3251	255	324	1.2861	6.40198133629246	9.41986245666877	0.228021444757555	0.980214447575553	14	-0.411159327600912	0.411159327600912	4.90562127420841	2
3261	255	325	1.2925	6.43309726905255	9.38874652390868	0.196905511997464	0.569055119974641	15	-0.406297463107157	0.406297463107157	5.31191873731556	2
3271	255	326	1.2988	6.46372701536327	9.35811677759797	0.166275765686748	0.162757656867484	16	-0.00762457461848109	0.00762457461848109	5.31954331193405	2
3281	255	327	1.2969	6.45448947282512	9.36735432013612	0.1755133082249	0.155133082249003	17	-0.454916108044812	0.454916108044812	5.77445941997886	2
3291	255	328	1.3042	6.4899810836296	9.33186270933164	0.140021697420419	-0.299783025795809	18	-0.124309322468827	0.124309322468827	5.89876874244768	2
3301	255	329	1.3047	6.49241201587648	9.32943177708476	0.137590765173536	-0.424092348264636	19	0.162540682663275	0.162540682663275	6.06130942511096	2
3311	255	330	1.2993	6.46615794761015	9.35568584535108	0.163844833439864	-0.261551665601361	20	0.113922037725638	0.113922037725638	6.1752314628366	2
3321	255	331	1.2949	6.44476574383759	9.37707804912365	0.185237037212428	-0.147629627875723	21	-0.172927967406464	0.172927967406464	6.34815943024306	2
3331	255	332	1.2964	6.45205854057823	9.369785252383	0.177944240471781	-0.320557595282187	22	-0.12430932246881	0.12430932246881	6.47246875271187	2
3341	255	333	1.2969	6.45448947282512	9.36735432013612	0.1755133082249	-0.444866917750997	23	-0.168066102912709	0.168066102912709	6.64053485562458	2
3351	255	334	1.2983	6.46129608311639	9.36054770984485	0.168706697933629	-0.612933020663706	24	0.181988140638347	0.181988140638347	6.82252299626293	2
3361	255	335	1.2925	6.43309726905255	9.38874652390868	0.196905511997464	-0.430944880025359	25	0.493147468239259	0.493147468239259	7.31567046450219	2
3371	255	336	1.2803	6.37378252222862	9.44806127073261	0.25622025882139	0.0622025882138999	26	0.425081365326585	0.425081365326585	7.74075182982877	2
3381	255	337	1.2695	6.32127438569597	9.50056940726527	0.308728395354049	0.487283953540485	27	0.561213571151968	0.561213571151968	8.30196540098074	2
3391	255	338	1.2559	6.25515302858077	9.56669076438046	0.374849752469245	1.04849752469245	28	0.186850005132102	0.186850005132102	8.48881540611284	2
3401	255	339	1.25	6.22646802806756	9.59537576489367	0.403534752982456	1.23534752982456	29	-0.362540682663292	0.362540682663292	8.85135608877613	2
3411	255	340	1.2554	6.25272209633389	9.56912169662735	0.377280684716126	0.872806847161263	30	-0.240994070319156	0.240994070319156	9.09235015909529	2
3421	255	341	1.2583	6.2668215033658	9.55502228959543	0.363181277684211	0.631812776842107	31	-0.148618644937655	0.148618644937655	9.24096880403294	2
3431	255	342	1.2593	6.27168336785957	9.55016042510166	0.358319413190445	0.483194131904452	32	0.0215466123441366	0.0215466123441366	9.26251541637708	2
3441	255	343	1.2568	6.25952870662516	9.56231508633608	0.370474074424859	0.504740744248589	33	0.206297463107157	0.206297463107157	9.46881287948424	2
3451	255	344	1.2505	6.22889896031444	9.59294483264679	0.401103820735575	0.711038207355746	34	0.162540682663275	0.162540682663275	9.63135356214751	2
3461	255	345	1.2451	6.20264489204811	9.61919890091312	0.427357889001902	0.873578890019021	35	0.493147468239277	0.493147468239277	10.1245010303868	2
3471	255	346	1.2329	6.14333014522419	9.67851364773705	0.48667263582583	1.3667263582583	36	-0.197237289875309	0.197237289875309	10.3217383202621	2
3481	255	347	1.2349	6.15305387421172	9.66878991874952	0.476948906838299	1.16948906838299	37	0.138231360194483	0.138231360194483	10.4599696804566	2
3491	255	348	1.23	6.12923073819227	9.69261305476897	0.500772042857747	1.30772042857747	38	-0.16806610291271	0.16806610291271	10.6280357833693	2
3501	255	349	1.2314	6.13603734848354	9.6858064444777	0.493965432566476	1.13965432566476	39	-0.197237289875292	0.197237289875292	10.8252730732446	2
3511	255	350	1.2334	6.14576107747107	9.67608271549017	0.484241703578947	0.94241703578947	40	-0.00276271012470852	0.00276271012470852	10.8280357833693	2
3521	255	351	1.2314	6.13603734848354	9.6858064444777	0.493965432566476	0.939654325664762	41	0.109060173231883	0.109060173231883	10.9370959566012	2
3531	255	352	1.2271	6.11513133116035	9.70671246180088	0.514871449889664	1.04871449889664	42	-0.168066102912709	0.168066102912709	11.1051620595139	2
3541	255	353	1.2285	6.12193794145162	9.69990585150961	0.508064839598394	0.880648395983936	43	-0.0319338970872907	0.0319338970872907	11.1370959566012	2
3551	255	354	1.2271	6.11513133116035	9.70671246180088	0.514871449889664	0.848714498896645	44	0.094474579750583	0.094474579750583	11.2315705363518	2
3561	255	355	1.2231	6.09568387318529	9.72615991977594	0.534318907864723	0.943189078647228	45	0.322982210957521	0.322982210957521	11.5545527473093	2
3571	255	356	1.2144	6.05338565208954	9.76845814087169	0.576617128960475	1.26617128960475	46	0.138231360194447	0.138231360194447	11.6927841075037	2
3581	255	357	1.2095	6.0295625160701	9.79228127689114	0.60044026497992	1.4044026497992	47	0.211159327600929	0.211159327600929	11.9039434351047	2
3591	255	358	1.2031	5.99844658331	9.82339720965123	0.631556197740013	1.61556197740013	48	-0.00762457461848065	0.00762457461848065	11.9115680097231	2
3601	255	359	1.2012	5.98920904077185	9.83263475218938	0.640793740278164	1.60793740278165	49	-0.143756780443882	0.143756780443882	12.055324790167	2
3611	255	360	1.2021	5.99358471881624	9.828259074145	0.636418062233776	1.46418062233776	50	0.0896127152568282	0.0896127152568282	12.1449375054238	2
3621	255	361	1.1982	5.97462344729056	9.84722034567068	0.655379333759459	1.55379333759459	51	0.113922037725638	0.113922037725638	12.2588595431495	2
3631	255	362	1.1938	5.95323124351799	9.86861254944324	0.676771537532023	1.66771537532023	52	-0.270165257281774	0.270165257281774	12.5290248004313	2
3641	255	363	1.1973	5.97024776924617	9.85159602371506	0.659755011803846	1.39755011803846	53	0.279225430513657	0.279225430513657	12.8082502309449	2
3651	255	364	1.1895	5.9323252261948	9.88951856676643	0.697677554855211	1.67677554855211	54	0.376462720388913	0.376462720388913	13.1847129513338	2
3661	255	365	1.1797	5.88467895415591	9.93716483880532	0.745323826894102	2.05323826894102	55	-0.0270720325935181	0.0270720325935181	13.2117849839273	2
3671	255	366	1.1782	5.87738615741527	9.94445763554597	0.752616623634751	2.02616623634751	56	0.0166847478503285	0.0166847478503285	13.2284697317777	2
3681	255	367	1.1758	5.86571768263023	9.956126110331	0.764285098419784	2.04285098419783	57	-0.148618644937655	0.148618644937655	13.3770883767153	2
3691	255	368	1.1768	5.870579547124	9.95126424583724	0.759423233926018	1.89423233926018	58	-0.0513813550623443	0.0513813550623443	13.4284697317777	2
3701	255	369	1.1758	5.86571768263023	9.956126110331	0.764285098419784	1.84285098419784	59	-0.289612715256811	0.289612715256811	13.7180824470345	2
3711	255	370	1.1797	5.88467895415591	9.93716483880532	0.745323826894102	1.55323826894103	60	-0.265303392788001	0.265303392788001	13.9833858398225	2
3721	255	371	1.1831	5.90120929343471	9.92063449952652	0.728793487615302	1.28793487615302	61	-0.620219500832795	0.620219500832795	14.6036053406553	2
3731	255	372	1.1938	5.95323124351799	9.86861254944324	0.676771537532023	0.667715375320229	62	-1.524526296673	1.524526296673	16.1281316373283	2
3741	255	373	1.2231	6.09568387318529	9.72615991977594	0.534318907864723	-0.856810921352772	63	-1.64607290901712	1.64607290901712	17.7742045463454	2
3751	255	374	1.2549	6.25029116408701	9.57155262887423	0.379711616963011	-2.50288383036989	64	0.211159327600911	0.211159327600911	17.9853638739463	2
3761	255	375	1.2485	6.21917523132691	9.60266856163432	0.410827549723102	-2.29172450276898	65	1.53844833439864	1.53844833439864	19.5238122083449	2
3771	255	376	1.2148	6.05533039788705	9.76651339507418	0.574672383162966	-0.753276168370342	66	2.10728648016912	2.10728648016912	21.6310986885141	2
3781	255	377	1.1694	5.83460174987014	9.9872420430911	0.795401031179878	1.35401031179878	67	1.06198561400971	1.06198561400971	22.6930843025238	2
3791	255	378	1.1455	5.71840318846917	10.1034406044921	0.911599592580849	2.41599592580849	68	0.799444931346451	0.799444931346451	23.4925292338702	2
3801	255	379	1.127	5.62845869533452	10.1933850976267	1.00154408571549	3.21544085715494	69	0.0944745797505835	0.0944745797505835	23.5870038136208	2
3811	255	380	1.123	5.60901123735946	10.2128325556018	1.02099154369055	3.30991543690553	70	-0.435468650069757	0.435468650069757	24.0224724636906	2
3821	255	381	1.1299	5.64255810236644	10.1792856905948	0.987444678683577	2.87444678683577	71	-0.858450861027277	0.858450861027277	24.8809233247178	2
3831	255	382	1.1455	5.71840318846917	10.1034406044921	0.911599592580849	2.01599592580849	72	-0.386850005132102	0.386850005132102	25.26777332985	2
3841	255	383	1.1514	5.74708818898238	10.0747556039789	0.882914592067639	1.62914592067639	73	-0.240994070319174	0.240994070319174	25.5087674001691	2
3851	255	384	1.1543	5.76118759601429	10.0606561969469	0.868815185035722	1.38815185035722	74	-0.0270720325935359	0.0270720325935359	25.5358394327627	2
3861	255	385	1.1528	5.75389479927365	10.0679489936876	0.876107981776368	1.36107981776368	75	-0.435468650069757	0.435468650069757	25.9713080828324	2
3871	255	386	1.1597	5.78744166428062	10.0344021286806	0.842561116769392	0.925611167693923	76	-0.12430932246881	0.12430932246881	26.0956174053012	2
3881	255	387	1.1602	5.7898725965275	10.0319711964337	0.840130184522511	0.801301845225113	77	0.162540682663275	0.162540682663275	26.2581580879645	2
3891	255	388	1.1548	5.76361852826118	10.0582252647001	0.866384252788839	0.963842527888388	78	0.400772042857758	0.400772042857758	26.6589301308223	2
3901	255	389	1.1445	5.7135413239754	10.1083024689858	0.916461457074615	1.36461457074615	79	-0.338231360194465	0.338231360194465	26.9971614910167	2
3911	255	390	1.1494	5.73736445999485	10.0844793329664	0.892638321055168	1.02638321055168	80	-0.0270720325935181	0.0270720325935181	27.0242335236102	2
3921	255	391	1.1479	5.7300716632542	10.091772129707	0.899931117795816	0.999311177958162	81	1.27590765173535	1.27590765173535	28.3001411753456	2
3931	255	392	1.1196	5.59248089808066	10.2293628948806	1.03752188296935	2.27521882969351	82	0.964748324134435	0.964748324134435	29.26488949948	2
3941	255	393	1.0977	5.48600606566722	10.335837727294	1.14399671538279	3.23996715382794	83	0.0896127152568105	0.0896127152568105	29.3545022147368	2
3951	255	394	1.0938	5.46704479414154	10.3547989988197	1.16295798690848	3.32957986908475	84	-0.309060173231864	0.309060173231864	29.6635623879687	2
3961	255	395	1.0981	5.48795081146473	10.3338929814965	1.14205196958529	3.02051969585289	85	-0.955688150902552	0.955688150902552	30.6192505388712	2
3971	255	396	1.1157	5.57351962655498	10.2483241664063	1.05648315449503	2.06483154495034	86	-0.313922037725656	0.313922037725656	30.9331725765969	2
3981	255	397	1.1201	5.59491183032755	10.2269319626337	1.03509095072247	1.75090950722468	87	-0.00762457461846333	0.00762457461846333	30.9407971512154	2
3991	255	398	1.1182	5.58567428778939	10.2361695051718	1.04432849326062	1.74328493260622	88	0.113922037725638	0.113922037725638	31.054719188941	2
4001	255	399	1.1138	5.56428208401683	10.2575617089444	1.06572069703319	1.85720697033186	89	-0.338231360194465	0.338231360194465	31.3929505491355	2
4011	255	400	1.1187	5.58810522003628	10.233738572925	1.04189756101374	1.51897561013739	90	0.138231360194465	0.138231360194465	31.5311819093299	2
4021	255	401	1.1138	5.56428208401683	10.2575617089444	1.06572069703319	1.65720697033186	91	0.186850005132102	0.186850005132102	31.718031914462	2
4031	255	402	1.1079	5.53559708350362	10.2862467094576	1.0944056975464	1.84405697546396	92	-0.197237289875309	0.197237289875309	31.9152692043373	2
4041	255	403	1.1099	5.54532081249115	10.2765229804701	1.08468196855886	1.64681968558865	93	0.303534752982466	0.303534752982466	32.2188039573198	2
4051	255	404	1.1016	5.5049673371929	10.3168764557683	1.12503544385711	1.95035443857111	94	0.663312725521033	0.663312725521033	32.8821166828408	2
4061	255	405	1.0859	5.4286360646408	10.3932077283204	1.20136671640921	2.61366716409215	95	-0.484087295007394	0.484087295007394	33.3662039778482	2
4071	255	406	1.0938	5.46704479414154	10.3547989988197	1.16295798690848	2.12957986908475	96	0.259777972538585	0.259777972538585	33.6259819503868	2
4081	255	407	1.0864	5.43106699688768	10.3907767960736	1.19893578416233	2.38935784162334	97	1.63082375978016	1.63082375978016	35.256805710167	2
4091	255	408	1.0508	5.25798462090966	10.5638591720516	1.37201816014035	4.0201816014035	98	-0.289612715256811	0.289612715256811	35.5464184254238	2
4101	255	409	1.0547	5.27694589243535	10.5448979005259	1.35305688861467	3.73056888614669	99	-0.85845086102726	0.85845086102726	36.4048692864511	2
4111	255	410	1.0703	5.35279097853807	10.4690528144232	1.27721180251194	2.87211802511943	100	-1.35922290388502	1.35922290388502	37.7640921903361	2
4121	255	411	1.0962	5.47871326892657	10.3431305240347	1.15128951212344	1.51289512123441	101	-1.31060425894736	1.31060425894736	39.0746964492834	2
4131	255	412	1.1211	5.59977369482131	10.2220700981399	1.0302290862287	0.202290862287045	102	-0.313922037725638	0.313922037725638	39.3886184870091	2
4141	255	413	1.1255	5.62116589859387	10.2006778943674	1.00883688245614	-0.111631175438593	103	0.0653033927879831	0.0653033927879831	39.4539218797971	2
4151	255	414	1.1221	5.60463555931508	10.2172082336462	1.02536722173494	-0.0463277826506103	104	0.303534752982466	0.303534752982466	39.7574566327795	2
4161	255	415	1.1138	5.56428208401683	10.2575617089444	1.06572069703319	0.257206970331856	105	0.211159327600929	0.211159327600929	39.9686159603805	2
4171	255	416	1.1074	5.53316615125674	10.2886776417045	1.09683662979328	0.468366297932785	106	4.00827549723104	4.00827549723104	43.9768914576115	2
4181	255	417	1.0229	5.12233860153363	10.6995051914276	1.50766417951638	4.47664179516382	107	0.206297463107156	0.206297463107156	44.1831889207186	2
4191	255	418	1.0166	5.09170885522292	10.7301349377383	1.5382939258271	4.68293925827098	108	-0.265303392788001	0.265303392788001	44.4484923135066	2
4201	255	419	1.02	5.10823919450172	10.7136045984595	1.5217635865483	4.41763586548298	109	-0.148618644937637	0.148618644937637	44.5971109584443	2
4211	255	420	1.021	5.11310105899548	10.7087427339658	1.51690172205453	4.26901722054534	110	NA	NA	NA	2
3122	255	311	1.332	6.62514091655625	9.15878033335362	0	0	1	0.0896127152568283	0.0896127152568283	0.0896127152568283	3
3132	255	312	1.3281	6.60617964503057	9.17774160487931	0.0189612715256828	0.0896127152568283	2	0.113922037725638	0.113922037725638	0.203534752982466	3
3142	255	313	1.3237	6.58478744125801	9.19913380865187	0.0403534752982466	0.203534752982466	3	-0.148618644937655	0.148618644937655	0.352153397920121	3
3152	255	314	1.3247	6.58964930575177	9.1942719441581	0.0354916108044812	0.0549161080448116	4	0.162540682663293	0.162540682663293	0.514694080583413	3
3162	255	315	1.3193	6.56339523748544	9.22052601242443	0.0617456790708104	0.217456790708104	5	-0.1	0.1	0.614694080583413	3
3172	255	316	1.3193	6.56339523748544	9.22052601242443	0.0617456790708104	0.117456790708104	6	-0.0319338970872905	0.0319338970872905	0.646627977670704	3
3182	255	317	1.3179	6.55658862719417	9.2273326227157	0.0685522893620814	0.0855228936208136	7	0.0653033927879831	0.0653033927879831	0.711931370458687	3
3192	255	318	1.3145	6.54005828791537	9.2438629619945	0.0850826286408797	0.150826286408797	8	-0.1	0.1	0.811931370458687	3
3202	255	319	1.3145	6.54005828791537	9.2438629619945	0.0850826286408797	0.0508262864087967	9	-0.0270720325935357	0.0270720325935357	0.839003403052223	3
3212	255	320	1.313	6.53276549117472	9.25115575873515	0.0923754253815261	0.023754253815261	10	0.18685000513212	0.18685000513212	1.02585340818434	3
3222	255	321	1.3071	6.50408049066151	9.27984075924836	0.121060425894738	0.210604258947381	11	-0.172927967406482	0.172927967406482	1.19878137559082	3
3232	255	322	1.3086	6.51137328740216	9.27254796250771	0.11376762915409	0.0376762915408989	12	-0.1	0.1	1.29878137559082	3
3242	255	323	1.3086	6.51137328740216	9.27254796250771	0.11376762915409	-0.0623237084591011	13	-0.1	0.1	1.39878137559082	3
3252	255	324	1.3086	6.51137328740216	9.27254796250771	0.11376762915409	-0.162323708459101	14	-0.1	0.1	1.49878137559082	3
3262	255	325	1.3086	6.51137328740216	9.27254796250771	0.11376762915409	-0.262323708459101	15	-0.0999999999999998	0.0999999999999998	1.59878137559082	3
3272	255	326	1.3086	6.51137328740216	9.27254796250771	0.11376762915409	-0.362323708459101	16	0.327844075451276	0.327844075451276	1.9266254510421	3
3282	255	327	1.2998	6.46858887985703	9.31533237005284	0.156552036699217	-0.0344796330078254	17	-0.1	0.1	2.0266254510421	3
3292	255	328	1.2998	6.46858887985703	9.31533237005284	0.156552036699217	-0.134479633007825	18	-0.197237289875274	0.197237289875274	2.22386274091737	3
3302	255	329	1.3018	6.47831260884456	9.30560864106531	0.14682830771169	-0.331716922883099	19	0.0896127152568105	0.0896127152568105	2.31347545617418	3
3312	255	330	1.2979	6.45935133731888	9.32456991259099	0.165789579237371	-0.242104207626289	20	0.0701652572817557	0.0701652572817557	2.38364071345594	3
3322	255	331	1.2944	6.4423348115907	9.34158643831917	0.182806104965547	-0.171938950344533	21	-0.148618644937654	0.148618644937654	2.53225935839359	3
3332	255	332	1.2954	6.44719667608447	9.3367245738254	0.177944240471781	-0.320557595282187	22	-0.338231360194447	0.338231360194447	2.87049071858804	3
3342	255	333	1.3003	6.47101981210391	9.31290143780596	0.154121104452337	-0.658788955476635	23	0.0653033927879831	0.0653033927879831	2.93579411137603	3
3352	255	334	1.2969	6.45448947282512	9.32943177708476	0.170651443731135	-0.593485562688652	24	-0.0999999999999999	0.0999999999999999	3.03579411137602	3
3362	255	335	1.2969	6.45448947282512	9.32943177708476	0.170651443731135	-0.693485562688652	25	-0.1	0.1	3.13579411137603	3
3372	255	336	1.2969	6.45448947282512	9.32943177708476	0.170651443731135	-0.793485562688652	26	-0.0513813550623454	0.0513813550623454	3.18717546643837	3
3382	255	337	1.2959	6.44962760833135	9.33429364157852	0.1755133082249	-0.844866917750997	27	-0.1	0.1	3.28717546643837	3
3392	255	338	1.2959	6.44962760833135	9.33429364157852	0.1755133082249	-0.944866917750997	28	0.279225430513621	0.279225430513621	3.56640089695199	3
3402	255	339	1.2881	6.41170506527999	9.37221618462988	0.213435851276262	-0.665641487237376	29	-0.0027627101246902	0.0027627101246902	3.56916360707668	3
3412	255	340	1.2861	6.40198133629246	9.38193991361742	0.223159580263793	-0.668404197362066	30	0.0653033927879831	0.0653033927879831	3.63446699986467	3
3422	255	341	1.2827	6.38545099701366	9.39847025289621	0.239689919542592	-0.603100804574083	31	-0.1	0.1	3.73446699986467	3
3432	255	342	1.2827	6.38545099701366	9.39847025289621	0.239689919542592	-0.703100804574083	32	-0.12430932246881	0.12430932246881	3.85877632233347	3
3442	255	343	1.2832	6.38788192926054	9.39603932064933	0.237258987295711	-0.827410127042893	33	0.0409940703191736	0.0409940703191736	3.89977039265265	3
3452	255	344	1.2803	6.37378252222862	9.41013872768125	0.251358394327628	-0.786416056723719	34	0.138231360194447	0.138231360194447	4.0380017528471	3
3462	255	345	1.2754	6.34995938620918	9.4339618637007	0.275181530347073	-0.648184696529272	35	-0.338231360194448	0.338231360194448	4.37623311304154	3
3472	255	346	1.2803	6.37378252222862	9.41013872768125	0.251358394327628	-0.98641605672372	36	-0.0270720325935353	0.0270720325935353	4.40330514563508	3
3482	255	347	1.2788	6.36648972548798	9.4174315244219	0.258651191068274	-1.01348808931725	37	-0.124309322468845	0.124309322468845	4.52761446810392	3
3492	255	348	1.2793	6.36892065773486	9.41500059217501	0.25622025882139	-1.1377974117861	38	-0.00276271012469076	0.00276271012469076	4.53037717822861	3
3502	255	349	1.2773	6.35919692874733	9.42472432116254	0.265943987808921	-1.14056012191079	39	0.113922037725638	0.113922037725638	4.64429921595425	3
3512	255	350	1.2729	6.33780472497477	9.44611652493511	0.287336191581485	-1.02663808418515	40	-0.0805525420249453	0.0805525420249453	4.7248517579792	3
3522	255	351	1.2725	6.33585997917726	9.44806127073261	0.28928093737899	-1.1071906262101	41	0.284087295007411	0.284087295007411	5.00893905298661	3
3532	255	352	1.2646	6.29745124967652	9.48647000023335	0.327689666879731	-0.823103331202687	42	0.254916108044794	0.254916108044794	5.2638551610314	3
3542	255	353	1.2573	6.26195963887204	9.52196161103783	0.363181277684211	-0.568187223157893	43	0.0166847478503462	0.0166847478503462	5.28053990888175	3
3552	255	354	1.2549	6.25029116408701	9.53363008582287	0.374849752469245	-0.551502475307546	44	0.0409940703191736	0.0409940703191736	5.32153397920092	3
3562	255	355	1.252	6.23619175705509	9.54772949285478	0.388949159501163	-0.510508404988373	45	-0.381988140638347	0.381988140638347	5.70352211983927	3
3572	255	356	1.2578	6.26439057111892	9.51953067879095	0.360750345437328	-0.89249654562672	46	0.016684747850364	0.016684747850364	5.72020686768963	3
3582	255	357	1.2554	6.25272209633389	9.53119915357599	0.372418820222364	-0.875811797776356	47	0.138231360194447	0.138231360194447	5.85843822788408	3
3592	255	358	1.2505	6.22889896031444	9.55502228959543	0.396241956241809	-0.737580437581909	48	0.0215466123441194	0.0215466123441194	5.8799848402282	3
3602	255	359	1.248	6.21674429908003	9.56717695082984	0.408396617476221	-0.71603382523779	49	0.109060173231883	0.109060173231883	5.98904501346008	3
3612	255	360	1.2437	6.19583828175684	9.58808296815303	0.429302634799409	-0.606973652005907	50	0.235468650069757	0.235468650069757	6.22451366352984	3
3622	255	361	1.2368	6.16229141674987	9.62162983316001	0.462849499806385	-0.37150500193615	51	0.0896127152567927	0.0896127152567927	6.31412637878663	3
3632	255	362	1.2329	6.14333014522419	9.64059110468569	0.481810771332064	-0.281892286679357	52	-0.12430932246881	0.12430932246881	6.43843570125544	3
3642	255	363	1.2334	6.14576107747107	9.63816017243881	0.479379839085183	-0.406201609148167	53	-0.12430932246881	0.12430932246881	6.56274502372425	3
3652	255	364	1.2339	6.14819200971795	9.63572924019192	0.476948906838302	-0.530510931616976	54	-0.0756906775311905	0.0756906775311905	6.63843570125544	3
3662	255	365	1.2334	6.14576107747107	9.63816017243881	0.479379839085183	-0.606201609148167	55	0.230606785576002	0.230606785576002	6.86904248683144	3
3672	255	366	1.2266	6.11270039891347	9.67122085099641	0.512440517642784	-0.375594823572165	56	0.162540682663257	0.162540682663257	7.0315831694947	3
3682	255	367	1.2212	6.08644633064714	9.69747491926273	0.538694585909109	-0.213054140908908	57	-0.192375425381519	0.192375425381519	7.22395859487622	3
3692	255	368	1.2231	6.09568387318529	9.68823737672458	0.529457043370957	-0.405429566290427	58	0.0166847478503651	0.0166847478503651	7.24064334272659	3
3702	255	369	1.2207	6.08401539840026	9.69990585150962	0.541125518155994	-0.388744818440062	59	0.0653033927879831	0.0653033927879831	7.30594673551457	3
3712	255	370	1.2173	6.06748505912146	9.71643619078841	0.557655857434792	-0.323441425652079	60	-0.313922037725638	0.313922037725638	7.61986877324021	3
3722	255	371	1.2217	6.08887726289402	9.69504398701585	0.536263653662228	-0.637363463377717	61	-0.289612715256828	0.289612715256828	7.90948148849704	3
3732	255	372	1.2256	6.10783853441971	9.67608271549017	0.517302382136545	-0.926976178634545	62	-0.1	0.1	8.00948148849704	3
3742	255	373	1.2256	6.10783853441971	9.67608271549017	0.517302382136545	-1.02697617863455	63	-0.0513813550623454	0.0513813550623454	8.06086284355938	3
3752	255	374	1.2246	6.10297666992594	9.68094457998393	0.522164246630311	-1.07835753369689	64	-0.0270720325935359	0.0270720325935359	8.08793487615292	3
3762	255	375	1.2231	6.09568387318529	9.68823737672458	0.529457043370957	-1.10542956629043	65	0.157678818169538	0.157678818169538	8.24561369432245	3
3772	255	376	1.2178	6.06991599136834	9.71400525854153	0.555224925187911	-0.947750748120889	66	0.376462720388913	0.376462720388913	8.62207641471137	3
3782	255	377	1.208	6.02226971932945	9.76165153058042	0.602871197226802	-0.571288027731977	67	0.444528823301622	0.444528823301622	9.06660523801299	3
3792	255	378	1.1968	5.96781683699929	9.81610441291059	0.657324079556965	-0.126759204430354	68	0.517456790708104	0.517456790708104	9.58406202872109	3
3802	255	379	1.1841	5.90607115792848	9.8778500919814	0.719069758627775	0.39069758627775	69	0.235468650069757	0.235468650069757	9.81953067879085	3
3812	255	380	1.1772	5.8725242929215	9.91139695698837	0.752616623634751	0.626166236347506	70	0.444528823301622	0.444528823301622	10.2640595020925	3
3822	255	381	1.166	5.81807141059134	9.96584983931854	0.807069505964913	1.07069505964913	71	0.065303392788002	0.065303392788002	10.3293628948805	3
3832	255	382	1.1626	5.80154107131254	9.98238017859734	0.823599845243713	1.13599845243713	72	-0.430606785576002	0.430606785576002	10.7599696804565	3
3842	255	383	1.1694	5.83460174987014	9.94931950003973	0.790539166686113	0.705391666861128	73	-0.313922037725638	0.313922037725638	11.0738917181821	3
3852	255	384	1.1738	5.8559939536427	9.92792729626717	0.769146962913549	0.39146962913549	74	-0.338231360194448	0.338231360194448	11.4121230783766	3
3862	255	385	1.1787	5.87981708966215	9.90410416024773	0.745323826894104	0.0532382689410427	75	-0.172927967406464	0.172927967406464	11.585051045783	3
3872	255	386	1.1802	5.88710988640279	9.89681136350708	0.738031030153458	-0.119689698465422	76	-0.1	0.1	11.685051045783	3
3882	255	387	1.1802	5.88710988640279	9.89681136350708	0.738031030153458	-0.219689698465422	77	-0.00276271012472629	0.00276271012472629	11.6878137559078	3
3892	255	388	1.1782	5.87738615741527	9.90653509249461	0.747754759140985	-0.222452408590148	78	0.016684747850364	0.016684747850364	11.7044985037581	3
3902	255	389	1.1758	5.86571768263023	9.91820356727964	0.759423233926022	-0.205767660739784	79	-0.124309322468827	0.124309322468827	11.8288078262269	3
3912	255	390	1.1763	5.86814861487711	9.91577263503276	0.756992301679139	-0.330076983208611	80	-0.00276271012470852	0.00276271012470852	11.8315705363517	3
3922	255	391	1.1743	5.85842488588958	9.92549636402029	0.766716030666668	-0.33283969333332	81	0.517456790708086	0.517456790708086	12.3490273270597	3
3932	255	392	1.1616	5.79667920681877	9.9872420430911	0.828461709737477	0.184617097374766	82	0.896682221221743	0.896682221221743	13.2457095482815	3
3942	255	393	1.1411	5.6970109846966	10.0869102652133	0.928129931859651	1.08129931859651	83	0.969610188628189	0.969610188628189	14.2153197369097	3
3952	255	394	1.1191	5.59004996583378	10.1938712840761	1.03509095072247	2.0509095072247	84	0.0409940703191749	0.0409940703191749	14.2563138072288	3
3962	255	395	1.1162	5.57595055880186	10.207970691108	1.04919035775439	2.09190357754387	85	-0.19723728987531	0.19723728987531	14.4535510971042	3
3972	255	396	1.1182	5.58567428778939	10.1982469621205	1.03946662876686	1.89466628766856	86	-0.406297463107157	0.406297463107157	14.8598485602113	3
3982	255	397	1.1245	5.61630403410011	10.1676172158098	1.00883688245614	1.48836882456141	87	-0.362540682663275	0.362540682663275	15.2223892428746	3
3992	255	398	1.1299	5.64255810236644	10.1413631475434	0.982582814189813	1.12582814189813	88	-0.552153397920103	0.552153397920103	15.7745426407947	3
4002	255	399	1.1392	5.68777344215845	10.0961478077514	0.937367474397803	0.573674743978029	89	-0.143756780443882	0.143756780443882	15.9182994212386	3
4012	255	400	1.1401	5.69214912020284	10.091772129707	0.932991796353415	0.429917963534147	90	-0.0756906775311728	0.0756906775311728	15.9939900987697	3
4022	255	401	1.1396	5.68971818795595	10.0942030619539	0.935422728600297	0.354227286002974	91	-0.0319338970873084	0.0319338970873084	16.0259239958571	3
4032	255	402	1.1382	5.68291157766468	10.1010096722452	0.942229338891567	0.322293388915665	92	-0.168066102912692	0.168066102912692	16.1939900987697	3
4042	255	403	1.1396	5.68971818795595	10.0942030619539	0.935422728600297	0.154227286002974	93	0.181988140638347	0.181988140638347	16.3759782394081	3
4052	255	404	1.1338	5.66151937389212	10.1224018760178	0.963621542664132	0.336215426641321	94	1.03767629154088	1.03767629154088	17.413654530949	3
4062	255	405	1.1104	5.54775174473803	10.2361695051718	1.07738917181822	1.3738917181822	95	0.473700010264222	0.473700010264222	17.8873545412132	3
4072	255	406	1.0986	5.49038174371161	10.2935395061983	1.13475917284464	1.84759172844642	96	-0.882760183496086	0.882760183496086	18.7701147247093	3
4082	255	407	1.1147	5.56865776206122	10.2152634878487	1.05648315449503	0.964831544950338	97	-0.625081365326567	0.625081365326567	19.3951960900358	3
4092	255	408	1.1255	5.62116589859387	10.162755351316	1.00397501796238	0.33975017962377	98	-0.240994070319192	0.240994070319192	19.636190160355	3
4102	255	409	1.1284	5.63526530562579	10.1486559442841	0.989875610930458	0.0987561093045786	99	-0.1	0.1	19.736190160355	3
4112	255	410	1.1284	5.63526530562579	10.1486559442841	0.989875610930458	-0.00124389069542152	100	-0.0513813550623454	0.0513813550623454	19.7875715154174	3
4122	255	411	1.1274	5.63040344113203	10.1535178087778	0.994737475424223	-0.0526252457577669	101	-0.221546612344101	0.221546612344101	20.0091181277615	3
4132	255	412	1.1299	5.64255810236644	10.1413631475434	0.982582814189813	-0.274171858101868	102	-0.265303392788001	0.265303392788001	20.2744215205495	3
4142	255	413	1.1333	5.65908844164524	10.1248328082646	0.966052474911013	-0.539475250889869	103	-0.00276271012470852	0.00276271012470852	20.2771842306742	3
4152	255	414	1.1313	5.64936471265771	10.1345565372522	0.975776203898542	-0.542237961014578	104	0.133369495700693	0.133369495700693	20.4105537263749	3
4162	255	415	1.1265	5.62602776308764	10.1578934868222	0.999113153468612	-0.408868465313885	105	0.259777972538584	0.259777972538584	20.6703316989135	3
4172	255	416	1.1191	5.59004996583378	10.1938712840761	1.03509095072247	-0.149090492775301	106	0.444528823301604	0.444528823301604	21.1148605222151	3
4182	255	417	1.1079	5.53559708350362	10.2483241664063	1.08954383305263	0.295438330526303	107	1.34883561914185	1.34883561914185	22.4636961413569	3
4192	255	418	1.0781	5.39071352158944	10.3932077283204	1.23442739496681	1.64427394966815	108	1.75237037212428	1.75237037212428	24.2160665134812	3
4202	255	419	1.04	5.20547648437701	10.5784447655329	1.41966443217924	3.39664432179243	109	0.44452882330164	0.44452882330164	24.6605953367828	3
4212	255	420	1.0288	5.15102360204684	10.632897647863	1.47411731450941	3.84117314509407	110	NA	NA	NA	3
