# Supplementary material for: Assessment of crusting effects on interrill erosion by laser scanning
Source: PeerJ. 2020 Jan 31;8:e8487. doi: 10.7717/peerj.8487 (PMC6996510; doi:10.7717/peerj.8487)
Supplement: Data S1 — Each has two transects and four subplots. [file peerj-08-8487-s001.zip › raw data for uploading/cs10transectbleft.txt]

x	y	z	cal	h	h2	h0mm	code	deltah	absh	cumsumh	number
92	91	255	1.0977	5.48600606566722	10.335837727294	1.07738917181822	-0.126108281817798	1	-1.48982968946102	1.48982968946102	1.48982968946102	1
93	92	255	1.1304	5.64498903461332	10.1768547583479	0.918406202872118	-1.61593797127882	2	-1.20297968432888	1.20297968432888	2.6928093737899	1
94	93	255	1.1572	5.77528700304621	10.046556789915	0.78810823443923	-2.8189176556077	3	0.381988140638347	0.381988140638347	3.07479751442825	1
95	94	255	1.1514	5.74708818898238	10.0747556039789	0.816307048503065	-2.43692951496935	4	1.16961018862819	1.16961018862819	4.24440770305644	1
96	95	255	1.1294	5.64012717011956	10.1817166228417	0.923268067365884	-1.26731932634116	5	1.81137630180512	1.81137630180512	6.05578400486156	1
97	96	255	1.0942	5.46898953993905	10.3528542530222	1.0944056975464	0.544056975463958	6	1.45159832926654	1.45159832926654	7.5073823341281	1
98	97	255	1.0664	5.33382970701239	10.4880140859488	1.22956553047305	1.99565530473049	7	0.907069505964915	0.907069505964915	8.41445184009301	1
99	98	255	1.0498	5.2531227564159	10.5687210365453	1.31027248106954	2.90272481069541	8	0.216684747850346	0.216684747850346	8.63113658794336	1
100	99	255	1.0474	5.24145428163087	10.5803895113304	1.32194095585458	3.11940955854576	9	-0.420219500832812	0.420219500832812	9.05135608877617	1
101	100	255	1.0581	5.29347623171415	10.5283675612471	1.26991900577129	2.69919005771294	10	-0.420219500832795	0.420219500832795	9.47157558960896	1
102	101	255	1.0688	5.34549818179743	10.4763456111638	1.21789705568801	2.27897055688015	11	-0.259777972538566	0.259777972538566	9.73135356214753	1
103	102	255	1.0762	5.38147597905128	10.44036781391	1.18191925843416	2.01919258434158	12	-0.254916108044811	0.254916108044811	9.98626967019234	1
104	103	255	1.0835	5.41696758985576	10.4048762031055	1.14642764762968	1.76427647629677	13	-0.493147468239277	0.493147468239277	10.4794171384316	1
105	104	255	1.0957	5.47628233667969	10.3455614562815	1.08711290080575	1.27112900805749	14	-0.113922037725657	0.113922037725657	10.5933391761573	1
106	105	255	1.1001	5.49767454045226	10.324169252509	1.06572069703318	1.15720697033184	15	-1.6113763018051	1.6113763018051	12.2047154779624	1
107	106	255	1.1353	5.66881217063277	10.1530316223285	0.894583066852674	-0.454169331473265	16	-0.585522893620796	0.585522893620796	12.7902383715832	1
108	107	255	1.1494	5.73736445999485	10.0844793329664	0.826030777490594	-1.03969222509406	17	-0.872372898752898	0.872372898752898	13.6626112703361	1
109	108	255	1.1694	5.83460174987014	9.9872420430911	0.728793487615304	-1.91206512384696	18	-1.2321508712915	1.2321508712915	14.8947621416276	1
110	109	255	1.1968	5.96781683699929	9.85402695596195	0.595578400486154	-3.14421599513846	19	-0.969610188628207	0.969610188628207	15.8643723302558	1
111	110	255	1.2188	6.07477785586211	9.74706593709913	0.488617381623333	-4.11382618376667	20	0.649390687795412	0.649390687795412	16.5137630180512	1
112	111	255	1.2075	6.01983878708257	9.80200500587867	0.543556450402875	-3.46443549597125	21	0.430606785575985	0.430606785575985	16.9443698036272	1
113	112	255	1.2007	5.98677810852497	9.83506568443627	0.576617128960473	-3.03382871039527	22	0.931378828433742	0.931378828433742	17.8757486320609	1
114	113	255	1.1836	5.90364022568159	9.91820356727964	0.659755011803847	-2.10244988196153	23	0.197237289875274	0.197237289875274	18.0729859219362	1
115	114	255	1.1816	5.89391649669407	9.92792729626717	0.669478740791375	-1.90521259208625	24	0.430606785576002	0.430606785576002	18.5035927075122	1
116	115	255	1.1748	5.86085581813647	9.96098797482477	0.702539419348975	-1.47460580651025	25	0.386850005132102	0.386850005132102	18.8904427126443	1
117	116	255	1.1689	5.83217081762326	9.98967297533798	0.731224419862185	-1.08775580137815	26	0.289612715256827	0.289612715256827	19.1800554279011	1
118	117	255	1.165	5.81320954609757	10.0086342468637	0.750185691387868	-0.798143086121321	27	0.693147468239259	0.693147468239259	19.8732028961404	1
119	118	255	1.1528	5.75389479927365	10.0679489936876	0.809500438211794	-0.104995617882062	28	0.338231360194483	0.338231360194483	20.2114342563349	1
120	119	255	1.1479	5.7300716632542	10.091772129707	0.833323574231242	0.233235742312421	29	0.143756780443864	0.143756780443864	20.3551910367787	1
121	120	255	1.147	5.72569598520981	10.0961478077514	0.837699252275629	0.376992522756285	30	-0.0896127152568282	0.0896127152568282	20.4448037520356	1
122	121	255	1.1509	5.74465725673549	10.0771865362257	0.818737980749946	0.287379807499457	31	-0.420219500832795	0.420219500832795	20.8650232528684	1
123	122	255	1.1616	5.79667920681877	10.0251645861425	0.766716030666666	-0.132839693333338	32	-1.53844833439864	1.53844833439864	22.403471587267	1
124	123	255	1.1953	5.96052404025864	9.8613197527026	0.602871197226802	-1.67128802773198	33	-1.56275765686748	1.56275765686748	23.9662292441345	1
125	124	255	1.2295	6.12679980594539	9.69504398701585	0.436595431540054	-3.23404568459946	34	-0.162540682663292	0.162540682663292	24.1287699267978	1
126	125	255	1.2349	6.15305387421172	9.66878991874952	0.410341363273725	-3.39658636726275	35	-0.327844075451276	0.327844075451276	24.456614002249	1
127	126	255	1.2437	6.19583828175684	9.62600551120439	0.367556955728597	-3.72443044271403	36	0.221546612344119	0.221546612344119	24.6781606145932	1
128	127	255	1.2412	6.18368362052243	9.6381601724388	0.379711616963009	-3.50288383036991	37	0.693147468239277	0.693147468239277	25.3713080828324	1
129	128	255	1.229	6.1243688736985	9.69747491926273	0.439026363786937	-2.80973636213063	38	0.313922037725656	0.313922037725656	25.6852301205581	1
130	129	255	1.2246	6.10297666992594	9.7188671230353	0.460418567559502	-2.49581432440498	39	-0.327844075451295	0.327844075451295	26.0130741960094	1
131	130	255	1.2334	6.14576107747107	9.67608271549017	0.417634160014373	-2.82365839985627	40	0.216684747850347	0.216684747850347	26.2297589438597	1
132	131	255	1.231	6.13409260268603	9.6877511902752	0.429302634799408	-2.60697365200592	41	0.197237289875291	0.197237289875291	26.426996233735	1
133	132	255	1.229	6.1243688736985	9.69747491926273	0.439026363786937	-2.40973636213063	42	-0.254916108044793	0.254916108044793	26.6819123417798	1
134	133	255	1.2363	6.15986048450298	9.66198330845825	0.403534752982457	-2.66465247017543	43	-0.425081365326585	0.425081365326585	27.1069937071064	1
135	134	255	1.2471	6.21236862103564	9.60947517192559	0.351026616449799	-3.08973383550201	44	0.075690677531191	0.075690677531191	27.1826843846376	1
136	135	255	1.2476	6.21479955328252	9.60704423967871	0.348595684202918	-3.01404315797082	45	-0.0653033927880013	0.0653033927880013	27.2479877774256	1
137	136	255	1.251	6.23132989256132	9.59051390039991	0.332065344924118	-3.07934655075882	46	0.43546865006974	0.43546865006974	27.6834564274953	1
138	137	255	1.2441	6.19778302755435	9.62406076540688	0.365612209931092	-2.64387790068908	47	0.381988140638347	0.381988140638347	28.0654445681337	1
139	138	255	1.2383	6.16958421349051	9.65225957947072	0.393811023994926	-2.26188976005074	48	0.503534752982467	0.503534752982467	28.5689793211162	1
140	139	255	1.23	6.12923073819227	9.69261305476897	0.434164499293173	-1.75835500706827	49	0.693147468239259	0.693147468239259	29.2621267893554	1
141	140	255	1.2178	6.06991599136834	9.75192780159289	0.493479246117099	-1.06520753882901	50	0.38685000513212	0.38685000513212	29.6489767944875	1
142	141	255	1.2119	6.04123099085513	9.7806128021061	0.522164246630311	-0.678357533696891	51	0.454916108044812	0.454916108044812	30.1038929025323	1
143	142	255	1.2046	6.00573938005065	9.81610441291058	0.557655857434792	-0.223441425652079	52	0.362540682663274	0.362540682663274	30.4664335851956	1
144	143	255	1.1992	5.97948531178432	9.84235848117691	0.58390992570112	0.139099257011195	53	0.00276271012470852	0.00276271012470852	30.4691962953203	1
145	144	255	1.2012	5.98920904077185	9.83263475218938	0.57418619671359	0.141861967135903	54	-0.327844075451258	0.327844075451258	30.7970403707716	1
146	145	255	1.21	6.03199344831698	9.78985034464426	0.531401789168465	-0.185982108315355	55	-0.0409940703191913	0.0409940703191913	30.8380344410908	1
147	146	255	1.2129	6.0460928553489	9.77575093761234	0.517302382136545	-0.226976178634546	56	-0.376462720388913	0.376462720388913	31.2144971614797	1
148	147	255	1.2227	6.09373912738779	9.72810466557345	0.469656110097654	-0.603438899023458	57	-0.468838145770449	0.468838145770449	31.6833353072501	1
149	148	255	1.2344	6.15062294196483	9.6712208509964	0.412772295520609	-1.07227704479391	58	-0.872372898752916	0.872372898752916	32.5557082060031	1
150	149	255	1.2544	6.24786023184012	9.57398356112111	0.315535005645318	-1.94464994354682	59	0.338231360194465	0.338231360194465	32.8939395661975	1
151	150	255	1.2495	6.22403709582068	9.59780669714056	0.339358141664764	-1.60641858335236	60	0.620219500832813	0.620219500832813	33.5141590670303	1
152	151	255	1.2388	6.1720151457374	9.64982864722384	0.391380091748045	-0.986199082519545	61	0.338231360194448	0.338231360194448	33.8523904272248	1
153	152	255	1.2339	6.14819200971795	9.67365178324328	0.41520322776749	-0.647967722325098	62	-0.352153397920103	0.352153397920103	34.2045438251449	1
154	153	255	1.2432	6.19340734950996	9.62843644345127	0.36998788797548	-1.0001211202452	63	-1.44121104452335	1.44121104452335	35.6457548696682	1
155	154	255	1.2749	6.3475284539623	9.47431533899894	0.215866783523145	-2.44133216476855	64	-0.658450861027278	0.658450861027278	36.3042057306955	1
156	155	255	1.2905	6.42337354006502	9.39847025289621	0.140021697420417	-3.09978302579583	65	1.71413901192983	1.71413901192983	38.0183447426253	1
157	156	255	1.2573	6.26195963887204	9.55988415408919	0.3014355986134	-1.385644013866	66	0.693147468239277	0.693147468239277	38.7114922108646	1
158	157	255	1.2451	6.20264489204811	9.61919890091312	0.360750345437328	-0.69249654562672	67	1.04806357628409	1.04806357628409	39.7595557871487	1
159	158	255	1.2256	6.10783853441971	9.71400525854153	0.455556703065737	0.355567030657368	68	0.644528823301639	0.644528823301639	40.4040846104503	1
160	159	255	1.2144	6.05338565208954	9.76845814087169	0.510009585395901	1.00009585395901	69	0.313922037725638	0.313922037725638	40.718006648176	1
161	160	255	1.21	6.03199344831698	9.78985034464426	0.531401789168465	1.31401789168465	70	0.338231360194448	0.338231360194448	41.0562380083704	1
162	161	255	1.2051	6.00817031229753	9.8136734806637	0.555224925187909	1.65224925187909	71	0.124309322468827	0.124309322468827	41.1805473308393	1
163	162	255	1.2046	6.00573938005065	9.81610441291058	0.557655857434792	1.77655857434792	72	-0.468838145770449	0.468838145770449	41.6493854766097	1
164	163	255	1.2163	6.06262319462769	9.75922059833354	0.500772042857747	1.30772042857747	73	-1.15922290388502	1.15922290388502	42.8086083804947	1
165	164	255	1.2422	6.1885454850162	9.63329830794504	0.374849752469245	0.148497524692454	74	-1.01336696907207	1.01336696907207	43.8219753495668	1
166	165	255	1.2651	6.2998821819234	9.52196161103783	0.263513055562038	-0.864869444379618	75	-0.162540682663293	0.162540682663293	43.9845160322301	1
167	166	255	1.2705	6.32613625018973	9.4957075427715	0.237258987295709	-1.02741012704291	76	-0.303534752982448	0.303534752982448	44.2880507852125	1
168	167	255	1.2788	6.36648972548798	9.45535406747326	0.196905511997464	-1.33094488002536	77	0.430606785575984	0.430606785575984	44.7186575707885	1
169	168	255	1.272	6.33342904693038	9.48841474603086	0.229966190555063	-0.900338094449375	78	0.313922037725638	0.313922037725638	45.0325796085142	1
170	169	255	1.2676	6.31203684315781	9.50980694980342	0.251358394327626	-0.586416056723737	79	0.265303392787983	0.265303392787983	45.2978830013021	1
171	170	255	1.2642	6.29550650387902	9.52633728908222	0.267888733606425	-0.321112663935754	80	0.459777972538602	0.459777972538602	45.7576609738407	1
172	171	255	1.2568	6.25952870662516	9.56231508633608	0.303866530860285	0.138665308602848	81	0.858450861027242	0.858450861027242	46.616111834868	1
173	172	255	1.2412	6.18368362052243	9.6381601724388	0.379711616963009	0.99711616963009	82	0.338231360194483	0.338231360194483	46.9543431950625	1
174	173	255	1.2363	6.15986048450298	9.66198330845825	0.403534752982457	1.33534752982457	83	0.265303392787983	0.265303392787983	47.2196465878504	1
175	174	255	1.2329	6.14333014522419	9.67851364773705	0.420065092261256	1.60065092261256	84	-0.37646272038893	0.37646272038893	47.5961093082394	1
176	175	255	1.2427	6.19097641726308	9.63086737569816	0.372418820222363	1.22418820222363	85	-1.51413901192983	1.51413901192983	49.1102483201692	1
177	176	255	1.2759	6.35239031845606	9.46945347450517	0.21100491902938	-0.289950809706203	86	-0.609832216089623	0.609832216089623	49.7200805362588	1
178	177	255	1.2905	6.42337354006502	9.39847025289621	0.140021697420417	-0.899783025795826	87	-0.303534752982431	0.303534752982431	50.0236152892413	1
179	178	255	1.2988	6.46372701536327	9.35811677759797	0.0996682221221743	-1.20331777877826	88	0.527844075451258	0.527844075451258	50.5514593646925	1
180	179	255	1.29	6.42094260781814	9.40090118514309	0.1424526296673	-0.675473703326999	89	0.83414153855845	0.83414153855845	51.385600903251	1
181	180	255	1.2749	6.3475284539623	9.47431533899894	0.215866783523145	0.158667835231451	90	0.60077204285774	0.60077204285774	51.9863729461087	1
182	181	255	1.2646	6.29745124967652	9.52439254328471	0.265943987808919	0.759439878089191	91	0.406297463107175	0.406297463107175	52.3926704092159	1
183	182	255	1.2583	6.2668215033658	9.55502228959543	0.296573734119637	1.16573734119637	92	-1.22728900679773	1.22728900679773	53.6199594160136	1
184	183	255	1.2856	6.39955040404558	9.42229338891566	0.163844833439864	-0.0615516656013612	93	-0.969610188628207	0.969610188628207	54.5895696046418	1
185	184	255	1.3076	6.5065114229084	9.31533237005284	0.0568838145770432	-1.03116185422957	94	0.240994070319192	0.240994070319192	54.830563674961	1
186	185	255	1.3047	6.49241201587648	9.32943177708476	0.0709832216089623	-0.790167783910377	95	0.625081365326567	0.625081365326567	55.4556450402876	1
187	186	255	1.2939	6.43990387934382	9.38193991361741	0.123491358141619	-0.16508641858381	96	1.14043900166561	1.14043900166561	56.5960840419532	1
188	187	255	1.2725	6.33585997917726	9.48598381378397	0.22753525830818	0.975352583081798	97	1.48076951622912	1.48076951622912	58.0768535581823	1
189	188	255	1.2441	6.19778302755435	9.62406076540688	0.365612209931092	2.45612209931092	98	0.522982210957522	0.522982210957522	58.5998357691398	1
190	189	255	1.2354	6.1554848064586	9.66635898650264	0.407910431026844	2.97910431026844	99	-0.109060173231883	0.109060173231883	58.7088959423717	1
191	190	255	1.2397	6.17639082378178	9.64545296917945	0.387004413703655	2.87004413703655	100	-1.11060425894736	1.11060425894736	59.8195002013191	1
192	191	255	1.2646	6.29745124967652	9.52439254328471	0.265943987808919	1.75943987808919	101	-1.82529833953074	1.82529833953074	61.6447985408498	1
193	192	255	1.3042	6.4899810836296	9.33186270933164	0.073414153855845	-0.0658584614415496	102	-0.327844075451276	0.327844075451276	61.9726426163011	1
194	193	255	1.313	6.53276549117472	9.28907830178651	0.0306297463107175	-0.393702536892825	103	-0.0409940703191736	0.0409940703191736	62.0136366866203	1
195	194	255	1.3159	6.54686489820664	9.27497889475459	0.0165303392788001	-0.434696607211999	104	-0.065303392788001	0.065303392788001	62.0789400794083	1
196	195	255	1.3193	6.56339523748544	9.25844855547579	0	-0.5	105	1.16474832413442	1.16474832413442	63.2436884035427	1
197	196	255	1.2974	6.456920405072	9.36492338788923	0.106474832413442	0.664748324134417	106	0.172927967406482	0.172927967406482	63.4166163709492	1
198	197	255	1.2959	6.44962760833135	9.37221618462988	0.11376762915409	0.837676291540899	107	1.09668222122173	1.09668222122173	64.5132985921709	1
199	198	255	1.2754	6.34995938620918	9.47188440675206	0.213435851276262	1.93435851276262	108	0.240994070319174	0.240994070319174	64.7542926624901	1
200	199	255	1.2725	6.33585997917726	9.48598381378397	0.22753525830818	2.1753525830818	109	-0.0653033927880009	0.0653033927880009	64.8195960552781	1
201	200	255	1.2759	6.35239031845606	9.46945347450517	0.21100491902938	2.1100491902938	110	NA	NA	NA	1
921	91	255	1.106	5.52635954096547	10.2954842519958	1.00397501796238	-0.860249820376249	1	0.386850005132102	0.386850005132102	0.386850005132102	2
931	92	255	1.1001	5.49767454045226	10.324169252509	1.03266001847559	-0.473399815244147	2	-0.945300866159362	0.945300866159362	1.33215087129146	2
941	93	255	1.1216	5.60220462706819	10.219639165893	0.928129931859649	-1.41870068140351	3	-1.01336696907207	1.01336696907207	2.34551784036354	2
951	94	255	1.1445	5.7135413239754	10.1083024689858	0.816793234952442	-2.43206765047558	4	0.143756780443864	0.143756780443864	2.4892746208074	2
961	95	255	1.1436	5.70916564593101	10.1126781470302	0.821168912996828	-2.28831087003172	5	0.887622047989878	0.887622047989878	3.37689666879728	2
971	96	255	1.1274	5.63040344113203	10.1914403518292	0.899931117795816	-1.40068882204184	6	1.68982968946098	1.68982968946098	5.06672635825826	2
981	97	255	1.0947	5.47142047218593	10.3504233207753	1.05891408674191	0.289140867419146	7	1.45159832926654	1.45159832926654	6.5183246875248	2
991	98	255	1.0669	5.33626063925927	10.485583153702	1.19407391966857	1.74073919668568	8	0.858450861027278	0.858450861027278	7.37677554855208	2
1001	99	255	1.0513	5.26041555315655	10.5614282398047	1.2699190057713	2.59919005771296	9	0.148618644937637	0.148618644937637	7.52539419348971	2
1011	100	255	1.0503	5.25555368866278	10.5662901042985	1.27478087026506	2.7478087026506	10	-0.254916108044811	0.254916108044811	7.78031030153453	2
1021	101	255	1.0576	5.29104529946726	10.530798493494	1.23928925946058	2.49289259460579	11	-0.162540682663275	0.162540682663275	7.9428509841978	2
1031	102	255	1.063	5.31729936773359	10.5045444252276	1.21303519119425	2.33035191194251	12	0.0513813550623454	0.0513813550623454	7.99423233926015	2
1041	103	255	1.064	5.32216123222736	10.4996825607339	1.20817332670049	2.38173326700486	13	-0.230606785575984	0.230606785575984	8.22483912483613	2
1051	104	255	1.0708	5.35522191078496	10.4666218821763	1.17511264814289	2.15112648142887	14	-0.682760183496088	0.682760183496088	8.90759930833222	2
1061	105	255	1.0869	5.43349792913456	10.3883458638267	1.09683662979328	1.46836629793278	15	-0.639003403052205	0.639003403052205	9.54660271138442	2
1071	106	255	1.1021	5.50739826943979	10.3144455235214	1.02293628948806	0.82936289488058	16	0.12430932246881	0.12430932246881	9.67091203385323	2
1081	107	255	1.1016	5.5049673371929	10.3168764557683	1.02536722173494	0.953672217349389	17	-0.395910178363967	0.395910178363967	10.0668222122172	2
1091	108	255	1.1118	5.5545583550293	10.2672854379319	0.975776203898542	0.557762038985422	18	0.0513813550623454	0.0513813550623454	10.1182035672795	2
1101	109	255	1.1128	5.55942021952307	10.2624235734382	0.970914339404777	0.609143394047768	19	-0.896682221221725	0.896682221221725	11.0148857885013	2
1111	110	255	1.1333	5.65908844164524	10.162755351316	0.871246117282604	-0.287538827173958	20	-1.44121104452335	1.44121104452335	12.4560968330246	2
1121	111	255	1.165	5.81320954609757	10.0086342468637	0.71712501283027	-1.7287498716973	21	-1.23215087129148	1.23215087129148	13.6882477043161	2
1131	112	255	1.1924	5.94642463322672	9.87541915973451	0.583909925701121	-2.96090074298879	22	-0.303534752982467	0.303534752982467	13.9917824572986	2
1141	113	255	1.2007	5.98677810852497	9.83506568443627	0.543556450402875	-3.26443549597125	23	0.454916108044812	0.454916108044812	14.4466985653434	2
1151	114	255	1.1934	5.95128649772049	9.87055729524075	0.579048061207356	-2.80951938792644	24	0.313922037725638	0.313922037725638	14.760620603069	2
1161	115	255	1.189	5.92989429394792	9.89194949901331	0.60044026497992	-2.4955973502008	25	0.814694080583396	0.814694080583396	15.5753146836524	2
1171	116	255	1.1743	5.85842488588958	9.96341890707165	0.671909673038259	-1.68090326961741	26	-0.113922037725657	0.113922037725657	15.6892367213781	2
1181	117	255	1.1787	5.87981708966215	9.94202670329908	0.650517469265694	-1.79482530734306	27	0.454916108044812	0.454916108044812	16.1441528294229	2
1191	118	255	1.1714	5.84432547885767	9.97751831410357	0.686009080070175	-1.33990919929825	28	0.527844075451276	0.527844075451276	16.6719969048742	2
1201	119	255	1.1626	5.80154107131254	10.0203027216487	0.728793487615302	-0.812065123846977	29	0.741766113176932	0.741766113176932	17.4137630180511	2
1211	120	255	1.1494	5.73736445999485	10.0844793329664	0.792970098932996	-0.0702990106700452	30	-0.327844075451276	0.327844075451276	17.7416070935024	2
1221	121	255	1.1582	5.78014886753997	10.0416949254213	0.750185691387868	-0.398143086121321	31	-0.37646272038893	0.37646272038893	18.1180698138913	2
1231	122	255	1.168	5.82779513957887	9.99404865338237	0.702539419348975	-0.774605806510251	32	-0.731378828433724	0.731378828433724	18.849448642325	2
1241	123	255	1.1851	5.91093302242224	9.91091077053899	0.619401536505602	-1.50598463494398	33	-1.15436103939126	1.15436103939126	20.0038096817163	2
1251	124	255	1.2109	6.03636912636137	9.78547466659987	0.493965432566476	-2.66034567433524	34	-0.804306795840206	0.804306795840206	20.8081164775565	2
1261	125	255	1.2295	6.12679980594539	9.69504398701585	0.403534752982456	-3.46465247017544	35	-0.206297463107157	0.206297463107157	21.0144139406636	2
1271	126	255	1.2358	6.1574295522561	9.66441424070513	0.37290500667174	-3.6709499332826	36	0.381988140638347	0.381988140638347	21.396402081302	2
1281	127	255	1.23	6.12923073819227	9.69261305476897	0.401103820735575	-3.28896179264425	37	-0.0409940703191736	0.0409940703191736	21.4373961516212	2
1291	128	255	1.2329	6.14333014522419	9.67851364773705	0.387004413703657	-3.32995586296343	38	0.172927967406464	0.172927967406464	21.6103241190276	2
1301	129	255	1.2314	6.13603734848354	9.6858064444777	0.394297210444304	-3.15702789555696	39	0.357678818169519	0.357678818169519	21.9680029371971	2
1311	130	255	1.2261	6.11026946666659	9.71157432629465	0.420065092261256	-2.79934907738744	40	0.197237289875292	0.197237289875292	22.1652402270724	2
1321	131	255	1.2241	6.10054573767906	9.72129805528218	0.429788821248785	-2.60211178751215	41	0.216684747850346	0.216684747850346	22.3819249749228	2
1331	132	255	1.2217	6.08887726289402	9.73296653006721	0.441457296033819	-2.38542703966181	42	-0.206297463107174	0.206297463107174	22.58822243803	2
1341	133	255	1.228	6.11950700920474	9.70233678375649	0.410827549723102	-2.59172450276898	43	0.168066102912709	0.168066102912709	22.7562885409427	2
1351	134	255	1.2266	6.11270039891347	9.70914339404776	0.417634160014373	-2.42365839985627	44	-0.0409940703191731	0.0409940703191731	22.7972826112618	2
1361	135	255	1.2295	6.12679980594539	9.69504398701585	0.403534752982456	-2.46465247017544	45	0.430606785576002	0.430606785576002	23.2278893968378	2
1371	136	255	1.2227	6.09373912738779	9.72810466557345	0.436595431540056	-2.03404568459944	46	-0.0896127152568278	0.0896127152568278	23.3175021120947	2
1381	137	255	1.2266	6.11270039891347	9.70914339404776	0.417634160014373	-2.12365839985627	47	-0.327844075451276	0.327844075451276	23.6453461875459	2
1391	138	255	1.2354	6.1554848064586	9.66635898650264	0.374849752469245	-2.45150247530755	48	0.362540682663293	0.362540682663293	24.0078868702092	2
1401	139	255	1.23	6.12923073819227	9.69261305476897	0.401103820735575	-2.08896179264425	49	0.454916108044811	0.454916108044811	24.4628029782541	2
1411	140	255	1.2227	6.09373912738779	9.72810466557345	0.436595431540056	-1.63404568459944	50	0.649390687795395	0.649390687795395	25.1121936660494	2
1421	141	255	1.2114	6.03880005860825	9.78304373435299	0.491534500319595	-0.984654996804047	51	0.430606785575984	0.430606785575984	25.5428004516254	2
1431	142	255	1.2046	6.00573938005065	9.81610441291058	0.524595178877194	-0.554048211228063	52	0.124309322468826	0.124309322468826	25.6671097740943	2
1441	143	255	1.2041	6.00330844780377	9.81853534515747	0.527026111124076	-0.429738888759237	53	0.1	0.1	25.7671097740943	2
1451	144	255	1.2041	6.00330844780377	9.81853534515747	0.527026111124076	-0.329738888759237	54	0.197237289875274	0.197237289875274	25.9643470639695	2
1461	145	255	1.2021	5.99358471881624	9.828259074145	0.536749840111604	-0.132501598883963	55	-0.0458559348129284	0.0458559348129284	26.0102029987825	2
1471	146	255	1.2051	6.00817031229753	9.8136734806637	0.522164246630311	-0.178357533696891	56	-0.254916108044811	0.254916108044811	26.2651191068273	2
1481	147	255	1.2124	6.04366192310201	9.77818186985922	0.48667263582583	-0.433273641741703	57	0.00276271012472629	0.00276271012472629	26.267881816952	2
1491	148	255	1.2144	6.05338565208954	9.76845814087169	0.476948906838302	-0.430510931616976	58	0.172927967406447	0.172927967406447	26.4408097843584	2
1501	149	255	1.2129	6.0460928553489	9.77575093761234	0.484241703578947	-0.25758296421053	59	0.00762457461846333	0.00762457461846333	26.4484343589769	2
1511	150	255	1.2148	6.05533039788705	9.76651339507418	0.475004161040793	-0.249958389592067	60	-0.162540682663257	0.162540682663257	26.6109750416402	2
1521	151	255	1.2202	6.08158446615338	9.74025932680786	0.448750092774468	-0.412499072255323	61	-0.44452882330164	0.44452882330164	27.0555038649418	2
1531	152	255	1.2314	6.13603734848354	9.6858064444777	0.394297210444304	-0.857027895556963	62	0.522982210957521	0.522982210957521	27.5784860758993	2
1541	153	255	1.2227	6.09373912738779	9.72810466557345	0.436595431540056	-0.334045684599443	63	0.527844075451276	0.527844075451276	28.1063301513506	2
1551	154	255	1.2139	6.05095471984266	9.77088907311857	0.479379839085183	0.193798390851833	64	-0.230606785575984	0.230606785575984	28.3369369369266	2
1561	155	255	1.2207	6.08401539840026	9.73782839456098	0.446319160527585	-0.036808394724151	65	-0.566075435645741	0.566075435645741	28.9030123725723	2
1571	156	255	1.2344	6.15062294196483	9.6712208509964	0.379711616963011	-0.602883830369892	66	-0.254916108044811	0.254916108044811	29.1579284806171	2
1581	157	255	1.2417	6.18611455276931	9.63572924019192	0.34422000615853	-0.857799938414703	67	0.265303392787983	0.265303392787983	29.4232318734051	2
1591	158	255	1.2383	6.16958421349051	9.65225957947072	0.360750345437328	-0.59249654562672	68	0.454916108044811	0.454916108044811	29.8781479814499	2
1601	159	255	1.231	6.13409260268603	9.6877511902752	0.396241956241809	-0.137580437581909	69	0.790384758114568	0.790384758114568	30.6685327395645	2
1611	160	255	1.2168	6.06505412687458	9.75678966608666	0.465280432053266	0.652804320532659	70	0.41115932760093	0.41115932760093	31.0796920671654	2
1621	161	255	1.2104	6.03393819411448	9.78790559884675	0.496396364813359	1.06396364813359	71	0.668838145770432	0.668838145770432	31.7485302129359	2
1631	162	255	1.1987	5.97705437953744	9.84478941342379	0.553280179390402	1.73280179390402	72	0.216684747850364	0.216684747850364	31.9652149607862	2
1641	163	255	1.1963	5.9653859047524	9.85645788820883	0.564948654175438	1.94948654175438	73	-0.0653033927879831	0.0653033927879831	32.0305183535742	2
1651	164	255	1.1997	5.9819162440312	9.83992754893003	0.54841831489664	1.8841831489664	74	-0.896682221221726	0.896682221221726	32.9272005747959	2
1661	165	255	1.2202	6.08158446615338	9.74025932680786	0.448750092774468	0.987500927744676	75	-1.15922290388502	1.15922290388502	34.0864234786809	2
1671	166	255	1.2461	6.20750675654188	9.61433703641936	0.322827802385966	-0.171721976140342	76	-0.254916108044811	0.254916108044811	34.3413395867258	2
1681	167	255	1.2534	6.24299836734636	9.57884542561488	0.287336191581485	-0.426638084185153	77	-0.0215466123441188	0.0215466123441188	34.3628861990699	2
1691	168	255	1.2559	6.25515302858077	9.56669076438046	0.275181530347073	-0.448184696529272	78	0.362540682663293	0.362540682663293	34.7254268817332	2
1701	169	255	1.2505	6.22889896031444	9.59294483264679	0.301435598613402	-0.0856440138659792	79	0.0756906775311728	0.0756906775311728	34.8011175592643	2
1711	170	255	1.251	6.23132989256132	9.59051390039991	0.299004666366519	-0.00995333633480644	80	0.148618644937637	0.148618644937637	34.949736204202	2
1721	171	255	1.25	6.22646802806756	9.59537576489367	0.303866530860283	0.138665308602831	81	0.289612715256828	0.289612715256828	35.2393489194588	2
1731	172	255	1.2461	6.20750675654188	9.61433703641936	0.322827802385966	0.428278023859658	82	0.0513813550623454	0.0513813550623454	35.2907302745212	2
1741	173	255	1.2471	6.21236862103564	9.60947517192559	0.3179659378922	0.479659378922004	83	0.172927967406464	0.172927967406464	35.4636582419276	2
1751	174	255	1.2456	6.205075824295	9.61676796866624	0.325258734632847	0.652587346328468	84	0.124309322468827	0.124309322468827	35.5879675643965	2
1761	175	255	1.2451	6.20264489204811	9.61919890091312	0.32768966687973	0.776896668797296	85	-0.352153397920103	0.352153397920103	35.9401209623166	2
1771	176	255	1.2544	6.24786023184012	9.57398356112111	0.282474327087719	0.424743270877193	86	0.124309322468827	0.124309322468827	36.0644302847854	2
1781	177	255	1.2539	6.24542929959324	9.57641449336799	0.284905259334602	0.54905259334602	87	-0.303534752982448	0.303534752982448	36.3679650377678	2
1791	178	255	1.2622	6.28578277489149	9.53606101806975	0.244551784036357	0.245517840363571	88	0.172927967406464	0.172927967406464	36.5408930051743	2
1801	179	255	1.2607	6.27848997815084	9.54335381481039	0.251844580777004	0.418445807770036	89	-0.0458559348129464	0.0458559348129464	36.5867489399872	2
1811	180	255	1.2637	6.29307557163213	9.5287682213291	0.237258987295709	0.372589872957089	90	0.265303392788001	0.265303392788001	36.8520523327752	2
1821	181	255	1.2603	6.27654523235333	9.5452985606079	0.253789326574509	0.63789326574509	91	0.484087295007394	0.484087295007394	37.3361396277826	2
1831	182	255	1.2524	6.23813650285259	9.58370729010864	0.292198056075248	1.12198056075248	92	-0.284087295007394	0.284087295007394	37.62022692279	2
1841	183	255	1.2603	6.27654523235333	9.5452985606079	0.253789326574509	0.83789326574509	93	-0.63414153855845	0.63414153855845	38.2543684613485	2
1851	184	255	1.2754	6.34995938620918	9.47188440675206	0.180375172718664	0.20375172718664	94	-0.420219500832812	0.420219500832812	38.6745879621813	2
1861	185	255	1.2861	6.40198133629246	9.41986245666877	0.128353222635383	-0.216467773646173	95	0.168066102912709	0.168066102912709	38.842654065094	2
1871	186	255	1.2847	6.39517472600119	9.42666906696005	0.135159832926654	-0.0484016707334634	96	0.435468650069757	0.435468650069757	39.2781227151638	2
1881	187	255	1.2778	6.36162786099421	9.46021593196702	0.168706697933629	0.387066979336294	97	0.338231360194465	0.338231360194465	39.6163540753582	2
1891	188	255	1.2729	6.33780472497477	9.48403906798647	0.192529833953076	0.725298339530759	98	0.999444931346434	0.999444931346434	40.6157990067047	2
1901	189	255	1.2544	6.24786023184012	9.57398356112111	0.282474327087719	1.72474327087719	99	0.430606785576002	0.430606785576002	41.0464057922807	2
1911	190	255	1.2476	6.21479955328252	9.60704423967871	0.315535005645319	2.15535005645319	100	0.221546612344101	0.221546612344101	41.2679524046248	2
1921	191	255	1.2451	6.20264489204811	9.61919890091312	0.32768966687973	2.3768966687973	101	-0.493147468239277	0.493147468239277	41.761099872864	2
1931	192	255	1.2573	6.26195963887204	9.55988415408919	0.268374920055802	1.88374920055802	102	-1.13491358141617	1.13491358141617	42.8960134542802	2
1941	193	255	1.2827	6.38545099701366	9.43639279594758	0.144883561914185	0.748835619141846	103	-0.993919511097034	0.993919511097034	43.8899329653772	2
1951	194	255	1.3052	6.49484294812336	9.32700084483787	0.0354916108044812	-0.245083891955188	104	-0.113922037725638	0.113922037725638	44.0038550031029	2
1961	195	255	1.3096	6.51623515189593	9.30560864106531	0.0140994070319174	-0.359005929680826	105	-0.0409940703191737	0.0409940703191737	44.0448490734221	2
1971	196	255	1.3125	6.53033455892784	9.29150923403339	0	-0.4	106	0.552153397920121	0.552153397920121	44.5970024713422	2
1981	197	255	1.3032	6.48511921913583	9.3367245738254	0.0452153397920121	0.152153397920121	107	0.1	0.1	44.6970024713422	2
1991	198	255	1.3032	6.48511921913583	9.3367245738254	0.0452153397920121	0.252153397920121	108	1.04806357628407	1.04806357628407	45.7450660476262	2
2001	199	255	1.2837	6.39031286150742	9.43153093145381	0.140021697420419	1.30021697420419	109	0.216684747850329	0.216684747850329	45.9617507954766	2
2011	200	255	1.2813	6.37864438672239	9.44319940623884	0.151690172205452	1.51690172205452	110	NA	NA	NA	2
922	91	255	1.1343	5.663950306139	10.1199709437709	0.997168407671104	-0.928315923288958	1	0.0319338970873084	0.0319338970873084	0.0319338970873084	3
932	92	255	1.1357	5.67075691643027	10.1131643334796	0.990361797379835	-0.89638202620165	2	0.0270720325935181	0.0270720325935181	0.0590059296808265	3
942	93	255	1.1372	5.67804971317092	10.105871536739	0.983069000639187	-0.869309993608132	3	-0.138231360194447	0.138231360194447	0.197237289875274	3
952	94	255	1.1421	5.70187284919037	10.0820484007195	0.959245864619742	-1.00754135380258	4	-0.016684747850364	0.016684747850364	0.213922037725638	3
962	95	255	1.1445	5.7135413239754	10.0703799259345	0.947577389834706	-1.02422610165294	5	0.124309322468845	0.124309322468845	0.338231360194483	3
972	96	255	1.144	5.71111039172852	10.0728108581814	0.95000832208159	-0.899916779184098	6	0.240994070319174	0.240994070319174	0.579225430513657	3
982	97	255	1.1411	5.6970109846966	10.0869102652133	0.964107729113508	-0.658922708864924	7	0.85845086102726	0.85845086102726	1.43767629154092	3
992	98	255	1.1255	5.62116589859387	10.162755351316	1.03995281521623	0.199528152162336	8	0.955688150902534	0.955688150902534	2.39336444244345	3
1002	99	255	1.1079	5.53559708350362	10.2483241664063	1.12552163030649	1.15521630306487	9	0.741766113176932	0.741766113176932	3.13513055562038	3
1012	100	255	1.0947	5.47142047218593	10.3125007777239	1.18969824162418	1.8969824162418	10	-0.0896127152568105	0.0896127152568105	3.22474327087719	3
1022	101	255	1.0986	5.49038174371161	10.2935395061983	1.1707369700985	1.80736970098499	11	-0.327844075451276	0.327844075451276	3.55258734632847	3
1032	102	255	1.1074	5.53316615125674	10.2507550986531	1.12795256255337	1.47952562553372	12	-0.566075435645741	0.566075435645741	4.11866278197421	3
1042	103	255	1.1211	5.59977369482131	10.1841475550886	1.0613450189888	0.913450189887974	13	-0.303534752982448	0.303534752982448	4.42219753495666	3
1052	104	255	1.1294	5.64012717011956	10.1437940797903	1.02099154369055	0.609915436905526	14	0.00762457461846222	0.00762457461846222	4.42982210957512	3
1062	105	255	1.1313	5.64936471265771	10.1345565372522	1.0117540011524	0.617540011523988	15	-1.18353222635385	1.18353222635385	5.61335433592896	3
1072	106	255	1.1577	5.77771793529309	10.0062033146168	0.883400778517014	-0.565992214829857	16	-0.707069505964897	0.707069505964897	6.32042384189386	3
1082	107	255	1.1743	5.85842488588958	9.92549636402029	0.802693827920525	-1.27306172079475	17	-0.352153397920121	0.352153397920121	6.67257723981398	3
1092	108	255	1.1836	5.90364022568159	9.88028102422828	0.757478488128513	-1.62521511871487	18	-0.113922037725638	0.113922037725638	6.78649927753962	3
1102	109	255	1.188	5.92503242945416	9.85888882045571	0.736086284355949	-1.73913715644051	19	0.0270720325935359	0.0270720325935359	6.81357131013316	3
1112	110	255	1.1895	5.9323252261948	9.85159602371507	0.728793487615302	-1.71206512384698	20	-0.254916108044811	0.254916108044811	7.06848741817797	3
1122	111	255	1.1968	5.96781683699929	9.81610441291059	0.693301876810821	-1.96698123189179	21	-0.0653033927879829	0.0653033927879829	7.13379081096595	3
1132	112	255	1.2002	5.98434717627809	9.79957407363179	0.676771537532023	-2.03228462467977	22	0.0270720325935354	0.0270720325935354	7.16086284355949	3
1142	113	255	1.2017	5.99163997301873	9.79228127689114	0.669478740791376	-2.00521259208624	23	-0.113922037725637	0.113922037725637	7.27478488128512	3
1152	114	255	1.2061	6.0130321767913	9.77088907311858	0.648086537018813	-2.11913462981187	24	-0.157678818169538	0.157678818169538	7.43246369945466	3
1162	115	255	1.2114	6.03880005860825	9.74512119130162	0.622318655201859	-2.27681344798141	25	0.265303392788002	0.265303392788002	7.69776709224266	3
1172	116	255	1.208	6.02226971932945	9.76165153058042	0.638848994480659	-2.01151005519341	26	0.0756906775311714	0.0756906775311714	7.77345776977383	3
1182	117	255	1.2085	6.02470065157633	9.75922059833354	0.636418062233776	-1.93581937766224	27	0.197237289875309	0.197237289875309	7.97069505964914	3
1192	118	255	1.2065	6.0149769225888	9.76894432732107	0.646141791221307	-1.73858208778693	28	-0.0458559348129461	0.0458559348129461	8.01655099446209	3
1202	119	255	1.2095	6.0295625160701	9.75435873383978	0.631556197740013	-1.78443802259987	29	-0.303534752982448	0.303534752982448	8.32008574744454	3
1212	120	255	1.2178	6.06991599136834	9.71400525854153	0.591202722441768	-2.08797277558232	30	-0.230606785576002	0.230606785576002	8.55069253302054	3
1222	121	255	1.2246	6.10297666992594	9.68094457998393	0.558142043884168	-2.31857956115832	31	0.0756906775311905	0.0756906775311905	8.62638321055173	3
1232	122	255	1.2251	6.10540760217282	9.67851364773705	0.555711111637287	-2.24288888362713	32	-0.113922037725638	0.113922037725638	8.74030524827737	3
1242	123	255	1.2295	6.12679980594539	9.65712144396449	0.534318907864723	-2.35681092135277	33	0.12430932246881	0.12430932246881	8.86461457074618	3
1252	124	255	1.229	6.1243688736985	9.65955237621137	0.536749840111604	-2.23250159888396	34	0.0756906775311905	0.0756906775311905	8.94030524827737	3
1262	125	255	1.2295	6.12679980594539	9.65712144396449	0.534318907864723	-2.15681092135277	35	-0.016684747850364	0.016684747850364	8.95698999612773	3
1272	126	255	1.2319	6.13846828073042	9.64545296917945	0.522650433079686	-2.17349566920314	36	0.240994070319174	0.240994070319174	9.19798406644691	3
1282	127	255	1.229	6.1243688736985	9.65955237621137	0.536749840111604	-1.93250159888396	37	0.192375425381519	0.192375425381519	9.39035949182843	3
1292	128	255	1.2271	6.11513133116035	9.66878991874952	0.545987382649756	-1.74012617350244	38	0.0562432195561358	0.0562432195561358	9.44660271138456	3
1302	129	255	1.228	6.11950700920474	9.66441424070513	0.541611704605369	-1.68388295394631	39	0.143756780443863	0.143756780443863	9.59035949182842	3
1312	130	255	1.2271	6.11513133116035	9.66878991874952	0.545987382649756	-1.54012617350244	40	-0.109060173231865	0.109060173231865	9.69941966506029	3
1322	131	255	1.2314	6.13603734848354	9.64788390142633	0.525081365326569	-1.64918634673431	41	-0.0458559348129284	0.0458559348129284	9.74527559987322	3
1332	132	255	1.2344	6.15062294196483	9.63329830794504	0.510495771845276	-1.69504228154724	42	-0.138231360194465	0.138231360194465	9.88350696006768	3
1342	133	255	1.2393	6.17444607798428	9.6094751719256	0.48667263582583	-1.8332736417417	43	0.172927967406464	0.172927967406464	10.0564349274741	3
1352	134	255	1.2378	6.16715328124363	9.61676796866624	0.493965432566476	-1.66034567433524	44	0.289612715256828	0.289612715256828	10.346047642731	3
1362	135	255	1.2339	6.14819200971795	9.63572924019192	0.512926704092159	-1.37073295907841	45	0.644528823301622	0.644528823301622	10.9905764660326	3
1372	136	255	1.2227	6.09373912738779	9.69018212252209	0.567379586422321	-0.726204135776788	46	0.0805525420249276	0.0805525420249276	11.0711290080575	3
1382	137	255	1.2231	6.09568387318529	9.68823737672458	0.565434840624814	-0.64565159375186	47	-0.0458559348129284	0.0458559348129284	11.1169849428705	3
1392	138	255	1.2261	6.11026946666659	9.67365178324329	0.550849247143521	-0.691507528564789	48	-0.44452882330164	0.44452882330164	11.5615137661721	3
1402	139	255	1.2373	6.16472234899675	9.61919890091312	0.496396364813357	-1.13603635186643	49	0.216684747850364	0.216684747850364	11.7781985140225	3
1412	140	255	1.2349	6.15305387421172	9.63086737569816	0.508064839598394	-0.919351604016064	50	0.221546612344119	0.221546612344119	11.9997451263666	3
1422	141	255	1.2324	6.1408992129773	9.64302203693257	0.520219500832805	-0.697804991671945	51	-0.0215466123441188	0.0215466123441188	12.0212917387107	3
1432	142	255	1.2349	6.15305387421172	9.63086737569816	0.508064839598394	-0.719351604016064	52	0.47922543051362	0.47922543051362	12.5005171692243	3
1442	143	255	1.2271	6.11513133116035	9.66878991874952	0.545987382649756	-0.240126173502444	53	-0.0166847478503285	0.0166847478503285	12.5172019170746	3
1452	144	255	1.2295	6.12679980594539	9.65712144396449	0.534318907864723	-0.256810921352773	54	0.148618644937637	0.148618644937637	12.6658205620123	3
1462	145	255	1.2285	6.12193794145162	9.66198330845825	0.539180772358486	-0.108192276415136	55	-0.614694080583396	0.614694080583396	13.2805146425957	3
1472	146	255	1.2432	6.19340734950996	9.59051390039991	0.467711364300147	-0.722886356998531	56	-0.133369495700693	0.133369495700693	13.4138841382964	3
1482	147	255	1.248	6.21674429908003	9.56717695082984	0.444374414730078	-0.856255852699224	57	-0.0458559348129284	0.0458559348129284	13.4597400731093	3
1492	148	255	1.251	6.23132989256132	9.55259135734855	0.429788821248785	-0.902111787512152	58	0.0756906775311728	0.0756906775311728	13.5354307506405	3
1502	149	255	1.2515	6.23376082480821	9.55016042510167	0.427357889001902	-0.826421109980979	59	0.148618644937637	0.148618644937637	13.6840493955781	3
1512	150	255	1.2505	6.22889896031444	9.55502228959543	0.432219753495666	-0.677802465043342	60	0.172927967406464	0.172927967406464	13.8569773629846	3
1522	151	255	1.249	6.22160616357379	9.56231508633608	0.439512550236312	-0.504874497636878	61	0.240994070319174	0.240994070319174	14.0979714333037	3
1532	152	255	1.2461	6.20750675654188	9.576414493368	0.45361195726823	-0.263880427317704	62	0.0270720325935353	0.0270720325935353	14.1250434658973	3
1542	153	255	1.2476	6.21479955328252	9.56912169662735	0.446319160527583	-0.236808394724169	63	0.289612715256828	0.289612715256828	14.4146561811541	3
1552	154	255	1.2437	6.19583828175684	9.58808296815303	0.465280432053266	0.0528043205326595	64	-0.0653033927880009	0.0653033927880009	14.4799595739421	3
1562	155	255	1.2471	6.21236862103564	9.57155262887423	0.448750092774466	-0.0124990722553414	65	-0.113922037725638	0.113922037725638	14.5938816116677	3
1572	156	255	1.2515	6.23376082480821	9.55016042510167	0.427357889001902	-0.126421109980979	66	-0.181988140638347	0.181988140638347	14.7758697523061	3
1582	157	255	1.2573	6.26195963887204	9.52196161103783	0.399159074938067	-0.308409250619326	67	0.240994070319192	0.240994070319192	15.0168638226253	3
1592	158	255	1.2544	6.24786023184012	9.53606101806975	0.413258481969986	-0.0674151803001349	68	0.240994070319155	0.240994070319155	15.2578578929444	3
1602	159	255	1.2515	6.23376082480821	9.55016042510167	0.427357889001902	0.17357889001902	69	0.459777972538584	0.459777972538584	15.717635865483	3
1612	160	255	1.2441	6.19778302755435	9.58613822235553	0.46333568625576	0.633356862557605	70	0.1	0.1	15.817635865483	3
1622	161	255	1.2441	6.19778302755435	9.58613822235553	0.46333568625576	0.733356862557605	71	0.0270720325935181	0.0270720325935181	15.8447078980765	3
1632	162	255	1.2456	6.205075824295	9.57884542561488	0.456042889515112	0.760428895151123	72	-0.352153397920103	0.352153397920103	16.1968612959966	3
1642	163	255	1.2549	6.25029116408701	9.53363008582287	0.410827549723102	0.40827549723102	73	-0.162540682663275	0.162540682663275	16.3594019786599	3
1652	164	255	1.2603	6.27654523235333	9.50737601755654	0.384573481456775	0.245734814567745	74	-0.0166847478503468	0.0166847478503468	16.3760867265103	3
1662	165	255	1.2627	6.28821370713837	9.49570754277151	0.37290500667174	0.229050066717398	75	-0.0653033927880009	0.0653033927880009	16.4413901192983	3
1672	166	255	1.2661	6.30474404641717	9.47917720349271	0.35637466739294	0.163746673929397	76	-0.021546612344101	0.021546612344101	16.4629367316424	3
1682	167	255	1.2686	6.31689870765158	9.4670225422583	0.34422000615853	0.142200061585296	77	0.221546612344101	0.221546612344101	16.6844833439865	3
1692	168	255	1.2661	6.30474404641717	9.47917720349271	0.35637466739294	0.363746673929398	78	0.172927967406482	0.172927967406482	16.857411311393	3
1702	169	255	1.2646	6.29745124967652	9.48647000023335	0.363667464133588	0.53667464133588	79	0.240994070319156	0.240994070319156	17.0984053817121	3
1712	170	255	1.2617	6.2833518426446	9.50056940726527	0.377766871165504	0.777668711655036	80	0.216684747850346	0.216684747850346	17.3150901295625	3
1722	171	255	1.2593	6.27168336785957	9.5122378820503	0.389435345950538	0.994353459505382	81	0.265303392788001	0.265303392788001	17.5803935223505	3
1732	172	255	1.2559	6.25515302858077	9.5287682213291	0.405965685229338	1.25965685229338	82	0.38685000513212	0.38685000513212	17.9672435274826	3
1742	173	255	1.25	6.22646802806756	9.55745322184232	0.43465068574255	1.6465068574255	83	-0.138231360194483	0.138231360194483	18.1054748876771	3
1752	174	255	1.2549	6.25029116408701	9.53363008582287	0.410827549723102	1.50827549723102	84	-0.585522893620778	0.585522893620778	18.6909977812978	3
1762	175	255	1.269	6.31884345344908	9.46507779646079	0.342275260361024	0.922752603610242	85	-0.473700010264222	0.473700010264222	19.1646977915621	3
1772	176	255	1.2808	6.37621345447551	9.40770779543437	0.284905259334602	0.44905259334602	86	-0.25491610804483	0.25491610804483	19.4196138996069	3
1782	177	255	1.2881	6.41170506527999	9.37221618462988	0.249413648530119	0.19413648530119	87	0.503534752982466	0.503534752982466	19.9231486525894	3
1792	178	255	1.2798	6.37135158998174	9.41256965992813	0.289767123828366	0.697671238283657	88	-0.162540682663275	0.162540682663275	20.0856893352526	3
1802	179	255	1.2852	6.39760565824807	9.3863155916618	0.263513055562038	0.535130555620382	89	0.0562432195561177	0.0562432195561177	20.1419325548087	3
1812	180	255	1.2861	6.40198133629246	9.38193991361742	0.25913737751765	0.5913737751765	90	-0.37646272038893	0.37646272038893	20.5183952751977	3
1822	181	255	1.2959	6.44962760833135	9.33429364157852	0.211491105478757	0.214911054787569	91	0.338231360194465	0.338231360194465	20.8566266353921	3
1832	182	255	1.291	6.4258044723119	9.35811677759797	0.235314241498203	0.553142414982035	92	-0.113922037725656	0.113922037725656	20.9705486731178	3
1842	183	255	1.2954	6.44719667608447	9.3367245738254	0.213922037725638	0.439220377256379	93	-0.327844075451276	0.327844075451276	21.2983927485691	3
1852	184	255	1.3042	6.4899810836296	9.29394016628028	0.17113763018051	0.111376301805103	94	0.527844075451276	0.527844075451276	21.8262368240204	3
1862	185	255	1.2954	6.44719667608447	9.3367245738254	0.213922037725638	0.639220377256379	95	-0.327844075451276	0.327844075451276	22.1540808994716	3
1872	186	255	1.3042	6.4899810836296	9.29394016628028	0.17113763018051	0.311376301805103	96	0.552153397920121	0.552153397920121	22.7062342973917	3
1882	187	255	1.2949	6.44476574383759	9.33915550607229	0.216352969972522	0.863529699725224	97	0.240994070319174	0.240994070319174	22.9472283677109	3
1892	188	255	1.292	6.43066633680567	9.35325491310421	0.23045237700444	1.1045237700444	98	-0.230606785576002	0.230606785576002	23.1778351532869	3
1902	189	255	1.2988	6.46372701536327	9.32019423454661	0.19739169844684	0.873916984468396	99	0.547291533426331	0.547291533426331	23.7251266867133	3
1912	190	255	1.2896	6.41899786202063	9.36492338788924	0.242120851789473	1.42120851789473	100	-1.06198561400971	1.06198561400971	24.787112300723	3
1922	191	255	1.3135	6.53519642342161	9.24872482648827	0.125922290388502	0.359222903885018	101	0.625081365326567	0.625081365326567	25.4121936660495	3
1932	192	255	1.3027	6.48268828688895	9.30123296302092	0.178430426921159	0.984304269211585	102	-0.162540682663293	0.162540682663293	25.5747343487128	3
1942	193	255	1.3081	6.50894235515528	9.27497889475459	0.152176358654829	0.821763586548293	103	0.0270720325935359	0.0270720325935359	25.6018063813064	3
1952	194	255	1.3096	6.51623515189593	9.26768609801395	0.144883561914183	0.848835619141828	104	-0.206297463107175	0.206297463107175	25.8081038444135	3
1962	195	255	1.3159	6.54686489820664	9.23705635170323	0.114253815603465	0.642538156034654	105	0.313922037725638	0.313922037725638	26.1220258821392	3
1972	196	255	1.3115	6.52547269443408	9.25844855547579	0.135646019376029	0.956460193760291	106	-0.211159327600912	0.211159327600912	26.3331852097401	3
1982	197	255	1.3179	6.55658862719417	9.2273326227157	0.104530086615938	0.74530086615938	107	0.172927967406464	0.172927967406464	26.5061131771465	3
1992	198	255	1.3164	6.54929583045352	9.23462541945635	0.111822883356584	0.918228833565844	108	-0.186850005132102	0.186850005132102	26.6929631822786	3
2002	199	255	1.3223	6.57798083096673	9.20594041894314	0.0831378828433742	0.731378828433742	109	-0.731378828433742	0.731378828433742	27.4243420107124	3
2012	200	255	1.3394	6.66111871381011	9.12280253609977	0	0	110	NA	NA	NA	3
