# Supplementary material for: Assessment of crusting effects on interrill erosion by laser scanning
Source: PeerJ. 2020 Jan 31;8:e8487. doi: 10.7717/peerj.8487 (PMC6996510; doi:10.7717/peerj.8487)
Supplement: Data S1 — Each has two transects and four subplots. [file peerj-08-8487-s001.zip › raw data for uploading/cs10transectbright.txt]

x	y	z	cal	h	h2	h0mm	code	deltah	absh	cumsumh	number
312	311	255	1.3984	6.94796871894222	8.87387507401902	0	0	1	0.206297463107175	0.206297463107175	0.206297463107175	1
313	312	255	1.3921	6.9173389726315	8.90450482032974	0.0306297463107175	0.206297463107175	2	1.11060425894736	1.11060425894736	1.31690172205454	1
314	313	255	1.3672	6.79627854673676	9.02556524622447	0.151690172205454	1.31690172205454	3	1.58706697933628	1.58706697933628	2.90396870139081	1
315	314	255	1.3325	6.62757184880313	9.1942719441581	0.320396870139081	2.90396870139081	4	0.823754253815279	0.823754253815279	3.72772295520609	1
316	315	255	1.3135	6.53519642342161	9.28664736953963	0.412772295520609	3.72772295520609	5	0.896682221221725	0.896682221221725	4.62440517642782	1
317	316	255	1.293	6.43552820129943	9.3863155916618	0.512440517642782	4.62440517642782	6	0.235468650069739	0.235468650069739	4.85987382649756	1
318	317	255	1.2861	6.40198133629246	9.41986245666877	0.545987382649756	4.85987382649756	7	-0.479225430513622	0.479225430513622	5.33909925701118	1
319	318	255	1.2939	6.43990387934382	9.38193991361741	0.508064839598394	4.38064839598394	8	-1.62176358654829	1.62176358654829	6.96086284355947	1
320	319	255	1.3252	6.59208023799865	9.22976355496258	0.355888480943564	2.75888480943564	9	0.21115932760093	0.21115932760093	7.1720221711604	1
321	320	255	1.3188	6.56096430523856	9.26087948772268	0.387004413703657	2.97004413703657	10	0.940439001665589	0.940439001665589	8.11246117282599	1
322	321	255	1.2974	6.456920405072	9.36492338788923	0.491048313870216	3.91048313870216	11	0.590384758114586	0.590384758114586	8.70284593094058	1
323	322	255	1.2832	6.38788192926054	9.43396186370069	0.560086789681675	4.50086789681675	12	0.56607543564574	0.56607543564574	9.26892136658632	1
324	323	255	1.2695	6.32127438569597	9.50056940726527	0.626694333246249	5.06694333246249	13	0.230606785575985	0.230606785575985	9.4995281521623	1
325	324	255	1.2627	6.28821370713837	9.53363008582287	0.659755011803847	5.29755011803847	14	-0.100000000000001	0.100000000000001	9.5995281521623	1
326	325	255	1.2627	6.28821370713837	9.53363008582287	0.659755011803847	5.19755011803847	15	-0.979997473371379	0.979997473371379	10.5795256255337	1
327	326	255	1.2808	6.37621345447551	9.44563033848573	0.571755264466709	4.21755264466709	16	-0.950826286408797	0.950826286408797	11.5303519119425	1
328	327	255	1.2983	6.46129608311639	9.36054770984485	0.48667263582583	3.2667263582583	17	0.707069505964897	0.707069505964897	12.2374214179074	1
329	328	255	1.2817	6.3805891325199	9.44125466044134	0.567379586422319	3.97379586422319	18	1.06198561400975	1.06198561400975	13.2994070319171	1
330	329	255	1.2578	6.26439057111892	9.55745322184231	0.683578147823294	5.03578147823294	19	0.254916108044811	0.254916108044811	13.5543231399619	1
331	330	255	1.2505	6.22889896031444	9.59294483264679	0.719069758627775	5.29069758627775	20	-0.882760183496088	0.882760183496088	14.437083323458	1
332	331	255	1.2666	6.30717497866405	9.51466881429718	0.640793740278166	4.40793740278166	21	0.138231360194448	0.138231360194448	14.5753146836525	1
333	332	255	1.2617	6.2833518426446	9.53849195031663	0.664616876297611	4.54616876297611	22	0.541766113176914	0.541766113176914	15.1170807968294	1
334	333	255	1.2485	6.21917523132691	9.60266856163432	0.728793487615302	5.08793487615302	23	0.493147468239294	0.493147468239294	15.6102282650687	1
335	334	255	1.2363	6.15986048450298	9.66198330845825	0.788108234439232	5.58108234439232	24	-0.172927967406483	0.172927967406483	15.7831562324752	1
336	335	255	1.2378	6.16715328124363	9.6546905117176	0.780815437698584	5.40815437698584	25	0.138231360194466	0.138231360194466	15.9213875926696	1
337	336	255	1.2329	6.14333014522419	9.67851364773705	0.80463857371803	5.5463857371803	26	-0.454916108044811	0.454916108044811	16.3763037007144	1
338	337	255	1.2402	6.17882175602867	9.64302203693257	0.769146962913549	5.09146962913549	27	-0.362540682663293	0.362540682663293	16.7388443833777	1
339	338	255	1.2456	6.205075824295	9.61676796866624	0.74289289464722	4.7289289464722	28	0.113922037725637	0.113922037725637	16.8527664211034	1
340	339	255	1.2412	6.18368362052243	9.6381601724388	0.764285098419784	4.84285098419783	29	-0.430606785575983	0.430606785575983	17.2833732066794	1
341	340	255	1.248	6.21674429908003	9.6050994938812	0.731224419862185	4.41224419862185	30	1.91767376491228	1.91767376491228	19.2010469715916	1
342	341	255	1.2065	6.0149769225888	9.80686687037243	0.932991796353413	6.32991796353413	31	0.872372898752915	0.872372898752915	20.0734198703445	1
343	342	255	1.1865	5.91773963271351	9.90410416024772	1.0302290862287	7.20229086228704	32	0.113922037725637	0.113922037725637	20.1873419080702	1
344	343	255	1.1821	5.89634742894095	9.92549636402029	1.05162129000127	7.31621290001268	33	-2.16629240984991	2.16629240984991	22.3536343179201	1
345	344	255	1.2246	6.10297666992594	9.7188671230353	0.844992049016277	5.14992049016277	34	-1.71413901192983	1.71413901192983	24.0677733298499	1
346	345	255	1.2578	6.26439057111892	9.55745322184231	0.683578147823294	3.43578147823294	35	0.848063576284071	0.848063576284071	24.915836906134	1
347	346	255	1.2383	6.16958421349051	9.65225957947072	0.778384505451701	4.28384505451701	36	1.94198308738111	1.94198308738111	26.8578199935151	1
348	347	255	1.1963	5.9653859047524	9.85645788820883	0.982582814189811	6.22582814189811	37	0.493147468239276	0.493147468239276	27.3509674617544	1
349	348	255	1.1841	5.90607115792848	9.91577263503276	1.04189756101374	6.71897561013739	38	0.254916108044794	0.254916108044794	27.6058835697992	1
350	349	255	1.1768	5.870579547124	9.95126424583724	1.07738917181822	6.97389171818218	39	-0.547291533426331	0.547291533426331	28.1531751032255	1
351	350	255	1.186	5.91530870046663	9.9065350924946	1.03266001847559	6.42660018475585	40	-1.73844833439864	1.73844833439864	29.8916234376241	1
352	351	255	1.2197	6.07915353390649	9.74269025905474	0.868815185035722	4.68815185035722	41	-0.503534752982467	0.503534752982467	30.3951581906066	1
353	352	255	1.228	6.11950700920474	9.70233678375649	0.828461709737475	4.18461709737475	42	-0.362540682663274	0.362540682663274	30.7576988732699	1
354	353	255	1.2334	6.14576107747107	9.67608271549017	0.802207641471147	3.82207641471147	43	0.206297463107175	0.206297463107175	30.9639963363771	1
355	354	255	1.2271	6.11513133116035	9.70671246180088	0.832837387781865	4.02837387781865	44	0.566075435645723	0.566075435645723	31.5300717720228	1
356	355	255	1.2134	6.04852378759578	9.77332000536546	0.899444931346437	4.59444931346437	45	0.254916108044812	0.254916108044812	31.7849878800676	1
357	356	255	1.2061	6.0130321767913	9.80881161616994	0.934936542150918	4.84936542150918	46	-0.620219500832795	0.620219500832795	32.4052073809004	1
358	357	255	1.2168	6.06505412687458	9.75678966608666	0.882914592067639	4.22914592067639	47	-1.59745426407946	1.59745426407946	34.0026616449798	1
359	358	255	1.2476	6.21479955328252	9.60704423967871	0.733169165659692	2.63169165659692	48	-0.0513813550623627	0.0513813550623627	34.0540430000422	1
360	359	255	1.2466	6.20993768878876	9.61190610417247	0.738031030153456	2.58031030153456	49	0.18685000513212	0.18685000513212	34.2408930051743	1
361	360	255	1.2407	6.18125268827555	9.64059110468569	0.766716030666668	2.76716030666668	50	0.682760183496087	0.682760183496087	34.9236531886704	1
362	361	255	1.2246	6.10297666992594	9.7188671230353	0.844992049016277	3.44992049016277	51	0.755688150902552	0.755688150902552	35.679341339573	1
363	362	255	1.207	6.01740785483568	9.80443593812555	0.930560864106532	4.20560864106532	52	0.157678818169502	0.157678818169502	35.8370201577425	1
364	363	255	1.2017	5.99163997301873	9.8302038199425	0.956328745923482	4.36328745923482	53	0.113922037725637	0.113922037725637	35.9509421954681	1
365	364	255	1.1973	5.97024776924617	9.85159602371506	0.977720949696046	4.47720949696046	54	-0.620219500832794	0.620219500832794	36.5711616963009	1
366	365	255	1.208	6.02226971932945	9.79957407363178	0.925698999612766	3.85698999612766	55	-0.64452882330164	0.64452882330164	37.2156905196025	1
367	366	255	1.2192	6.07672260165961	9.74512119130162	0.871246117282602	3.21246117282602	56	0.230606785576002	0.230606785576002	37.4462973051785	1
368	367	255	1.2124	6.04366192310201	9.77818186985922	0.904306795840203	3.44306795840203	57	0.517456790708104	0.517456790708104	37.9637540958866	1
369	368	255	1.1997	5.9819162440312	9.83992754893003	0.966052474911013	3.96052474911013	58	0.779997473371362	0.779997473371362	38.743751569258	1
370	369	255	1.1816	5.89391649669407	9.92792729626717	1.05405222224815	4.74052222248149	59	0.609832216089623	0.609832216089623	39.3535837853476	1
371	370	255	1.167	5.8229332750851	9.99891051787613	1.12503544385711	5.35035443857112	60	0.566075435645758	0.566075435645758	39.9196592209934	1
372	371	255	1.1533	5.75632573152053	10.0655180614407	1.19164298742169	5.91642987421687	61	0.634141538558433	0.634141538558433	40.5538007595518	1
373	372	255	1.1382	5.68291157766468	10.1389322152965	1.26505714127753	6.55057141277531	62	1.15922290388502	1.15922290388502	41.7130236634368	1
374	373	255	1.1123	5.55698928727618	10.2648545056851	1.39097943166603	7.70979431666032	63	0.444528823301639	0.444528823301639	42.1575524867385	1
375	374	255	1.1011	5.50253640494602	10.3193073880152	1.4454323139962	8.15432313996196	64	0.352153397920086	0.352153397920086	42.5097058846586	1
376	375	255	1.0918	5.45732106515401	10.3645227278072	1.4906476537882	8.50647653788205	65	0.113922037725638	0.113922037725638	42.6236279223842	1
377	376	255	1.0874	5.43592886138145	10.3859149315798	1.51203985756077	8.62039857560769	66	0.040994070319174	0.040994070319174	42.6646219927034	1
378	377	255	1.0845	5.42182945434953	10.4000143386117	1.52613926459269	8.66139264592686	67	0.211159327600928	0.211159327600928	42.8757813203043	1
379	378	255	1.0781	5.39071352158944	10.4311302713718	1.55725519735278	8.87255197352779	68	0.0166847478503467	0.0166847478503467	42.8924660681547	1
380	379	255	1.0757	5.3790450468044	10.4427987461568	1.56892367213781	8.88923672137814	69	-0.051381355062345	0.051381355062345	42.943847423217	1
381	380	255	1.0747	5.37418318231064	10.4476606106506	1.57378553663158	8.83785536631579	70	-0.172927967406464	0.172927967406464	43.1167753906235	1
382	381	255	1.0762	5.38147597905128	10.44036781391	1.56649273989093	8.66492739890933	71	-0.571600855895175	0.571600855895175	43.6883762465186	1
383	382	255	1.0859	5.4286360646408	10.3932077283204	1.51933265430142	8.09332654301415	72	0.230606785576002	0.230606785576002	43.9189830320946	1
384	383	255	1.0791	5.3955753860832	10.426268406878	1.55239333285902	8.32393332859015	73	0.400772042857739	0.400772042857739	44.3197550749524	1
385	384	255	1.0688	5.34549818179743	10.4763456111638	1.60247053714479	8.72470537144789	74	-0.386850005132102	0.386850005132102	44.7066050800845	1
386	385	255	1.0747	5.37418318231064	10.4476606106506	1.57378553663158	8.33785536631579	75	-0.430606785576002	0.430606785576002	45.1372118656605	1
387	386	255	1.0815	5.40724386086824	10.414599932093	1.54072485807398	7.90724858073979	76	-0.907069505964897	0.907069505964897	46.0442813716254	1
388	387	255	1.0981	5.48795081146473	10.3338929814965	1.46001790747749	7.00017907477489	77	-3.13866530860283	3.13866530860283	49.1829466802282	1
389	388	255	1.1606	5.79181734232501	10.0300264506362	1.15615137661721	3.86151376617206	78	0.206297463107156	0.206297463107156	49.3892441433354	1
390	389	255	1.1543	5.76118759601429	10.0606561969469	1.18678112292792	4.06781122927922	79	0.541766113176914	0.541766113176914	49.9310102565123	1
391	390	255	1.1411	5.6970109846966	10.1248328082646	1.25095773424561	4.60957734245613	80	0.609832216089623	0.609832216089623	50.5408424726019	1
392	391	255	1.1265	5.62602776308764	10.1958160298736	1.32194095585458	5.21940955854576	81	0.663312725521032	0.663312725521032	51.2041551981229	1
393	392	255	1.1108	5.54969649053554	10.2721473024257	1.39827222840668	5.88272228406679	82	0.517456790708104	0.517456790708104	51.721611988831	1
394	393	255	1.0981	5.48795081146473	10.3338929814965	1.46001790747749	6.40017907477489	83	0.609832216089623	0.609832216089623	52.3314442049207	1
395	394	255	1.0835	5.41696758985576	10.4048762031055	1.53100112908645	7.01001129086452	84	0.420219500832796	0.420219500832796	52.7516637057535	1
396	395	255	1.0728	5.36494563977248	10.4568981531887	1.58302307916973	7.43023079169731	85	0.56607543564574	0.56607543564574	53.3177391413992	1
397	396	255	1.0591	5.29833809620791	10.5235056967533	1.64963062273431	7.99630622734305	86	0.0653033927880013	0.0653033927880013	53.3830425341872	1
398	397	255	1.0557	5.28180775692911	10.5400360360321	1.66616096201311	8.06160962013105	87	-0.265303392788002	0.265303392788002	53.6483459269752	1
399	398	255	1.0591	5.29833809620791	10.5235056967533	1.64963062273431	7.79630622734305	88	-1.16961018862819	1.16961018862819	54.8179561156034	1
400	399	255	1.0811	5.40529911507073	10.4165446778905	1.54266960387149	6.62669603871486	89	-1.78220511484252	1.78220511484252	56.6001612304459	1
401	400	255	1.1157	5.57351962655498	10.2483241664063	1.37444909238723	4.84449092387234	90	0.755688150902552	0.755688150902552	57.3558493813485	1
402	401	255	1.0981	5.48795081146473	10.3338929814965	1.46001790747749	5.60017907477489	91	0.609832216089623	0.609832216089623	57.9656815974381	1
403	402	255	1.0835	5.41696758985576	10.4048762031055	1.53100112908645	6.21001129086452	92	0.682760183496088	0.682760183496088	58.6484417809342	1
404	403	255	1.0674	5.33869157150616	10.4831522214551	1.60927714743606	6.8927714743606	93	-0.075690677531191	0.075690677531191	58.7241324584654	1
405	404	255	1.0669	5.33626063925927	10.485583153702	1.61170807968294	6.81708079682941	94	-0.362540682663292	0.362540682663292	59.0866731411287	1
406	405	255	1.0723	5.3625147075256	10.4593290854356	1.58545401141661	6.45454011416612	95	-0.430606785575967	0.430606785575967	59.5172799267046	1
407	406	255	1.0791	5.3955753860832	10.426268406878	1.55239333285902	6.02393332859015	96	-0.814694080583394	0.814694080583394	60.331974007288	1
408	407	255	1.0938	5.46704479414154	10.3547989988197	1.48092392480068	5.20923924800676	97	-1.87944240471783	1.87944240471783	62.2114164120059	1
409	408	255	1.1304	5.64498903461332	10.1768547583479	1.30297968432889	3.32979684328893	98	0.449390687795395	0.449390687795395	62.6608070998012	1
410	409	255	1.1191	5.59004996583378	10.2317938271275	1.35791875310843	3.77918753108432	99	0.872372898752915	0.872372898752915	63.5331799985542	1
411	410	255	1.0991	5.49281267595849	10.3290311170027	1.45515604298372	4.65156042983724	100	1.06198561400973	1.06198561400973	64.5951656125639	1
412	411	255	1.0752	5.37661411455752	10.4452296784037	1.5713546043847	5.71354604384696	101	1.56275765686747	1.56275765686747	66.1579232694314	1
413	412	255	1.041	5.21033834887077	10.6115054440905	1.73763037007144	7.27630370071443	102	0.352153397920103	0.352153397920103	66.5100766673515	1
414	413	255	1.0317	5.16512300907876	10.6567207838825	1.78284570986345	7.62845709863453	103	0.279225430513638	0.279225430513638	66.7893020978651	1
415	414	255	1.0239	5.1272004660274	10.6946433269338	1.82076825291482	7.90768252914817	104	-0.051381355062345	0.051381355062345	66.8406834529274	1
416	415	255	1.0229	5.12233860153363	10.6995051914276	1.82563011740858	7.85630117408583	105	0.395910178363968	0.395910178363968	67.2365936312914	1
417	416	255	1.0127	5.07274758369724	10.749096209264	1.87522113524498	8.25221135244979	106	-0.454916108044812	0.454916108044812	67.6915097393362	1
418	417	255	1.02	5.10823919450172	10.7136045984595	1.8397295244405	7.79729524440498	107	-0.0756906775311732	0.0756906775311732	67.7672004168674	1
419	418	255	1.0195	5.10580826225484	10.7160355307064	1.84216045668738	7.72160456687381	108	-0.00762457461848065	0.00762457461848065	67.7748249914859	1
420	419	255	1.0176	5.09657071971668	10.7252730732446	1.85139799922553	7.71397999225533	109	-0.0270720325935354	0.0270720325935354	67.8018970240794	1
421	420	255	1.0161	5.08927792297604	10.7325658699852	1.85869079596618	7.68690795966179	110	NA	NA	NA	1
3121	311	255	1.3022	6.48025735464207	9.34158643831917	0.299490852815893	2.99490852815893	1	-3.09490852815893	3.09490852815893	3.09490852815893	2
3131	312	255	1.3638	6.77974820745796	9.04209558550327	0	-0.1	2	0.425081365326549	0.425081365326549	3.51998989348548	2
3141	313	255	1.353	6.72724007092531	9.09460372203593	0.052508136532655	0.32508136532655	3	0.63414153855845	0.63414153855845	4.15413143204393	2
3151	314	255	1.3379	6.65382591706946	9.16801787589177	0.1259222903885	0.959222903885	4	1.23215087129148	1.23215087129148	5.38628230333541	2
3161	315	255	1.3105	6.52061082994031	9.30123296302092	0.259137377517648	2.19137377517648	5	1.13005171692244	1.13005171692244	6.51633402025785	2
3171	316	255	1.2852	6.39760565824807	9.42423813471316	0.382142549209892	3.32142549209892	6	1.324526296673	1.324526296673	7.84086031693085	2
3181	317	255	1.2559	6.25515302858077	9.56669076438046	0.524595178877192	4.64595178877192	7	0.687622047989841	0.687622047989841	8.52848236492069	2
3191	318	255	1.2397	6.17639082378178	9.64545296917945	0.603357383676176	5.33357383676176	8	-0.673700010264203	0.673700010264203	9.20218237518489	2
3201	319	255	1.2515	6.23376082480821	9.58808296815303	0.545987382649756	4.65987382649756	9	-2.02043647503699	2.02043647503699	11.2226188502219	2
3211	320	255	1.291	6.4258044723119	9.39603932064933	0.353943735146057	2.63943735146057	10	-0.100000000000001	0.100000000000001	11.3226188502219	2
3221	321	255	1.291	6.4258044723119	9.39603932064933	0.353943735146057	2.53943735146057	11	-0.0513813550623627	0.0513813550623627	11.3740002052842	2
3231	322	255	1.29	6.42094260781814	9.40090118514309	0.358805599639821	2.48805599639821	12	0.536904248683158	0.536904248683158	11.9109044539674	2
3241	323	255	1.2769	6.35725218294982	9.46459161001141	0.422496024508137	3.02496024508137	13	-0.0756906775311723	0.0756906775311723	11.9865951314986	2
3251	324	255	1.2764	6.35482125070294	9.46702254225829	0.424926956755019	2.94926956755019	14	-0.124309322468828	0.124309322468828	12.1109044539674	2
3261	325	255	1.2769	6.35725218294982	9.46459161001141	0.422496024508137	2.82496024508137	15	0.21115932760093	0.21115932760093	12.3220637815683	2
3271	326	255	1.2705	6.32613625018973	9.4957075427715	0.45361195726823	3.0361195726823	16	0.254916108044811	0.254916108044811	12.5769798896131	2
3281	327	255	1.2632	6.29064463938525	9.53119915357598	0.489103568072711	3.29103568072711	17	0.0896127152568109	0.0896127152568109	12.66659260487	2
3291	328	255	1.2593	6.27168336785957	9.55016042510166	0.508064839598392	3.38064839598392	18	0.468838145770468	0.468838145770468	13.1354307506404	2
3301	329	255	1.2476	6.21479955328252	9.60704423967871	0.564948654175438	3.84948654175439	19	0.284087295007375	0.284087295007375	13.4195180456478	2
3311	330	255	1.2397	6.17639082378178	9.64545296917945	0.603357383676176	4.13357383676176	20	-0.294474579750583	0.294474579750583	13.7139926253984	2
3321	331	255	1.2437	6.19583828175684	9.62600551120439	0.583909925701118	3.83909925701118	21	0.327844075451276	0.327844075451276	14.0418367008497	2
3331	332	255	1.2349	6.15305387421172	9.66878991874952	0.626694333246245	4.16694333246245	22	0.138231360194483	0.138231360194483	14.1800680610441	2
3341	333	255	1.23	6.12923073819227	9.69261305476897	0.650517469265694	4.30517469265694	23	-0.503534752982467	0.503534752982467	14.6836028140266	2
3351	334	255	1.2383	6.16958421349051	9.65225957947072	0.610163993967447	3.80163993967447	24	0.425081365326585	0.425081365326585	15.1086841793532	2
3361	335	255	1.2275	6.11707607695786	9.70476771600338	0.662672130500106	4.22672130500106	25	-0.362540682663292	0.362540682663292	15.4712248620165	2
3371	336	255	1.2329	6.14333014522419	9.67851364773705	0.636418062233776	3.86418062233776	26	0.138231360194448	0.138231360194448	15.6094562222109	2
3381	337	255	1.228	6.11950700920474	9.70233678375649	0.660241198253221	4.00241198253221	27	-0.245855934812929	0.245855934812929	15.8553121570239	2
3391	338	255	1.231	6.13409260268603	9.6877511902752	0.645655604771928	3.75655604771928	28	0.663312725521032	0.663312725521032	16.5186248825449	2
3401	339	255	1.2153	6.05776133013393	9.7640824628273	0.721986877324031	4.41986877324031	29	0.138231360194466	0.138231360194466	16.6568562427394	2
3411	340	255	1.2104	6.03393819411448	9.78790559884675	0.745810013343478	4.55810013343478	30	0.230606785575984	0.230606785575984	16.8874630283153	2
3421	341	255	1.2036	6.00087751555689	9.82096627740435	0.778870691901076	4.78870691901076	31	0.327844075451275	0.327844075451275	17.2153071037666	2
3431	342	255	1.1948	5.95809310801176	9.86375068494948	0.821655099446204	5.11655099446204	32	-0.313922037725638	0.313922037725638	17.5292291414923	2
3441	343	255	1.1992	5.97948531178432	9.84235848117691	0.80026289567364	4.8026289567364	33	-0.717456790708086	0.717456790708086	18.2466859322003	2
3451	344	255	1.2119	6.04123099085513	9.7806128021061	0.738517216602832	4.08517216602832	34	-1.04806357628409	1.04806357628409	19.2947495084844	2
3461	345	255	1.2314	6.13603734848354	9.6858064444777	0.643710858974423	3.03710858974423	35	-0.503534752982466	0.503534752982466	19.7982842614669	2
3471	346	255	1.2397	6.17639082378178	9.64545296917945	0.603357383676176	2.53357383676176	36	0.420219500832813	0.420219500832813	20.2185037622997	2
3481	347	255	1.229	6.1243688736985	9.69747491926273	0.655379333759457	2.95379333759457	37	0.279225430513638	0.279225430513638	20.4977291928133	2
3491	348	255	1.2212	6.08644633064714	9.73539746231409	0.693301876810821	3.23301876810821	38	1.44121104452337	1.44121104452337	21.9389402373367	2
3501	349	255	1.1895	5.9323252261948	9.88951856676643	0.847422981263158	4.67422981263158	39	0.138231360194447	0.138231360194447	22.0771715975312	2
3511	350	255	1.1846	5.90850209017536	9.91334170278587	0.871246117282602	4.81246117282602	40	-0.338231360194447	0.338231360194447	22.4154029577256	2
3521	351	255	1.1895	5.9323252261948	9.88951856676643	0.847422981263158	4.47422981263158	41	-0.858450861027278	0.858450861027278	23.2738538187529	2
3531	352	255	1.2051	6.00817031229753	9.8136734806637	0.77157789516043	3.6157789516043	42	-0.027072032593535	0.027072032593535	23.3009258513464	2
3541	353	255	1.2036	6.00087751555689	9.82096627740435	0.778870691901076	3.58870691901076	43	-0.362540682663293	0.362540682663293	23.6634665340097	2
3551	354	255	1.209	6.02713158382321	9.79471220913802	0.752616623634747	3.22616623634747	44	0.327844075451293	0.327844075451293	23.991310609461	2
3561	355	255	1.2002	5.98434717627809	9.83749661668315	0.795401031179876	3.55401031179876	45	-0.240994070319174	0.240994070319174	24.2323046797802	2
3571	356	255	1.2031	5.99844658331	9.82339720965123	0.781301624147959	3.31301624147959	46	-1.24253815603467	1.24253815603467	25.4748428358149	2
3581	357	255	1.2266	6.11270039891347	9.70914339404776	0.667047808544492	2.07047808544492	47	-0.265303392787983	0.265303392787983	25.7401462286028	2
3591	358	255	1.23	6.12923073819227	9.69261305476897	0.650517469265694	1.80517469265694	48	-0.741766113176931	0.741766113176931	26.4819123417798	2
3601	359	255	1.2432	6.19340734950996	9.62843644345127	0.586340857948001	1.06340857948001	49	0.352153397920103	0.352153397920103	26.8340657396999	2
3611	360	255	1.2339	6.14819200971795	9.67365178324328	0.631556197740011	1.41556197740011	50	0.493147468239277	0.493147468239277	27.3272132079391	2
3621	361	255	1.2217	6.08887726289402	9.73296653006721	0.690870944563938	1.90870944563938	51	0.493147468239277	0.493147468239277	27.8203606761784	2
3631	362	255	1.2095	6.0295625160701	9.79228127689114	0.750185691387866	2.40185691387866	52	0.468838145770449	0.468838145770449	28.2891988219489	2
3641	363	255	1.1978	5.97267870149305	9.84916509146818	0.807069505964911	2.87069505964911	53	-0.00276271012470852	0.00276271012470852	28.2919615320736	2
3651	364	255	1.1958	5.96295497250552	9.85888882045571	0.81679323495244	2.8679323495244	54	0.0653033927880009	0.0653033927880009	28.3572649248616	2
3661	365	255	1.1924	5.94642463322672	9.87541915973451	0.83332357423124	2.9332357423124	55	0.254916108044811	0.254916108044811	28.6121810329064	2
3671	366	255	1.1851	5.91093302242224	9.91091077053899	0.868815185035722	3.18815185035721	56	-0.620219500832813	0.620219500832813	29.2324005337392	2
3681	367	255	1.1958	5.96295497250552	9.85888882045571	0.81679323495244	2.5679323495244	57	0.0409940703191558	0.0409940703191558	29.2733946040584	2
3691	368	255	1.1929	5.9488555654736	9.87298822748763	0.830892641984356	2.60892641984356	58	-0.0756906775311541	0.0756906775311541	29.3490852815895	2
3701	369	255	1.1924	5.94642463322672	9.87541915973451	0.83332357423124	2.5332357423124	59	0.303534752982449	0.303534752982449	29.652620034572	2
3711	370	255	1.1841	5.90607115792848	9.91577263503276	0.873677049529485	2.83677049529485	60	0.254916108044793	0.254916108044793	29.9075361426168	2
3721	371	255	1.1768	5.870579547124	9.95126424583724	0.909168660333965	3.09168660333965	61	1.28076951622914	1.28076951622914	31.1883056588459	2
3731	372	255	1.1484	5.73250259550108	10.0893411974602	1.04724561195688	4.37245611956878	62	1.44121104452336	1.44121104452336	32.6295167033693	2
3741	373	255	1.1167	5.57838149104875	10.2434623019125	1.20136671640921	5.81366716409215	63	0.872372898752898	0.872372898752898	33.5018896021222	2
3751	374	255	1.0967	5.48114420117346	10.3406995917878	1.2986040062845	6.68604006284505	64	0.235468650069738	0.235468650069738	33.7373582521919	2
3761	375	255	1.0898	5.44759733616648	10.3742464567948	1.33215087129148	6.92150871291478	65	0.0166847478503644	0.0166847478503644	33.7540430000423	2
3771	376	255	1.0874	5.43592886138145	10.3859149315798	1.34381934607651	6.93819346076515	66	0.303534752982466	0.303534752982466	34.0575777530247	2
3781	377	255	1.0791	5.3955753860832	10.426268406878	1.38417282137476	7.24172821374761	67	-0.406297463107157	0.406297463107157	34.4638752161319	2
3791	378	255	1.0854	5.42620513239392	10.3956386605673	1.35354307506405	6.83543075064046	68	-0.148618644937655	0.148618644937655	34.6124938610695	2
3801	379	255	1.0864	5.43106699688768	10.3907767960736	1.34868121057028	6.6868121057028	69	0.0896127152568109	0.0896127152568109	34.7021065763263	2
3811	380	255	1.0825	5.412105725362	10.4097380675992	1.36764248209596	6.77642482095961	70	-0.576462720388931	0.576462720388931	35.2785692967153	2
3821	381	255	1.0923	5.45975199740089	10.3620917955603	1.31999621005707	6.19996210057068	71	-0.503534752982447	0.503534752982447	35.7821040496977	2
3831	382	255	1.1006	5.50010547269914	10.3217383202621	1.27964273475882	5.69642734758824	72	0.40077204285774	0.40077204285774	36.1828760925555	2
3841	383	255	1.0903	5.45002826841336	10.3718155245479	1.3297199390446	6.09719939044598	73	0.658450861027277	0.658450861027277	36.8413269535827	2
3851	384	255	1.0747	5.37418318231064	10.4476606106506	1.40556502514733	6.75565025147325	74	-0.527844075451276	0.527844075451276	37.369171029034	2
3861	385	255	1.0835	5.41696758985576	10.4048762031055	1.3627806176022	6.22780617602198	75	-0.668838145770449	0.668838145770449	38.0380091748045	2
3871	386	255	1.0952	5.47385140443281	10.3479923885284	1.30589680302515	5.55896803025153	76	-0.625081365326585	0.625081365326585	38.6630905401311	2
3881	387	255	1.106	5.52635954096547	10.2954842519958	1.25338866649249	4.93388666492494	77	-0.999444931346434	0.999444931346434	39.6625354714775	2
3891	388	255	1.1245	5.61630403410011	10.2055397588611	1.16344417335785	3.93444173357851	78	-0.503534752982449	0.503534752982449	40.1660702244599	2
3901	389	255	1.1328	5.65665750939836	10.1651862835629	1.12309069805961	3.43090698059606	79	-0.289612715256828	0.289612715256828	40.4556829397168	2
3911	390	255	1.1367	5.67561878092404	10.1462250120372	1.10412942653392	3.14129426533923	80	-0.0756906775311728	0.0756906775311728	40.5313736172479	2
3921	391	255	1.1362	5.67318784867716	10.1486559442841	1.10656035878081	3.06560358780806	81	-0.197237289875292	0.197237289875292	40.7286109071232	2
3931	392	255	1.1382	5.68291157766468	10.1389322152965	1.09683662979328	2.86836629793277	82	0.303534752982466	0.303534752982466	41.0321456601057	2
3941	393	255	1.1299	5.64255810236644	10.1792856905948	1.13719010509152	3.17190105091523	83	0.517456790708086	0.517456790708086	41.5496024508138	2
3951	394	255	1.1172	5.58081242329563	10.2410313696656	1.19893578416233	3.68935784162332	84	0.755688150902571	0.755688150902571	42.3052906017164	2
3961	395	255	1.0996	5.49524360820537	10.3266001847559	1.28450459925259	4.44504599252589	85	0.254916108044793	0.254916108044793	42.5602067097611	2
3971	396	255	1.0923	5.45975199740089	10.3620917955603	1.31999621005707	4.69996210057068	86	0.425081365326568	0.425081365326568	42.9852880750877	2
3981	397	255	1.0815	5.40724386086824	10.414599932093	1.37250434658973	5.12504346589725	87	-0.197237289875274	0.197237289875274	43.182525364963	2
3991	398	255	1.0835	5.41696758985576	10.4048762031055	1.3627806176022	4.92780617602198	88	-0.668838145770449	0.668838145770449	43.8513635107334	2
4001	399	255	1.0952	5.47385140443281	10.3479923885284	1.30589680302515	4.25896803025153	89	-0.313922037725638	0.313922037725638	44.1652855484591	2
4011	400	255	1.0996	5.49524360820537	10.3266001847559	1.28450459925259	3.94504599252589	90	-0.124309322468845	0.124309322468845	44.2895948709279	2
4021	401	255	1.1001	5.49767454045226	10.324169252509	1.2820736670057	3.82073667005704	91	0.138231360194482	0.138231360194482	44.4278262311224	2
4031	402	255	1.0952	5.47385140443281	10.3479923885284	1.30589680302515	3.95896803025153	92	0.420219500832795	0.420219500832795	44.8480457319552	2
4041	403	255	1.0845	5.42182945434953	10.4000143386117	1.35791875310843	4.37918753108432	93	-0.240994070319174	0.240994070319174	45.0890398022744	2
4051	404	255	1.0874	5.43592886138145	10.3859149315798	1.34381934607651	4.13819346076515	94	0.040994070319174	0.040994070319174	45.1300338725935	2
4061	405	255	1.0845	5.42182945434953	10.4000143386117	1.35791875310843	4.17918753108432	95	-0.406297463107157	0.406297463107157	45.5363313357007	2
4071	406	255	1.0908	5.45245920066025	10.369384592301	1.32728900679772	3.77289006797716	96	-0.221546612344118	0.221546612344118	45.7578779480448	2
4081	407	255	1.0933	5.46461386189466	10.3572299310666	1.3151343455633	3.55134345563305	97	-0.503534752982466	0.503534752982466	46.2614127010273	2
4091	408	255	1.1016	5.5049673371929	10.3168764557683	1.27478087026506	3.04780870265058	98	0.113922037725638	0.113922037725638	46.3753347387529	2
4101	409	255	1.0972	5.48357513342034	10.3382686595409	1.29617307403762	3.16173074037622	99	-0.1	0.1	46.4753347387529	2
4111	410	255	1.0972	5.48357513342034	10.3382686595409	1.29617307403762	3.06173074037622	100	-0.00276271012469076	0.00276271012469076	46.4780974488776	2
4121	411	255	1.0952	5.47385140443281	10.3479923885284	1.30589680302515	3.05896803025153	101	0.444528823301604	0.444528823301604	46.9226262721792	2
4131	412	255	1.084	5.41939852210265	10.4024452708586	1.36034968535531	3.50349685355313	102	0.707069505964932	0.707069505964932	47.6296957781442	2
4141	413	255	1.0674	5.33869157150616	10.4831522214551	1.44105663595181	4.21056635951806	103	0.731378828433724	0.731378828433724	48.3610746065779	2
4151	414	255	1.0503	5.25555368866278	10.5662901042985	1.52419451879518	4.94194518795179	104	0.18685000513212	0.18685000513212	48.54792461171	2
4161	415	255	1.0444	5.22686868814957	10.5949751048117	1.55287951930839	5.12879519308391	105	0.46883814577045	0.46883814577045	49.0167627574804	2
4171	416	255	1.0327	5.16998487357253	10.6518589193887	1.60976333388544	5.59763333885436	106	0.138231360194447	0.138231360194447	49.1549941176749	2
4181	417	255	1.0278	5.14616173755308	10.6756820554082	1.63358646990488	5.7358646990488	107	0.303534752982466	0.303534752982466	49.4585288706574	2
4191	418	255	1.0195	5.10580826225484	10.7160355307064	1.67393994520313	6.03939945203127	108	-0.172927967406464	0.172927967406464	49.6314568380638	2
4201	419	255	1.021	5.11310105899548	10.7087427339658	1.66664714846248	5.86647148462481	109	-0.600772042857757	0.600772042857757	50.2322288809216	2
4211	420	255	1.0313	5.16317826328126	10.65866552968	1.6165699441767	5.26569944176705	110	NA	NA	NA	2
3122	311	255	1.3198	6.56582616973232	9.21809508017755	0.00486186449376369	0.0486186449376369	1	-0.148618644937637	0.148618644937637	0.148618644937637	3
3132	312	255	1.3208	6.57068803422609	9.21323321568379	0	-0.1	2	0.444528823301622	0.444528823301622	0.593147468239259	3
3142	313	255	1.3096	6.51623515189593	9.26768609801395	0.0544528823301622	0.344528823301622	3	-0.265303392788001	0.265303392788001	0.85845086102726	3
3152	314	255	1.313	6.53276549117472	9.25115575873515	0.0379225430513621	0.0792254305136211	4	-0.148618644937637	0.148618644937637	1.0070695059649	3
3162	315	255	1.314	6.53762735566849	9.24629389424138	0.0330606785575984	-0.0693932144240158	5	0.327844075451294	0.327844075451294	1.33491358141619	3
3172	316	255	1.3052	6.49484294812336	9.28907830178651	0.0758450861027278	0.258450861027278	6	0.327844075451276	0.327844075451276	1.66275765686747	3
3182	317	255	1.2964	6.45205854057823	9.33186270933164	0.118629493647855	0.586294936478554	7	-0.124309322468845	0.124309322468845	1.78706697933631	3
3192	318	255	1.2969	6.45448947282512	9.32943177708476	0.116198561400971	0.461985614009708	8	-0.0756906775311549	0.0756906775311549	1.86275765686747	3
3202	319	255	1.2964	6.45205854057823	9.33186270933164	0.118629493647855	0.386294936478554	9	-0.527844075451276	0.527844075451276	2.39060173231874	3
3212	320	255	1.3052	6.49484294812336	9.28907830178651	0.0758450861027278	-0.141549138972722	10	0.235468650069739	0.235468650069739	2.62607038238848	3
3222	321	255	1.2983	6.46129608311639	9.32262516679349	0.109391951109702	0.0939195110970167	11	-0.124309322468827	0.124309322468827	2.75037970485731	3
3232	322	255	1.2988	6.46372701536327	9.32019423454661	0.106961018862819	-0.0303898113718105	12	-0.0319338970872905	0.0319338970872905	2.7823136019446	3
3242	323	255	1.2974	6.456920405072	9.32700084483788	0.11376762915409	-0.0623237084591011	13	-0.0270720325935359	0.0270720325935359	2.80938563453813	3
3252	324	255	1.2959	6.44962760833135	9.33429364157852	0.121060425894736	-0.0893957410526369	14	0.186850005132102	0.186850005132102	2.99623563967024	3
3262	325	255	1.29	6.42094260781814	9.36297864209173	0.149745426407947	0.0974542640794651	15	0.254916108044812	0.254916108044812	3.25115174771505	3
3272	326	255	1.2827	6.38545099701366	9.39847025289621	0.185237037212428	0.352370372124277	16	-0.0756906775311728	0.0756906775311728	3.32684242524622	3
3282	327	255	1.2822	6.38302006476678	9.4009011851431	0.18766796945931	0.276679694593104	17	0.468838145770449	0.468838145770449	3.79568057101667	3
3292	328	255	1.2705	6.32613625018973	9.45778499972014	0.244551784036355	0.745517840363553	18	0.0653033927880012	0.0653033927880012	3.86098396380467	3
3302	329	255	1.2671	6.30960591091093	9.47431533899894	0.261082123315155	0.810821233151555	19	0.162540682663275	0.162540682663275	4.02352464646795	3
3312	330	255	1.2617	6.2833518426446	9.50056940726527	0.287336191581483	0.973361915814829	20	0.113922037725638	0.113922037725638	4.13744668419358	3
3322	331	255	1.2573	6.26195963887204	9.52196161103783	0.308728395354047	1.08728395354047	21	-0.00762457461846311	0.00762457461846311	4.14507125881205	3
3332	332	255	1.2554	6.25272209633389	9.53119915357599	0.3179659378922	1.079659378922	22	-0.0756906775311905	0.0756906775311905	4.22076193634324	3
3342	333	255	1.2549	6.25029116408701	9.53363008582287	0.320396870139081	1.00396870139081	23	-0.265303392787983	0.265303392787983	4.48606532913122	3
3352	334	255	1.2583	6.2668215033658	9.51709974654407	0.303866530860283	0.73866530860283	24	-0.0027627101247083	0.0027627101247083	4.48882803925593	3
3362	335	255	1.2563	6.25709777437828	9.5268234755316	0.313590259847812	0.735902598478122	25	-0.1	0.1	4.58882803925593	3
3372	336	255	1.2563	6.25709777437828	9.5268234755316	0.313590259847812	0.635902598478122	26	-0.1	0.1	4.68882803925593	3
3382	337	255	1.2563	6.25709777437828	9.5268234755316	0.313590259847812	0.535902598478122	27	-0.148618644937655	0.148618644937655	4.83744668419358	3
3392	338	255	1.2573	6.26195963887204	9.52196161103783	0.308728395354047	0.387283953540467	28	0.15767881816952	0.15767881816952	4.9951255023631	3
3402	339	255	1.252	6.23619175705509	9.54772949285478	0.334496277170999	0.544962771709987	29	0.113922037725638	0.113922037725638	5.10904754008874	3
3412	340	255	1.2476	6.21479955328252	9.56912169662735	0.355888480943563	0.658884809435625	30	0.0215466123441188	0.0215466123441188	5.13059415243286	3
3422	341	255	1.2451	6.20264489204811	9.58127635786176	0.368043142177974	0.680431421779744	31	-0.124309322468827	0.124309322468827	5.25490347490169	3
3432	342	255	1.2456	6.205075824295	9.57884542561488	0.365612209931092	0.556122099310917	32	-0.197237289875292	0.197237289875292	5.45214076477698	3
3442	343	255	1.2476	6.21479955328252	9.56912169662735	0.355888480943563	0.358884809435625	33	-0.0270720325935359	0.0270720325935359	5.47921279737052	3
3452	344	255	1.2461	6.20750675654188	9.576414493368	0.363181277684209	0.331812776842089	34	0.016684747850364	0.016684747850364	5.49589754522088	3
3462	345	255	1.2437	6.19583828175684	9.58808296815303	0.374849752469245	0.348497524692453	35	-0.0756906775311905	0.0756906775311905	5.57158822275207	3
3472	346	255	1.2432	6.19340734950996	9.59051390039991	0.377280684716126	0.272806847161263	36	0.186850005132103	0.186850005132103	5.75843822788417	3
3482	347	255	1.2373	6.16472234899675	9.61919890091312	0.405965685229337	0.459656852293365	37	0.230606785576002	0.230606785576002	5.98904501346018	3
3492	348	255	1.2305	6.13166167043915	9.65225957947072	0.439026363786937	0.690263637869367	38	0.303534752982466	0.303534752982466	6.29257976644264	3
3502	349	255	1.2222	6.0913081951409	9.69261305476897	0.479379839085183	0.993798390851833	39	0.113922037725638	0.113922037725638	6.40650180416828	3
3512	350	255	1.2178	6.06991599136834	9.71400525854153	0.500772042857747	1.10772042857747	40	-0.338231360194465	0.338231360194465	6.74473316436274	3
3522	351	255	1.2227	6.09373912738779	9.69018212252209	0.476948906838301	0.769489068383006	41	-0.406297463107175	0.406297463107175	7.15103062746992	3
3532	352	255	1.229	6.1243688736985	9.65955237621137	0.446319160527583	0.363191605275831	42	0.0166847478503646	0.0166847478503646	7.16771537532028	3
3542	353	255	1.2266	6.11270039891347	9.67122085099641	0.45798763531262	0.379876353126196	43	-0.313922037725656	0.313922037725656	7.48163741304594	3
3552	354	255	1.231	6.13409260268603	9.64982864722384	0.436595431540054	0.0659543154005399	44	0.0896127152568105	0.0896127152568105	7.57125012830275	3
3562	355	255	1.2271	6.11513133116035	9.66878991874952	0.455556703065735	0.15556703065735	45	-0.143756780443864	0.143756780443864	7.71500690874661	3
3572	356	255	1.228	6.11950700920474	9.66441424070513	0.451181025021349	0.0118102502134859	46	-0.221546612344119	0.221546612344119	7.93655352109073	3
3582	357	255	1.2305	6.13166167043915	9.65225957947072	0.439026363786937	-0.209736362130633	47	-0.192375425381519	0.192375425381519	8.12892894647225	3
3592	358	255	1.2324	6.1408992129773	9.64302203693257	0.429788821248785	-0.402111787512152	48	0.089612715256811	0.089612715256811	8.21854166172906	3
3602	359	255	1.2285	6.12193794145162	9.66198330845825	0.448750092774466	-0.312499072255341	49	0.138231360194465	0.138231360194465	8.35677302192353	3
3612	360	255	1.2236	6.09811480543218	9.6858064444777	0.472573228793912	-0.174267712060876	50	-0.148618644937655	0.148618644937655	8.50539166686118	3
3622	361	255	1.2246	6.10297666992594	9.68094457998393	0.467711364300147	-0.322886356998531	51	0.113922037725638	0.113922037725638	8.61931370458682	3
3632	362	255	1.2202	6.08158446615338	9.7023367837565	0.489103568072711	-0.208964319272893	52	-0.197237289875274	0.197237289875274	8.81655099446209	3
3642	363	255	1.2222	6.0913081951409	9.69261305476897	0.479379839085183	-0.406201609148167	53	-0.00276271012472629	0.00276271012472629	8.81931370458682	3
3652	364	255	1.2202	6.08158446615338	9.7023367837565	0.489103568072711	-0.408964319272893	54	-0.0319338970872907	0.0319338970872907	8.85124760167411	3
3662	365	255	1.2188	6.07477785586211	9.70914339404777	0.495910178363982	-0.440898216360184	55	-0.143756780443882	0.143756780443882	8.99500438211799	3
3672	366	255	1.2197	6.07915353390649	9.70476771600338	0.491534500319593	-0.584654996804066	56	0.181988140638347	0.181988140638347	9.17699252275634	3
3682	367	255	1.2139	6.05095471984266	9.73296653006721	0.519733314383428	-0.402666856165719	57	-0.192375425381537	0.192375425381537	9.36936794813788	3
3692	368	255	1.2158	6.06019226238081	9.72372898752906	0.510495771845275	-0.595042281547256	58	0.138231360194466	0.138231360194466	9.50759930833235	3
3702	369	255	1.2109	6.03636912636137	9.74755212354851	0.534318907864721	-0.456810921352789	59	0.327844075451293	0.327844075451293	9.83544338378364	3
3712	370	255	1.2021	5.99358471881624	9.79033653109364	0.57710331540985	-0.128966845901496	60	0.0653033927879831	0.0653033927879831	9.90074677657162	3
3722	371	255	1.1987	5.97705437953744	9.80686687037243	0.593633654688649	-0.0636634531135127	61	0.15767881816952	0.15767881816952	10.0584255947411	3
3732	372	255	1.1934	5.95128649772049	9.83263475218939	0.619401536505601	0.0940153650560072	62	1.04253815603467	1.04253815603467	11.1009637507758	3
3742	373	255	1.1699	5.83703268211702	9.94688856779285	0.733655352109068	1.13655352109068	63	0.920991543690535	0.920991543690535	12.0219552944663	3
3752	374	255	1.1489	5.73493352774797	10.0489877221619	0.835754506478121	2.05754506478121	64	0.775135608877624	0.775135608877624	12.797090903344	3
3762	375	255	1.1309	5.6474199668602	10.1365012830497	0.923268067365884	2.83268067365884	65	0.590384758114551	0.590384758114551	13.3874756614585	3
3772	376	255	1.1167	5.57838149104875	10.2055397588611	0.992306543177339	3.42306543177339	66	0.0166847478503636	0.0166847478503636	13.4041604093089	3
3782	377	255	1.1143	5.56671301626371	10.2172082336462	1.00397501796238	3.43975017962375	67	-0.0999999999999996	0.0999999999999996	13.5041604093089	3
3792	378	255	1.1143	5.56671301626371	10.2172082336462	1.00397501796238	3.33975017962375	68	-0.313922037725638	0.313922037725638	13.8180824470345	3
3802	379	255	1.1187	5.58810522003628	10.1958160298736	0.982582814189811	3.02582814189811	69	-0.479225430513639	0.479225430513639	14.2973078775482	3
3812	380	255	1.1265	5.62602776308764	10.1578934868222	0.944660271138448	2.54660271138447	70	-0.381988140638348	0.381988140638348	14.6792960181865	3
3822	381	255	1.1323	5.65422657715147	10.1296946727584	0.916461457074613	2.16461457074613	71	-0.245855934812927	0.245855934812927	14.9251519529994	3
3832	382	255	1.1353	5.66881217063277	10.1151090792771	0.90187586359332	1.9187586359332	72	0.517456790708086	0.517456790708086	15.4426087437075	3
3842	383	255	1.1226	5.60706649156196	10.1768547583479	0.963621542664129	2.43621542664129	73	-0.143756780443864	0.143756780443864	15.5863655241514	3
3852	384	255	1.1235	5.61144216960635	10.1724790803035	0.959245864619742	2.29245864619742	74	-0.00762457461848109	0.00762457461848109	15.5939900987699	3
3862	385	255	1.1216	5.60220462706819	10.1817166228417	0.968483407157894	2.28483407157894	75	-0.406297463107157	0.406297463107157	16.000287561877	3
3872	386	255	1.1279	5.63283437337891	10.151086876531	0.937853660847178	1.87853660847178	76	-0.552153397920121	0.552153397920121	16.5524409597971	3
3882	387	255	1.1372	5.67804971317092	10.105871536739	0.892638321055166	1.32638321055166	77	-0.148618644937637	0.148618644937637	16.7010596047348	3
3892	388	255	1.1382	5.68291157766468	10.1010096722452	0.887776456561403	1.17776456561403	78	-0.148618644937637	0.148618644937637	16.8496782496724	3
3902	389	255	1.1392	5.68777344215845	10.0961478077514	0.882914592067639	1.02914592067639	79	-0.0513813550623632	0.0513813550623632	16.9010596047348	3
3912	390	255	1.1382	5.68291157766468	10.1010096722452	0.887776456561403	0.977764565614025	80	-0.168066102912692	0.168066102912692	17.0691257076475	3
3922	391	255	1.1396	5.68971818795595	10.0942030619539	0.880969846270133	0.809698462701334	81	-0.124309322468827	0.124309322468827	17.1934350301163	3
3932	392	255	1.1401	5.69214912020284	10.091772129707	0.878538914023251	0.685389140232506	82	-0.221546612344119	0.221546612344119	17.4149816424604	3
3942	393	255	1.1426	5.70430378143725	10.0796174684726	0.866384252788839	0.463842527888387	83	0.162540682663275	0.162540682663275	17.5775223251237	3
3952	394	255	1.1372	5.67804971317092	10.105871536739	0.892638321055166	0.626383210551662	84	0.444528823301641	0.444528823301641	18.0220511484253	3
3962	395	255	1.126	5.62359683084076	10.1603244190691	0.94709120338533	1.0709120338533	85	0.162540682663292	0.162540682663292	18.1845918310886	3
3972	396	255	1.1206	5.59734276257443	10.1865784873354	0.97334527165166	1.2334527165166	86	0.0166847478503285	0.0166847478503285	18.201276578939	3
3982	397	255	1.1182	5.58567428778939	10.1982469621205	0.985013746436692	1.25013746436692	87	-0.265303392787983	0.265303392787983	18.4665799717269	3
3992	398	255	1.1216	5.60220462706819	10.1817166228417	0.968483407157894	0.984834071578941	88	-0.240994070319174	0.240994070319174	18.7075740420461	3
4002	399	255	1.1245	5.61630403410011	10.1676172158098	0.954384000125977	0.743840001259767	89	-0.148618644937637	0.148618644937637	18.8561926869838	3
4012	400	255	1.1255	5.62116589859387	10.162755351316	0.949522135632213	0.59522135632213	90	-0.0270720325935536	0.0270720325935536	18.8832647195773	3
4022	401	255	1.124	5.61387310185323	10.1700481480566	0.956814932372858	0.568149323728576	91	0.206297463107192	0.206297463107192	19.0895621826845	3
4032	402	255	1.1177	5.58324335554251	10.2006778943674	0.987444678683577	0.774446786835769	92	-0.216684747850364	0.216684747850364	19.3062469305349	3
4042	403	255	1.1201	5.59491183032755	10.1890094195823	0.97577620389854	0.557762038985404	93	0.0653033927879831	0.0653033927879831	19.3715503233228	3
4052	404	255	1.1167	5.57838149104875	10.2055397588611	0.992306543177339	0.623065431773387	94	-0.386850005132102	0.386850005132102	19.7584003284549	3
4062	405	255	1.1226	5.60706649156196	10.1768547583479	0.963621542664129	0.236215426641285	95	-0.0513813550623454	0.0513813550623454	19.8097816835173	3
4072	406	255	1.1216	5.60220462706819	10.1817166228417	0.968483407157894	0.18483407157894	96	-0.124309322468826	0.124309322468826	19.9340910059861	3
4082	407	255	1.1221	5.60463555931508	10.1792856905948	0.966052474911011	0.0605247491101135	97	-0.00276271012470852	0.00276271012470852	19.9368537161108	3
4092	408	255	1.1201	5.59491183032755	10.1890094195823	0.97577620389854	0.057762038985405	98	0.181988140638347	0.181988140638347	20.1188418567492	3
4102	409	255	1.1143	5.56671301626371	10.2172082336462	1.00397501796238	0.239750179623752	99	0.425081365326567	0.425081365326567	20.5439232220757	3
4112	410	255	1.1035	5.51420487973106	10.2697163701788	1.05648315449503	0.664831544950319	100	0.230606785575984	0.230606785575984	20.7745300076517	3
4122	411	255	1.0967	5.48114420117346	10.3027770487364	1.08954383305263	0.895438330526304	101	0.303534752982466	0.303534752982466	21.0780647606342	3
4132	412	255	1.0884	5.44079072587521	10.3431305240347	1.12989730835088	1.19897308350877	102	-0.313922037725638	0.313922037725638	21.3919867983598	3
4142	413	255	1.0928	5.46218292964778	10.3217383202621	1.10850510457831	0.885051045783132	103	-0.0756906775311905	0.0756906775311905	21.467677475891	3
4152	414	255	1.0923	5.45975199740089	10.324169252509	1.11093603682519	0.809360368251941	104	0.0409940703191736	0.0409940703191736	21.5086715462102	3
4162	415	255	1.0894	5.44565259036897	10.3382686595409	1.12503544385711	0.850354438571115	105	0.0215466123441188	0.0215466123441188	21.5302181585543	3
4172	416	255	1.0869	5.43349792913456	10.3504233207753	1.13719010509152	0.871901050915234	106	0.230606785575984	0.230606785575984	21.7608249441303	3
4182	417	255	1.0801	5.40043725057697	10.3834839993329	1.17025078364912	1.10250783649122	107	0.0653033927880009	0.0653033927880009	21.8261283369183	3
4192	418	255	1.0767	5.38390691129817	10.4000143386117	1.18678112292792	1.16781122927922	108	0.113922037725638	0.113922037725638	21.9400503746439	3
4202	419	255	1.0723	5.3625147075256	10.4214065423843	1.20817332670049	1.28173326700486	109	-0.00276271012472629	0.00276271012472629	21.9428130847687	3
4212	420	255	1.0703	5.35279097853807	10.4311302713718	1.21789705568801	1.27897055688013	110	NA	NA	NA	3
