# Supplementary material for: Assessment of crusting effects on interrill erosion by laser scanning
Source: PeerJ. 2020 Jan 31;8:e8487. doi: 10.7717/peerj.8487 (PMC6996510; doi:10.7717/peerj.8487)
Supplement: Data S1 — Each has two transects and four subplots. [file peerj-08-8487-s001.zip › raw data for uploading/cs11plotc.txt]

x	y	z	cal	h	code	deltah	absh	cumsumh	number
1	464.43	259.19	1.019	5.10337733000795	11.2027081665322	1	0.00194474579750548	0.00194474579750548	0.00194474579750548	1
2	457.64	253.94	1.0186	5.10143258421045	11.2046529123297	2	0.00486186449376369	0.00486186449376369	0.00680661029126917	1
3	464.21	253.85	1.0176	5.09657071971668	11.2095147768235	3	0.00972372898752916	0.00972372898752916	0.0165303392787983	1
4	474.74	244.21	1.0156	5.08684699072915	11.219238505811	4	-0.0335468650069757	0.0335468650069757	0.050077204285774	1
5	474.26	231.22	1.0225	5.12039385573613	11.1856916408041	5	0.028685000513212	0.028685000513212	0.078762204798986	1
6	484.66	237.29	1.0166	5.09170885522292	11.2143766413173	6	-0.0165303392788001	0.0165303392788001	0.0952925440777861	1
7	484.47	251.05	1.02	5.10823919450172	11.1978463020385	7	0.00243093224688096	0.00243093224688096	0.097723476324667	1
8	490.1	253.03	1.0195	5.10580826225484	11.2002772342853	8	0.0213922037725656	0.0213922037725656	0.119115680097233	1
9	491.53	263.1	1.0151	5.08441605848227	11.2216694380579	9	-0.0403534752982466	0.0403534752982466	0.159469155395479	1
10	493.35	267.06	1.0234	5.12476953378052	11.1813159627597	10	0.0140994070319191	0.0140994070319191	0.173568562427398	1
11	476.6	278.82	1.0205	5.1106701267486	11.1954153697916	11	-0.0116684747850364	0.0116684747850364	0.185237037212435	1
12	484.97	278.04	1.0229	5.12233860153363	11.1837468950065	12	0.0306297463107175	0.0306297463107175	0.215866783523152	1
13	494.33	274.16	1.0166	5.09170885522292	11.2143766413173	13	-0.0116684747850346	0.0116684747850346	0.227535258308187	1
14	493.08	264.16	1.019	5.10337733000795	11.2027081665322	14	0.0140994070319174	0.0140994070319174	0.241634665340104	1
15	486.37	271.3	1.0161	5.08927792297604	11.2168075735642	15	-0.0165303392788019	0.0165303392788019	0.258165004618906	1
16	486.29	270.01	1.0195	5.10580826225484	11.2002772342853	16	-0.00729279674064465	0.00729279674064465	0.265457801359551	1
17	481.92	269.18	1.021	5.11310105899548	11.1929844375447	17	0.0165303392787983	0.0165303392787983	0.281988140638349	1
18	475.91	266.07	1.0176	5.09657071971668	11.2095147768235	18	-0.0238231360194465	0.0238231360194465	0.305811276657796	1
19	478.86	268.54	1.0225	5.12039385573613	11.1856916408041	19	0.0213922037725638	0.0213922037725638	0.327203480430359	1
20	474.4	268.87	1.0181	5.09900165196356	11.2070838445766	20	-0.00680661029127094	0.00680661029127094	0.33401009072163	1
21	478.12	253.78	1.0195	5.10580826225484	11.2002772342853	21	0.00923754253815368	0.00923754253815368	0.343247633259784	1
22	482	256.33	1.0176	5.09657071971668	11.2095147768235	22	-0.00923754253815368	0.00923754253815368	0.352485175797938	1
23	477.5	243.04	1.0195	5.10580826225484	11.2002772342853	23	0.00923754253815368	0.00923754253815368	0.361722718336091	1
24	475.79	231.94	1.0176	5.09657071971668	11.2095147768235	24	-0.0116684747850346	0.0116684747850346	0.373391193121126	1
25	479.98	230.06	1.02	5.10823919450172	11.1978463020385	25	-0.0121546612344119	0.0121546612344119	0.385545854355538	1
26	472.88	233.14	1.0225	5.12039385573613	11.1856916408041	26	0.0311159327600947	0.0311159327600947	0.416661787115633	1
27	492.54	248.91	1.0161	5.08927792297604	11.2168075735642	27	-0.0452153397920121	0.0452153397920121	0.461877126907645	1
28	480.36	247.43	1.0254	5.13449326276805	11.1715922337721	28	0.0379225430513639	0.0379225430513639	0.499799669959009	1
29	493.22	245.21	1.0176	5.09657071971668	11.2095147768235	29	0	0	0.499799669959009	1
30	492.1	234.87	1.0176	5.09657071971668	11.2095147768235	30	-0.0165303392787983	0.0165303392787983	0.516330009237807	1
31	469.17	234.94	1.021	5.11310105899548	11.1929844375447	31	0	0	0.516330009237807	1
32	461.62	232.12	1.021	5.11310105899548	11.1929844375447	32	0.00729279674064465	0.00729279674064465	0.523622805978452	1
33	450.71	230.61	1.0195	5.10580826225484	11.2002772342853	33	0.00243093224688451	0.00243093224688451	0.526053738225336	1
34	453.89	240.6	1.019	5.10337733000795	11.2027081665322	34	0	0	0.526053738225336	1
35	445.73	236.14	1.019	5.10337733000795	11.2027081665322	35	-0.00486186449376547	0.00486186449376547	0.530915602719102	1
36	427.52	234.53	1.02	5.10823919450172	11.1978463020385	36	-0.00243093224688096	0.00243093224688096	0.533346534965982	1
37	445.94	251.42	1.0205	5.1106701267486	11.1954153697916	37	0.00729279674064642	0.00729279674064642	0.540639331706629	1
38	444.84	252.32	1.019	5.10337733000795	11.2027081665322	38	-0.00972372898752916	0.00972372898752916	0.550363060694158	1
39	438.07	234.37	1.021	5.11310105899548	11.1929844375447	39	0.00972372898752916	0.00972372898752916	0.560086789681687	1
40	445.27	231.88	1.019	5.10337733000795	11.2027081665322	40	-0.0262540682663293	0.0262540682663293	0.586340857948016	1
41	448.41	244.95	1.0244	5.12963139827428	11.1764540982659	41	0.0281988140638347	0.0281988140638347	0.614539672011851	1
42	449.85	245.87	1.0186	5.10143258421045	11.2046529123297	42	-0.00194474579750548	0.00194474579750548	0.616484417809357	1
43	446.65	239.23	1.019	5.10337733000795	11.2027081665322	43	0.00437567804438643	0.00437567804438643	0.620860095853743	1
44	443.9	234.86	1.0181	5.09900165196356	11.2070838445766	44	0.0072927967406482	0.0072927967406482	0.628152892594391	1
45	450.9	258.33	1.0166	5.09170885522292	11.2143766413173	45	-0.0165303392788001	0.0165303392788001	0.644683231873191	1
46	478.74	274.3	1.02	5.10823919450172	11.1978463020385	46	-0.0140994070319174	0.0140994070319174	0.658782638905109	1
47	475.33	266.19	1.0229	5.12233860153363	11.1837468950065	47	0.0165303392787983	0.0165303392787983	0.675312978183907	1
48	475.57	279.22	1.0195	5.10580826225484	11.2002772342853	48	0.00923754253815368	0.00923754253815368	0.684550520722061	1
49	485.79	276.89	1.0176	5.09657071971668	11.2095147768235	49	-0.025767881816952	0.025767881816952	0.710318402539013	1
50	481.22	277	1.0229	5.12233860153363	11.1837468950065	50	0.00923754253815368	0.00923754253815368	0.719555945077166	1
51	480.46	278.96	1.021	5.11310105899548	11.1929844375447	51	0.00243093224688273	0.00243093224688273	0.721986877324049	1
52	487.02	278.49	1.0205	5.1106701267486	11.1954153697916	52	-0.00486186449376547	0.00486186449376547	0.726848741817815	1
53	476.54	267.48	1.0215	5.11553199124236	11.1905535052978	53	-0.00680661029127094	0.00680661029127094	0.733655352109086	1
54	481.67	260.84	1.0229	5.12233860153363	11.1837468950065	54	0.025767881816952	0.025767881816952	0.759423233926038	1
55	488.45	260.46	1.0176	5.09657071971668	11.2095147768235	55	0.00486186449376547	0.00486186449376547	0.764285098419803	1
56	492.28	254.8	1.0166	5.09170885522292	11.2143766413173	56	-0.0140994070319191	0.0140994070319191	0.778384505451722	1
57	488.25	259.12	1.0195	5.10580826225484	11.2002772342853	57	-0.0238231360194447	0.0238231360194447	0.802207641471167	1
58	476.51	260.61	1.0244	5.12963139827428	11.1764540982659	58	0.0092375425381519	0.0092375425381519	0.811445184009319	1
59	467.82	257.47	1.0225	5.12039385573613	11.1856916408041	59	-0.0116684747850329	0.0116684747850329	0.823113658794352	1
60	473.03	249.41	1.0249	5.13206233052116	11.174023166019	60	0.0306297463107157	0.0306297463107157	0.853743405105067	1
61	479	233.73	1.0186	5.10143258421045	11.2046529123297	61	-0.0354916108044812	0.0354916108044812	0.889235015909549	1
62	484.01	238.11	1.0259	5.13692419501493	11.1691613015253	62	0.0379225430513621	0.0379225430513621	0.927157558960911	1
63	474.61	235.57	1.0181	5.09900165196356	11.2070838445766	63	-0.0403534752982448	0.0403534752982448	0.967511034259156	1
64	477.74	235.37	1.0264	5.13935512726181	11.1667303692784	64	0.0549390687795395	0.0549390687795395	1.02245010303869	1
65	477.98	230.48	1.0151	5.08441605848227	11.2216694380579	65	-0.0359777972538584	0.0359777972538584	1.05842790029255	1
66	469.88	230.75	1.0225	5.12039385573613	11.1856916408041	66	-0.00680661029127094	0.00680661029127094	1.06523451058382	1
67	479.97	241.97	1.0239	5.1272004660274	11.1788850305128	67	0.0452153397920121	0.0452153397920121	1.11044985037584	1
68	488.26	252.4	1.0146	5.08198512623539	11.2241003703048	68	-0.0452153397920121	0.0452153397920121	1.15566519016785	1
69	490.84	256.53	1.0239	5.1272004660274	11.1788850305128	69	0.0257678818169538	0.0257678818169538	1.1814330719848	1
70	494.7	238.03	1.0186	5.10143258421045	11.2046529123297	70	0.0145855934812928	0.0145855934812928	1.1960186654661	1
71	483.23	249.45	1.0156	5.08684699072915	11.219238505811	71	-0.00972372898752916	0.00972372898752916	1.20574239445362	1
72	483.84	253.52	1.0176	5.09657071971668	11.2095147768235	72	-0.0213922037725638	0.0213922037725638	1.22713459822619	1
73	473.14	255.3	1.022	5.11796292348925	11.1881225730509	73	0	0	1.22713459822619	1
74	474.69	256.95	1.022	5.11796292348925	11.1881225730509	74	0.0189612715256811	0.0189612715256811	1.24609586975187	1
75	479.48	254.95	1.0181	5.09900165196356	11.2070838445766	75	-0.0140994070319156	0.0140994070319156	1.26019527678378	1
76	465.96	252.06	1.021	5.11310105899548	11.1929844375447	76	0.0452153397920103	0.0452153397920103	1.3054106165758	1
77	472.29	239.71	1.0117	5.06788571920347	11.2381997773367	77	-0.0427844075451276	0.0427844075451276	1.34819502412092	1
78	465.26	233.16	1.0205	5.1106701267486	11.1954153697916	78	0.0262540682663275	0.0262540682663275	1.37444909238725	1
79	462.33	241.4	1.0151	5.08441605848227	11.2216694380579	79	-0.0189612715256811	0.0189612715256811	1.39341036391293	1
80	466.24	248.81	1.019	5.10337733000795	11.2027081665322	80	0	0	1.39341036391293	1
81	479.45	252.65	0.10596	0.664300572621186	11.2027081665322	81	0	0	1.39341036391293	1
82	482.88	239.29	1.019	5.10337733000795	11.2027081665322	82	0.00437567804438643	0.00437567804438643	1.39778604195732	1
83	476.61	236.29	1.0181	5.09900165196356	11.2070838445766	83	0.00243093224688273	0.00243093224688273	1.4002169742042	1
84	467.9	247.34	1.0176	5.09657071971668	11.2095147768235	84	0.00486186449376547	0.00486186449376547	1.40507883869797	1
85	480.6	247.91	1.0166	5.09170885522292	11.2143766413173	85	-0.0306297463107175	0.0306297463107175	1.43570858500868	1
86	475.14	255.91	1.0229	5.12233860153363	11.1837468950065	86	-0.0170165257281756	0.0170165257281756	1.45272511073686	1
87	483.21	230.25	1.0264	5.13935512726181	11.1667303692784	87	0.00972372898752916	0.00972372898752916	1.46244883972439	1
88	474.54	239.82	1.0244	5.12963139827428	11.1764540982659	88	0.0238231360194447	0.0238231360194447	1.48627197574383	1
89	476.6	241.14	1.0195	5.10580826225484	11.2002772342853	89	-0.00729279674064465	0.00729279674064465	1.49356477248448	1
90	455.6	241.2	1.021	5.11310105899548	11.1929844375447	90	-0.0140994070319191	0.0140994070319191	1.5076641795164	1
91	455.95	243.29	1.0239	5.1272004660274	11.1788850305128	91	0.0116684747850364	0.0116684747850364	1.51933265430143	1
92	459.42	244.82	1.0215	5.11553199124236	11.1905535052978	92	0.00729279674064642	0.00729279674064642	1.52662545104208	1
93	457.98	254.35	1.02	5.10823919450172	11.1978463020385	93	0.00243093224688096	0.00243093224688096	1.52905638328896	1
94	452.37	256.9	1.0195	5.10580826225484	11.2002772342853	94	0.00923754253815368	0.00923754253815368	1.53829392582711	1
95	452.62	276.65	1.0176	5.09657071971668	11.2095147768235	95	-0.0165303392787983	0.0165303392787983	1.55482426510591	1
96	451.82	274.79	1.021	5.11310105899548	11.1929844375447	96	0.0286850005132102	0.0286850005132102	1.58350926561912	1
97	447.84	272.35	1.0151	5.08441605848227	11.2216694380579	97	-0.0238231360194465	0.0238231360194465	1.60733240163857	1
98	458.22	270.03	1.02	5.10823919450172	11.1978463020385	98	0	0	1.60733240163857	1
99	450.78	264.79	1.02	5.10823919450172	11.1978463020385	99	-0.00486186449376369	0.00486186449376369	1.61219426613233	1
100	456.24	267.17	1.021	5.11310105899548	11.1929844375447	100	-0.0116684747850364	0.0116684747850364	1.62386274091737	1
101	463.22	276.56	1.0234	5.12476953378052	11.1813159627597	101	0.025767881816952	0.025767881816952	1.64963062273432	1
102	464.32	278.01	1.0181	5.09900165196356	11.2070838445766	102	-0.00243093224688096	0.00243093224688096	1.6520615549812	1
103	465.5	279.56	1.0186	5.10143258421045	11.2046529123297	103	0.00729279674064642	0.00729279674064642	1.65935435172185	1
104	454.21	275.46	1.0171	5.0941397874698	11.2119457090704	104	-0.0238231360194465	0.0238231360194465	1.6831774877413	1
105	448.88	276.08	1.022	5.11796292348925	11.1881225730509	105	0.0121546612344101	0.0121546612344101	1.69533214897571	1
106	458.45	269.86	1.0195	5.10580826225484	11.2002772342853	106	-0.0165303392787983	0.0165303392787983	1.7118624882545	1
107	444.43	277.56	1.0229	5.12233860153363	11.1837468950065	107	0	0	1.7118624882545	1
108	444.75	272.96	1.0229	5.12233860153363	11.1837468950065	108	0.0189612715256828	0.0189612715256828	1.73082375978019	1
109	443.63	272.09	1.019	5.10337733000795	11.2027081665322	109	-0.0145855934812946	0.0145855934812946	1.74540935326148	1
110	443.18	277.39	1.022	5.11796292348925	11.1881225730509	110	0.0262540682663293	0.0262540682663293	1.77166342152781	1
111	423.96	277.23	1.0166	5.09170885522292	11.2143766413173	111	-0.0165303392788001	0.0165303392788001	1.78819376080661	1
112	431.61	274.83	1.02	5.10823919450172	11.1978463020385	112	0.0140994070319174	0.0140994070319174	1.80229316783853	1
113	425.31	270.22	1.0171	5.0941397874698	11.2119457090704	113	-0.118629493647855	0.118629493647855	1.92092266148638	1
114	416.2	271.04	1.0415	5.21276928111766	11.0933162154225	114	-0.173082375978016	0.173082375978016	2.0940050374644	1
115	406.21	275.66	1.0771	5.38585165709567	10.9202338394445	115	-0.178430426921159	0.178430426921159	2.27243546438556	1
116	393.22	279.25	1.1138	5.56428208401683	10.7418034125234	116	-0.0807069505964915	0.0807069505964915	2.35314241498205	1
117	394.79	268.23	1.1304	5.64498903461332	10.6610964619269	117	0.218783902219403	0.218783902219403	2.57192631720145	1
118	385.61	271.37	1.0854	5.42620513239392	10.8798803641463	118	-0.0598009332733032	0.0598009332733032	2.63172725047476	1
119	372.07	259.76	1.0977	5.48600606566722	10.820079430873	119	-0.543556450402875	0.543556450402875	3.17528370087763	1
120	370	278.35	1.2095	6.0295625160701	10.2765229804701	120	0.209060173231874	0.209060173231874	3.3843438741095	1
121	376.79	276.07	1.1665	5.82050234283822	10.485583153702	121	-0.1424526296673	0.1424526296673	3.5267965037768	1
122	370.79	278.57	1.1958	5.96295497250552	10.3431305240347	122	-0.050077204285774	0.050077204285774	3.57687370806258	1
123	363.47	265.52	1.2061	6.0130321767913	10.2930533197489	123	0.0359777972538566	0.0359777972538566	3.61285150531643	1
124	359.21	270.38	1.1987	5.97705437953744	10.3290311170027	124	0.320396870139081	0.320396870139081	3.93324837545552	1
125	362.67	278.07	1.1328	5.65665750939836	10.6494279871418	125	-0.270805852302683	0.270805852302683	4.2040542277582	1
126	366.56	265.32	1.1885	5.92746336170104	10.3786221348391	126	0.199336444244345	0.199336444244345	4.40339067200254	1
127	361.89	268.91	1.1475	5.72812691745669	10.5779585790835	127	-0.156552036699217	0.156552036699217	4.55994270870176	1
128	368.11	268.19	1.1797	5.88467895415591	10.4214065423843	128	0.303866530860283	0.303866530860283	4.86380923956204	1
129	375.03	261.48	1.1172	5.58081242329563	10.7252730732446	129	-0.125922290388502	0.125922290388502	4.98973152995055	1
130	381.23	268.05	1.1431	5.70673471368413	10.5993507828561	130	0.154607290901712	0.154607290901712	5.14433882085226	1
131	381.41	269.65	1.1113	5.55212742278242	10.7539580737578	131	-0.572241450916085	0.572241450916085	5.71658027176834	1
132	363.86	274.35	1.229	6.1243688736985	10.1817166228417	132	0.268374920055802	0.268374920055802	5.98495519182415	1
133	356.18	275.29	1.1738	5.8559939536427	10.4500915428975	133	-0.446319160527583	0.446319160527583	6.43127435235173	1
134	331.38	272.99	1.2656	6.30231311417029	10.0037723823699	134	0.0875135608877606	0.0875135608877606	6.51878791323949	1
135	328.75	259.51	1.2476	6.21479955328252	10.0912859432577	135	-0.225104326061297	0.225104326061297	6.74389223930079	1
136	333.16	252.46	1.2939	6.43990387934382	9.86618161719636	136	0.341789073911647	0.341789073911647	7.08568131321243	1
137	334.97	249.61	1.2236	6.09811480543218	10.207970691108	137	-0.109391951109703	0.109391951109703	7.19507326432214	1
138	328.48	261.71	1.2461	6.20750675654188	10.0985787399983	138	-0.0354916108044812	0.0354916108044812	7.23056487512662	1
139	320.88	260.07	1.2534	6.24299836734636	10.0630871291938	139	-0.209060173231872	0.209060173231872	7.43962504835849	1
140	320.7	264.11	1.2964	6.45205854057823	9.85402695596195	140	0.456042889515112	0.456042889515112	7.8956679378736	1
141	330.99	275.84	1.2026	5.99601565106312	10.3100698454771	141	-0.119115680097233	0.119115680097233	8.01478361797083	1
142	328.99	270.7	1.2271	6.11513133116035	10.1909541653798	142	-0.0306297463107157	0.0306297463107157	8.04541336428155	1
143	334.7	270.47	1.2334	6.14576107747107	10.1603244190691	143	-0.0690384758114568	0.0690384758114568	8.11445184009301	1
144	333.81	266.72	1.2476	6.21479955328252	10.0912859432577	144	-0.0568838145770449	0.0568838145770449	8.17133565467005	1
145	325.15	264.81	1.2593	6.27168336785957	10.0344021286806	145	-0.201767376491226	0.201767376491226	8.37310303116128	1
146	323.45	266.55	1.3008	6.4734507443508	9.83263475218939	146	-0.0782760183496105	0.0782760183496105	8.45137904951089	1
147	323.14	255.76	1.3169	6.55172676270041	9.75435873383978	147	0.214894410624392	0.214894410624392	8.66627346013528	1
148	324.86	239.39	0.14063	0.832861414620002	9.96925314446417	148	0.214894410624392	0.214894410624392	8.88116787075967	1
149	325.95	239.28	1.2285	6.12193794145162	10.1841475550886	149	-0.109391951109702	0.109391951109702	8.99055982186938	1
150	319.58	237.24	1.251	6.23132989256132	10.0747556039789	150	-0.0709832216089623	0.0709832216089623	9.06154304347834	1
151	319.43	234.46	1.2656	6.30231311417029	10.0037723823699	151	-0.00972372898752916	0.00972372898752916	9.07126677246587	1
152	319.59	240.56	1.2676	6.31203684315781	9.99404865338237	152	-0.102099154369055	0.102099154369055	9.17336592683492	1
153	329.56	252.66	1.2886	6.41413599752687	9.89194949901331	153	0.282474327087719	0.282474327087719	9.45584025392264	1
154	324.17	249.2	1.2305	6.13166167043915	10.174423826101	154	0.0549390687795395	0.0549390687795395	9.51077932270218	1
155	342.59	262.49	1.2192	6.07672260165961	10.2293628948806	155	0.0972372898752898	0.0972372898752898	9.60801661257747	1
156	336.84	271.08	1.1992	5.97948531178432	10.3266001847559	156	-0.192529833953074	0.192529833953074	9.80054644653054	1
157	336.06	266.75	1.2388	6.1720151457374	10.1340703508028	157	0.109391951109702	0.109391951109702	9.90993839764025	1
158	335.73	250.18	1.2163	6.06262319462769	10.2434623019125	158	-0.147314494161066	0.147314494161066	10.0572528918013	1
159	340.45	257.7	1.2466	6.20993768878876	10.0961478077514	159	-0.25622025882139	0.25622025882139	10.3134731506227	1
160	315.86	234.88	1.2993	6.46615794761015	9.83992754893004	160	0.0734141538558433	0.0734141538558433	10.3868873044785	1
161	324.87	231.82	1.2842	6.39274379375431	9.91334170278588	161	0.394297210444304	0.394297210444304	10.7811845149228	1
162	328.55	236.21	1.2031	5.99844658331	10.3076389132302	162	-0.446319160527583	0.446319160527583	11.2275036754504	1
163	324.66	232.38	1.2949	6.44476574383759	9.8613197527026	163	0.228021444757555	0.228021444757555	11.455525120208	1
164	336.9	234.42	1.248	6.21674429908003	10.0893411974602	164	-0.154607290901712	0.154607290901712	11.6101324111097	1
165	339.52	230.72	1.2798	6.37135158998174	9.93473390655844	165	0.484241703578949	0.484241703578949	12.0943741146886	1
166	354.38	236.95	1.1802	5.88710988640279	10.4189756101374	166	-0.369987887975482	0.369987887975482	12.4643620026641	1
167	344.6	231.11	1.2563	6.25709777437828	10.0489877221619	167	0.49591017836398	0.49591017836398	12.9602721810281	1
168	387.48	263.24	1.1543	5.76118759601429	10.5448979005259	168	0.0379225430513657	0.0379225430513657	12.9981947240795	1
169	385.48	258.89	1.1465	5.72326505296293	10.5828204435773	169	-0.0213922037725638	0.0213922037725638	13.019586927852	1
170	379.25	248.09	1.1509	5.74465725673549	10.5614282398047	170	0.2849052593346	0.2849052593346	13.3044921871866	1
171	375.46	240.66	1.0923	5.45975199740089	10.8463334991393	171	-0.166275765686747	0.166275765686747	13.4707679528734	1
172	388.76	236.56	1.1265	5.62602776308764	10.6800577334525	172	0.138076951622912	0.138076951622912	13.6088449044963	1
173	384.28	232.07	1.0981	5.48795081146473	10.8181346850755	173	-0.237745173745084	0.237745173745084	13.8465900782414	1
174	381.25	239.76	1.147	5.72569598520981	10.5803895113304	174	0.287336191581483	0.287336191581483	14.1339262698229	1
175	383.05	237.22	1.0879	5.43835979362833	10.8677257029119	175	-0.277612462593954	0.277612462593954	14.4115387324168	1
176	386.15	255.68	1.145	5.71597225622228	10.5901132403179	176	0.320396870139081	0.320396870139081	14.7319356025559	1
177	394.49	273.59	1.0791	5.3955753860832	10.910510110457	177	0.11376762915409	0.11376762915409	14.84570323171	1
178	409.13	269.11	1.0557	5.28180775692911	11.0242777396111	178	-0.00680661029126917	0.00680661029126917	14.8525098420013	1
179	420.95	260.6	1.0571	5.28861436722038	11.0174711293198	179	0.177944240471783	0.177944240471783	15.030454082473	1
180	422.61	250.25	1.0205	5.1106701267486	11.1954153697916	180	-0.0238231360194483	0.0238231360194483	15.0542772184925	1
181	428.74	251.38	1.0254	5.13449326276805	11.1715922337721	181	-0.0855688150902552	0.0855688150902552	15.1398460335827	1
182	426.66	260.41	1.043	5.2200620778583	11.0860234186819	182	-0.0189612715256811	0.0189612715256811	15.1588073051084	1
183	414.92	260.11	1.0469	5.23902334938398	11.0670621471562	183	-0.0875135608877624	0.0875135608877624	15.2463208659962	1
184	420.01	257.14	1.0649	5.32653691027174	10.9795485862684	184	-0.0359777972538566	0.0359777972538566	15.28229866325	1
185	423.1	241.51	1.0723	5.3625147075256	10.9435707890146	185	0.0782760183496087	0.0782760183496087	15.3605746815997	1
186	424.05	238.77	1.0562	5.28423868917599	11.0218468073642	186	-0.0209060173231883	0.0209060173231883	15.3814806989228	1
187	423.18	240.83	1.0605	5.30514470649918	11.000940790041	187	0.213435851276264	0.213435851276264	15.5949165501991	1
188	434.61	234.83	1.0166	5.09170885522292	11.2143766413173	188	-0.0116684747850346	0.0116684747850346	15.6065850249841	1
189	432.63	237.54	1.019	5.10337733000795	11.2027081665322	189	-0.00243093224688451	0.00243093224688451	15.609015957231	1
190	430.61	241.83	1.0195	5.10580826225484	11.2002772342853	190	0.00243093224688451	0.00243093224688451	15.6114468894779	1
191	435.48	234.36	1.019	5.10337733000795	11.2027081665322	191	0.00194474579750548	0.00194474579750548	15.6133916352754	1
192	451.26	230.8	1.0186	5.10143258421045	11.2046529123297	192	-0.0092375425381519	0.0092375425381519	15.6226291778136	1
193	443.65	236.9	1.0205	5.1106701267486	11.1954153697916	193	0.0238231360194447	0.0238231360194447	15.646452313833	1
194	443.75	236.53	1.0156	5.08684699072915	11.219238505811	194	-0.0238231360194447	0.0238231360194447	15.6702754498525	1
195	446.41	274.04	1.0205	5.1106701267486	11.1954153697916	195	0.00243093224688096	0.00243093224688096	15.6727063820993	1
196	446.7	275.32	1.02	5.10823919450172	11.1978463020385	196	0.00486186449376547	0.00486186449376547	15.6775682465931	1
197	447.69	278.33	1.019	5.10337733000795	11.2027081665322	197	-0.00486186449376547	0.00486186449376547	15.6824301110869	1
198	438.63	271.94	1.02	5.10823919450172	11.1978463020385	198	0.00486186449376547	0.00486186449376547	15.6872919755806	1
199	428.59	277.23	1.019	5.10337733000795	11.2027081665322	199	-0.0145855934812946	0.0145855934812946	15.7018775690619	1
200	434.63	272.86	1.022	5.11796292348925	11.1881225730509	200	0.00972372898752916	0.00972372898752916	15.7116012980495	1
201	435.38	268.73	1.02	5.10823919450172	11.1978463020385	201	-0.0121546612344119	0.0121546612344119	15.7237559592839	1
202	429.89	264.14	1.0225	5.12039385573613	11.1856916408041	202	-0.00437567804438821	0.00437567804438821	15.7281316373283	1
203	435.96	264.55	1.0234	5.12476953378052	11.1813159627597	203	0.025767881816952	0.025767881816952	15.7538995191452	1
204	442.25	269.87	1.0181	5.09900165196356	11.2070838445766	204	-0.00243093224688096	0.00243093224688096	15.7563304513921	1
205	441.38	266.19	1.0186	5.10143258421045	11.2046529123297	205	0.00243093224688096	0.00243093224688096	15.758761383639	1
206	434.57	279.78	1.0181	5.09900165196356	11.2070838445766	206	0.00243093224688273	0.00243093224688273	15.7611923158859	1
207	433.08	279.7	1.0176	5.09657071971668	11.2095147768235	207	-0.0165303392787983	0.0165303392787983	15.7777226551647	1
208	436.45	267.88	1.021	5.11310105899548	11.1929844375447	208	0.0189612715256811	0.0189612715256811	15.7966839266903	1
209	447.65	254.38	1.0171	5.0941397874698	11.2119457090704	209	-0.0281988140638347	0.0281988140638347	15.8248827407542	1
210	453.91	254.65	1.0229	5.12233860153363	11.1837468950065	210	0.00194474579750548	0.00194474579750548	15.8268274865517	1
211	453.18	254.7	1.0225	5.12039385573613	11.1856916408041	211	0.0170165257281774	0.0170165257281774	15.8438440122799	1
212	443.65	254.42	1.019	5.10337733000795	11.2027081665322	212	-0.00729279674064642	0.00729279674064642	15.8511368090205	1
213	453.79	257.94	1.0205	5.1106701267486	11.1954153697916	213	0.00729279674064642	0.00729279674064642	15.8584296057611	1
214	445.54	263.31	1.019	5.10337733000795	11.2027081665322	214	-0.0121546612344119	0.0121546612344119	15.8705842669956	1
215	439.36	266.05	1.0215	5.11553199124236	11.1905535052978	215	0.00729279674064642	0.00729279674064642	15.8778770637362	1
216	435.51	276.66	1.02	5.10823919450172	11.1978463020385	216	-0.128353222635383	0.128353222635383	16.0062302863716	1
217	420.7	266.2	1.0464	5.2365924171371	11.0694930794031	217	-0.0617456790708104	0.0617456790708104	16.0679759654424	1
218	413.42	266.71	1.0591	5.29833809620791	11.0077474003323	218	0	0	16.0679759654424	1
219	407.25	264.38	1.0591	5.29833809620791	11.0077474003323	219	0.0807069505964915	0.0807069505964915	16.1486829160389	1
220	410	270.99	1.0425	5.21763114561142	11.0884543509288	220	0.111822883356583	0.111822883356583	16.2605057993955	1
221	425.38	277.45	1.0195	5.10580826225484	11.2002772342853	221	-0.00972372898752738	0.00972372898752738	16.270229528383	1
222	426.87	271.13	1.0215	5.11553199124236	11.1905535052978	222	0.00972372898752738	0.00972372898752738	16.2799532573705	1
223	427.13	267.07	1.0195	5.10580826225484	11.2002772342853	223	-0.190098901706191	0.190098901706191	16.4700521590767	1
224	411.72	273.79	1.0586	5.29590716396103	11.0101783325792	224	0.196905511997462	0.196905511997462	16.6669576710742	1
225	406.91	272.59	1.0181	5.09900165196356	11.2070838445766	225	-0.22753525830818	0.22753525830818	16.8944929293824	1
226	409.51	274.61	1.0649	5.32653691027174	10.9795485862684	226	-0.121060425894736	0.121060425894736	17.0155533552771	1
227	411.92	278.6	1.0898	5.44759733616648	10.8584881603737	227	0.11376762915409	0.11376762915409	17.1293209844312	1
228	414.48	276.48	1.0664	5.33382970701239	10.9722557895278	228	0.0758450861027278	0.0758450861027278	17.2051660705339	1
229	411.11	272.16	1.0508	5.25798462090966	11.0481008756305	229	0.0690384758114568	0.0690384758114568	17.2742045463454	1
230	424.02	257.15	1.0366	5.18894614509821	11.117139351442	230	0.0238231360194447	0.0238231360194447	17.2980276823648	1
231	418.14	261.36	1.0317	5.16512300907876	11.1409624874614	231	-0.178430426921159	0.178430426921159	17.476458109286	1
232	407.35	258.13	1.0684	5.34355343599992	10.9625320605403	232	0.102099154369055	0.102099154369055	17.578557263655	1
233	394.57	263.57	1.0474	5.24145428163087	11.0646312149093	233	-0.0948063576284071	0.0948063576284071	17.6733636212834	1
234	400.1	267.71	1.0669	5.33626063925927	10.9698248572809	234	-0.258651191068274	0.258651191068274	17.9320148123517	1
235	390.07	267.34	1.1201	5.59491183032755	10.7111736662126	235	-0.237258987295709	0.237258987295709	18.1692737996474	1
236	376.56	275.82	1.1689	5.83217081762326	10.4739146789169	236	0.0422982210957521	0.0422982210957521	18.2115720207432	1
237	376.22	273.88	1.1602	5.7898725965275	10.5162129000127	237	-0.0661213571151986	0.0661213571151986	18.2776933778584	1
238	384.76	257.32	1.1738	5.8559939536427	10.4500915428975	238	0.369987887975482	0.369987887975482	18.6476812658339	1
239	391.79	254.43	1.0977	5.48600606566722	10.820079430873	239	-0.0899444931346434	0.0899444931346434	18.7376257589685	1
240	389.54	258.05	1.1162	5.57595055880186	10.7301349377383	240	-0.261082123315155	0.261082123315155	18.9987078822837	1
241	390.44	245.34	1.1699	5.83703268211702	10.4690528144232	241	0.213435851276262	0.213435851276262	19.2121437335599	1
242	384.57	245.22	1.126	5.62359683084076	10.6824886656994	242	0.147314494161066	0.147314494161066	19.359458227721	1
243	386.09	247.29	1.0957	5.47628233667969	10.8298031598605	243	-0.118629493647855	0.118629493647855	19.4780877213688	1
244	389.74	239.76	1.1201	5.59491183032755	10.7111736662126	244	0.106961018862819	0.106961018862819	19.5850487402317	1
245	389.49	231.49	1.0981	5.48795081146473	10.8181346850755	245	0.165789579237371	0.165789579237371	19.750838319469	1
246	406.51	233.57	1.064	5.32216123222736	10.9839242643128	246	-0.441457296033819	0.441457296033819	20.1922956155028	1
247	393.81	236.94	1.1548	5.76361852826118	10.542466968279	247	0.660241198253225	0.660241198253225	20.8525368137561	1
248	412.5	250	1.019	5.10337733000795	11.2027081665322	248	-0.185237037212429	0.185237037212429	21.0377738509685	1
249	418.16	255.11	1.0571	5.28861436722038	11.0174711293198	249	0.0685522893620796	0.0685522893620796	21.1063261403306	1
250	415.81	263.46	1.043	5.2200620778583	11.0860234186819	250	-0.125436103939125	0.125436103939125	21.2317622442697	1
251	410.17	266.73	1.0688	5.34549818179743	10.9605873147428	251	0.0330606785575984	0.0330606785575984	21.2648229228273	1
252	409.68	262.24	1.062	5.31243750323983	10.9936479933004	252	0.209060173231876	0.209060173231876	21.4738830960592	1
253	419.98	245.71	1.019	5.10337733000795	11.2027081665322	253	-0.182806104965547	0.182806104965547	21.6566892010247	1
254	417.97	237.99	1.0566	5.2861834349735	11.0199020615667	254	0.1755133082249	0.1755133082249	21.8322025092496	1
255	430.74	238.93	1.0205	5.1106701267486	11.1954153697916	255	-0.206629240984993	0.206629240984993	22.0388317502346	1
256	416.13	235.69	1.063	5.31729936773359	10.9887861288066	256	-0.336927209417883	0.336927209417883	22.3757589596525	1
257	382.98	230.84	1.1323	5.65422657715147	10.6518589193887	257	0.277612462593956	0.277612462593956	22.6533714222465	1
258	395.68	231.57	1.0752	5.37661411455752	10.9294713819827	258	0.00486186449376547	0.00486186449376547	22.6582332867402	1
259	412.54	233.6	1.0742	5.37175225006375	10.9343332464764	259	0.0617456790708069	0.0617456790708069	22.719978965811	1
260	423.37	239.12	1.0615	5.31000657099295	10.9960789255472	260	0.0661213571151986	0.0661213571151986	22.7861003229262	1
261	424.18	255.08	1.0479	5.24388521387775	11.0622002826624	261	0.142452629667302	0.142452629667302	22.9285529525935	1
262	427.69	251.91	1.0186	5.10143258421045	11.2046529123297	262	-0.0875135608877606	0.0875135608877606	23.0160665134813	1
263	424.07	257.49	1.0366	5.18894614509821	11.117139351442	263	0.0855688150902552	0.0855688150902552	23.1016353285715	1
264	427.33	262.49	1.019	5.10337733000795	11.2027081665322	264	0.00437567804438643	0.00437567804438643	23.1060110066159	1
265	441.4	266.31	1.0181	5.09900165196356	11.2070838445766	265	-0.00680661029127094	0.00680661029127094	23.1128176169072	1
266	434.53	265.08	1.0195	5.10580826225484	11.2002772342853	266	0.00923754253815368	0.00923754253815368	23.1220551594454	1
267	430.24	259.75	1.0176	5.09657071971668	11.2095147768235	267	-0.0666075435645741	0.0666075435645741	23.1886627030099	1
268	430.7	257.12	1.0313	5.16317826328126	11.1429072332589	268	-0.141966443217925	0.141966443217925	23.3306291462279	1
269	422.75	239.17	1.0605	5.30514470649918	11.000940790041	269	0.00923754253815368	0.00923754253815368	23.339866688766	1
270	420.16	239.22	1.0586	5.29590716396103	11.0101783325792	270	0.18766796945931	0.18766796945931	23.5275346582253	1
271	439.58	249.17	1.02	5.10823919450172	11.1978463020385	271	0	0	23.5275346582253	1
272	437.09	247.36	1.02	5.10823919450172	11.1978463020385	272	-0.0189612715256828	0.0189612715256828	23.546495929751	1
273	425.32	264.95	1.0239	5.1272004660274	11.1788850305128	273	-0.177944240471781	0.177944240471781	23.7244401702228	1
274	421.41	261.02	1.0605	5.30514470649918	11.000940790041	274	-0.194960766199957	0.194960766199957	23.9194009364227	1
275	401.28	276.98	1.1006	5.50010547269914	10.805980023841	275	-0.0666075435645741	0.0666075435645741	23.9860084799873	1
276	398.38	278.5	1.1143	5.56671301626371	10.7393724802765	276	0.313590259847812	0.313590259847812	24.2995987398351	1
277	405.44	277.49	1.0498	5.2531227564159	11.0529627401243	277	-0.0262540682663275	0.0262540682663275	24.3258528081015	1
278	423.27	272.88	1.0552	5.27937682468223	11.026708671858	278	0.128353222635383	0.128353222635383	24.4542060307368	1
279	421.67	273.13	1.0288	5.15102360204684	11.1550618944933	279	0.0666075435645741	0.0666075435645741	24.5208135743014	1
280	425.29	275.25	1.0151	5.08441605848227	11.2216694380579	280	-0.24698271628324	0.24698271628324	24.7677962905846	1
281	412.99	275.97	1.0659	5.33139877476551	10.9746867217747	281	0.0948063576284106	0.0948063576284106	24.8626026482131	1
282	417.79	276.22	1.0464	5.2365924171371	11.0694930794031	282	-0.0495910178363985	0.0495910178363985	24.9121936660495	1
283	411.72	266.56	1.0566	5.2861834349735	11.0199020615667	283	-0.19739169844684	0.19739169844684	25.1095853644963	1
284	398.82	263.97	1.0972	5.48357513342034	10.8225103631198	284	0.00729279674064642	0.00729279674064642	25.1168781612369	1
285	388.68	277.16	1.0957	5.47628233667969	10.8298031598605	285	-0.0666075435645741	0.0666075435645741	25.1834857048015	1
286	389.45	278.44	1.1094	5.54288988024427	10.7631956162959	286	0.206629240984993	0.206629240984993	25.3901149457865	1
287	385.55	278.3	1.0669	5.33626063925927	10.9698248572809	287	-0.111336696907209	0.111336696907209	25.5014516426937	1
288	393.23	277.5	1.0898	5.44759733616648	10.8584881603737	288	0.116198561400971	0.116198561400971	25.6176502040947	1
289	384.94	278.78	1.0659	5.33139877476551	10.9746867217747	289	-0.173568562427391	0.173568562427391	25.7912187665221	1
290	381.85	278.75	1.1016	5.5049673371929	10.8011181593473	290	-0.360750345437328	0.360750345437328	26.1519691119594	1
291	377.9	276.71	1.1758	5.86571768263023	10.44036781391	291	0.118629493647854	0.118629493647854	26.2705986056073	1
292	371.55	270.8	1.1514	5.74708818898238	10.5589973075578	292	-0.154121104452335	0.154121104452335	26.4247197100596	1
293	368.55	253.23	1.1831	5.90120929343471	10.4048762031055	293	0.495910178363982	0.495910178363982	26.9206298884236	1
294	369.08	260.35	1.0811	5.40529911507073	10.9007863814695	294	-0.215866783523145	0.215866783523145	27.1364966719467	1
295	380.71	252.42	1.1255	5.62116589859387	10.6849195979463	295	-0.204198308738111	0.204198308738111	27.3406949806848	1
296	385.05	255.74	1.1675	5.82536420733198	10.4807212892082	296	0.154607290901712	0.154607290901712	27.4953022715865	1
297	377.07	248.95	1.1357	5.67075691643027	10.6353285801099	297	0.13029796843289	0.13029796843289	27.6256002400194	1
298	382.52	238.16	1.1089	5.54045894799738	10.7656265485428	298	0.0354916108044812	0.0354916108044812	27.6610918508239	1
299	378	234.01	1.1016	5.5049673371929	10.8011181593473	299	0.0831378828433724	0.0831378828433724	27.7442297336673	1
300	384.33	237.38	1.0845	5.42182945434953	10.8842560421907	300	-0.220728648016909	0.220728648016909	27.9649583816842	1
301	399.61	233.64	1.1299	5.64255810236644	10.6635273941737	301	0.152176358654829	0.152176358654829	28.117134740339	1
302	394.57	240.83	1.0986	5.49038174371161	10.8157037528286	302	-0.111822883356584	0.111822883356584	28.2289576236956	1
303	393.44	234.64	1.1216	5.60220462706819	10.703880869472	303	0.0189612715256828	0.0189612715256828	28.2479188952213	1
304	383.54	239.17	1.1177	5.58324335554251	10.7228421409977	304	-0.593147468239273	0.593147468239273	28.8410663634606	1
305	389.28	244.05	1.2397	6.17639082378178	10.1296946727584	305	0.154121104452335	0.154121104452335	28.9951874679129	1
306	391.66	242.96	1.208	6.02226971932945	10.2838157772107	306	0.258651191068273	0.258651191068273	29.2538386589812	1
307	391.03	245.17	1.1548	5.76361852826118	10.542466968279	307	0.254275513023885	0.254275513023885	29.5081141720051	1
308	394.39	240.79	1.1025	5.50934301523729	10.7967424813029	308	-0.380197803412386	0.380197803412386	29.8883119754174	1
309	396.68	244.57	1.1807	5.88954081864968	10.4165446778905	309	0.368043142177976	0.368043142177976	30.2563551175954	1
310	400.9	252.16	1.105	5.5214976764717	10.7845878200685	310	-0.0685522893620796	0.0685522893620796	30.3249074069575	1
311	386.18	255.09	1.1191	5.59004996583378	10.7160355307064	311	0.0447291533426331	0.0447291533426331	30.3696365603001	1
312	381.74	269.22	1.1099	5.54532081249115	10.760764684049	312	-0.196905511997464	0.196905511997464	30.5665420722976	1
313	373.94	279.04	1.1504	5.74222632448861	10.5638591720516	313	-0.140021697420419	0.140021697420419	30.706563769718	1
314	367.42	275.15	1.1792	5.88224802190903	10.4238374746312	314	0.394297210444304	0.394297210444304	31.1008609801623	1
315	382.87	267.28	1.0981	5.48795081146473	10.8181346850755	315	0.0948063576284106	0.0948063576284106	31.1956673377907	1
316	388.55	271.75	1.0786	5.39314445383632	10.9129410427039	316	0.0923754253815243	0.0923754253815243	31.2880427631723	1
317	385.19	279.54	1.0596	5.30076902845479	11.0053164680854	317	-0.481810771332064	0.481810771332064	31.7698535345043	1
318	375.07	276.08	1.1587	5.78257979978686	10.5235056967533	318	0.128353222635383	0.128353222635383	31.8982067571397	1
319	375.88	279.46	1.1323	5.65422657715147	10.6518589193887	319	-0.220728648016909	0.220728648016909	32.1189354051566	1
320	368.8	249.96	1.1777	5.87495522516838	10.4311302713718	320	-0.237745173745084	0.237745173745084	32.3566805789017	1
321	364.2	248.44	1.2266	6.11270039891347	10.1933850976267	321	0.180375172718662	0.180375172718662	32.5370557516204	1
322	344.01	246.95	1.1895	5.9323252261948	10.3737602703454	322	-0.0422982210957503	0.0422982210957503	32.5793539727161	1
323	337.76	251.65	1.1982	5.97462344729056	10.3314620492496	323	-0.19739169844684	0.19739169844684	32.7767456711629	1
324	340.45	260.69	1.2388	6.1720151457374	10.1340703508028	324	0.237745173745084	0.237745173745084	33.014490844908	1
325	343.73	261.68	1.1899	5.93426997199231	10.3718155245479	325	0.0116684747850364	0.0116684747850364	33.0261593196931	1
326	336.95	248.57	1.1875	5.92260149720728	10.3834839993329	326	-0.34422000615853	0.34422000615853	33.3703793258516	1
327	327.65	245.82	1.2583	6.2668215033658	10.0392639931744	327	0.130784154882265	0.130784154882265	33.5011634807339	1
328	325.5	238.98	1.2314	6.13603734848354	10.1700481480566	328	0.146828307711688	0.146828307711688	33.6479917884456	1
329	328.77	238.48	1.2012	5.98920904077185	10.3168764557683	329	0.135646019376031	0.135646019376031	33.7836378078216	1
330	349.26	239.41	1.1733	5.85356302139582	10.4525224751444	330	-0.301921785062778	0.301921785062778	34.0855595928844	1
331	347.77	246.16	1.2354	6.1554848064586	10.1506006900816	331	0.394297210444302	0.394297210444302	34.4798568033287	1
332	347.91	259.34	1.1543	5.76118759601429	10.5448979005259	332	-0.0831378828433706	0.0831378828433706	34.562994686172	1
333	344.53	268.96	1.1714	5.84432547885767	10.4617600176825	333	-0.261082123315155	0.261082123315155	34.8240768094872	1
334	346.5	276.38	1.2251	6.10540760217282	10.2006778943674	334	-0.11376762915409	0.11376762915409	34.9378444386413	1
335	328.25	268.56	1.2485	6.21917523132691	10.0869102652133	335	-0.00972372898753093	0.00972372898753093	34.9475681676288	1
336	321.4	261.51	1.2505	6.22889896031444	10.0771865362257	336	-0.25622025882139	0.25622025882139	35.2037884264502	1
337	330.45	252.59	1.3032	6.48511921913583	9.82096627740435	337	-0.0238231360194465	0.0238231360194465	35.2276115624696	1
338	333.49	263.56	1.3081	6.50894235515528	9.79714314138491	338	0.196905511997464	0.196905511997464	35.4245170744671	1
339	322.57	275.97	1.2676	6.31203684315781	9.99404865338237	339	-0.00243093224688273	0.00243093224688273	35.426948006714	1
340	319.7	274.54	1.2681	6.3144677754047	9.99161772113549	340	0.299490852815897	0.299490852815897	35.7264388595299	1
341	323.19	273.96	1.2065	6.0149769225888	10.2911085739514	341	-0.273236784549567	0.273236784549567	35.9996756440795	1
342	336.93	278.19	1.2627	6.28821370713837	10.0178717894018	342	0.206629240984991	0.206629240984991	36.2063048850645	1
343	339.76	279.33	1.2202	6.08158446615338	10.2245010303868	343	-0.0213922037725638	0.0213922037725638	36.227697088837	1
344	328.79	266.4	1.2246	6.10297666992594	10.2031088266142	344	-0.0354916108044812	0.0354916108044812	36.2631886996415	1
345	331.2	259.1	1.2319	6.13846828073042	10.1676172158098	345	0.22753525830818	0.22753525830818	36.4907239579497	1
346	339.57	245.76	1.1851	5.91093302242224	10.3951524741179	346	-0.0189612715256811	0.0189612715256811	36.5096852294754	1
347	349.99	235.94	1.189	5.92989429394792	10.3761912025923	347	-0.256220258821392	0.256220258821392	36.7659054882968	1
348	362.59	249	1.2417	6.18611455276931	10.1199709437709	348	0.408396617476221	0.408396617476221	37.174302105773	1
349	370.18	241.84	1.1577	5.77771793529309	10.5283675612471	349	0.00243093224688273	0.00243093224688273	37.1767330380199	1
350	371.57	245.54	1.1572	5.77528700304621	10.530798493494	350	-0.194960766199957	0.194960766199957	37.3716938042198	1
351	373.51	249.36	1.1973	5.97024776924617	10.335837727294	351	0.33984432811414	0.33984432811414	37.7115381323339	1
352	368.06	240.41	1.1274	5.63040344113203	10.6756820554082	352	0.00437567804438821	0.00437567804438821	37.7159138103783	1
353	369.29	240.22	1.1265	5.62602776308764	10.6800577334525	353	-0.199336444244345	0.199336444244345	37.9152502546227	1
354	350.65	256.15	1.1675	5.82536420733198	10.4807212892082	354	-0.123491358141619	0.123491358141619	38.0387416127643	1
355	342.73	246.57	1.1929	5.9488555654736	10.3572299310666	355	0.00729279674064642	0.00729279674064642	38.0460344095049	1
356	346.73	256.76	1.1914	5.94156276873296	10.3645227278072	356	-0.166275765686748	0.166275765686748	38.2123101751917	1
357	340.62	255.1	1.2256	6.10783853441971	10.1982469621205	357	0.251844580777004	0.251844580777004	38.4641547559687	1
358	342.32	253.18	1.1738	5.8559939536427	10.4500915428975	358	-0.31359025984781	0.31359025984781	38.7777450158165	1
359	341.61	261.89	1.2383	6.16958421349051	10.1365012830497	359	0.420065092261254	0.420065092261254	39.1978101080778	1
360	341.97	265.99	1.1519	5.74951912122926	10.5565663753109	360	-0.118629493647854	0.118629493647854	39.3164396017256	1
361	350.4	263.79	1.1763	5.86814861487711	10.4379368816631	361	-0.0403534752982466	0.0403534752982466	39.3567930770239	1
362	336.42	268.39	1.1846	5.90850209017536	10.3975834063648	362	-0.137590765173536	0.137590765173536	39.4943838421974	1
363	338.4	276.35	1.2129	6.0460928553489	10.2599926411913	363	0.0972372898752916	0.0972372898752916	39.5916211320727	1
364	339.15	276.6	1.1929	5.9488555654736	10.3572299310666	364	-0.106474832413443	0.106474832413443	39.6980959644861	1
365	340.01	279.44	1.2148	6.05533039788705	10.2507550986531	365	-0.404020939431833	0.404020939431833	40.102116903918	1
366	319.65	279.02	1.2979	6.45935133731888	9.8467341592213	366	0.325258734632847	0.325258734632847	40.4273756385508	1
367	321.1	272.62	1.231	6.13409260268603	10.1719928938542	367	-0.173082375978018	0.173082375978018	40.6004580145288	1
368	321.17	269.27	1.2666	6.30717497866405	9.99891051787613	368	-0.0641766113176914	0.0641766113176914	40.6646346258465	1
369	322.48	264.43	1.2798	6.37135158998174	9.93473390655844	369	0.0831378828433742	0.0831378828433742	40.7477725086899	1
370	318.56	260.87	1.2627	6.28821370713837	10.0178717894018	370	-0.0140994070319174	0.0140994070319174	40.7618719157218	1
371	317.29	260.46	1.2656	6.30231311417029	10.0037723823699	371	0.00243093224688273	0.00243093224688273	40.7643028479687	1
372	319.53	249.98	1.2651	6.2998821819234	10.0062033146168	372	-0.0928616118309034	0.0928616118309034	40.8571644597996	1
373	318.63	233.81	1.2842	6.39274379375431	9.91334170278588	373	-0.0262540682663293	0.0262540682663293	40.8834185280659	1
374	317.94	234.25	1.2896	6.41899786202063	9.88708763451955	374	0.446319160527585	0.446319160527585	41.3297376885935	1
375	327.28	239.77	1.1978	5.97267870149305	10.3334067950471	375	-0.075845086102726	0.075845086102726	41.4055827746962	1
376	332.21	240.73	1.2134	6.04852378759578	10.2575617089444	376	0.0213922037725638	0.0213922037725638	41.4269749784688	1
377	328.53	236.83	1.209	6.02713158382321	10.278953912717	377	-0.0330606785576002	0.0330606785576002	41.4600356570264	1
378	349.52	232.4	1.2158	6.06019226238081	10.2458932341594	378	0.280043394840838	0.280043394840838	41.7400790518672	1
379	357.01	230.46	1.1582	5.78014886753997	10.5259366290002	379	-0.545987382649757	0.545987382649757	42.286066434517	1
380	339.39	230.38	1.2705	6.32613625018973	9.97994924635045	380	0.358319413190445	0.358319413190445	42.6443858477074	1
381	339.16	238.32	1.1968	5.96781683699929	10.3382686595409	381	-0.242120851789473	0.242120851789473	42.8865066994969	1
382	335.48	234.47	1.2466	6.20993768878876	10.0961478077514	382	-0.287336191581485	0.287336191581485	43.1738428910784	1
383	321	231.3	1.3057	6.49727388037024	9.80881161616994	383	0.477435093287678	0.477435093287678	43.6512779843661	1
384	335.8	241.69	1.2075	6.01983878708257	10.2862467094576	384	-0.161413901192983	0.161413901192983	43.8126918855591	1
385	328.97	242.82	1.2407	6.18125268827555	10.1248328082646	385	0.177944240471781	0.177944240471781	43.9906361260309	1
386	329.78	239.12	1.2041	6.00330844780377	10.3027770487364	386	0.303866530860283	0.303866530860283	44.2945026568911	1
387	358.8	232.57	1.1416	5.69944191694348	10.6066435795967	387	-0.496396364813357	0.496396364813357	44.7908990217045	1
388	361.56	242.87	1.2437	6.19583828175684	10.1102472147833	388	-0.0140994070319174	0.0140994070319174	44.8049984287364	1
389	361.76	235.68	1.2466	6.20993768878876	10.0961478077514	389	0.289767123828366	0.289767123828366	45.0947655525648	1
390	372.07	237.09	1.187	5.92017056496039	10.3859149315798	390	-0.0311159327600929	0.0311159327600929	45.1258814853249	1
391	371.42	235.42	1.1934	5.95128649772049	10.3547989988197	391	-0.0826516963939969	0.0826516963939969	45.2085331817189	1
392	363.4	235.38	1.2104	6.03393819411448	10.2721473024257	392	0.555224925187909	0.555224925187909	45.7637581069068	1
393	385.3	230.14	1.0962	5.47871326892657	10.8273722276136	393	-0.296573734119637	0.296573734119637	46.0603318410264	1
394	392.67	236.54	1.1572	5.77528700304621	10.530798493494	394	0.299004666366519	0.299004666366519	46.3593365073929	1
395	382.66	237.07	1.0957	5.47628233667969	10.8298031598605	395	0.0690384758114568	0.0690384758114568	46.4283749832044	1
396	394.85	253.43	1.0815	5.40724386086824	10.8988416356719	396	-0.0598009332733049	0.0598009332733049	46.4881759164777	1
397	391.7	253.99	1.0938	5.46704479414154	10.8390407023986	397	-0.0447291533426331	0.0447291533426331	46.5329050698203	1
398	390.45	254.08	1.103	5.51177394748417	10.794311549056	398	-0.218297715770028	0.218297715770028	46.7512027855904	1
399	392.44	260.16	1.1479	5.7300716632542	10.576013833286	399	0.137590765173536	0.137590765173536	46.8887935507639	1
400	389.78	259.04	1.1196	5.59248089808066	10.7136045984595	400	0.296573734119637	0.296573734119637	47.1853672848835	1
401	398.97	246.09	1.0586	5.29590716396103	11.0101783325792	401	0.130784154882265	0.130784154882265	47.3161514397658	1
402	411.79	251.1	1.0317	5.16512300907876	11.1409624874614	402	-0.467711364300147	0.467711364300147	47.7838628040659	1
403	400.22	256.79	1.1279	5.63283437337891	10.6732511231613	403	0.097237289875288	0.097237289875288	47.8811000939412	1
404	394.18	261.41	1.1079	5.53559708350362	10.7704884130366	404	-0.0904306795840188	0.0904306795840188	47.9715307735252	1
405	387.13	265.7	1.1265	5.62602776308764	10.6800577334525	405	-0.146828307711688	0.146828307711688	48.1183590812369	1
406	382.56	259.35	1.1567	5.77285607079933	10.5332294257409	406	0.36998788797548	0.36998788797548	48.4883469692124	1
407	385.48	249.6	1.0806	5.40286818282385	10.9032173137163	407	-0.313104073398435	0.313104073398435	48.8014510426108	1
408	369.61	265.83	1.145	5.71597225622228	10.5901132403179	408	-0.00486186449376547	0.00486186449376547	48.8063129071046	1
409	363.84	262.68	1.146	5.72083412071605	10.5852513758241	409	-0.00243093224688096	0.00243093224688096	48.8087438393515	1
410	368.45	270.07	1.1465	5.72326505296293	10.5828204435773	410	-0.0758450861027278	0.0758450861027278	48.8845889254542	1
411	355.94	274.39	1.1621	5.79911013906566	10.5069753574745	411	0.0899444931346451	0.0899444931346451	48.9745334185889	1
412	358.04	279.41	1.1436	5.70916564593101	10.5969198506092	412	-0.609677807518072	0.609677807518072	49.5842112261069	1
413	337.15	277.33	1.269	6.31884345344908	9.9872420430911	413	0.18475085076305	0.18475085076305	49.76896207687	1
414	333.93	273.57	1.231	6.13409260268603	10.1719928938542	414	0.175999494674276	0.175999494674276	49.9449615715443	1
415	341.94	263.92	1.1948	5.95809310801176	10.3479923885284	415	-0.254275513023885	0.254275513023885	50.1992370845681	1
416	339.67	261.51	1.2471	6.21236862103564	10.0937168755045	416	0.0427844075451294	0.0427844075451294	50.2420214921133	1
417	335.47	272.7	1.2383	6.16958421349051	10.1365012830497	417	-0.451181025021349	0.451181025021349	50.6932025171346	1
418	316.28	270.01	1.3311	6.62076523851186	9.68532025802832	418	-0.0330606785576002	0.0330606785576002	50.7262631956922	1
419	316.47	270.92	1.3379	6.65382591706946	9.65225957947072	419	0.225590512510674	0.225590512510674	50.9518537082029	1
420	315.45	263.05	1.2915	6.42823540455879	9.8778500919814	420	0.144883561914183	0.144883561914183	51.0967372701171	1
421	317.24	259.31	1.2617	6.2833518426446	10.0227336538956	421	0.0617456790708086	0.0617456790708086	51.1584829491879	1
422	320.35	272.7	1.249	6.22160616357379	10.0844793329664	422	0.0330606785576002	0.0330606785576002	51.1915436277455	1
423	315.32	272.96	1.2422	6.1885454850162	10.117540011524	423	0.225590512510674	0.225590512510674	51.4171341402562	1
424	324.1	272.76	1.1958	5.96295497250552	10.3431305240347	424	0.0617456790708104	0.0617456790708104	51.478879819327	1
425	327.2	274.78	1.1831	5.90120929343471	10.4048762031055	425	-0.187667969459312	0.187667969459312	51.6665477887863	1
426	337.35	273.56	1.2217	6.08887726289402	10.2172082336462	426	-0.0213922037725638	0.0213922037725638	51.6879399925589	1
427	336.97	273.6	1.2261	6.11026946666659	10.1958160298736	427	0.415689414216867	0.415689414216867	52.1036294067757	1
428	340.64	267.33	1.1406	5.69458005244972	10.6115054440905	428	-0.282474327087719	0.282474327087719	52.3861037338634	1
429	346.25	278.2	1.1987	5.97705437953744	10.3290311170027	429	-0.140021697420419	0.140021697420419	52.5261254312839	1
430	354.69	266.7	1.2275	6.11707607695786	10.1890094195823	430	0.277612462593954	0.277612462593954	52.8037378938778	1
431	356.65	271.77	1.1704	5.8394636143639	10.4666218821763	431	0.223159580263793	0.223159580263793	53.0268974741416	1
432	364.01	261.7	1.1245	5.61630403410011	10.6897814624401	432	-0.232883309251321	0.232883309251321	53.2597807833929	1
433	356.66	269.71	1.1724	5.84918734335143	10.4568981531888	433	-0.296573734119637	0.296573734119637	53.5563545175126	1
434	348.16	267.3	1.2334	6.14576107747107	10.1603244190691	434	0.0165303392788001	0.0165303392788001	53.5728848567914	1
435	332.82	267.4	1.23	6.12923073819227	10.1768547583479	435	-0.0140994070319191	0.0140994070319191	53.5869842638233	1
436	326.13	262.6	1.2329	6.14333014522419	10.162755351316	436	0.0427844075451294	0.0427844075451294	53.6297686713684	1
437	341.55	245.34	1.2241	6.10054573767906	10.2055397588611	437	0.102099154369055	0.102099154369055	53.7318678257375	1
438	328.47	240.78	1.2031	5.99844658331	10.3076389132302	438	0.0855688150902552	0.0855688150902552	53.8174366408277	1
439	334.98	237.39	1.1855	5.91287776821975	10.3932077283204	439	-0.0170165257281756	0.0170165257281756	53.8344531665559	1
440	339.49	235.04	1.189	5.92989429394792	10.3761912025923	440	-0.192043647503699	0.192043647503699	54.0264968140596	1
441	332.85	233.69	1.2285	6.12193794145162	10.1841475550886	441	0.244551784036355	0.244551784036355	54.2710485980959	1
442	337.11	239.56	1.1782	5.87738615741527	10.4286993391249	442	0.13029796843289	0.13029796843289	54.4013465665288	1
443	344.25	253.31	1.1514	5.74708818898238	10.5589973075578	443	-0.420065092261256	0.420065092261256	54.8214116587901	1
444	339.58	259.88	1.2378	6.16715328124363	10.1389322152966	444	0.320396870139083	0.320396870139083	55.1418085289292	1
445	350.86	252.87	1.1719	5.84675641110455	10.4593290854356	445	0.157038223148595	0.157038223148595	55.2988467520778	1
446	364.01	254.3	1.1396	5.68971818795595	10.6163673085842	446	-0.140507883869796	0.140507883869796	55.4393546359476	1
447	358.44	253.9	1.1685	5.83022607182575	10.4758594247144	447	0.0335468650069757	0.0335468650069757	55.4729015009545	1
448	359.35	257.69	1.1616	5.79667920681877	10.5094062897214	448	0.299004666366519	0.299004666366519	55.7719061673211	1
449	366.23	260.95	1.1001	5.49767454045226	10.8084109560879	449	0.0476462720388913	0.0476462720388913	55.81955243936	1
450	367.6	260.35	1.0903	5.45002826841336	10.8560572281268	450	0.0189612715256811	0.0189612715256811	55.8385137108856	1
451	369.59	259.84	1.0864	5.43106699688768	10.8750184996525	451	-0.230452377004436	0.230452377004436	56.0689660878901	1
452	381.5	246.78	1.1338	5.66151937389212	10.6445661226481	452	0.113767629154088	0.113767629154088	56.1827337170442	1
453	382.89	246.5	1.1104	5.54775174473803	10.7583337518022	453	0.0384087295007394	0.0384087295007394	56.2211424465449	1
454	404.81	233.75	1.1025	5.50934301523729	10.7967424813029	454	0.184750850763052	0.184750850763052	56.405893297308	1
455	406.94	239.22	1.0645	5.32459216447424	10.9814933320659	455	-0.0636904248683141	0.0636904248683141	56.4695837221763	1
456	412.11	242.98	1.0776	5.38828258934255	10.9178029071976	456	0.261082123315154	0.261082123315154	56.7306658454914	1
457	411.76	246.75	1.0239	5.1272004660274	11.1788850305128	457	0.0427844075451294	0.0427844075451294	56.7734502530366	1
458	415.09	249.74	1.0151	5.08441605848227	11.2216694380579	458	-0.178430426921159	0.178430426921159	56.9518806799577	1
459	412.6	245.29	1.0518	5.26284648540343	11.0432390111368	459	-0.025767881816952	0.025767881816952	56.9776485617747	1
460	407.51	254.21	1.0571	5.28861436722038	11.0174711293198	460	-0.116684747850348	0.116684747850348	57.094333309625	1
461	399.44	267.38	1.0811	5.40529911507073	10.9007863814695	461	-0.277612462593956	0.277612462593956	57.371945772219	1
462	395.65	248.1	1.1382	5.68291157766468	10.6231739188755	462	0.484241703578947	0.484241703578947	57.8561874757979	1
463	407.89	234.37	1.0386	5.19866987408574	11.1074156224544	463	0.0996682221221725	0.0996682221221725	57.9558556979201	1
464	425.68	232.41	1.0181	5.09900165196356	11.2070838445766	464	-0.0354916108044812	0.0354916108044812	57.9913473087246	1
465	427.37	235.16	1.0254	5.13449326276805	11.1715922337721	465	0.0330606785576002	0.0330606785576002	58.0244079872822	1
466	431.1	244.36	1.0186	5.10143258421045	11.2046529123297	466	-0.023336949570071	0.023336949570071	58.0477449368522	1
467	442.12	248.16	1.0234	5.12476953378052	11.1813159627597	467	0.0281988140638347	0.0281988140638347	58.0759437509161	1
468	450.22	249.79	1.0176	5.09657071971668	11.2095147768235	468	-0.0116684747850346	0.0116684747850346	58.0876122257011	1
469	456.96	243.74	1.02	5.10823919450172	11.1978463020385	469	0.00680661029127094	0.00680661029127094	58.0944188359924	1
470	456.27	246.25	1.0186	5.10143258421045	11.2046529123297	470	0.00243093224688096	0.00243093224688096	58.0968497682393	1
471	453.72	230.64	1.0181	5.09900165196356	11.2070838445766	471	-0.0140994070319156	0.0140994070319156	58.1109491752712	1
472	449.81	237.36	1.021	5.11310105899548	11.1929844375447	472	-0.0116684747850364	0.0116684747850364	58.1226176500562	1
473	450.07	235.81	1.0234	5.12476953378052	11.1813159627597	473	0.0140994070319191	0.0140994070319191	58.1367170570881	1
474	453.95	236.59	1.0205	5.1106701267486	11.1954153697916	474	0	0	58.1367170570881	1
475	459.06	251.15	1.0205	5.1106701267486	11.1954153697916	475	-0.0189612715256828	0.0189612715256828	58.1556783286138	1
476	472.61	255.7	1.0244	5.12963139827428	11.1764540982659	476	0.0379225430513639	0.0379225430513639	58.1936008716652	1
477	473.59	251.93	1.0166	5.09170885522292	11.2143766413173	477	-0.00486186449376547	0.00486186449376547	58.1984627361589	1
478	478.64	254.86	1.0176	5.09657071971668	11.2095147768235	478	-0.00923754253815368	0.00923754253815368	58.2077002786971	1
479	490.69	264.21	1.0195	5.10580826225484	11.2002772342853	479	0.0189612715256828	0.0189612715256828	58.2266615502228	1
480	492.7	264.18	1.0156	5.08684699072915	11.219238505811	480	-0.0335468650069757	0.0335468650069757	58.2602084152298	1
481	491.96	263.81	1.0225	5.12039385573613	11.1856916408041	481	0.0238231360194465	0.0238231360194465	58.2840315512492	1
482	488.57	259.14	1.0176	5.09657071971668	11.2095147768235	482	0.00243093224688273	0.00243093224688273	58.2864624834961	1
483	486.95	274.63	1.0171	5.0941397874698	11.2119457090704	483	-0.0092375425381519	0.0092375425381519	58.2957000260342	1
484	494.15	279.28	1.019	5.10337733000795	11.2027081665322	484	-0.00972372898752916	0.00972372898752916	58.3054237550218	1
485	469.45	273.55	1.021	5.11310105899548	11.1929844375447	485	0.00486186449376369	0.00486186449376369	58.3102856195155	1
486	470.22	264.04	1.02	5.10823919450172	11.1978463020385	486	0.0092375425381519	0.0092375425381519	58.3195231620537	1
487	472.98	266.33	1.0181	5.09900165196356	11.2070838445766	487	-0.0330606785575966	0.0330606785575966	58.3525838406113	1
488	475.18	270.87	1.0249	5.13206233052116	11.174023166019	488	0.0140994070319156	0.0140994070319156	58.3666832476432	1
489	474.59	269.33	1.022	5.11796292348925	11.1881225730509	489	0.0121546612344101	0.0121546612344101	58.3788379088776	1
490	476.62	258.55	1.0195	5.10580826225484	11.2002772342853	490	0.00923754253815368	0.00923754253815368	58.3880754514158	1
491	468.2	258.58	1.0176	5.09657071971668	11.2095147768235	491	0.00243093224688273	0.00243093224688273	58.3905063836626	1
492	464.91	260.91	1.0171	5.0941397874698	11.2119457090704	492	0.00486186449376547	0.00486186449376547	58.3953682481564	1
493	465.73	258.98	1.0161	5.08927792297604	11.2168075735642	493	-0.0165303392788019	0.0165303392788019	58.4118985874352	1
494	467.62	261.41	1.0195	5.10580826225484	11.2002772342853	494	0.00437567804438999	0.00437567804438999	58.4162742654796	1
495	462.2	252.53	1.0186	5.10143258421045	11.2046529123297	495	-0.00680661029127094	0.00680661029127094	58.4230808757709	1
496	459.02	247.95	1.02	5.10823919450172	11.1978463020385	496	0.00486186449376547	0.00486186449376547	58.4279427402646	1
497	456.59	241.88	1.019	5.10337733000795	11.2027081665322	497	0.00194474579750548	0.00194474579750548	58.4298874860621	1
498	461.14	230.94	1.0186	5.10143258421045	11.2046529123297	498	0.00486186449376369	0.00486186449376369	58.4347493505559	1
499	461.11	234.71	1.0176	5.09657071971668	11.2095147768235	499	-0.00486186449376369	0.00486186449376369	58.4396112150497	1
500	449.34	245.99	1.0186	5.10143258421045	11.2046529123297	500	NA	NA	NA	1
501	464.43	259.19	1.0186	5.10143258421045	11.2046529123297	1	0.00729279674064642	0.00729279674064642	0.00729279674064642	2
502	457.64	253.94	1.0171	5.0941397874698	11.2119457090704	2	-0.00486186449376547	0.00486186449376547	0.0121546612344119	2
503	464.21	253.85	1.0181	5.09900165196356	11.2070838445766	3	-0.00243093224688096	0.00243093224688096	0.0145855934812928	2
504	474.74	244.21	1.0186	5.10143258421045	11.2046529123297	4	0.00243093224688096	0.00243093224688096	0.0170165257281738	2
505	474.26	231.22	1.0181	5.09900165196356	11.2070838445766	5	0.00486186449376547	0.00486186449376547	0.0218783902219393	2
506	484.66	237.29	1.0171	5.0941397874698	11.2119457090704	6	0	0	0.0218783902219393	2
507	484.47	251.05	1.0171	5.0941397874698	11.2119457090704	7	-0.0092375425381519	0.0092375425381519	0.0311159327600912	2
508	490.1	253.03	1.019	5.10337733000795	11.2027081665322	8	0	0	0.0311159327600912	2
509	491.53	263.1	1.019	5.10337733000795	11.2027081665322	9	0.00680661029126917	0.00680661029126917	0.0379225430513603	2
510	493.35	267.06	1.0176	5.09657071971668	11.2095147768235	10	-0.00680661029126917	0.00680661029126917	0.0447291533426295	2
511	476.6	278.82	1.019	5.10337733000795	11.2027081665322	11	0.00680661029126917	0.00680661029126917	0.0515357636338987	2
512	484.97	278.04	1.0176	5.09657071971668	11.2095147768235	12	0.0072927967406482	0.0072927967406482	0.0588285603745469	2
513	494.33	274.16	1.0161	5.08927792297604	11.2168075735642	13	-0.0121546612344119	0.0121546612344119	0.0709832216089588	2
514	493.08	264.16	1.0186	5.10143258421045	11.2046529123297	14	-0.00194474579750548	0.00194474579750548	0.0729279674064642	2
515	486.37	271.3	1.019	5.10337733000795	11.2027081665322	15	0.0092375425381519	0.0092375425381519	0.0821655099446161	2
516	486.29	270.01	1.0171	5.0941397874698	11.2119457090704	16	-0.00729279674064642	0.00729279674064642	0.0894583066852626	2
517	481.92	269.18	1.0186	5.10143258421045	11.2046529123297	17	-0.00437567804438999	0.00437567804438999	0.0938339847296525	2
518	475.91	266.07	1.0195	5.10580826225484	11.2002772342853	18	0.00923754253815368	0.00923754253815368	0.103071527267806	2
519	478.86	268.54	1.0176	5.09657071971668	11.2095147768235	19	-0.0238231360194465	0.0238231360194465	0.126894663287253	2
520	474.4	268.87	1.0225	5.12039385573613	11.1856916408041	20	0.0189612715256828	0.0189612715256828	0.145855934812936	2
521	478.12	253.78	1.0186	5.10143258421045	11.2046529123297	21	0	0	0.145855934812936	2
522	482	256.33	1.0186	5.10143258421045	11.2046529123297	22	-0.023336949570071	0.023336949570071	0.169192884383007	2
523	477.5	243.04	1.0234	5.12476953378052	11.1813159627597	23	0.0165303392788001	0.0165303392788001	0.185723223661807	2
524	475.79	231.94	1.02	5.10823919450172	11.1978463020385	24	0.00243093224688096	0.00243093224688096	0.188154155908688	2
525	479.98	230.06	1.0195	5.10580826225484	11.2002772342853	25	-0.00486186449376191	0.00486186449376191	0.19301602040245	2
526	472.88	233.14	1.0205	5.1106701267486	11.1954153697916	26	0.0140994070319156	0.0140994070319156	0.207115427434365	2
527	492.54	248.91	1.0176	5.09657071971668	11.2095147768235	27	0.0189612715256811	0.0189612715256811	0.226076698960046	2
528	480.36	247.43	1.0137	5.077609448191	11.2284760483492	28	-0.0213922037725638	0.0213922037725638	0.24746890273261	2
529	493.22	245.21	1.0181	5.09900165196356	11.2070838445766	29	0.00486186449376547	0.00486186449376547	0.252330767226375	2
530	492.1	234.87	1.0171	5.0941397874698	11.2119457090704	30	-0.0092375425381519	0.0092375425381519	0.261568309764527	2
531	469.17	234.94	1.019	5.10337733000795	11.2027081665322	31	0	0	0.261568309764527	2
532	461.62	232.12	1.019	5.10337733000795	11.2027081665322	32	-0.00972372898752916	0.00972372898752916	0.271292038752057	2
533	450.71	230.61	1.021	5.11310105899548	11.1929844375447	33	0.00972372898752916	0.00972372898752916	0.281015767739586	2
534	453.89	240.6	1.019	5.10337733000795	11.2027081665322	34	-0.0121546612344119	0.0121546612344119	0.293170428973998	2
535	445.73	236.14	1.0215	5.11553199124236	11.1905535052978	35	0.00972372898752738	0.00972372898752738	0.302894157961525	2
536	427.52	234.53	1.0195	5.10580826225484	11.2002772342853	36	0	0	0.302894157961525	2
537	445.94	251.42	1.0195	5.10580826225484	11.2002772342853	37	-0.0213922037725638	0.0213922037725638	0.324286361734089	2
538	444.84	252.32	1.0239	5.1272004660274	11.1788850305128	38	0.0306297463107175	0.0306297463107175	0.354916108044806	2
539	438.07	234.37	1.0176	5.09657071971668	11.2095147768235	39	0.00243093224688273	0.00243093224688273	0.357347040291689	2
540	445.27	231.88	1.0171	5.0941397874698	11.2119457090704	40	-0.0140994070319174	0.0140994070319174	0.371446447323606	2
541	448.41	244.95	1.02	5.10823919450172	11.1978463020385	41	-0.0189612715256828	0.0189612715256828	0.390407718849289	2
542	449.85	245.87	1.0239	5.1272004660274	11.1788850305128	42	0.0257678818169538	0.0257678818169538	0.416175600666243	2
543	446.65	239.23	1.0186	5.10143258421045	11.2046529123297	43	0.00972372898752916	0.00972372898752916	0.425899329653772	2
544	443.9	234.86	1.0166	5.09170885522292	11.2143766413173	44	-0.0330606785576002	0.0330606785576002	0.458960008211372	2
545	450.9	258.33	1.0234	5.12476953378052	11.1813159627597	45	0.023336949570071	0.023336949570071	0.482296957781443	2
546	478.74	274.3	1.0186	5.10143258421045	11.2046529123297	46	0.0145855934812928	0.0145855934812928	0.496882551262736	2
547	475.33	266.19	1.0156	5.08684699072915	11.219238505811	47	0.00680661029127094	0.00680661029127094	0.503689161554007	2
548	475.57	279.22	1.0142	5.08004038043788	11.2260451161023	48	-0.0379225430513639	0.0379225430513639	0.541611704605371	2
549	485.79	276.89	1.022	5.11796292348925	11.1881225730509	49	0.0427844075451276	0.0427844075451276	0.584396112150499	2
550	481.22	277	1.0132	5.07517851594412	11.2309069805961	50	-0.028198814063833	0.028198814063833	0.612594926214332	2
551	480.46	278.96	1.019	5.10337733000795	11.2027081665322	51	-0.0189612715256828	0.0189612715256828	0.631556197740014	2
552	487.02	278.49	1.0229	5.12233860153363	11.1837468950065	52	0.0330606785576002	0.0330606785576002	0.664616876297615	2
553	476.54	267.48	1.0161	5.08927792297604	11.2168075735642	53	-0.0165303392788019	0.0165303392788019	0.681147215576416	2
554	481.67	260.84	1.0195	5.10580826225484	11.2002772342853	54	0.0116684747850364	0.0116684747850364	0.692815690361453	2
555	488.45	260.46	1.0171	5.0941397874698	11.2119457090704	55	-0.0238231360194465	0.0238231360194465	0.716638826380899	2
556	492.28	254.8	1.022	5.11796292348925	11.1881225730509	56	0.0145855934812946	0.0145855934812946	0.731224419862194	2
557	488.25	259.12	1.019	5.10337733000795	11.2027081665322	57	-0.00972372898752916	0.00972372898752916	0.740948148849723	2
558	476.51	260.61	1.021	5.11310105899548	11.1929844375447	58	0.0116684747850346	0.0116684747850346	0.752616623634758	2
559	467.82	257.47	1.0186	5.10143258421045	11.2046529123297	59	-0.00437567804438999	0.00437567804438999	0.756992301679148	2
560	473.03	249.41	1.0195	5.10580826225484	11.2002772342853	60	-0.00729279674064465	0.00729279674064465	0.764285098419792	2
561	479	233.73	1.021	5.11310105899548	11.1929844375447	61	0.00243093224688273	0.00243093224688273	0.766716030666675	2
562	484.01	238.11	1.0205	5.1106701267486	11.1954153697916	62	0.0116684747850329	0.0116684747850329	0.778384505451708	2
563	474.61	235.57	1.0181	5.09900165196356	11.2070838445766	63	-0.00243093224688096	0.00243093224688096	0.780815437698589	2
564	477.74	235.37	1.0186	5.10143258421045	11.2046529123297	64	-0.0165303392788001	0.0165303392788001	0.797345776977389	2
565	477.98	230.48	1.022	5.11796292348925	11.1881225730509	65	0.0072927967406482	0.0072927967406482	0.804638573718037	2
566	469.88	230.75	1.0205	5.1106701267486	11.1954153697916	66	0	0	0.804638573718037	2
567	479.97	241.97	1.0205	5.1106701267486	11.1954153697916	67	-0.0072927967406482	0.0072927967406482	0.811931370458685	2
568	488.26	252.4	1.022	5.11796292348925	11.1881225730509	68	-0.0165303392788001	0.0165303392788001	0.828461709737486	2
569	490.84	256.53	1.0254	5.13449326276805	11.1715922337721	69	0.0354916108044812	0.0354916108044812	0.863953320541967	2
570	494.7	238.03	1.0181	5.09900165196356	11.2070838445766	70	-0.00437567804438643	0.00437567804438643	0.868328998586353	2
571	483.23	249.45	1.019	5.10337733000795	11.2027081665322	71	-0.00243093224688451	0.00243093224688451	0.870759930833238	2
572	483.84	253.52	1.0195	5.10580826225484	11.2002772342853	72	0.00243093224688451	0.00243093224688451	0.873190863080122	2
573	473.14	255.3	1.019	5.10337733000795	11.2027081665322	73	-0.00243093224688451	0.00243093224688451	0.875621795327007	2
574	474.69	256.95	1.0195	5.10580826225484	11.2002772342853	74	0.0116684747850364	0.0116684747850364	0.887290270112043	2
575	479.48	254.95	1.0171	5.0941397874698	11.2119457090704	75	-0.00729279674064642	0.00729279674064642	0.89458306685269	2
576	465.96	252.06	1.0186	5.10143258421045	11.2046529123297	76	0.00729279674064642	0.00729279674064642	0.901875863593336	2
577	472.29	239.71	1.0171	5.0941397874698	11.2119457090704	77	-0.0213922037725638	0.0213922037725638	0.9232680673659	2
578	465.26	233.16	1.0215	5.11553199124236	11.1905535052978	78	0.0189612715256811	0.0189612715256811	0.942229338891581	2
579	462.33	241.4	1.0176	5.09657071971668	11.2095147768235	79	-0.0116684747850346	0.0116684747850346	0.953897813676615	2
580	466.24	248.81	1.02	5.10823919450172	11.1978463020385	80	0	0	0.953897813676615	2
581	479.45	252.65	1.02	5.10823919450172	11.1978463020385	81	0.0116684747850346	0.0116684747850346	0.96556628846165	2
582	482.88	239.29	1.0176	5.09657071971668	11.2095147768235	82	-0.00680661029126917	0.00680661029126917	0.972372898752919	2
583	476.61	236.29	1.019	5.10337733000795	11.2027081665322	83	0.00194474579750548	0.00194474579750548	0.974317644550425	2
584	467.9	247.34	1.0186	5.10143258421045	11.2046529123297	84	0.00486186449376369	0.00486186449376369	0.979179509044188	2
585	480.6	247.91	1.0176	5.09657071971668	11.2095147768235	85	-0.0140994070319156	0.0140994070319156	0.993278916076104	2
586	475.14	255.91	1.0205	5.1106701267486	11.1954153697916	86	0.0165303392787983	0.0165303392787983	1.0098092553549	2
587	483.21	230.25	1.0171	5.0941397874698	11.2119457090704	87	-0.00243093224688273	0.00243093224688273	1.01224018760179	2
588	474.54	239.82	1.0176	5.09657071971668	11.2095147768235	88	-0.0189612715256811	0.0189612715256811	1.03120145912747	2
589	476.6	241.14	1.0215	5.11553199124236	11.1905535052978	89	0.0213922037725638	0.0213922037725638	1.05259366290003	2
590	455.6	241.2	1.0171	5.0941397874698	11.2119457090704	90	-0.0116684747850364	0.0116684747850364	1.06426213768507	2
591	455.95	243.29	1.0195	5.10580826225484	11.2002772342853	91	-0.00243093224688096	0.00243093224688096	1.06669306993195	2
592	459.42	244.82	1.02	5.10823919450172	11.1978463020385	92	0.00243093224688096	0.00243093224688096	1.06912400217883	2
593	457.98	254.35	1.0195	5.10580826225484	11.2002772342853	93	0.00243093224688451	0.00243093224688451	1.07155493442571	2
594	452.37	256.9	1.019	5.10337733000795	11.2027081665322	94	-0.00972372898752916	0.00972372898752916	1.08127866341324	2
595	452.62	276.65	1.021	5.11310105899548	11.1929844375447	95	0.00972372898752916	0.00972372898752916	1.09100239240077	2
596	451.82	274.79	1.019	5.10337733000795	11.2027081665322	96	-0.0189612715256828	0.0189612715256828	1.10996366392645	2
597	447.84	272.35	1.0229	5.12233860153363	11.1837468950065	97	0.0140994070319174	0.0140994070319174	1.12406307095837	2
598	458.22	270.03	1.02	5.10823919450172	11.1978463020385	98	0.0140994070319174	0.0140994070319174	1.13816247799029	2
599	450.78	264.79	1.0171	5.0941397874698	11.2119457090704	99	-0.0116684747850364	0.0116684747850364	1.14983095277532	2
600	456.24	267.17	1.0195	5.10580826225484	11.2002772342853	100	0	0	1.14983095277532	2
601	463.22	276.56	1.0195	5.10580826225484	11.2002772342853	101	0.00923754253815368	0.00923754253815368	1.15906849531348	2
602	464.32	278.01	1.0176	5.09657071971668	11.2095147768235	102	-0.00486186449376369	0.00486186449376369	1.16393035980724	2
603	465.5	279.56	1.0186	5.10143258421045	11.2046529123297	103	0.00243093224688096	0.00243093224688096	1.16636129205412	2
604	454.21	275.46	1.0181	5.09900165196356	11.2070838445766	104	0.0072927967406482	0.0072927967406482	1.17365408879477	2
605	448.88	276.08	1.0166	5.09170885522292	11.2143766413173	105	-0.0072927967406482	0.0072927967406482	1.18094688553542	2
606	458.45	269.86	1.0181	5.09900165196356	11.2070838445766	106	0.00486186449376547	0.00486186449376547	1.18580875002919	2
607	444.43	277.56	1.0171	5.0941397874698	11.2119457090704	107	-0.0116684747850364	0.0116684747850364	1.19747722481422	2
608	444.75	272.96	1.0195	5.10580826225484	11.2002772342853	108	0.00437567804438999	0.00437567804438999	1.20185290285861	2
609	443.63	272.09	1.0186	5.10143258421045	11.2046529123297	109	0	0	1.20185290285861	2
610	443.18	277.39	1.0186	5.10143258421045	11.2046529123297	110	-0.00194474579750548	0.00194474579750548	1.20379764865612	2
611	423.96	277.23	1.019	5.10337733000795	11.2027081665322	111	0.0165303392787983	0.0165303392787983	1.22032798793492	2
612	431.61	274.83	1.0156	5.08684699072915	11.219238505811	112	-0.0213922037725638	0.0213922037725638	1.24172019170748	2
613	425.31	270.22	1.02	5.10823919450172	11.1978463020385	113	-0.00486186449376369	0.00486186449376369	1.24658205620124	2
614	416.2	271.04	1.021	5.11310105899548	11.1929844375447	114	-0.130784154882267	0.130784154882267	1.37736621108351	2
615	406.21	275.66	1.0479	5.24388521387775	11.0622002826624	115	-0.225104326061297	0.225104326061297	1.60247053714481	2
616	393.22	279.25	1.0942	5.46898953993905	10.8370959566011	116	-0.0452153397920103	0.0452153397920103	1.64768587693682	2
617	394.79	268.23	1.1035	5.51420487973106	10.7918806168091	117	0.147314494161066	0.147314494161066	1.79500037109788	2
618	385.61	271.37	1.0732	5.36689038556999	10.9391951109702	118	-0.125922290388502	0.125922290388502	1.92092266148638	2
619	372.07	259.76	1.0991	5.49281267595849	10.8132728205817	119	-0.427357889001902	0.427357889001902	2.34828055048829	2
620	370	278.35	1.187	5.92017056496039	10.3859149315798	120	0.223159580263793	0.223159580263793	2.57144013075208	2
621	376.79	276.07	1.1411	5.6970109846966	10.6090745118436	121	-0.109391951109703	0.109391951109703	2.68083208186178	2
622	370.79	278.57	1.1636	5.8064029358063	10.4996825607339	122	-0.0427844075451276	0.0427844075451276	2.72361648940691	2
623	363.47	265.52	1.1724	5.84918734335143	10.4568981531888	123	-0.0831378828433742	0.0831378828433742	2.80675437225029	2
624	359.21	270.38	1.1895	5.9323252261948	10.3737602703454	124	0.429788821248785	0.429788821248785	3.23654319349907	2
625	362.67	278.07	1.1011	5.50253640494602	10.8035490915942	125	-0.248927462080744	0.248927462080744	3.48547065557981	2
626	366.56	265.32	1.1523	5.75146386702677	10.5546216295134	126	-0.00243093224688273	0.00243093224688273	3.4879015878267	2
627	361.89	268.91	1.1528	5.75389479927365	10.5521906972665	127	0.0831378828433742	0.0831378828433742	3.57103947067007	2
628	368.11	268.19	1.1357	5.67075691643027	10.6353285801099	128	-0.078762204798986	0.078762204798986	3.64980167546906	2
629	375.03	261.48	1.1519	5.74951912122926	10.5565663753109	129	0.263513055562038	0.263513055562038	3.91331473103109	2
630	381.23	268.05	1.0977	5.48600606566722	10.820079430873	130	0.0427844075451276	0.0427844075451276	3.95609913857622	2
631	381.41	269.65	1.0889	5.44322165812209	10.8628638384181	131	-0.322827802385964	0.322827802385964	4.27892694096219	2
632	363.86	274.35	1.1553	5.76604946050806	10.5400360360321	132	0.00729279674064642	0.00729279674064642	4.28621973770283	2
633	356.18	275.29	1.1538	5.75875666376741	10.5473288327728	133	-0.375335938918623	0.375335938918623	4.66155567662146	2
634	331.38	272.99	1.231	6.13409260268603	10.1719928938542	134	-0.108905764660326	0.108905764660326	4.77046144128178	2
635	328.75	259.51	1.2534	6.24299836734636	10.0630871291938	135	-0.050077204285774	0.050077204285774	4.82053864556756	2
636	333.16	252.46	1.2637	6.29307557163213	10.0130099249081	136	0.341789073911647	0.341789073911647	5.1623277194792	2
637	334.97	249.61	1.1934	5.95128649772049	10.3547989988197	137	-0.261082123315155	0.261082123315155	5.42340984279436	2
638	328.48	261.71	1.2471	6.21236862103564	10.0937168755045	138	-0.00680661029126917	0.00680661029126917	5.43021645308563	2
639	320.88	260.07	1.2485	6.21917523132691	10.0869102652133	139	-0.244551784036357	0.244551784036357	5.67476823712198	2
640	320.7	264.11	1.2988	6.46372701536327	9.84235848117692	140	0.495910178363982	0.495910178363982	6.17067841548597	2
641	330.99	275.84	1.1968	5.96781683699929	10.3382686595409	141	-0.0831378828433724	0.0831378828433724	6.25381629832934	2
642	328.99	270.7	1.2139	6.05095471984266	10.2551307766975	142	0.0831378828433724	0.0831378828433724	6.33695418117271	2
643	334.7	270.47	1.1968	5.96781683699929	10.3382686595409	143	-0.166275765686747	0.166275765686747	6.50322994685946	2
644	333.81	266.72	1.231	6.13409260268603	10.1719928938542	144	0.00243093224688273	0.00243093224688273	6.50566087910634	2
645	325.15	264.81	1.2305	6.13166167043915	10.174423826101	145	-0.275181530347073	0.275181530347073	6.78084240945341	2
646	323.45	266.55	1.2871	6.40684320078622	9.89924229575396	146	0.0899444931346451	0.0899444931346451	6.87078690258806	2
647	323.14	255.76	1.2686	6.31689870765158	9.98918678888861	147	0.161413901192981	0.161413901192981	7.03220080378104	2
648	324.86	239.39	1.2354	6.1554848064586	10.1506006900816	148	0.0904306795840188	0.0904306795840188	7.12263148336506	2
649	325.95	239.28	1.2168	6.06505412687458	10.2410313696656	149	-0.0831378828433706	0.0831378828433706	7.20576936620843	2
650	319.58	237.24	1.2339	6.14819200971795	10.1578934868222	150	0.0165303392787983	0.0165303392787983	7.22229970548723	2
651	319.43	234.46	1.2305	6.13166167043915	10.174423826101	151	-0.0875135608877606	0.0875135608877606	7.30981326637499	2
652	319.59	240.56	1.2485	6.21917523132691	10.0869102652133	152	-0.159469155395477	0.159469155395477	7.46928242177047	2
653	329.56	252.66	1.2813	6.37864438672239	9.9274411098178	153	0.228021444757557	0.228021444757557	7.69730386652802	2
654	324.17	249.2	1.2344	6.15062294196483	10.1554625545754	154	0.292198056075248	0.292198056075248	7.98950192260327	2
655	342.59	262.49	1.1743	5.85842488588958	10.4476606106506	155	-0.0354916108044812	0.0354916108044812	8.02499353340775	2
656	336.84	271.08	1.1816	5.89391649669407	10.4121689998461	156	-0.0335468650069757	0.0335468650069757	8.05854039841473	2
657	336.06	266.75	1.1885	5.92746336170104	10.3786221348391	157	0.0525081365326567	0.0525081365326567	8.11104853494738	2
658	335.73	250.18	1.1777	5.87495522516838	10.4311302713718	158	-0.173568562427393	0.173568562427393	8.28461709737478	2
659	340.45	257.7	1.2134	6.04852378759578	10.2575617089444	159	-0.38943534595054	0.38943534595054	8.67405244332532	2
660	315.86	234.88	1.2935	6.43795913354632	9.86812636299387	160	0.244551784036355	0.244551784036355	8.91860422736167	2
661	324.87	231.82	1.2432	6.19340734950996	10.1126781470302	161	0.106961018862819	0.106961018862819	9.02556524622449	2
662	328.55	236.21	1.2212	6.08644633064714	10.219639165893	162	-0.154121104452333	0.154121104452333	9.17968635067682	2
663	324.66	232.38	1.2529	6.24056743509948	10.0655180614407	163	0.189612715256816	0.189612715256816	9.36929906593364	2
664	336.9	234.42	1.2139	6.05095471984266	10.2551307766975	164	-0.189612715256816	0.189612715256816	9.55891178119046	2
665	339.52	230.72	1.2529	6.24056743509948	10.0655180614407	165	0.353457548696682	0.353457548696682	9.91236932988714	2
666	354.38	236.95	1.1802	5.88710988640279	10.4189756101374	166	-0.329634412677237	0.329634412677237	10.2420037425644	2
667	344.6	231.11	1.248	6.21674429908003	10.0893411974602	167	0.538694585909109	0.538694585909109	10.7806983284735	2
668	387.48	263.24	1.1372	5.67804971317092	10.6280357833693	168	0.0520219500832813	0.0520219500832813	10.8327202785568	2
669	385.48	258.89	1.1265	5.62602776308764	10.6800577334525	169	-0.0189612715256811	0.0189612715256811	10.8516815500824	2
670	379.25	248.09	1.1304	5.64498903461332	10.6610964619269	170	0.220728648016909	0.220728648016909	11.0724101980994	2
671	375.46	240.66	1.085	5.42426038659641	10.8818251099438	171	-0.0544528823301622	0.0544528823301622	11.1268630804295	2
672	388.76	236.56	1.0962	5.47871326892657	10.8273722276136	172	0.0831378828433724	0.0831378828433724	11.2100009632729	2
673	384.28	232.07	1.0791	5.3955753860832	10.910510110457	173	-0.211491105478757	0.211491105478757	11.4214920687516	2
674	381.25	239.76	1.1226	5.60706649156196	10.6990190049782	174	0.206629240984993	0.206629240984993	11.6281213097366	2
675	383.05	237.22	1.0801	5.40043725057697	10.9056482459632	175	-0.199336444244345	0.199336444244345	11.827457753981	2
676	386.15	255.68	1.1211	5.59977369482131	10.7063118017189	176	0.185237037212429	0.185237037212429	12.0126947911934	2
677	394.49	273.59	1.083	5.41453665760888	10.8915488389313	177	0.170651443731133	0.170651443731133	12.1833462349245	2
678	409.13	269.11	1.0479	5.24388521387775	11.0622002826624	178	0.0690384758114568	0.0690384758114568	12.252384710736	2
679	420.95	260.6	1.0337	5.17484673806629	11.1312387584739	179	0.0904306795840206	0.0904306795840206	12.34281539032	2
680	422.61	250.25	1.0151	5.08441605848227	11.2216694380579	180	-0.0145855934812946	0.0145855934812946	12.3574009838013	2
681	428.74	251.38	1.0181	5.09900165196356	11.2070838445766	181	-0.0116684747850329	0.0116684747850329	12.3690694585864	2
682	426.66	260.41	1.0205	5.1106701267486	11.1954153697916	182	-0.0879997473371397	0.0879997473371397	12.4570692059235	2
683	414.92	260.11	1.0386	5.19866987408574	11.1074156224544	183	-0.0354916108044812	0.0354916108044812	12.492560816728	2
684	420.01	257.14	1.0459	5.23416148489022	11.07192401165	184	0.123491358141621	0.123491358141621	12.6160521748696	2
685	423.1	241.51	1.0205	5.1106701267486	11.1954153697916	185	0.0165303392787983	0.0165303392787983	12.6325825141484	2
686	424.05	238.77	1.0171	5.0941397874698	11.2119457090704	186	0.00243093224688273	0.00243093224688273	12.6350134463953	2
687	423.18	240.83	1.0166	5.09170885522292	11.2143766413173	187	-0.0140994070319191	0.0140994070319191	12.6491128534272	2
688	434.61	234.83	1.0195	5.10580826225484	11.2002772342853	188	0.00923754253815368	0.00923754253815368	12.6583503959653	2
689	432.63	237.54	1.0176	5.09657071971668	11.2095147768235	189	0.0213922037725638	0.0213922037725638	12.6797425997379	2
690	430.61	241.83	1.0132	5.07517851594412	11.2309069805961	190	-0.0238231360194465	0.0238231360194465	12.7035657357574	2
691	435.48	234.36	1.0181	5.09900165196356	11.2070838445766	191	0.00243093224688273	0.00243093224688273	12.7059966680042	2
692	451.26	230.8	1.0176	5.09657071971668	11.2095147768235	192	-0.0213922037725638	0.0213922037725638	12.7273888717768	2
693	443.65	236.9	1.022	5.11796292348925	11.1881225730509	193	0.0189612715256811	0.0189612715256811	12.7463501433025	2
694	443.75	236.53	1.0181	5.09900165196356	11.2070838445766	194	-0.0165303392787983	0.0165303392787983	12.7628804825813	2
695	446.41	274.04	1.0215	5.11553199124236	11.1905535052978	195	0.0311159327600929	0.0311159327600929	12.7939964153414	2
696	446.7	275.32	1.0151	5.08441605848227	11.2216694380579	196	-0.0170165257281756	0.0170165257281756	12.8110129410696	2
697	447.69	278.33	1.0186	5.10143258421045	11.2046529123297	197	-0.0116684747850346	0.0116684747850346	12.8226814158546	2
698	438.63	271.94	1.021	5.11310105899548	11.1929844375447	198	0.0165303392787983	0.0165303392787983	12.8392117551334	2
699	428.59	277.23	1.0176	5.09657071971668	11.2095147768235	199	-0.00680661029126917	0.00680661029126917	12.8460183654247	2
700	434.63	272.86	1.019	5.10337733000795	11.2027081665322	200	0.00437567804438643	0.00437567804438643	12.850394043469	2
701	435.38	268.73	1.0181	5.09900165196356	11.2070838445766	201	-0.0330606785575966	0.0330606785575966	12.8834547220266	2
702	429.89	264.14	1.0249	5.13206233052116	11.174023166019	202	0.0262540682663257	0.0262540682663257	12.909708790293	2
703	435.96	264.55	1.0195	5.10580826225484	11.2002772342853	203	-0.0145855934812928	0.0145855934812928	12.9242943837743	2
704	442.25	269.87	1.0225	5.12039385573613	11.1856916408041	204	0.0213922037725638	0.0213922037725638	12.9456865875468	2
705	441.38	266.19	1.0181	5.09900165196356	11.2070838445766	205	-0.0281988140638347	0.0281988140638347	12.9738854016107	2
706	434.57	279.78	1.0239	5.1272004660274	11.1788850305128	206	0.0379225430513657	0.0379225430513657	13.011807944662	2
707	433.08	279.7	1.0161	5.08927792297604	11.2168075735642	207	-0.0140994070319174	0.0140994070319174	13.0259073516939	2
708	436.45	267.88	1.019	5.10337733000795	11.2027081665322	208	-0.0286850005132102	0.0286850005132102	13.0545923522071	2
709	447.65	254.38	1.0249	5.13206233052116	11.174023166019	209	0.0213922037725638	0.0213922037725638	13.0759845559797	2
710	453.91	254.65	1.0205	5.1106701267486	11.1954153697916	210	-0.00243093224688273	0.00243093224688273	13.0784154882266	2
711	453.18	254.7	1.021	5.11310105899548	11.1929844375447	211	0.0165303392787983	0.0165303392787983	13.0949458275054	2
712	443.65	254.42	1.0176	5.09657071971668	11.2095147768235	212	-0.025767881816952	0.025767881816952	13.1207137093223	2
713	453.79	257.94	1.0229	5.12233860153363	11.1837468950065	213	0.025767881816952	0.025767881816952	13.1464815911393	2
714	445.54	263.31	1.0176	5.09657071971668	11.2095147768235	214	-0.0165303392787983	0.0165303392787983	13.1630119304181	2
715	439.36	266.05	1.021	5.11310105899548	11.1929844375447	215	0.00972372898752916	0.00972372898752916	13.1727356594056	2
716	435.51	276.66	1.019	5.10337733000795	11.2027081665322	216	0.0140994070319174	0.0140994070319174	13.1868350664375	2
717	420.7	266.2	1.0161	5.08927792297604	11.2168075735642	217	-0.149745426407948	0.149745426407948	13.3365804928455	2
718	413.42	266.71	1.0469	5.23902334938398	11.0670621471562	218	0	0	13.3365804928455	2
719	407.25	264.38	1.0469	5.23902334938398	11.0670621471562	219	-0.0165303392788001	0.0165303392788001	13.3531108321243	2
720	410	270.99	1.0503	5.25555368866278	11.0505318078774	220	0.154121104452337	0.154121104452337	13.5072319365766	2
721	425.38	277.45	1.0186	5.10143258421045	11.2046529123297	221	0.00486186449376369	0.00486186449376369	13.5120938010704	2
722	426.87	271.13	1.0176	5.09657071971668	11.2095147768235	222	0.0165303392788001	0.0165303392788001	13.5286241403492	2
723	427.13	267.07	1.0142	5.08004038043788	11.2260451161023	223	-0.182806104965547	0.182806104965547	13.7114302453147	2
724	411.72	273.79	1.0518	5.26284648540343	11.0432390111368	224	0.144883561914183	0.144883561914183	13.8563138072289	2
725	406.91	272.59	1.022	5.11796292348925	11.1881225730509	225	-0.151690172205454	0.151690172205454	14.0080039794344	2
726	409.51	274.61	1.0532	5.2696530956947	11.0364324008455	226	-0.0904306795840206	0.0904306795840206	14.0984346590184	2
727	411.92	278.6	1.0718	5.36008377527872	10.9460017212615	227	0.0525081365326585	0.0525081365326585	14.1509427955511	2
728	414.48	276.48	1.061	5.30757563874606	10.9985098577941	228	0.0782760183496087	0.0782760183496087	14.2292188139007	2
729	411.11	272.16	1.0449	5.22929962039645	11.0767858761437	229	0.116198561400973	0.116198561400973	14.3454173753016	2
730	424.02	257.15	1.021	5.11310105899548	11.1929844375447	230	0.00486186449376369	0.00486186449376369	14.3502792397954	2
731	418.14	261.36	1.02	5.10823919450172	11.1978463020385	231	-0.218297715770028	0.218297715770028	14.5685769555654	2
732	407.35	258.13	1.0649	5.32653691027174	10.9795485862684	232	0.1424526296673	0.1424526296673	14.7110295852327	2
733	394.57	263.57	1.0356	5.18408428060444	11.1220012159357	233	0.0379225430513639	0.0379225430513639	14.7489521282841	2
734	400.1	267.71	1.0278	5.14616173755308	11.1599237589871	234	-0.462849499806383	0.462849499806383	15.2118016280905	2
735	390.07	267.34	1.123	5.60901123735946	10.6970742591807	235	-0.135646019376029	0.135646019376029	15.3474476474665	2
736	376.56	275.82	1.1509	5.74465725673549	10.5614282398047	236	-0.0471600855895176	0.0471600855895176	15.394607733056	2
737	376.22	273.88	1.1606	5.79181734232501	10.5142681542152	237	0.0209060173231883	0.0209060173231883	15.4155137503792	2
738	384.76	257.32	1.1563	5.77091132500182	10.5351741715384	238	0.344706192607905	0.344706192607905	15.7602199429871	2
739	391.79	254.43	1.0854	5.42620513239392	10.8798803641463	239	-0.228021444757557	0.228021444757557	15.9882413877447	2
740	389.54	258.05	1.1323	5.65422657715147	10.6518589193887	240	0.0281988140638347	0.0281988140638347	16.0164402018085	2
741	390.44	245.34	1.1265	5.62602776308764	10.6800577334525	241	0.114253815603467	0.114253815603467	16.130694017412	2
742	384.57	245.22	1.103	5.51177394748417	10.794311549056	242	0.177944240471781	0.177944240471781	16.3086382578838	2
743	386.09	247.29	1.0664	5.33382970701239	10.9722557895278	243	-0.251844580777004	0.251844580777004	16.5604828386608	2
744	389.74	239.76	1.1182	5.58567428778939	10.7204112087508	244	0.109391951109703	0.109391951109703	16.6698747897705	2
745	389.49	231.49	1.0957	5.47628233667969	10.8298031598605	245	0.37290500667174	0.37290500667174	17.0427797964422	2
746	406.51	233.57	1.019	5.10337733000795	11.2027081665322	246	-0.377766871165505	0.377766871165505	17.4205466676077	2
747	393.81	236.94	1.0967	5.48114420117346	10.8249412953667	247	0.370474074424859	0.370474074424859	17.7910207420326	2
748	412.5	250	1.0205	5.1106701267486	11.1954153697916	248	-0.163844833439866	0.163844833439866	17.9548655754724	2
749	418.16	255.11	1.0542	5.27451496018846	11.0315705363517	249	0.0568838145770449	0.0568838145770449	18.0117493900495	2
750	415.81	263.46	1.0425	5.21763114561142	11.0884543509288	250	-0.0330606785575984	0.0330606785575984	18.0448100686071	2
751	410.17	266.73	1.0493	5.25069182416902	11.0553936723712	251	0.0189612715256793	0.0189612715256793	18.0637713401328	2
752	409.68	262.24	1.0454	5.23173055264334	11.0743549438968	252	0.132728900679773	0.132728900679773	18.1965002408125	2
753	419.98	245.71	1.0181	5.09900165196356	11.2070838445766	253	-0.168220511484252	0.168220511484252	18.3647207522968	2
754	417.97	237.99	1.0527	5.26722216344782	11.0388633330924	254	0.168220511484252	0.168220511484252	18.532941263781	2
755	430.74	238.93	1.0181	5.09900165196356	11.2070838445766	255	-0.0807069505964897	0.0807069505964897	18.6136482143775	2
756	416.13	235.69	1.0347	5.17970860256006	11.1263768939801	256	-0.261082123315155	0.261082123315155	18.8747303376927	2
757	382.98	230.84	1.0884	5.44079072587521	10.865294770665	257	0.158982968946098	0.158982968946098	19.0337133066388	2
758	395.68	231.57	1.0557	5.28180775692911	11.0242777396111	258	0.0403534752982466	0.0403534752982466	19.074066781937	2
759	412.54	233.6	1.0474	5.24145428163087	11.0646312149093	259	0.147314494161066	0.147314494161066	19.2213812760981	2
760	423.37	239.12	1.0171	5.0941397874698	11.2119457090704	260	-0.123491358141619	0.123491358141619	19.3448726342397	2
761	424.18	255.08	1.0425	5.21763114561142	11.0884543509288	261	0.1424526296673	0.1424526296673	19.487325263907	2
762	427.69	251.91	1.0132	5.07517851594412	11.2309069805961	262	-0.0213922037725638	0.0213922037725638	19.5087174676796	2
763	424.07	257.49	1.0176	5.09657071971668	11.2095147768235	263	-0.00680661029126917	0.00680661029126917	19.5155240779708	2
764	427.33	262.49	1.019	5.10337733000795	11.2027081665322	264	-0.00243093224688451	0.00243093224688451	19.5179550102177	2
765	441.4	266.31	1.0195	5.10580826225484	11.2002772342853	265	-0.00243093224688096	0.00243093224688096	19.5203859424646	2
766	434.53	265.08	1.02	5.10823919450172	11.1978463020385	266	0.00680661029127094	0.00680661029127094	19.5271925527559	2
767	430.24	259.75	1.0186	5.10143258421045	11.2046529123297	267	0.00486186449376369	0.00486186449376369	19.5320544172496	2
768	430.7	257.12	1.0176	5.09657071971668	11.2095147768235	268	-0.025767881816952	0.025767881816952	19.5578222990666	2
769	422.75	239.17	1.0229	5.12233860153363	11.1837468950065	269	-0.0831378828433742	0.0831378828433742	19.64096018191	2
770	420.16	239.22	1.04	5.20547648437701	11.1006090121632	270	0.0948063576284106	0.0948063576284106	19.7357665395384	2
771	439.58	249.17	1.0205	5.1106701267486	11.1954153697916	271	0.0213922037725638	0.0213922037725638	19.7571587433109	2
772	437.09	247.36	1.0161	5.08927792297604	11.2168075735642	272	-0.0072927967406482	0.0072927967406482	19.7644515400516	2
773	425.32	264.95	1.0176	5.09657071971668	11.2095147768235	273	-0.0996682221221725	0.0996682221221725	19.8641197621738	2
774	421.41	261.02	1.0381	5.19623894183886	11.1098465547013	274	-0.13029796843289	0.13029796843289	19.9944177306066	2
775	401.28	276.98	1.0649	5.32653691027174	10.9795485862684	275	-0.0641766113176914	0.0641766113176914	20.0585943419243	2
776	398.38	278.5	1.0781	5.39071352158944	10.9153719749507	276	0.239689919542592	0.239689919542592	20.2982842614669	2
777	405.44	277.49	1.0288	5.15102360204684	11.1550618944933	277	-0.0525081365326585	0.0525081365326585	20.3507923979996	2
778	423.27	272.88	1.0396	5.2035317385795	11.1025537579607	278	-0.0092375425381519	0.0092375425381519	20.3600299405377	2
779	421.67	273.13	1.0415	5.21276928111766	11.0933162154225	279	0.116198561400973	0.116198561400973	20.4762285019387	2
780	425.29	275.25	1.0176	5.09657071971668	11.2095147768235	280	-0.199336444244345	0.199336444244345	20.6755649461831	2
781	412.99	275.97	1.0586	5.29590716396103	11.0101783325792	281	0.144883561914183	0.144883561914183	20.8204485080972	2
782	417.79	276.22	1.0288	5.15102360204684	11.1550618944933	282	-0.0948063576284088	0.0948063576284088	20.9152548657257	2
783	411.72	266.56	1.0483	5.24582995967525	11.0602555368649	283	-0.218783902219403	0.218783902219403	21.1340387679451	2
784	398.82	263.97	1.0933	5.46461386189466	10.8414716346455	284	0.078762204798986	0.078762204798986	21.212800972744	2
785	388.68	277.16	1.0771	5.38585165709567	10.9202338394445	285	-0.00243093224688273	0.00243093224688273	21.2152319049909	2
786	389.45	278.44	1.0776	5.38828258934255	10.9178029071976	286	0.132728900679771	0.132728900679771	21.3479608056707	2
787	385.55	278.3	1.0503	5.25555368866278	11.0505318078774	287	-0.182806104965547	0.182806104965547	21.5307669106362	2
788	393.23	277.5	1.0879	5.43835979362833	10.8677257029119	288	0.192529833953076	0.192529833953076	21.7232967445893	2
789	384.94	278.78	1.0483	5.24582995967525	11.0602555368649	289	-0.182806104965547	0.182806104965547	21.9061028495549	2
790	381.85	278.75	1.0859	5.4286360646408	10.8774494318994	290	-0.278098649043331	0.278098649043331	22.1842014985982	2
791	377.9	276.71	1.1431	5.70673471368413	10.5993507828561	291	-0.0427844075451276	0.0427844075451276	22.2269859061433	2
792	371.55	270.8	1.1519	5.74951912122926	10.5565663753109	292	-0.0306297463107157	0.0306297463107157	22.257615652454	2
793	368.55	253.23	1.1582	5.78014886753997	10.5259366290002	293	0.455556703065735	0.455556703065735	22.7131723555198	2
794	369.08	260.35	1.0645	5.32459216447424	10.9814933320659	294	-0.234828055048826	0.234828055048826	22.9480004105686	2
795	380.71	252.42	1.1128	5.55942021952307	10.7466652770171	295	-0.104530086615938	0.104530086615938	23.0525304971845	2
796	385.05	255.74	1.1343	5.663950306139	10.6421351904012	296	0.125922290388502	0.125922290388502	23.178452787573	2
797	377.07	248.95	1.1084	5.5380280157505	10.7680574807897	297	0.073414153855845	0.073414153855845	23.2518669414289	2
798	382.52	238.16	1.0933	5.46461386189466	10.8414716346455	298	0.00486186449376369	0.00486186449376369	23.2567288059226	2
799	378	234.01	1.0923	5.45975199740089	10.8463334991393	299	0.147314494161066	0.147314494161066	23.4040433000837	2
800	384.33	237.38	1.062	5.31243750323983	10.9936479933004	300	-0.358319413190445	0.358319413190445	23.7623627132742	2
801	399.61	233.64	1.1357	5.67075691643027	10.6353285801099	301	0.229966190555063	0.229966190555063	23.9923289038292	2
802	394.57	240.83	1.0884	5.44079072587521	10.865294770665	302	-0.00680661029127094	0.00680661029127094	23.9991355141205	2
803	393.44	234.64	1.0898	5.44759733616648	10.8584881603737	303	0.00680661029127094	0.00680661029127094	24.0059421244118	2
804	383.54	239.17	1.0884	5.44079072587521	10.865294770665	304	-0.294142801872756	0.294142801872756	24.3000849262845	2
805	389.28	244.05	1.1489	5.73493352774797	10.5711519687922	305	0.0189612715256828	0.0189612715256828	24.3190461978102	2
806	391.66	242.96	1.145	5.71597225622228	10.5901132403179	306	0.125922290388502	0.125922290388502	24.4449684881987	2
807	391.03	245.17	1.1191	5.59004996583378	10.7160355307064	307	0.104043900166561	0.104043900166561	24.5490123883653	2
808	394.39	240.79	1.0977	5.48600606566722	10.820079430873	308	0.135646019376031	0.135646019376031	24.6846584077413	2
809	396.68	244.57	1.0698	5.35036004629119	10.955725450249	309	-0.144883561914185	0.144883561914185	24.8295419696555	2
810	400.9	252.16	1.0996	5.49524360820537	10.8108418883348	310	-0.0593147468239259	0.0593147468239259	24.8888567164794	2
811	386.18	255.09	1.1118	5.5545583550293	10.7515271415109	311	0.177944240471781	0.177944240471781	25.0668009569512	2
812	381.74	269.22	1.0752	5.37661411455752	10.9294713819827	312	-0.249413648530121	0.249413648530121	25.3162146054813	2
813	373.94	279.04	1.1265	5.62602776308764	10.6800577334525	313	-0.225590512510674	0.225590512510674	25.541805117992	2
814	367.42	275.15	1.1729	5.85161827559831	10.4544672209419	314	0.384573481456775	0.384573481456775	25.9263785994488	2
815	382.87	267.28	1.0938	5.46704479414154	10.8390407023986	315	0.135646019376029	0.135646019376029	26.0620246188248	2
816	388.55	271.75	1.0659	5.33139877476551	10.9746867217747	316	0.0972372898752916	0.0972372898752916	26.1592619087001	2
817	385.19	279.54	1.0459	5.23416148489022	11.07192401165	317	-0.47014229654703	0.47014229654703	26.6294042052471	2
818	375.07	276.08	1.1426	5.70430378143725	10.6017817151029	318	0.130784154882265	0.130784154882265	26.7601883601294	2
819	375.88	279.46	1.1157	5.57351962655498	10.7325658699852	319	-0.242120851789473	0.242120851789473	27.0023092119188	2
820	368.8	249.96	1.1655	5.81564047834446	10.4904450181957	320	-0.173568562427395	0.173568562427395	27.1758777743462	2
821	364.2	248.44	1.2012	5.98920904077185	10.3168764557683	321	0.182806104965547	0.182806104965547	27.3586838793118	2
822	344.01	246.95	1.1636	5.8064029358063	10.4996825607339	322	-0.123491358141619	0.123491358141619	27.4821752374534	2
823	337.76	251.65	1.189	5.92989429394792	10.3761912025923	323	-0.144883561914183	0.144883561914183	27.6270587993676	2
824	340.45	260.69	1.2188	6.07477785586211	10.2313076406781	324	0.280529581290214	0.280529581290214	27.9075883806578	2
825	343.73	261.68	1.1611	5.79424827457189	10.5118372219683	325	-0.0452153397920121	0.0452153397920121	27.9528037204498	2
826	336.95	248.57	1.1704	5.8394636143639	10.4666218821763	326	-0.303866530860283	0.303866530860283	28.2566702513101	2
827	327.65	245.82	1.2329	6.14333014522419	10.162755351316	327	0.0379225430513657	0.0379225430513657	28.2945927943615	2
828	325.5	238.98	1.2251	6.10540760217282	10.2006778943674	328	0.0379225430513621	0.0379225430513621	28.3325153374128	2
829	328.77	238.48	1.2173	6.06748505912146	10.2386004374187	329	0.270805852302685	0.270805852302685	28.6033211897155	2
830	349.26	239.41	1.1616	5.79667920681877	10.5094062897214	330	-0.377766871165504	0.377766871165504	28.981088060881	2
831	347.77	246.16	1.2393	6.17444607798428	10.1316394185559	331	0.351512802899176	0.351512802899176	29.3326008637802	2
832	347.91	259.34	1.167	5.8229332750851	10.4831522214551	332	-0.140021697420419	0.140021697420419	29.4726225612006	2
833	344.53	268.96	1.1958	5.96295497250552	10.3431305240347	333	-0.0855688150902552	0.0855688150902552	29.5581913762909	2
834	346.5	276.38	1.2134	6.04852378759578	10.2575617089444	334	-0.0189612715256828	0.0189612715256828	29.5771526478165	2
835	328.25	268.56	1.2173	6.06748505912146	10.2386004374187	335	-0.182806104965547	0.182806104965547	29.7599587527821	2
836	321.4	261.51	1.2549	6.25029116408701	10.0557943324532	336	-0.111336696907207	0.111336696907207	29.8712954496893	2
837	330.45	252.59	1.2778	6.36162786099421	9.94445763554597	337	-0.0379225430513639	0.0379225430513639	29.9092179927407	2
838	333.49	263.56	1.2856	6.39955040404558	9.90653509249461	338	0.239689919542592	0.239689919542592	30.1489079122833	2
839	322.57	275.97	1.2363	6.15986048450298	10.1462250120372	339	-0.0145855934812928	0.0145855934812928	30.1634935057645	2
840	319.7	274.54	1.2393	6.17444607798428	10.1316394185559	340	0.221214834466286	0.221214834466286	30.3847083402308	2
841	323.19	273.96	1.1938	5.95323124351799	10.3528542530222	341	-0.175999494674276	0.175999494674276	30.5607078349051	2
842	336.93	278.19	1.23	6.12923073819227	10.1768547583479	342	0.0690384758114551	0.0690384758114551	30.6297463107166	2
843	339.76	279.33	1.2158	6.06019226238081	10.2458932341594	343	0.0593147468239277	0.0593147468239277	30.6890610575405	2
844	328.79	266.4	1.2036	6.00087751555689	10.3052079809833	344	-0.0311159327600929	0.0311159327600929	30.7201769903006	2
845	331.2	259.1	1.21	6.03199344831698	10.2740920482232	345	0.130784154882267	0.130784154882267	30.8509611451829	2
846	339.57	245.76	1.1831	5.90120929343471	10.4048762031055	346	0.00729279674064642	0.00729279674064642	30.8582539419235	2
847	349.99	235.94	1.1816	5.89391649669407	10.4121689998461	347	-0.157038223148595	0.157038223148595	31.0152921650721	2
848	362.59	249	1.2139	6.05095471984266	10.2551307766975	348	0.434650685742549	0.434650685742549	31.4499428508146	2
849	370.18	241.84	1.1245	5.61630403410011	10.6897814624401	349	-0.0972372898752916	0.0972372898752916	31.5471801406899	2
850	371.57	245.54	1.1445	5.7135413239754	10.5925441725648	350	-0.00729279674064642	0.00729279674064642	31.5544729374306	2
851	373.51	249.36	1.146	5.72083412071605	10.5852513758241	351	-0.0116684747850346	0.0116684747850346	31.5661414122156	2
852	368.06	240.41	1.1484	5.73250259550108	10.5735829010391	352	-0.0213922037725638	0.0213922037725638	31.5875336159882	2
853	369.29	240.22	1.1528	5.75389479927365	10.5521906972665	353	-0.0525081365326567	0.0525081365326567	31.6400417525208	2
854	350.65	256.15	1.1636	5.8064029358063	10.4996825607339	354	-0.0593147468239259	0.0593147468239259	31.6993564993448	2
855	342.73	246.57	1.1758	5.86571768263023	10.44036781391	355	0.0476462720388913	0.0476462720388913	31.7470027713837	2
856	346.73	256.76	1.166	5.81807141059134	10.4880140859488	356	-0.280043394840837	0.280043394840837	32.0270461662245	2
857	340.62	255.1	1.2236	6.09811480543218	10.207970691108	357	0.332065344924118	0.332065344924118	32.3591115111486	2
858	342.32	253.18	1.1553	5.76604946050806	10.5400360360321	358	-0.22753525830818	0.22753525830818	32.5866467694568	2
859	341.61	261.89	1.2021	5.99358471881624	10.3125007777239	359	0.388949159501161	0.388949159501161	32.975595928958	2
860	341.97	265.99	1.1221	5.60463555931508	10.7014499372251	360	-0.180375172718664	0.180375172718664	33.1559711016766	2
861	350.4	263.79	1.1592	5.78501073203374	10.5210747645064	361	-0.0238231360194447	0.0238231360194447	33.1797942376961	2
862	336.42	268.39	1.1641	5.80883386805319	10.497251628487	362	-0.111336696907209	0.111336696907209	33.2911309346033	2
863	338.4	276.35	1.187	5.92017056496039	10.3859149315798	363	0.0213922037725638	0.0213922037725638	33.3125231383758	2
864	339.15	276.6	1.1826	5.89877836118783	10.4073071353524	364	-0.137590765173536	0.137590765173536	33.4501139035494	2
865	340.01	279.44	1.2109	6.03636912636137	10.2697163701788	365	-0.259137377517648	0.259137377517648	33.709251281067	2
866	319.65	279.02	1.2642	6.29550650387902	10.0105789926612	366	0.254275513023885	0.254275513023885	33.9635267940909	2
867	321.1	272.62	1.2119	6.04123099085513	10.2648545056851	367	-0.0904306795840206	0.0904306795840206	34.0539574736749	2
868	321.17	269.27	1.2305	6.13166167043915	10.174423826101	368	-0.246982716283238	0.246982716283238	34.3009401899582	2
869	322.48	264.43	1.2813	6.37864438672239	9.9274411098178	369	0.154607290901712	0.154607290901712	34.4555474808599	2
870	318.56	260.87	1.2495	6.22403709582068	10.0820484007195	370	-0.0330606785575984	0.0330606785575984	34.4886081594175	2
871	317.29	260.46	1.2563	6.25709777437828	10.0489877221619	371	-0.0573700010264222	0.0573700010264222	34.5459781604439	2
872	319.53	249.98	1.2681	6.3144677754047	9.99161772113549	372	0.102099154369055	0.102099154369055	34.6480773148129	2
873	318.63	233.81	1.2471	6.21236862103564	10.0937168755045	373	-0.0330606785575984	0.0330606785575984	34.6811379933705	2
874	317.94	234.25	1.2539	6.24542929959324	10.0606561969469	374	0.2849052593346	0.2849052593346	34.9660432527051	2
875	327.28	239.77	1.1953	5.96052404025864	10.3455614562815	375	-0.0807069505964897	0.0807069505964897	35.0467502033016	2
876	332.21	240.73	1.2119	6.04123099085513	10.2648545056851	376	-0.0714694080583378	0.0714694080583378	35.11821961136	2
877	328.53	236.83	1.2266	6.11270039891347	10.1933850976267	377	0.0262540682663257	0.0262540682663257	35.1444736796263	2
878	349.52	232.4	1.2212	6.08644633064714	10.219639165893	378	0.448750092774468	0.448750092774468	35.5932237724008	2
879	357.01	230.46	1.1289	5.63769623787267	10.6683892586675	379	-0.64565560477193	0.64565560477193	36.2388793771727	2
880	339.39	230.38	1.2617	6.2833518426446	10.0227336538956	380	0.387004413703657	0.387004413703657	36.6258837908764	2
881	339.16	238.32	1.1821	5.89634742894095	10.4097380675992	381	-0.211491105478759	0.211491105478759	36.8373748963551	2
882	335.48	234.47	1.2256	6.10783853441971	10.1982469621205	382	-0.377280684716126	0.377280684716126	37.2146555810712	2
883	321	231.3	1.3032	6.48511921913583	9.82096627740435	383	0.451181025021349	0.451181025021349	37.6658366060926	2
884	335.8	241.69	1.2104	6.03393819411448	10.2721473024257	384	-0.0121546612344119	0.0121546612344119	37.677991267327	2
885	328.97	242.82	1.2129	6.0460928553489	10.2599926411913	385	-0.0092375425381519	0.0092375425381519	37.6872288098651	2
886	329.78	239.12	1.2148	6.05533039788705	10.2507550986531	386	0.34422000615853	0.34422000615853	38.0314488160237	2
887	358.8	232.57	1.144	5.71111039172852	10.5949751048117	387	-0.429788821248785	0.429788821248785	38.4612376372725	2
888	361.56	242.87	1.2324	6.1408992129773	10.1651862835629	388	0.0165303392787983	0.0165303392787983	38.4777679765513	2
889	361.76	235.68	1.229	6.1243688736985	10.1817166228417	389	0.346650938405411	0.346650938405411	38.8244189149567	2
890	372.07	237.09	1.1577	5.77771793529309	10.5283675612471	390	-0.137590765173535	0.137590765173535	38.9620096801302	2
891	371.42	235.42	1.186	5.91530870046663	10.3907767960736	391	-0.0145855934812946	0.0145855934812946	38.9765952736115	2
892	363.4	235.38	1.189	5.92989429394792	10.3761912025923	392	0.550849247143521	0.550849247143521	39.527444520755	2
893	385.3	230.14	1.0757	5.3790450468044	10.9270404497358	393	-0.116198561400973	0.116198561400973	39.643643082156	2
894	392.67	236.54	1.0996	5.49524360820537	10.8108418883348	394	0.0996682221221725	0.0996682221221725	39.7433113042782	2
895	382.66	237.07	1.0791	5.3955753860832	10.910510110457	395	-0.050077204285774	0.050077204285774	39.7933885085639	2
896	394.85	253.43	1.0894	5.44565259036897	10.8604329061712	396	0.00243093224688273	0.00243093224688273	39.7958194408108	2
897	391.7	253.99	1.0889	5.44322165812209	10.8628638384181	397	-0.0165303392788001	0.0165303392788001	39.8123497800896	2
898	390.45	254.08	1.0923	5.45975199740089	10.8463334991393	398	-0.0354916108044812	0.0354916108044812	39.8478413908941	2
899	392.44	260.16	1.0996	5.49524360820537	10.8108418883348	399	-0.196905511997462	0.196905511997462	40.0447469028916	2
900	389.78	259.04	1.1401	5.69214912020284	10.6139363763373	400	0.519733314383428	0.519733314383428	40.564480217275	2
901	398.97	246.09	1.0332	5.17241580581941	11.1336696907208	401	0.0734141538558433	0.0734141538558433	40.6378943711308	2
902	411.79	251.1	1.0181	5.09900165196356	11.2070838445766	402	-0.448750092774466	0.448750092774466	41.0866444639053	2
903	400.22	256.79	1.1104	5.54775174473803	10.7583337518022	403	0.299490852815895	0.299490852815895	41.3861353167212	2
904	394.18	261.41	1.0488	5.24826089192214	11.057824604618	404	-0.216352969972521	0.216352969972521	41.6024882866937	2
905	387.13	265.7	1.0933	5.46461386189466	10.8414716346455	405	-0.175513308224899	0.175513308224899	41.7780015949186	2
906	382.56	259.35	1.1294	5.64012717011956	10.6659583264206	406	0.303866530860283	0.303866530860283	42.0818681257789	2
907	385.48	249.6	1.0669	5.33626063925927	10.9698248572809	407	-0.180375172718666	0.180375172718666	42.2622432984976	2
908	369.61	265.83	1.104	5.51663581197794	10.7894496845622	408	-0.0923754253815261	0.0923754253815261	42.3546187238791	2
909	363.84	262.68	1.123	5.60901123735946	10.6970742591807	409	-0.0427844075451276	0.0427844075451276	42.3974031314242	2
910	368.45	270.07	1.1318	5.65179564490459	10.6542898516356	410	-0.109391951109703	0.109391951109703	42.5067950825339	2
911	355.94	274.39	1.1543	5.76118759601429	10.5448979005259	411	0.192529833953078	0.192529833953078	42.699324916487	2
912	358.04	279.41	1.1147	5.56865776206122	10.737427734479	412	-0.572241450916085	0.572241450916085	43.2715663674031	2
913	337.15	277.33	1.2324	6.1408992129773	10.1651862835629	413	0.106961018862819	0.106961018862819	43.3785273862659	2
914	333.93	273.57	1.2104	6.03393819411448	10.2721473024257	414	0.322827802385966	0.322827802385966	43.7013551886519	2
915	341.94	263.92	1.144	5.71111039172852	10.5949751048117	415	-0.415689414216867	0.415689414216867	44.1170446028687	2
916	339.67	261.51	1.2295	6.12679980594539	10.1792856905948	416	0.11376762915409	0.11376762915409	44.2308122320228	2
917	335.47	272.7	1.2061	6.0130321767913	10.2930533197489	417	-0.422496024508138	0.422496024508138	44.653308256531	2
918	316.28	270.01	1.293	6.43552820129943	9.87055729524075	418	0.0403534752982466	0.0403534752982466	44.6936617318292	2
919	316.47	270.92	1.2847	6.39517472600119	9.910910770539	419	-0.00680661029127094	0.00680661029127094	44.7004683421205	2
920	315.45	263.05	1.2861	6.40198133629246	9.90410416024773	420	0.170651443731135	0.170651443731135	44.8711197858516	2
921	317.24	259.31	1.251	6.23132989256132	10.0747556039789	421	0.0952925440777843	0.0952925440777843	44.9664123299294	2
922	320.35	272.7	1.2314	6.13603734848354	10.1700481480566	422	-0.0311159327600929	0.0311159327600929	44.9975282626895	2
923	315.32	272.96	1.2378	6.16715328124363	10.1389322152966	423	0.2849052593346	0.2849052593346	45.2824335220241	2
924	324.1	272.76	1.1792	5.88224802190903	10.4238374746312	424	0.0427844075451276	0.0427844075451276	45.3252179295692	2
925	327.2	274.78	1.1704	5.8394636143639	10.4666218821763	425	-0.104530086615934	0.104530086615934	45.4297480161852	2
926	337.35	273.56	1.1919	5.94399370097984	10.3620917955603	426	-0.00923754253815368	0.00923754253815368	45.4389855587233	2
927	336.97	273.6	1.1938	5.95323124351799	10.3528542530222	427	0.277612462593954	0.277612462593954	45.7165980213173	2
928	340.64	267.33	1.1367	5.67561878092404	10.6304667156161	428	-0.303866530860283	0.303866530860283	46.0204645521776	2
929	346.25	278.2	1.1992	5.97948531178432	10.3266001847559	429	-0.0354916108044794	0.0354916108044794	46.055956162982	2
930	354.69	266.7	1.2065	6.0149769225888	10.2911085739514	430	0.0948063576284071	0.0948063576284071	46.1507625206104	2
931	356.65	271.77	1.187	5.92017056496039	10.3859149315798	431	0.455556703065737	0.455556703065737	46.6063192236762	2
932	364.01	261.7	1.0933	5.46461386189466	10.8414716346455	432	-0.441457296033819	0.441457296033819	47.04777651971	2
933	356.66	269.71	1.1841	5.90607115792848	10.4000143386117	433	-0.149259239958571	0.149259239958571	47.1970357596686	2
934	348.16	267.3	1.2148	6.05533039788705	10.2507550986531	434	-0.0807069505964915	0.0807069505964915	47.2777427102651	2
935	332.82	267.4	1.2314	6.13603734848354	10.1700481480566	435	0.0354916108044812	0.0354916108044812	47.3132343210695	2
936	326.13	262.6	1.2241	6.10054573767906	10.2055397588611	436	0.0875135608877624	0.0875135608877624	47.4007478819573	2
937	341.55	245.34	1.2061	6.0130321767913	10.2930533197489	437	0.0641766113176914	0.0641766113176914	47.464924493275	2
938	328.47	240.78	1.1929	5.9488555654736	10.3572299310666	438	0.0879997473371361	0.0879997473371361	47.5529242406121	2
939	334.98	237.39	1.1748	5.86085581813647	10.4452296784037	439	-0.00972372898752738	0.00972372898752738	47.5626479695997	2
940	339.49	235.04	1.1768	5.870579547124	10.4355059494162	440	-0.272750598100192	0.272750598100192	47.8353985676998	2
941	332.85	233.69	1.2329	6.14333014522419	10.162755351316	441	0.237258987295711	0.237258987295711	48.0726575549956	2
942	337.11	239.56	1.1841	5.90607115792848	10.4000143386117	442	0.209060173231876	0.209060173231876	48.2817177282274	2
943	344.25	253.31	1.1411	5.6970109846966	10.6090745118436	443	-0.396728142691186	0.396728142691186	48.6784458709186	2
944	339.58	259.88	1.2227	6.09373912738779	10.2123463691524	444	0.297059920569012	0.297059920569012	48.9755057914876	2
945	350.86	252.87	1.1616	5.79667920681877	10.5094062897214	445	0.1755133082249	0.1755133082249	49.1510190997125	2
946	364.01	254.3	1.1255	5.62116589859387	10.6849195979463	446	-0.125922290388502	0.125922290388502	49.276941390101	2
947	358.44	253.9	1.1514	5.74708818898238	10.5589973075578	447	-0.0306297463107175	0.0306297463107175	49.3075711364118	2
948	359.35	257.69	1.1577	5.77771793529309	10.5283675612471	448	0.396241956241809	0.396241956241809	49.7038130926536	2
949	366.23	260.95	1.0762	5.38147597905128	10.9246095174889	449	0.0121546612344119	0.0121546612344119	49.715967753888	2
950	367.6	260.35	1.0737	5.36932131781687	10.9367641787233	450	0	0	49.715967753888	2
951	369.59	259.84	1.0737	5.36932131781687	10.9367641787233	451	-0.152176358654829	0.152176358654829	49.8681441125428	2
952	381.5	246.78	1.105	5.5214976764717	10.7845878200685	452	0.0807069505964915	0.0807069505964915	49.9488510631393	2
953	382.89	246.5	1.0884	5.44079072587521	10.865294770665	453	0.154607290901712	0.154607290901712	50.103458354041	2
954	404.81	233.75	1.0566	5.2861834349735	11.0199020615667	454	-0.0617456790708104	0.0617456790708104	50.1652040331118	2
955	406.94	239.22	1.0693	5.34792911404431	10.9581563824959	455	0.0948063576284088	0.0948063576284088	50.2600103907402	2
956	412.11	242.98	1.0498	5.2531227564159	11.0529627401243	456	0.151690172205454	0.151690172205454	50.4117005629457	2
957	411.76	246.75	1.0186	5.10143258421045	11.2046529123297	457	0.00729279674064642	0.00729279674064642	50.4189933596863	2
958	415.09	249.74	1.0171	5.0941397874698	11.2119457090704	458	-0.0165303392787983	0.0165303392787983	50.4355236989651	2
959	412.6	245.29	1.0205	5.1106701267486	11.1954153697916	459	-0.128353222635385	0.128353222635385	50.5638769216005	2
960	407.51	254.21	1.0469	5.23902334938398	11.0670621471562	460	0.0952925440777843	0.0952925440777843	50.6591694656783	2
961	399.44	267.38	1.0273	5.1437308053062	11.162354691234	461	-0.510495771845276	0.510495771845276	51.1696652375236	2
962	395.65	248.1	1.1323	5.65422657715147	10.6518589193887	462	0.555224925187909	0.555224925187909	51.7248901627115	2
963	407.89	234.37	1.0181	5.09900165196356	11.2070838445766	463	-0.0189612715256811	0.0189612715256811	51.7438514342372	2
964	425.68	232.41	1.022	5.11796292348925	11.1881225730509	464	0.0189612715256811	0.0189612715256811	51.7628127057628	2
965	427.37	235.16	1.0181	5.09900165196356	11.2070838445766	465	-0.0116684747850329	0.0116684747850329	51.7744811805479	2
966	431.1	244.36	1.0205	5.1106701267486	11.1954153697916	466	0.0140994070319156	0.0140994070319156	51.7885805875798	2
967	442.12	248.16	1.0176	5.09657071971668	11.2095147768235	467	0.00486186449376547	0.00486186449376547	51.7934424520736	2
968	450.22	249.79	1.0166	5.09170885522292	11.2143766413173	468	-0.00486186449376547	0.00486186449376547	51.7983043165673	2
969	456.96	243.74	1.0176	5.09657071971668	11.2095147768235	469	-0.00923754253815368	0.00923754253815368	51.8075418591055	2
970	456.27	246.25	1.0195	5.10580826225484	11.2002772342853	470	0.0116684747850364	0.0116684747850364	51.8192103338905	2
971	453.72	230.64	1.0171	5.0941397874698	11.2119457090704	471	-0.0140994070319174	0.0140994070319174	51.8333097409224	2
972	449.81	237.36	1.02	5.10823919450172	11.1978463020385	472	0.0165303392788001	0.0165303392788001	51.8498400802012	2
973	450.07	235.81	1.0166	5.09170885522292	11.2143766413173	473	-0.00243093224688273	0.00243093224688273	51.8522710124481	2
974	453.95	236.59	1.0171	5.0941397874698	11.2119457090704	474	-0.00729279674064642	0.00729279674064642	51.8595638091888	2
975	459.06	251.15	1.0186	5.10143258421045	11.2046529123297	475	0.00243093224688096	0.00243093224688096	51.8619947414356	2
976	472.61	255.7	1.0181	5.09900165196356	11.2070838445766	476	-0.0213922037725638	0.0213922037725638	51.8833869452082	2
977	473.59	251.93	1.0225	5.12039385573613	11.1856916408041	477	0.0145855934812928	0.0145855934812928	51.8979725386895	2
978	478.64	254.86	1.0195	5.10580826225484	11.2002772342853	478	0.00680661029127094	0.00680661029127094	51.9047791489808	2
979	490.69	264.21	1.0181	5.09900165196356	11.2070838445766	479	0.00486186449376547	0.00486186449376547	51.9096410134745	2
980	492.7	264.18	1.0171	5.0941397874698	11.2119457090704	480	-0.0092375425381519	0.0092375425381519	51.9188785560127	2
981	491.96	263.81	1.019	5.10337733000795	11.2027081665322	481	-0.00243093224688451	0.00243093224688451	51.9213094882596	2
982	488.57	259.14	1.0195	5.10580826225484	11.2002772342853	482	-0.00486186449376191	0.00486186449376191	51.9261713527533	2
983	486.95	274.63	1.0205	5.1106701267486	11.1954153697916	483	0.0092375425381519	0.0092375425381519	51.9354088952915	2
984	494.15	279.28	1.0186	5.10143258421045	11.2046529123297	484	0.00729279674064642	0.00729279674064642	51.9427016920321	2
985	469.45	273.55	1.0171	5.0941397874698	11.2119457090704	485	0.00729279674064642	0.00729279674064642	51.9499944887728	2
986	470.22	264.04	1.0156	5.08684699072915	11.219238505811	486	0.00243093224688273	0.00243093224688273	51.9524254210197	2
987	472.98	266.33	1.0151	5.08441605848227	11.2216694380579	487	-0.0145855934812946	0.0145855934812946	51.967011014501	2
988	475.18	270.87	1.0181	5.09900165196356	11.2070838445766	488	0.00486186449376547	0.00486186449376547	51.9718728789947	2
989	474.59	269.33	1.0171	5.0941397874698	11.2119457090704	489	-0.0116684747850364	0.0116684747850364	51.9835413537798	2
990	476.62	258.55	1.0195	5.10580826225484	11.2002772342853	490	0.0140994070319191	0.0140994070319191	51.9976407608117	2
991	468.2	258.58	1.0166	5.09170885522292	11.2143766413173	491	-0.00972372898752916	0.00972372898752916	52.0073644897992	2
992	464.91	260.91	1.0186	5.10143258421045	11.2046529123297	492	0.00243093224688096	0.00243093224688096	52.0097954220461	2
993	465.73	258.98	1.0181	5.09900165196356	11.2070838445766	493	-0.00243093224688096	0.00243093224688096	52.012226354293	2
994	467.62	261.41	1.0186	5.10143258421045	11.2046529123297	494	-0.00194474579750548	0.00194474579750548	52.0141711000905	2
995	462.2	252.53	1.019	5.10337733000795	11.2027081665322	495	0.00194474579750548	0.00194474579750548	52.016115845888	2
996	459.02	247.95	1.0186	5.10143258421045	11.2046529123297	496	-0.0116684747850346	0.0116684747850346	52.027784320673	2
997	456.59	241.88	1.021	5.11310105899548	11.1929844375447	497	0.0213922037725638	0.0213922037725638	52.0491765244456	2
998	461.14	230.94	1.0166	5.09170885522292	11.2143766413173	498	0	0	52.0491765244456	2
999	461.11	234.71	1.0166	5.09170885522292	11.2143766413173	499	-0.00486186449376547	0.00486186449376547	52.0540383889393	2
1000	449.34	245.99	1.0176	5.09657071971668	11.2095147768235	500	NA	NA	NA	2
1001	464.43	259.19	1.022	5.11796292348925	11.1361006229677	1	0.0121546612344101	0.0121546612344101	0.0121546612344101	3
1002	457.64	253.94	1.0195	5.10580826225484	11.1482552842021	2	0.00923754253815368	0.00923754253815368	0.0213922037725638	3
1003	464.21	253.85	1.0176	5.09657071971668	11.1574928267402	3	-0.00243093224688273	0.00243093224688273	0.0238231360194465	3
1004	474.74	244.21	1.0181	5.09900165196356	11.1550618944933	4	-0.0189612715256811	0.0189612715256811	0.0427844075451276	3
1005	474.26	231.22	1.022	5.11796292348925	11.1361006229677	5	0.028685000513212	0.028685000513212	0.0714694080583396	3
1006	484.66	237.29	1.0161	5.08927792297604	11.1647856234809	6	-0.0072927967406482	0.0072927967406482	0.0787622047989878	3
1007	484.47	251.05	1.0176	5.09657071971668	11.1574928267402	7	0.0072927967406482	0.0072927967406482	0.086055001539636	3
1008	490.1	253.03	1.0161	5.08927792297604	11.1647856234809	8	-0.0072927967406482	0.0072927967406482	0.0933477982802842	3
1009	491.53	263.1	1.0176	5.09657071971668	11.1574928267402	9	0	0	0.0933477982802842	3
1010	493.35	267.06	1.0176	5.09657071971668	11.1574928267402	10	0	0	0.0933477982802842	3
1011	476.6	278.82	1.0176	5.09657071971668	11.1574928267402	11	-0.00923754253815368	0.00923754253815368	0.102585340818438	3
1012	484.97	278.04	1.0195	5.10580826225484	11.1482552842021	12	0.0165303392788019	0.0165303392788019	0.11911568009724	3
1013	494.33	274.16	1.0161	5.08927792297604	11.1647856234809	13	-0.00972372898753093	0.00972372898753093	0.128839409084771	3
1014	493.08	264.16	1.0181	5.09900165196356	11.1550618944933	14	-0.0281988140638347	0.0281988140638347	0.157038223148605	3
1015	486.37	271.3	1.0239	5.1272004660274	11.1268630804295	15	0.0257678818169538	0.0257678818169538	0.182806104965559	3
1016	486.29	270.01	1.0186	5.10143258421045	11.1526309622465	16	0	0	0.182806104965559	3
1017	481.92	269.18	1.0186	5.10143258421045	11.1526309622465	17	0.00243093224688096	0.00243093224688096	0.18523703721244	3
1018	475.91	266.07	1.0181	5.09900165196356	11.1550618944933	18	0	0	0.18523703721244	3
1019	478.86	268.54	1.0181	5.09900165196356	11.1550618944933	19	0	0	0.18523703721244	3
1020	474.4	268.87	1.0181	5.09900165196356	11.1550618944933	20	-0.0189612715256811	0.0189612715256811	0.204198308738121	3
1021	478.12	253.78	1.022	5.11796292348925	11.1361006229677	21	0.0213922037725638	0.0213922037725638	0.225590512510685	3
1022	482	256.33	1.0176	5.09657071971668	11.1574928267402	22	-0.00680661029126917	0.00680661029126917	0.232397122801954	3
1023	477.5	243.04	1.019	5.10337733000795	11.150686216449	23	-0.00972372898752916	0.00972372898752916	0.242120851789483	3
1024	475.79	231.94	1.021	5.11310105899548	11.1409624874614	24	0.00972372898752916	0.00972372898752916	0.251844580777012	3
1025	479.98	230.06	1.019	5.10337733000795	11.150686216449	25	0.00437567804438643	0.00437567804438643	0.256220258821399	3
1026	472.88	233.14	1.0181	5.09900165196356	11.1550618944933	26	-0.00437567804438643	0.00437567804438643	0.260595936865785	3
1027	492.54	248.91	1.019	5.10337733000795	11.150686216449	27	0.00680661029126917	0.00680661029126917	0.267402547157054	3
1028	480.36	247.43	1.0176	5.09657071971668	11.1574928267402	28	-0.00486186449376369	0.00486186449376369	0.272264411650818	3
1029	493.22	245.21	1.0186	5.10143258421045	11.1526309622465	29	0.00729279674064642	0.00729279674064642	0.279557208391465	3
1030	492.1	234.87	1.0171	5.0941397874698	11.1599237589871	30	-0.0092375425381519	0.0092375425381519	0.288794750929616	3
1031	469.17	234.94	1.019	5.10337733000795	11.150686216449	31	0.0116684747850346	0.0116684747850346	0.300463225714651	3
1032	461.62	232.12	1.0166	5.09170885522292	11.162354691234	32	-0.00972372898752916	0.00972372898752916	0.31018695470218	3
1033	450.71	230.61	1.0186	5.10143258421045	11.1526309622465	33	0.00486186449376369	0.00486186449376369	0.315048819195944	3
1034	453.89	240.6	1.0176	5.09657071971668	11.1574928267402	34	-0.0306297463107175	0.0306297463107175	0.345678565506661	3
1035	445.73	236.14	1.0239	5.1272004660274	11.1268630804295	35	-0.0238231360194447	0.0238231360194447	0.369501701526106	3
1036	427.52	234.53	1.0288	5.15102360204684	11.1030399444101	36	0.0544528823301622	0.0544528823301622	0.423954583856268	3
1037	445.94	251.42	1.0176	5.09657071971668	11.1574928267402	37	-0.00486186449376369	0.00486186449376369	0.428816448350032	3
1038	444.84	252.32	1.0186	5.10143258421045	11.1526309622465	38	0	0	0.428816448350032	3
1039	438.07	234.37	1.0186	5.10143258421045	11.1526309622465	39	-0.00437567804438999	0.00437567804438999	0.433192126394422	3
1040	445.27	231.88	1.0195	5.10580826225484	11.1482552842021	40	0.00437567804438999	0.00437567804438999	0.437567804438812	3
1041	448.41	244.95	1.0186	5.10143258421045	11.1526309622465	41	0	0	0.437567804438812	3
1042	449.85	245.87	1.0186	5.10143258421045	11.1526309622465	42	0.00972372898752916	0.00972372898752916	0.447291533426341	3
1043	446.65	239.23	1.0166	5.09170885522292	11.162354691234	43	-0.0116684747850346	0.0116684747850346	0.458960008211376	3
1044	443.9	234.86	1.019	5.10337733000795	11.150686216449	44	-0.0238231360194483	0.0238231360194483	0.482783144230824	3
1045	450.9	258.33	1.0239	5.1272004660274	11.1268630804295	45	0.0189612715256828	0.0189612715256828	0.501744415756507	3
1046	478.74	274.3	1.02	5.10823919450172	11.1458243519552	46	0.0165303392788001	0.0165303392788001	0.518274755035307	3
1047	475.33	266.19	1.0166	5.09170885522292	11.162354691234	47	-0.00486186449376547	0.00486186449376547	0.523136619529073	3
1048	475.57	279.22	1.0176	5.09657071971668	11.1574928267402	48	-0.00923754253815368	0.00923754253815368	0.532374162067226	3
1049	485.79	276.89	1.0195	5.10580826225484	11.1482552842021	49	0.00243093224688451	0.00243093224688451	0.534805094314111	3
1050	481.22	277	1.019	5.10337733000795	11.150686216449	50	-0.0238231360194483	0.0238231360194483	0.558628230333559	3
1051	480.46	278.96	1.0239	5.1272004660274	11.1268630804295	51	0.0140994070319191	0.0140994070319191	0.572727637365478	3
1052	487.02	278.49	1.021	5.11310105899548	11.1409624874614	52	0.0165303392787983	0.0165303392787983	0.589257976644276	3
1053	476.54	267.48	1.0176	5.09657071971668	11.1574928267402	53	-0.0306297463107175	0.0306297463107175	0.619887722954994	3
1054	481.67	260.84	1.0239	5.1272004660274	11.1268630804295	54	0.0189612715256828	0.0189612715256828	0.638848994480677	3
1055	488.45	260.46	1.02	5.10823919450172	11.1458243519552	55	0.0262540682663293	0.0262540682663293	0.665103062747006	3
1056	492.28	254.8	1.0146	5.08198512623539	11.1720784202215	56	-0.0145855934812946	0.0145855934812946	0.679688656228301	3
1057	488.25	259.12	1.0176	5.09657071971668	11.1574928267402	57	-0.0116684747850346	0.0116684747850346	0.691357131013335	3
1058	476.51	260.61	1.02	5.10823919450172	11.1458243519552	58	-0.00729279674064642	0.00729279674064642	0.698649927753982	3
1059	467.82	257.47	1.0215	5.11553199124236	11.1385315552145	59	0.00486186449376547	0.00486186449376547	0.703511792247747	3
1060	473.03	249.41	1.0205	5.1106701267486	11.1433934197083	60	0.0213922037725638	0.0213922037725638	0.724903996020311	3
1061	479	233.73	1.0161	5.08927792297604	11.1647856234809	61	-0.0262540682663293	0.0262540682663293	0.75115806428664	3
1062	484.01	238.11	1.0215	5.11553199124236	11.1385315552145	62	0	0	0.75115806428664	3
1063	474.61	235.57	1.0215	5.11553199124236	11.1385315552145	63	0	0	0.75115806428664	3
1064	477.74	235.37	1.0215	5.11553199124236	11.1385315552145	64	-0.00243093224688273	0.00243093224688273	0.753588996533523	3
1065	477.98	230.48	1.022	5.11796292348925	11.1361006229677	65	0.0121546612344101	0.0121546612344101	0.765743657767933	3
1066	469.88	230.75	1.0195	5.10580826225484	11.1482552842021	66	-0.0238231360194447	0.0238231360194447	0.789566793787378	3
1067	479.97	241.97	1.0244	5.12963139827428	11.1244321481826	67	0.0330606785575984	0.0330606785575984	0.822627472344976	3
1068	488.26	252.4	1.0176	5.09657071971668	11.1574928267402	68	-0.0116684747850346	0.0116684747850346	0.834295947130011	3
1069	490.84	256.53	1.02	5.10823919450172	11.1458243519552	69	-0.00729279674064642	0.00729279674064642	0.841588743870657	3
1070	494.7	238.03	1.0215	5.11553199124236	11.1385315552145	70	0.0213922037725638	0.0213922037725638	0.862980947643221	3
1071	483.23	249.45	1.0171	5.0941397874698	11.1599237589871	71	-0.0330606785576002	0.0330606785576002	0.896041626200821	3
1072	483.84	253.52	1.0239	5.1272004660274	11.1268630804295	72	0.0189612715256828	0.0189612715256828	0.915002897726504	3
1073	473.14	255.3	1.02	5.10823919450172	11.1458243519552	73	0.0140994070319174	0.0140994070319174	0.929102304758421	3
1074	474.69	256.95	1.0171	5.0941397874698	11.1599237589871	74	-0.0262540682663293	0.0262540682663293	0.955356373024751	3
1075	479.48	254.95	1.0225	5.12039385573613	11.1336696907208	75	0.0145855934812928	0.0145855934812928	0.969941966506044	3
1076	465.96	252.06	1.0195	5.10580826225484	11.1482552842021	76	-0.00972372898752738	0.00972372898752738	0.979665695493571	3
1077	472.29	239.71	1.0215	5.11553199124236	11.1385315552145	77	0.0189612715256811	0.0189612715256811	0.998626967019252	3
1078	465.26	233.16	1.0176	5.09657071971668	11.1574928267402	78	0.00243093224688273	0.00243093224688273	1.00105789926613	3
1079	462.33	241.4	1.0171	5.0941397874698	11.1599237589871	79	0.00486186449376547	0.00486186449376547	1.0059197637599	3
1080	466.24	248.81	1.0161	5.08927792297604	11.1647856234809	80	0.00243093224688096	0.00243093224688096	1.00835069600678	3
1081	479.45	252.65	1.0156	5.08684699072915	11.1672165557278	81	-0.0335468650069757	0.0335468650069757	1.04189756101376	3
1082	482.88	239.29	1.0225	5.12039385573613	11.1336696907208	82	0.0213922037725638	0.0213922037725638	1.06328976478632	3
1083	476.61	236.29	1.0181	5.09900165196356	11.1550618944933	83	-0.00680661029127094	0.00680661029127094	1.07009637507759	3
1084	467.9	247.34	1.0195	5.10580826225484	11.1482552842021	84	-0.0121546612344101	0.0121546612344101	1.082251036312	3
1085	480.6	247.91	1.022	5.11796292348925	11.1361006229677	85	0.0145855934812946	0.0145855934812946	1.0968366297933	3
1086	475.14	255.91	1.019	5.10337733000795	11.150686216449	86	-0.00243093224688451	0.00243093224688451	1.09926756204018	3
1087	483.21	230.25	1.0195	5.10580826225484	11.1482552842021	87	0.00243093224688451	0.00243093224688451	1.10169849428707	3
1088	474.54	239.82	1.019	5.10337733000795	11.150686216449	88	-0.0238231360194483	0.0238231360194483	1.12552163030651	3
1089	476.6	241.14	1.0239	5.1272004660274	11.1268630804295	89	0.0354916108044829	0.0354916108044829	1.161013241111	3
1090	455.6	241.2	1.0166	5.09170885522292	11.162354691234	90	-0.0165303392788001	0.0165303392788001	1.1775435803898	3
1091	455.95	243.29	1.02	5.10823919450172	11.1458243519552	91	0.0116684747850346	0.0116684747850346	1.18921205517483	3
1092	459.42	244.82	1.0176	5.09657071971668	11.1574928267402	92	-0.00923754253815368	0.00923754253815368	1.19844959771298	3
1093	457.98	254.35	1.0195	5.10580826225484	11.1482552842021	93	0.00437567804438999	0.00437567804438999	1.20282527575737	3
1094	452.37	256.9	1.0186	5.10143258421045	11.1526309622465	94	-0.00194474579750548	0.00194474579750548	1.20477002155488	3
1095	452.62	276.65	1.019	5.10337733000795	11.150686216449	95	-0.00243093224688451	0.00243093224688451	1.20720095380176	3
1096	451.82	274.79	1.0195	5.10580826225484	11.1482552842021	96	-0.00729279674064465	0.00729279674064465	1.21449375054241	3
1097	447.84	272.35	1.021	5.11310105899548	11.1409624874614	97	0.00486186449376369	0.00486186449376369	1.21935561503617	3
1098	458.22	270.03	1.02	5.10823919450172	11.1458243519552	98	0.0165303392788001	0.0165303392788001	1.23588595431497	3
1099	450.78	264.79	1.0166	5.09170885522292	11.162354691234	99	-0.00243093224688273	0.00243093224688273	1.23831688656186	3
1100	456.24	267.17	1.0171	5.0941397874698	11.1599237589871	100	-0.00486186449376547	0.00486186449376547	1.24317875105562	3
1101	463.22	276.56	1.0181	5.09900165196356	11.1550618944933	101	-0.0306297463107157	0.0306297463107157	1.27380849736634	3
1102	464.32	278.01	1.0244	5.12963139827428	11.1244321481826	102	0.0238231360194447	0.0238231360194447	1.29763163338578	3
1103	465.5	279.56	1.0195	5.10580826225484	11.1482552842021	103	0	0	1.29763163338578	3
1104	454.21	275.46	1.0195	5.10580826225484	11.1482552842021	104	0.00243093224688451	0.00243093224688451	1.30006256563267	3
1105	448.88	276.08	1.019	5.10337733000795	11.150686216449	105	0	0	1.30006256563267	3
1106	458.45	269.86	1.019	5.10337733000795	11.150686216449	106	-0.00486186449376547	0.00486186449376547	1.30492443012643	3
1107	444.43	277.56	1.02	5.10823919450172	11.1458243519552	107	0.00243093224688096	0.00243093224688096	1.30735536237331	3
1108	444.75	272.96	1.0195	5.10580826225484	11.1482552842021	108	0.00437567804438999	0.00437567804438999	1.3117310404177	3
1109	443.63	272.09	1.0186	5.10143258421045	11.1526309622465	109	0.00243093224688096	0.00243093224688096	1.31416197266458	3
1110	443.18	277.39	1.0181	5.09900165196356	11.1550618944933	110	-0.00680661029127094	0.00680661029127094	1.32096858295585	3
1111	423.96	277.23	1.0195	5.10580826225484	11.1482552842021	111	-0.0403534752982448	0.0403534752982448	1.3613220582541	3
1112	431.61	274.83	1.0278	5.14616173755308	11.1079018089038	112	-0.0286850005132102	0.0286850005132102	1.39000705876731	3
1113	425.31	270.22	1.0337	5.17484673806629	11.0792168083906	113	-0.121060425894736	0.121060425894736	1.51106748466205	3
1114	416.2	271.04	1.0586	5.29590716396103	10.9581563824959	114	-0.163844833439866	0.163844833439866	1.67491231810191	3
1115	406.21	275.66	1.0923	5.45975199740089	10.794311549056	115	-0.161413901192981	0.161413901192981	1.83632621929489	3
1116	393.22	279.25	1.1255	5.62116589859387	10.632897647863	116	-0.0213922037725638	0.0213922037725638	1.85771842306746	3
1117	394.79	268.23	1.1299	5.64255810236644	10.6115054440905	117	0.00486186449376369	0.00486186449376369	1.86258028756122	3
1118	385.61	271.37	1.1289	5.63769623787267	10.6163673085842	118	-0.00972372898752916	0.00972372898752916	1.87230401654875	3
1119	372.07	259.76	1.1309	5.6474199668602	10.6066435795967	119	-0.242120851789474	0.242120851789474	2.11442486833822	3
1120	370	278.35	1.1807	5.88954081864968	10.3645227278072	120	0.0189612715256828	0.0189612715256828	2.13338613986391	3
1121	376.79	276.07	1.1768	5.870579547124	10.3834839993329	121	-0.0685522893620814	0.0685522893620814	2.20193842922599	3
1122	370.79	278.57	1.1909	5.93913183648608	10.3149317099708	122	-0.0140994070319156	0.0140994070319156	2.2160378362579	3
1123	363.47	265.52	1.1938	5.95323124351799	10.3008323029389	123	-0.0145855934812946	0.0145855934812946	2.2306234297392	3
1124	359.21	270.38	1.1968	5.96781683699929	10.2862467094576	124	0.0593147468239277	0.0593147468239277	2.28993817656313	3
1125	362.67	278.07	1.1846	5.90850209017536	10.3455614562815	125	0.0145855934812946	0.0145855934812946	2.30452377004442	3
1126	366.56	265.32	1.1816	5.89391649669407	10.3601470497628	126	-0.0904306795840206	0.0904306795840206	2.39495444962844	3
1127	361.89	268.91	1.2002	5.98434717627809	10.2697163701788	127	0.0831378828433742	0.0831378828433742	2.47809233247182	3
1128	368.11	268.19	1.1831	5.90120929343471	10.3528542530222	128	0.0286850005132102	0.0286850005132102	2.50677733298503	3
1129	375.03	261.48	1.1772	5.8725242929215	10.3815392535354	129	0.0923754253815261	0.0923754253815261	2.59915275836655	3
1130	381.23	268.05	1.1582	5.78014886753997	10.4739146789169	130	0.0379225430513621	0.0379225430513621	2.63707530141791	3
1131	381.41	269.65	1.1504	5.74222632448861	10.5118372219683	131	-0.220728648016909	0.220728648016909	2.85780394943482	3
1132	363.86	274.35	1.1958	5.96295497250552	10.2911085739514	132	0.050077204285774	0.050077204285774	2.9078811537206	3
1133	356.18	275.29	1.1855	5.91287776821975	10.3411857782372	133	-0.316021192094695	0.316021192094695	3.22390234581529	3
1134	331.38	272.99	1.2505	6.22889896031444	10.0251645861425	134	-0.196905511997462	0.196905511997462	3.42080785781275	3
1135	328.75	259.51	1.291	6.4258044723119	9.828259074145	135	0.0403534752982448	0.0403534752982448	3.461161333111	3
1136	333.16	252.46	1.2827	6.38545099701366	9.86861254944325	136	0.0568838145770449	0.0568838145770449	3.51804514768804	3
1137	334.97	249.61	1.271	6.32856718243661	9.92549636402029	137	-0.0666075435645723	0.0666075435645723	3.58465269125262	3
1138	328.48	261.71	1.2847	6.39517472600119	9.85888882045572	138	-0.0661213571151986	0.0661213571151986	3.65077404836781	3
1139	320.88	260.07	1.2983	6.46129608311639	9.79276746334052	139	-0.0500772042857758	0.0500772042857758	3.70085125265359	3
1140	320.7	264.11	1.3086	6.51137328740216	9.74269025905474	140	0.289767123828366	0.289767123828366	3.99061837648196	3
1141	330.99	275.84	1.249	6.22160616357379	10.0324573828831	141	-0.0189612715256793	0.0189612715256793	4.00957964800764	3
1142	328.99	270.7	1.2529	6.24056743509948	10.0134961113574	142	0.00437567804438643	0.00437567804438643	4.01395532605202	3
1143	334.7	270.47	1.252	6.23619175705509	10.0178717894018	143	-0.0116684747850329	0.0116684747850329	4.02562380083705	3
1144	333.81	266.72	1.2544	6.24786023184012	10.0062033146168	144	-0.199336444244349	0.199336444244349	4.2249602450814	3
1145	325.15	264.81	1.2954	6.44719667608447	9.80686687037243	145	0.00243093224688451	0.00243093224688451	4.22739117732829	3
1146	323.45	266.55	1.2949	6.44476574383759	9.80929780261932	146	-0.0286850005132102	0.0286850005132102	4.2560761778415	3
1147	323.14	255.76	1.3008	6.4734507443508	9.78061280210611	147	0.111822883356583	0.111822883356583	4.36789906119808	3
1148	324.86	239.39	1.2778	6.36162786099421	9.89243568546269	148	0.0189612715256811	0.0189612715256811	4.38686033272376	3
1149	325.95	239.28	1.2739	6.34266658946853	9.91139695698837	149	-0.0739003403052187	0.0739003403052187	4.46076067302898	3
1150	319.58	237.24	1.2891	6.41656692977375	9.83749661668315	150	-0.0281988140638347	0.0281988140638347	4.48895948709282	3
1151	319.43	234.46	1.2949	6.44476574383759	9.80929780261932	151	0.0092375425381519	0.0092375425381519	4.49819702963097	3
1152	319.59	240.56	1.293	6.43552820129943	9.81853534515747	152	0.0189612715256828	0.0189612715256828	4.51715830115665	3
1153	329.56	252.66	1.2891	6.41656692977375	9.83749661668315	153	0.0573700010264204	0.0573700010264204	4.57452830218307	3
1154	324.17	249.2	1.2773	6.35919692874733	9.89486661770957	154	0.213435851276262	0.213435851276262	4.78796415345933	3
1155	342.59	262.49	1.2334	6.14576107747107	10.1083024689858	155	-0.00972372898752916	0.00972372898752916	4.79768788244686	3
1156	336.84	271.08	1.2354	6.1554848064586	10.0985787399983	156	-0.0661213571151986	0.0661213571151986	4.86380923956206	3
1157	336.06	266.75	1.249	6.22160616357379	10.0324573828831	157	-0.0807069505964897	0.0807069505964897	4.94451619015855	3
1158	335.73	250.18	1.2656	6.30231311417029	9.95175043228662	158	0.123491358141619	0.123491358141619	5.06800754830017	3
1159	340.45	257.7	1.2402	6.17882175602867	10.0752417904282	159	-0.339844328114141	0.339844328114141	5.40785187641431	3
1160	315.86	234.88	1.3101	6.51866608414281	9.7353974623141	160	0.130784154882267	0.130784154882267	5.53863603129658	3
1161	324.87	231.82	1.2832	6.38788192926054	9.86618161719636	161	0.102099154369053	0.102099154369053	5.64073518566563	3
1162	328.55	236.21	1.2622	6.28578277489149	9.96828077156542	162	-0.1093919511097	0.1093919511097	5.75012713677533	3
1163	324.66	232.38	1.2847	6.39517472600119	9.85888882045572	163	0.1424526296673	0.1424526296673	5.89257976644263	3
1164	336.9	234.42	1.2554	6.25272209633389	10.001341450123	164	0.00972372898752738	0.00972372898752738	5.90230349543016	3
1165	339.52	230.72	1.2534	6.24299836734636	10.0110651791105	165	0.170651443731137	0.170651443731137	6.0729549391613	3
1166	354.38	236.95	1.2183	6.07234692361522	10.1817166228417	166	-0.154121104452335	0.154121104452335	6.22707604361363	3
1167	344.6	231.11	1.25	6.22646802806756	10.0275955183893	167	0.417634160014373	0.417634160014373	6.644710203628	3
1168	387.48	263.24	1.1641	5.80883386805319	10.4452296784037	168	-0.0257678818169538	0.0257678818169538	6.67047808544496	3
1169	385.48	258.89	1.1694	5.83460174987014	10.4194617965868	169	0.13029796843289	0.13029796843289	6.80077605387785	3
1170	379.25	248.09	1.1426	5.70430378143725	10.5497597650197	170	0.0928616118309034	0.0928616118309034	6.89363766570875	3
1171	375.46	240.66	1.1235	5.61144216960635	10.6426213768506	171	-0.109391951109703	0.109391951109703	7.00302961681845	3
1172	388.76	236.56	1.146	5.72083412071605	10.5332294257409	172	0.111822883356584	0.111822883356584	7.11485250017504	3
1173	384.28	232.07	1.123	5.60901123735946	10.6450523090974	173	-0.19739169844684	0.19739169844684	7.31224419862188	3
1174	381.25	239.76	1.1636	5.8064029358063	10.4476606106506	174	0.0952925440777861	0.0952925440777861	7.40753674269966	3
1175	383.05	237.22	1.144	5.71111039172852	10.5429531547284	175	-0.11668474785035	0.11668474785035	7.52422149055001	3
1176	386.15	255.68	1.168	5.82779513957887	10.426268406878	176	0.294628988322131	0.294628988322131	7.81885047887214	3
1177	394.49	273.59	1.1074	5.53316615125674	10.7208973952002	177	0.144883561914183	0.144883561914183	7.96373404078633	3
1178	409.13	269.11	1.0776	5.38828258934255	10.8657809571144	178	0.0140994070319156	0.0140994070319156	7.97783344781824	3
1179	420.95	260.6	1.0747	5.37418318231064	10.8798803641463	179	0.204198308738111	0.204198308738111	8.18203175655635	3
1180	422.61	250.25	1.0327	5.16998487357253	11.0840786728844	180	0.0709832216089623	0.0709832216089623	8.25301497816532	3
1181	428.74	251.38	1.0181	5.09900165196356	11.1550618944933	181	-0.192043647503699	0.192043647503699	8.44505862566901	3
1182	426.66	260.41	1.0576	5.29104529946726	10.9630182469896	182	-0.106961018862819	0.106961018862819	8.55201964453183	3
1183	414.92	260.11	1.0796	5.39800631833008	10.8560572281268	183	-0.0116684747850364	0.0116684747850364	8.56368811931687	3
1184	420.01	257.14	1.082	5.40967479311512	10.8443887533418	184	0.137590765173538	0.137590765173538	8.70127888449041	3
1185	423.1	241.51	1.0537	5.27208402794158	10.9819795185153	185	-0.0165303392788001	0.0165303392788001	8.71780922376921	3
1186	424.05	238.77	1.0571	5.28861436722038	10.9654491792365	186	0.0140994070319174	0.0140994070319174	8.73190863080113	3
1187	423.18	240.83	1.0542	5.27451496018846	10.9795485862684	187	0.173082375978018	0.173082375978018	8.90499100677914	3
1188	434.61	234.83	1.0186	5.10143258421045	11.1526309622465	188	0	0	8.90499100677914	3
1189	432.63	237.54	1.0186	5.10143258421045	11.1526309622465	189	0.0170165257281756	0.0170165257281756	8.92200753250732	3
1190	430.61	241.83	1.0151	5.08441605848227	11.1696474879746	190	-0.0379225430513639	0.0379225430513639	8.95993007555868	3
1191	435.48	234.36	1.0229	5.12233860153363	11.1317249449233	191	0.0165303392787983	0.0165303392787983	8.97646041483748	3
1192	451.26	230.8	1.0195	5.10580826225484	11.1482552842021	192	-0.00486186449376191	0.00486186449376191	8.98132227933124	3
1193	443.65	236.9	1.0205	5.1106701267486	11.1433934197083	193	0.00486186449376191	0.00486186449376191	8.986184143825	3
1194	443.75	236.53	1.0195	5.10580826225484	11.1482552842021	194	-0.00972372898752738	0.00972372898752738	8.99590787281253	3
1195	446.41	274.04	1.0215	5.11553199124236	11.1385315552145	195	0.00972372898752738	0.00972372898752738	9.00563160180006	3
1196	446.7	275.32	1.0195	5.10580826225484	11.1482552842021	196	0.00437567804438999	0.00437567804438999	9.01000727984445	3
1197	447.69	278.33	1.0186	5.10143258421045	11.1526309622465	197	-0.00680661029127094	0.00680661029127094	9.01681389013572	3
1198	438.63	271.94	1.02	5.10823919450172	11.1458243519552	198	0.00680661029127094	0.00680661029127094	9.02362050042699	3
1199	428.59	277.23	1.0186	5.10143258421045	11.1526309622465	199	-0.00437567804438999	0.00437567804438999	9.02799617847138	3
1200	434.63	272.86	1.0195	5.10580826225484	11.1482552842021	200	0.00437567804438999	0.00437567804438999	9.03237185651577	3
1201	435.38	268.73	1.0186	5.10143258421045	11.1526309622465	201	0.0121546612344119	0.0121546612344119	9.04452651775018	3
1202	429.89	264.14	1.0161	5.08927792297604	11.1647856234809	202	-0.0121546612344119	0.0121546612344119	9.0566811789846	3
1203	435.96	264.55	1.0186	5.10143258421045	11.1526309622465	203	-0.00437567804438999	0.00437567804438999	9.06105685702899	3
1204	442.25	269.87	1.0195	5.10580826225484	11.1482552842021	204	0.00923754253815368	0.00923754253815368	9.07029439956714	3
1205	441.38	266.19	1.0176	5.09657071971668	11.1574928267402	205	-0.00243093224688273	0.00243093224688273	9.07272533181402	3
1206	434.57	279.78	1.0181	5.09900165196356	11.1550618944933	206	0.00243093224688273	0.00243093224688273	9.0751562640609	3
1207	433.08	279.7	1.0176	5.09657071971668	11.1574928267402	207	-0.00923754253815368	0.00923754253815368	9.08439380659906	3
1208	436.45	267.88	1.0195	5.10580826225484	11.1482552842021	208	0.00923754253815368	0.00923754253815368	9.09363134913721	3
1209	447.65	254.38	1.0176	5.09657071971668	11.1574928267402	209	0	0	9.09363134913721	3
1210	453.91	254.65	1.0176	5.09657071971668	11.1574928267402	210	-0.0140994070319156	0.0140994070319156	9.10773075616913	3
1211	453.18	254.7	1.0205	5.1106701267486	11.1433934197083	211	-0.00243093224688273	0.00243093224688273	9.11016168841601	3
1212	443.65	254.42	1.021	5.11310105899548	11.1409624874614	212	0.00486186449376369	0.00486186449376369	9.11502355290977	3
1213	453.79	257.94	1.02	5.10823919450172	11.1458243519552	213	0.0165303392788001	0.0165303392788001	9.13155389218857	3
1214	445.54	263.31	1.0166	5.09170885522292	11.162354691234	214	-0.00486186449376547	0.00486186449376547	9.13641575668234	3
1215	439.36	266.05	1.0176	5.09657071971668	11.1574928267402	215	-0.00243093224688273	0.00243093224688273	9.13884668892922	3
1216	435.51	276.66	1.0181	5.09900165196356	11.1550618944933	216	-0.248927462080744	0.248927462080744	9.38777415100997	3
1217	420.7	266.2	1.0693	5.34792911404431	10.9061344324126	217	-0.0525081365326567	0.0525081365326567	9.44028228754262	3
1218	413.42	266.71	1.0801	5.40043725057697	10.8536262958799	218	-0.121060425894736	0.121060425894736	9.56134271343736	3
1219	407.25	264.38	1.105	5.5214976764717	10.7325658699852	219	0.0996682221221725	0.0996682221221725	9.66101093555953	3
1220	410	270.99	1.0845	5.42182945434953	10.8322340921074	220	0.3014355986134	0.3014355986134	9.96244653417293	3
1221	425.38	277.45	1.0225	5.12039385573613	11.1336696907208	221	-0.11376762915409	0.11376762915409	10.076214163327	3
1222	426.87	271.13	1.0459	5.23416148489022	11.0199020615667	222	0.154121104452337	0.154121104452337	10.2303352677794	3
1223	427.13	267.07	1.0142	5.08004038043788	11.174023166019	223	-0.365612209931093	0.365612209931093	10.5959474777105	3
1224	411.72	273.79	1.0894	5.44565259036897	10.8084109560879	224	0.168706697933629	0.168706697933629	10.7646541756441	3
1225	406.91	272.59	1.0547	5.27694589243535	10.9771176540216	225	-0.144883561914183	0.144883561914183	10.9095377375583	3
1226	409.51	274.61	1.0845	5.42182945434953	10.8322340921074	226	-0.0281988140638347	0.0281988140638347	10.9377365516221	3
1227	411.92	278.6	1.0903	5.45002826841336	10.8040352780435	227	-0.0189612715256811	0.0189612715256811	10.9566978231478	3
1228	414.48	276.48	1.0942	5.46898953993905	10.7850740065179	228	0.0330606785576002	0.0330606785576002	10.9897585017054	3
1229	411.11	272.16	1.0874	5.43592886138145	10.8181346850755	229	0.106961018862819	0.106961018862819	11.0967195205682	3
1230	424.02	257.15	1.0654	5.32896784251863	10.9250957039383	230	-0.0452153397920121	0.0452153397920121	11.1419348603602	3
1231	418.14	261.36	1.0747	5.37418318231064	10.8798803641463	231	-0.140021697420417	0.140021697420417	11.2819565577806	3
1232	407.35	258.13	1.1035	5.51420487973106	10.7398586667258	232	0.0262540682663275	0.0262540682663275	11.308210626047	3
1233	394.57	263.57	1.0981	5.48795081146473	10.7661127349922	233	0.00923754253815368	0.00923754253815368	11.3174481685851	3
1234	400.1	267.71	1.0962	5.47871326892657	10.7753502775303	234	-0.21100491902938	0.21100491902938	11.5284530876145	3
1235	390.07	267.34	1.1396	5.68971818795595	10.564345358501	235	-0.194960766199959	0.194960766199959	11.7234138538144	3
1236	376.56	275.82	1.1797	5.88467895415591	10.369384592301	236	-0.0116684747850346	0.0116684747850346	11.7350823285995	3
1237	376.22	273.88	1.1821	5.89634742894095	10.357716117516	237	0.00680661029126917	0.00680661029126917	11.7418889388908	3
1238	384.76	257.32	1.1807	5.88954081864968	10.3645227278072	238	0.218783902219405	0.218783902219405	11.9606728411102	3
1239	391.79	254.43	1.1357	5.67075691643027	10.5833066300266	239	-0.0904306795840224	0.0904306795840224	12.0511035206942	3
1240	389.54	258.05	1.1543	5.76118759601429	10.4928759504426	240	-0.0140994070319156	0.0140994070319156	12.0652029277261	3
1241	390.44	245.34	1.1572	5.77528700304621	10.4787765434107	241	0.00923754253815368	0.00923754253815368	12.0744404702642	3
1242	384.57	245.22	1.1553	5.76604946050806	10.4880140859488	242	0.123491358141619	0.123491358141619	12.1979318284059	3
1243	386.09	247.29	1.1299	5.64255810236644	10.6115054440905	243	-0.0972372898752898	0.0972372898752898	12.2951691182812	3
1244	389.74	239.76	1.1499	5.73979539224173	10.5142681542152	244	0.137590765173535	0.137590765173535	12.4327598834547	3
1245	389.49	231.49	1.1216	5.60220462706819	10.6518589193887	245	0.1589829689461	0.1589829689461	12.5917428524008	3
1246	406.51	233.57	1.0889	5.44322165812209	10.8108418883348	246	-0.196905511997462	0.196905511997462	12.7886483643983	3
1247	393.81	236.94	1.1294	5.64012717011956	10.6139363763373	247	0.479379839085182	0.479379839085182	13.2680282034834	3
1248	412.5	250	1.0308	5.16074733103437	11.0933162154225	248	-0.253789326574507	0.253789326574507	13.5218175300579	3
1249	418.16	255.11	1.083	5.41453665760888	10.839526888848	249	-0.0116684747850364	0.0116684747850364	13.533486004843	3
1250	415.81	263.46	1.0854	5.42620513239392	10.827858414063	250	0.0189612715256828	0.0189612715256828	13.5524472763687	3
1251	410.17	266.73	1.0815	5.40724386086824	10.8468196855887	251	-0.0403534752982466	0.0403534752982466	13.5928007516669	3
1252	409.68	262.24	1.0898	5.44759733616648	10.8064662102904	252	0.267888733606426	0.267888733606426	13.8606894852733	3
1253	419.98	245.71	1.0347	5.17970860256006	11.0743549438969	253	-0.1589829689461	0.1589829689461	14.0196724542194	3
1254	417.97	237.99	1.0674	5.33869157150616	10.9153719749507	254	0.135159832926652	0.135159832926652	14.1548322871461	3
1255	430.74	238.93	1.0396	5.2035317385795	11.0505318078774	255	-0.140021697420417	0.140021697420417	14.2948539845665	3
1256	416.13	235.69	1.0684	5.34355343599992	10.910510110457	256	-0.332065344924118	0.332065344924118	14.6269193294906	3
1257	382.98	230.84	1.1367	5.67561878092404	10.5784447655329	257	0.106961018862821	0.106961018862821	14.7338803483534	3
1258	395.68	231.57	1.1147	5.56865776206122	10.6854057843957	258	0.180375172718664	0.180375172718664	14.9142555210721	3
1259	412.54	233.6	1.0776	5.38828258934255	10.8657809571144	259	0.116198561400973	0.116198561400973	15.0304540824731	3
1260	423.37	239.12	1.0537	5.27208402794158	10.9819795185153	260	-0.0758450861027278	0.0758450861027278	15.1062991685758	3
1261	424.18	255.08	1.0693	5.34792911404431	10.9061344324126	261	0.258651191068274	0.258651191068274	15.3649503596441	3
1262	427.69	251.91	1.0161	5.08927792297604	11.1647856234809	262	-0.244551784036357	0.244551784036357	15.6095021436804	3
1263	424.07	257.49	1.0664	5.33382970701239	10.9202338394445	263	0.246982716283238	0.246982716283238	15.8564848599637	3
1264	427.33	262.49	1.0156	5.08684699072915	11.1672165557278	264	-0.00243093224688096	0.00243093224688096	15.8589157922106	3
1265	441.4	266.31	1.0161	5.08927792297604	11.1647856234809	265	-0.0311159327600947	0.0311159327600947	15.8900317249707	3
1266	434.53	265.08	1.0225	5.12039385573613	11.1336696907208	266	-0.047160085589514	0.047160085589514	15.9371918105602	3
1267	430.24	259.75	1.0322	5.16755394132564	11.0865096051313	267	0.00437567804438643	0.00437567804438643	15.9415674886046	3
1268	430.7	257.12	1.0313	5.16317826328126	11.0908852831756	268	-0.130297968432888	0.130297968432888	16.0718654570374	3
1269	422.75	239.17	1.0581	5.29347623171415	10.9605873147428	269	-0.0238231360194465	0.0238231360194465	16.0956885930569	3
1270	420.16	239.22	1.063	5.31729936773359	10.9367641787233	270	0.242120851789473	0.242120851789473	16.3378094448464	3
1271	439.58	249.17	1.0132	5.07517851594412	11.1788850305128	271	-0.106961018862819	0.106961018862819	16.4447704637092	3
1272	437.09	247.36	1.0352	5.18213953480694	11.07192401165	272	0.0807069505964915	0.0807069505964915	16.5254774143057	3
1273	425.32	264.95	1.0186	5.10143258421045	11.1526309622465	273	-0.263513055562038	0.263513055562038	16.7889904698677	3
1274	421.41	261.02	1.0728	5.36494563977248	10.8891179066844	274	-0.173082375978018	0.173082375978018	16.9620728458457	3
1275	401.28	276.98	1.1084	5.5380280157505	10.7160355307064	275	-0.0617456790708086	0.0617456790708086	17.0238185249165	3
1276	398.38	278.5	1.1211	5.59977369482131	10.6542898516356	276	0.180375172718664	0.180375172718664	17.2041936976352	3
1277	405.44	277.49	1.084	5.41939852210265	10.8346650243543	277	0.175513308224899	0.175513308224899	17.3797070058601	3
1278	423.27	272.88	1.0479	5.24388521387775	11.0101783325792	278	-0.0189612715256811	0.0189612715256811	17.3986682773858	3
1279	421.67	273.13	1.0518	5.26284648540343	10.9912170610535	279	0.133215087129148	0.133215087129148	17.5318833645149	3
1280	425.29	275.25	1.0244	5.12963139827428	11.1244321481826	280	-0.339358141664764	0.339358141664764	17.8712415061797	3
1281	412.99	275.97	1.0942	5.46898953993905	10.7850740065179	281	0.104043900166561	0.104043900166561	17.9752854063463	3
1282	417.79	276.22	1.0728	5.36494563977248	10.8891179066844	282	-0.0520219500832795	0.0520219500832795	18.0273073564295	3
1283	411.72	266.56	1.0835	5.41696758985576	10.8370959566011	283	-0.128353222635385	0.128353222635385	18.1556605790649	3
1284	398.82	263.97	1.1099	5.54532081249115	10.7087427339658	284	-0.0544528823301622	0.0544528823301622	18.2101134613951	3
1285	388.68	277.16	1.1211	5.59977369482131	10.6542898516356	285	0.0262540682663275	0.0262540682663275	18.2363675296614	3
1286	389.45	278.44	1.1157	5.57351962655498	10.6805439199019	286	0.00680661029127094	0.00680661029127094	18.2431741399527	3
1287	385.55	278.3	1.1143	5.56671301626371	10.6873505301932	287	-0.0092375425381519	0.0092375425381519	18.2524116824908	3
1288	393.23	277.5	1.1162	5.57595055880186	10.678112987655	288	-0.0189612715256828	0.0189612715256828	18.2713729540165	3
1289	384.94	278.78	1.1201	5.59491183032755	10.6591517161294	289	-0.192529833953074	0.192529833953074	18.4639027879696	3
1290	381.85	278.75	1.1597	5.78744166428062	10.4666218821763	290	-0.0972372898752916	0.0972372898752916	18.5611400778449	3
1291	377.9	276.71	1.1797	5.88467895415591	10.369384592301	291	-0.00729279674064642	0.00729279674064642	18.5684328745855	3
1292	371.55	270.8	1.1812	5.89197175089656	10.3620917955603	292	-0.0422982210957521	0.0422982210957521	18.6107310956813	3
1293	368.55	253.23	1.1899	5.93426997199231	10.3197935744646	293	0.363181277684211	0.363181277684211	18.9739123733655	3
1294	369.08	260.35	1.1152	5.5710886943081	10.6829748521488	294	-0.0335468650069757	0.0335468650069757	19.0074592383725	3
1295	380.71	252.42	1.1221	5.60463555931508	10.6494279871418	295	-0.246982716283238	0.246982716283238	19.2544419546557	3
1296	385.05	255.74	1.1729	5.85161827559831	10.4024452708586	296	0.0573700010264222	0.0573700010264222	19.3118119556821	3
1297	377.07	248.95	1.1611	5.79424827457189	10.459815271885	297	0.0330606785575966	0.0330606785575966	19.3448726342397	3
1298	382.52	238.16	1.1543	5.76118759601429	10.4928759504426	298	-0.0807069505964897	0.0807069505964897	19.4255795848362	3
1299	378	234.01	1.1709	5.84189454661078	10.4121689998461	299	0.237258987295709	0.237258987295709	19.6628385721319	3
1300	384.33	237.38	1.1221	5.60463555931508	10.6494279871418	300	0.0807069505964915	0.0807069505964915	19.7435455227284	3
1301	399.61	233.64	1.1055	5.52392860871858	10.7301349377383	301	-0.170651443731135	0.170651443731135	19.9141969664595	3
1302	394.57	240.83	1.1406	5.69458005244972	10.5594834940072	302	0.0807069505964897	0.0807069505964897	19.994903917056	3
1303	393.44	234.64	1.124	5.61387310185323	10.6401904446037	303	-0.125922290388498	0.125922290388498	20.1208262074445	3
1304	383.54	239.17	1.1499	5.73979539224173	10.5142681542152	304	-0.0238231360194483	0.0238231360194483	20.144649343464	3
1305	389.28	244.05	1.1548	5.76361852826118	10.4904450181957	305	-0.0140994070319174	0.0140994070319174	20.1587487504959	3
1306	391.66	242.96	1.1577	5.77771793529309	10.4763456111638	306	0.0281988140638347	0.0281988140638347	20.1869475645597	3
1307	391.03	245.17	1.1519	5.74951912122926	10.5045444252276	307	0.0286850005132102	0.0286850005132102	20.2156325650729	3
1308	394.39	240.79	1.146	5.72083412071605	10.5332294257409	308	0.0140994070319174	0.0140994070319174	20.2297319721049	3
1309	396.68	244.57	1.1431	5.70673471368413	10.5473288327728	309	0.109391951109703	0.109391951109703	20.3391239232146	3
1310	400.9	252.16	1.1206	5.59734276257443	10.6567207838825	310	-0.215866783523147	0.215866783523147	20.5549907067377	3
1311	386.18	255.09	1.165	5.81320954609757	10.4408540003593	311	0.0758450861027278	0.0758450861027278	20.6308357928404	3
1312	381.74	269.22	1.1494	5.73736445999485	10.5166990864621	312	-0.102099154369057	0.102099154369057	20.7329349472095	3
1313	373.94	279.04	1.1704	5.8394636143639	10.414599932093	313	-0.0165303392787983	0.0165303392787983	20.7494652864883	3
1314	367.42	275.15	1.1738	5.8559939536427	10.3980695928142	314	0.137590765173538	0.137590765173538	20.8870560516618	3
1315	382.87	267.28	1.1455	5.71840318846917	10.5356603579877	315	0.104530086615934	0.104530086615934	20.9915861382778	3
1316	388.55	271.75	1.124	5.61387310185323	10.6401904446037	316	0.0379225430513657	0.0379225430513657	21.0295086813291	3
1317	385.19	279.54	1.1162	5.57595055880186	10.678112987655	317	-0.273236784549567	0.273236784549567	21.3027454658787	3
1318	375.07	276.08	1.1724	5.84918734335143	10.4048762031055	318	-0.0140994070319174	0.0140994070319174	21.3168448729106	3
1319	375.88	279.46	1.1753	5.86328675038335	10.3907767960736	319	-0.144883561914183	0.144883561914183	21.4617284348248	3
1320	368.8	249.96	1.2051	6.00817031229753	10.2458932341594	320	-0.0617456790708086	0.0617456790708086	21.5234741138956	3
1321	364.2	248.44	1.2178	6.06991599136834	10.1841475550886	321	-0.0685522893620814	0.0685522893620814	21.5920264032577	3
1322	344.01	246.95	1.2319	6.13846828073042	10.1155952657265	322	-0.0855688150902552	0.0855688150902552	21.6775952183479	3
1323	337.76	251.65	1.2495	6.22403709582068	10.0300264506362	323	0.00729279674064642	0.00729279674064642	21.6848880150886	3
1324	340.45	260.69	1.248	6.21674429908003	10.0373192473769	324	0.0923754253815261	0.0923754253815261	21.7772634404701	3
1325	343.73	261.68	1.229	6.1243688736985	10.1296946727584	325	-0.0734141538558433	0.0734141538558433	21.850677594326	3
1326	336.95	248.57	1.2441	6.19778302755435	10.0562805189026	326	-0.192529833953078	0.192529833953078	22.043207428279	3
1327	327.65	245.82	1.2837	6.39031286150742	9.86375068494948	327	0.0403534752982466	0.0403534752982466	22.0835609035773	3
1328	325.5	238.98	1.2754	6.34995938620918	9.90410416024773	328	0.0379225430513639	0.0379225430513639	22.1214834466286	3
1329	328.77	238.48	1.2676	6.31203684315781	9.94202670329909	329	0.261082123315155	0.261082123315155	22.3825655699438	3
1330	349.26	239.41	1.2139	6.05095471984266	10.2031088266142	330	-0.163844833439866	0.163844833439866	22.5464104033837	3
1331	347.77	246.16	1.2476	6.21479955328252	10.0392639931744	331	0.119115680097231	0.119115680097231	22.6655260834809	3
1332	347.91	259.34	1.2231	6.09568387318529	10.1583796732716	332	0.11376762915409	0.11376762915409	22.779293712635	3
1333	344.53	268.96	1.1997	5.9819162440312	10.2721473024257	333	-0.180375172718662	0.180375172718662	22.9596688853537	3
1334	346.5	276.38	1.2368	6.16229141674987	10.091772129707	334	-0.142452629667302	0.142452629667302	23.102121515021	3
1335	328.25	268.56	1.2661	6.30474404641717	9.94931950003974	335	-0.175513308224899	0.175513308224899	23.2776348232459	3
1336	321.4	261.51	1.3022	6.48025735464207	9.77380619181484	336	0.0709832216089623	0.0709832216089623	23.3486180448548	3
1337	330.45	252.59	1.2876	6.40927413303311	9.8447894134238	337	0.0690384758114551	0.0690384758114551	23.4176565206663	3
1338	333.49	263.56	1.2734	6.34023565722165	9.91382788923526	338	-0.0500772042857758	0.0500772042857758	23.467733724952	3
1339	322.57	275.97	1.2837	6.39031286150742	9.86375068494948	339	-0.0286850005132102	0.0286850005132102	23.4964187254653	3
1340	319.7	274.54	1.2896	6.41899786202063	9.83506568443627	340	0.0855688150902569	0.0855688150902569	23.5819875405555	3
1341	323.19	273.96	1.272	6.33342904693038	9.92063449952653	341	0.118629493647854	0.118629493647854	23.7006170342034	3
1342	336.93	278.19	1.2476	6.21479955328252	10.0392639931744	342	0.0286850005132102	0.0286850005132102	23.7293020347166	3
1343	339.76	279.33	1.2417	6.18611455276931	10.0679489936876	343	-0.132728900679769	0.132728900679769	23.8620309353963	3
1344	328.79	266.4	1.269	6.31884345344908	9.93522009300782	344	-0.0427844075451294	0.0427844075451294	23.9048153429415	3
1345	331.2	259.1	1.2778	6.36162786099421	9.89243568546269	345	0.258651191068273	0.258651191068273	24.1634665340097	3
1346	339.57	245.76	1.2246	6.10297666992594	10.151086876531	346	-0.0330606785575984	0.0330606785575984	24.1965272125673	3
1347	349.99	235.94	1.2314	6.13603734848354	10.1180261979734	347	0.0612594926214332	0.0612594926214332	24.2577867051888	3
1348	362.59	249	1.2188	6.07477785586211	10.1792856905948	348	0.209060173231876	0.209060173231876	24.4668468784207	3
1349	370.18	241.84	1.1758	5.86571768263023	10.3883458638267	349	-0.0306297463107175	0.0306297463107175	24.4974766247314	3
1350	371.57	245.54	1.1821	5.89634742894095	10.357716117516	350	-0.0165303392788001	0.0165303392788001	24.5140069640102	3
1351	373.51	249.36	1.1855	5.91287776821975	10.3411857782372	351	-0.0807069505964897	0.0807069505964897	24.5947139146067	3
1352	368.06	240.41	1.2021	5.99358471881624	10.2604788276407	352	0.0379225430513621	0.0379225430513621	24.632636457658	3
1353	369.29	240.22	1.1943	5.95566217576487	10.298401370692	353	-0.123491358141619	0.123491358141619	24.7561278157996	3
1354	350.65	256.15	1.2197	6.07915353390649	10.1749100125504	354	-0.0568838145770449	0.0568838145770449	24.8130116303767	3
1355	342.73	246.57	1.2314	6.13603734848354	10.1180261979734	355	0.0403534752982448	0.0403534752982448	24.8533651056749	3
1356	346.73	256.76	1.2231	6.09568387318529	10.1583796732716	356	-0.0904306795840206	0.0904306795840206	24.943795785259	3
1357	340.62	255.1	1.2417	6.18611455276931	10.0679489936876	357	0.0116684747850364	0.0116684747850364	24.955464260044	3
1358	342.32	253.18	1.2393	6.17444607798428	10.0796174684726	358	-0.0306297463107175	0.0306297463107175	24.9860940063547	3
1359	341.61	261.89	1.2456	6.205075824295	10.0489877221619	359	0.156552036699219	0.156552036699219	25.1426460430539	3
1360	341.97	265.99	1.2134	6.04852378759578	10.2055397588611	360	-0.0427844075451276	0.0427844075451276	25.1854304505991	3
1361	350.4	263.79	1.2222	6.0913081951409	10.162755351316	361	-0.0758450861027278	0.0758450861027278	25.2612755367018	3
1362	336.42	268.39	1.2378	6.16715328124363	10.0869102652133	362	-0.0116684747850346	0.0116684747850346	25.2729440114868	3
1363	338.4	276.35	1.2402	6.17882175602867	10.0752417904282	363	0.0189612715256811	0.0189612715256811	25.2919052830125	3
1364	339.15	276.6	1.2363	6.15986048450298	10.0942030619539	364	-0.0238231360194465	0.0238231360194465	25.3157284190319	3
1365	340.01	279.44	1.2412	6.18368362052243	10.0703799259345	365	-0.218297715770026	0.218297715770026	25.534026134802	3
1366	319.65	279.02	1.2861	6.40198133629246	9.85208221016445	366	0.0165303392787983	0.0165303392787983	25.5505564740808	3
1367	321.1	272.62	1.2827	6.38545099701366	9.86861254944325	367	-0.0213922037725638	0.0213922037725638	25.5719486778533	3
1368	321.17	269.27	1.2871	6.40684320078622	9.84722034567068	368	-0.0641766113176914	0.0641766113176914	25.636125289171	3
1369	322.48	264.43	1.3003	6.47101981210391	9.78304373435299	369	-0.00486186449376369	0.00486186449376369	25.6409871536648	3
1370	318.56	260.87	1.3013	6.47588167659768	9.77818186985923	370	-0.025767881816952	0.025767881816952	25.6667550354817	3
1371	317.29	260.46	1.3066	6.50164955841463	9.75241398804227	371	0.0593147468239259	0.0593147468239259	25.7260697823057	3
1372	319.53	249.98	1.2944	6.4423348115907	9.8117287348662	372	0.0189612715256828	0.0189612715256828	25.7450310538313	3
1373	318.63	233.81	1.2905	6.42337354006502	9.83069000639188	373	-0.0427844075451276	0.0427844075451276	25.7878154613765	3
1374	317.94	234.25	1.2993	6.46615794761015	9.78790559884676	374	0.116198561400971	0.116198561400971	25.9040140227774	3
1375	327.28	239.77	1.2754	6.34995938620918	9.90410416024773	375	0.104530086615938	0.104530086615938	26.0085441093934	3
1376	332.21	240.73	1.2539	6.24542929959324	10.0086342468637	376	-0.0544528823301622	0.0544528823301622	26.0629969917235	3
1377	328.53	236.83	1.2651	6.2998821819234	9.9541813645335	377	0.0831378828433724	0.0831378828433724	26.1461348745669	3
1378	349.52	232.4	1.248	6.21674429908003	10.0373192473769	378	0.165789579237371	0.165789579237371	26.3119244538043	3
1379	357.01	230.46	1.2139	6.05095471984266	10.2031088266142	379	-0.180375172718664	0.180375172718664	26.492299626523	3
1380	339.39	230.38	1.251	6.23132989256132	10.0227336538956	380	0.135646019376029	0.135646019376029	26.627945645899	3
1381	339.16	238.32	1.2231	6.09568387318529	10.1583796732716	381	-0.135646019376029	0.135646019376029	26.763591665275	3
1382	335.48	234.47	1.251	6.23132989256132	10.0227336538956	382	-0.180375172718666	0.180375172718666	26.9439668379937	3
1383	321	231.3	1.2881	6.41170506527999	9.84235848117692	383	0.1755133082249	0.1755133082249	27.1194801462186	3
1384	335.8	241.69	1.252	6.23619175705509	10.0178717894018	384	-0.0826516963939952	0.0826516963939952	27.2021318426126	3
1385	328.97	242.82	1.269	6.31884345344908	9.93522009300782	385	0.0379225430513621	0.0379225430513621	27.2400543856639	3
1386	329.78	239.12	1.2612	6.28092091039772	9.97314263605918	386	0.25622025882139	0.25622025882139	27.4962746444853	3
1387	358.8	232.57	1.2085	6.02470065157633	10.2293628948806	387	-0.102099154369053	0.102099154369053	27.5983737988544	3
1388	361.56	242.87	1.2295	6.12679980594539	10.1272637405115	388	0.0568838145770449	0.0568838145770449	27.6552576134314	3
1389	361.76	235.68	1.2178	6.06991599136834	10.1841475550886	389	0.128353222635383	0.128353222635383	27.7836108360668	3
1390	372.07	237.09	1.1914	5.94156276873296	10.3125007777239	390	-0.0782760183496087	0.0782760183496087	27.8618868544164	3
1391	371.42	235.42	1.2075	6.01983878708257	10.2342247593743	391	-0.0262540682663293	0.0262540682663293	27.8881409226827	3
1392	363.4	235.38	1.2129	6.0460928553489	10.207970691108	392	0.472573228793912	0.472573228793912	28.3607141514767	3
1393	385.3	230.14	1.1157	5.57351962655498	10.6805439199019	393	-0.121060425894736	0.121060425894736	28.4817745773714	3
1394	392.67	236.54	1.1406	5.69458005244972	10.5594834940072	394	-0.102099154369055	0.102099154369055	28.5838737317405	3
1395	382.66	237.07	1.1616	5.79667920681877	10.4573843396381	395	0.18766796945931	0.18766796945931	28.7715417011998	3
1396	394.85	253.43	1.123	5.60901123735946	10.6450523090974	396	-0.0427844075451276	0.0427844075451276	28.8143261087449	3
1397	391.7	253.99	1.1318	5.65179564490459	10.6022679015523	397	-0.0855688150902552	0.0855688150902552	28.8998949238351	3
1398	390.45	254.08	1.1494	5.73736445999485	10.5166990864621	398	0.0281988140638347	0.0281988140638347	28.928093737899	3
1399	392.44	260.16	1.1436	5.70916564593101	10.5448979005259	399	-0.0422982210957521	0.0422982210957521	28.9703919589947	3
1400	389.78	259.04	1.1523	5.75146386702677	10.5025996794301	400	0.220728648016909	0.220728648016909	29.1911206070116	3
1401	398.97	246.09	1.1069	5.53073521900985	10.723328327447	401	0.313104073398437	0.313104073398437	29.5042246804101	3
1402	411.79	251.1	1.0425	5.21763114561142	11.0364324008455	402	-0.353457548696682	0.353457548696682	29.8576822291068	3
1403	400.22	256.79	1.1152	5.5710886943081	10.6829748521488	403	-0.0121546612344101	0.0121546612344101	29.8698368903412	3
1404	394.18	261.41	1.1177	5.58324335554251	10.6708201909144	404	-0.187667969459312	0.187667969459312	30.0575048598005	3
1405	387.13	265.7	1.1563	5.77091132500182	10.4831522214551	405	-0.0495910178363985	0.0495910178363985	30.1070958776369	3
1406	382.56	259.35	1.1665	5.82050234283822	10.4335612036187	406	0.171137630180512	0.171137630180512	30.2782335078174	3
1407	385.48	249.6	1.1313	5.64936471265771	10.6046988337992	407	-0.185237037212429	0.185237037212429	30.4634705450298	3
1408	369.61	265.83	1.1694	5.83460174987014	10.4194617965868	408	-0.00243093224688096	0.00243093224688096	30.4659014772767	3
1409	363.84	262.68	1.1699	5.83703268211702	10.4170308643399	409	-0.0213922037725638	0.0213922037725638	30.4872936810493	3
1410	368.45	270.07	1.1743	5.85842488588958	10.3956386605673	410	-0.0286850005132102	0.0286850005132102	30.5159786815625	3
1411	355.94	274.39	1.1802	5.88710988640279	10.3669536600541	411	0.050077204285774	0.050077204285774	30.5660558858483	3
1412	358.04	279.41	1.1699	5.83703268211702	10.4170308643399	412	-0.358805599639823	0.358805599639823	30.9248614854881	3
1413	337.15	277.33	1.2437	6.19583828175684	10.0582252647001	413	-0.0281988140638347	0.0281988140638347	30.9530602995519	3
1414	333.93	273.57	1.2495	6.22403709582068	10.0300264506362	414	0.0666075435645741	0.0666075435645741	31.0196678431165	3
1415	341.94	263.92	1.2358	6.1574295522561	10.0966339942008	415	-0.119115680097231	0.119115680097231	31.1387835232137	3
1416	339.67	261.51	1.2603	6.27654523235333	9.97751831410357	416	0.078762204798986	0.078762204798986	31.2175457280127	3
1417	335.47	272.7	1.2441	6.19778302755435	10.0562805189026	417	-0.313590259847814	0.313590259847814	31.5311359878605	3
1418	316.28	270.01	1.3086	6.51137328740216	9.74269025905474	418	0.028685000513212	0.028685000513212	31.5598209883737	3
1419	316.47	270.92	1.3027	6.48268828688895	9.77137525956796	419	-0.0525081365326567	0.0525081365326567	31.6123291249064	3
1420	315.45	263.05	1.3135	6.53519642342161	9.7188671230353	420	0.0855688150902552	0.0855688150902552	31.6978979399966	3
1421	317.24	259.31	1.2959	6.44962760833135	9.80443593812555	421	0.0354916108044812	0.0354916108044812	31.7333895508011	3
1422	320.35	272.7	1.2886	6.41413599752687	9.83992754893004	422	0.0311159327600929	0.0311159327600929	31.7645054835612	3
1423	315.32	272.96	1.2822	6.38302006476678	9.87104348169013	423	0.00243093224688273	0.00243093224688273	31.7669364158081	3
1424	324.1	272.76	1.2817	6.3805891325199	9.87347441393701	424	0.168220511484252	0.168220511484252	31.9351569272923	3
1425	327.2	274.78	1.2471	6.21236862103564	10.0416949254213	425	0.00243093224688273	0.00243093224688273	31.9375878595392	3
1426	337.35	273.56	1.2466	6.20993768878876	10.0441258576681	426	0.00729279674064642	0.00729279674064642	31.9448806562799	3
1427	336.97	273.6	1.2451	6.20264489204811	10.0514186544088	427	0.234828055048826	0.234828055048826	32.1797087113287	3
1428	340.64	267.33	1.1968	5.96781683699929	10.2862467094576	428	-0.151690172205452	0.151690172205452	32.3313988835341	3
1429	346.25	278.2	1.228	6.11950700920474	10.1345565372522	429	0.0116684747850329	0.0116684747850329	32.3430673583192	3
1430	354.69	266.7	1.2256	6.10783853441971	10.1462250120372	430	0.102099154369057	0.102099154369057	32.4451665126882	3
1431	356.65	271.77	1.2046	6.00573938005065	10.2483241664063	431	0.163844833439864	0.163844833439864	32.6090113461281	3
1432	364.01	261.7	1.1709	5.84189454661078	10.4121689998461	432	-0.0996682221221725	0.0996682221221725	32.7086795682503	3
1433	356.66	269.71	1.1914	5.94156276873296	10.3125007777239	433	-0.173568562427395	0.173568562427395	32.8822481306777	3
1434	348.16	267.3	1.2271	6.11513133116035	10.1389322152966	434	-0.158982968946098	0.158982968946098	33.0412310996238	3
1435	332.82	267.4	1.2598	6.27411430010645	9.97994924635045	435	-0.132728900679773	0.132728900679773	33.1739600003035	3
1436	326.13	262.6	1.2871	6.40684320078622	9.84722034567068	436	0.242120851789473	0.242120851789473	33.416080852093	3
1437	341.55	245.34	1.2373	6.16472234899675	10.0893411974602	437	-0.137590765173535	0.137590765173535	33.5536716172666	3
1438	328.47	240.78	1.2656	6.30231311417029	9.95175043228662	438	0.11376762915409	0.11376762915409	33.6674392464206	3
1439	334.98	237.39	1.2422	6.1885454850162	10.0655180614407	439	0.0189612715256828	0.0189612715256828	33.6864005179463	3
1440	339.49	235.04	1.2383	6.16958421349051	10.0844793329664	440	-0.0452153397920121	0.0452153397920121	33.7316158577383	3
1441	332.85	233.69	1.2476	6.21479955328252	10.0392639931744	441	0.133215087129148	0.133215087129148	33.8648309448675	3
1442	337.11	239.56	1.2202	6.08158446615338	10.1724790803035	442	-0.104530086615938	0.104530086615938	33.9693610314834	3
1443	344.25	253.31	1.2417	6.18611455276931	10.0679489936876	443	-0.0641766113176914	0.0641766113176914	34.0335376428011	3
1444	339.58	259.88	1.2549	6.25029116408701	10.0037723823699	444	0.190098901706193	0.190098901706193	34.2236365445073	3
1445	350.86	252.87	1.2158	6.06019226238081	10.1938712840761	445	0.223159580263793	0.223159580263793	34.4467961247711	3
1446	364.01	254.3	1.1699	5.83703268211702	10.4170308643399	446	-0.209060173231876	0.209060173231876	34.655856298003	3
1447	358.44	253.9	1.2129	6.0460928553489	10.207970691108	447	0.0855688150902552	0.0855688150902552	34.7414251130932	3
1448	359.35	257.69	1.1953	5.96052404025864	10.2935395061983	448	0.237258987295711	0.237258987295711	34.9786841003889	3
1449	366.23	260.95	1.1465	5.72326505296293	10.530798493494	449	0.0568838145770449	0.0568838145770449	35.035567914966	3
1450	367.6	260.35	1.1348	5.66638123838589	10.587682308071	450	0.123491358141619	0.123491358141619	35.1590592731076	3
1451	369.59	259.84	1.1094	5.54288988024427	10.7111736662126	451	-0.265943987808919	0.265943987808919	35.4250032609165	3
1452	381.5	246.78	1.1641	5.80883386805319	10.4452296784037	452	0.0573700010264204	0.0573700010264204	35.4823732619429	3
1453	382.89	246.5	1.1523	5.75146386702677	10.5025996794301	453	0.173082375978016	0.173082375978016	35.655455637921	3
1454	404.81	233.75	1.1167	5.57838149104875	10.6756820554082	454	0.0972372898752916	0.0972372898752916	35.7526929277963	3
1455	406.94	239.22	1.0967	5.48114420117346	10.7729193452834	455	0.0427844075451276	0.0427844075451276	35.7954773353414	3
1456	412.11	242.98	1.0879	5.43835979362833	10.8157037528286	456	0.121060425894738	0.121060425894738	35.9165377612361	3
1457	411.76	246.75	1.063	5.31729936773359	10.9367641787233	457	0.21392203772564	0.21392203772564	36.1304597989618	3
1458	415.09	249.74	1.019	5.10337733000795	11.150686216449	458	-0.289767123828366	0.289767123828366	36.4202269227901	3
1459	412.6	245.29	1.0786	5.39314445383632	10.8609190926206	459	-0.0238231360194465	0.0238231360194465	36.4440500588096	3
1460	407.51	254.21	1.0835	5.41696758985576	10.8370959566011	460	-0.140021697420421	0.140021697420421	36.58407175623	3
1461	399.44	267.38	1.1123	5.55698928727618	10.6970742591807	461	-0.173082375978016	0.173082375978016	36.757154132208	3
1462	395.65	248.1	1.1479	5.7300716632542	10.5239918832027	462	0.410341363273727	0.410341363273727	37.1674954954817	3
1463	407.89	234.37	1.0635	5.31973029998047	10.9343332464764	463	0.194960766199957	0.194960766199957	37.3624562616817	3
1464	425.68	232.41	1.0234	5.12476953378052	11.1292940126764	464	-0.0311159327600929	0.0311159327600929	37.3935721944418	3
1465	427.37	235.16	1.0298	5.15588546654061	11.0981780799163	465	0	0	37.3935721944418	3
1466	431.1	244.36	1.0298	5.15588546654061	11.0981780799163	466	0.0593147468239277	0.0593147468239277	37.4528869412657	3
1467	442.12	248.16	1.0176	5.09657071971668	11.1574928267402	467	-0.0238231360194465	0.0238231360194465	37.4767100772852	3
1468	450.22	249.79	1.0225	5.12039385573613	11.1336696907208	468	0.0189612715256828	0.0189612715256828	37.4956713488108	3
1469	456.96	243.74	1.0186	5.10143258421045	11.1526309622465	469	0	0	37.4956713488108	3
1470	456.27	246.25	1.0186	5.10143258421045	11.1526309622465	470	0.00729279674064642	0.00729279674064642	37.5029641455515	3
1471	453.72	230.64	1.0171	5.0941397874698	11.1599237589871	471	-0.0140994070319174	0.0140994070319174	37.5170635525834	3
1472	449.81	237.36	1.02	5.10823919450172	11.1458243519552	472	0.0140994070319174	0.0140994070319174	37.5311629596153	3
1473	450.07	235.81	1.0171	5.0941397874698	11.1599237589871	473	-0.0189612715256811	0.0189612715256811	37.550124231141	3
1474	453.95	236.59	1.021	5.11310105899548	11.1409624874614	474	0.0189612715256811	0.0189612715256811	37.5690855026667	3
1475	459.06	251.15	1.0171	5.0941397874698	11.1599237589871	475	-0.0140994070319174	0.0140994070319174	37.5831849096986	3
1476	472.61	255.7	1.02	5.10823919450172	11.1458243519552	476	0.0116684747850346	0.0116684747850346	37.5948533844836	3
1477	473.59	251.93	1.0176	5.09657071971668	11.1574928267402	477	0	0	37.5948533844836	3
1478	478.64	254.86	1.0176	5.09657071971668	11.1574928267402	478	0	0	37.5948533844836	3
1479	490.69	264.21	1.0176	5.09657071971668	11.1574928267402	479	0.0189612715256811	0.0189612715256811	37.6138146560093	3
1480	492.7	264.18	1.0137	5.077609448191	11.1764540982659	480	-0.0281988140638347	0.0281988140638347	37.6420134700732	3
1481	491.96	263.81	1.0195	5.10580826225484	11.1482552842021	481	0.0116684747850364	0.0116684747850364	37.6536819448582	3
1482	488.57	259.14	1.0171	5.0941397874698	11.1599237589871	482	-0.00486186449376547	0.00486186449376547	37.658543809352	3
1483	486.95	274.63	1.0181	5.09900165196356	11.1550618944933	483	0	0	37.658543809352	3
1484	494.15	279.28	1.0181	5.09900165196356	11.1550618944933	484	-0.0140994070319156	0.0140994070319156	37.6726432163839	3
1485	469.45	273.55	1.021	5.11310105899548	11.1409624874614	485	0.0189612715256811	0.0189612715256811	37.6916044879096	3
1486	470.22	264.04	1.0171	5.0941397874698	11.1599237589871	486	-0.0189612715256811	0.0189612715256811	37.7105657594352	3
1487	472.98	266.33	1.021	5.11310105899548	11.1409624874614	487	0.0238231360194465	0.0238231360194465	37.7343888954547	3
1488	475.18	270.87	1.0161	5.08927792297604	11.1647856234809	488	-0.0330606785576002	0.0330606785576002	37.7674495740123	3
1489	474.59	269.33	1.0229	5.12233860153363	11.1317249449233	489	0.0209060173231883	0.0209060173231883	37.7883555913355	3
1490	476.62	258.55	1.0186	5.10143258421045	11.1526309622465	490	0.00486186449376369	0.00486186449376369	37.7932174558292	3
1491	468.2	258.58	1.0176	5.09657071971668	11.1574928267402	491	-0.0140994070319156	0.0140994070319156	37.8073168628611	3
1492	464.91	260.91	1.0205	5.1106701267486	11.1433934197083	492	0.00486186449376191	0.00486186449376191	37.8121787273549	3
1493	465.73	258.98	1.0195	5.10580826225484	11.1482552842021	493	0.00437567804438999	0.00437567804438999	37.8165544053993	3
1494	467.62	261.41	1.0186	5.10143258421045	11.1526309622465	494	0	0	37.8165544053993	3
1495	462.2	252.53	1.0186	5.10143258421045	11.1526309622465	495	0.0121546612344119	0.0121546612344119	37.8287090666337	3
1496	459.02	247.95	1.0161	5.08927792297604	11.1647856234809	496	-0.00243093224688273	0.00243093224688273	37.8311399988806	3
1497	456.59	241.88	1.0166	5.09170885522292	11.162354691234	497	-0.00972372898752916	0.00972372898752916	37.8408637278681	3
1498	461.14	230.94	1.0186	5.10143258421045	11.1526309622465	498	0.00729279674064642	0.00729279674064642	37.8481565246088	3
1499	461.11	234.71	1.0171	5.0941397874698	11.1599237589871	499	-0.00486186449376547	0.00486186449376547	37.8530183891025	3
1500	449.34	245.99	1.0181	5.09900165196356	11.1550618944933	500	NA	NA	NA	3
