# Supplementary material for: Assessment of crusting effects on interrill erosion by laser scanning
Source: PeerJ. 2020 Jan 31;8:e8487. doi: 10.7717/peerj.8487 (PMC6996510; doi:10.7717/peerj.8487)
Supplement: Data S1 — Each has two transects and four subplots. [file peerj-08-8487-s001.zip › raw data for uploading/cs11transectaleft.txt]

x	y	z	cal	h	h2	h0mm	code	deltah	absh	cumsumh	number
92	255	91	1.0464	5.2365924171371	11.0694930794031	1.42209536442613	3.32095364426125	1	0.479225430513621	0.479225430513621	0.479225430513621	1
93	255	92	1.0386	5.19866987408574	11.1074156224544	1.46001790747749	3.80017907477487	2	-0.230606785576002	0.230606785576002	0.709832216089623	1
94	255	93	1.0454	5.23173055264334	11.0743549438968	1.42695722891989	3.56957228919887	3	-1.23215087129146	1.23215087129146	1.94198308738109	1
95	255	94	1.0728	5.36494563977248	10.9411398567677	1.29374214179074	2.33742141790741	4	0.221546612344101	0.221546612344101	2.16352969972519	1
96	255	95	1.0703	5.35279097853807	10.9532945180021	1.30589680302515	2.55896803025151	5	0.693147468239295	0.693147468239295	2.85667716796448	1
97	255	96	1.0581	5.29347623171415	11.012609264826	1.36521154984908	3.2521154984908	6	0.479225430513621	0.479225430513621	3.3359025984781	1
98	255	97	1.0503	5.25555368866278	11.0505318078774	1.40313409290044	3.73134092900443	7	-0.254916108044811	0.254916108044811	3.59081870652292	1
99	255	98	1.0576	5.29104529946726	11.0150401970729	1.36764248209596	3.47642482095961	8	-0.235468650069757	0.235468650069757	3.82628735659267	1
100	255	99	1.0645	5.32459216447424	10.9814933320659	1.33409561708899	3.24095617088986	9	0.88762204798986	0.88762204798986	4.71390940458253	1
101	255	100	1.0483	5.24582995967525	11.0602555368649	1.41285782188797	4.12857821887972	10	-0.162540682663275	0.162540682663275	4.87645008724581	1
102	255	101	1.0537	5.27208402794158	11.0340014685986	1.38660375362164	3.96603753621644	11	-0.566075435645741	0.566075435645741	5.44252552289155	1
103	255	102	1.0674	5.33869157150616	10.967393925034	1.31999621005707	3.3999621005707	12	-1.67944240471783	1.67944240471783	7.12196792760938	1
104	255	103	1.104	5.51663581197794	10.7894496845622	1.14205196958529	1.72051969585287	13	-0.40077204285774	0.40077204285774	7.52273997046712	1
105	255	104	1.1143	5.56671301626371	10.7393724802765	1.09197476529951	1.31974765299513	14	-0.0166847478503651	0.0166847478503651	7.53942471831748	1
106	255	105	1.1167	5.57838149104875	10.7277040054914	1.08030629051448	1.30306290514477	15	1.04806357628411	1.04806357628411	8.58748829460159	1
107	255	106	1.0972	5.48357513342034	10.8225103631198	1.17511264814289	2.35112648142887	16	0.503534752982448	0.503534752982448	9.09102304758404	1
108	255	107	1.0889	5.44322165812209	10.8628638384181	1.21546612344113	2.85466123441132	17	0.362540682663293	0.362540682663293	9.45356373024733	1
109	255	108	1.0835	5.41696758985576	10.8891179066844	1.24172019170746	3.21720191707461	18	0.216684747850346	0.216684747850346	9.67024847809768	1
110	255	109	1.0811	5.40529911507073	10.9007863814695	1.2533886664925	3.43388666492496	19	-0.279225430513638	0.279225430513638	9.94947390861132	1
111	255	110	1.0889	5.44322165812209	10.8628638384181	1.21546612344113	3.15466123441132	20	0.38685000513212	0.38685000513212	10.3363239137434	1
112	255	111	1.083	5.41453665760888	10.8915488389313	1.24415112395434	3.54151123954344	21	1.21336696907205	1.21336696907205	11.5496908828155	1
113	255	112	1.0601	5.30319996070167	11.0028855358385	1.35548782086155	4.7548782086155	22	0.197237289875309	0.197237289875309	11.7469281726908	1
114	255	113	1.0581	5.29347623171415	11.012609264826	1.36521154984908	4.9521154984908	23	0.148618644937637	0.148618644937637	11.8955468176284	1
115	255	114	1.0571	5.28861436722038	11.0174711293198	1.37007341434284	5.10073414342844	24	-0.21115932760093	0.21115932760093	12.1067061452294	1
116	255	115	1.0635	5.31973029998047	10.9863551965597	1.33895748158275	4.88957481582751	25	-0.493147468239276	0.493147468239276	12.5998536134686	1
117	255	116	1.0757	5.3790450468044	10.9270404497358	1.27964273475882	4.39642734758824	26	-0.162540682663276	0.162540682663276	12.7623942961319	1
118	255	117	1.0811	5.40529911507073	10.9007863814695	1.2533886664925	4.23388666492496	27	-0.279225430513639	0.279225430513639	13.0416197266456	1
119	255	118	1.0889	5.44322165812209	10.8628638384181	1.21546612344113	3.95466123441132	28	0.1	0.1	13.1416197266456	1
120	255	119	1.0889	5.44322165812209	10.8628638384181	1.21546612344113	4.05466123441132	29	-0.395910178363985	0.395910178363985	13.5375299050095	1
121	255	120	1.0991	5.49281267595849	10.8132728205817	1.16587510560473	3.65875105604734	30	-1.20784154882265	1.20784154882265	14.7453714538322	1
122	255	121	1.126	5.62359683084076	10.6824886656994	1.03509095072247	2.45090950722468	31	0.124309322468827	0.124309322468827	14.869680776301	1
123	255	122	1.1255	5.62116589859387	10.6849195979463	1.03752188296935	2.57521882969351	32	-0.0653033927880009	0.0653033927880009	14.934984169089	1
124	255	123	1.1289	5.63769623787267	10.6683892586675	1.02099154369055	2.50991543690551	33	0.216684747850346	0.216684747850346	15.1516689169394	1
125	255	124	1.1265	5.62602776308764	10.6800577334525	1.03266001847559	2.72660018475585	34	0.289612715256811	0.289612715256811	15.4412816321962	1
126	255	125	1.1226	5.60706649156196	10.6990190049782	1.05162129000127	3.01621290001266	35	-0.0409940703191558	0.0409940703191558	15.4822757025153	1
127	255	126	1.1255	5.62116589859387	10.6849195979463	1.03752188296935	2.97521882969351	36	-0.848063576284088	0.848063576284088	16.3303392787994	1
128	255	127	1.145	5.71597225622228	10.5901132403179	0.942715525340942	2.12715525340942	37	-0.566075435645741	0.566075435645741	16.8964147144452	1
129	255	128	1.1587	5.78257979978686	10.5235056967533	0.876107981776368	1.56107981776368	38	-0.254916108044811	0.254916108044811	17.15133082249	1
130	255	129	1.166	5.81807141059134	10.4880140859488	0.840616370971887	1.30616370971887	39	0.192375425381536	0.192375425381536	17.3437062478715	1
131	255	130	1.1641	5.80883386805319	10.497251628487	0.84985391351004	1.4985391351004	40	0.270165257281738	0.270165257281738	17.6138715051533	1
132	255	131	1.1606	5.79181734232501	10.5142681542152	0.866870439238214	1.76870439238214	41	0.62021950083283	0.62021950083283	18.2340910059861	1
133	255	132	1.1499	5.73979539224173	10.5662901042985	0.918892389321497	2.38892389321497	42	0.430606785575967	0.430606785575967	18.664697791562	1
134	255	133	1.1431	5.70673471368413	10.5993507828561	0.951953067879094	2.81953067879094	43	0.0319338970872902	0.0319338970872902	18.6966316886493	1
135	255	134	1.1445	5.7135413239754	10.5925441725648	0.945146457587823	2.85146457587823	44	-0.0215466123441006	0.0215466123441006	18.7181783009934	1
136	255	135	1.147	5.72569598520981	10.5803895113304	0.932991796353413	2.82991796353413	45	0.717456790708086	0.717456790708086	19.4356350917015	1
137	255	136	1.1343	5.663950306139	10.6421351904012	0.994737475424222	3.54737475424221	46	0.148618644937655	0.148618644937655	19.5842537366392	1
138	255	137	1.1333	5.65908844164524	10.6469970548949	0.999599339917987	3.69599339917987	47	0.527844075451275	0.527844075451275	20.1120978120905	1
139	255	138	1.1245	5.61630403410011	10.6897814624401	1.04238374746311	4.22383747463115	48	0.858450861027278	0.858450861027278	20.9705486731177	1
140	255	139	1.1089	5.54045894799738	10.7656265485428	1.11822883356584	5.08228833565842	49	0.265303392787983	0.265303392787983	21.2358520659057	1
141	255	140	1.1055	5.52392860871858	10.7821568878216	1.13475917284464	5.34759172844641	50	-0.230606785576001	0.230606785576001	21.4664588514817	1
142	255	141	1.1123	5.55698928727618	10.749096209264	1.10169849428704	5.11698494287041	51	-1.72806104965543	1.72806104965543	23.1945199011372	1
143	255	142	1.1499	5.73979539224173	10.5662901042985	0.918892389321497	3.38892389321497	52	-0.56607543564576	0.56607543564576	23.7605953367829	1
144	255	143	1.1636	5.8064029358063	10.4996825607339	0.852284845756921	2.82284845756921	53	-0.989057646603244	0.989057646603244	24.7496529833862	1
145	255	144	1.186	5.91530870046663	10.3907767960736	0.743379081096597	1.83379081096597	54	-1.37314494161066	1.37314494161066	26.1227979249968	1
146	255	145	1.2163	6.06262319462769	10.2434623019125	0.596064586935531	0.460645869355314	55	0.0513813550623454	0.0513813550623454	26.1741792800592	1
147	255	146	1.2173	6.06748505912146	10.2386004374187	0.591202722441766	0.512027224417659	56	0.338231360194465	0.338231360194465	26.5124106402536	1
148	255	147	1.2124	6.04366192310201	10.2624235734382	0.615025858461212	0.850258584612125	57	1.00430679584021	1.00430679584021	27.5167174360938	1
149	255	148	1.1938	5.95323124351799	10.3528542530222	0.705456538045233	1.85456538045233	58	0.00276271012470852	0.00276271012470852	27.5194801462185	1
150	255	149	1.1958	5.96295497250552	10.3431305240347	0.695732809057704	1.85732809057704	59	0.00276271012470852	0.00276271012470852	27.5222428563432	1
151	255	150	1.1978	5.97267870149305	10.3334067950471	0.686009080070175	1.86009080070175	60	-0.468838145770449	0.468838145770449	27.9910810021137	1
152	255	151	1.2095	6.0295625160701	10.2765229804701	0.62912526549313	1.3912526549313	61	-0.0653033927880009	0.0653033927880009	28.0563843949017	1
153	255	152	1.2129	6.0460928553489	10.2599926411913	0.61259492621433	1.3259492621433	62	-1.27590765173536	1.27590765173536	29.3322920466371	1
154	255	153	1.2412	6.18368362052243	10.1224018760178	0.475004161040793	0.0500416104079332	63	-1.18353222635383	1.18353222635383	30.5158242729909	1
155	255	154	1.2676	6.31203684315781	9.99404865338237	0.346650938405411	-1.13349061594589	64	0.362540682663275	0.362540682663275	30.8783649556542	1
156	255	155	1.2622	6.28578277489149	10.0203027216487	0.372905006671738	-0.770949933282619	65	0.809832216089623	0.809832216089623	31.6881971717438	1
157	255	156	1.2476	6.21479955328252	10.0912859432577	0.4438882282807	0.038882282807004	66	0.863312725521033	0.863312725521033	32.5515098972648	1
158	255	157	1.2319	6.13846828073042	10.1676172158098	0.520219500832804	0.902195008328037	67	-0.425081365326549	0.425081365326549	32.9765912625914	1
159	255	158	1.2427	6.19097641726308	10.1151090792771	0.467711364300149	0.477113643001487	68	-0.230606785576002	0.230606785576002	33.2071980481674	1
160	255	159	1.2495	6.22403709582068	10.0820484007195	0.434650685742549	0.246506857425485	69	-1.324526296673	1.324526296673	34.5317243448404	1
161	255	160	1.2788	6.36648972548798	9.93959577105221	0.292198056075248	-1.07801943924752	70	0.931378828433724	0.931378828433724	35.4631031732741	1
162	255	161	1.2617	6.2833518426446	10.0227336538956	0.375335938918621	-0.146640610813792	71	0.766075435645741	0.766075435645741	36.2291786089198	1
163	255	162	1.248	6.21674429908003	10.0893411974602	0.441943482483195	0.619434824831949	72	-0.425081365326549	0.425081365326549	36.6542599742464	1
164	255	163	1.2588	6.26925243561269	10.0368330609275	0.38943534595054	0.1943534595054	73	0.668838145770432	0.668838145770432	37.3230981200168	1
165	255	164	1.2471	6.21236862103564	10.0937168755045	0.446319160527583	0.863191605275831	74	0.386850005132102	0.386850005132102	37.7099481251489	1
166	255	165	1.2412	6.18368362052243	10.1224018760178	0.475004161040793	1.25004161040793	75	0.148618644937655	0.148618644937655	37.8585667700866	1
167	255	166	1.2402	6.17882175602867	10.1272637405115	0.479866025534559	1.39866025534559	76	-0.517456790708086	0.517456790708086	38.3760235607947	1
168	255	167	1.2529	6.24056743509948	10.0655180614407	0.41812034646375	0.881203464637502	77	0.289612715256793	0.289612715256793	38.6656362760515	1
169	255	168	1.249	6.22160616357379	10.0844793329664	0.437081617989429	1.17081617989429	78	0.338231360194483	0.338231360194483	39.0038676362459	1
170	255	169	1.2441	6.19778302755435	10.1083024689858	0.460904754008878	1.50904754008878	79	-1.09115680097231	1.09115680097231	40.0950244372182	1
171	255	170	1.2686	6.31689870765158	9.98918678888861	0.341789073911647	0.417890739116469	80	-0.347291533426348	0.347291533426348	40.4423159706446	1
172	255	171	1.2778	6.36162786099421	9.94445763554597	0.297059920569012	0.0705992056901211	81	0.693147468239276	0.693147468239276	41.1354634388839	1
173	255	172	1.2656	6.30231311417029	10.0037723823699	0.35637466739294	0.763746673929397	82	0.931378828433742	0.931378828433742	42.0668422673176	1
174	255	173	1.2485	6.21917523132691	10.0869102652133	0.439512550236314	1.69512550236314	83	0.216684747850329	0.216684747850329	42.2835270151679	1
175	255	174	1.2461	6.20750675654188	10.0985787399983	0.451181025021347	1.91181025021347	84	0.00762457461848109	0.00762457461848109	42.2911515897864	1
176	255	175	1.248	6.21674429908003	10.0893411974602	0.441943482483195	1.91943482483195	85	0.192375425381519	0.192375425381519	42.4835270151679	1
177	255	176	1.2461	6.20750675654188	10.0985787399983	0.451181025021347	2.11181025021347	86	-0.590384758114551	0.590384758114551	43.0739117732825	1
178	255	177	1.2603	6.27654523235333	10.0295402641869	0.382142549209892	1.52142549209892	87	-0.322982210957503	0.322982210957503	43.39689398424	1
179	255	178	1.269	6.31884345344908	9.9872420430911	0.339844328114141	1.19844328114141	88	-1.13491358141621	1.13491358141621	44.5318075656562	1
180	255	179	1.2944	6.4423348115907	9.86375068494948	0.216352969972521	0.0635296997252063	89	-0.663312725521033	0.663312725521033	45.1951202911772	1
181	255	180	1.3101	6.51866608414281	9.78741941239738	0.140021697420417	-0.599783025795826	90	-0.279225430513621	0.279225430513621	45.4743457216909	1
182	255	181	1.3179	6.55658862719417	9.74949686934601	0.102099154369055	-0.879008456309447	91	-0.920991543690552	0.920991543690552	46.3953372653814	1
183	255	182	1.3389	6.65868778156323	9.64739771497696	0	-1.8	92	0.814694080583378	0.814694080583378	47.2100313459648	1
184	255	183	1.3242	6.58721837350489	9.7188671230353	0.0714694080583378	-0.985305919416622	93	0.595910178363985	0.595910178363985	47.8059415243288	1
185	255	184	1.314	6.53762735566849	9.7684581408717	0.121060425894736	-0.389395741052637	94	0.552153397920103	0.552153397920103	48.3580949222489	1
186	255	185	1.3047	6.49241201587648	9.81367348066371	0.166275765686747	0.162757656867466	95	0.907069505964897	0.907069505964897	49.2651644282138	1
187	255	186	1.2881	6.41170506527999	9.8943804312602	0.246982716283236	1.06982716283236	96	0.411159327600947	0.411159327600947	49.6763237558147	1
188	255	187	1.2817	6.3805891325199	9.92549636402029	0.278098649043331	1.48098649043331	97	0.950826286408797	0.950826286408797	50.6271500422235	1
189	255	188	1.2642	6.29550650387902	10.0105789926612	0.363181277684211	2.43181277684211	98	-0.0166847478503636	0.0166847478503636	50.6438347900739	1
190	255	189	1.2666	6.30717497866405	9.99891051787613	0.351512802899174	2.41512802899174	99	-0.206297463107157	0.206297463107157	50.850132253181	1
191	255	190	1.2729	6.33780472497477	9.96828077156542	0.320883056588459	2.20883056588459	100	-0.711931370458687	0.711931370458687	51.5620636236397	1
192	255	191	1.2896	6.41899786202063	9.88708763451955	0.23968991954259	1.4968991954259	101	-0.634141538558433	0.634141538558433	52.1962051621982	1
193	255	192	1.3047	6.49241201587648	9.81367348066371	0.166275765686747	0.862757656867466	102	-0.755688150902552	0.755688150902552	52.9518933131007	1
194	255	193	1.3223	6.57798083096673	9.72810466557345	0.0807069505964915	0.107069505964915	103	0.197237289875274	0.197237289875274	53.149130602976	1
195	255	194	1.3203	6.56825710197921	9.73782839456098	0.0904306795840188	0.304306795840188	104	0.124309322468827	0.124309322468827	53.2734399254448	1
196	255	195	1.3198	6.56582616973232	9.74025932680786	0.0928616118309016	0.428616118309016	105	-0.235468650069739	0.235468650069739	53.5089085755145	1
197	255	196	1.3267	6.5993730347393	9.70671246180089	0.0593147468239277	0.193147468239277	106	1.21822883356583	1.21822883356583	54.7271374090804	1
198	255	197	1.3037	6.48755015138271	9.81853534515747	0.17113763018051	1.4113763018051	107	0.717456790708104	0.717456790708104	55.4445941997885	1
199	255	198	1.291	6.4258044723119	9.88028102422828	0.232883309251321	2.12883309251321	108	0.148618644937637	0.148618644937637	55.5932128447261	1
200	255	199	1.29	6.42094260781814	9.88514288872204	0.237745173745084	2.27745173745084	109	0.1437567804439	0.1437567804439	55.73696962517	1
201	255	200	1.2891	6.41656692977375	9.88951856676643	0.242120851789474	2.42120851789474	110	NA	NA	NA	1
921	255	91	1.0332	5.17241580581941	11.1336696907208	1.48627197574382	3.96271975743817	1	-0.0409940703191736	0.0409940703191736	0.0409940703191736	2
931	255	92	1.0361	5.18651521285133	11.1195702836889	1.4721725687119	3.92172568711899	2	-0.0896127152568282	0.0896127152568282	0.130606785576002	2
941	255	93	1.04	5.20547648437701	11.1006090121632	1.45321129718622	3.83211297186216	3	-0.021546612344101	0.021546612344101	0.152153397920103	2
951	255	94	1.0425	5.21763114561142	11.0884543509288	1.44105663595181	3.81056635951806	4	-0.113922037725638	0.113922037725638	0.266075435645741	2
961	255	95	1.0469	5.23902334938398	11.0670621471562	1.41966443217924	3.69664432179243	5	-0.0653033927880009	0.0653033927880009	0.331378828433742	2
971	255	96	1.0503	5.25555368866278	11.0505318078774	1.40313409290044	3.63134092900443	6	0.124309322468827	0.124309322468827	0.455688150902569	2
981	255	97	1.0498	5.2531227564159	11.0529627401243	1.40556502514733	3.75565025147325	7	0.216684747850346	0.216684747850346	0.672372898752915	2
991	255	98	1.0474	5.24145428163087	11.0646312149093	1.41723349993236	3.9723349993236	8	0.338231360194466	0.338231360194466	1.01060425894738	2
1001	255	99	1.0425	5.21763114561142	11.0884543509288	1.44105663595181	4.31056635951806	9	0.435468650069739	0.435468650069739	1.44607290901712	2
1011	255	100	1.0356	5.18408428060444	11.1220012159357	1.47460350095878	4.7460350095878	10	-0.162540682663257	0.162540682663257	1.60861359168038	2
1021	255	101	1.041	5.21033834887077	11.0957471476694	1.44834943269245	4.58349432692455	11	-0.186850005132119	0.186850005132119	1.7954635968125	2
1031	255	102	1.0469	5.23902334938398	11.0670621471562	1.41966443217924	4.39664432179243	12	-1.30021697420419	1.30021697420419	3.09568057101669	2
1041	255	103	1.0757	5.3790450468044	10.9270404497358	1.27964273475882	3.09642734758824	13	-0.779997473371379	0.779997473371379	3.87567804438807	2
1051	255	104	1.0938	5.46704479414154	10.8390407023986	1.19164298742169	2.31642987421686	14	0.148618644937653	0.148618644937653	4.02429668932572	2
1061	255	105	1.0928	5.46218292964778	10.8439025668924	1.19650485191545	2.46504851915451	15	0.100000000000001	0.100000000000001	4.12429668932572	2
1071	255	106	1.0928	5.46218292964778	10.8439025668924	1.19650485191545	2.56504851915451	16	-0.0896127152568287	0.0896127152568287	4.21390940458255	2
1081	255	107	1.0967	5.48114420117346	10.8249412953667	1.17754358038977	2.47543580389768	17	0.0319338970872911	0.0319338970872911	4.24584330166984	2
1091	255	108	1.0981	5.48795081146473	10.8181346850755	1.1707369700985	2.50736970098497	18	0.33336949570071	0.33336949570071	4.57921279737055	2
1101	255	109	1.0933	5.46461386189466	10.8414716346455	1.19407391966857	2.84073919668568	19	0.289612715256811	0.289612715256811	4.86882551262736	2
1111	255	110	1.0894	5.44565259036897	10.8604329061712	1.21303519119425	3.13035191194249	20	0.907069505964914	0.907069505964914	5.77589501859228	2
1121	255	111	1.0728	5.36494563977248	10.9411398567677	1.29374214179074	4.03742141790741	21	0.88762204798986	0.88762204798986	6.66351706658214	2
1131	255	112	1.0566	5.2861834349735	11.0199020615667	1.37250434658973	4.92504346589727	22	0.454916108044811	0.454916108044811	7.11843317462695	2
1141	255	113	1.0493	5.25069182416902	11.0553936723712	1.40799595739421	5.37995957394208	23	0.0756906775311732	0.0756906775311732	7.19412385215812	2
1151	255	114	1.0498	5.2531227564159	11.0529627401243	1.40556502514733	5.45565025147325	24	-0.376462720388931	0.376462720388931	7.57058657254705	2
1161	255	115	1.0596	5.30076902845479	11.0053164680854	1.35791875310843	5.07918753108432	25	-0.08961271525681	0.08961271525681	7.66019928780386	2
1171	255	116	1.0635	5.31973029998047	10.9863551965597	1.33895748158275	4.98957481582751	26	-0.113922037725639	0.113922037725639	7.7741213255295	2
1181	255	117	1.0679	5.34112250375304	10.9649629927871	1.31756527781019	4.87565277810187	27	-0.347291533426331	0.347291533426331	8.12141285895583	2
1191	255	118	1.0771	5.38585165709567	10.9202338394445	1.27283612446755	4.52836124467554	28	-0.070165257281773	0.070165257281773	8.1915781162376	2
1201	255	119	1.0806	5.40286818282385	10.9032173137163	1.25581959873938	4.45819598739377	29	0.100000000000001	0.100000000000001	8.29157811623761	2
1211	255	120	1.0806	5.40286818282385	10.9032173137163	1.25581959873938	4.55819598739377	30	-0.799444931346434	0.799444931346434	9.09102304758404	2
1221	255	121	1.0991	5.49281267595849	10.8132728205817	1.16587510560473	3.75875105604734	31	-0.779997473371379	0.779997473371379	9.87102052095542	2
1231	255	122	1.1172	5.58081242329563	10.7252730732446	1.0778753582676	2.97875358267596	32	0.240994070319174	0.240994070319174	10.1120145912746	2
1241	255	123	1.1143	5.56671301626371	10.7393724802765	1.09197476529951	3.21974765299513	33	0.0319338970872907	0.0319338970872907	10.1439484883619	2
1251	255	124	1.1157	5.57351962655498	10.7325658699852	1.08516815500824	3.25168155008242	34	0.16806610291271	0.16806610291271	10.3120145912746	2
1261	255	125	1.1143	5.56671301626371	10.7393724802765	1.09197476529951	3.41974765299513	35	-0.322982210957521	0.322982210957521	10.6349968022321	2
1271	255	126	1.123	5.60901123735946	10.6970742591807	1.04967654420376	3.09676544203761	36	-0.138231360194447	0.138231360194447	10.7732281624266	2
1281	255	127	1.1279	5.63283437337891	10.6732511231613	1.02585340818432	2.95853408184316	37	-0.259777972538584	0.259777972538584	11.0330061349651	2
1291	255	128	1.1353	5.66881217063277	10.6372733259074	0.989875610930458	2.69875610930458	38	-0.322982210957503	0.322982210957503	11.3559883459226	2
1301	255	129	1.144	5.71111039172852	10.5949751048117	0.947577389834708	2.37577389834708	39	0.00276271012468943	0.00276271012468943	11.3587510560473	2
1311	255	130	1.146	5.72083412071605	10.5852513758241	0.937853660847177	2.37853660847176	40	0.265303392788002	0.265303392788002	11.6240544488353	2
1321	255	131	1.1426	5.70430378143725	10.6017817151029	0.954384000125977	2.64384000125977	41	0.411159327600929	0.411159327600929	12.0352137764363	2
1331	255	132	1.1362	5.67318784867716	10.632897647863	0.98549993288607	3.0549993288607	42	0.216684747850365	0.216684747850365	12.2518985242866	2
1341	255	133	1.1338	5.66151937389212	10.6445661226481	0.997168407671106	3.27168407671106	43	0.124309322468809	0.124309322468809	12.3762078467554	2
1351	255	134	1.1333	5.65908844164524	10.6469970548949	0.999599339917987	3.39599339917987	44	0.00276271012470897	0.00276271012470897	12.3789705568801	2
1361	255	135	1.1353	5.66881217063277	10.6372733259074	0.989875610930458	3.39875610930458	45	0.741766113176913	0.741766113176913	13.1207366700571	2
1371	255	136	1.1221	5.60463555931508	10.7014499372251	1.05405222224815	4.14052222248149	46	0.41115932760093	0.41115932760093	13.531895997658	2
1381	255	137	1.1157	5.57351962655498	10.7325658699852	1.08516815500824	4.55168155008242	47	0.620219500832812	0.620219500832812	14.1521154984908	2
1391	255	138	1.105	5.5214976764717	10.7845878200685	1.13719010509152	5.17190105091523	48	0.221546612344102	0.221546612344102	14.3736621108349	2
1401	255	139	1.1025	5.50934301523729	10.7967424813029	1.14934476632593	5.39344766325934	49	-0.0215466123441015	0.0215466123441015	14.395208723179	2
1411	255	140	1.105	5.5214976764717	10.7845878200685	1.13719010509152	5.37190105091523	50	-0.395910178363985	0.395910178363985	14.791118901543	2
1421	255	141	1.1152	5.5710886943081	10.7349968022321	1.08759908725512	4.97599087255125	51	-1.489829689461	1.489829689461	16.280948591004	2
1431	255	142	1.1479	5.7300716632542	10.576013833286	0.928616118309025	3.48616118309025	52	-0.376462720388931	0.376462720388931	16.6574113113929	2
1441	255	143	1.1577	5.77771793529309	10.5283675612471	0.880969846270132	3.10969846270132	53	-0.211159327600912	0.211159327600912	16.8685706389938	2
1451	255	144	1.1641	5.80883386805319	10.497251628487	0.84985391351004	2.8985391351004	54	-0.609832216089623	0.609832216089623	17.4784028550835	2
1461	255	145	1.1787	5.87981708966215	10.426268406878	0.778870691901078	2.28870691901078	55	-1.9176737649123	1.9176737649123	19.3960766199958	2
1471	255	146	1.2202	6.08158446615338	10.2245010303868	0.577103315409849	0.371033154098486	56	-0.468838145770449	0.468838145770449	19.8649147657662	2
1481	255	147	1.2319	6.13846828073042	10.1676172158098	0.520219500832804	-0.0978049916719637	57	0.547291533426348	0.547291533426348	20.4122062991926	2
1491	255	148	1.2227	6.09373912738779	10.2123463691524	0.564948654175438	0.449486541754385	58	0.955688150902552	0.955688150902552	21.3678944500951	2
1501	255	149	1.2051	6.00817031229753	10.2979151842427	0.650517469265694	1.40517469265694	59	0.00762457461846333	0.00762457461846333	21.3755190247136	2
1511	255	150	1.207	6.01740785483568	10.2886776417045	0.64127992672754	1.4127992672754	60	0.124309322468845	0.124309322468845	21.4998283471824	2
1521	255	151	1.2065	6.0149769225888	10.2911085739514	0.643710858974424	1.53710858974424	61	0.240994070319156	0.240994070319156	21.7408224175016	2
1531	255	152	1.2036	6.00087751555689	10.3052079809833	0.65781026600634	1.7781026600634	62	-0.848063576284089	0.848063576284089	22.5888859937857	2
1541	255	153	1.2231	6.09568387318529	10.2104016233549	0.563003908377931	0.930039083779312	63	-1.01822883356584	1.01822883356584	23.6071148273515	2
1551	255	154	1.2461	6.20750675654188	10.0985787399983	0.451181025021347	-0.0881897497865319	64	-0.0653033927879831	0.0653033927879831	23.6724182201395	2
1561	255	155	1.2495	6.22403709582068	10.0820484007195	0.434650685742549	-0.153493142574515	65	0.406297463107157	0.406297463107157	24.0787156832466	2
1571	255	156	1.2432	6.19340734950996	10.1126781470302	0.465280432053264	0.252804320532642	66	0.479225430513639	0.479225430513639	24.5579411137603	2
1581	255	157	1.2354	6.1554848064586	10.1506006900816	0.503202975104628	0.732029751046281	67	-0.34729153342633	0.34729153342633	24.9052326471866	2
1591	255	158	1.2446	6.20021395980123	10.105871536739	0.458473821761995	0.38473821761995	68	-0.138231360194466	0.138231360194466	25.0434640073811	2
1601	255	159	1.2495	6.22403709582068	10.0820484007195	0.434650685742549	0.246506857425485	69	0.12430932246881	0.12430932246881	25.1677733298499	2
1611	255	160	1.249	6.22160616357379	10.0844793329664	0.437081617989429	0.370816179894294	70	-0.279225430513621	0.279225430513621	25.4469987603635	2
1621	255	161	1.2568	6.25952870662516	10.046556789915	0.399159074938067	0.0915907493806734	71	0.00276271012472629	0.00276271012472629	25.4497614704882	2
1631	255	162	1.2588	6.26925243561269	10.0368330609275	0.38943534595054	0.0943534595053996	72	0.668838145770432	0.668838145770432	26.1185996162587	2
1641	255	163	1.2471	6.21236862103564	10.0937168755045	0.446319160527583	0.763191605275831	73	0.265303392788001	0.265303392788001	26.3839030090467	2
1651	255	164	1.2437	6.19583828175684	10.1102472147833	0.462849499806383	1.02849499806383	74	0.172927967406464	0.172927967406464	26.5568309764531	2
1661	255	165	1.2422	6.1885454850162	10.117540011524	0.47014229654703	1.2014229654703	75	0.00762457461848109	0.00762457461848109	26.5644555510716	2
1671	255	166	1.2441	6.19778302755435	10.1083024689858	0.460904754008878	1.20904754008878	76	-0.37646272038893	0.37646272038893	26.9409182714605	2
1681	255	167	1.2539	6.24542929959324	10.0606561969469	0.413258481969985	0.832584819699847	77	-0.614694080583378	0.614694080583378	27.5556123520439	2
1691	255	168	1.2686	6.31689870765158	9.98918678888861	0.341789073911647	0.217890739116469	78	0.552153397920085	0.552153397920085	28.107765749964	2
1701	255	169	1.2593	6.27168336785957	10.0344021286806	0.387004413703655	0.770044137036555	79	0.00762457461848109	0.00762457461848109	28.1153903245825	2
1711	255	170	1.2612	6.28092091039772	10.0251645861425	0.377766871165504	0.777668711655036	80	0.454916108044812	0.454916108044812	28.5703064326273	2
1721	255	171	1.2539	6.24542929959324	10.0606561969469	0.413258481969985	1.23258481969985	81	0.313922037725638	0.313922037725638	28.8842284703529	2
1731	255	172	1.2495	6.22403709582068	10.0820484007195	0.434650685742549	1.54650685742548	82	0.12430932246881	0.12430932246881	29.0085377928217	2
1741	255	173	1.249	6.22160616357379	10.0844793329664	0.437081617989429	1.67081617989429	83	0.430606785576002	0.430606785576002	29.4391445783977	2
1751	255	174	1.2422	6.1885454850162	10.117540011524	0.47014229654703	2.1014229654703	84	0.0756906775311905	0.0756906775311905	29.5148352559289	2
1761	255	175	1.2427	6.19097641726308	10.1151090792771	0.467711364300149	2.17711364300149	85	0.668838145770432	0.668838145770432	30.1836734016994	2
1771	255	176	1.231	6.13409260268603	10.1719928938542	0.524595178877192	2.84595178877192	86	-0.444528823301622	0.444528823301622	30.628202225001	2
1781	255	177	1.2422	6.1885454850162	10.117540011524	0.47014229654703	2.4014229654703	87	-1.67944240471781	1.67944240471781	32.3076446297188	2
1791	255	178	1.2788	6.36648972548798	9.93959577105221	0.292198056075248	0.721980560752484	88	0.192375425381519	0.192375425381519	32.5000200551003	2
1801	255	179	1.2769	6.35725218294982	9.94883331359036	0.3014355986134	0.914355986134003	89	0.0319338970872903	0.0319338970872903	32.5319539521876	2
1811	255	180	1.2783	6.3640587932411	9.94202670329909	0.294628988322129	0.946289883221293	90	-0.707069505964897	0.707069505964897	33.2390234581525	2
1821	255	181	1.2949	6.44476574383759	9.8613197527026	0.21392203772564	0.239220377256397	91	-0.113922037725638	0.113922037725638	33.3529454958782	2
1831	255	182	1.2993	6.46615794761015	9.83992754893004	0.192529833953076	0.125298339530759	92	-0.113922037725656	0.113922037725656	33.4668675336038	2
1841	255	183	1.3037	6.48755015138271	9.81853534515747	0.17113763018051	0.011376301805103	93	-0.113922037725638	0.113922037725638	33.5807895713294	2
1851	255	184	1.3081	6.50894235515528	9.79714314138491	0.149745426407947	-0.102545735920535	94	0.503534752982449	0.503534752982449	34.0843243243119	2
1861	255	185	1.2998	6.46858887985703	9.83749661668315	0.190098901706191	0.400989017061914	95	0.907069505964932	0.907069505964932	34.9913938302768	2
1871	255	186	1.2832	6.38788192926054	9.91820356727964	0.270805852302685	1.30805852302685	96	0.741766113176914	0.741766113176914	35.7331599434537	2
1881	255	187	1.27	6.32370531794285	9.98238017859734	0.334982463620376	2.04982463620376	97	0.809832216089623	0.809832216089623	36.5429921595434	2
1891	255	188	1.2554	6.25272209633389	10.0533634002063	0.405965685229338	2.85965685229338	98	0.221546612344119	0.221546612344119	36.7645387718875	2
1901	255	189	1.2529	6.24056743509948	10.0655180614407	0.41812034646375	3.0812034646375	99	0.406297463107157	0.406297463107157	37.1708362349946	2
1911	255	190	1.2466	6.20993768878876	10.0961478077514	0.448750092774466	3.48750092774466	100	-0.303534752982466	0.303534752982466	37.4743709879771	2
1921	255	191	1.2549	6.25029116408701	10.0557943324532	0.408396617476219	3.18396617476219	101	-1.27590765173535	1.27590765173535	38.7502786397124	2
1931	255	192	1.2832	6.38788192926054	9.91820356727964	0.270805852302685	1.90805852302685	102	-1.34883561914185	1.34883561914185	40.0991142588543	2
1941	255	193	1.313	6.53276549117472	9.77332000536546	0.1259222903885	0.559222903885	103	-0.634141538558433	0.634141538558433	40.7332557974127	2
1951	255	194	1.3281	6.60617964503057	9.69990585150962	0.0525081365326567	-0.0749186346734326	104	-0.425081365326567	0.425081365326567	41.1583371627393	2
1961	255	195	1.3389	6.65868778156323	9.64739771497696	0	-0.5	105	0.979997473371379	0.979997473371379	42.1383346361107	2
1971	255	196	1.3208	6.57068803422609	9.7353974623141	0.0879997473371379	0.479997473371379	106	1.12099154369053	1.12099154369053	43.2593261798012	2
1981	255	197	1.2998	6.46858887985703	9.83749661668315	0.190098901706191	1.60098901706191	107	0.216684747850364	0.216684747850364	43.4760109276516	2
1991	255	198	1.2974	6.456920405072	9.84916509146819	0.201767376491228	1.81767376491228	108	-0.0653033927879834	0.0653033927879834	43.5413143204396	2
2001	255	199	1.3008	6.4734507443508	9.83263475218939	0.185237037212429	1.75237037212429	109	0.435468650069739	0.435468650069739	43.9767829705093	2
2011	255	200	1.2939	6.43990387934382	9.86618161719636	0.218783902219403	2.18783902219403	110	NA	NA	NA	2
922	255	91	1.0654	5.32896784251863	10.9250957039383	1.55968612959966	4.69686129599662	1	0.313922037725638	0.313922037725638	0.313922037725638	3
932	255	92	1.061	5.30757563874606	10.9464879077108	1.58107833337223	5.01078333372226	2	0.0999999999999996	0.0999999999999996	0.413922037725637	3
942	255	93	1.061	5.30757563874606	10.9464879077108	1.58107833337223	5.11078333372225	3	-0.0215466123441184	0.0215466123441184	0.435468650069756	3
952	255	94	1.0635	5.31973029998047	10.9343332464764	1.56892367213781	5.08923672137814	4	-0.395910178363985	0.395910178363985	0.83137882843374	3
962	255	95	1.0737	5.36932131781687	10.88474222864	1.51933265430142	4.69332654301415	5	-0.138231360194448	0.138231360194448	0.969610188628188	3
972	255	96	1.0786	5.39314445383632	10.8609190926206	1.49550951828197	4.5550951828197	6	0.192375425381519	0.192375425381519	1.16198561400971	3
982	255	97	1.0767	5.38390691129817	10.8701566351587	1.50474706082012	4.74747060820122	7	0.172927967406465	0.172927967406465	1.33491358141617	3
992	255	98	1.0752	5.37661411455752	10.8774494318994	1.51203985756077	4.92039857560769	8	-0.0653033927879827	0.0653033927879827	1.40021697420415	3
1002	255	99	1.0786	5.39314445383632	10.8609190926206	1.49550951828197	4.8550951828197	9	0.124309322468809	0.124309322468809	1.52452629667296	3
1012	255	100	1.0781	5.39071352158944	10.8633500248675	1.49794045052885	4.97940450528851	10	0.216684747850346	0.216684747850346	1.74121104452331	3
1022	255	101	1.0757	5.3790450468044	10.8750184996525	1.50960892531389	5.19608925313886	11	-0.206297463107174	0.206297463107174	1.94750850763048	3
1032	255	102	1.082	5.40967479311512	10.8443887533418	1.47897917900317	4.98979179003169	12	-0.376462720388912	0.376462720388912	2.3239712280194	3
1042	255	103	1.0918	5.45732106515401	10.7967424813029	1.43133290696428	4.61332906964277	13	0.00276271012470808	0.00276271012470808	2.3267339381441	3
1052	255	104	1.0938	5.46704479414154	10.7870187523154	1.42160917797675	4.61609177976748	14	-0.181988140638349	0.181988140638349	2.50872207878245	3
1062	255	105	1.0996	5.49524360820537	10.7588199382515	1.39341036391291	4.43410363912913	15	0.00276271012472673	0.00276271012472673	2.51148478890718	3
1072	255	106	1.1016	5.5049673371929	10.749096209264	1.38368663492539	4.43686634925386	16	-0.113922037725656	0.113922037725656	2.62540682663283	3
1082	255	107	1.106	5.52635954096547	10.7277040054914	1.36229443115282	4.3229443115282	17	-0.0166847478503458	0.0166847478503458	2.64209157448318	3
1092	255	108	1.1084	5.5380280157505	10.7160355307064	1.35062595636779	4.30625956367786	18	0.338231360194465	0.338231360194465	2.98032293467765	3
1102	255	109	1.1035	5.51420487973106	10.7398586667258	1.37444909238723	4.64449092387232	19	0.503534752982449	0.503534752982449	3.48385768766009	3
1112	255	110	1.0952	5.47385140443281	10.7802121420241	1.41480256768548	5.14802567685477	20	0.124309322468827	0.124309322468827	3.60816701012892	3
1122	255	111	1.0947	5.47142047218593	10.782643074271	1.41723349993236	5.2723349993236	21	0.0513813550623636	0.0513813550623636	3.65954836519129	3
1132	255	112	1.0957	5.47628233667969	10.7777812097772	1.4123716354386	5.32371635438596	22	0.051381355062345	0.051381355062345	3.71092972025363	3
1142	255	113	1.0967	5.48114420117346	10.7729193452834	1.40750977094483	5.37509770944831	23	0.172927967406465	0.172927967406465	3.88385768766009	3
1152	255	114	1.0952	5.47385140443281	10.7802121420241	1.41480256768548	5.54802567685477	24	-0.40077204285774	0.40077204285774	4.28462973051784	3
1162	255	115	1.1055	5.52392860871858	10.7301349377383	1.3647253633997	5.14725363399703	25	-0.08961271525681	0.08961271525681	4.37424244577465	3
1172	255	116	1.1094	5.54288988024427	10.7111736662126	1.34576409187402	5.05764091874022	26	0.245855934812927	0.245855934812927	4.62009838058757	3
1182	255	117	1.1064	5.52830428676297	10.7257592596939	1.36034968535531	5.30349685355315	27	0.216684747850346	0.216684747850346	4.83678312843792	3
1192	255	118	1.104	5.51663581197794	10.737427734479	1.37201816014035	5.5201816014035	28	0.503534752982467	0.503534752982467	5.34031788142039	3
1202	255	119	1.0957	5.47628233667969	10.7777812097772	1.4123716354386	6.02371635438596	29	0.148618644937637	0.148618644937637	5.48893652635802	3
1212	255	120	1.0947	5.47142047218593	10.782643074271	1.41723349993236	6.1723349993236	30	-0.517456790708087	0.517456790708087	6.00639331706611	3
1222	255	121	1.1074	5.53316615125674	10.7208973952002	1.35548782086155	5.65487820861551	31	-0.541766113176914	0.541766113176914	6.54815943024302	3
1232	255	122	1.1206	5.59734276257443	10.6567207838825	1.29131120954386	5.1131120954386	32	-0.37646272038893	0.37646272038893	6.92462215063195	3
1242	255	123	1.1304	5.64498903461332	10.6090745118436	1.24366493750497	4.73664937504967	33	-0.0896127152568278	0.0896127152568278	7.01423486588878	3
1252	255	124	1.1343	5.663950306139	10.5901132403179	1.22470366597928	4.64703665979284	34	-0.0166847478503467	0.0166847478503467	7.03091961373913	3
1262	255	125	1.1367	5.67561878092404	10.5784447655329	1.21303519119425	4.63035191194249	35	0.527844075451293	0.527844075451293	7.55876368919042	3
1272	255	126	1.1279	5.63283437337891	10.621229173078	1.25581959873938	5.15819598739379	36	-0.162540682663292	0.162540682663292	7.72130437185371	3
1282	255	127	1.1333	5.65908844164524	10.5949751048117	1.22956553047305	4.9956553047305	37	-0.400772042857739	0.400772042857739	8.12207641471145	3
1292	255	128	1.1436	5.70916564593101	10.5448979005259	1.17948832618728	4.59488326187276	38	-0.44452882330164	0.44452882330164	8.56660523801309	3
1302	255	129	1.1548	5.76361852826118	10.4904450181957	1.12503544385711	4.15035443857112	39	0.0756906775311892	0.0756906775311892	8.64229591554428	3
1312	255	130	1.1553	5.76604946050806	10.4880140859488	1.12260451161023	4.2260451161023	40	-0.157678818169537	0.157678818169537	8.79997473371382	3
1322	255	131	1.1606	5.79181734232501	10.4622462041319	1.09683662979328	4.06836629793277	41	0.0999999999999996	0.0999999999999996	8.89997473371382	3
1332	255	132	1.1606	5.79181734232501	10.4622462041319	1.09683662979328	4.16836629793277	42	0.265303392788002	0.265303392788002	9.16527812650182	3
1342	255	133	1.1572	5.77528700304621	10.4787765434107	1.11336696907208	4.43366969072077	43	-0.0653033927880013	0.0653033927880013	9.23058151928982	3
1352	255	134	1.1606	5.79181734232501	10.4622462041319	1.09683662979328	4.36836629793277	44	-0.0215466123441006	0.0215466123441006	9.25212813163392	3
1362	255	135	1.1631	5.80397200355942	10.4500915428975	1.08468196855887	4.34681968558867	45	-0.0896127152568109	0.0896127152568109	9.34174084689073	3
1372	255	136	1.167	5.8229332750851	10.4311302713718	1.06572069703319	4.25720697033186	46	0.00762457461846378	0.00762457461846378	9.3493654215092	3
1382	255	137	1.1689	5.83217081762326	10.4218927288336	1.05648315449503	4.26483154495032	47	0.192375425381536	0.192375425381536	9.54174084689073	3
1392	255	138	1.167	5.8229332750851	10.4311302713718	1.06572069703319	4.45720697033186	48	0.289612715256811	0.289612715256811	9.83135356214754	3
1402	255	139	1.1631	5.80397200355942	10.4500915428975	1.08468196855887	4.74681968558867	49	0.172927967406464	0.172927967406464	10.004281529554	3
1412	255	140	1.1616	5.79667920681877	10.4573843396381	1.09197476529951	4.91974765299513	50	0.0270720325935363	0.0270720325935363	10.0313535621475	3
1422	255	141	1.1631	5.80397200355942	10.4500915428975	1.08468196855887	4.94681968558867	51	-0.468838145770468	0.468838145770468	10.500191707918	3
1432	255	142	1.1748	5.86085581813647	10.3932077283204	1.02779815398182	4.4779815398182	52	-0.162540682663258	0.162540682663258	10.6627323905813	3
1442	255	143	1.1802	5.88710988640279	10.3669536600541	1.00154408571549	4.31544085715494	53	-0.682760183496087	0.682760183496087	11.3454925740774	3
1452	255	144	1.1963	5.9653859047524	10.2886776417045	0.923268067365886	3.63268067365885	54	-0.779997473371397	0.779997473371397	12.1254900474488	3
1462	255	145	1.2144	6.05338565208954	10.2006778943674	0.835268320028746	2.85268320028746	55	-0.420219500832795	0.420219500832795	12.5457095482815	3
1472	255	146	1.2251	6.10540760217282	10.1486559442841	0.783246369945466	2.43246369945466	56	-0.0409940703191736	0.0409940703191736	12.5867036186007	3
1482	255	147	1.228	6.11950700920474	10.1345565372522	0.769146962913549	2.39146962913549	57	-0.113922037725638	0.113922037725638	12.7006256563264	3
1492	255	148	1.2324	6.1408992129773	10.1131643334796	0.747754759140985	2.27754759140985	58	0.168066102912692	0.168066102912692	12.8686917592391	3
1502	255	149	1.231	6.13409260268603	10.1199709437709	0.754561369432254	2.44561369432254	59	0.124309322468827	0.124309322468827	12.9930010817079	3
1512	255	150	1.2305	6.13166167043915	10.1224018760178	0.756992301679137	2.56992301679137	60	-0.254916108044811	0.254916108044811	13.2479171897527	3
1522	255	151	1.2378	6.16715328124363	10.0869102652133	0.721500690874656	2.31500690874656	61	-0.0409940703191736	0.0409940703191736	13.2889112600719	3
1532	255	152	1.2407	6.18125268827555	10.0728108581814	0.707401283842739	2.27401283842739	62	-0.235468650069757	0.235468650069757	13.5243799101416	3
1542	255	153	1.2476	6.21479955328252	10.0392639931744	0.673854418835763	2.03854418835763	63	0.0805525420249453	0.0805525420249453	13.6049324521666	3
1552	255	154	1.248	6.21674429908003	10.0373192473769	0.671909673038257	2.11909673038257	64	-0.517456790708086	0.517456790708086	14.1223892428747	3
1562	255	155	1.2607	6.27848997815084	9.97557356830607	0.610163993967449	1.60163993967449	65	-0.0215466123441366	0.0215466123441366	14.1439358552188	3
1572	255	156	1.2632	6.29064463938525	9.96341890707165	0.598009332733035	1.58009332733035	66	-0.0166847478503285	0.0166847478503285	14.1606206030691	3
1582	255	157	1.2656	6.30231311417029	9.95175043228662	0.586340857948002	1.56340857948002	67	0.240994070319174	0.240994070319174	14.4016146733883	3
1592	255	158	1.2627	6.28821370713837	9.96584983931854	0.60044026497992	1.8044026497992	68	-0.0653033927880016	0.0653033927880016	14.4669180661763	3
1602	255	159	1.2661	6.30474404641717	9.94931950003974	0.58390992570112	1.7390992570112	69	-0.021546612344101	0.021546612344101	14.4884646785204	3
1612	255	160	1.2686	6.31689870765158	9.93716483880533	0.571755264466709	1.71755264466709	70	0.245855934812929	0.245855934812929	14.7343206133333	3
1622	255	161	1.2656	6.30231311417029	9.95175043228662	0.586340857948002	1.96340857948002	71	0.148618644937655	0.148618644937655	14.882939258271	3
1632	255	162	1.2646	6.29745124967652	9.95661229678038	0.591202722441768	2.11202722441768	72	0.0999999999999996	0.0999999999999996	14.982939258271	3
1642	255	163	1.2646	6.29745124967652	9.95661229678038	0.591202722441768	2.21202722441768	73	-0.0215466123441184	0.0215466123441184	15.0044858706151	3
1652	255	164	1.2671	6.30960591091093	9.94445763554597	0.579048061207356	2.19048061207356	74	0.148618644937636	0.148618644937636	15.1531045155527	3
1662	255	165	1.2661	6.30474404641717	9.94931950003974	0.58390992570112	2.3390992570112	75	0.265303392788001	0.265303392788001	15.4184079083407	3
1672	255	166	1.2627	6.28821370713837	9.96584983931854	0.60044026497992	2.6044026497992	76	-0.186850005132102	0.186850005132102	15.6052579134728	3
1682	255	167	1.2686	6.31689870765158	9.93716483880533	0.571755264466709	2.41755264466709	77	-0.13336949570071	0.13336949570071	15.7386274091735	3
1692	255	168	1.2734	6.34023565722165	9.91382788923526	0.548418314896638	2.28418314896638	78	0.240994070319174	0.240994070319174	15.9796214794927	3
1702	255	169	1.2705	6.32613625018973	9.92792729626717	0.562517721928556	2.52517721928556	79	0.0513813550623632	0.0513813550623632	16.0310028345551	3
1712	255	170	1.2715	6.3309981146835	9.92306543177341	0.557655857434792	2.57655857434792	80	-0.113922037725638	0.113922037725638	16.1449248722807	3
1722	255	171	1.2759	6.35239031845606	9.90167322800085	0.536263653662228	2.46263653662228	81	-0.162540682663293	0.162540682663293	16.307465554944	3
1732	255	172	1.2813	6.37864438672239	9.87541915973452	0.510009585395899	2.30009585395899	82	-0.0409940703191736	0.0409940703191736	16.3484596252632	3
1742	255	173	1.2842	6.39274379375431	9.8613197527026	0.495910178363982	2.25910178363982	83	0.240994070319174	0.240994070319174	16.5894536955824	3
1752	255	174	1.2813	6.37864438672239	9.87541915973452	0.510009585395899	2.50009585395899	84	0.386850005132102	0.386850005132102	16.9763037007145	3
1762	255	175	1.2754	6.34995938620918	9.90410416024773	0.538694585909109	2.88694585909109	85	-0.0896127152568282	0.0896127152568282	17.0659164159713	3
1772	255	176	1.2793	6.36892065773486	9.88514288872204	0.519733314383426	2.79733314383426	86	0.172927967406482	0.172927967406482	17.2388443833778	3
1782	255	177	1.2778	6.36162786099421	9.89243568546269	0.527026111124075	2.97026111124075	87	0.124309322468827	0.124309322468827	17.3631537058466	3
1792	255	178	1.2773	6.35919692874733	9.89486661770957	0.529457043370957	3.09457043370957	88	-0.235468650069757	0.235468650069757	17.5986223559164	3
1802	255	179	1.2842	6.39274379375431	9.8613197527026	0.495910178363982	2.85910178363982	89	-0.371600855895158	0.371600855895158	17.9702232118115	3
1812	255	180	1.2939	6.43990387934382	9.81415966711308	0.448750092774466	2.48750092774466	90	-0.590384758114568	0.590384758114568	18.5606079699261	3
1822	255	181	1.3081	6.50894235515528	9.74512119130163	0.379711616963009	1.89711616963009	91	-0.211159327600929	0.211159327600929	18.771767297527	3
1832	255	182	1.3145	6.54005828791537	9.71400525854153	0.348595684202916	1.68595684202916	92	-0.230606785575985	0.230606785575985	19.002374083103	3
1842	255	183	1.3213	6.57311896647297	9.68094457998393	0.315535005645318	1.45535005645318	93	0.197237289875292	0.197237289875292	19.1996113729783	3
1852	255	184	1.3193	6.56339523748544	9.69066830897146	0.325258734632847	1.65258734632847	94	0.265303392787983	0.265303392787983	19.4649147657663	3
1862	255	185	1.3159	6.54686489820664	9.70719864825026	0.341789073911645	1.91789073911645	95	0.289612715256828	0.289612715256828	19.7545274810231	3
1872	255	186	1.312	6.52790362668096	9.72615991977595	0.360750345437328	2.20750345437328	96	0.430606785576003	0.430606785576003	20.1851342665991	3
1882	255	187	1.3052	6.49484294812336	9.75922059833355	0.393811023994928	2.63811023994928	97	0.50353475298243	0.50353475298243	20.6886690195815	3
1892	255	188	1.2969	6.45448947282512	9.79957407363179	0.434164499293171	3.14164499293171	98	0.527844075451276	0.527844075451276	21.2165130950328	3
1902	255	189	1.2881	6.41170506527999	9.84235848117692	0.476948906838299	3.66948906838299	99	0.338231360194483	0.338231360194483	21.5547444552273	3
1912	255	190	1.2832	6.38788192926054	9.86618161719636	0.500772042857747	4.00772042857747	100	-0.211159327600947	0.211159327600947	21.7659037828282	3
1922	255	191	1.2896	6.41899786202063	9.83506568443627	0.469656110097652	3.79656110097652	101	-0.848063576284071	0.848063576284071	22.6139673591123	3
1932	255	192	1.3091	6.51380421964904	9.74025932680786	0.374849752469245	2.94849752469245	102	-1.0376762915409	1.0376762915409	23.6516436506532	3
1942	255	193	1.3325	6.62757184880313	9.62649169765377	0.261082123315155	1.91082123315155	103	-0.425081365326567	0.425081365326567	24.0767250159798	3
1952	255	194	1.3433	6.68007998533579	9.57398356112112	0.208573986782499	1.48573986782499	104	-0.0409940703191913	0.0409940703191913	24.117719086299	3
1962	255	195	1.3462	6.69417939236771	9.5598841540892	0.19447457975058	1.4447457975058	105	-0.206297463107157	0.206297463107157	24.3240165494061	3
1972	255	196	1.3525	6.72480913867842	9.52925440777848	0.163844833439864	1.23844833439864	106	-0.259777972538566	0.259777972538566	24.5837945219447	3
1982	255	197	1.3599	6.76078693593228	9.49327661052462	0.127867036186007	0.978670361860073	107	-0.395910178363985	0.395910178363985	24.9797047003087	3
1992	255	198	1.3701	6.81037795376868	9.44368559268823	0.0782760183496087	0.582760183496087	108	-0.186850005132102	0.186850005132102	25.1665547054408	3
2002	255	199	1.376	6.83906295428189	9.41500059217502	0.0495910178363985	0.395910178363985	109	-0.395910178363985	0.395910178363985	25.5624648838048	3
2012	255	200	1.3862	6.88865397211829	9.36540957433862	0	0	110	NA	NA	NA	3
