# Supplementary material for: Assessment of crusting effects on interrill erosion by laser scanning
Source: PeerJ. 2020 Jan 31;8:e8487. doi: 10.7717/peerj.8487 (PMC6996510; doi:10.7717/peerj.8487)
Supplement: Data S1 — Each has two transects and four subplots. [file peerj-08-8487-s001.zip › raw data for uploading/cs11transectaright.txt]

x	y	z	cal	h	h2	h0mm	code	deltah	absh	cumsumh	number
312	255	311	1.2876	6.40927413303311	9.89681136350708	0.151690172205454	1.51690172205454	1	0.352153397920085	0.352153397920085	0.352153397920085	1
313	255	312	1.2783	6.3640587932411	9.94202670329909	0.196905511997462	1.86905511997462	2	-0.693147468239259	0.693147468239259	1.04530086615934	1
314	255	313	1.2905	6.42337354006502	9.88271195647516	0.137590765173536	1.17590765173536	3	-1.47590765173536	1.47590765173536	2.52120851789471	1
315	255	314	1.3188	6.56096430523856	9.74512119130163	0	-0.3	4	0.823754253815243	0.823754253815243	3.34496277170995	1
316	255	315	1.2998	6.46858887985703	9.83749661668315	0.0923754253815243	0.523754253815243	5	1.86905511997464	1.86905511997464	5.21401789168459	1
317	255	316	1.2593	6.27168336785957	10.0344021286806	0.289280937378988	2.39280937378988	6	0.211159327600947	0.211159327600947	5.42517721928554	1
318	255	317	1.2529	6.24056743509948	10.0655180614407	0.320396870139083	2.60396870139083	7	0.0896127152567927	0.0896127152567927	5.51478993454233	1
319	255	318	1.249	6.22160616357379	10.0844793329664	0.339358141664762	2.69358141664762	8	-0.411159327600912	0.411159327600912	5.92594926214324	1
320	255	319	1.2554	6.25272209633389	10.0533634002063	0.308242208904671	2.28242208904671	9	0.235468650069758	0.235468650069758	6.161417912213	1
321	255	320	1.2485	6.21917523132691	10.0869102652133	0.341789073911647	2.51789073911647	10	0.016684747850328	0.016684747850328	6.17810266006333	1
322	255	321	1.2461	6.20750675654188	10.0985787399983	0.35345754869668	2.5345754869668	11	-0.00276271012469032	0.00276271012469032	6.18086537018802	1
323	255	322	1.2441	6.19778302755435	10.1083024689858	0.363181277684211	2.53181277684211	12	0.561213571151968	0.561213571151968	6.74207894133999	1
324	255	323	1.2305	6.13166167043915	10.174423826101	0.429302634799408	3.09302634799408	13	-0.0756906775311723	0.0756906775311723	6.81776961887116	1
325	255	324	1.23	6.12923073819227	10.1768547583479	0.43173356704629	3.0173356704629	14	-1.76275765686747	1.76275765686747	8.58052727573863	1
326	255	325	1.2642	6.29550650387902	10.0105789926612	0.265457801359544	1.25457801359544	15	-2.3753525830818	2.3753525830818	10.9558798588204	1
327	255	326	1.311	6.5230417621872	9.78304373435299	0.0379225430513639	-1.12077456948636	16	0.34729153342633	0.34729153342633	11.3031713922468	1
328	255	327	1.3018	6.47831260884456	9.82777288769562	0.0826516963939969	-0.773483036060031	17	1.56275765686747	1.56275765686747	12.8659290491142	1
329	255	328	1.2676	6.31203684315781	9.99404865338237	0.248927462080744	0.789274620807435	18	1.25646019376031	1.25646019376031	14.1223892428745	1
330	255	329	1.2397	6.17639082378178	10.1296946727584	0.384573481456775	2.04573481456775	19	0.34729153342633	0.34729153342633	14.4696807763009	1
331	255	330	1.2305	6.13166167043915	10.174423826101	0.429302634799408	2.39302634799408	20	0.566075435645723	0.566075435645723	15.0357562119466	1
332	255	331	1.2168	6.06505412687458	10.2410313696656	0.49591017836398	2.9591017836398	21	-0.216684747850328	0.216684747850328	15.2524409597969	1
333	255	332	1.2192	6.07672260165961	10.2293628948806	0.484241703578947	2.74241703578947	22	-0.649390687795395	0.649390687795395	15.9018316475923	1
334	255	333	1.2305	6.13166167043915	10.174423826101	0.429302634799408	2.09302634799408	23	-1.4029796843289	1.4029796843289	17.3048113319212	1
335	255	334	1.2573	6.26195963887204	10.0441258576681	0.299004666366518	0.690046663665176	24	-1.40784154882265	1.40784154882265	18.7126528807439	1
336	255	335	1.2842	6.39274379375431	9.91334170278588	0.168220511484252	-0.717794885157479	25	0.828616118309033	0.828616118309033	19.5412689990529	1
337	255	336	1.2651	6.2998821819234	10.0062033146168	0.261082123315155	0.110821233151555	26	1.53844833439864	1.53844833439864	21.0797173334515	1
338	255	337	1.2314	6.13603734848354	10.1700481480566	0.424926956755019	1.64926956755019	27	0.347291533426348	0.347291533426348	21.4270088668779	1
339	255	338	1.2222	6.0913081951409	10.2147773013993	0.469656110097654	1.99656110097654	28	-0.313922037725638	0.313922037725638	21.7409309046035	1
340	255	339	1.2266	6.11270039891347	10.1933850976267	0.44826390632509	1.6826390632509	29	-1.07237289875292	1.07237289875292	22.8133038033564	1
341	255	340	1.2466	6.20993768878876	10.0961478077514	0.351026616449799	0.610266164497988	30	0.755688150902551	0.755688150902551	23.568991954259	1
342	255	341	1.229	6.1243688736985	10.1817166228417	0.436595431540054	1.36595431540054	31	0.896682221221725	0.896682221221725	24.4656741754807	1
343	255	342	1.2085	6.02470065157633	10.2813848449639	0.536263653662227	2.26263653662226	32	-0.216684747850346	0.216684747850346	24.6823589233311	1
344	255	343	1.2109	6.03636912636137	10.2697163701788	0.524595178877192	2.04595178877192	33	0.395910178363985	0.395910178363985	25.078269101695	1
345	255	344	1.2007	5.98677810852497	10.3193073880152	0.57418619671359	2.4418619671359	34	0.162540682663275	0.162540682663275	25.2408097843583	1
346	255	345	1.1953	5.96052404025864	10.3455614562815	0.600440264979918	2.60440264979918	35	0.0653033927880187	0.0653033927880187	25.3061131771463	1
347	255	346	1.1919	5.94399370097984	10.3620917955603	0.61697060425872	2.6697060425872	36	-0.57646272038893	0.57646272038893	25.8825758975353	1
348	255	347	1.2017	5.99163997301873	10.3144455235215	0.569324332219827	2.09324332219827	37	-0.289612715256829	0.289612715256829	26.1721886127921	1
349	255	348	1.2056	6.01060124454441	10.2954842519958	0.550363060694144	1.80363060694144	38	0.0458559348129461	0.0458559348129461	26.218044547605	1
350	255	349	1.2026	5.99601565106312	10.3100698454771	0.564948654175438	1.84948654175438	39	1.06198561400973	1.06198561400973	27.2800301616148	1
351	255	350	1.1787	5.87981708966215	10.426268406878	0.681147215576411	2.91147215576411	40	0.327844075451276	0.327844075451276	27.607874237066	1
352	255	351	1.1699	5.83703268211702	10.4690528144232	0.723931623121539	3.23931623121539	41	-0.362540682663293	0.362540682663293	27.9704149197293	1
353	255	352	1.1753	5.86328675038335	10.4427987461568	0.697677554855209	2.87677554855209	42	-0.240994070319173	0.240994070319173	28.2114089900485	1
354	255	353	1.1782	5.87738615741527	10.4286993391249	0.683578147823292	2.63578147823292	43	0.113922037725638	0.113922037725638	28.3253310277741	1
355	255	354	1.1738	5.8559939536427	10.4500915428975	0.704970351595856	2.74970351595856	44	0.872372898752916	0.872372898752916	29.1977039265271	1
356	255	355	1.1538	5.75875666376741	10.5473288327728	0.802207641471147	3.62207641471147	45	0.468838145770449	0.468838145770449	29.6665420722975	1
357	255	356	1.1421	5.70187284919037	10.6042126473498	0.859091456048192	4.09091456048192	46	-0.240994070319174	0.240994070319174	29.9075361426167	1
358	255	357	1.145	5.71597225622228	10.5901132403179	0.844992049016275	3.84992049016275	47	-0.41115932760093	0.41115932760093	30.3186954702176	1
359	255	358	1.1514	5.74708818898238	10.5589973075578	0.813876116256182	3.43876116256182	48	0.473700010264222	0.473700010264222	30.7923954804818	1
360	255	359	1.1396	5.68971818795595	10.6163673085842	0.871246117282604	3.91246117282604	49	0.157678818169502	0.157678818169502	30.9500742986513	1
361	255	360	1.1343	5.663950306139	10.6421351904012	0.897013999099554	4.07013999099554	50	-0.168066102912691	0.168066102912691	31.118140401564	1
362	255	361	1.1357	5.67075691643027	10.6353285801099	0.890207388808285	3.90207388808285	51	-0.270165257281756	0.270165257281756	31.3883056588458	1
363	255	362	1.1392	5.68777344215845	10.6183120543817	0.87319086308011	3.6319086308011	52	0.021546612344101	0.021546612344101	31.4098522711899	1
364	255	363	1.1367	5.67561878092404	10.6304667156161	0.88534552431452	3.6534552431452	53	0.0166847478503462	0.0166847478503462	31.4265370190402	1
365	255	364	1.1343	5.663950306139	10.6421351904012	0.897013999099554	3.67013999099554	54	-0.192375425381519	0.192375425381519	31.6189124444218	1
366	255	365	1.1362	5.67318784867716	10.632897647863	0.887776456561403	3.47776456561403	55	-0.0756906775311728	0.0756906775311728	31.6946031219529	1
367	255	366	1.1357	5.67075691643027	10.6353285801099	0.890207388808285	3.40207388808285	56	0.303534752982448	0.303534752982448	31.9981378749354	1
368	255	367	1.1274	5.63040344113203	10.6756820554082	0.93056086410653	3.7056086410653	57	0.775135608877624	0.775135608877624	32.773273483813	1
369	255	368	1.1094	5.54288988024427	10.7631956162959	1.01807442499429	4.48074424994292	58	-0.80983221608964	0.80983221608964	33.5831056999026	1
370	255	369	1.124	5.61387310185323	10.692212394687	0.947091203385328	3.67091203385329	59	-0.386850005132084	0.386850005132084	33.9699557050347	1
371	255	370	1.1299	5.64255810236644	10.6635273941737	0.91840620287212	3.2840620287212	60	0.639003403052205	0.639003403052205	34.6089591080869	1
372	255	371	1.1147	5.56865776206122	10.737427734479	0.992306543177341	3.92306543177341	61	0.303534752982449	0.303534752982449	34.9124938610694	1
373	255	372	1.1064	5.52830428676297	10.7777812097772	1.03266001847559	4.22660018475585	62	0.181988140638347	0.181988140638347	35.0944820017077	1
374	255	373	1.1006	5.50010547269914	10.805980023841	1.06085883253942	4.4085883253942	63	0.590384758114551	0.590384758114551	35.6848667598223	1
375	255	374	1.0864	5.43106699688768	10.8750184996525	1.12989730835088	4.99897308350875	64	-0.221546612344102	0.221546612344102	35.9064133721664	1
376	255	375	1.0889	5.44322165812209	10.8628638384181	1.11774264711647	4.77742647116465	65	-0.547291533426348	0.547291533426348	36.4537049055927	1
377	255	376	1.0981	5.48795081146473	10.8181346850755	1.07301349377383	4.2301349377383	66	-0.62508136532655	0.62508136532655	37.0787862709193	1
378	255	377	1.1089	5.54045894799738	10.7656265485428	1.02050535724118	3.60505357241175	67	-1.09668222122172	1.09668222122172	38.175468492141	1
379	255	378	1.1294	5.64012717011956	10.6659583264206	0.920837135119003	2.50837135119003	68	0.493147468239258	0.493147468239258	38.6686159603803	1
380	255	379	1.1172	5.58081242329563	10.7252730732446	0.980151881942929	3.00151881942929	69	0.682760183496088	0.682760183496088	39.3513761438763	1
381	255	380	1.1011	5.50253640494602	10.8035490915942	1.05842790029254	3.68427900292537	70	0.0458559348129279	0.0458559348129279	39.3972320786893	1
382	255	381	1.0981	5.48795081146473	10.8181346850755	1.07301349377383	3.7301349377383	71	-0.0805525420249262	0.0805525420249262	39.4777846207142	1
383	255	382	1.0977	5.48600606566722	10.820079430873	1.07495823957134	3.64958239571338	72	-0.454916108044812	0.454916108044812	39.932700728759	1
384	255	383	1.105	5.5214976764717	10.7845878200685	1.03946662876686	3.19466628766856	73	-0.595910178363985	0.595910178363985	40.528610907123	1
385	255	384	1.1152	5.5710886943081	10.7349968022321	0.989875610930458	2.59875610930458	74	-1.14530086615938	1.14530086615938	41.6739117732824	1
386	255	385	1.1367	5.67561878092404	10.6304667156161	0.88534552431452	1.4534552431452	75	1.17867036186007	1.17867036186007	42.8525821351424	1
387	255	386	1.1104	5.54775174473803	10.7583337518022	1.01321256050053	2.63212560500527	76	1.87391698446841	1.87391698446841	44.7264991196109	1
388	255	387	1.0698	5.35036004629119	10.955725450249	1.21060425894737	4.50604258947368	77	0.37160085589514	0.37160085589514	45.098099975506	1
389	255	388	1.0601	5.30319996070167	11.0028855358385	1.25776434453688	4.87764344536882	78	0.35215339792012	0.35215339792012	45.4502533734261	1
390	255	389	1.0508	5.25798462090966	11.0481008756305	1.30297968432889	5.22979684328894	79	-0.62021950083283	0.62021950083283	46.070472874259	1
391	255	390	1.0615	5.31000657099295	10.9960789255472	1.25095773424561	4.60957734245611	80	-0.907069505964897	0.907069505964897	46.9775423802238	1
392	255	391	1.0781	5.39071352158944	10.9153719749507	1.17025078364912	3.70250783649122	81	-0.289612715256828	0.289612715256828	47.2671550954807	1
393	255	392	1.082	5.40967479311512	10.8964107034251	1.15128951212344	3.41289512123439	82	0.493147468239294	0.493147468239294	47.76030256372	1
394	255	393	1.0698	5.35036004629119	10.955725450249	1.21060425894737	3.90604258947368	83	0.279225430513621	0.279225430513621	48.0395279942336	1
395	255	394	1.062	5.31243750323983	10.9936479933004	1.24852680199873	4.1852680199873	84	0.0166847478503476	0.0166847478503476	48.0562127420839	1
396	255	395	1.0596	5.30076902845479	11.0053164680854	1.26019527678377	4.20195276783765	85	0.08961271525681	0.08961271525681	48.1458254573407	1
397	255	396	1.0557	5.28180775692911	11.0242777396111	1.27915654830945	4.29156548309446	86	1.77667969459312	1.77667969459312	49.9225051519339	1
398	255	397	1.0171	5.0941397874698	11.2119457090704	1.46682451776876	6.06824517768758	87	-0.595910178363986	0.595910178363986	50.5184153302979	1
399	255	398	1.0273	5.1437308053062	11.162354691234	1.41723349993236	5.4723349993236	88	0.585522893620796	0.585522893620796	51.1039382239187	1
400	255	399	1.0132	5.07517851594412	11.2309069805961	1.48578578929444	6.0578578929444	89	-0.338231360194466	0.338231360194466	51.4421695841131	1
401	255	400	1.0181	5.09900165196356	11.2070838445766	1.46196265327499	5.71962653274993	90	0.0458559348129466	0.0458559348129466	51.4880255189261	1
402	255	401	1.0151	5.08441605848227	11.2216694380579	1.47654824675629	5.76548246756288	91	-0.270165257281756	0.270165257281756	51.7581907762078	1
403	255	402	1.0186	5.10143258421045	11.2046529123297	1.45953172102811	5.49531721028112	92	-1.75789579237371	1.75789579237371	53.5160865685815	1
404	255	403	1.0527	5.26722216344782	11.0388633330924	1.29374214179074	3.73742141790741	93	0.230606785575984	0.230606785575984	53.7466933541575	1
405	255	404	1.0459	5.23416148489022	11.07192401165	1.32680282034834	3.96802820348339	94	1.20784154882267	1.20784154882267	54.9545349029802	1
406	255	405	1.019	5.10337733000795	11.2027081665322	1.45758697523061	5.17586975230607	95	-0.221546612344119	0.221546612344119	55.1760815153243	1
407	255	406	1.0215	5.11553199124236	11.1905535052978	1.44543231399619	4.95432313996195	96	-0.595910178363984	0.595910178363984	55.7719916936883	1
408	255	407	1.0317	5.16512300907876	11.1409624874614	1.3958412961598	4.35841296159796	97	-0.362540682663293	0.362540682663293	56.1345323763516	1
409	255	408	1.0371	5.19137707734509	11.1147084191951	1.36958722789347	3.99587227893467	98	0.94530086615938	0.94530086615938	57.079833242511	1
410	255	409	1.0156	5.08684699072915	11.219238505811	1.4741173145094	4.94117314509405	99	-0.221546612344119	0.221546612344119	57.3013798548551	1
411	255	410	1.0181	5.09900165196356	11.2070838445766	1.46196265327499	4.71962653274993	100	-0.595910178363985	0.595910178363985	57.8972900332191	1
412	255	411	1.0283	5.14859266979996	11.1574928267402	1.41237163543859	4.12371635438594	101	-0.362540682663275	0.362540682663275	58.2598307158823	1
413	255	412	1.0337	5.17484673806629	11.1312387584739	1.38611756717227	3.76117567172267	102	-0.240994070319156	0.240994070319156	58.5008247862015	1
414	255	413	1.0366	5.18894614509821	11.117139351442	1.37201816014035	3.52018160140351	103	-0.600772042857758	0.600772042857758	59.1015968290593	1
415	255	414	1.0469	5.23902334938398	11.0670621471562	1.32194095585458	2.91940955854576	104	-0.406297463107175	0.406297463107175	59.5078942921664	1
416	255	415	1.0532	5.2696530956947	11.0364324008455	1.29131120954386	2.51311209543858	105	-0.41115932760093	0.41115932760093	59.9190536197674	1
417	255	416	1.0596	5.30076902845479	11.0053164680854	1.26019527678377	2.10195276783765	106	-0.124309322468827	0.124309322468827	60.0433629422362	1
418	255	417	1.0601	5.30319996070167	11.0028855358385	1.25776434453688	1.97764344536882	107	0.731378828433742	0.731378828433742	60.7747417706699	1
419	255	418	1.043	5.2200620778583	11.0860234186819	1.34090222738026	2.70902227380257	108	0.94530086615938	0.94530086615938	61.7200426368293	1
420	255	419	1.0215	5.11553199124236	11.1905535052978	1.44543231399619	3.65432313996195	109	0.138231360194465	0.138231360194465	61.8582739970238	1
421	255	420	1.0166	5.09170885522292	11.2143766413173	1.46925545001564	3.79255450015641	110	NA	NA	NA	1
3121	255	311	1.3105	6.52061082994031	9.78547466659987	0	0	1	0.181988140638347	0.181988140638347	0.181988140638347	2
3131	255	312	1.3047	6.49241201587648	9.81367348066371	0.0281988140638347	0.181988140638347	2	-0.381988140638347	0.381988140638347	0.563976281276695	2
3141	255	313	1.3105	6.52061082994031	9.78547466659987	0	-0.2	3	0.0166847478503463	0.0166847478503463	0.580661029127041	2
3151	255	314	1.3081	6.50894235515528	9.79714314138491	0.0116684747850346	-0.183315252149654	4	0.37646272038893	0.37646272038893	0.957123749515971	2
3161	255	315	1.2983	6.46129608311639	9.8447894134238	0.0593147468239277	0.193147468239277	5	0.561213571151986	0.561213571151986	1.51833732066796	2
3171	255	316	1.2847	6.39517472600119	9.910910770539	0.125436103939126	0.754361039391263	6	1.08629493647854	1.08629493647854	2.60463225714649	2
3181	255	317	1.2603	6.27654523235333	10.0295402641869	0.24406559758698	1.8406559758698	7	0.0458559348129284	0.0458559348129284	2.65048819195942	2
3191	255	318	1.2573	6.26195963887204	10.0441258576681	0.258651191068273	1.88651191068273	8	0.303534752982448	0.303534752982448	2.95402294494187	2
3201	255	319	1.249	6.22160616357379	10.0844793329664	0.299004666366518	2.19004666366518	9	-0.148618644937619	0.148618644937619	3.10264158987949	2
3211	255	320	1.25	6.22646802806756	10.0796174684726	0.294142801872756	2.04142801872756	10	-0.265303392788019	0.265303392788019	3.36794498266751	2
3221	255	321	1.2534	6.24299836734636	10.0630871291938	0.277612462593954	1.77612462593954	11	0.46883814577045	0.46883814577045	3.83678312843796	2
3231	255	322	1.2417	6.18611455276931	10.1199709437709	0.334496277170999	2.24496277170999	12	0.779997473371396	0.779997473371396	4.61678060180935	2
3241	255	323	1.2236	6.09811480543218	10.207970691108	0.422496024508138	3.02496024508138	13	-0.60077204285774	0.60077204285774	5.21755264466709	2
3251	255	324	1.2339	6.14819200971795	10.1578934868222	0.372418820222364	2.42418820222364	14	-2.30728648016912	2.30728648016912	7.52483912483622	2
3261	255	325	1.2793	6.36892065773486	9.93716483880532	0.151690172205452	0.11690172205452	15	-1.26198561400971	1.26198561400971	8.78682473884593	2
3271	255	326	1.3032	6.48511921913583	9.82096627740435	0.0354916108044812	-1.14508389195519	16	0.731378828433742	0.731378828433742	9.51820356727967	2
3281	255	327	1.2861	6.40198133629246	9.90410416024773	0.118629493647855	-0.413705063521446	17	1.11060425894736	1.11060425894736	10.628807826227	2
3291	255	328	1.2612	6.28092091039772	10.0251645861425	0.239689919542592	0.696899195425916	18	0.920991543690553	0.920991543690553	11.5497993699176	2
3301	255	329	1.2402	6.17882175602867	10.1272637405115	0.341789073911647	1.61789073911647	19	0.536904248683141	0.536904248683141	12.0867036186007	2
3311	255	330	1.2271	6.11513133116035	10.1909541653798	0.405479498779961	2.15479498779961	20	-0.0270720325935359	0.0270720325935359	12.1137756511943	2
3321	255	331	1.2256	6.10783853441971	10.1982469621205	0.412772295520607	2.12772295520607	21	-0.430606785575966	0.430606785575966	12.5443824367702	2
3331	255	332	1.2324	6.1408992129773	10.1651862835629	0.379711616963011	1.69711616963011	22	-0.693147468239277	0.693147468239277	13.2375299050095	2
3341	255	333	1.2446	6.20021395980123	10.105871536739	0.320396870139083	1.00396870139083	23	-1.14530086615938	1.14530086615938	14.3828307711689	2
3351	255	334	1.2661	6.30474404641717	10.001341450123	0.215866783523145	-0.141332164768549	24	-0.766075435645741	0.766075435645741	15.1489062068146	2
3361	255	335	1.2798	6.37135158998174	9.93473390655844	0.149259239958571	-0.907407600414289	25	0.658450861027278	0.658450861027278	15.8073570678419	2
3371	255	336	1.2642	6.29550650387902	10.0105789926612	0.225104326061299	-0.248956739387012	26	1.20784154882264	1.20784154882264	17.0151986166645	2
3381	255	337	1.2373	6.16472234899675	10.1413631475434	0.355888480943563	0.958884809435625	27	0.823754253815279	0.823754253815279	17.8389528704798	2
3391	255	338	1.2183	6.07234692361522	10.233738572925	0.44826390632509	1.7826390632509	28	0.021546612344101	0.021546612344101	17.8604994828239	2
3401	255	339	1.2158	6.06019226238081	10.2458932341594	0.460418567559501	1.804185675595	29	-0.172927967406464	0.172927967406464	18.0334274502304	2
3411	255	340	1.2173	6.06748505912146	10.2386004374187	0.453125770818854	1.63125770818854	30	0.0896127152568282	0.0896127152568282	18.1230401654872	2
3421	255	341	1.2134	6.04852378759578	10.2575617089444	0.472087042344537	1.72087042344537	31	0.65845086102726	0.65845086102726	18.7814910265145	2
3431	255	342	1.1978	5.97267870149305	10.3334067950471	0.547932128447263	2.37932128447263	32	0.0458559348129284	0.0458559348129284	18.8273469613274	2
3441	255	343	1.1948	5.95809310801176	10.3479923885284	0.562517721928556	2.42517721928556	33	0.206297463107175	0.206297463107175	19.0336444244346	2
3451	255	344	1.1885	5.92746336170104	10.3786221348391	0.593147468239273	2.63147468239273	34	0.0653033927879831	0.0653033927879831	19.0989478172226	2
3461	255	345	1.1851	5.91093302242224	10.3951524741179	0.609677807518072	2.69677807518072	35	-0.381988140638347	0.381988140638347	19.4809359578609	2
3471	255	346	1.1909	5.93913183648608	10.3669536600541	0.581478993454237	2.31478993454237	36	-0.454916108044793	0.454916108044793	19.9358520659057	2
3481	255	347	1.1982	5.97462344729056	10.3314620492496	0.545987382649757	1.85987382649757	37	0.279225430513639	0.279225430513639	20.2150774964193	2
3491	255	348	1.1904	5.93670090423919	10.369384592301	0.583909925701121	2.13909925701121	38	0.750826286408779	0.750826286408779	20.9659037828281	2
3501	255	349	1.1729	5.85161827559831	10.4544672209419	0.668992554341999	2.88992554341999	39	0.449390687795394	0.449390687795394	21.4152944706235	2
3511	255	350	1.1616	5.79667920681877	10.5094062897214	0.723931623121539	3.33931623121539	40	0.0653033927880013	0.0653033927880013	21.4805978634115	2
3521	255	351	1.1582	5.78014886753997	10.5259366290002	0.740461962400339	3.40461962400339	41	-0.411159327600948	0.411159327600948	21.8917571910125	2
3531	255	352	1.1646	5.81126480030007	10.4948206962401	0.709346029640244	2.99346029640244	42	-0.265303392787982	0.265303392787982	22.1570605838004	2
3541	255	353	1.168	5.82779513957887	10.4782903569613	0.692815690361446	2.72815690361446	43	-0.381988140638347	0.381988140638347	22.5390487244388	2
3551	255	354	1.1738	5.8559939536427	10.4500915428975	0.664616876297611	2.34616876297611	44	-0.0319338970872907	0.0319338970872907	22.5709826215261	2
3561	255	355	1.1724	5.84918734335143	10.4568981531888	0.671423486588882	2.31423486588882	45	1.20784154882267	1.20784154882267	23.7788241703488	2
3571	255	356	1.1455	5.71840318846917	10.587682308071	0.802207641471149	3.52207641471149	46	0.138231360194447	0.138231360194447	23.9170555305432	2
3581	255	357	1.1406	5.69458005244972	10.6115054440905	0.826030777490594	3.66030777490594	47	-0.00762457461848109	0.00762457461848109	23.9246801051617	2
3591	255	358	1.1387	5.68534250991157	10.6207429866286	0.835268320028746	3.65268320028746	48	-0.454916108044811	0.454916108044811	24.3795962132065	2
3601	255	359	1.146	5.72083412071605	10.5852513758241	0.799776709224265	3.19776709224265	49	-0.00276271012469076	0.00276271012469076	24.3823589233312	2
3611	255	360	1.144	5.71111039172852	10.5949751048117	0.809500438211796	3.19500438211796	50	-0.148618644937655	0.148618644937655	24.5309775682688	2
3621	255	361	1.145	5.71597225622228	10.5901132403179	0.80463857371803	3.0463857371803	51	-0.0513813550623454	0.0513813550623454	24.5823589233312	2
3631	255	362	1.144	5.71111039172852	10.5949751048117	0.809500438211796	2.99500438211796	52	0.303534752982448	0.303534752982448	24.8858936763136	2
3641	255	363	1.1357	5.67075691643027	10.6353285801099	0.84985391351004	3.2985391351004	53	0.0409940703191558	0.0409940703191558	24.9268877466328	2
3651	255	364	1.1328	5.65665750939836	10.6494279871418	0.863953320541956	3.33953320541956	54	-0.148618644937619	0.148618644937619	25.0755063915704	2
3661	255	365	1.1338	5.66151937389212	10.6445661226481	0.859091456048194	3.19091456048194	55	-0.00276271012472629	0.00276271012472629	25.0782691016951	2
3671	255	366	1.1318	5.65179564490459	10.6542898516356	0.868815185035722	3.18815185035721	56	0.254916108044811	0.254916108044811	25.3331852097399	2
3681	255	367	1.1245	5.61630403410011	10.6897814624401	0.904306795840203	3.44306795840203	57	0.327844075451276	0.327844075451276	25.6610292851912	2
3691	255	368	1.1157	5.57351962655498	10.7325658699852	0.94709120338533	3.7709120338533	58	-0.411159327600929	0.411159327600929	26.0721886127921	2
3701	255	369	1.1221	5.60463555931508	10.7014499372251	0.915975270625237	3.35975270625237	59	-0.00276271012470808	0.00276271012470808	26.0749513229169	2
3711	255	370	1.1201	5.59491183032755	10.7111736662126	0.925698999612766	3.35698999612767	60	0.371600855895157	0.371600855895157	26.446552178812	2
3721	255	371	1.1104	5.54775174473803	10.7583337518022	0.972859085202282	3.72859085202282	61	0.0944745797505835	0.0944745797505835	26.5410267585626	2
3731	255	372	1.1064	5.52830428676297	10.7777812097772	0.992306543177341	3.82306543177341	62	0.206297463107174	0.206297463107174	26.7473242216698	2
3741	255	373	1.1001	5.49767454045226	10.8084109560879	1.02293628948806	4.02936289488058	63	0.40077204285774	0.40077204285774	27.1480962645275	2
3751	255	374	1.0898	5.44759733616648	10.8584881603737	1.07301349377383	4.43013493773832	64	-0.148618644937655	0.148618644937655	27.2967149094652	2
3761	255	375	1.0908	5.45245920066025	10.8536262958799	1.06815162928007	4.28151629280067	65	-0.411159327600911	0.411159327600911	27.7078742370661	2
3771	255	376	1.0972	5.48357513342034	10.8225103631198	1.03703569651998	3.87035696519975	66	-0.0513813550623636	0.0513813550623636	27.7592555921284	2
3781	255	377	1.0962	5.47871326892657	10.8273722276136	1.04189756101374	3.81897561013739	67	-0.338231360194465	0.338231360194465	28.0974869523229	2
3791	255	378	1.1011	5.50253640494602	10.8035490915942	1.01807442499429	3.48074424994293	68	0.0458559348129279	0.0458559348129279	28.1433428871358	2
3801	255	379	1.0981	5.48795081146473	10.8181346850755	1.03266001847559	3.52660018475585	69	-0.0999999999999996	0.0999999999999996	28.2433428871358	2
3811	255	380	1.0981	5.48795081146473	10.8181346850755	1.03266001847559	3.42660018475585	70	0.13336949570071	0.13336949570071	28.3767123828365	2
3821	255	381	1.0933	5.46461386189466	10.8414716346455	1.05599696804566	3.55996968045656	71	-0.479225430513638	0.479225430513638	28.8559378133502	2
3831	255	382	1.1011	5.50253640494602	10.8035490915942	1.01807442499429	3.08074424994293	72	-0.192375425381519	0.192375425381519	29.0483132387317	2
3841	255	383	1.103	5.51177394748417	10.794311549056	1.00883688245614	2.88836882456141	73	-0.0319338970872907	0.0319338970872907	29.080247135819	2
3851	255	384	1.1016	5.5049673371929	10.8011181593473	1.01564349274741	2.85643492747412	74	-0.406297463107193	0.406297463107193	29.4865445989262	2
3861	255	385	1.1079	5.53559708350362	10.7704884130366	0.985013746436692	2.45013746436692	75	0.0896127152568282	0.0896127152568282	29.576157314183	2
3871	255	386	1.104	5.51663581197794	10.7894496845622	1.00397501796238	2.53975017962375	76	1.06198561400973	1.06198561400973	30.6381429281927	2
3881	255	387	1.0801	5.40043725057697	10.9056482459632	1.12017357936335	3.60173579363348	77	0.896682221221725	0.896682221221725	31.5348251494145	2
3891	255	388	1.0596	5.30076902845479	11.0053164680854	1.21984180148552	4.4984180148552	78	0.896682221221742	0.896682221221742	32.4315073706362	2
3901	255	389	1.0391	5.20110080633262	11.1049846902076	1.31951002360769	5.39510023607695	79	-1.12099154369057	1.12099154369057	33.5524989143268	2
3911	255	390	1.0601	5.30319996070167	11.0028855358385	1.21741086923864	4.27410869238638	80	-0.717456790708086	0.717456790708086	34.2699557050349	2
3921	255	391	1.0728	5.36494563977248	10.9411398567677	1.15566519016783	3.55665190167829	81	0.284087295007394	0.284087295007394	34.5540430000423	2
3931	255	392	1.0649	5.32653691027174	10.9795485862684	1.19407391966857	3.84073919668568	82	0.113922037725638	0.113922037725638	34.6679650377679	2
3941	255	393	1.0605	5.30514470649918	11.000940790041	1.21546612344113	3.95466123441132	83	0.322982210957521	0.322982210957521	34.9909472487254	2
3951	255	394	1.0518	5.26284648540343	11.0432390111368	1.25776434453688	4.27764344536884	84	-0.0756906775311714	0.0756906775311714	35.0666379262566	2
3961	255	395	1.0513	5.26041555315655	11.0456699433836	1.26019527678377	4.20195276783767	85	-0.16806610291271	0.16806610291271	35.2347040291693	2
3971	255	396	1.0527	5.26722216344782	11.0388633330924	1.2533886664925	4.03388666492496	86	0.896682221221743	0.896682221221743	36.131386250391	2
3981	255	397	1.0322	5.16755394132564	11.1385315552145	1.35305688861467	4.9305688861467	87	0.707069505964896	0.707069505964896	36.8384557563559	2
3991	255	398	1.0156	5.08684699072915	11.219238505811	1.43376383921116	5.6376383921116	88	-0.313922037725638	0.313922037725638	37.1523777940816	2
4001	255	399	1.02	5.10823919450172	11.1978463020385	1.4123716354386	5.32371635438596	89	-0.00762457461848154	0.00762457461848154	37.1600023687001	2
4011	255	400	1.0181	5.09900165196356	11.2070838445766	1.42160917797675	5.31609177976748	90	-0.430606785575966	0.430606785575966	37.590609154276	2
4021	255	401	1.0249	5.13206233052116	11.174023166019	1.38854849941915	4.88548499419151	91	-0.313922037725656	0.313922037725656	37.9045311920017	2
4031	255	402	1.0293	5.15345453429373	11.1526309622465	1.36715629564659	4.57156295646586	92	-0.386850005132102	0.386850005132102	38.2913811971338	2
4041	255	403	1.0352	5.18213953480694	11.1239459617332	1.33847129513338	4.18471295133376	93	-0.240994070319174	0.240994070319174	38.532375267453	2
4051	255	404	1.0381	5.19623894183886	11.1098465547013	1.32437188810146	3.94371888101458	94	-0.148618644937637	0.148618644937637	38.6809939123906	2
4061	255	405	1.0391	5.20110080633262	11.1049846902076	1.31951002360769	3.79510023607695	95	-0.527844075451294	0.527844075451294	39.2088379878419	2
4071	255	406	1.0479	5.24388521387775	11.0622002826624	1.27672561606257	3.26725616062565	96	-0.289612715256809	0.289612715256809	39.4984507030987	2
4081	255	407	1.0518	5.26284648540343	11.0432390111368	1.25776434453688	2.97764344536884	97	0.138231360194465	0.138231360194465	39.6366820632932	2
4091	255	408	1.0469	5.23902334938398	11.0670621471562	1.28158748055633	3.11587480556331	98	0.566075435645741	0.566075435645741	40.2027574989389	2
4101	255	409	1.0332	5.17241580581941	11.1336696907208	1.3481950241209	3.68195024120905	99	0.682760183496087	0.682760183496087	40.885517682435	2
4111	255	410	1.0171	5.0941397874698	11.2119457090704	1.42647104247051	4.36471042470514	100	-0.28961271525681	0.28961271525681	41.1751303976918	2
4121	255	411	1.021	5.11310105899548	11.1929844375447	1.40750977094483	4.07509770944833	101	-0.668838145770467	0.668838145770467	41.8439685434623	2
4131	255	412	1.0327	5.16998487357253	11.1361006229677	1.35062595636779	3.40625956367786	102	-1.04806357628407	1.04806357628407	42.8920321197463	2
4141	255	413	1.0522	5.26479123120094	11.0412942653392	1.25581959873938	2.35819598739379	103	-0.294474579750583	0.294474579750583	43.1865066994969	2
4151	255	414	1.0562	5.28423868917599	11.0218468073642	1.23637214076432	2.0637214076432	104	0.0701652572817557	0.0701652572817557	43.2566719567787	2
4161	255	415	1.0527	5.26722216344782	11.0388633330924	1.2533886664925	2.13388666492496	105	0.0166847478503462	0.0166847478503462	43.273356704629	2
4171	255	416	1.0503	5.25555368866278	11.0505318078774	1.26505714127753	2.15057141277531	106	-0.00276271012470852	0.00276271012470852	43.2761194147537	2
4181	255	417	1.0483	5.24582995967525	11.0602555368649	1.27478087026506	2.1478087026506	107	0.420219500832812	0.420219500832812	43.6963389155865	2
4191	255	418	1.0376	5.19380800959197	11.1122774869482	1.32680282034834	2.56802820348341	108	0.84806357628407	0.84806357628407	44.5444024918706	2
4201	255	419	1.0181	5.09900165196356	11.2070838445766	1.42160917797675	3.41609177976748	109	0.0215466123441188	0.0215466123441188	44.5659491042147	2
4211	255	420	1.0156	5.08684699072915	11.219238505811	1.43376383921116	3.4376383921116	110	NA	NA	NA	2
3122	255	311	1.3408	6.66792532410138	9.58613822235553	0	0	1	0.230606785576002	0.230606785576002	0.230606785576002	3
3132	255	312	1.334	6.63486464554378	9.61919890091313	0.0330606785576002	0.230606785576002	2	0.352153397920085	0.352153397920085	0.582760183496087	3
3142	255	313	1.3247	6.58964930575177	9.66441424070513	0.0782760183496087	0.582760183496087	3	-0.240994070319156	0.240994070319156	0.823754253815243	3
3152	255	314	1.3276	6.60374871278369	9.65031483367322	0.0641766113176931	0.341766113176931	4	0.133369495700693	0.133369495700693	0.957123749515936	3
3162	255	315	1.3228	6.58041176321362	9.67365178324329	0.0875135608877624	0.475135608877624	5	0.517456790708086	0.517456790708086	1.47458054022402	3
3172	255	316	1.3101	6.51866608414281	9.7353974623141	0.149259239958571	0.99259239958571	6	-0.119447457975055	0.119447457975055	1.59402799819908	3
3182	255	317	1.3105	6.52061082994031	9.73345271651659	0.147314494161066	0.873144941610656	7	-0.056243219556118	0.056243219556118	1.65027121775519	3
3192	255	318	1.3096	6.51623515189593	9.73782839456098	0.151690172205454	0.816901722054538	8	-0.0270720325935357	0.0270720325935357	1.67734325034873	3
3202	255	319	1.3081	6.50894235515528	9.74512119130163	0.1589829689461	0.789829689461002	9	0.444528823301622	0.444528823301622	2.12187207365035	3
3212	255	320	1.2969	6.45448947282512	9.79957407363179	0.213435851276262	1.23435851276262	10	0.590384758114568	0.590384758114568	2.71225683176492	3
3222	255	321	1.2827	6.38545099701366	9.86861254944325	0.282474327087719	1.82474327087719	11	0.585522893620814	0.585522893620814	3.29777972538573	3
3232	255	322	1.2686	6.31689870765158	9.93716483880533	0.351026616449801	2.41026616449801	12	0.0458559348129279	0.0458559348129279	3.34363566019866	3
3242	255	323	1.2656	6.30231311417029	9.95175043228662	0.365612209931093	2.45612209931093	13	-0.124309322468827	0.124309322468827	3.46794498266749	3
3252	255	324	1.2661	6.30474404641717	9.94931950003974	0.363181277684211	2.33181277684211	14	-0.289612715256811	0.289612715256811	3.7575576979243	3
3262	255	325	1.27	6.32370531794285	9.93035822851406	0.34422000615853	2.0422000615853	15	-0.172927967406464	0.172927967406464	3.93048566533076	3
3272	255	326	1.2715	6.3309981146835	9.92306543177341	0.336927209417883	1.86927209417883	16	-0.313922037725638	0.313922037725638	4.2444077030564	3
3282	255	327	1.2759	6.35239031845606	9.90167322800085	0.315535005645319	1.55535005645319	17	0.0653033927879831	0.0653033927879831	4.30971109584439	3
3292	255	328	1.2725	6.33585997917726	9.91820356727964	0.332065344924118	1.62065344924118	18	0.21115932760093	0.21115932760093	4.52087042344532	3
3302	255	329	1.2661	6.30474404641717	9.94931950003974	0.363181277684211	1.83181277684211	19	-0.124309322468827	0.124309322468827	4.64517974591414	3
3312	255	330	1.2666	6.30717497866405	9.94688856779285	0.360750345437328	1.70750345437328	20	0.590384758114568	0.590384758114568	5.23556450402871	3
3322	255	331	1.2524	6.23813650285259	10.0159270436043	0.429788821248785	2.29788821248785	21	-0.056243219556118	0.056243219556118	5.29180772358483	3
3332	255	332	1.2515	6.23376082480821	10.0203027216487	0.434164499293173	2.24164499293173	22	-0.503534752982448	0.503534752982448	5.79534247656728	3
3342	255	333	1.2598	6.27411430010645	9.97994924635045	0.393811023994928	1.73811023994928	23	-0.124309322468827	0.124309322468827	5.9196517990361	3
3352	255	334	1.2603	6.27654523235333	9.97751831410357	0.391380091748045	1.61380091748045	24	-0.265303392788001	0.265303392788001	6.18495519182411	3
3362	255	335	1.2637	6.29307557163213	9.96098797482477	0.374849752469245	1.34849752469245	25	-0.216684747850346	0.216684747850346	6.40163993967445	3
3372	255	336	1.2661	6.30474404641717	9.94931950003974	0.363181277684211	1.13181277684211	26	0.230606785575984	0.230606785575984	6.63224672525044	3
3382	255	337	1.2593	6.27168336785957	9.98238017859734	0.396241956241809	1.36241956241809	27	0.779997473371379	0.779997473371379	7.41224419862182	3
3392	255	338	1.2412	6.18368362052243	10.0703799259345	0.484241703578947	2.14241703578947	28	-0.0756906775311728	0.0756906775311728	7.48793487615299	3
3402	255	339	1.2407	6.18125268827555	10.0728108581814	0.48667263582583	2.0667263582583	29	-0.148618644937654	0.148618644937654	7.63655352109064	3
3412	255	340	1.2417	6.18611455276931	10.0679489936876	0.481810771332064	1.91810771332064	30	0.0409940703191913	0.0409940703191913	7.67754759140983	3
3422	255	341	1.2388	6.1720151457374	10.0820484007195	0.495910178363983	1.95910178363983	31	0.186850005132084	0.186850005132084	7.86439759654192	3
3432	255	342	1.2329	6.14333014522419	10.1107334012327	0.524595178877192	2.14595178877192	32	-0.172927967406447	0.172927967406447	8.03732556394836	3
3442	255	343	1.2344	6.15062294196483	10.1034406044921	0.517302382136547	1.97302382136547	33	0.40077204285774	0.40077204285774	8.4380976068061	3
3452	255	344	1.2241	6.10054573767906	10.1535178087778	0.567379586422321	2.37379586422321	34	0.493147468239277	0.493147468239277	8.93124507504538	3
3462	255	345	1.2119	6.04123099085513	10.2128325556018	0.626694333246249	2.86694333246249	35	-0.124309322468827	0.124309322468827	9.05555439751421	3
3472	255	346	1.2124	6.04366192310201	10.2104016233549	0.624263400999366	2.74263400999366	36	0.0653033927880018	0.0653033927880018	9.12085779030221	3
3482	255	347	1.209	6.02713158382321	10.2269319626337	0.640793740278166	2.80793740278166	37	-0.00276271012472673	0.00276271012472673	9.12362050042694	3
3492	255	348	1.207	6.01740785483568	10.2366556916212	0.650517469265694	2.80517469265694	38	-0.0999999999999996	0.0999999999999996	9.22362050042694	3
3502	255	349	1.207	6.01740785483568	10.2366556916212	0.650517469265694	2.70517469265694	39	-0.0756906775311554	0.0756906775311554	9.29931117795809	3
3512	255	350	1.2065	6.0149769225888	10.2390866238681	0.652948401512578	2.62948401512578	40	0.0896127152568109	0.0896127152568109	9.3889238932149	3
3522	255	351	1.2026	5.99601565106312	10.2580478953938	0.671909673038259	2.71909673038259	41	0.181988140638329	0.181988140638329	9.57091203385323	3
3532	255	352	1.1968	5.96781683699929	10.2862467094576	0.700108487102092	2.90108487102092	42	-0.192375425381518	0.192375425381518	9.76328745923475	3
3542	255	353	1.1987	5.97705437953744	10.2770091669195	0.69087094456394	2.7087094456394	43	-0.124309322468827	0.124309322468827	9.88759678170358	3
3552	255	354	1.1992	5.97948531178432	10.2745782346726	0.688440012317058	2.58440012317058	44	0.327844075451293	0.327844075451293	10.2154408571549	3
3562	255	355	1.1904	5.93670090423919	10.3173626422177	0.731224419862187	2.91224419862187	45	0.157678818169502	0.157678818169502	10.3731196753244	3
3572	255	356	1.1851	5.91093302242224	10.3431305240347	0.756992301679137	3.06992301679137	46	0.186850005132102	0.186850005132102	10.5599696804565	3
3582	255	357	1.1792	5.88224802190903	10.3718155245479	0.785677302192347	3.25677302192347	47	0.113922037725638	0.113922037725638	10.6738917181821	3
3592	255	358	1.1748	5.86085581813647	10.3932077283204	0.807069505964911	3.37069505964911	48	0.113922037725638	0.113922037725638	10.7878137559078	3
3602	255	359	1.1704	5.8394636143639	10.414599932093	0.828461709737475	3.48461709737475	49	-0.0270720325935181	0.0270720325935181	10.8148857885013	3
3612	255	360	1.1689	5.83217081762326	10.4218927288336	0.835754506478123	3.45754506478123	50	0.0896127152568105	0.0896127152568105	10.9044985037581	3
3622	255	361	1.165	5.81320954609757	10.4408540003593	0.854715778003804	3.54715778003804	51	0.13336949570071	0.13336949570071	11.0378679994588	3
3632	255	362	1.1602	5.7898725965275	10.4641909499294	0.878052727573875	3.68052727573875	52	-0.16806610291271	0.16806610291271	11.2059341023715	3
3642	255	363	1.1616	5.79667920681877	10.4573843396381	0.871246117282604	3.51246117282604	53	0.15767881816952	0.15767881816952	11.363612920541	3
3652	255	364	1.1563	5.77091132500182	10.4831522214551	0.897013999099556	3.67013999099556	54	0.0701652572817557	0.0701652572817557	11.4337781778228	3
3662	255	365	1.1528	5.75389479927365	10.5001687471833	0.914030524827732	3.74030524827732	55	-0.270165257281756	0.270165257281756	11.7039434351045	3
3672	255	366	1.1563	5.77091132500182	10.4831522214551	0.897013999099556	3.47013999099556	56	0.0215466123441188	0.0215466123441188	11.7254900474487	3
3682	255	367	1.1538	5.75875666376741	10.4953068826895	0.909168660333968	3.49168660333968	57	0.420219500832795	0.420219500832795	12.1457095482814	3
3692	255	368	1.1431	5.70673471368413	10.5473288327728	0.961190610417248	3.91190610417248	58	0.045855934812947	0.045855934812947	12.1915654830944	3
3702	255	369	1.1401	5.69214912020284	10.5619144262541	0.975776203898542	3.95776203898542	59	-0.0756906775311723	0.0756906775311723	12.2672561606256	3
3712	255	370	1.1396	5.68971818795595	10.564345358501	0.978207136145425	3.88207136145425	60	0.0653033927879827	0.0653033927879827	12.3325595534135	3
3722	255	371	1.1362	5.67318784867716	10.5808756977797	0.994737475424223	3.94737475424223	61	-0.00762457461848065	0.00762457461848065	12.340184128032	3
3732	255	372	1.1343	5.663950306139	10.5901132403179	1.00397501796238	3.93975017962375	62	0.0653033927880005	0.0653033927880005	12.40548752082	3
3742	255	373	1.1309	5.6474199668602	10.6066435795967	1.02050535724118	4.00505357241175	63	0.18685000513212	0.18685000513212	12.5923375259521	3
3752	255	374	1.125	5.61873496634699	10.6353285801099	1.04919035775439	4.19190357754387	64	0.162540682663274	0.162540682663274	12.7548782086154	3
3762	255	375	1.1196	5.59248089808066	10.6615826483762	1.07544442602071	4.35444426020715	65	-0.221546612344119	0.221546612344119	12.9764248209595	3
3772	255	376	1.1221	5.60463555931508	10.6494279871418	1.0632897647863	4.13289764786303	66	-0.0513813550623459	0.0513813550623459	13.0278061760219	3
3782	255	377	1.1211	5.59977369482131	10.6542898516356	1.06815162928007	4.08151629280068	67	-0.313922037725638	0.313922037725638	13.3417282137475	3
3792	255	378	1.1255	5.62116589859387	10.632897647863	1.0467594255075	3.76759425507505	68	0.211159327600929	0.211159327600929	13.5528875413485	3
3802	255	379	1.1191	5.59004996583378	10.6640135806231	1.0778753582676	3.97875358267597	69	-0.0805525420249449	0.0805525420249449	13.6334400833734	3
3812	255	380	1.1187	5.58810522003628	10.6659583264206	1.0798201040651	3.89820104065103	70	0.0701652572817553	0.0701652572817553	13.7036053406552	3
3822	255	381	1.1152	5.5710886943081	10.6829748521488	1.09683662979328	3.96836629793278	71	-0.0562432195561167	0.0562432195561167	13.7598485602113	3
3832	255	382	1.1143	5.56671301626371	10.6873505301932	1.10121230783767	3.91212307837667	72	-0.0756906775311728	0.0756906775311728	13.8355392377424	3
3842	255	383	1.1138	5.56428208401683	10.6897814624401	1.10364324008455	3.8364324008455	73	-0.1	0.1	13.9355392377424	3
3852	255	384	1.1138	5.56428208401683	10.6897814624401	1.10364324008455	3.7364324008455	74	-0.1	0.1	14.0355392377424	3
3862	255	385	1.1138	5.56428208401683	10.6897814624401	1.10364324008455	3.6364324008455	75	0.259777972538566	0.259777972538566	14.295317210281	3
3872	255	386	1.1064	5.52830428676297	10.7257592596939	1.13962103733841	3.89621037338406	76	0.420219500832813	0.420219500832813	14.7155367111138	3
3882	255	387	1.0957	5.47628233667969	10.7777812097772	1.19164298742169	4.31642987421687	77	0.303534752982466	0.303534752982466	15.0190714640963	3
3892	255	388	1.0874	5.43592886138145	10.8181346850755	1.23199646271993	4.61996462719934	78	0.30353475298243	0.30353475298243	15.3226062170787	3
3902	255	389	1.0791	5.3955753860832	10.8584881603737	1.27234993801818	4.92349938018177	79	-0.051381355062345	0.051381355062345	15.3739875721411	3
3912	255	390	1.0781	5.39071352158944	10.8633500248675	1.27721180251194	4.87211802511943	80	-0.503534752982466	0.503534752982466	15.8775223251235	3
3922	255	391	1.0864	5.43106699688768	10.8229965495692	1.2368583272137	4.36858327213696	81	-0.289612715256811	0.289612715256811	16.1671350403803	3
3932	255	392	1.0903	5.45002826841336	10.8040352780435	1.21789705568801	4.07897055688015	82	0.371600855895157	0.371600855895157	16.5387358962755	3
3942	255	393	1.0806	5.40286818282385	10.8511953636331	1.26505714127753	4.45057141277531	83	0.804306795840207	0.804306795840207	17.3430426921157	3
3952	255	394	1.062	5.31243750323983	10.9416260432171	1.35548782086155	5.25487820861551	84	-0.221546612344118	0.221546612344118	17.5645893044598	3
3962	255	395	1.0645	5.32459216447424	10.9294713819827	1.34333315962714	5.03333159627139	85	-0.240994070319156	0.240994070319156	17.805583374779	3
3972	255	396	1.0674	5.33869157150616	10.9153719749507	1.32923375259522	4.79233752595224	86	0.731378828433725	0.731378828433725	18.5369622032127	3
3982	255	397	1.0503	5.25555368866278	10.9985098577941	1.4123716354386	5.52371635438596	87	0.896682221221725	0.896682221221725	19.4336444244344	3
3992	255	398	1.0298	5.15588546654061	11.0981780799163	1.51203985756077	6.42039857560769	88	-0.124309322468809	0.124309322468809	19.5579537469032	3
4002	255	399	1.0303	5.15831639878749	11.0957471476694	1.50960892531389	6.29608925313888	89	-0.785522893620814	0.785522893620814	20.3434766405241	3
4012	255	400	1.0444	5.22686868814957	11.0271948583073	1.44105663595181	5.51056635951806	90	-0.673700010264204	0.673700010264204	21.0171766507883	3
4022	255	401	1.0562	5.28423868917599	10.9698248572809	1.38368663492539	4.83686634925386	91	-0.479225430513639	0.479225430513639	21.4964020813019	3
4032	255	402	1.064	5.32216123222736	10.9319023142295	1.34576409187402	4.35764091874022	92	-0.479225430513639	0.479225430513639	21.9756275118155	3
4042	255	403	1.0718	5.36008377527872	10.8939797711782	1.30784154882266	3.87841548822658	93	-0.240994070319174	0.240994070319174	22.2166215821347	3
4052	255	404	1.0747	5.37418318231064	10.8798803641463	1.29374214179074	3.63742141790741	94	-0.00762457461846289	0.00762457461846289	22.2242461567532	3
4062	255	405	1.0728	5.36494563977248	10.8891179066844	1.30297968432889	3.62979684328895	95	-0.216684747850347	0.216684747850347	22.4409309046035	3
4072	255	406	1.0752	5.37661411455752	10.8774494318994	1.29131120954386	3.4131120954386	96	0.352153397920087	0.352153397920087	22.7930843025236	3
4082	255	407	1.0659	5.33139877476551	10.9226647716914	1.33652654933587	3.76526549335868	97	-0.12430932246881	0.12430932246881	22.9173936249924	3
4092	255	408	1.0664	5.33382970701239	10.9202338394445	1.33409561708899	3.64095617088988	98	0.230606785575984	0.230606785575984	23.1480004105684	3
4102	255	409	1.0596	5.30076902845479	10.9532945180021	1.36715629564659	3.87156295646586	99	0.0653033927880009	0.0653033927880009	23.2133038033564	3
4112	255	410	1.0562	5.28423868917599	10.9698248572809	1.38368663492539	3.93686634925386	100	0.0701652572817557	0.0701652572817557	23.2834690606382	3
4122	255	411	1.0527	5.26722216344782	10.9868413830091	1.40070316065356	4.00703160653562	101	-0.172927967406464	0.172927967406464	23.4563970280446	3
4132	255	412	1.0542	5.27451496018846	10.9795485862684	1.39341036391292	3.83410363912915	102	-0.124309322468827	0.124309322468827	23.5807063505134	3
4142	255	413	1.0547	5.27694589243535	10.9771176540216	1.39097943166603	3.70979431666032	103	-0.148618644937655	0.148618644937655	23.7293249954511	3
4152	255	414	1.0557	5.28180775692911	10.9722557895278	1.38611756717227	3.56117567172267	104	-0.289612715256811	0.289612715256811	24.0189377107079	3
4162	255	415	1.0596	5.30076902845479	10.9532945180021	1.36715629564659	3.27156295646586	105	-0.0513813550623454	0.0513813550623454	24.0703190657703	3
4172	255	416	1.0586	5.29590716396103	10.9581563824959	1.37201816014035	3.22018160140351	106	0.186850005132102	0.186850005132102	24.2571690709024	3
4182	255	417	1.0527	5.26722216344782	10.9868413830091	1.40070316065356	3.40703160653562	107	0.0409940703191736	0.0409940703191736	24.2981631412215	3
4192	255	418	1.0498	5.2531227564159	11.000940790041	1.41480256768548	3.44802567685479	108	-0.1	0.1	24.3981631412215	3
4202	255	419	1.0498	5.2531227564159	11.000940790041	1.41480256768548	3.34802567685479	109	-0.0756906775311728	0.0756906775311728	24.4738538187527	3
4212	255	420	1.0493	5.25069182416902	11.0033717222879	1.41723349993236	3.27233499932362	110	NA	NA	NA	3
