# Supplementary material for: Assessment of crusting effects on interrill erosion by laser scanning
Source: PeerJ. 2020 Jan 31;8:e8487. doi: 10.7717/peerj.8487 (PMC6996510; doi:10.7717/peerj.8487)
Supplement: Data S1 — Each has two transects and four subplots. [file peerj-08-8487-s001.zip › raw data for uploading/cs12plota.txt]

x	y	z	cal	h	code	deltah	absh	cumsumh	number
1	160.72	259.11	1.2456	6.205075824295	9.61676796866624	1	0.223159580263793	0.223159580263793	0.223159580263793	1
2	151.62	259.3	1.1997	5.9819162440312	9.83992754893003	2	-0.185237037212429	0.185237037212429	0.408396617476223	1
3	153.36	263.32	1.2378	6.16715328124363	9.6546905117176	3	0.251844580777002	0.251844580777002	0.660241198253225	1
4	152.5	269.45	1.186	5.91530870046663	9.9065350924946	4	-0.206629240984991	0.206629240984991	0.866870439238216	1
5	154.12	263.4	1.2285	6.12193794145162	9.69990585150961	5	0.047160085589514	0.047160085589514	0.91403052482773	1
6	141.23	264.39	1.2188	6.07477785586211	9.74706593709913	6	-0.0996682221221725	0.0996682221221725	1.0136987469499	1
7	142.9	273.56	1.2393	6.17444607798428	9.64739771497695	7	0.00243093224688451	0.00243093224688451	1.01612967919679	1
8	147.48	276.64	1.2388	6.1720151457374	9.64982864722384	8	0.242120851789473	0.242120851789473	1.25825053098626	1
9	139.7	276.69	1.189	5.92989429394792	9.89194949901331	9	-0.0544528823301622	0.0544528823301622	1.31270341331642	1
10	129.57	252.12	1.2002	5.98434717627809	9.83749661668315	10	-0.166275765686747	0.166275765686747	1.47897917900317	1
11	133.31	254.38	1.2344	6.15062294196483	9.6712208509964	11	0	0	1.47897917900317	1
12	132.03	267	1.2344	6.15062294196483	9.6712208509964	12	0.102099154369053	0.102099154369053	1.58107833337222	1
13	129.81	267.6	1.2134	6.04852378759578	9.77332000536546	13	0.273236784549567	0.273236784549567	1.85431511792179	1
14	130.06	278.53	1.1572	5.77528700304621	10.046556789915	14	-0.109391951109702	0.109391951109702	1.96370706903149	1
15	121.4	271.18	1.1797	5.88467895415591	9.93716483880532	15	0.185237037212429	0.185237037212429	2.14894410624392	1
16	111.23	270.43	1.1416	5.69944191694348	10.1224018760178	16	0.0782760183496087	0.0782760183496087	2.22722012459353	1
17	102.59	269.92	1.1255	5.62116589859387	10.2006778943674	17	0.363181277684209	0.363181277684209	2.59040140227774	1
18	100.39	274.86	1.0508	5.25798462090966	10.5638591720516	18	-0.268374920055802	0.268374920055802	2.85877632233354	1
19	103.6	274.39	1.106	5.52635954096547	10.2954842519958	19	-0.237258987295709	0.237258987295709	3.09603530962925	1
20	108.3	264.28	1.1548	5.76361852826118	10.0582252647001	20	-0.00486186449376369	0.00486186449376369	3.10089717412301	1
21	100.63	266.72	1.1558	5.76848039275494	10.0533634002063	21	0.0121546612344119	0.0121546612344119	3.11305183535742	1
22	99.794	266.05	1.1533	5.75632573152053	10.0655180614407	22	0.251358394327625	0.251358394327625	3.36441022968505	1
23	95.27	265.14	1.1016	5.5049673371929	10.3168764557683	23	-0.140021697420419	0.140021697420419	3.50443192710547	1
24	88.225	251.62	1.1304	5.64498903461332	10.1768547583479	24	-0.248927462080744	0.248927462080744	3.75335938918621	1
25	105.94	241.74	1.1816	5.89391649669407	9.92792729626717	25	0.0899444931346451	0.0899444931346451	3.84330388232086	1
26	105.84	236.24	1.1631	5.80397200355942	10.0178717894018	26	-0.047646272038893	0.047646272038893	3.89095015435975	1
27	118.6	235.91	1.1729	5.85161827559831	9.97022551736292	27	-0.075845086102726	0.075845086102726	3.96679524046248	1
28	119.06	235.44	1.1885	5.92746336170104	9.89438043126019	28	0.0311159327600929	0.0311159327600929	3.99791117322257	1
29	134.94	240.61	1.1821	5.89634742894095	9.92549636402029	29	0.0495910178363985	0.0495910178363985	4.04750219105897	1
30	133.27	239.37	1.1719	5.84675641110455	9.97508738185669	30	-0.325258734632847	0.325258734632847	4.37276092569181	1
31	145.37	232.6	1.2388	6.1720151457374	9.64982864722384	31	-0.0568838145770449	0.0568838145770449	4.42964474026886	1
32	138.75	233.7	1.2505	6.22889896031444	9.59294483264679	32	0.125922290388502	0.125922290388502	4.55556703065736	1
33	137.5	230.03	1.2246	6.10297666992594	9.7188671230353	33	0.185237037212428	0.185237037212428	4.74080406786979	1
34	130.95	230.52	1.1865	5.91773963271351	9.90410416024772	34	0.0544528823301622	0.0544528823301622	4.79525695019995	1
35	125.45	233.1	1.1753	5.86328675038335	9.95855704257789	35	-0.121060425894736	0.121060425894736	4.91631737609469	1
36	118.27	243.51	1.2002	5.98434717627809	9.83749661668315	36	0.0379225430513639	0.0379225430513639	4.95423991914605	1
37	115.05	245.93	1.1924	5.94642463322672	9.87541915973451	37	0.128353222635383	0.128353222635383	5.08259314178143	1
38	111.12	258.87	1.166	5.81807141059134	10.0037723823699	38	-0.360750345437328	0.360750345437328	5.44334348721876	1
39	125.74	255.67	1.2402	6.17882175602867	9.64302203693257	39	-0.0427844075451276	0.0427844075451276	5.48612789476389	1
40	129.2	257.95	1.249	6.22160616357379	9.60023762938744	40	0.232397122801943	0.232397122801943	5.71852501756583	1
41	129.22	242.88	1.2012	5.98920904077185	9.83263475218938	41	0.0904306795840206	0.0904306795840206	5.80895569714985	1
42	131.26	239.6	1.1826	5.89877836118783	9.9230654317734	42	-0.23968991954259	0.23968991954259	6.04864561669244	1
43	126.99	245.9	1.2319	6.13846828073042	9.68337551223081	43	0.244551784036354	0.244551784036354	6.2931974007288	1
44	122.35	249.54	1.1816	5.89391649669407	9.92792729626717	44	0.0568838145770467	0.0568838145770467	6.35008121530584	1
45	117.03	239.83	1.1699	5.83703268211702	9.98481111084421	45	-0.0238231360194465	0.0238231360194465	6.37390435132529	1
46	116.69	236.39	1.1748	5.86085581813647	9.96098797482477	46	0.154121104452337	0.154121104452337	6.52802545577763	1
47	111.16	235.08	1.1431	5.70673471368413	10.1151090792771	47	-0.237258987295711	0.237258987295711	6.76528444307334	1
48	129.28	234.62	1.1919	5.94399370097984	9.87785009198139	48	0.152176358654831	0.152176358654831	6.91746080172817	1
49	106.51	235.87	1.1606	5.79181734232501	10.0300264506362	49	0.0092375425381519	0.0092375425381519	6.92669834426632	1
50	102.5	249.83	1.1587	5.78257979978686	10.0392639931744	50	-0.00243093224688273	0.00243093224688273	6.9291292765132	1
51	100.61	267.75	1.1592	5.78501073203374	10.0368330609275	51	0.467711364300149	0.467711364300149	7.39684064081335	1
52	93.275	270.81	1.063	5.31729936773359	10.5045444252276	52	0.0330606785575984	0.0330606785575984	7.42990131937095	1
53	95.553	274.72	1.0562	5.28423868917599	10.5376051037852	53	-0.346164751956033	0.346164751956033	7.77606607132698	1
54	93.35	260.63	1.1274	5.63040344113203	10.1914403518292	54	0.140021697420417	0.140021697420417	7.9160877687474	1
55	86.989	261.78	1.0986	5.49038174371161	10.3314620492496	55	0.1589829689461	0.1589829689461	8.0750707376935	1
56	96.837	254.75	1.0659	5.33139877476551	10.4904450181957	56	-0.363181277684211	0.363181277684211	8.43825201537771	1
57	87.283	251.63	1.1406	5.69458005244972	10.1272637405115	57	0.223159580263792	0.223159580263792	8.6614115956415	1
58	84.334	248.12	1.0947	5.47142047218593	10.3504233207753	58	0.253789326574509	0.253789326574509	8.91520092221601	1
59	78.25	245.79	1.0425	5.21763114561142	10.6042126473498	59	-0.106961018862819	0.106961018862819	9.02216194107883	1
60	72.806	235.24	1.0645	5.32459216447424	10.497251628487	60	-0.0209060173231883	0.0209060173231883	9.04306795840202	1
61	75.334	234.1	1.0688	5.34549818179743	10.4763456111638	61	-0.180861359168041	0.180861359168041	9.22392931757006	1
62	83.863	240.28	1.106	5.52635954096547	10.2954842519958	62	0.0739003403052223	0.0739003403052223	9.29782965787528	1
63	97.121	249.84	1.0908	5.45245920066025	10.369384592301	63	-0.194960766199959	0.194960766199959	9.49279042407524	1
64	91.416	257.92	1.1309	5.6474199668602	10.174423826101	64	0.192529833953076	0.192529833953076	9.68532025802832	1
65	84.724	273.7	1.0913	5.45489013290713	10.3669536600541	65	0.13029796843289	0.13029796843289	9.81561822646121	1
66	91.895	272.26	1.0645	5.32459216447424	10.497251628487	66	0.0121546612344101	0.0121546612344101	9.82777288769562	1
67	95.234	268.64	1.062	5.31243750323983	10.5094062897214	67	-0.199336444244345	0.199336444244345	10.02710933194	1
68	94.624	251.22	1.103	5.51177394748417	10.3100698454771	68	0.118629493647854	0.118629493647854	10.1457388255878	1
69	85.41	238.06	1.0786	5.39314445383632	10.4286993391249	69	0.047646272038893	0.047646272038893	10.1933850976267	1
70	91.191	240.45	1.0688	5.34549818179743	10.4763456111638	70	-0.161900087642358	0.161900087642358	10.3552851852691	1
71	89.855	237.59	1.1021	5.50739826943979	10.3144455235214	71	0.182806104965547	0.182806104965547	10.5380912902346	1
72	94.887	245.37	1.0645	5.32459216447424	10.497251628487	72	0.0335468650069739	0.0335468650069739	10.5716381552416	1
73	91.168	247.39	1.0576	5.29104529946726	10.530798493494	73	-0.0189612715256811	0.0189612715256811	10.5905994267673	1
74	92.655	244.78	1.0615	5.31000657099295	10.5118372219683	74	-0.297059920569012	0.297059920569012	10.8876593473363	1
75	88.76	252	1.1226	5.60706649156196	10.2147773013993	75	0.0928616118309016	0.0928616118309016	10.9805209591672	1
76	104.49	262.41	1.1035	5.51420487973106	10.3076389132302	76	-0.270805852302685	0.270805852302685	11.2513268114699	1
77	97.121	265.35	1.1592	5.78501073203374	10.0368330609275	77	0.349081870652293	0.349081870652293	11.6004086821222	1
78	104.07	253.35	1.0874	5.43592886138145	10.3859149315798	78	-0.0879997473371361	0.0879997473371361	11.6884084294593	1
79	104.95	260.74	1.1055	5.52392860871858	10.2979151842427	79	-0.239689919542593	0.239689919542593	11.9280983490019	1
80	111.17	262.28	1.1548	5.76361852826118	10.0582252647001	80	0.123491358141619	0.123491358141619	12.0515897071435	1
81	111.72	272.24	1.1294	5.64012717011956	10.1817166228417	81	0.213922037725641	0.213922037725641	12.2655117448692	1
82	100.06	276.96	1.0854	5.42620513239392	10.3956386605673	82	0.313104073398435	0.313104073398435	12.5786158182676	1
83	78.17	269.28	1.021	5.11310105899548	10.7087427339658	83	0.0165303392787983	0.0165303392787983	12.5951461575464	1
84	73.726	264.08	1.0176	5.09657071971668	10.7252730732446	84	-0.268374920055802	0.268374920055802	12.8635210776022	1
85	74.747	271.68	1.0728	5.36494563977248	10.4568981531887	85	-0.0685522893620796	0.0685522893620796	12.9320733669643	1
86	88.339	246.77	1.0869	5.43349792913456	10.3883458638267	86	0.073414153855845	0.073414153855845	13.0054875208201	1
87	90.634	245.07	1.0718	5.36008377527872	10.4617600176825	87	-0.118629493647855	0.118629493647855	13.124117014468	1
88	97.595	236.01	1.0962	5.47871326892657	10.3431305240347	88	0.050077204285774	0.050077204285774	13.1741942187537	1
89	90.604	235.01	1.0859	5.4286360646408	10.3932077283204	89	0.187181783009935	0.187181783009935	13.3613760017637	1
90	89.588	232.84	1.0474	5.24145428163087	10.5803895113304	90	-0.296573734119637	0.296573734119637	13.6579497358833	1
91	88.471	236.71	1.1084	5.5380280157505	10.2838157772107	91	0.215866783523145	0.215866783523145	13.8738165194065	1
92	88.026	240.93	1.064	5.32216123222736	10.4996825607339	92	-0.0617456790708104	0.0617456790708104	13.9355621984773	1
93	80.588	237.5	1.0767	5.38390691129817	10.4379368816631	93	0.284905259334604	0.284905259334604	14.2204674578119	1
94	83.17	232.32	1.0181	5.09900165196356	10.7228421409977	94	-0.267888733606426	0.267888733606426	14.4883561914183	1
95	93.953	234.31	1.0732	5.36689038556999	10.4549534073912	95	-0.194960766199959	0.194960766199959	14.6833169576183	1
96	100.45	244.87	1.1133	5.56185115176995	10.2599926411913	96	-0.127867036186007	0.127867036186007	14.8111839938043	1
97	102.2	230.98	1.1396	5.68971818795595	10.1321256050053	97	-0.050077204285774	0.050077204285774	14.86126119809	1
98	101.42	232.42	1.1499	5.73979539224173	10.0820484007195	98	-0.106961018862819	0.106961018862819	14.9682222169529	1
99	108.2	235.59	1.1719	5.84675641110455	9.97508738185669	99	-0.0685522893620814	0.0685522893620814	15.0367745063149	1
100	116.41	250.85	1.186	5.91530870046663	9.9065350924946	100	0.229966190555064	0.229966190555064	15.26674069687	1
101	108.57	252.3	1.1387	5.68534250991157	10.1365012830497	101	-0.14682830771169	0.14682830771169	15.4135690045817	1
102	117.25	254.21	1.1689	5.83217081762326	9.98967297533798	102	-0.147314494161066	0.147314494161066	15.5608834987428	1
103	128.13	250.12	1.1992	5.97948531178432	9.84235848117691	103	-0.163844833439864	0.163844833439864	15.7247283321826	1
104	153.51	231.54	1.2329	6.14333014522419	9.67851364773705	104	0.284905259334602	0.284905259334602	16.0096335915172	1
105	161.2	234.17	1.1743	5.85842488588958	9.96341890707165	105	-0.123491358141619	0.123491358141619	16.1331249496588	1
106	158.62	234.33	1.1997	5.9819162440312	9.83992754893003	106	-0.237258987295711	0.237258987295711	16.3703839369546	1
107	160.14	247.39	1.2485	6.21917523132691	9.60266856163432	107	-0.161413901192983	0.161413901192983	16.5317978381475	1
108	176.51	254.96	1.2817	6.3805891325199	9.44125466044134	108	0	0	16.5317978381475	1
109	178.97	253.98	1.2817	6.3805891325199	9.44125466044134	109	0.165789579237373	0.165789579237373	16.6975874173849	1
110	173.15	252.59	1.2476	6.21479955328252	9.60704423967871	110	0.00486186449376369	0.00486186449376369	16.7024492818787	1
111	171.94	251.47	1.2466	6.20993768878876	9.61190610417247	111	0.133215087129146	0.133215087129146	16.8356643690078	1
112	172.05	263.14	1.2192	6.07672260165961	9.74512119130162	112	-0.194960766199957	0.194960766199957	17.0306251352078	1
113	170.82	273.14	1.2593	6.27168336785957	9.55016042510166	113	-0.1259222903885	0.1259222903885	17.1565474255963	1
114	165.76	277.54	1.2852	6.39760565824807	9.42423813471316	114	0.375335938918621	0.375335938918621	17.5318833645149	1
115	177.37	269.01	1.208	6.02226971932945	9.79957407363178	115	-0.166275765686747	0.166275765686747	17.6981591302016	1
116	174.82	266.49	1.2422	6.1885454850162	9.63329830794504	116	-0.0262540682663275	0.0262540682663275	17.724413198468	1
117	186.05	235.61	1.2476	6.21479955328252	9.60704423967871	117	-0.0257678818169538	0.0257678818169538	17.7501810802849	1
118	191.06	233.64	1.2529	6.24056743509948	9.58127635786176	118	-0.154607290901712	0.154607290901712	17.9047883711866	1
119	189.2	247.54	1.2847	6.39517472600119	9.42666906696005	119	-0.102099154369055	0.102099154369055	18.0068875255557	1
120	187.08	257.19	1.3057	6.49727388037024	9.32456991259099	120	0.391866278197421	0.391866278197421	18.3987538037531	1
121	177.67	257.79	1.2251	6.10540760217282	9.71643619078841	121	-0.0330606785575966	0.0330606785575966	18.4318144823107	1
122	178.47	259.07	1.2319	6.13846828073042	9.68337551223081	122	-0.209060173231876	0.209060173231876	18.6408746555426	1
123	190	266.75	1.2749	6.3475284539623	9.47431533899894	123	-0.054452882330164	0.054452882330164	18.6953275378727	1
124	191.79	245.82	1.2861	6.40198133629246	9.41986245666877	124	0.239689919542593	0.239689919542593	18.9350174574153	1
125	192.05	235.03	1.2368	6.16229141674987	9.65955237621137	125	-0.242120851789474	0.242120851789474	19.1771383092048	1
126	184.57	231.22	1.2866	6.40441226853934	9.41743152442189	126	-0.00243093224688096	0.00243093224688096	19.1795692414517	1
127	187.47	249.84	1.2871	6.40684320078622	9.41500059217501	127	0.0948063576284071	0.0948063576284071	19.2743755990801	1
128	188.17	252.8	1.2676	6.31203684315781	9.50980694980342	128	-0.149259239958571	0.149259239958571	19.4236348390387	1
129	187.17	245.88	1.2983	6.46129608311639	9.36054770984485	129	0.0826516963939952	0.0826516963939952	19.5062865354327	1
130	179.68	239.99	1.2813	6.37864438672239	9.44319940623884	130	0.182806104965547	0.182806104965547	19.6890926403982	1
131	179.46	238.18	1.2437	6.19583828175684	9.62600551120439	131	-0.0612594926214314	0.0612594926214314	19.7503521330196	1
132	180.83	247.98	1.2563	6.25709777437828	9.56474601858296	132	-0.078762204798986	0.078762204798986	19.8291143378186	1
133	179.72	242.77	1.2725	6.33585997917726	9.48598381378397	133	0.128353222635385	0.128353222635385	19.957467560454	1
134	184.79	261.76	1.2461	6.20750675654188	9.61433703641936	134	-0.330120599126612	0.330120599126612	20.2875881595806	1
135	185.79	267.06	1.314	6.53762735566849	9.28421643729274	135	0.332551531373493	0.332551531373493	20.6201396909541	1
136	174	274.52	1.2456	6.205075824295	9.61676796866624	136	0.132728900679773	0.132728900679773	20.7528685916339	1
137	163.7	274.21	1.2183	6.07234692361522	9.74949686934601	137	0.0714694080583378	0.0714694080583378	20.8243379996922	1
138	158.06	273.35	1.2036	6.00087751555689	9.82096627740435	138	-0.0213922037725638	0.0213922037725638	20.8457302034648	1
139	157.04	272.11	1.208	6.02226971932945	9.79957407363178	139	-0.125922290388502	0.125922290388502	20.9716524938533	1
140	137.05	279.22	1.2339	6.14819200971795	9.67365178324328	140	0.125922290388502	0.125922290388502	21.0975747842418	1
141	135.08	277.85	1.208	6.02226971932945	9.79957407363178	141	0.225590512510674	0.225590512510674	21.3231652967525	1
142	131	279.45	1.1616	5.79667920681877	10.0251645861425	142	-0.199336444244345	0.199336444244345	21.5225017409968	1
143	147.77	273.02	1.2026	5.99601565106312	9.82582814189811	143	0.047160085589514	0.047160085589514	21.5696618265863	1
144	149.44	271.28	1.1929	5.9488555654736	9.87298822748763	144	-0.0306297463107157	0.0306297463107157	21.6002915728971	1
145	148.98	271.09	1.1992	5.97948531178432	9.84235848117691	145	0.0452153397920121	0.0452153397920121	21.6455069126891	1
146	148.41	273.27	1.1899	5.93426997199231	9.88757382096892	146	-0.0952925440777861	0.0952925440777861	21.7407994567669	1
147	135.75	271.29	1.2095	6.0295625160701	9.79228127689114	147	0.0666075435645741	0.0666075435645741	21.8074070003314	1
148	136.42	269.73	1.1958	5.96295497250552	9.85888882045571	148	-0.244551784036355	0.244551784036355	22.0519587843678	1
149	133.8	260.49	1.2461	6.20750675654188	9.61433703641936	149	0.0617456790708086	0.0617456790708086	22.1137044634386	1
150	132.47	255.28	1.2334	6.14576107747107	9.67608271549017	150	0.0116684747850346	0.0116684747850346	22.1253729382236	1
151	138.54	249.67	1.231	6.13409260268603	9.6877511902752	151	-0.163358646990488	0.163358646990488	22.2887315852141	1
152	135.57	261.39	1.2646	6.29745124967652	9.52439254328471	152	0.303866530860283	0.303866530860283	22.5925981160744	1
153	121.37	270.77	1.2021	5.99358471881624	9.828259074145	153	0.0923754253815261	0.0923754253815261	22.6849735414559	1
154	129.83	276.56	1.1831	5.90120929343471	9.92063449952652	154	0.118629493647855	0.118629493647855	22.8036030351038	1
155	118.27	259.4	1.1587	5.78257979978686	10.0392639931744	155	-0.116198561400973	0.116198561400973	22.9198015965047	1
156	126.18	262.1	1.1826	5.89877836118783	9.9230654317734	156	-0.18766796945931	0.18766796945931	23.1074695659641	1
157	150.08	267.44	1.2212	6.08644633064714	9.73539746231409	157	-0.0520219500832795	0.0520219500832795	23.1594915160473	1
158	147.65	257.83	1.2319	6.13846828073042	9.68337551223081	158	0.0899444931346416	0.0899444931346416	23.249436009182	1
159	146.5	260.18	1.2134	6.04852378759578	9.77332000536546	159	-0.149259239958571	0.149259239958571	23.3986952491406	1
160	146.61	250.75	1.2441	6.19778302755435	9.62406076540688	160	-0.114253815603465	0.114253815603465	23.512949064744	1
161	165.53	269.52	1.2676	6.31203684315781	9.50980694980342	161	0.0145855934812928	0.0145855934812928	23.5275346582253	1
162	169	267.06	1.2646	6.29745124967652	9.52439254328471	162	-0.106961018862819	0.106961018862819	23.6344956770881	1
163	181.91	251.93	1.2866	6.40441226853934	9.41743152442189	163	0.111336696907207	0.111336696907207	23.7458323739953	1
164	177.4	246.79	1.2637	6.29307557163213	9.5287682213291	164	0.116684747850348	0.116684747850348	23.8625171218457	1
165	172.74	239.22	1.2397	6.17639082378178	9.64545296917945	165	0.0875135608877624	0.0875135608877624	23.9500306827334	1
166	179.41	235.29	1.2217	6.08887726289402	9.73296653006721	166	-0.0427844075451276	0.0427844075451276	23.9928150902786	1
167	177	232.13	1.2305	6.13166167043915	9.69018212252208	167	0.0500772042857758	0.0500772042857758	24.0428922945643	1
168	173.76	234.49	1.2202	6.08158446615338	9.74025932680786	168	-0.242120851789476	0.242120851789476	24.2850131463538	1
169	178.97	243.24	1.27	6.32370531794285	9.49813847501838	169	0.0568838145770467	0.0568838145770467	24.3418969609309	1
170	182.79	268.18	1.2583	6.2668215033658	9.55502228959543	170	-0.265943987808919	0.265943987808919	24.6078409487398	1
171	191.6	264.82	1.313	6.53276549117472	9.28907830178651	171	0.0330606785575966	0.0330606785575966	24.6409016272974	1
172	192.78	268.07	1.3062	6.49970481261713	9.32213898034411	172	0.10015440857155	0.10015440857155	24.7410560358689	1
173	181.84	252.09	1.2856	6.39955040404558	9.42229338891566	173	-0.0690384758114551	0.0690384758114551	24.8100945116804	1
174	194.83	243.65	1.2998	6.46858887985703	9.3532549131042	174	0.0476462720388913	0.0476462720388913	24.8577407837193	1
175	184.86	268.37	1.29	6.42094260781814	9.40090118514309	175	0.0782760183496105	0.0782760183496105	24.9360168020689	1
176	184.41	267.9	1.2739	6.34266658946853	9.4791772034927	176	-0.135646019376033	0.135646019376033	25.0716628214449	1
177	184.28	258.25	1.3018	6.47831260884456	9.34353118411667	177	0.249413648530123	0.249413648530123	25.3210764699751	1
178	188.5	261.97	1.2505	6.22889896031444	9.59294483264679	178	-0.0330606785576002	0.0330606785576002	25.3541371485327	1
179	187.14	253.97	1.2573	6.26195963887204	9.55988415408919	179	-0.0739003403052205	0.0739003403052205	25.4280374888379	1
180	182.79	263.93	1.2725	6.33585997917726	9.48598381378397	180	0.303866530860285	0.303866530860285	25.7319040196982	1
181	167.81	257.61	1.21	6.03199344831698	9.78985034464426	181	-0.234828055048828	0.234828055048828	25.966732074747	1
182	162.68	248.46	1.2583	6.2668215033658	9.55502228959543	182	0.194474579750581	0.194474579750581	26.1612066544976	1
183	161.36	246.44	1.2183	6.07234692361522	9.74949686934601	183	-0.270319665853307	0.270319665853307	26.4315263203509	1
184	155.18	257.04	1.2739	6.34266658946853	9.4791772034927	184	0.294142801872752	0.294142801872752	26.7256691222236	1
185	174.82	268.46	1.2134	6.04852378759578	9.77332000536546	185	0.0758450861027278	0.0758450861027278	26.8015142083264	1
186	170.71	261.3	1.1978	5.97267870149305	9.84916509146818	186	-0.111336696907207	0.111336696907207	26.9128509052336	1
187	167.09	248.29	1.2207	6.08401539840026	9.73782839456098	187	-0.0311159327600929	0.0311159327600929	26.9439668379937	1
188	166.2	244.39	1.2271	6.11513133116035	9.70671246180088	188	0.130784154882265	0.130784154882265	27.0747509928759	1
189	162.34	254.24	1.2002	5.98434717627809	9.83749661668315	189	-0.258651191068273	0.258651191068273	27.3334021839442	1
190	164.09	252.2	1.2534	6.24299836734636	9.57884542561488	190	0.075845086102726	0.075845086102726	27.4092472700469	1
191	177.19	256.31	1.2378	6.16715328124363	9.6546905117176	191	0.0379225430513639	0.0379225430513639	27.4471698130983	1
192	177.57	257.04	1.23	6.12923073819227	9.69261305476897	192	-0.384573481456775	0.384573481456775	27.8317432945551	1
193	189.56	262.37	1.3091	6.51380421964904	9.30803957331219	193	0.00972372898752916	0.00972372898752916	27.8414670235426	1
194	191.86	262.77	1.3071	6.50408049066151	9.31776330229972	194	0.201767376491226	0.201767376491226	28.0432344000338	1
195	194.28	275.04	1.2656	6.30231311417029	9.51953067879095	195	0.170651443731137	0.170651443731137	28.2138858437649	1
196	180.26	269.22	1.2305	6.13166167043915	9.69018212252208	196	-0.075845086102726	0.075845086102726	28.2897309298677	1
197	186.88	262.02	1.2461	6.20750675654188	9.61433703641936	197	-0.0403534752982466	0.0403534752982466	28.3300844051659	1
198	187.95	259.3	1.2544	6.24786023184012	9.57398356112111	198	0.0996682221221725	0.0996682221221725	28.4297526272881	1
199	161.25	262.69	1.2339	6.14819200971795	9.67365178324328	199	0.152176358654831	0.152176358654831	28.5819289859429	1
200	154.4	253.16	1.2026	5.99601565106312	9.82582814189811	200	-0.1424526296673	0.1424526296673	28.7243816156102	1
201	158.05	256.12	1.2319	6.13846828073042	9.68337551223081	201	-0.0904306795840206	0.0904306795840206	28.8148122951942	1
202	156.94	258.03	1.2505	6.22889896031444	9.59294483264679	202	0.232883309251321	0.232883309251321	29.0476956044456	1
203	154.34	238.88	1.2026	5.99601565106312	9.82582814189811	203	0.149259239958571	0.149259239958571	29.1969548444041	1
204	154.35	236.2	1.1719	5.84675641110455	9.97508738185669	204	-0.0923754253815261	0.0923754253815261	29.2893302697857	1
205	156.56	235.48	1.1909	5.93913183648608	9.88271195647516	205	0.11376762915409	0.11376762915409	29.4030978989398	1
206	161.92	235.29	1.1675	5.82536420733198	9.99647958562925	206	-0.0666075435645759	0.0666075435645759	29.4697054425043	1
207	166.21	235.3	1.1812	5.89197175089656	9.92987204206467	207	-0.267888733606423	0.267888733606423	29.7375941761108	1
208	163.81	240.3	1.2363	6.15986048450298	9.66198330845825	208	-0.470142296547031	0.470142296547031	30.2077364726578	1
209	183.72	238.86	1.333	6.63000278105002	9.19184101191122	209	0.557655857434792	0.557655857434792	30.7653923300926	1
210	178.96	234.04	1.2183	6.07234692361522	9.74949686934601	210	0.128353222635383	0.128353222635383	30.893745552728	1
211	168.27	236.51	1.1919	5.94399370097984	9.87785009198139	211	-0.244551784036355	0.244551784036355	31.1382973367643	1
212	161.26	231.26	1.2422	6.1885454850162	9.63329830794504	212	0.263513055562038	0.263513055562038	31.4018103923264	1
213	159.02	235.24	1.188	5.92503242945416	9.89681136350708	213	-0.180375172718666	0.180375172718666	31.582185565045	1
214	161.29	240.6	1.2251	6.10540760217282	9.71643619078841	214	0.0690384758114568	0.0690384758114568	31.6512240408565	1
215	157.11	243.11	1.2109	6.03636912636137	9.78547466659987	215	-0.0714694080583378	0.0714694080583378	31.7226934489148	1
216	160.64	246.38	1.2256	6.10783853441971	9.71400525854153	216	-0.0281988140638347	0.0281988140638347	31.7508922629786	1
217	149.62	247.96	1.2314	6.13603734848354	9.6858064444777	217	-0.0617456790708104	0.0617456790708104	31.8126379420495	1
218	135.74	249.74	1.2441	6.19778302755435	9.62406076540688	218	0.13029796843289	0.13029796843289	31.9429359104823	1
219	131.07	249.07	1.2173	6.06748505912146	9.75435873383977	219	0.00243093224688273	0.00243093224688273	31.9453668427292	1
220	127.98	244.51	1.2168	6.06505412687458	9.75678966608666	220	-0.118629493647855	0.118629493647855	32.0639963363771	1
221	143.43	244.7	1.2412	6.18368362052243	9.6381601724388	221	0.303866530860283	0.303866530860283	32.3678628672374	1
222	154.15	236.81	1.1787	5.87981708966215	9.94202670329908	222	-0.1259222903885	0.1259222903885	32.4937851576259	1
223	158.19	242.12	1.2046	6.00573938005065	9.81610441291058	223	0.00729279674064642	0.00729279674064642	32.5010779543665	1
224	162.51	245.87	1.2031	5.99844658331	9.82339720965123	224	-0.0972372898752898	0.0972372898752898	32.5983152442418	1
225	162.78	241.39	1.2231	6.09568387318529	9.72615991977594	225	-0.41812034646375	0.41812034646375	33.0164355907056	1
226	187.55	246.54	1.3091	6.51380421964904	9.30803957331219	226	0.0213922037725638	0.0213922037725638	33.0378277944781	1
227	191.25	238.78	1.3047	6.49241201587648	9.32943177708476	227	0.206629240984993	0.206629240984993	33.2444570354631	1
228	187.51	233.18	1.2622	6.28578277489149	9.53606101806975	228	-0.109391951109703	0.109391951109703	33.3538489865728	1
229	181.94	236.7	1.2847	6.39517472600119	9.42666906696005	229	0.0714694080583378	0.0714694080583378	33.4253183946311	1
230	141.85	234.43	1.27	6.32370531794285	9.49813847501838	230	0.327689666879731	0.327689666879731	33.7530080615109	1
231	136.16	236.6	1.2026	5.99601565106312	9.82582814189811	231	-0.0311159327600947	0.0311159327600947	33.784123994271	1
232	135.62	241.43	1.209	6.02713158382321	9.79471220913802	232	0.0140994070319174	0.0140994070319174	33.7982234013029	1
233	152.48	237.68	1.2061	6.0130321767913	9.80881161616994	233	-0.0593147468239259	0.0593147468239259	33.8575381481268	1
234	139.48	264.2	1.2183	6.07234692361522	9.74949686934601	234	0.0549390687795395	0.0549390687795395	33.9124772169064	1
235	142.28	260.17	1.207	6.01740785483568	9.80443593812555	235	-0.0593147468239295	0.0593147468239295	33.9717919637303	1
236	140.62	264.81	1.2192	6.07672260165961	9.74512119130162	236	0.14682830771169	0.14682830771169	34.118620271442	1
237	132.46	270.73	1.189	5.92989429394792	9.89194949901331	237	-0.3179659378922	0.3179659378922	34.4365862093342	1
238	130.09	258.69	1.2544	6.24786023184012	9.57398356112111	238	0.410827549723104	0.410827549723104	34.8474137590573	1
239	121.53	267.28	1.1699	5.83703268211702	9.98481111084421	239	0.738031030153456	0.738031030153456	35.5854447892107	1
240	64.885	259.86	1.0181	5.09900165196356	10.7228421409977	240	-0.00437567804438821	0.00437567804438821	35.5898204672551	1
241	68.663	263.57	1.019	5.10337733000795	10.7184664629533	241	-0.0952925440777843	0.0952925440777843	35.6851130113329	1
242	58.804	259	1.0386	5.19866987408574	10.6231739188755	242	0.0996682221221725	0.0996682221221725	35.7847812334551	1
243	65.731	257	1.0181	5.09900165196356	10.7228421409977	243	-0.13029796843289	0.13029796843289	35.915079201888	1
244	66.675	246.65	1.0449	5.22929962039645	10.5925441725648	244	0.0807069505964915	0.0807069505964915	35.9957861524845	1
245	59.297	252.63	1.0283	5.14859266979996	10.6732511231613	245	-0.0165303392788001	0.0165303392788001	36.0123164917633	1
246	57.193	251.5	1.0317	5.16512300907876	10.6567207838825	246	0.0636904248683159	0.0636904248683159	36.0760069166316	1
247	64.017	254.22	1.0186	5.10143258421045	10.7204112087508	247	-0.00437567804438821	0.00437567804438821	36.080382594676	1
248	46.37	268.44	1.0195	5.10580826225484	10.7160355307064	248	-0.00243093224688273	0.00243093224688273	36.0828135269229	1
249	61.065	266.82	1.02	5.10823919450172	10.7136045984595	249	0.0262540682663275	0.0262540682663275	36.1090675951892	1
250	57.136	267.97	1.0146	5.08198512623539	10.7398586667258	250	-0.0145855934812928	0.0145855934812928	36.1236531886705	1
251	52.361	256.38	1.0176	5.09657071971668	10.7252730732446	251	-0.0116684747850346	0.0116684747850346	36.1353216634555	1
252	48.653	263.56	1.02	5.10823919450172	10.7136045984595	252	-0.00972372898752916	0.00972372898752916	36.145045392443	1
253	54.531	262.68	1.022	5.11796292348925	10.703880869472	253	0.0262540682663293	0.0262540682663293	36.1712994607094	1
254	53.703	262.1	1.0166	5.09170885522292	10.7301349377383	254	-0.00972372898752916	0.00972372898752916	36.1810231896969	1
255	55.052	263.56	1.0186	5.10143258421045	10.7204112087508	255	0.00486186449376369	0.00486186449376369	36.1858850541907	1
256	57.742	263.77	1.0176	5.09657071971668	10.7252730732446	256	-0.315535005645318	0.315535005645318	36.501420059836	1
257	58.446	256.69	1.0825	5.412105725362	10.4097380675992	257	0.3179659378922	0.3179659378922	36.8193859977282	1
258	54.387	254.26	1.0171	5.0941397874698	10.7277040054914	258	-0.225590512510673	0.225590512510673	37.0449765102389	1
259	73.108	246.29	1.0635	5.31973029998047	10.5021134929808	259	0.232883309251319	0.232883309251319	37.2778598194902	1
260	67.853	245.67	1.0156	5.08684699072915	10.7349968022321	260	-0.0213922037725638	0.0213922037725638	37.2992520232627	1
261	62.88	250.35	1.02	5.10823919450172	10.7136045984595	261	-0.0140994070319156	0.0140994070319156	37.3133514302946	1
262	52.845	246.6	1.0229	5.12233860153363	10.6995051914276	262	0.0116684747850329	0.0116684747850329	37.3250199050797	1
263	31.722	239.21	1.0205	5.1106701267486	10.7111736662126	263	0.0140994070319174	0.0140994070319174	37.3391193121116	1
264	27.844	243.51	1.0176	5.09657071971668	10.7252730732446	264	-0.00243093224688096	0.00243093224688096	37.3415502443585	1
265	26.802	244.96	1.0181	5.09900165196356	10.7228421409977	265	-0.0189612715256828	0.0189612715256828	37.3605115158842	1
266	46.652	234.57	1.022	5.11796292348925	10.703880869472	266	0.0189612715256828	0.0189612715256828	37.3794727874098	1
267	39.875	238.31	1.0181	5.09900165196356	10.7228421409977	267	0	0	37.3794727874098	1
268	44.571	232.22	1.0181	5.09900165196356	10.7228421409977	268	0	0	37.3794727874098	1
269	38.935	236.27	1.0181	5.09900165196356	10.7228421409977	269	0.0170165257281738	0.0170165257281738	37.396489313138	1
270	22.729	250.11	1.0146	5.08198512623539	10.7398586667258	270	-0.0170165257281738	0.0170165257281738	37.4135058388662	1
271	16.607	252.42	1.0181	5.09900165196356	10.7228421409977	271	0.0189612715256811	0.0189612715256811	37.4324671103919	1
272	19.745	244.58	1.0142	5.08004038043788	10.7418034125234	272	-0.0422982210957503	0.0422982210957503	37.4747653314876	1
273	32.814	239.63	1.0229	5.12233860153363	10.6995051914276	273	0.0116684747850329	0.0116684747850329	37.4864338062727	1
274	35.173	236.04	1.0205	5.1106701267486	10.7111736662126	274	0.0072927967406482	0.0072927967406482	37.4937266030133	1
275	29.65	241.87	1.019	5.10337733000795	10.7184664629533	275	0.021392203772562	0.021392203772562	37.5151188067859	1
276	46.595	244.4	1.0146	5.08198512623539	10.7398586667258	276	-0.021392203772562	0.021392203772562	37.5365110105584	1
277	45.321	251.16	1.019	5.10337733000795	10.7184664629533	277	0	0	37.5365110105584	1
278	51.796	253.24	1.019	5.10337733000795	10.7184664629533	278	-0.00243093224688273	0.00243093224688273	37.5389419428053	1
279	53.897	234.67	1.0195	5.10580826225484	10.7160355307064	279	0.00680661029127094	0.00680661029127094	37.5457485530966	1
280	54.927	239.04	1.0181	5.09900165196356	10.7228421409977	280	-0.0189612715256828	0.0189612715256828	37.5647098246223	1
281	51.405	239.85	1.022	5.11796292348925	10.703880869472	281	0.0121546612344119	0.0121546612344119	37.5768644858567	1
282	35.262	246.9	1.0195	5.10580826225484	10.7160355307064	282	0	0	37.5768644858567	1
283	32.015	252.12	1.0195	5.10580826225484	10.7160355307064	283	-0.00243093224688273	0.00243093224688273	37.5792954181036	1
284	34.033	254.76	1.02	5.10823919450172	10.7136045984595	284	-0.0072927967406482	0.0072927967406482	37.5865882148442	1
285	43.841	257.48	1.0215	5.11553199124236	10.7063118017189	285	0.00972372898753093	0.00972372898753093	37.5963119438317	1
286	40.645	259.14	1.0195	5.10580826225484	10.7160355307064	286	-0.0145855934812928	0.0145855934812928	37.610897537313	1
287	25.621	263.05	1.0225	5.12039385573613	10.7014499372251	287	0.0213922037725638	0.0213922037725638	37.6322897410856	1
288	16.982	261.55	1.0181	5.09900165196356	10.7228421409977	288	-0.00437567804438821	0.00437567804438821	37.63666541913	1
289	15.65	264.63	1.019	5.10337733000795	10.7184664629533	289	-0.0121546612344137	0.0121546612344137	37.6488200803644	1
290	17.85	266.14	1.0215	5.11553199124236	10.7063118017189	290	0.0189612715256828	0.0189612715256828	37.6677813518901	1
291	14.165	265.34	1.0176	5.09657071971668	10.7252730732446	291	-0.00486186449376369	0.00486186449376369	37.6726432163838	1
292	34.415	240.42	1.0186	5.10143258421045	10.7204112087508	292	-0.00680661029127094	0.00680661029127094	37.6794498266751	1
293	41.067	232.57	1.02	5.10823919450172	10.7136045984595	293	0.00923754253815368	0.00923754253815368	37.6886873692133	1
294	41.657	231.86	1.0181	5.09900165196356	10.7228421409977	294	-0.0140994070319174	0.0140994070319174	37.7027867762452	1
295	45.23	232.97	1.021	5.11310105899548	10.7087427339658	295	-0.161413901192983	0.161413901192983	37.8642006774382	1
296	63.732	237.1	1.0542	5.27451496018846	10.5473288327728	296	0.0709832216089623	0.0709832216089623	37.9351838990471	1
297	72.041	235.46	1.0396	5.2035317385795	10.6183120543817	297	-0.108905764660326	0.108905764660326	38.0440896637075	1
298	73.617	242.55	1.062	5.31243750323983	10.5094062897214	298	-0.0452153397920103	0.0452153397920103	38.0893050034995	1
299	81.553	238.75	1.0713	5.35765284303184	10.4641909499294	299	0.0238231360194465	0.0238231360194465	38.1131281395189	1
300	74.885	232.71	1.0664	5.33382970701239	10.4880140859488	300	0.149745426407948	0.149745426407948	38.2628735659269	1
301	79.61	230.39	1.0356	5.18408428060444	10.6377595123568	301	0.0734141538558433	0.0734141538558433	38.3362877197827	1
302	58.509	235.2	1.0205	5.1106701267486	10.7111736662126	302	0.0140994070319174	0.0140994070319174	38.3503871268146	1
303	56.584	234.93	1.0176	5.09657071971668	10.7252730732446	303	-0.0116684747850346	0.0116684747850346	38.3620556015997	1
304	67.554	238.91	1.02	5.10823919450172	10.7136045984595	304	0.00680661029127094	0.00680661029127094	38.3688622118909	1
305	61.986	247.98	1.0186	5.10143258421045	10.7204112087508	305	-0.424926956755021	0.424926956755021	38.793789168646	1
306	78.896	256.54	1.106	5.52635954096547	10.2954842519958	306	0.410827549723102	0.410827549723102	39.2046167183691	1
307	72.478	264.76	1.0215	5.11553199124236	10.7063118017189	307	-0.187667969459309	0.187667969459309	39.3922846878284	1
308	69.126	261.03	1.0601	5.30319996070167	10.5186438322596	308	0.123491358141617	0.123491358141617	39.51577604597	1
309	71.82	265.36	1.0347	5.17970860256006	10.6421351904012	309	0.0593147468239295	0.0593147468239295	39.5750907927939	1
310	80.382	269.5	1.0225	5.12039385573613	10.7014499372251	310	-0.142452629667302	0.142452629667302	39.7175434224612	1
311	80.043	272.7	1.0518	5.26284648540343	10.5589973075578	311	-0.223159580263792	0.223159580263792	39.940703002725	1
312	82.562	278.64	1.0977	5.48600606566722	10.335837727294	312	-0.0092375425381519	0.0092375425381519	39.9499405452632	1
313	97.151	277.15	1.0996	5.49524360820537	10.3266001847559	313	-0.289767123828367	0.289767123828367	40.2397076690915	1
314	107.78	264.83	1.1592	5.78501073203374	10.0368330609275	314	-0.00486186449376369	0.00486186449376369	40.2445695335853	1
315	107.52	267.13	1.1602	5.7898725965275	10.0319711964337	315	-0.0354916108044812	0.0354916108044812	40.2800611443898	1
316	120.06	275.61	1.1675	5.82536420733198	9.99647958562925	316	-0.0092375425381519	0.0092375425381519	40.2892986869279	1
317	119.96	275.69	1.1694	5.83460174987014	9.9872420430911	317	-0.0403534752982466	0.0403534752982466	40.3296521622262	1
318	123.03	271.62	1.1777	5.87495522516838	9.94688856779285	318	0.258651191068273	0.258651191068273	40.5883033532944	1
319	116.6	276.05	1.1245	5.61630403410011	10.2055397588611	319	-0.180375172718664	0.180375172718664	40.7686785260131	1
320	118.05	274.65	1.1616	5.79667920681877	10.0251645861425	320	-0.171137630180512	0.171137630180512	40.9398161561936	1
321	125.16	274.92	1.1968	5.96781683699929	9.85402695596195	321	0.0641766113176931	0.0641766113176931	41.0039927675113	1
322	123.97	273.1	1.1836	5.90364022568159	9.91820356727964	322	0.280043394840837	0.280043394840837	41.2840361623521	1
323	111.2	266.89	1.126	5.62359683084076	10.1982469621205	323	-0.151690172205454	0.151690172205454	41.4357263345576	1
324	111.36	264.74	1.1572	5.77528700304621	10.046556789915	324	0.00437567804438821	0.00437567804438821	41.440102012602	1
325	99.174	266.15	1.1563	5.77091132500182	10.0509324679594	325	0.334982463620376	0.334982463620376	41.7750844762224	1
326	87.108	257.59	1.0874	5.43592886138145	10.3859149315798	326	0.00243093224688273	0.00243093224688273	41.7775154084692	1
327	85.613	253.42	1.0869	5.43349792913456	10.3883458638267	327	0.32768966687973	0.32768966687973	42.105205075349	1
328	58.235	233.87	1.0195	5.10580826225484	10.7160355307064	328	-0.047646272038893	0.047646272038893	42.1528513473879	1
329	57.442	233	1.0293	5.15345453429373	10.6683892586675	329	-0.0286850005132102	0.0286850005132102	42.1815363479011	1
330	54.391	240.27	1.0352	5.18213953480694	10.6397042581543	330	-0.0471600855895158	0.0471600855895158	42.2286964334906	1
331	56.451	238.36	1.0449	5.22929962039645	10.5925441725648	331	0.1424526296673	0.1424526296673	42.3711490631579	1
332	57.639	240.8	1.0156	5.08684699072915	10.7349968022321	332	-0.00729279674064642	0.00729279674064642	42.3784418598985	1
333	59.077	239.81	1.0171	5.0941397874698	10.7277040054914	333	-0.0189612715256811	0.0189612715256811	42.3974031314242	1
334	68.974	245	1.021	5.11310105899548	10.7087427339658	334	0.00729279674064642	0.00729279674064642	42.4046959281649	1
335	70.152	244.71	1.0195	5.10580826225484	10.7160355307064	335	-0.301435598613402	0.301435598613402	42.7061315267783	1
336	88.673	257.89	1.0815	5.40724386086824	10.414599932093	336	-0.0666075435645723	0.0666075435645723	42.7727390703428	1
337	89.227	262.78	1.0952	5.47385140443281	10.3479923885284	337	0.0593147468239259	0.0593147468239259	42.8320538171668	1
338	72.971	251.22	1.083	5.41453665760888	10.4073071353524	338	0.0354916108044812	0.0354916108044812	42.8675454279713	1
339	81.155	236.32	1.0757	5.3790450468044	10.4427987461568	339	-0.0855688150902552	0.0855688150902552	42.9531142430615	1
340	87.194	237.33	1.0933	5.46461386189466	10.3572299310666	340	0.133215087129148	0.133215087129148	43.0863293301907	1
341	72.368	232.75	1.0659	5.33139877476551	10.4904450181957	341	0	0	43.0863293301907	1
342	74.926	231.6	1.0659	5.33139877476551	10.4904450181957	342	0.0641766113176914	0.0641766113176914	43.1505059415083	1
343	64.819	233.17	1.0527	5.26722216344782	10.5546216295134	343	0.163844833439866	0.163844833439866	43.3143507749482	1
344	65.769	235.49	1.019	5.10337733000795	10.7184664629533	344	0.0233369495700693	0.0233369495700693	43.3376877245183	1
345	61.231	256.27	1.0142	5.08004038043788	10.7418034125234	345	-0.30581127665779	0.30581127665779	43.6434990011761	1
346	82.323	248.38	1.0771	5.38585165709567	10.4359921358656	346	-0.163844833439864	0.163844833439864	43.8073438346159	1
347	92.433	242.14	1.1108	5.54969649053554	10.2721473024257	347	0.104043900166563	0.104043900166563	43.9113877347825	1
348	88.505	255.83	1.0894	5.44565259036897	10.3761912025923	348	0.0904306795840188	0.0904306795840188	44.0018184143665	1
349	94.864	245.87	1.0708	5.35522191078496	10.4666218821763	349	-0.230452377004438	0.230452377004438	44.232270791371	1
350	98.786	233.08	1.1182	5.58567428778939	10.2361695051718	350	-0.379711616963011	0.379711616963011	44.611982408334	1
351	127.62	233.21	1.1963	5.9653859047524	9.85645788820883	351	-0.1755133082249	0.1755133082249	44.7874957165589	1
352	135.64	244.91	1.2324	6.1408992129773	9.68094457998393	352	0.166275765686748	0.166275765686748	44.9537714822456	1
353	122.83	246.88	1.1982	5.97462344729056	9.84722034567068	353	0.234828055048826	0.234828055048826	45.1885995372944	1
354	120.73	242.89	1.1499	5.73979539224173	10.0820484007195	354	-0.1755133082249	0.1755133082249	45.3641128455193	1
355	124.16	238.41	1.186	5.91530870046663	9.9065350924946	355	0.149259239958571	0.149259239958571	45.5133720854779	1
356	111.7	237.74	1.1553	5.76604946050806	10.0557943324532	356	-0.0661213571151968	0.0661213571151968	45.5794934425931	1
357	117.85	236.72	1.1689	5.83217081762326	9.98967297533798	357	-0.157038223148595	0.157038223148595	45.7365316657417	1
358	108.21	237.72	1.2012	5.98920904077185	9.83263475218938	358	0.237745173745084	0.237745173745084	45.9742768394868	1
359	109.74	243.31	1.1523	5.75146386702677	10.0703799259345	359	0.0447291533426366	0.0447291533426366	46.0190059928294	1
360	107.47	249.41	1.1431	5.70673471368413	10.1151090792771	360	0.0739003403052205	0.0739003403052205	46.0929063331346	1
361	100.51	256.93	1.1279	5.63283437337891	10.1890094195823	361	0.21100491902938	0.21100491902938	46.303911252164	1
362	89.992	248.32	1.0845	5.42182945434953	10.4000143386117	362	-0.0996682221221725	0.0996682221221725	46.4035794742862	1
363	100.59	250.27	1.105	5.5214976764717	10.3003461164895	363	-0.420065092261256	0.420065092261256	46.8236445665475	1
364	103.95	240.63	1.1914	5.94156276873296	9.88028102422828	364	0.201767376491228	0.201767376491228	47.0254119430387	1
365	115.23	239.49	1.1499	5.73979539224173	10.0820484007195	365	-0.0427844075451276	0.0427844075451276	47.0681963505838	1
366	111.78	246.54	1.1587	5.78257979978686	10.0392639931744	366	-0.111336696907209	0.111336696907209	47.179533047491	1
367	113.82	251.48	1.1816	5.89391649669407	9.92792729626717	367	-0.173568562427393	0.173568562427393	47.3531016099184	1
368	109.59	254.9	1.2173	6.06748505912146	9.75435873383977	368	0.0972372898752898	0.0972372898752898	47.4503388997937	1
369	122.37	257.32	1.1973	5.97024776924617	9.85159602371506	369	0.121060425894736	0.121060425894736	47.5713993256884	1
370	123.49	273.34	1.1724	5.84918734335143	9.9726564496098	370	0.387004413703657	0.387004413703657	47.9584037393921	1
371	106.41	279.77	1.0928	5.46218292964778	10.3596608633135	371	-0.0661213571151968	0.0661213571151968	48.0245250965073	1
372	97.558	279.49	1.1064	5.52830428676297	10.2935395061983	372	0.173082375978018	0.173082375978018	48.1976074724853	1
373	88.234	279.4	1.0708	5.35522191078496	10.4666218821763	373	-0.220728648016911	0.220728648016911	48.4183361205022	1
374	89.812	268.45	1.1162	5.57595055880186	10.2458932341594	374	0.470142296547031	0.470142296547031	48.8884784170492	1
375	83.96	266.49	1.0195	5.10580826225484	10.7160355307064	375	-0.527026111124075	0.527026111124075	49.4155045281733	1
376	77.976	255.27	1.1279	5.63283437337891	10.1890094195823	376	0.1589829689461	0.1589829689461	49.5744874971194	1
377	75.057	255.72	1.0952	5.47385140443281	10.3479923885284	377	0.372418820222363	0.372418820222363	49.9469063173418	1
378	53.434	277.4	1.0186	5.10143258421045	10.7204112087508	378	-0.0165303392788001	0.0165303392788001	49.9634366566206	1
379	42.077	269.47	1.022	5.11796292348925	10.703880869472	379	0.0165303392788001	0.0165303392788001	49.9799669958994	1
380	43.95	272.95	1.0186	5.10143258421045	10.7204112087508	380	-0.0354916108044829	0.0354916108044829	50.0154586067039	1
381	42.955	268.45	1.0259	5.13692419501493	10.6849195979463	381	0.0403534752982466	0.0403534752982466	50.0558120820021	1
382	44.957	276.72	1.0176	5.09657071971668	10.7252730732446	382	0.0121546612344119	0.0121546612344119	50.0679667432365	1
383	51.845	261.59	1.0151	5.08441605848227	10.737427734479	383	-0.0238231360194465	0.0238231360194465	50.091789879256	1
384	54.713	272.65	1.02	5.10823919450172	10.7136045984595	384	0.0262540682663275	0.0262540682663275	50.1180439475223	1
385	61.522	276.99	1.0146	5.08198512623539	10.7398586667258	385	-0.0194474579750565	0.0194474579750565	50.1374914054974	1
386	63.477	276.79	1.0186	5.10143258421045	10.7204112087508	386	0	0	50.1374914054974	1
387	52.64	279.97	1.0186	5.10143258421045	10.7204112087508	387	-0.0189612715256811	0.0189612715256811	50.156452677023	1
388	57.042	277.47	1.0225	5.12039385573613	10.7014499372251	388	0.0121546612344101	0.0121546612344101	50.1686073382574	1
389	48.432	279.42	1.02	5.10823919450172	10.7136045984595	389	0.00680661029127094	0.00680661029127094	50.1754139485487	1
390	58.076	274.54	1.0186	5.10143258421045	10.7204112087508	390	0.00243093224688273	0.00243093224688273	50.1778448807956	1
391	63.187	276.63	1.0181	5.09900165196356	10.7228421409977	391	-0.208573986782499	0.208573986782499	50.3864188675781	1
392	69.657	277.67	1.061	5.30757563874606	10.5142681542152	392	0.201767376491228	0.201767376491228	50.5881862440693	1
393	54.384	254.48	1.0195	5.10580826225484	10.7160355307064	393	0.00437567804438821	0.00437567804438821	50.5925619221137	1
394	45.473	249.94	1.0186	5.10143258421045	10.7204112087508	394	-0.0165303392788001	0.0165303392788001	50.6090922613925	1
395	38.426	251.13	1.022	5.11796292348925	10.703880869472	395	0.0165303392788001	0.0165303392788001	50.6256226006713	1
396	37.619	248.87	1.0186	5.10143258421045	10.7204112087508	396	0	0	50.6256226006713	1
397	30.573	252.26	1.0186	5.10143258421045	10.7204112087508	397	-0.0209060173231865	0.0209060173231865	50.6465286179945	1
398	39.158	257.24	1.0229	5.12233860153363	10.6995051914276	398	0.0140994070319156	0.0140994070319156	50.6606280250264	1
399	41.263	261.05	1.02	5.10823919450172	10.7136045984595	399	-0.0140994070319156	0.0140994070319156	50.6747274320583	1
400	46.031	250.73	1.0229	5.12233860153363	10.6995051914276	400	0.0165303392787983	0.0165303392787983	50.6912577713371	1
401	16.616	231.83	1.0195	5.10580826225484	10.7160355307064	401	-0.0121546612344119	0.0121546612344119	50.7034124325715	1
402	15.889	234.69	1.022	5.11796292348925	10.703880869472	402	0.0189612715256828	0.0189612715256828	50.7223737040972	1
403	12.85	237.1	1.0181	5.09900165196356	10.7228421409977	403	-0.0116684747850364	0.0116684747850364	50.7340421788823	1
404	12.202	237.38	1.0205	5.1106701267486	10.7111736662126	404	0.0072927967406482	0.0072927967406482	50.7413349756229	1
405	17.959	238.32	1.019	5.10337733000795	10.7184664629533	405	0.0092375425381519	0.0092375425381519	50.7505725181611	1
406	25.008	249.93	1.0171	5.0941397874698	10.7277040054914	406	-0.0116684747850346	0.0116684747850346	50.7622409929461	1
407	41.67	236.94	1.0195	5.10580826225484	10.7160355307064	407	0.00437567804438821	0.00437567804438821	50.7666166709905	1
408	40.926	244.7	1.0186	5.10143258421045	10.7204112087508	408	0.0121546612344101	0.0121546612344101	50.7787713322249	1
409	33.683	249.8	1.0161	5.08927792297604	10.7325658699852	409	-0.0121546612344101	0.0121546612344101	50.7909259934593	1
410	32.088	250.95	1.0186	5.10143258421045	10.7204112087508	410	0	0	50.7909259934593	1
411	16.031	263.66	1.0186	5.10143258421045	10.7204112087508	411	0.00243093224688273	0.00243093224688273	50.7933569257062	1
412	21.029	264.19	1.0181	5.09900165196356	10.7228421409977	412	-0.00243093224688273	0.00243093224688273	50.7957878579531	1
413	24.033	256.7	1.0186	5.10143258421045	10.7204112087508	413	-0.00194474579750548	0.00194474579750548	50.7977326037506	1
414	29.541	256.53	1.019	5.10337733000795	10.7184664629533	414	0.00680661029126917	0.00680661029126917	50.8045392140418	1
415	44.191	256.09	1.0176	5.09657071971668	10.7252730732446	415	-0.0471600855895158	0.0471600855895158	50.8516992996314	1
416	51.023	258.09	1.0273	5.1437308053062	10.678112987655	416	0.0520219500832813	0.0520219500832813	50.9037212497146	1
417	52.118	270.91	1.0166	5.09170885522292	10.7301349377383	417	-0.0238231360194483	0.0238231360194483	50.9275443857341	1
418	51.447	267.03	1.0215	5.11553199124236	10.7063118017189	418	0.00972372898753093	0.00972372898753093	50.9372681147216	1
419	44.902	262.68	1.0195	5.10580826225484	10.7160355307064	419	-0.0238231360194465	0.0238231360194465	50.9610912507411	1
420	43.642	276.42	1.0244	5.12963139827428	10.692212394687	420	0.0165303392788001	0.0165303392788001	50.9776215900199	1
421	36.249	279.69	1.021	5.11310105899548	10.7087427339658	421	0.0140994070319174	0.0140994070319174	50.9917209970518	1
422	30.557	275.26	1.0181	5.09900165196356	10.7228421409977	422	-0.00437567804438821	0.00437567804438821	50.9960966750962	1
423	28.262	275.26	1.019	5.10337733000795	10.7184664629533	423	0.0092375425381519	0.0092375425381519	51.0053342176343	1
424	25.82	274.75	1.0171	5.0941397874698	10.7277040054914	424	-0.0140994070319174	0.0140994070319174	51.0194336246662	1
425	42.537	270.46	1.02	5.10823919450172	10.7136045984595	425	-0.00486186449376369	0.00486186449376369	51.02429548916	1
426	32.313	256.56	1.021	5.11310105899548	10.7087427339658	426	0.0116684747850346	0.0116684747850346	51.035963963945	1
427	34.637	259.9	1.0186	5.10143258421045	10.7204112087508	427	-0.025767881816952	0.025767881816952	51.061731845762	1
428	37.725	259.16	1.0239	5.1272004660274	10.6946433269338	428	0.0116684747850329	0.0116684747850329	51.073400320547	1
429	41.581	268.2	1.0215	5.11553199124236	10.7063118017189	429	0.0140994070319191	0.0140994070319191	51.0874997275789	1
430	27.969	273.06	1.0186	5.10143258421045	10.7204112087508	430	-0.00680661029127094	0.00680661029127094	51.0943063378702	1
431	25.507	279.5	1.02	5.10823919450172	10.7136045984595	431	0.0116684747850346	0.0116684747850346	51.1059748126552	1
432	16.217	279.14	1.0176	5.09657071971668	10.7252730732446	432	-0.0189612715256828	0.0189612715256828	51.1249360841809	1
433	15.305	269.95	1.0215	5.11553199124236	10.7063118017189	433	0.00972372898753093	0.00972372898753093	51.1346598131685	1
434	12.865	269.1	1.0195	5.10580826225484	10.7160355307064	434	0.0116684747850346	0.0116684747850346	51.1463282879535	1
435	10.213	263.3	1.0171	5.0941397874698	10.7277040054914	435	-0.0189612715256811	0.0189612715256811	51.1652895594792	1
436	38.253	256.25	1.021	5.11310105899548	10.7087427339658	436	-0.0427844075451276	0.0427844075451276	51.2080739670243	1
437	28.045	235.96	1.0298	5.15588546654061	10.6659583264206	437	0.050077204285774	0.050077204285774	51.2581511713101	1
438	27.432	238.52	1.0195	5.10580826225484	10.7160355307064	438	0.00437567804438821	0.00437567804438821	51.2625268493545	1
439	23.217	235.52	1.0186	5.10143258421045	10.7204112087508	439	-0.00923754253815368	0.00923754253815368	51.2717643918926	1
440	24.054	232.48	1.0205	5.1106701267486	10.7111736662126	440	0.00486186449376547	0.00486186449376547	51.2766262563864	1
441	15.406	232.69	1.0195	5.10580826225484	10.7160355307064	441	0	0	51.2766262563864	1
442	19.186	239.45	0.1167	0.716516997284217	10.7160355307064	442	0	0	51.2766262563864	1
443	11.242	234.93	1.0195	5.10580826225484	10.7160355307064	443	-0.0121546612344119	0.0121546612344119	51.2887809176208	1
444	10.857	242.34	1.022	5.11796292348925	10.703880869472	444	0.0121546612344119	0.0121546612344119	51.3009355788552	1
445	18.542	256.52	1.0195	5.10580826225484	10.7160355307064	445	0.0116684747850346	0.0116684747850346	51.3126040536402	1
446	27.895	262.04	1.0171	5.0941397874698	10.7277040054914	446	0.0140994070319174	0.0140994070319174	51.3267034606722	1
447	35.646	267.75	1.0142	5.08004038043788	10.7418034125234	447	-0.0379225430513639	0.0379225430513639	51.3646260037235	1
448	29.731	266.93	1.022	5.11796292348925	10.703880869472	448	0.00972372898752916	0.00972372898752916	51.3743497327111	1
449	38.19	270.07	1.02	5.10823919450172	10.7136045984595	449	0.00243093224688273	0.00243093224688273	51.3767806649579	1
450	40.004	272.54	1.0195	5.10580826225484	10.7160355307064	450	-0.201767376491228	0.201767376491228	51.5785480414492	1
451	67.575	276.48	1.061	5.30757563874606	10.5142681542152	451	0.0923754253815243	0.0923754253815243	51.6709234668307	1
452	74.79	272.61	1.042	5.21520021336454	10.6066435795967	452	0.0758450861027278	0.0758450861027278	51.7467685529334	1
453	59.787	278.22	1.0264	5.13935512726181	10.6824886656994	453	-0.0116684747850346	0.0116684747850346	51.7584370277185	1
454	58.65	273.95	1.0288	5.15102360204684	10.6708201909144	454	0.0403534752982448	0.0403534752982448	51.7987905030167	1
455	43.072	261.12	1.0205	5.1106701267486	10.7111736662126	455	-0.0286850005132102	0.0286850005132102	51.8274755035299	1
456	40.083	265.2	1.0264	5.13935512726181	10.6824886656994	456	0.0213922037725638	0.0213922037725638	51.8488677073025	1
457	33.493	273.5	1.022	5.11796292348925	10.703880869472	457	0.0121546612344119	0.0121546612344119	51.8610223685369	1
458	29.751	267.32	1.0195	5.10580826225484	10.7160355307064	458	-0.00972372898753093	0.00972372898753093	51.8707460975244	1
459	22.579	268.19	1.0215	5.11553199124236	10.7063118017189	459	0.0238231360194483	0.0238231360194483	51.8945692335439	1
460	16.373	256	1.0166	5.09170885522292	10.7301349377383	460	-0.0165303392788001	0.0165303392788001	51.9110995728227	1
461	21.187	268.6	1.02	5.10823919450172	10.7136045984595	461	0.00486186449376547	0.00486186449376547	51.9159614373164	1
462	25.442	264.25	1.019	5.10337733000795	10.7184664629533	462	-0.00972372898752916	0.00972372898752916	51.925685166304	1
463	29.937	265.16	1.021	5.11310105899548	10.7087427339658	463	0.00243093224688096	0.00243093224688096	51.9281160985508	1
464	24.462	258.73	1.0205	5.1106701267486	10.7111736662126	464	0	0	51.9281160985508	1
465	21.059	240.3	1.0205	5.1106701267486	10.7111736662126	465	0.00243093224688273	0.00243093224688273	51.9305470307977	1
466	19.981	234.5	1.02	5.10823919450172	10.7136045984595	466	-0.0121546612344101	0.0121546612344101	51.9427016920321	1
467	26.856	238.18	1.0225	5.12039385573613	10.7014499372251	467	0.0189612715256811	0.0189612715256811	51.9616629635578	1
468	36.817	240.47	1.0186	5.10143258421045	10.7204112087508	468	0.00243093224688273	0.00243093224688273	51.9640938958047	1
469	36.925	230.85	1.0181	5.09900165196356	10.7228421409977	469	-0.00437567804438821	0.00437567804438821	51.9684695738491	1
470	59.776	231.03	1.019	5.10337733000795	10.7184664629533	470	-0.0335468650069775	0.0335468650069775	52.0020164388561	1
471	58.559	233.57	1.0259	5.13692419501493	10.6849195979463	471	0.0213922037725638	0.0213922037725638	52.0234086426286	1
472	44.023	236.15	1.0215	5.11553199124236	10.7063118017189	472	-0.486672635825828	0.486672635825828	52.5100812784545	1
473	78.311	256.79	1.1216	5.60220462706819	10.219639165893	473	0.346650938405411	0.346650938405411	52.8567322168599	1
474	82.102	254.52	1.0503	5.25555368866278	10.5662901042985	474	-0.1589829689461	0.1589829689461	53.015715185806	1
475	93.421	266.43	1.083	5.41453665760888	10.4073071353524	475	-0.185237037212428	0.185237037212428	53.2009522230184	1
476	97.201	263.99	1.1211	5.59977369482131	10.2220700981399	476	0.0782760183496087	0.0782760183496087	53.279228241368	1
477	100.81	244.09	1.105	5.5214976764717	10.3003461164895	477	-0.403534752982456	0.403534752982456	53.6827629943505	1
478	124.27	260.39	1.188	5.92503242945416	9.89681136350708	478	-0.0996682221221725	0.0996682221221725	53.7824312164726	1
479	125.08	261.49	1.2085	6.02470065157633	9.7971431413849	479	0.330120599126611	0.330120599126611	54.1125518155992	1
480	131.19	264.17	1.1406	5.69458005244972	10.1272637405115	480	-0.405965685229338	0.405965685229338	54.5185175008286	1
481	139.15	269.89	1.2241	6.10054573767906	9.72129805528218	481	0.00680661029127094	0.00680661029127094	54.5253241111199	1
482	139.27	269.07	1.2227	6.09373912738779	9.72810466557345	482	0.0525081365326567	0.0525081365326567	54.5778322476525	1
483	143.65	267.46	1.2119	6.04123099085513	9.7806128021061	483	0.0330606785575984	0.0330606785575984	54.6108929262101	1
484	141.22	265.76	1.2051	6.00817031229753	9.8136734806637	484	-0.0165303392787983	0.0165303392787983	54.6274232654889	1
485	134.28	252.89	1.2085	6.02470065157633	9.7971431413849	485	-0.0923754253815261	0.0923754253815261	54.7197986908704	1
486	139.33	249.56	1.2275	6.11707607695786	9.70476771600338	486	0.140021697420416	0.140021697420416	54.8598203882908	1
487	131.31	250.23	1.1987	5.97705437953744	9.84478941342379	487	0.0948063576284106	0.0948063576284106	54.9546267459193	1
488	131.52	241.45	1.1792	5.88224802190903	9.9395957710522	488	-0.249413648530121	0.249413648530121	55.2040403944494	1
489	145.11	230.66	1.2305	6.13166167043915	9.69018212252208	489	0.263513055562038	0.263513055562038	55.4675534500114	1
490	145.1	240.88	1.1763	5.86814861487711	9.95369517808412	490	-0.206629240984995	0.206629240984995	55.6741826909964	1
491	138.6	242.02	1.2188	6.07477785586211	9.74706593709913	491	-0.10647483241344	0.10647483241344	55.7806575234099	1
492	133.55	267.18	1.2407	6.18125268827555	9.64059110468569	492	0.156552036699217	0.156552036699217	55.9372095601091	1
493	143.53	267.43	1.2085	6.02470065157633	9.7971431413849	493	0.158982968946098	0.158982968946098	56.0961925290552	1
494	151.62	276.18	1.1758	5.86571768263023	9.956126110331	494	-0.405965685229338	0.405965685229338	56.5021582142845	1
495	161.7	267.91	1.2593	6.27168336785957	9.55016042510166	495	0.194960766199957	0.194960766199957	56.6971189804845	1
496	157.29	268.86	1.2192	6.07672260165961	9.74512119130162	496	-0.1259222903885	0.1259222903885	56.823041270873	1
497	158.01	279.12	1.2451	6.20264489204811	9.61919890091312	497	0.127867036186005	0.127867036186005	56.950908307059	1
498	150.18	268.6	1.2188	6.07477785586211	9.74706593709913	498	0.097723476324667	0.097723476324667	57.0486317833836	1
499	141.57	266.81	1.1987	5.97705437953744	9.84478941342379	499	-0.232883309251319	0.232883309251319	57.281515092635	1
500	154.08	259.87	1.2466	6.20993768878876	9.61190610417247	500	NA	NA	NA	1
501	160.72	259.11	1.2383	6.16958421349051	9.65225957947072	1	0.251844580777004	0.251844580777004	0.251844580777004	2
502	151.62	259.3	1.1865	5.91773963271351	9.90410416024772	2	-0.177944240471781	0.177944240471781	0.429788821248785	2
503	153.36	263.32	1.2231	6.09568387318529	9.72615991977594	3	-0.00729279674064642	0.00729279674064642	0.437081617989431	2
504	152.5	269.45	1.2246	6.10297666992594	9.7188671230353	4	0.00486186449376191	0.00486186449376191	0.441943482483193	2
505	154.12	263.4	1.2236	6.09811480543218	9.72372898752906	5	0.0447291533426366	0.0447291533426366	0.48667263582583	2
506	141.23	264.39	1.2144	6.05338565208954	9.76845814087169	6	0.0121546612344101	0.0121546612344101	0.49882729706024	2
507	142.9	273.56	1.2119	6.04123099085513	9.7806128021061	7	-0.137590765173536	0.137590765173536	0.636418062233776	2
508	147.48	276.64	1.2402	6.17882175602867	9.64302203693257	8	0.242120851789473	0.242120851789473	0.878538914023249	2
509	139.7	276.69	1.1904	5.93670090423919	9.88514288872204	9	-0.0972372898752898	0.0972372898752898	0.975776203898539	2
510	129.57	252.12	1.2104	6.03393819411448	9.78790559884675	10	-0.0598009332733032	0.0598009332733032	1.03557713717184	2
511	133.31	254.38	1.2227	6.09373912738779	9.72810466557345	11	0.206629240984991	0.206629240984991	1.24220637815683	2
512	132.03	267	1.1802	5.88710988640279	9.93473390655844	12	-0.0544528823301622	0.0544528823301622	1.296659260487	2
513	129.81	267.6	1.1914	5.94156276873296	9.88028102422828	13	0.18766796945931	0.18766796945931	1.48432722994631	2
514	130.06	278.53	1.1528	5.75389479927365	10.0679489936876	14	-0.0739003403052205	0.0739003403052205	1.55822757025153	2
515	121.4	271.18	1.168	5.82779513957887	9.99404865338237	15	0.190098901706193	0.190098901706193	1.74832647195772	2
516	111.23	270.43	1.1289	5.63769623787267	10.1841475550886	16	-0.0427844075451276	0.0427844075451276	1.79111087950285	2
517	102.59	269.92	1.1377	5.6804806454178	10.1413631475434	17	0.460418567559502	0.460418567559502	2.25152944706235	2
518	100.39	274.86	1.043	5.2200620778583	10.6017817151029	18	-0.0471600855895176	0.0471600855895176	2.29868953265187	2
519	103.6	274.39	1.0527	5.26722216344782	10.5546216295134	19	-0.531887975617838	0.531887975617838	2.83057750826971	2
520	108.3	264.28	1.1621	5.79911013906566	10.0227336538956	20	0.028198814063833	0.028198814063833	2.85877632233354	2
521	100.63	266.72	1.1563	5.77091132500182	10.0509324679594	21	0.0238231360194465	0.0238231360194465	2.88259945835298	2
522	99.794	266.05	1.1514	5.74708818898238	10.0747556039789	22	0.334982463620376	0.334982463620376	3.21758192197336	2
523	95.27	265.14	1.0825	5.412105725362	10.4097380675992	23	-0.242120851789474	0.242120851789474	3.45970277376284	2
524	88.225	251.62	1.1323	5.65422657715147	10.1676172158098	24	-0.299004666366518	0.299004666366518	3.75870744012935	2
525	105.94	241.74	1.1938	5.95323124351799	9.86861254944324	25	0.25622025882139	0.25622025882139	4.01492769895074	2
526	105.84	236.24	1.1411	5.6970109846966	10.1248328082646	26	-0.109391951109702	0.109391951109702	4.12431965006044	2
527	118.6	235.91	1.1636	5.8064029358063	10.0154408571549	27	0.0072927967406482	0.0072927967406482	4.13161244680109	2
528	119.06	235.44	1.1621	5.79911013906566	10.0227336538956	28	-0.0714694080583413	0.0714694080583413	4.20308185485943	2
529	134.94	240.61	1.1768	5.870579547124	9.95126424583724	29	0.0549390687795412	0.0549390687795412	4.25802092363898	2
530	133.27	239.37	1.1655	5.81564047834446	10.0062033146168	30	-0.284905259334602	0.284905259334602	4.54292618297358	2
531	145.37	232.6	1.2241	6.10054573767906	9.72129805528218	31	0.0213922037725638	0.0213922037725638	4.56431838674614	2
532	138.75	233.7	1.2197	6.07915353390649	9.74269025905474	32	0.130297968432888	0.130297968432888	4.69461635517903	2
533	137.5	230.03	1.1929	5.9488555654736	9.87298822748763	33	0.0213922037725656	0.0213922037725656	4.71600855895159	2
534	130.95	230.52	1.1885	5.92746336170104	9.89438043126019	34	0.0690384758114568	0.0690384758114568	4.78504703476305	2
535	125.45	233.1	1.1743	5.85842488588958	9.96341890707165	35	-0.0666075435645741	0.0666075435645741	4.85165457832763	2
536	118.27	243.51	1.188	5.92503242945416	9.89681136350708	36	0.128353222635383	0.128353222635383	4.98000780096301	2
537	115.05	245.93	1.1616	5.79667920681877	10.0251645861425	37	0.106961018862819	0.106961018862819	5.08696881982583	2
538	111.12	258.87	1.1396	5.68971818795595	10.1321256050053	38	-0.460904754008876	0.460904754008876	5.5478735738347	2
539	125.74	255.67	1.2344	6.15062294196483	9.6712208509964	39	-0.054452882330164	0.054452882330164	5.60232645616487	2
540	129.2	257.95	1.2456	6.205075824295	9.61676796866624	40	0.301435598613402	0.301435598613402	5.90376205477827	2
541	129.22	242.88	1.1836	5.90364022568159	9.91820356727964	41	0.0330606785575966	0.0330606785575966	5.93682273333587	2
542	131.26	239.6	1.1768	5.870579547124	9.95126424583724	42	-0.163358646990487	0.163358646990487	6.10018138032635	2
543	126.99	245.9	1.2104	6.03393819411448	9.78790559884675	43	0.0948063576284088	0.0948063576284088	6.19498773795476	2
544	122.35	249.54	1.1909	5.93913183648608	9.88271195647516	44	0.123491358141619	0.123491358141619	6.31847909609638	2
545	117.03	239.83	1.1655	5.81564047834446	10.0062033146168	45	0.0471600855895158	0.0471600855895158	6.3656391816859	2
546	116.69	236.39	1.1558	5.76848039275494	10.0533634002063	46	0.0573700010264204	0.0573700010264204	6.42300918271232	2
547	111.16	235.08	1.144	5.71111039172852	10.1107334012327	47	-0.163844833439864	0.163844833439864	6.58685401615218	2
548	129.28	234.62	1.1777	5.87495522516838	9.94688856779285	48	0.121060425894736	0.121060425894736	6.70791444204692	2
549	106.51	235.87	1.1528	5.75389479927365	10.0679489936876	49	0.246496529833863	0.246496529833863	6.95441097188078	2
550	102.5	249.83	1.1021	5.50739826943979	10.3144455235214	50	-0.225104326061299	0.225104326061299	7.17951529794208	2
551	100.61	267.75	1.1484	5.73250259550108	10.0893411974602	51	0.403534752982457	0.403534752982457	7.58305005092454	2
552	93.275	270.81	1.0654	5.32896784251863	10.4928759504426	52	0.00680661029126917	0.00680661029126917	7.5898566612158	2
553	95.553	274.72	1.064	5.32216123222736	10.4996825607339	53	-0.0875135608877606	0.0875135608877606	7.67737022210357	2
554	93.35	260.63	1.082	5.40967479311512	10.4121689998461	54	-0.00972372898753093	0.00972372898753093	7.6870939510911	2
555	86.989	261.78	1.084	5.41939852210265	10.4024452708586	55	-0.0899444931346416	0.0899444931346416	7.77703844422574	2
556	96.837	254.75	1.1025	5.50934301523729	10.3125007777239	56	-0.0641766113176914	0.0641766113176914	7.84121505554343	2
557	87.283	251.63	1.1157	5.57351962655498	10.2483241664063	57	0.168220511484252	0.168220511484252	8.00943556702768	2
558	84.334	248.12	1.0811	5.40529911507073	10.4165446778905	58	0.0807069505964915	0.0807069505964915	8.09014251762417	2
559	78.25	245.79	1.0645	5.32459216447424	10.497251628487	59	0.218783902219403	0.218783902219403	8.30892641984358	2
560	72.806	235.24	1.0195	5.10580826225484	10.7160355307064	60	-0.34422000615853	0.34422000615853	8.65314642600211	2
561	75.334	234.1	1.0903	5.45002826841336	10.3718155245479	61	0.0923754253815261	0.0923754253815261	8.74552185138363	2
562	83.863	240.28	1.0713	5.35765284303184	10.4641909499294	62	0.0189612715256828	0.0189612715256828	8.76448312290931	2
563	97.121	249.84	1.0674	5.33869157150616	10.4831522214551	63	-0.11376762915409	0.11376762915409	8.8782507520634	2
564	91.416	257.92	1.0908	5.45245920066025	10.369384592301	64	0.0427844075451276	0.0427844075451276	8.92103515960853	2
565	84.724	273.7	1.082	5.40967479311512	10.4121689998461	65	0.116198561400971	0.116198561400971	9.0372337210095	2
566	91.895	272.26	1.0581	5.29347623171415	10.5283675612471	66	-0.050077204285774	0.050077204285774	9.08731092529528	2
567	95.234	268.64	1.0684	5.34355343599992	10.4782903569613	67	-0.182806104965547	0.182806104965547	9.27011703026082	2
568	94.624	251.22	1.106	5.52635954096547	10.2954842519958	68	0.111822883356584	0.111822883356584	9.38193991361741	2
569	85.41	238.06	1.083	5.41453665760888	10.4073071353524	69	-0.0116684747850329	0.0116684747850329	9.39360838840244	2
570	91.191	240.45	1.0854	5.42620513239392	10.3956386605673	70	0	0	9.39360838840244	2
571	89.855	237.59	1.0854	5.42620513239392	10.3956386605673	71	0.113767629154088	0.113767629154088	9.50737601755653	2
572	94.887	245.37	1.062	5.31243750323983	10.5094062897214	72	-0.135159832926655	0.135159832926655	9.64253585048318	2
573	91.168	247.39	1.0898	5.44759733616648	10.3742464567948	73	0.0734141538558468	0.0734141538558468	9.71595000433903	2
574	92.655	244.78	1.0747	5.37418318231064	10.4476606106506	74	-0.289767123828367	0.289767123828367	10.0057171281674	2
575	88.76	252	1.1343	5.663950306139	10.1578934868222	75	0.0121546612344137	0.0121546612344137	10.0178717894018	2
576	104.49	262.41	1.1318	5.65179564490459	10.1700481480566	76	0.199336444244345	0.199336444244345	10.2172082336462	2
577	97.121	265.35	1.0908	5.45245920066025	10.369384592301	77	0.0403534752982448	0.0403534752982448	10.2575617089444	2
578	104.07	253.35	1.0825	5.412105725362	10.4097380675992	78	-0.23968991954259	0.23968991954259	10.497251628487	2
579	104.95	260.74	1.1318	5.65179564490459	10.1700481480566	79	-0.0525081365326585	0.0525081365326585	10.5497597650197	2
580	111.17	262.28	1.1426	5.70430378143725	10.117540011524	80	0.147314494161066	0.147314494161066	10.6970742591807	2
581	111.72	272.24	1.1123	5.55698928727618	10.2648545056851	81	0.0972372898752898	0.0972372898752898	10.794311549056	2
582	100.06	276.96	1.0923	5.45975199740089	10.3620917955603	82	0.251844580777004	0.251844580777004	11.046156129833	2
583	78.17	269.28	1.0405	5.20790741662389	10.6139363763373	83	0.111336696907207	0.111336696907207	11.1574928267402	2
584	73.726	264.08	1.0176	5.09657071971668	10.7252730732446	84	-0.147314494161066	0.147314494161066	11.3048073209013	2
585	74.747	271.68	1.0479	5.24388521387775	10.5779585790835	85	-0.201767376491226	0.201767376491226	11.5065746973925	2
586	88.339	246.77	1.0894	5.44565259036897	10.3761912025923	86	-0.0140994070319191	0.0140994070319191	11.5206741044244	2
587	90.634	245.07	1.0923	5.45975199740089	10.3620917955603	87	0.0855688150902569	0.0855688150902569	11.6062429195147	2
588	97.595	236.01	1.0747	5.37418318231064	10.4476606106506	88	-0.0165303392788001	0.0165303392788001	11.6227732587935	2
589	90.604	235.01	1.0781	5.39071352158944	10.4311302713718	89	0.225590512510674	0.225590512510674	11.8483637713042	2
590	89.588	232.84	1.0317	5.16512300907876	10.6567207838825	90	-0.263513055562038	0.263513055562038	12.1118768268662	2
591	88.471	236.71	1.0859	5.4286360646408	10.3932077283204	91	0.0447291533426331	0.0447291533426331	12.1566059802088	2
592	88.026	240.93	1.0767	5.38390691129817	10.4379368816631	92	-0.0257678818169502	0.0257678818169502	12.1823738620258	2
593	80.588	237.5	1.082	5.40967479311512	10.4121689998461	93	0.270319665853307	0.270319665853307	12.4526935278791	2
594	83.17	232.32	1.0264	5.13935512726181	10.6824886656994	94	-0.22753525830818	0.22753525830818	12.6802287861873	2
595	93.953	234.31	1.0732	5.36689038556999	10.4549534073912	95	-0.209060173231876	0.209060173231876	12.8892889594191	2
596	100.45	244.87	1.1162	5.57595055880186	10.2458932341594	96	-0.0855688150902552	0.0855688150902552	12.9748577745094	2
597	102.2	230.98	1.1338	5.66151937389212	10.1603244190691	97	0.0568838145770449	0.0568838145770449	13.0317415890864	2
598	101.42	232.42	1.1221	5.60463555931508	10.2172082336462	98	-0.196905511997464	0.196905511997464	13.2286471010839	2
599	108.2	235.59	1.1626	5.80154107131254	10.0203027216487	99	-0.047646272038893	0.047646272038893	13.2762933731228	2
600	116.41	250.85	1.1724	5.84918734335143	9.9726564496098	100	0.0831378828433742	0.0831378828433742	13.3594312559662	2
601	108.57	252.3	1.1553	5.76604946050806	10.0557943324532	101	-0.130297968432888	0.130297968432888	13.4897292243991	2
602	117.25	254.21	1.1821	5.89634742894095	9.92549636402029	102	-0.0952925440777861	0.0952925440777861	13.5850217684768	2
603	128.13	250.12	1.2017	5.99163997301873	9.8302038199425	103	-0.0831378828433742	0.0831378828433742	13.6681596513202	2
604	153.51	231.54	1.2188	6.07477785586211	9.74706593709913	104	0.225590512510674	0.225590512510674	13.8937501638309	2
605	161.2	234.17	1.1724	5.84918734335143	9.9726564496098	105	-0.161413901192981	0.161413901192981	14.0551640650239	2
606	158.62	234.33	1.2056	6.01060124454441	9.81124254841682	106	-0.161413901192981	0.161413901192981	14.2165779662169	2
607	160.14	247.39	1.2388	6.1720151457374	9.64982864722384	107	-0.0641766113176914	0.0641766113176914	14.2807545775346	2
608	176.51	254.96	1.252	6.23619175705509	9.58565203590615	108	-0.0612594926214349	0.0612594926214349	14.342014070156	2
609	178.97	253.98	1.2646	6.29745124967652	9.52439254328471	109	0.0612594926214349	0.0612594926214349	14.4032735627774	2
610	173.15	252.59	1.252	6.23619175705509	9.58565203590615	110	0.0359777972538566	0.0359777972538566	14.4392513600313	2
611	171.94	251.47	1.2446	6.20021395980123	9.62162983316	111	-0.0165303392788001	0.0165303392788001	14.4557816993101	2
612	172.05	263.14	1.248	6.21674429908003	9.6050994938812	112	0.0923754253815261	0.0923754253815261	14.5481571246916	2
613	170.82	273.14	1.229	6.1243688736985	9.69747491926273	113	-0.346650938405411	0.346650938405411	14.894808063097	2
614	165.76	277.54	1.3003	6.47101981210391	9.35082398085732	114	0.491534500319593	0.491534500319593	15.3863425634166	2
615	177.37	269.01	1.1992	5.97948531178432	9.84235848117691	115	0.0330606785576002	0.0330606785576002	15.4194032419742	2
616	174.82	266.49	1.1924	5.94642463322672	9.87541915973451	116	-0.296573734119637	0.296573734119637	15.7159769760938	2
617	186.05	235.61	1.2534	6.24299836734636	9.57884542561488	117	-0.111822883356584	0.111822883356584	15.8277998594504	2
618	191.06	233.64	1.2764	6.35482125070294	9.46702254225829	118	-0.0140994070319174	0.0140994070319174	15.8418992664823	2
619	189.2	247.54	1.2793	6.36892065773486	9.45292313522637	119	0.00243093224688273	0.00243093224688273	15.8443301987292	2
620	187.08	257.19	1.2788	6.36648972548798	9.45535406747326	120	0.294142801872754	0.294142801872754	16.138473000602	2
621	177.67	257.79	1.2183	6.07234692361522	9.74949686934601	121	-0.0281988140638347	0.0281988140638347	16.1666718146658	2
622	178.47	259.07	1.2241	6.10054573767906	9.72129805528218	122	-0.287336191581483	0.287336191581483	16.4540080062473	2
623	190	266.75	1.2832	6.38788192926054	9.43396186370069	123	0.0972372898752898	0.0972372898752898	16.5512452961226	2
624	191.79	245.82	1.2632	6.29064463938525	9.53119915357598	124	0.047646272038893	0.047646272038893	16.5988915681615	2
625	192.05	235.03	1.2534	6.24299836734636	9.57884542561488	125	0.0330606785575984	0.0330606785575984	16.6319522467191	2
626	184.57	231.22	1.2466	6.20993768878876	9.61190610417247	126	-0.201767376491228	0.201767376491228	16.8337196232103	2
627	187.47	249.84	1.2881	6.41170506527999	9.41013872768125	127	0.0807069505964897	0.0807069505964897	16.9144265738068	2
628	188.17	252.8	1.2715	6.3309981146835	9.49084567827774	128	-0.0189612715256811	0.0189612715256811	16.9333878453325	2
629	187.17	245.88	1.2754	6.34995938620918	9.47188440675206	129	0.0427844075451294	0.0427844075451294	16.9761722528776	2
630	179.68	239.99	1.2666	6.30717497866405	9.51466881429718	130	0.230452377004436	0.230452377004436	17.206624629882	2
631	179.46	238.18	1.2192	6.07672260165961	9.74512119130162	131	-0.135646019376029	0.135646019376029	17.3422706492581	2
632	180.83	247.98	1.2471	6.21236862103564	9.60947517192559	132	-0.0807069505964915	0.0807069505964915	17.4229775998546	2
633	179.72	242.77	1.2637	6.29307557163213	9.5287682213291	133	0.0145855934812946	0.0145855934812946	17.4375631933359	2
634	184.79	261.76	1.2607	6.27848997815084	9.54335381481039	134	-0.0641766113176914	0.0641766113176914	17.5017398046536	2
635	185.79	267.06	1.2739	6.34266658946853	9.4791772034927	135	0.161413901192983	0.161413901192983	17.6631537058465	2
636	174	274.52	1.2407	6.18125268827555	9.64059110468569	136	0.189612715256814	0.189612715256814	17.8527664211034	2
637	163.7	274.21	1.2017	5.99163997301873	9.8302038199425	137	0.00486186449376547	0.00486186449376547	17.8576282855971	2
638	158.06	273.35	1.2007	5.98677810852497	9.83506568443627	138	-0.0666075435645723	0.0666075435645723	17.9242358291617	2
639	157.04	272.11	1.2144	6.05338565208954	9.76845814087169	139	-0.00923754253815368	0.00923754253815368	17.9334733716998	2
640	137.05	279.22	1.2163	6.06262319462769	9.75922059833354	140	0.0899444931346434	0.0899444931346434	18.0234178648345	2
641	135.08	277.85	1.1978	5.97267870149305	9.84916509146818	141	0.097723476324667	0.097723476324667	18.1211413411592	2
642	131	279.45	1.1777	5.87495522516838	9.94688856779285	142	-0.147314494161066	0.147314494161066	18.2684558353202	2
643	147.77	273.02	1.208	6.02226971932945	9.79957407363178	143	0.0568838145770449	0.0568838145770449	18.3253396498973	2
644	149.44	271.28	1.1963	5.9653859047524	9.85645788820883	144	0.00243093224688273	0.00243093224688273	18.3277705821441	2
645	148.98	271.09	1.1958	5.96295497250552	9.85888882045571	145	-0.0262540682663293	0.0262540682663293	18.3540246504105	2
646	148.41	273.27	1.2012	5.98920904077185	9.83263475218938	146	0.0568838145770467	0.0568838145770467	18.4109084649875	2
647	135.75	271.29	1.1895	5.9323252261948	9.88951856676643	147	-0.0330606785576002	0.0330606785576002	18.4439691435451	2
648	136.42	269.73	1.1963	5.9653859047524	9.85645788820883	148	-0.11376762915409	0.11376762915409	18.5577367726992	2
649	133.8	260.49	1.2197	6.07915353390649	9.74269025905474	149	-0.0121546612344119	0.0121546612344119	18.5698914339336	2
650	132.47	255.28	1.2222	6.0913081951409	9.73053559782033	150	0.0121546612344119	0.0121546612344119	18.582046095168	2
651	138.54	249.67	1.2197	6.07915353390649	9.74269025905474	151	0.0379225430513639	0.0379225430513639	18.6199686382194	2
652	135.57	261.39	1.2119	6.04123099085513	9.7806128021061	152	0.204198308738111	0.204198308738111	18.8241669469575	2
653	121.37	270.77	1.1699	5.83703268211702	9.98481111084421	153	-0.0500772042857758	0.0500772042857758	18.8742441512433	2
654	129.83	276.56	1.1802	5.88710988640279	9.93473390655844	154	0.118629493647855	0.118629493647855	18.9928736448911	2
655	118.27	259.4	1.1558	5.76848039275494	10.0533634002063	155	-0.144397375464806	0.144397375464806	19.1372710203559	2
656	126.18	262.1	1.1855	5.91287776821975	9.90896602474149	156	-0.17843042692116	0.17843042692116	19.3157014472771	2
657	150.08	267.44	1.2222	6.0913081951409	9.73053559782033	157	0.0189612715256828	0.0189612715256828	19.3346627188028	2
658	147.65	257.83	1.2183	6.07234692361522	9.74949686934601	158	-0.0379225430513639	0.0379225430513639	19.3725852618542	2
659	146.5	260.18	1.2261	6.11026946666659	9.71157432629465	159	-0.0855688150902569	0.0855688150902569	19.4581540769444	2
660	146.61	250.75	1.2437	6.19583828175684	9.62600551120439	160	-0.101612967919678	0.101612967919678	19.5597670448641	2
661	165.53	269.52	1.2646	6.29745124967652	9.52439254328471	161	0.0972372898752916	0.0972372898752916	19.6570043347394	2
662	169	267.06	1.2446	6.20021395980123	9.62162983316	162	-0.204198308738111	0.204198308738111	19.8612026434775	2
663	181.91	251.93	1.2866	6.40441226853934	9.41743152442189	163	0.270319665853307	0.270319665853307	20.1315223093308	2
664	177.4	246.79	1.231	6.13409260268603	9.6877511902752	164	0.225590512510674	0.225590512510674	20.3571128218415	2
665	172.74	239.22	1.1846	5.90850209017536	9.91334170278587	165	-0.0734141538558433	0.0734141538558433	20.4305269756973	2
666	179.41	235.29	1.1997	5.9819162440312	9.83992754893003	166	-0.028685000513212	0.028685000513212	20.4592119762105	2
667	177	232.13	1.2056	6.01060124454441	9.81124254841682	167	-0.0544528823301622	0.0544528823301622	20.5136648585407	2
668	173.76	234.49	1.2168	6.06505412687458	9.75678966608666	168	-0.253789326574509	0.253789326574509	20.7674541851152	2
669	178.97	243.24	1.269	6.31884345344908	9.50300033951215	169	0.0807069505964915	0.0807069505964915	20.8481611357117	2
670	182.79	268.18	1.2524	6.23813650285259	9.58370729010864	170	-0.246982716283236	0.246982716283236	21.0951438519949	2
671	191.6	264.82	1.3032	6.48511921913583	9.3367245738254	171	0.0641766113176896	0.0641766113176896	21.1593204633126	2
672	192.78	268.07	1.29	6.42094260781814	9.40090118514309	172	0.00680661029127094	0.00680661029127094	21.1661270736039	2
673	181.84	252.09	1.2886	6.41413599752687	9.40770779543436	173	0.0121546612344101	0.0121546612344101	21.1782817348383	2
674	194.83	243.65	1.2861	6.40198133629246	9.41986245666877	174	0.0948063576284106	0.0948063576284106	21.2730880924667	2
675	184.86	268.37	1.2666	6.30717497866405	9.51466881429718	175	0.0189612715256811	0.0189612715256811	21.2920493639924	2
676	184.41	267.9	1.2627	6.28821370713837	9.53363008582287	176	-0.196905511997462	0.196905511997462	21.4889548759899	2
677	184.28	258.25	1.3032	6.48511921913583	9.3367245738254	177	0.334496277170999	0.334496277170999	21.8234511531608	2
678	188.5	261.97	1.2344	6.15062294196483	9.6712208509964	178	-0.199336444244347	0.199336444244347	22.0227875974052	2
679	187.14	253.97	1.2754	6.34995938620918	9.47188440675206	179	-0.0495910178363985	0.0495910178363985	22.0723786152416	2
680	182.79	263.93	1.2856	6.39955040404558	9.42229338891566	180	0.168220511484254	0.168220511484254	22.2405991267258	2
681	167.81	257.61	1.251	6.23132989256132	9.59051390039991	181	0.0262540682663275	0.0262540682663275	22.2668531949922	2
682	162.68	248.46	1.2456	6.205075824295	9.61676796866624	182	0.0996682221221725	0.0996682221221725	22.3665214171143	2
683	161.36	246.44	1.2251	6.10540760217282	9.71643619078841	183	-0.0996682221221725	0.0996682221221725	22.4661896392365	2
684	155.18	257.04	1.2456	6.205075824295	9.61676796866624	184	0.161413901192983	0.161413901192983	22.6276035404295	2
685	174.82	268.46	1.2124	6.04366192310201	9.77818186985922	185	-0.047646272038893	0.047646272038893	22.6752498124684	2
686	170.71	261.3	1.2222	6.0913081951409	9.73053559782033	186	0.125922290388502	0.125922290388502	22.8011721028569	2
687	167.09	248.29	1.1963	5.9653859047524	9.85645788820883	187	0.0379225430513639	0.0379225430513639	22.8390946459083	2
688	166.2	244.39	1.1885	5.92746336170104	9.89438043126019	188	-0.0306297463107175	0.0306297463107175	22.869724392219	2
689	162.34	254.24	1.1948	5.95809310801176	9.86375068494948	189	-0.211491105478757	0.211491105478757	23.0812154976977	2
690	164.09	252.2	1.2383	6.16958421349051	9.65225957947072	190	0.0311159327600947	0.0311159327600947	23.1123314304578	2
691	177.19	256.31	1.2319	6.13846828073042	9.68337551223081	191	0.0544528823301622	0.0544528823301622	23.166784312788	2
692	177.57	257.04	1.2207	6.08401539840026	9.73782839456098	192	-0.123491358141619	0.123491358141619	23.2902756709296	2
693	189.56	262.37	1.2461	6.20750675654188	9.61433703641936	193	-0.38943534595054	0.38943534595054	23.6797110168802	2
694	191.86	262.77	1.3262	6.59694210249242	9.22490169046882	194	0.242120851789474	0.242120851789474	23.9218318686696	2
695	194.28	275.04	1.2764	6.35482125070294	9.46702254225829	195	0.337413395867259	0.337413395867259	24.2592452645369	2
696	180.26	269.22	1.207	6.01740785483568	9.80443593812555	196	-0.232883309251321	0.232883309251321	24.4921285737882	2
697	186.88	262.02	1.2549	6.25029116408701	9.57155262887423	197	-0.0281988140638347	0.0281988140638347	24.520327387852	2
698	187.95	259.3	1.2607	6.27848997815084	9.54335381481039	198	0.0568838145770449	0.0568838145770449	24.5772112024291	2
699	161.25	262.69	1.249	6.22160616357379	9.60023762938744	199	0.201767376491228	0.201767376491228	24.7789785789203	2
700	154.4	253.16	1.2075	6.01983878708257	9.80200500587867	200	-0.201767376491228	0.201767376491228	24.9807459554115	2
701	158.05	256.12	1.249	6.22160616357379	9.60023762938744	201	0.0140994070319174	0.0140994070319174	24.9948453624435	2
702	156.94	258.03	1.2461	6.20750675654188	9.61433703641936	202	0.23968991954259	0.23968991954259	25.234535281986	2
703	154.34	238.88	1.1968	5.96781683699929	9.85402695596195	203	0.116198561400973	0.116198561400973	25.350733843387	2
704	154.35	236.2	1.1729	5.85161827559831	9.97022551736292	204	0.0666075435645741	0.0666075435645741	25.4173413869516	2
705	156.56	235.48	1.1592	5.78501073203374	10.0368330609275	205	-0.0403534752982448	0.0403534752982448	25.4576948622498	2
706	161.92	235.29	1.1675	5.82536420733198	9.99647958562925	206	-0.0617456790708104	0.0617456790708104	25.5194405413207	2
707	166.21	235.3	1.1802	5.88710988640279	9.93473390655844	207	-0.154121104452335	0.154121104452335	25.673561645773	2
708	163.81	240.3	1.2119	6.04123099085513	9.7806128021061	208	-0.382142549209894	0.382142549209894	26.0557041949829	2
709	183.72	238.86	1.2905	6.42337354006502	9.39847025289621	209	0.417634160014375	0.417634160014375	26.4733383549973	2
710	178.96	234.04	1.2046	6.00573938005065	9.81610441291058	210	0.0544528823301622	0.0544528823301622	26.5277912373274	2
711	168.27	236.51	1.1934	5.95128649772049	9.87055729524075	211	-0.0685522893620796	0.0685522893620796	26.5963435266895	2
712	161.26	231.26	1.2075	6.01983878708257	9.80200500587867	212	0.106961018862821	0.106961018862821	26.7033045455523	2
713	159.02	235.24	1.1855	5.91287776821975	9.90896602474149	213	-0.0403534752982466	0.0403534752982466	26.7436580208506	2
714	161.29	240.6	1.1938	5.95323124351799	9.86861254944324	214	-0.0121546612344119	0.0121546612344119	26.755812682085	2
715	157.11	243.11	1.1963	5.9653859047524	9.85645788820883	215	-0.0782760183496087	0.0782760183496087	26.8340887004346	2
716	160.64	246.38	1.2124	6.04366192310201	9.77818186985922	216	-0.223159580263792	0.223159580263792	27.0572482806984	2
717	149.62	247.96	1.2583	6.2668215033658	9.55502228959543	217	0.147314494161064	0.147314494161064	27.2045627748594	2
718	135.74	249.74	1.228	6.11950700920474	9.70233678375649	218	0.154121104452337	0.154121104452337	27.3586838793118	2
719	131.07	249.07	1.1963	5.9653859047524	9.85645788820883	219	-0.0831378828433742	0.0831378828433742	27.4418217621552	2
720	127.98	244.51	1.2134	6.04852378759578	9.77332000536546	220	-0.111336696907205	0.111336696907205	27.5531584590624	2
721	143.43	244.7	1.2363	6.15986048450298	9.66198330845825	221	0.22315958026379	0.22315958026379	27.7763180393261	2
722	154.15	236.81	1.1904	5.93670090423919	9.88514288872204	222	-0.0641766113176914	0.0641766113176914	27.8404946506438	2
723	158.19	242.12	1.2036	6.00087751555689	9.82096627740435	223	-0.106961018862819	0.106961018862819	27.9474556695067	2
724	162.51	245.87	1.2256	6.10783853441971	9.71400525854153	224	0.111822883356584	0.111822883356584	28.0592785528632	2
725	162.78	241.39	1.2026	5.99601565106312	9.82582814189811	225	-0.349081870652293	0.349081870652293	28.4083604235155	2
726	187.55	246.54	1.2744	6.34509752171541	9.47674627124582	226	-0.0335468650069775	0.0335468650069775	28.4419072885225	2
727	191.25	238.78	1.2813	6.37864438672239	9.44319940623884	227	0.057370001026424	0.057370001026424	28.4992772895489	2
728	187.51	233.18	1.2695	6.32127438569597	9.50056940726527	228	0.261082123315155	0.261082123315155	28.7603594128641	2
729	181.94	236.7	1.2158	6.06019226238081	9.76165153058042	229	-0.028685000513212	0.028685000513212	28.7890444133773	2
730	141.85	234.43	1.2217	6.08887726289402	9.73296653006721	230	0.123491358141619	0.123491358141619	28.9125357715189	2
731	136.16	236.6	1.1963	5.9653859047524	9.85645788820883	231	0.0189612715256828	0.0189612715256828	28.9314970430446	2
732	135.62	241.43	1.1924	5.94642463322672	9.87541915973451	232	-0.0330606785576002	0.0330606785576002	28.9645577216022	2
733	152.48	237.68	1.1992	5.97948531178432	9.84235848117691	233	-0.114253815603465	0.114253815603465	29.0788115372057	2
734	139.48	264.2	1.2227	6.09373912738779	9.72810466557345	234	0.0121546612344119	0.0121546612344119	29.0909661984401	2
735	142.28	260.17	1.2202	6.08158446615338	9.74025932680786	235	-0.00243093224688273	0.00243093224688273	29.093397130687	2
736	140.62	264.81	1.2207	6.08401539840026	9.73782839456098	236	0.0923754253815243	0.0923754253815243	29.1857725560685	2
737	132.46	270.73	1.2017	5.99163997301873	9.8302038199425	237	-0.180375172718662	0.180375172718662	29.3661477287872	2
738	130.09	258.69	1.2388	6.1720151457374	9.64982864722384	238	0.311159327600929	0.311159327600929	29.6773070563881	2
739	121.53	267.28	1.1748	5.86085581813647	9.96098797482477	239	0.745323826894101	0.745323826894101	30.4226308832822	2
740	64.885	259.86	1.0215	5.11553199124236	10.7063118017189	240	0.0165303392788019	0.0165303392788019	30.439161222561	2
741	68.663	263.57	1.0181	5.09900165196356	10.7228421409977	241	0.00243093224688096	0.00243093224688096	30.4415921548079	2
742	58.804	259	1.0176	5.09657071971668	10.7252730732446	242	-0.0165303392787983	0.0165303392787983	30.4581224940867	2
743	65.731	257	1.021	5.11310105899548	10.7087427339658	243	-0.173082375978018	0.173082375978018	30.6312048700647	2
744	66.675	246.65	1.0566	5.2861834349735	10.5356603579877	244	0.182806104965547	0.182806104965547	30.8140109750302	2
745	59.297	252.63	1.019	5.10337733000795	10.7184664629533	245	-0.0170165257281756	0.0170165257281756	30.8310275007584	2
746	57.193	251.5	1.0225	5.12039385573613	10.7014499372251	246	0.0170165257281756	0.0170165257281756	30.8480440264866	2
747	64.017	254.22	1.019	5.10337733000795	10.7184664629533	247	-0.0145855934812946	0.0145855934812946	30.8626296199679	2
748	46.37	268.44	1.022	5.11796292348925	10.703880869472	248	0.00729279674064642	0.00729279674064642	30.8699224167085	2
749	61.065	266.82	1.0205	5.1106701267486	10.7111736662126	249	-0.00972372898752738	0.00972372898752738	30.879646145696	2
750	57.136	267.97	1.0225	5.12039385573613	10.7014499372251	250	-0.0116684747850364	0.0116684747850364	30.8913146204811	2
751	52.361	256.38	1.0249	5.13206233052116	10.6897814624401	251	0.0354916108044812	0.0354916108044812	30.9268062312856	2
752	48.653	263.56	1.0176	5.09657071971668	10.7252730732446	252	0.00243093224688273	0.00243093224688273	30.9292371635324	2
753	54.531	262.68	1.0171	5.0941397874698	10.7277040054914	253	0.00243093224688273	0.00243093224688273	30.9316680957793	2
754	53.703	262.1	1.0166	5.09170885522292	10.7301349377383	254	-0.0140994070319174	0.0140994070319174	30.9457675028112	2
755	55.052	263.56	1.0195	5.10580826225484	10.7160355307064	255	0.00243093224688273	0.00243093224688273	30.9481984350581	2
756	57.742	263.77	1.019	5.10337733000795	10.7184664629533	256	0	0	30.9481984350581	2
757	58.446	256.69	1.019	5.10337733000795	10.7184664629533	257	-0.00486186449376547	0.00486186449376547	30.9530602995519	2
758	54.387	254.26	1.02	5.10823919450172	10.7136045984595	258	0.0165303392788001	0.0165303392788001	30.9695906388307	2
759	73.108	246.29	1.0166	5.09170885522292	10.7301349377383	259	-0.116198561400973	0.116198561400973	31.0857892002317	2
760	67.853	245.67	1.0405	5.20790741662389	10.6139363763373	260	0.123491358141619	0.123491358141619	31.2092805583733	2
761	62.88	250.35	1.0151	5.08441605848227	10.737427734479	261	-0.0213922037725638	0.0213922037725638	31.2306727621459	2
762	52.845	246.6	1.0195	5.10580826225484	10.7160355307064	262	0.0140994070319174	0.0140994070319174	31.2447721691778	2
763	31.722	239.21	1.0166	5.09170885522292	10.7301349377383	263	-0.0116684747850346	0.0116684747850346	31.2564406439628	2
764	27.844	243.51	1.019	5.10337733000795	10.7184664629533	264	0.00437567804438821	0.00437567804438821	31.2608163220072	2
765	26.802	244.96	1.0181	5.09900165196356	10.7228421409977	265	-0.00680661029127094	0.00680661029127094	31.2676229322985	2
766	46.652	234.57	1.0195	5.10580826225484	10.7160355307064	266	-0.00486186449376547	0.00486186449376547	31.2724847967922	2
767	39.875	238.31	1.0205	5.1106701267486	10.7111736662126	267	0.00486186449376547	0.00486186449376547	31.277346661286	2
768	44.571	232.22	1.0195	5.10580826225484	10.7160355307064	268	-0.00972372898753093	0.00972372898753093	31.2870703902735	2
769	38.935	236.27	1.0215	5.11553199124236	10.7063118017189	269	0	0	31.2870703902735	2
770	22.729	250.11	1.0215	5.11553199124236	10.7063118017189	270	0.00486186449376547	0.00486186449376547	31.2919322547673	2
771	16.607	252.42	1.0205	5.1106701267486	10.7111736662126	271	0.00923754253815368	0.00923754253815368	31.3011697973054	2
772	19.745	244.58	1.0186	5.10143258421045	10.7204112087508	272	0	0	31.3011697973054	2
773	32.814	239.63	1.0186	5.10143258421045	10.7204112087508	273	0.00972372898752916	0.00972372898752916	31.310893526293	2
774	35.173	236.04	1.0166	5.09170885522292	10.7301349377383	274	-0.00729279674064642	0.00729279674064642	31.3181863230336	2
775	29.65	241.87	1.0181	5.09900165196356	10.7228421409977	275	0.00243093224688096	0.00243093224688096	31.3206172552805	2
776	46.595	244.4	1.0176	5.09657071971668	10.7252730732446	276	-0.0116684747850346	0.0116684747850346	31.3322857300655	2
777	45.321	251.16	1.02	5.10823919450172	10.7136045984595	277	0.0238231360194465	0.0238231360194465	31.356108866085	2
778	51.796	253.24	1.0151	5.08441605848227	10.737427734479	278	-0.00972372898752916	0.00972372898752916	31.3658325950725	2
779	53.897	234.67	1.0171	5.0941397874698	10.7277040054914	279	-0.00486186449376369	0.00486186449376369	31.3706944595663	2
780	54.927	239.04	1.0181	5.09900165196356	10.7228421409977	280	0.00729279674064642	0.00729279674064642	31.3779872563069	2
781	51.405	239.85	1.0166	5.09170885522292	10.7301349377383	281	-0.0165303392788001	0.0165303392788001	31.3945175955857	2
782	35.262	246.9	1.02	5.10823919450172	10.7136045984595	282	0.0116684747850346	0.0116684747850346	31.4061860703708	2
783	32.015	252.12	1.0176	5.09657071971668	10.7252730732446	283	-0.0189612715256828	0.0189612715256828	31.4251473418964	2
784	34.033	254.76	1.0215	5.11553199124236	10.7063118017189	284	0.0121546612344137	0.0121546612344137	31.4373020031309	2
785	43.841	257.48	1.019	5.10337733000795	10.7184664629533	285	-0.0170165257281756	0.0170165257281756	31.454318528859	2
786	40.645	259.14	1.0225	5.12039385573613	10.7014499372251	286	0.00972372898752738	0.00972372898752738	31.4640422578466	2
787	25.621	263.05	1.0205	5.1106701267486	10.7111736662126	287	0.0072927967406482	0.0072927967406482	31.4713350545872	2
788	16.982	261.55	1.019	5.10337733000795	10.7184664629533	288	0.00680661029126917	0.00680661029126917	31.4781416648785	2
789	15.65	264.63	1.0176	5.09657071971668	10.7252730732446	289	-0.0165303392787983	0.0165303392787983	31.4946720041573	2
790	17.85	266.14	1.021	5.11310105899548	10.7087427339658	290	-0.00486186449376547	0.00486186449376547	31.499533868651	2
791	14.165	265.34	1.022	5.11796292348925	10.703880869472	291	0.00243093224688096	0.00243093224688096	31.5019648008979	2
792	34.415	240.42	1.0215	5.11553199124236	10.7063118017189	292	0.0165303392788019	0.0165303392788019	31.5184951401767	2
793	41.067	232.57	1.0181	5.09900165196356	10.7228421409977	293	-0.00243093224688273	0.00243093224688273	31.5209260724236	2
794	41.657	231.86	1.0186	5.10143258421045	10.7204112087508	294	-0.00923754253815368	0.00923754253815368	31.5301636149618	2
795	45.23	232.97	1.0205	5.1106701267486	10.7111736662126	295	-0.0379225430513621	0.0379225430513621	31.5680861580131	2
796	63.732	237.1	1.0283	5.14859266979996	10.6732511231613	296	0.0544528823301622	0.0544528823301622	31.6225390403433	2
797	72.041	235.46	1.0171	5.0941397874698	10.7277040054914	297	-0.0092375425381519	0.0092375425381519	31.6317765828814	2
798	73.617	242.55	1.019	5.10337733000795	10.7184664629533	298	-0.270805852302685	0.270805852302685	31.9025824351841	2
799	81.553	238.75	1.0747	5.37418318231064	10.4476606106506	299	0.0262540682663293	0.0262540682663293	31.9288365034504	2
800	74.885	232.71	1.0693	5.34792911404431	10.4739146789169	300	0.140021697420417	0.140021697420417	32.0688582008709	2
801	79.61	230.39	1.0405	5.20790741662389	10.6139363763373	301	0.0948063576284088	0.0948063576284088	32.1636645584993	2
802	58.509	235.2	1.021	5.11310105899548	10.7087427339658	302	0.0213922037725638	0.0213922037725638	32.1850567622718	2
803	56.584	234.93	1.0166	5.09170885522292	10.7301349377383	303	-0.0782760183496087	0.0782760183496087	32.2633327806214	2
804	67.554	238.91	1.0327	5.16998487357253	10.6518589193887	304	0.0617456790708086	0.0617456790708086	32.3250784596923	2
805	61.986	247.98	1.02	5.10823919450172	10.7136045984595	305	-0.403534752982456	0.403534752982456	32.7286132126747	2
806	78.896	256.54	1.103	5.51177394748417	10.3100698454771	306	0.351026616449799	0.351026616449799	33.0796398291245	2
807	72.478	264.76	1.0308	5.16074733103437	10.6610964619269	307	-0.0165303392787983	0.0165303392787983	33.0961701684033	2
808	69.126	261.03	1.0342	5.17727767031317	10.6445661226481	308	-0.0116684747850364	0.0116684747850364	33.1078386431883	2
809	71.82	265.36	1.0366	5.18894614509821	10.632897647863	309	0.0875135608877624	0.0875135608877624	33.1953522040761	2
810	80.382	269.5	1.0186	5.10143258421045	10.7204112087508	310	-0.142452629667302	0.142452629667302	33.3378048337434	2
811	80.043	272.7	1.0479	5.24388521387775	10.5779585790835	311	-0.0899444931346434	0.0899444931346434	33.4277493268781	2
812	82.562	278.64	1.0664	5.33382970701239	10.4880140859488	312	-0.0617456790708086	0.0617456790708086	33.4894950059489	2
813	97.151	277.15	1.0791	5.3955753860832	10.426268406878	313	-0.43465068574255	0.43465068574255	33.9241456916914	2
814	107.78	264.83	1.1685	5.83022607182575	9.99161772113548	314	0.0262540682663293	0.0262540682663293	33.9503997599577	2
815	107.52	267.13	1.1631	5.80397200355942	10.0178717894018	315	-0.111336696907209	0.111336696907209	34.0617364568649	2
816	120.06	275.61	1.186	5.91530870046663	9.9065350924946	316	-0.00729279674064642	0.00729279674064642	34.0690292536056	2
817	119.96	275.69	1.1875	5.92260149720728	9.89924229575396	317	0.0238231360194465	0.0238231360194465	34.092852389625	2
818	123.03	271.62	1.1826	5.89877836118783	9.9230654317734	318	0.206629240984993	0.206629240984993	34.29948163061	2
819	116.6	276.05	1.1401	5.69214912020284	10.1296946727584	319	-0.0855688150902552	0.0855688150902552	34.3850504457003	2
820	118.05	274.65	1.1577	5.77771793529309	10.0441258576681	320	-0.215866783523147	0.215866783523147	34.6009172292234	2
821	125.16	274.92	1.2021	5.99358471881624	9.828259074145	321	0.0520219500832813	0.0520219500832813	34.6529391793067	2
822	123.97	273.1	1.1914	5.94156276873296	9.88028102422828	322	0.360750345437328	0.360750345437328	35.013689524744	2
823	111.2	266.89	1.1172	5.58081242329563	10.2410313696656	323	-0.0855688150902569	0.0855688150902569	35.0992583398343	2
824	111.36	264.74	1.1348	5.66638123838589	10.1554625545753	324	-0.0875135608877606	0.0875135608877606	35.1867719007221	2
825	99.174	266.15	1.1528	5.75389479927365	10.0679489936876	325	0.379711616963011	0.379711616963011	35.5664835176851	2
826	87.108	257.59	1.0747	5.37418318231064	10.4476606106506	326	0.177944240471781	0.177944240471781	35.7444277581569	2
827	85.613	253.42	1.0381	5.19623894183886	10.6256048511224	327	0.0879997473371379	0.0879997473371379	35.832427505494	2
828	58.235	233.87	1.02	5.10823919450172	10.7136045984595	328	-0.0072927967406482	0.0072927967406482	35.8397203022346	2
829	57.442	233	1.0215	5.11553199124236	10.7063118017189	329	-0.0379225430513621	0.0379225430513621	35.877642845286	2
830	54.391	240.27	1.0293	5.15345453429373	10.6683892586675	330	0.0330606785576002	0.0330606785576002	35.9107035238436	2
831	56.451	238.36	1.0225	5.12039385573613	10.7014499372251	331	0.0145855934812928	0.0145855934812928	35.9252891173249	2
832	57.639	240.8	1.0195	5.10580826225484	10.7160355307064	332	0.00680661029127094	0.00680661029127094	35.9320957276162	2
833	59.077	239.81	1.0181	5.09900165196356	10.7228421409977	333	-0.0641766113176931	0.0641766113176931	35.9962723389339	2
834	68.974	245	1.0313	5.16317826328126	10.65866552968	334	0.0476462720388913	0.0476462720388913	36.0439186109728	2
835	70.152	244.71	1.0215	5.11553199124236	10.7063118017189	335	-0.317965937892199	0.317965937892199	36.3618845488649	2
836	88.673	257.89	1.0869	5.43349792913456	10.3883458638267	336	-0.0641766113176931	0.0641766113176931	36.4260611601826	2
837	89.227	262.78	1.1001	5.49767454045226	10.324169252509	337	0.403534752982457	0.403534752982457	36.8295959131651	2
838	72.971	251.22	1.0171	5.0941397874698	10.7277040054914	338	-0.296573734119637	0.296573734119637	37.1261696472847	2
839	81.155	236.32	1.0781	5.39071352158944	10.4311302713718	339	0.025767881816952	0.025767881816952	37.1519375291017	2
840	87.194	237.33	1.0728	5.36494563977248	10.4568981531887	340	0.256706445270767	0.256706445270767	37.4086439743725	2
841	72.368	232.75	1.02	5.10823919450172	10.7136045984595	341	-0.299004666366519	0.299004666366519	37.707648640739	2
842	74.926	231.6	1.0815	5.40724386086824	10.414599932093	342	0.30581127665779	0.30581127665779	38.0134599173968	2
843	64.819	233.17	1.0186	5.10143258421045	10.7204112087508	343	-0.0165303392788001	0.0165303392788001	38.0299902566756	2
844	65.769	235.49	1.022	5.11796292348925	10.703880869472	344	-0.28928093737899	0.28928093737899	38.3192711940546	2
845	61.231	256.27	1.0815	5.40724386086824	10.414599932093	345	0.0495910178363985	0.0495910178363985	38.368862211891	2
846	82.323	248.38	1.0713	5.35765284303184	10.4641909499294	346	-0.106961018862819	0.106961018862819	38.4758232307538	2
847	92.433	242.14	1.0933	5.46461386189466	10.3572299310666	347	0.0879997473371379	0.0879997473371379	38.5638229780909	2
848	88.505	255.83	1.0752	5.37661411455752	10.4452296784037	348	0.0690384758114568	0.0690384758114568	38.6328614539024	2
849	94.864	245.87	1.061	5.30757563874606	10.5142681542152	349	-0.163844833439866	0.163844833439866	38.7967062873422	2
850	98.786	233.08	1.0947	5.47142047218593	10.3504233207753	350	-0.403534752982456	0.403534752982456	39.2002410403247	2
851	127.62	233.21	1.1777	5.87495522516838	9.94688856779285	351	-0.125922290388502	0.125922290388502	39.3261633307132	2
852	135.64	244.91	1.2036	6.00087751555689	9.82096627740435	352	0.0899444931346451	0.0899444931346451	39.4161078238478	2
853	122.83	246.88	1.1851	5.91093302242224	9.91091077053899	353	0.0593147468239259	0.0593147468239259	39.4754225706718	2
854	120.73	242.89	1.1729	5.85161827559831	9.97022551736292	354	0.0213922037725638	0.0213922037725638	39.4968147744443	2
855	124.16	238.41	1.1685	5.83022607182575	9.99161772113548	355	-0.0140994070319174	0.0140994070319174	39.5109141814762	2
856	111.7	237.74	1.1714	5.84432547885767	9.97751831410357	356	0.028685000513212	0.028685000513212	39.5395991819895	2
857	117.85	236.72	1.1655	5.81564047834446	10.0062033146168	357	0.127867036186005	0.127867036186005	39.6674662181755	2
858	108.21	237.72	1.1392	5.68777344215845	10.1340703508028	358	-0.0923754253815243	0.0923754253815243	39.759841643557	2
859	109.74	243.31	1.1582	5.78014886753997	10.0416949254213	359	0.140021697420417	0.140021697420417	39.8998633409774	2
860	107.47	249.41	1.1294	5.64012717011956	10.1817166228417	360	0.144883561914185	0.144883561914185	40.0447469028916	2
861	100.51	256.93	1.0996	5.49524360820537	10.3266001847559	361	-0.0427844075451294	0.0427844075451294	40.0875313104367	2
862	89.992	248.32	1.1084	5.5380280157505	10.2838157772107	362	0.0452153397920103	0.0452153397920103	40.1327466502287	2
863	100.59	250.27	1.0991	5.49281267595849	10.3290311170027	363	-0.121060425894736	0.121060425894736	40.2538070761235	2
864	103.95	240.63	1.124	5.61387310185323	10.207970691108	364	-0.1424526296673	0.1424526296673	40.3962597057908	2
865	115.23	239.49	1.1533	5.75632573152053	10.0655180614407	365	-0.0262540682663293	0.0262540682663293	40.4225137740571	2
866	111.78	246.54	1.1587	5.78257979978686	10.0392639931744	366	-0.140021697420419	0.140021697420419	40.5625354714775	2
867	113.82	251.48	1.1875	5.92260149720728	9.89924229575396	367	0.3179659378922	0.3179659378922	40.8805014093697	2
868	109.59	254.9	1.1221	5.60463555931508	10.2172082336462	368	-0.22753525830818	0.22753525830818	41.1080366676779	2
869	122.37	257.32	1.1689	5.83217081762326	9.98967297533798	369	-0.0855688150902552	0.0855688150902552	41.1936054827681	2
870	123.49	273.34	1.1865	5.91773963271351	9.90410416024772	370	0.476948906838299	0.476948906838299	41.6705543896064	2
871	106.41	279.77	1.0884	5.44079072587521	10.381053067086	371	-0.0782760183496087	0.0782760183496087	41.748830407956	2
872	97.558	279.49	1.1045	5.51906674422482	10.3027770487364	372	0.220728648016911	0.220728648016911	41.969559055973	2
873	88.234	279.4	1.0591	5.29833809620791	10.5235056967533	373	0.0189612715256811	0.0189612715256811	41.9885203274986	2
874	89.812	268.45	1.0552	5.27937682468223	10.542466968279	374	0.152176358654831	0.152176358654831	42.1406966861535	2
875	83.96	266.49	1.0239	5.1272004660274	10.6946433269338	375	-0.408396617476221	0.408396617476221	42.5490933036297	2
876	77.976	255.27	1.1079	5.53559708350362	10.2862467094576	376	0.417634160014373	0.417634160014373	42.9667274636441	2
877	75.057	255.72	1.022	5.11796292348925	10.703880869472	377	0.00972372898752916	0.00972372898752916	42.9764511926316	2
878	53.434	277.4	1.02	5.10823919450172	10.7136045984595	378	-0.0140994070319156	0.0140994070319156	42.9905505996635	2
879	42.077	269.47	1.0229	5.12233860153363	10.6995051914276	379	0.0233369495700693	0.0233369495700693	43.0138875492336	2
880	43.95	272.95	1.0181	5.09900165196356	10.7228421409977	380	-0.00680661029127094	0.00680661029127094	43.0206941595249	2
881	42.955	268.45	1.0195	5.10580826225484	10.7160355307064	381	0.00680661029127094	0.00680661029127094	43.0275007698161	2
882	44.957	276.72	1.0181	5.09900165196356	10.7228421409977	382	0	0	43.0275007698161	2
883	51.845	261.59	1.0181	5.09900165196356	10.7228421409977	383	-0.0165303392788019	0.0165303392788019	43.0440311090949	2
884	54.713	272.65	1.0215	5.11553199124236	10.7063118017189	384	0.00972372898753093	0.00972372898753093	43.0537548380825	2
885	61.522	276.99	1.0195	5.10580826225484	10.7160355307064	385	-0.00486186449376547	0.00486186449376547	43.0586167025762	2
886	63.477	276.79	1.0205	5.1106701267486	10.7111736662126	386	0.0379225430513639	0.0379225430513639	43.0965392456276	2
887	52.64	279.97	1.0127	5.07274758369724	10.749096209264	387	-0.0213922037725638	0.0213922037725638	43.1179314494002	2
888	57.042	277.47	1.0171	5.0941397874698	10.7277040054914	388	-0.0189612715256811	0.0189612715256811	43.1368927209258	2
889	48.432	279.42	1.021	5.11310105899548	10.7087427339658	389	0.0140994070319174	0.0140994070319174	43.1509921279577	2
890	58.076	274.54	1.0181	5.09900165196356	10.7228421409977	390	-0.0257678818169538	0.0257678818169538	43.1767600097747	2
891	63.187	276.63	1.0234	5.12476953378052	10.6970742591807	391	-0.166275765686747	0.166275765686747	43.3430357754615	2
892	69.657	277.67	1.0576	5.29104529946726	10.530798493494	392	0.182806104965547	0.182806104965547	43.525841880427	2
893	54.384	254.48	1.02	5.10823919450172	10.7136045984595	393	0.00680661029127094	0.00680661029127094	43.5326484907183	2
894	45.473	249.94	1.0186	5.10143258421045	10.7204112087508	394	-0.0116684747850346	0.0116684747850346	43.5443169655033	2
895	38.426	251.13	1.021	5.11310105899548	10.7087427339658	395	0.0116684747850346	0.0116684747850346	43.5559854402883	2
896	37.619	248.87	1.0186	5.10143258421045	10.7204112087508	396	-0.00437567804438821	0.00437567804438821	43.5603611183327	2
897	30.573	252.26	1.0195	5.10580826225484	10.7160355307064	397	0.00243093224688273	0.00243093224688273	43.5627920505796	2
898	39.158	257.24	1.019	5.10337733000795	10.7184664629533	398	-0.00243093224688273	0.00243093224688273	43.5652229828265	2
899	41.263	261.05	1.0195	5.10580826225484	10.7160355307064	399	0.00243093224688273	0.00243093224688273	43.5676539150734	2
900	46.031	250.73	1.019	5.10337733000795	10.7184664629533	400	0.00437567804438821	0.00437567804438821	43.5720295931178	2
901	16.616	231.83	1.0181	5.09900165196356	10.7228421409977	401	-0.00243093224688273	0.00243093224688273	43.5744605253646	2
902	15.889	234.69	1.0186	5.10143258421045	10.7204112087508	402	-0.00194474579750548	0.00194474579750548	43.5764052711622	2
903	12.85	237.1	1.019	5.10337733000795	10.7184664629533	403	-0.00972372898752916	0.00972372898752916	43.5861290001497	2
904	12.202	237.38	1.021	5.11310105899548	10.7087427339658	404	0.00729279674064642	0.00729279674064642	43.5934217968903	2
905	17.959	238.32	1.0195	5.10580826225484	10.7160355307064	405	0.00680661029127094	0.00680661029127094	43.6002284071816	2
906	25.008	249.93	1.0181	5.09900165196356	10.7228421409977	406	0.00729279674064642	0.00729279674064642	43.6075212039222	2
907	41.67	236.94	1.0166	5.09170885522292	10.7301349377383	407	-0.0165303392788001	0.0165303392788001	43.624051543201	2
908	40.926	244.7	1.02	5.10823919450172	10.7136045984595	408	0.00923754253815368	0.00923754253815368	43.6332890857392	2
909	33.683	249.8	1.0181	5.09900165196356	10.7228421409977	409	-0.00923754253815368	0.00923754253815368	43.6425266282774	2
910	32.088	250.95	1.02	5.10823919450172	10.7136045984595	410	-0.0213922037725638	0.0213922037725638	43.6639188320499	2
911	16.031	263.66	1.0244	5.12963139827428	10.692212394687	411	0.0306297463107175	0.0306297463107175	43.6945485783606	2
912	21.029	264.19	1.0181	5.09900165196356	10.7228421409977	412	-0.00680661029127094	0.00680661029127094	43.7013551886519	2
913	24.033	256.7	1.0195	5.10580826225484	10.7160355307064	413	0	0	43.7013551886519	2
914	29.541	256.53	1.0195	5.10580826225484	10.7160355307064	414	-0.0213922037725638	0.0213922037725638	43.7227473924245	2
915	44.191	256.09	1.0239	5.1272004660274	10.6946433269338	415	-0.0593147468239277	0.0593147468239277	43.7820621392484	2
916	51.023	258.09	1.0361	5.18651521285133	10.6353285801099	416	0.0471600855895158	0.0471600855895158	43.8292222248379	2
917	52.118	270.91	1.0264	5.13935512726181	10.6824886656994	417	0.047646272038893	0.047646272038893	43.8768684968768	2
918	51.447	267.03	1.0166	5.09170885522292	10.7301349377383	418	-0.00729279674064642	0.00729279674064642	43.8841612936175	2
919	44.902	262.68	1.0181	5.09900165196356	10.7228421409977	419	-0.0213922037725638	0.0213922037725638	43.90555349739	2
920	43.642	276.42	1.0225	5.12039385573613	10.7014499372251	420	0.0286850005132102	0.0286850005132102	43.9342384979032	2
921	36.249	279.69	1.0166	5.09170885522292	10.7301349377383	421	-0.0306297463107157	0.0306297463107157	43.9648682442139	2
922	30.557	275.26	1.0229	5.12233860153363	10.6995051914276	422	0.0233369495700693	0.0233369495700693	43.988205193784	2
923	28.262	275.26	1.0181	5.09900165196356	10.7228421409977	423	0	0	43.988205193784	2
924	25.82	274.75	1.0181	5.09900165196356	10.7228421409977	424	-0.0140994070319174	0.0140994070319174	44.0023046008159	2
925	42.537	270.46	1.021	5.11310105899548	10.7087427339658	425	0.00243093224688096	0.00243093224688096	44.0047355330628	2
926	32.313	256.56	1.0205	5.1106701267486	10.7111736662126	426	0.0262540682663293	0.0262540682663293	44.0309896013291	2
927	34.637	259.9	1.0151	5.08441605848227	10.737427734479	427	-0.0286850005132102	0.0286850005132102	44.0596746018423	2
928	37.725	259.16	1.021	5.11310105899548	10.7087427339658	428	0.0116684747850346	0.0116684747850346	44.0713430766274	2
929	41.581	268.2	1.0186	5.10143258421045	10.7204112087508	429	-0.0189612715256811	0.0189612715256811	44.0903043481531	2
930	27.969	273.06	1.0225	5.12039385573613	10.7014499372251	430	0.0311159327600912	0.0311159327600912	44.1214202809132	2
931	25.507	279.5	1.0161	5.08927792297604	10.7325658699852	431	0.0213922037725638	0.0213922037725638	44.1428124846857	2
932	16.217	279.14	1.0117	5.06788571920347	10.7539580737578	432	-0.0165303392787983	0.0165303392787983	44.1593428239645	2
933	15.305	269.95	1.0151	5.08441605848227	10.737427734479	433	-0.0359777972538566	0.0359777972538566	44.1953206212184	2
934	12.865	269.1	1.0225	5.12039385573613	10.7014499372251	434	0.00486186449376191	0.00486186449376191	44.2001824857121	2
935	10.213	263.3	1.0215	5.11553199124236	10.7063118017189	435	-0.0092375425381519	0.0092375425381519	44.2094200282503	2
936	38.253	256.25	1.0234	5.12476953378052	10.6970742591807	436	0.00437567804438999	0.00437567804438999	44.2137957062947	2
937	28.045	235.96	1.0225	5.12039385573613	10.7014499372251	437	0.0262540682663275	0.0262540682663275	44.240049774561	2
938	27.432	238.52	1.0171	5.0941397874698	10.7277040054914	438	-0.0165303392788001	0.0165303392788001	44.2565801138398	2
939	23.217	235.52	1.0205	5.1106701267486	10.7111736662126	439	-0.00243093224688096	0.00243093224688096	44.2590110460867	2
940	24.054	232.48	1.021	5.11310105899548	10.7087427339658	440	0.00972372898752916	0.00972372898752916	44.2687347750742	2
941	15.406	232.69	1.019	5.10337733000795	10.7184664629533	441	0.0092375425381519	0.0092375425381519	44.2779723176124	2
942	19.186	239.45	1.0171	5.0941397874698	10.7277040054914	442	-0.00243093224688273	0.00243093224688273	44.2804032498592	2
943	11.242	234.93	1.0176	5.09657071971668	10.7252730732446	443	-0.0189612715256828	0.0189612715256828	44.2993645213849	2
944	10.857	242.34	1.0215	5.11553199124236	10.7063118017189	444	0	0	44.2993645213849	2
945	18.542	256.52	1.0215	5.11553199124236	10.7063118017189	445	0.0262540682663293	0.0262540682663293	44.3256185896513	2
946	27.895	262.04	1.0161	5.08927792297604	10.7325658699852	446	-0.0121546612344101	0.0121546612344101	44.3377732508857	2
947	35.646	267.75	1.0186	5.10143258421045	10.7204112087508	447	-0.0140994070319191	0.0140994070319191	44.3518726579176	2
948	29.731	266.93	1.0215	5.11553199124236	10.7063118017189	448	0.00486186449376547	0.00486186449376547	44.3567345224114	2
949	38.19	270.07	1.0205	5.1106701267486	10.7111736662126	449	-0.0116684747850329	0.0116684747850329	44.3684029971964	2
950	40.004	272.54	1.0229	5.12233860153363	10.6995051914276	450	0.028198814063833	0.028198814063833	44.3966018112602	2
951	67.575	276.48	1.0171	5.0941397874698	10.7277040054914	451	-0.075845086102726	0.075845086102726	44.4724468973629	2
952	74.79	272.61	1.0327	5.16998487357253	10.6518589193887	452	0.0666075435645741	0.0666075435645741	44.5390544409275	2
953	59.787	278.22	1.019	5.10337733000795	10.7184664629533	453	-0.0213922037725656	0.0213922037725656	44.5604466447001	2
954	58.65	273.95	1.0234	5.12476953378052	10.6970742591807	454	0.0257678818169538	0.0257678818169538	44.586214526517	2
955	43.072	261.12	1.0181	5.09900165196356	10.7228421409977	455	-0.00243093224688273	0.00243093224688273	44.5886454587639	2
956	40.083	265.2	1.0186	5.10143258421045	10.7204112087508	456	-0.0209060173231865	0.0209060173231865	44.6095514760871	2
957	33.493	273.5	1.0229	5.12233860153363	10.6995051914276	457	0.0116684747850329	0.0116684747850329	44.6212199508721	2
958	29.751	267.32	1.0205	5.1106701267486	10.7111736662126	458	0.00486186449376547	0.00486186449376547	44.6260818153659	2
959	22.579	268.19	1.0195	5.10580826225484	10.7160355307064	459	0.00437567804438821	0.00437567804438821	44.6304574934103	2
960	16.373	256	1.0186	5.10143258421045	10.7204112087508	460	-0.00680661029127094	0.00680661029127094	44.6372641037016	2
961	21.187	268.6	1.02	5.10823919450172	10.7136045984595	461	0.0165303392788001	0.0165303392788001	44.6537944429804	2
962	25.442	264.25	1.0166	5.09170885522292	10.7301349377383	462	-0.0140994070319174	0.0140994070319174	44.6678938500123	2
963	29.937	265.16	1.0195	5.10580826225484	10.7160355307064	463	0.00243093224688273	0.00243093224688273	44.6703247822592	2
964	24.462	258.73	1.019	5.10337733000795	10.7184664629533	464	-0.0072927967406482	0.0072927967406482	44.6776175789998	2
965	21.059	240.3	1.0205	5.1106701267486	10.7111736662126	465	0	0	44.6776175789998	2
966	19.981	234.5	1.0205	5.1106701267486	10.7111736662126	466	0.00486186449376547	0.00486186449376547	44.6824794434936	2
967	26.856	238.18	1.0195	5.10580826225484	10.7160355307064	467	0.00680661029127094	0.00680661029127094	44.6892860537849	2
968	36.817	240.47	1.0181	5.09900165196356	10.7228421409977	468	-0.00680661029127094	0.00680661029127094	44.6960926640761	2
969	36.925	230.85	1.0195	5.10580826225484	10.7160355307064	469	0.0116684747850346	0.0116684747850346	44.7077611388612	2
970	59.776	231.03	1.0171	5.0941397874698	10.7277040054914	470	-0.0330606785575984	0.0330606785575984	44.7408218174188	2
971	58.559	233.57	1.0239	5.1272004660274	10.6946433269338	471	0.0281988140638347	0.0281988140638347	44.7690206314826	2
972	44.023	236.15	1.0181	5.09900165196356	10.7228421409977	472	-0.448750092774468	0.448750092774468	45.2177707242571	2
973	78.311	256.79	1.1104	5.54775174473803	10.2740920482232	473	0.157038223148595	0.157038223148595	45.3748089474057	2
974	82.102	254.52	1.0781	5.39071352158944	10.4311302713718	474	-0.0904306795840206	0.0904306795840206	45.4652396269897	2
975	93.421	266.43	1.0967	5.48114420117346	10.3406995917878	475	-0.00486186449376369	0.00486186449376369	45.4701014914834	2
976	97.201	263.99	1.0977	5.48600606566722	10.335837727294	476	-0.0593147468239295	0.0593147468239295	45.5294162383074	2
977	100.81	244.09	1.1099	5.54532081249115	10.2765229804701	477	-0.327203480430352	0.327203480430352	45.8566197187377	2
978	124.27	260.39	1.1772	5.8725242929215	9.94931950003973	478	-0.104530086615938	0.104530086615938	45.9611498053537	2
979	125.08	261.49	1.1987	5.97705437953744	9.84478941342379	479	0.229966190555064	0.229966190555064	46.1911159959087	2
980	131.19	264.17	1.1514	5.74708818898238	10.0747556039789	480	-0.391380091748044	0.391380091748044	46.5824960876568	2
981	139.15	269.89	1.2319	6.13846828073042	9.68337551223081	481	0.0092375425381519	0.0092375425381519	46.5917336301949	2
982	139.27	269.07	1.23	6.12923073819227	9.69261305476897	482	0.0952925440777843	0.0952925440777843	46.6870261742727	2
983	143.65	267.46	1.2104	6.03393819411448	9.78790559884675	483	-0.0359777972538584	0.0359777972538584	46.7230039715266	2
984	141.22	265.76	1.2178	6.06991599136834	9.75192780159289	484	0.0145855934812928	0.0145855934812928	46.7375895650079	2
985	134.28	252.89	1.2148	6.05533039788705	9.76651339507418	485	-0.0763312725521015	0.0763312725521015	46.81392083756	2
986	139.33	249.56	1.2305	6.13166167043915	9.69018212252208	486	0.194960766199957	0.194960766199957	47.0088816037599	2
987	131.31	250.23	1.1904	5.93670090423919	9.88514288872204	487	0.0807069505964932	0.0807069505964932	47.0895885543564	2
988	131.52	241.45	1.1738	5.8559939536427	9.96584983931853	488	-0.228021444757557	0.228021444757557	47.317609999114	2
989	145.11	230.66	1.2207	6.08401539840026	9.73782839456098	489	0.106961018862817	0.106961018862817	47.4245710179768	2
990	145.1	240.88	1.1987	5.97705437953744	9.84478941342379	490	-0.0262540682663257	0.0262540682663257	47.4508250862431	2
991	138.6	242.02	1.2041	6.00330844780377	9.81853534515747	491	0.0452153397920085	0.0452153397920085	47.4960404260351	2
992	133.55	267.18	1.1948	5.95809310801176	9.86375068494948	492	-0.0782760183496087	0.0782760183496087	47.5743164443847	2
993	143.53	267.43	1.2109	6.03636912636137	9.78547466659987	493	0.180375172718666	0.180375172718666	47.7546916171034	2
994	151.62	276.18	1.1738	5.8559939536427	9.96584983931853	494	-0.282474327087719	0.282474327087719	48.0371659441911	2
995	161.7	267.91	1.2319	6.13846828073042	9.68337551223081	495	0.296573734119635	0.296573734119635	48.3337396783107	2
996	157.29	268.86	1.1709	5.84189454661078	9.97994924635045	496	-0.263513055562038	0.263513055562038	48.5972527338728	2
997	158.01	279.12	1.2251	6.10540760217282	9.71643619078841	497	-0.0165303392787983	0.0165303392787983	48.6137830731516	2
998	150.18	268.6	1.2285	6.12193794145162	9.69990585150961	498	0.0709832216089623	0.0709832216089623	48.6847662947605	2
999	141.57	266.81	1.2139	6.05095471984266	9.77088907311857	499	-0.0116684747850346	0.0116684747850346	48.6964347695456	2
1000	154.08	259.87	1.2163	6.06262319462769	9.75922059833354	500	NA	NA	NA	2
1001	160.72	259.11	1.2627	6.28821370713837	9.49570754277151	1	0.180375172718662	0.180375172718662	0.180375172718662	3
1002	151.62	259.3	1.2256	6.10783853441971	9.67608271549017	2	-0.0855688150902552	0.0855688150902552	0.265943987808917	3
1003	153.36	263.32	1.2432	6.19340734950996	9.59051390039991	3	0.130784154882267	0.130784154882267	0.396728142691185	3
1004	152.5	269.45	1.2163	6.06262319462769	9.72129805528218	4	-0.147314494161066	0.147314494161066	0.54404263685225	3
1005	154.12	263.4	1.2466	6.20993768878876	9.57398356112111	5	0.00243093224688096	0.00243093224688096	0.546473569099131	3
1006	141.23	264.39	1.2461	6.20750675654188	9.576414493368	6	0.0403534752982466	0.0403534752982466	0.586827044397378	3
1007	142.9	273.56	1.2378	6.16715328124363	9.61676796866624	7	-0.0286850005132102	0.0286850005132102	0.615512044910588	3
1008	147.48	276.64	1.2437	6.19583828175684	9.58808296815303	8	0.047646272038893	0.047646272038893	0.663158316949481	3
1009	139.7	276.69	1.2339	6.14819200971795	9.63572924019192	9	0.0121546612344101	0.0121546612344101	0.675312978183891	3
1010	129.57	252.12	1.2314	6.13603734848354	9.64788390142633	10	-0.0213922037725638	0.0213922037725638	0.696705181956455	3
1011	133.31	254.38	1.2358	6.1574295522561	9.62649169765377	11	0.201767376491228	0.201767376491228	0.898472558447683	3
1012	132.03	267	1.1943	5.95566217576487	9.828259074145	12	0.0189612715256828	0.0189612715256828	0.917433829973366	3
1013	129.81	267.6	1.1904	5.93670090423919	9.84722034567068	13	-0.0641766113176931	0.0641766113176931	0.981610441291059	3
1014	130.06	278.53	1.2036	6.00087751555689	9.78304373435299	14	-0.0379225430513639	0.0379225430513639	1.01953298434242	3
1015	121.4	271.18	1.2114	6.03880005860825	9.74512119130162	15	0.182806104965547	0.182806104965547	1.20233908930797	3
1016	111.23	270.43	1.1738	5.8559939536427	9.92792729626717	16	0.0447291533426331	0.0447291533426331	1.2470682426506	3
1017	102.59	269.92	1.1646	5.81126480030007	9.9726564496098	17	0.223159580263793	0.223159580263793	1.4702278229144	3
1018	100.39	274.86	1.1187	5.58810522003628	10.1958160298736	18	-0.101612967919678	0.101612967919678	1.57184079083407	3
1019	103.6	274.39	1.1396	5.68971818795595	10.0942030619539	19	-0.178430426921159	0.178430426921159	1.75027121775523	3
1020	108.3	264.28	1.1763	5.86814861487711	9.91577263503276	20	0.0213922037725638	0.0213922037725638	1.7716634215278	3
1021	100.63	266.72	1.1719	5.84675641110455	9.93716483880532	21	0.0189612715256811	0.0189612715256811	1.79062469305348	3
1022	99.794	266.05	1.168	5.82779513957887	9.95612611033101	22	0.256706445270767	0.256706445270767	2.04733113832424	3
1023	95.27	265.14	1.1152	5.5710886943081	10.2128325556018	23	-0.0739003403052205	0.0739003403052205	2.12123147862946	3
1024	88.225	251.62	1.1304	5.64498903461332	10.1389322152966	24	-0.234828055048826	0.234828055048826	2.35605953367829	3
1025	105.94	241.74	1.1787	5.87981708966215	9.90410416024773	25	0.00729279674064642	0.00729279674064642	2.36335233041894	3
1026	105.84	236.24	1.1772	5.8725242929215	9.91139695698837	26	-0.0904306795840206	0.0904306795840206	2.45378301000296	3
1027	118.6	235.91	1.1958	5.96295497250552	9.82096627740435	27	0.00243093224688096	0.00243093224688096	2.45621394224984	3
1028	119.06	235.44	1.1953	5.96052404025864	9.82339720965123	28	-0.196905511997462	0.196905511997462	2.6531194542473	3
1029	134.94	240.61	1.2358	6.1574295522561	9.62649169765377	29	0.0948063576284088	0.0948063576284088	2.74792581187571	3
1030	133.27	239.37	1.2163	6.06262319462769	9.72129805528218	30	-0.142452629667302	0.142452629667302	2.89037844154301	3
1031	145.37	232.6	1.2456	6.205075824295	9.57884542561488	31	0.0072927967406482	0.0072927967406482	2.89767123828366	3
1032	138.75	233.7	1.2441	6.19778302755435	9.58613822235553	32	0.075845086102726	0.075845086102726	2.97351632438639	3
1033	137.5	230.03	1.2285	6.12193794145162	9.66198330845825	33	0.0262540682663275	0.0262540682663275	2.99977039265271	3
1034	130.95	230.52	1.2231	6.09568387318529	9.68823737672458	34	0.161413901192983	0.161413901192983	3.1611842938457	3
1035	125.45	233.1	1.1899	5.93426997199231	9.84965127791756	35	-0.0262540682663293	0.0262540682663293	3.18743836211203	3
1036	118.27	243.51	1.1953	5.96052404025864	9.82339720965123	36	0.0189612715256828	0.0189612715256828	3.20639963363771	3
1037	115.05	245.93	1.1914	5.94156276873296	9.84235848117692	37	0.00243093224688096	0.00243093224688096	3.20883056588459	3
1038	111.12	258.87	1.1909	5.93913183648608	9.8447894134238	38	-0.182806104965545	0.182806104965545	3.39163667085013	3
1039	125.74	255.67	1.2285	6.12193794145162	9.66198330845825	39	-0.00729279674064642	0.00729279674064642	3.39892946759078	3
1040	129.2	257.95	1.23	6.12923073819227	9.65469051171761	40	0.0782760183496087	0.0782760183496087	3.47720548594039	3
1041	129.22	242.88	1.2139	6.05095471984266	9.73296653006721	41	0.0189612715256811	0.0189612715256811	3.49616675746607	3
1042	131.26	239.6	1.21	6.03199344831698	9.7519278015929	42	-0.0685522893620796	0.0685522893620796	3.56471904682815	3
1043	126.99	245.9	1.2241	6.10054573767906	9.68337551223082	43	0.0617456790708086	0.0617456790708086	3.62646472589896	3
1044	122.35	249.54	1.2114	6.03880005860825	9.74512119130162	44	0.0734141538558468	0.0734141538558468	3.69987887975481	3
1045	117.03	239.83	1.1963	5.9653859047524	9.81853534515747	45	0.0165303392787983	0.0165303392787983	3.7164092190336	3
1046	116.69	236.39	1.1929	5.9488555654736	9.83506568443627	46	0.0690384758114568	0.0690384758114568	3.78544769484506	3
1047	111.16	235.08	1.1787	5.87981708966215	9.90410416024773	47	-0.173568562427395	0.173568562427395	3.95901625727246	3
1048	129.28	234.62	1.2144	6.05338565208954	9.73053559782033	48	0.159469155395477	0.159469155395477	4.11848541266793	3
1049	106.51	235.87	1.1816	5.89391649669407	9.89000475321581	49	0.156552036699217	0.156552036699217	4.27503744936715	3
1050	102.5	249.83	1.1494	5.73736445999485	10.046556789915	50	-0.0807069505964915	0.0807069505964915	4.35574439996364	3
1051	100.61	267.75	1.166	5.81807141059134	9.96584983931854	51	0.258651191068273	0.258651191068273	4.61439559103191	3
1052	93.275	270.81	1.1128	5.55942021952307	10.2245010303868	52	-0.047646272038893	0.047646272038893	4.66204186307081	3
1053	95.553	274.72	1.1226	5.60706649156196	10.1768547583479	53	-0.0899444931346416	0.0899444931346416	4.75198635620545	3
1054	93.35	260.63	1.1411	5.6970109846966	10.0869102652133	54	0.140021697420416	0.140021697420416	4.89200805362587	3
1055	86.989	261.78	1.1123	5.55698928727618	10.2269319626337	55	-0.1259222903885	0.1259222903885	5.01793034401437	3
1056	96.837	254.75	1.1382	5.68291157766468	10.1010096722452	56	0.0452153397920103	0.0452153397920103	5.06314568380638	3
1057	87.283	251.63	1.1289	5.63769623787267	10.1462250120372	57	0.0520219500832795	0.0520219500832795	5.11516763388966	3
1058	84.334	248.12	1.1182	5.58567428778939	10.1982469621205	58	0.157038223148595	0.157038223148595	5.27220585703825	3
1059	78.25	245.79	1.0859	5.4286360646408	10.3552851852691	59	0.0471600855895158	0.0471600855895158	5.31936594262777	3
1060	72.806	235.24	1.0762	5.38147597905128	10.4024452708586	60	-0.0641766113176914	0.0641766113176914	5.38354255394546	3
1061	75.334	234.1	1.0894	5.44565259036897	10.3382686595409	61	-0.0850826286408797	0.0850826286408797	5.46862518258634	3
1062	83.863	240.28	1.1069	5.53073521900985	10.2531860309	62	-0.0807069505964897	0.0807069505964897	5.54933213318283	3
1063	97.121	249.84	1.1235	5.61144216960635	10.1724790803035	63	-0.0855688150902552	0.0855688150902552	5.63490094827308	3
1064	91.416	257.92	1.1411	5.6970109846966	10.0869102652133	64	0.220728648016909	0.220728648016909	5.85562959628999	3
1065	84.724	273.7	1.0957	5.47628233667969	10.3076389132302	65	-0.054452882330164	0.054452882330164	5.91008247862015	3
1066	91.895	272.26	1.1069	5.53073521900985	10.2531860309	66	0.00243093224688273	0.00243093224688273	5.91251341086704	3
1067	95.234	268.64	1.1064	5.52830428676297	10.2556169631469	67	-0.0807069505964915	0.0807069505964915	5.99322036146353	3
1068	94.624	251.22	1.123	5.60901123735946	10.1749100125504	68	0.0826516963939969	0.0826516963939969	6.07587205785753	3
1069	85.41	238.06	1.106	5.52635954096547	10.2575617089444	69	-0.0617456790708086	0.0617456790708086	6.13761773692833	3
1070	91.191	240.45	1.1187	5.58810522003628	10.1958160298736	70	0.0262540682663293	0.0262540682663293	6.16387180519466	3
1071	89.855	237.59	1.1133	5.56185115176995	10.2220700981399	71	-0.0189612715256828	0.0189612715256828	6.18283307672035	3
1072	94.887	245.37	1.1172	5.58081242329563	10.2031088266142	72	0.00729279674064642	0.00729279674064642	6.19012587346099	3
1073	91.168	247.39	1.1157	5.57351962655498	10.2104016233549	73	-0.0189612715256811	0.0189612715256811	6.20908714498667	3
1074	92.655	244.78	1.1196	5.59248089808066	10.1914403518292	74	-0.0666075435645741	0.0666075435645741	6.27569468855125	3
1075	88.76	252	1.1333	5.65908844164524	10.1248328082646	75	-0.121060425894736	0.121060425894736	6.39675511444598	3
1076	104.49	262.41	1.1582	5.78014886753997	10.0037723823699	76	0.1589829689461	0.1589829689461	6.55573808339208	3
1077	97.121	265.35	1.1255	5.62116589859387	10.162755351316	77	-0.0238231360194465	0.0238231360194465	6.57956121941153	3
1078	104.07	253.35	1.1304	5.64498903461332	10.1389322152966	78	-0.156552036699217	0.156552036699217	6.73611325611075	3
1079	104.95	260.74	1.1626	5.80154107131254	9.98238017859734	79	-0.0593147468239295	0.0593147468239295	6.79542800293468	3
1080	111.17	262.28	1.1748	5.86085581813647	9.92306543177341	80	0.028685000513212	0.028685000513212	6.82411300344789	3
1081	111.72	272.24	1.1689	5.83217081762326	9.95175043228662	81	0.339358141664764	0.339358141664764	7.16347114511265	3
1082	100.06	276.96	1.0991	5.49281267595849	10.2911085739514	82	0.180375172718664	0.180375172718664	7.34384631783132	3
1083	78.17	269.28	1.062	5.31243750323983	10.47148374667	83	0.0140994070319174	0.0140994070319174	7.35794572486324	3
1084	73.726	264.08	1.0591	5.29833809620791	10.485583153702	84	-0.0972372898752916	0.0972372898752916	7.45518301473853	3
1085	74.747	271.68	1.0791	5.3955753860832	10.3883458638267	85	-0.22315958026379	0.22315958026379	7.67834259500232	3
1086	88.339	246.77	1.125	5.61873496634699	10.1651862835629	86	0.0641766113176914	0.0641766113176914	7.74251920632001	3
1087	90.634	245.07	1.1118	5.5545583550293	10.2293628948806	87	-0.0189612715256828	0.0189612715256828	7.76148047784569	3
1088	97.595	236.01	1.1157	5.57351962655498	10.2104016233549	88	0.154121104452337	0.154121104452337	7.91560158229803	3
1089	90.604	235.01	1.084	5.41939852210265	10.3645227278072	89	0.0379225430513621	0.0379225430513621	7.95352412534939	3
1090	89.588	232.84	1.0762	5.38147597905128	10.4024452708586	90	-0.104530086615936	0.104530086615936	8.05805421196533	3
1091	88.471	236.71	1.0977	5.48600606566722	10.2979151842427	91	-0.0544528823301622	0.0544528823301622	8.11250709429549	3
1092	88.026	240.93	1.1089	5.54045894799738	10.2434623019125	92	0.052508136532655	0.052508136532655	8.16501523082814	3
1093	80.588	237.5	1.0981	5.48795081146473	10.2959704384451	93	0.151690172205456	0.151690172205456	8.3167054030336	3
1094	83.17	232.32	1.0669	5.33626063925927	10.4476606106506	94	-0.20176737649123	0.20176737649123	8.51847277952483	3
1095	93.953	234.31	1.1084	5.5380280157505	10.2458932341594	95	-0.144883561914183	0.144883561914183	8.66335634143901	3
1096	100.45	244.87	1.1382	5.68291157766468	10.1010096722452	96	-0.0996682221221725	0.0996682221221725	8.76302456356118	3
1097	102.2	230.98	1.1587	5.78257979978686	10.001341450123	97	-0.0213922037725638	0.0213922037725638	8.78441676733375	3
1098	101.42	232.42	1.1631	5.80397200355942	9.97994924635045	98	-0.0899444931346434	0.0899444931346434	8.87436126046839	3
1099	108.2	235.59	1.1816	5.89391649669407	9.89000475321581	99	-0.149745426407948	0.149745426407948	9.02410668687634	3
1100	116.41	250.85	1.2124	6.04366192310201	9.74025932680786	100	0.142452629667302	0.142452629667302	9.16655931654364	3
1101	108.57	252.3	1.1831	5.90120929343471	9.88271195647516	101	-0.111822883356584	0.111822883356584	9.27838219990022	3
1102	117.25	254.21	1.2061	6.0130321767913	9.77088907311858	102	-0.121060425894738	0.121060425894738	9.39944262579496	3
1103	128.13	250.12	1.231	6.13409260268603	9.64982864722384	103	-0.0544528823301622	0.0544528823301622	9.45389550812513	3
1104	153.51	231.54	1.2422	6.1885454850162	9.59537576489368	104	0.109391951109702	0.109391951109702	9.56328745923483	3
1105	161.2	234.17	1.2197	6.07915353390649	9.70476771600338	105	-0.0617456790708086	0.0617456790708086	9.62503313830564	3
1106	158.62	234.33	1.2324	6.1408992129773	9.64302203693257	106	-0.0525081365326585	0.0525081365326585	9.67754127483829	3
1107	160.14	247.39	1.2432	6.19340734950996	9.59051390039991	107	-0.19447457975058	0.19447457975058	9.87201585458887	3
1108	176.51	254.96	1.2832	6.38788192926054	9.39603932064933	108	-0.0116684747850364	0.0116684747850364	9.88368432937391	3
1109	178.97	253.98	1.2856	6.39955040404558	9.3843708458643	109	0.0593147468239277	0.0593147468239277	9.94299907619784	3
1110	173.15	252.59	1.2734	6.34023565722165	9.44368559268822	110	0.0447291533426348	0.0447291533426348	9.98772822954047	3
1111	171.94	251.47	1.2642	6.29550650387902	9.48841474603086	111	-0.0593147468239277	0.0593147468239277	10.0470429763644	3
1112	172.05	263.14	1.2764	6.35482125070294	9.42909999920693	112	0.0807069505964915	0.0807069505964915	10.1277499269609	3
1113	170.82	273.14	1.2598	6.27411430010645	9.50980694980342	113	-0.0189612715256828	0.0189612715256828	10.1467111984866	3
1114	165.76	277.54	1.2637	6.29307557163213	9.49084567827774	114	0.109391951109702	0.109391951109702	10.2561031495963	3
1115	177.37	269.01	1.2412	6.18368362052243	9.60023762938744	115	-0.140021697420417	0.140021697420417	10.3961248470167	3
1116	174.82	266.49	1.27	6.32370531794285	9.46021593196702	116	-0.0928616118309016	0.0928616118309016	10.4889864588476	3
1117	186.05	235.61	1.2891	6.41656692977375	9.36735432013612	117	-0.00680661029127094	0.00680661029127094	10.4957930691389	3
1118	191.06	233.64	1.2905	6.42337354006502	9.36054770984485	118	-0.00972372898753093	0.00972372898753093	10.5055167981264	3
1119	189.2	247.54	1.2925	6.43309726905255	9.35082398085732	119	-0.0403534752982431	0.0403534752982431	10.5458702734246	3
1120	187.08	257.19	1.3008	6.4734507443508	9.31047050555908	120	0.123491358141617	0.123491358141617	10.6693616315663	3
1121	177.67	257.79	1.2754	6.34995938620918	9.4339618637007	121	0.0262540682663293	0.0262540682663293	10.6956156998326	3
1122	178.47	259.07	1.27	6.32370531794285	9.46021593196702	122	-0.185237037212429	0.185237037212429	10.880852737045	3
1123	190	266.75	1.3081	6.50894235515528	9.27497889475459	123	0.0807069505964915	0.0807069505964915	10.9615596876415	3
1124	191.79	245.82	1.2915	6.42823540455879	9.35568584535109	124	0.0286850005132102	0.0286850005132102	10.9902446881547	3
1125	192.05	235.03	1.2856	6.39955040404558	9.3843708458643	125	-0.00243093224688096	0.00243093224688096	10.9926756204016	3
1126	184.57	231.22	1.2861	6.40198133629246	9.38193991361742	126	-0.047646272038893	0.047646272038893	11.0403218924405	3
1127	187.47	249.84	1.2959	6.44962760833135	9.33429364157852	127	-0.0238231360194447	0.0238231360194447	11.0641450284599	3
1128	188.17	252.8	1.3008	6.4734507443508	9.31047050555908	128	-0.00923754253815368	0.00923754253815368	11.0733825709981	3
1129	187.17	245.88	1.3027	6.48268828688895	9.30123296302092	129	0.121060425894736	0.121060425894736	11.1944429968928	3
1130	179.68	239.99	1.2778	6.36162786099421	9.42229338891566	130	0.0782760183496087	0.0782760183496087	11.2727190152424	3
1131	179.46	238.18	1.2617	6.2833518426446	9.50056940726527	131	-0.0855688150902569	0.0855688150902569	11.3582878303327	3
1132	180.83	247.98	1.2793	6.36892065773486	9.41500059217501	132	-0.0379225430513621	0.0379225430513621	11.3962103733841	3
1133	179.72	242.77	1.2871	6.40684320078622	9.37707804912365	133	-0.0238231360194447	0.0238231360194447	11.4200335094035	3
1134	184.79	261.76	1.292	6.43066633680567	9.35325491310421	134	-0.0452153397920103	0.0452153397920103	11.4652488491955	3
1135	185.79	267.06	1.3013	6.47588167659768	9.3080395733122	135	0.232883309251319	0.232883309251319	11.6981321584468	3
1136	174	274.52	1.2534	6.24299836734636	9.54092288256351	136	-0.0286850005132102	0.0286850005132102	11.72681715896	3
1137	163.7	274.21	1.2593	6.27168336785957	9.5122378820503	137	0.0549390687795395	0.0549390687795395	11.7817562277396	3
1138	158.06	273.35	1.248	6.21674429908003	9.56717695082984	138	0.0306297463107157	0.0306297463107157	11.8123859740503	3
1139	157.04	272.11	1.2417	6.18611455276931	9.59780669714056	139	-0.00243093224688096	0.00243093224688096	11.8148169062972	3
1140	137.05	279.22	1.2422	6.1885454850162	9.59537576489368	140	0.0758450861027278	0.0758450861027278	11.8906619923999	3
1141	135.08	277.85	1.2266	6.11270039891347	9.67122085099641	141	0.111822883356583	0.111822883356583	12.0024848757565	3
1142	131	279.45	1.2036	6.00087751555689	9.78304373435299	142	-0.17113763018051	0.17113763018051	12.173622505937	3
1143	147.77	273.02	1.2388	6.1720151457374	9.61190610417248	143	-0.0281988140638347	0.0281988140638347	12.2018213200008	3
1144	149.44	271.28	1.2446	6.20021395980123	9.58370729010864	144	-0.00972372898752916	0.00972372898752916	12.2115450489884	3
1145	148.98	271.09	1.2466	6.20993768878876	9.57398356112111	145	0.0403534752982466	0.0403534752982466	12.2518985242866	3
1146	148.41	273.27	1.2383	6.16958421349051	9.61433703641936	146	0.0140994070319156	0.0140994070319156	12.2659979313185	3
1147	135.75	271.29	1.2354	6.1554848064586	9.62843644345128	147	-0.0281988140638347	0.0281988140638347	12.2941967453824	3
1148	136.42	269.73	1.2412	6.18368362052243	9.60023762938744	148	0.047646272038893	0.047646272038893	12.3418430174212	3
1149	133.8	260.49	1.2314	6.13603734848354	9.64788390142633	149	-0.0121546612344101	0.0121546612344101	12.3539976786557	3
1150	132.47	255.28	1.2339	6.14819200971795	9.63572924019192	150	-0.0593147468239295	0.0593147468239295	12.4133124254796	3
1151	138.54	249.67	1.2461	6.20750675654188	9.576414493368	151	0.0714694080583396	0.0714694080583396	12.4847818335379	3
1152	135.57	261.39	1.2314	6.13603734848354	9.64788390142633	152	0.121060425894738	0.121060425894738	12.6058422594327	3
1153	121.37	270.77	1.2065	6.0149769225888	9.76894432732107	153	-0.0427844075451294	0.0427844075451294	12.6486266669778	3
1154	129.83	276.56	1.2153	6.05776133013393	9.72615991977594	154	0.0165303392788001	0.0165303392788001	12.6651570062566	3
1155	118.27	259.4	1.2119	6.04123099085513	9.74269025905474	155	0.0520219500832795	0.0520219500832795	12.7171789563399	3
1156	126.18	262.1	1.2012	5.98920904077185	9.79471220913802	156	-0.220728648016909	0.220728648016909	12.9379076043568	3
1157	150.08	267.44	1.2466	6.20993768878876	9.57398356112111	157	0.0311159327600929	0.0311159327600929	12.9690235371169	3
1158	147.65	257.83	1.2402	6.17882175602867	9.60509949388121	158	-0.00972372898752916	0.00972372898752916	12.9787472661044	3
1159	146.5	260.18	1.2422	6.1885454850162	9.59537576489368	159	-0.0427844075451276	0.0427844075451276	13.0215316736495	3
1160	146.61	250.75	1.251	6.23132989256132	9.55259135734855	160	-0.108905764660326	0.108905764660326	13.1304374383099	3
1161	165.53	269.52	1.2734	6.34023565722165	9.44368559268822	161	0.0165303392788001	0.0165303392788001	13.1469677775887	3
1162	169	267.06	1.27	6.32370531794285	9.46021593196702	162	-0.133215087129148	0.133215087129148	13.2801828647178	3
1163	181.91	251.93	1.2974	6.456920405072	9.32700084483788	163	0.116684747850348	0.116684747850348	13.3968676125682	3
1164	177.4	246.79	1.2734	6.34023565722165	9.44368559268822	164	0.125436103939125	0.125436103939125	13.5223037165073	3
1165	172.74	239.22	1.2476	6.21479955328252	9.56912169662735	165	-0.0257678818169502	0.0257678818169502	13.5480715983242	3
1166	179.41	235.29	1.2529	6.24056743509948	9.5433538148104	166	-0.0593147468239277	0.0593147468239277	13.6073863451482	3
1167	177	232.13	1.2651	6.2998821819234	9.48403906798647	167	0.0972372898752898	0.0972372898752898	13.7046236350234	3
1168	173.76	234.49	1.2451	6.20264489204811	9.58127635786176	168	-0.190098901706193	0.190098901706193	13.8947225367296	3
1169	178.97	243.24	1.2842	6.39274379375431	9.39117745615557	169	-0.00680661029127094	0.00680661029127094	13.9015291470209	3
1170	182.79	268.18	1.2856	6.39955040404558	9.3843708458643	170	-0.111822883356584	0.111822883356584	14.0133520303775	3
1171	191.6	264.82	1.3086	6.51137328740216	9.27254796250771	171	-0.0452153397920085	0.0452153397920085	14.0585673701695	3
1172	192.78	268.07	1.3179	6.55658862719417	9.2273326227157	172	0.102099154369053	0.102099154369053	14.1606665245386	3
1173	181.84	252.09	1.2969	6.45448947282512	9.32943177708476	173	-0.0520219500832795	0.0520219500832795	14.2126884746218	3
1174	194.83	243.65	1.3076	6.5065114229084	9.27740982700148	174	0.0452153397920103	0.0452153397920103	14.2579038144138	3
1175	184.86	268.37	1.2983	6.46129608311639	9.32262516679349	175	0.0140994070319156	0.0140994070319156	14.2720032214458	3
1176	184.41	267.9	1.2954	6.44719667608447	9.3367245738254	176	0.00486186449376547	0.00486186449376547	14.2768650859395	3
1177	184.28	258.25	1.2944	6.4423348115907	9.34158643831917	177	-0.00243093224688096	0.00243093224688096	14.2792960181864	3
1178	188.5	261.97	1.2949	6.44476574383759	9.33915550607229	178	-0.0213922037725638	0.0213922037725638	14.300688221959	3
1179	187.14	253.97	1.2993	6.46615794761015	9.31776330229972	179	0.0306297463107157	0.0306297463107157	14.3313179682697	3
1180	182.79	263.93	1.293	6.43552820129943	9.34839304861044	180	0.106961018862819	0.106961018862819	14.4382789871325	3
1181	167.81	257.61	1.271	6.32856718243661	9.45535406747326	181	0.123491358141619	0.123491358141619	14.5617703452741	3
1182	162.68	248.46	1.2456	6.205075824295	9.57884542561488	182	0.0379225430513639	0.0379225430513639	14.5996928883255	3
1183	161.36	246.44	1.2378	6.16715328124363	9.61676796866624	183	-0.0923754253815261	0.0923754253815261	14.692068313707	3
1184	155.18	257.04	1.2568	6.25952870662516	9.52439254328472	184	0.218297715770028	0.218297715770028	14.910366029477	3
1185	174.82	268.46	1.2119	6.04123099085513	9.74269025905474	185	-0.268374920055802	0.268374920055802	15.1787409495328	3
1186	170.71	261.3	1.2671	6.30960591091093	9.47431533899894	186	0.140021697420419	0.140021697420419	15.3187626469533	3
1187	167.09	248.29	1.2383	6.16958421349051	9.61433703641936	187	-0.00486186449376547	0.00486186449376547	15.323624511447	3
1188	166.2	244.39	1.2393	6.17444607798428	9.6094751719256	188	-0.0495910178363985	0.0495910178363985	15.3732155292834	3
1189	162.34	254.24	1.2495	6.22403709582068	9.5598841540892	189	-0.0330606785575984	0.0330606785575984	15.406276207841	3
1190	164.09	252.2	1.2563	6.25709777437828	9.5268234755316	190	-0.0904306795840206	0.0904306795840206	15.4967068874251	3
1191	177.19	256.31	1.2749	6.3475284539623	9.43639279594758	191	0	0	15.4967068874251	3
1192	177.57	257.04	1.2749	6.3475284539623	9.43639279594758	192	-0.142452629667302	0.142452629667302	15.6391595170924	3
1193	189.56	262.37	1.3042	6.4899810836296	9.29394016628028	193	-0.0140994070319156	0.0140994070319156	15.6532589241243	3
1194	191.86	262.77	1.3071	6.50408049066151	9.27984075924836	194	0.0116684747850346	0.0116684747850346	15.6649273989093	3
1195	194.28	275.04	1.3047	6.49241201587648	9.29150923403339	195	0.0855688150902552	0.0855688150902552	15.7504962139996	3
1196	180.26	269.22	1.2871	6.40684320078622	9.37707804912365	196	0.0213922037725638	0.0213922037725638	15.7718884177721	3
1197	186.88	262.02	1.2827	6.38545099701366	9.39847025289621	197	-0.050077204285774	0.050077204285774	15.8219656220579	3
1198	187.95	259.3	1.293	6.43552820129943	9.34839304861044	198	0.118629493647855	0.118629493647855	15.9405951157058	3
1199	161.25	262.69	1.2686	6.31689870765158	9.4670225422583	199	0.178430426921157	0.178430426921157	16.1190255426269	3
1200	154.4	253.16	1.2319	6.13846828073042	9.64545296917945	200	-0.1424526296673	0.1424526296673	16.2614781722942	3
1201	158.05	256.12	1.2612	6.28092091039772	9.50300033951215	201	-0.00486186449376547	0.00486186449376547	16.266340036788	3
1202	156.94	258.03	1.2622	6.28578277489149	9.49813847501839	202	0.196905511997464	0.196905511997464	16.4632455487854	3
1203	154.34	238.88	1.2217	6.08887726289402	9.69504398701585	203	0.182806104965547	0.182806104965547	16.646051653751	3
1204	154.35	236.2	1.1841	5.90607115792848	9.8778500919814	204	-0.1424526296673	0.1424526296673	16.7885042834183	3
1205	156.56	235.48	1.2134	6.04852378759578	9.7353974623141	205	0.0427844075451276	0.0427844075451276	16.8312886909634	3
1206	161.92	235.29	1.2046	6.00573938005065	9.77818186985922	206	-0.135159832926654	0.135159832926654	16.9664485238901	3
1207	166.21	235.3	1.2324	6.1408992129773	9.64302203693257	207	-0.0549390687795395	0.0549390687795395	17.0213875926696	3
1208	163.81	240.3	1.2437	6.19583828175684	9.58808296815303	208	-0.272750598100192	0.272750598100192	17.2941381907698	3
1209	183.72	238.86	1.2998	6.46858887985703	9.31533237005284	209	0.196905511997464	0.196905511997464	17.4910437027673	3
1210	178.96	234.04	1.2593	6.27168336785957	9.5122378820503	210	0.0972372898752916	0.0972372898752916	17.5882809926426	3
1211	168.27	236.51	1.2393	6.17444607798428	9.6094751719256	211	0.00486186449376547	0.00486186449376547	17.5931428571363	3
1212	161.26	231.26	1.2383	6.16958421349051	9.61433703641936	212	0.0879997473371361	0.0879997473371361	17.6811426044735	3
1213	159.02	235.24	1.2202	6.08158446615338	9.7023367837565	213	-0.130784154882265	0.130784154882265	17.8119267593557	3
1214	161.29	240.6	1.2471	6.21236862103564	9.57155262887423	214	0.0807069505964915	0.0807069505964915	17.8926337099522	3
1215	157.11	243.11	1.2305	6.13166167043915	9.65225957947072	215	-0.0281988140638347	0.0281988140638347	17.920832524016	3
1216	160.64	246.38	1.2363	6.15986048450298	9.62406076540689	216	-0.0690384758114568	0.0690384758114568	17.9898709998275	3
1217	149.62	247.96	1.2505	6.22889896031444	9.55502228959543	217	0.0452153397920103	0.0452153397920103	18.0350863396195	3
1218	135.74	249.74	1.2412	6.18368362052243	9.60023762938744	218	0.00243093224688273	0.00243093224688273	18.0375172718664	3
1219	131.07	249.07	1.2407	6.18125268827555	9.60266856163432	219	0.0831378828433742	0.0831378828433742	18.1206551547098	3
1220	127.98	244.51	1.2236	6.09811480543218	9.6858064444777	220	-0.109391951109703	0.109391951109703	18.2300471058195	3
1221	143.43	244.7	1.2461	6.20750675654188	9.576414493368	221	0.256220258821392	0.256220258821392	18.4862673646409	3
1222	154.15	236.81	1.1934	5.95128649772049	9.83263475218939	222	-0.258651191068273	0.258651191068273	18.7449185557091	3
1223	158.19	242.12	1.2466	6.20993768878876	9.57398356112111	223	0.0213922037725638	0.0213922037725638	18.7663107594817	3
1224	162.51	245.87	1.2422	6.1885454850162	9.59537576489368	224	-0.0238231360194465	0.0238231360194465	18.7901338955011	3
1225	162.78	241.39	1.2471	6.21236862103564	9.57155262887423	225	-0.282474327087717	0.282474327087717	19.0726082225889	3
1226	187.55	246.54	1.3052	6.49484294812336	9.28907830178651	226	0.0311159327600912	0.0311159327600912	19.103724155349	3
1227	191.25	238.78	1.2988	6.46372701536327	9.32019423454661	227	0.0471600855895176	0.0471600855895176	19.1508842409385	3
1228	187.51	233.18	1.2891	6.41656692977375	9.36735432013612	228	0.0476462720388895	0.0476462720388895	19.1985305129774	3
1229	181.94	236.7	1.2793	6.36892065773486	9.41500059217501	229	0.156552036699219	0.156552036699219	19.3550825496766	3
1230	141.85	234.43	1.2471	6.21236862103564	9.57155262887423	230	0.0403534752982466	0.0403534752982466	19.3954360249748	3
1231	136.16	236.6	1.2388	6.1720151457374	9.61190610417248	231	0.0165303392787983	0.0165303392787983	19.4119663642536	3
1232	135.62	241.43	1.2354	6.1554848064586	9.62843644345128	232	0.0831378828433742	0.0831378828433742	19.495104247097	3
1233	152.48	237.68	1.2183	6.07234692361522	9.71157432629465	233	-0.140021697420419	0.140021697420419	19.6351259445174	3
1234	139.48	264.2	1.2471	6.21236862103564	9.57155262887423	234	0.0311159327600929	0.0311159327600929	19.6662418772775	3
1235	142.28	260.17	1.2407	6.18125268827555	9.60266856163432	235	-0.0427844075451276	0.0427844075451276	19.7090262848226	3
1236	140.62	264.81	1.2495	6.22403709582068	9.5598841540892	236	0.104530086615938	0.104530086615938	19.8135563714386	3
1237	132.46	270.73	1.228	6.11950700920474	9.66441424070513	237	0.00437567804438643	0.00437567804438643	19.817932049483	3
1238	130.09	258.69	1.2271	6.11513133116035	9.66878991874952	238	0.119115680097233	0.119115680097233	19.9370477295802	3
1239	121.53	267.28	1.2026	5.99601565106312	9.78790559884675	239	0.766716030666666	0.766716030666666	20.7037637602469	3
1240	64.885	259.86	1.0449	5.22929962039645	10.5546216295134	240	-0.0617456790708104	0.0617456790708104	20.7655094393177	3
1241	68.663	263.57	1.0576	5.29104529946726	10.4928759504426	241	0.054452882330164	0.054452882330164	20.8199623216478	3
1242	58.804	259	1.0464	5.2365924171371	10.5473288327728	242	0.1424526296673	0.1424526296673	20.9624149513151	3
1243	65.731	257	1.0171	5.0941397874698	10.6897814624401	243	-0.263513055562036	0.263513055562036	21.2259280068772	3
1244	66.675	246.65	1.0713	5.35765284303184	10.426268406878	244	0.156552036699217	0.156552036699217	21.3824800435764	3
1245	59.297	252.63	1.0391	5.20110080633262	10.5828204435773	245	0.114253815603465	0.114253815603465	21.4967338591799	3
1246	57.193	251.5	1.0156	5.08684699072915	10.6970742591807	246	0.00243093224688273	0.00243093224688273	21.4991647914267	3
1247	64.017	254.22	1.0151	5.08441605848227	10.6995051914276	247	-0.0189612715256811	0.0189612715256811	21.5181260629524	3
1248	46.37	268.44	1.019	5.10337733000795	10.6805439199019	248	-0.00486186449376547	0.00486186449376547	21.5229879274462	3
1249	61.065	266.82	1.02	5.10823919450172	10.6756820554082	249	-0.0758450861027278	0.0758450861027278	21.5988330135489	3
1250	57.136	267.97	1.0356	5.18408428060444	10.5998369693054	250	0.0782760183496087	0.0782760183496087	21.6771090318985	3
1251	52.361	256.38	1.0195	5.10580826225484	10.678112987655	251	-0.0145855934812928	0.0145855934812928	21.6916946253798	3
1252	48.653	263.56	1.0225	5.12039385573613	10.6635273941737	252	0.0262540682663293	0.0262540682663293	21.7179486936461	3
1253	54.531	262.68	1.0171	5.0941397874698	10.6897814624401	253	-0.00486186449376547	0.00486186449376547	21.7228105581399	3
1254	53.703	262.1	1.0181	5.09900165196356	10.6849195979463	254	0	0	21.7228105581399	3
1255	55.052	263.56	1.0181	5.09900165196356	10.6849195979463	255	-0.0617456790708086	0.0617456790708086	21.7845562372107	3
1256	57.742	263.77	1.0308	5.16074733103437	10.6231739188755	256	0.00243093224688273	0.00243093224688273	21.7869871694576	3
1257	58.446	256.69	1.0303	5.15831639878749	10.6256048511224	257	0.0379225430513621	0.0379225430513621	21.824909712509	3
1258	54.387	254.26	1.0225	5.12039385573613	10.6635273941737	258	-0.025767881816952	0.025767881816952	21.8506775943259	3
1259	73.108	246.29	1.0278	5.14616173755308	10.6377595123568	259	-0.190098901706191	0.190098901706191	22.0407764960321	3
1260	67.853	245.67	1.0669	5.33626063925927	10.4476606106506	260	0.175513308224899	0.175513308224899	22.216289804257	3
1261	62.88	250.35	1.0308	5.16074733103437	10.6231739188755	261	0.047646272038893	0.047646272038893	22.2639360762959	3
1262	52.845	246.6	1.021	5.11310105899548	10.6708201909144	262	-0.0116684747850364	0.0116684747850364	22.2756045510809	3
1263	31.722	239.21	1.0234	5.12476953378052	10.6591517161294	263	0.0189612715256811	0.0189612715256811	22.2945658226066	3
1264	27.844	243.51	1.0195	5.10580826225484	10.678112987655	264	0.00243093224688451	0.00243093224688451	22.2969967548535	3
1265	26.802	244.96	1.019	5.10337733000795	10.6805439199019	265	0.00194474579750548	0.00194474579750548	22.298941500651	3
1266	46.652	234.57	1.0186	5.10143258421045	10.6824886656994	266	-0.0116684747850346	0.0116684747850346	22.310609975436	3
1267	39.875	238.31	1.021	5.11310105899548	10.6708201909144	267	0.0330606785575984	0.0330606785575984	22.3436706539936	3
1268	44.571	232.22	1.0142	5.08004038043788	10.703880869472	268	-0.00194474579750548	0.00194474579750548	22.3456153997911	3
1269	38.935	236.27	1.0146	5.08198512623539	10.7019361236745	269	-0.00729279674064642	0.00729279674064642	22.3529081965318	3
1270	22.729	250.11	1.0161	5.08927792297604	10.6946433269338	270	-0.0189612715256828	0.0189612715256828	22.3718694680575	3
1271	16.607	252.42	1.02	5.10823919450172	10.6756820554082	271	0	0	22.3718694680575	3
1272	19.745	244.58	1.02	5.10823919450172	10.6756820554082	272	-0.00729279674064642	0.00729279674064642	22.3791622647981	3
1273	32.814	239.63	1.0215	5.11553199124236	10.6683892586675	273	0.0403534752982448	0.0403534752982448	22.4195157400964	3
1274	35.173	236.04	1.0132	5.07517851594412	10.7087427339658	274	-0.0140994070319156	0.0140994070319156	22.4336151471283	3
1275	29.65	241.87	1.0161	5.08927792297604	10.6946433269338	275	-0.0121546612344119	0.0121546612344119	22.4457698083627	3
1276	46.595	244.4	1.0186	5.10143258421045	10.6824886656994	276	0.00972372898752916	0.00972372898752916	22.4554935373502	3
1277	45.321	251.16	1.0166	5.09170885522292	10.692212394687	277	0	0	22.4554935373502	3
1278	51.796	253.24	1.0166	5.09170885522292	10.692212394687	278	0	0	22.4554935373502	3
1279	53.897	234.67	1.0166	5.09170885522292	10.692212394687	279	-0.047646272038893	0.047646272038893	22.5031398093891	3
1280	54.927	239.04	1.0264	5.13935512726181	10.6445661226481	280	0.0379225430513639	0.0379225430513639	22.5410623524405	3
1281	51.405	239.85	1.0186	5.10143258421045	10.6824886656994	281	0.00486186449376369	0.00486186449376369	22.5459242169342	3
1282	35.262	246.9	1.0176	5.09657071971668	10.6873505301932	282	-0.00243093224688273	0.00243093224688273	22.5483551491811	3
1283	32.015	252.12	1.0181	5.09900165196356	10.6849195979463	283	-0.0165303392787983	0.0165303392787983	22.5648854884599	3
1284	34.033	254.76	1.0215	5.11553199124236	10.6683892586675	284	0.00729279674064642	0.00729279674064642	22.5721782852006	3
1285	43.841	257.48	1.02	5.10823919450172	10.6756820554082	285	0.0189612715256828	0.0189612715256828	22.5911395567263	3
1286	40.645	259.14	1.0161	5.08927792297604	10.6946433269338	286	-0.0140994070319174	0.0140994070319174	22.6052389637582	3
1287	25.621	263.05	1.019	5.10337733000795	10.6805439199019	287	0	0	22.6052389637582	3
1288	16.982	261.55	1.019	5.10337733000795	10.6805439199019	288	0	0	22.6052389637582	3
1289	15.65	264.63	1.019	5.10337733000795	10.6805439199019	289	-0.00486186449376547	0.00486186449376547	22.6101008282519	3
1290	17.85	266.14	1.02	5.10823919450172	10.6756820554082	290	0.00486186449376547	0.00486186449376547	22.6149626927457	3
1291	14.165	265.34	1.019	5.10337733000795	10.6805439199019	291	-0.00729279674064642	0.00729279674064642	22.6222554894863	3
1292	34.415	240.42	1.0205	5.1106701267486	10.6732511231613	292	0.0330606785575966	0.0330606785575966	22.6553161680439	3
1293	41.067	232.57	1.0137	5.077609448191	10.7063118017189	293	-0.0306297463107157	0.0306297463107157	22.6859459143547	3
1294	41.657	231.86	1.02	5.10823919450172	10.6756820554082	294	0.00243093224688096	0.00243093224688096	22.6883768466015	3
1295	45.23	232.97	1.0195	5.10580826225484	10.678112987655	295	-0.0714694080583378	0.0714694080583378	22.7598462546599	3
1296	63.732	237.1	1.0342	5.17727767031317	10.6066435795967	296	-0.18766796945931	0.18766796945931	22.9475142241192	3
1297	72.041	235.46	1.0728	5.36494563977248	10.4189756101374	297	0.0617456790708086	0.0617456790708086	23.00925990319	3
1298	73.617	242.55	1.0601	5.30319996070167	10.4807212892082	298	-0.21100491902938	0.21100491902938	23.2202648222194	3
1299	81.553	238.75	1.1035	5.51420487973106	10.2697163701788	299	0.0831378828433724	0.0831378828433724	23.3034027050628	3
1300	74.885	232.71	1.0864	5.43106699688768	10.3528542530222	300	0.0140994070319191	0.0140994070319191	23.3175021120947	3
1301	79.61	230.39	1.0835	5.41696758985576	10.3669536600541	301	0.196905511997462	0.196905511997462	23.5144076240921	3
1302	58.509	235.2	1.043	5.2200620778583	10.5638591720516	302	-0.025767881816952	0.025767881816952	23.5401755059091	3
1303	56.584	234.93	1.0483	5.24582995967525	10.5380912902346	303	-0.0879997473371379	0.0879997473371379	23.6281752532462	3
1304	67.554	238.91	1.0664	5.33382970701239	10.4500915428975	304	0.109391951109702	0.109391951109702	23.7375672043559	3
1305	61.986	247.98	1.0439	5.22443775590269	10.5594834940072	305	-0.318452124341576	0.318452124341576	24.0560193286975	3
1306	78.896	256.54	1.1094	5.54288988024427	10.2410313696656	306	0.223159580263792	0.223159580263792	24.2791789089613	3
1307	72.478	264.76	1.0635	5.31973029998047	10.4641909499294	307	0.0145855934812928	0.0145855934812928	24.2937645024426	3
1308	69.126	261.03	1.0605	5.30514470649918	10.4787765434107	308	0.00437567804438821	0.00437567804438821	24.298140180487	3
1309	71.82	265.36	1.0596	5.30076902845479	10.4831522214551	309	0.0972372898752898	0.0972372898752898	24.3953774703623	3
1310	80.382	269.5	1.0396	5.2035317385795	10.5803895113304	310	-0.156552036699217	0.156552036699217	24.5519295070615	3
1311	80.043	272.7	1.0718	5.36008377527872	10.4238374746312	311	-0.161413901192981	0.161413901192981	24.7133434082545	3
1312	82.562	278.64	1.105	5.5214976764717	10.2624235734382	312	-0.0568838145770467	0.0568838145770467	24.7702272228315	3
1313	97.151	277.15	1.1167	5.57838149104875	10.2055397588611	313	-0.308728395354045	0.308728395354045	25.0789556181856	3
1314	107.78	264.83	1.1802	5.88710988640279	9.89681136350708	314	0.0286850005132102	0.0286850005132102	25.1076406186988	3
1315	107.52	267.13	1.1743	5.85842488588958	9.92549636402029	315	-0.171137630180512	0.171137630180512	25.2787782488793	3
1316	120.06	275.61	1.2095	6.0295625160701	9.75435873383978	316	-0.00437567804438821	0.00437567804438821	25.2831539269237	3
1317	119.96	275.69	1.2104	6.03393819411448	9.74998305579539	317	-0.0194474579750583	0.0194474579750583	25.3026013848987	3
1318	123.03	271.62	1.2144	6.05338565208954	9.73053559782033	318	0.166275765686748	0.166275765686748	25.4688771505855	3
1319	116.6	276.05	1.1802	5.88710988640279	9.89681136350708	319	-0.140021697420419	0.140021697420419	25.6088988480059	3
1320	118.05	274.65	1.209	6.02713158382321	9.75678966608666	320	-0.0593147468239295	0.0593147468239295	25.6682135948298	3
1321	125.16	274.92	1.2212	6.08644633064714	9.69747491926273	321	0.00972372898753093	0.00972372898753093	25.6779373238173	3
1322	123.97	273.1	1.2192	6.07672260165961	9.70719864825026	322	0.365612209931093	0.365612209931093	26.0435495337484	3
1323	111.2	266.89	1.144	5.71111039172852	10.0728108581814	323	-0.152176358654831	0.152176358654831	26.1957258924033	3
1324	111.36	264.74	1.1753	5.86328675038335	9.92063449952652	324	0.0879997473371379	0.0879997473371379	26.2837256397404	3
1325	99.174	266.15	1.1572	5.77528700304621	10.0086342468637	325	0.256220258821392	0.256220258821392	26.5399458985618	3
1326	87.108	257.59	1.1045	5.51906674422482	10.2648545056851	326	0.0928616118309016	0.0928616118309016	26.6328075103927	3
1327	85.613	253.42	1.0854	5.42620513239392	10.357716117516	327	0.211004919029381	0.211004919029381	26.8438124294221	3
1328	58.235	233.87	1.042	5.21520021336454	10.5687210365453	328	0.116198561400971	0.116198561400971	26.9600109908231	3
1329	57.442	233	1.0181	5.09900165196356	10.6849195979463	329	-0.0782760183496087	0.0782760183496087	27.0382870091727	3
1330	54.391	240.27	1.0342	5.17727767031317	10.6066435795967	330	-0.0782760183496087	0.0782760183496087	27.1165630275223	3
1331	56.451	238.36	1.0503	5.25555368866278	10.5283675612471	331	-0.0213922037725638	0.0213922037725638	27.1379552312948	3
1332	57.639	240.8	1.0547	5.27694589243535	10.5069753574745	332	0.0831378828433742	0.0831378828433742	27.2210931141382	3
1333	59.077	239.81	1.0376	5.19380800959197	10.5901132403179	333	-0.0972372898752916	0.0972372898752916	27.3183304040135	3
1334	68.974	245	1.0576	5.29104529946726	10.4928759504426	334	0.0593147468239259	0.0593147468239259	27.3776451508374	3
1335	70.152	244.71	1.0454	5.23173055264334	10.5521906972665	335	-0.360750345437326	0.360750345437326	27.7383954962748	3
1336	88.673	257.89	1.1196	5.59248089808066	10.1914403518292	336	0.0544528823301622	0.0544528823301622	27.7928483786049	3
1337	89.227	262.78	1.1084	5.5380280157505	10.2458932341594	337	0.0807069505964915	0.0807069505964915	27.8735553292014	3
1338	72.971	251.22	1.0918	5.45732106515401	10.3266001847559	338	-0.00729279674064642	0.00729279674064642	27.8808481259421	3
1339	81.155	236.32	1.0933	5.46461386189466	10.3193073880152	339	-0.075845086102726	0.075845086102726	27.9566932120448	3
1340	87.194	237.33	1.1089	5.54045894799738	10.2434623019125	340	0.161413901192981	0.161413901192981	28.1181071132378	3
1341	72.368	232.75	1.0757	5.3790450468044	10.4048762031055	341	-0.0782760183496087	0.0782760183496087	28.1963831315874	3
1342	74.926	231.6	1.0918	5.45732106515401	10.3266001847559	342	0.0819224167199319	0.0819224167199319	28.2783055483073	3
1343	64.819	233.17	0.092285	0.597814575668956	10.4085226014758	343	0.0819224167199337	0.0819224167199337	28.3602279650272	3
1344	65.769	235.49	1.0581	5.29347623171415	10.4904450181957	344	0.173082375978016	0.173082375978016	28.5333103410053	3
1345	61.231	256.27	1.0225	5.12039385573613	10.6635273941737	345	-0.436595431540056	0.436595431540056	28.9699057725453	3
1346	82.323	248.38	1.1123	5.55698928727618	10.2269319626337	346	0.0116684747850364	0.0116684747850364	28.9815742473303	3
1347	92.433	242.14	1.1099	5.54532081249115	10.2386004374187	347	-0.0972372898752898	0.0972372898752898	29.0788115372056	3
1348	88.505	255.83	1.1299	5.64255810236644	10.1413631475434	348	0.0525081365326567	0.0525081365326567	29.1313196737383	3
1349	94.864	245.87	1.1191	5.59004996583378	10.1938712840761	349	-0.149745426407947	0.149745426407947	29.2810651001462	3
1350	98.786	233.08	1.1499	5.73979539224173	10.0441258576681	350	-0.280043394840838	0.280043394840838	29.5611084949871	3
1351	127.62	233.21	1.2075	6.01983878708257	9.76408246282731	351	-0.144883561914185	0.144883561914185	29.7059920569013	3
1352	135.64	244.91	1.2373	6.16472234899675	9.61919890091312	352	0.130784154882267	0.130784154882267	29.8367762117835	3
1353	122.83	246.88	1.2104	6.03393819411448	9.74998305579539	353	0.0709832216089623	0.0709832216089623	29.9077594333925	3
1354	120.73	242.89	1.1958	5.96295497250552	9.82096627740435	354	-0.0379225430513639	0.0379225430513639	29.9456819764439	3
1355	124.16	238.41	1.2036	6.00087751555689	9.78304373435299	355	0.116198561400973	0.116198561400973	30.0618805378448	3
1356	111.7	237.74	1.1797	5.88467895415591	9.89924229575396	356	-0.073414153855845	0.073414153855845	30.1352946917007	3
1357	117.85	236.72	1.1948	5.95809310801176	9.82582814189812	357	0.0427844075451294	0.0427844075451294	30.1780790992458	3
1358	108.21	237.72	1.186	5.91530870046663	9.86861254944325	358	0.00243093224688096	0.00243093224688096	30.1805100314927	3
1359	109.74	243.31	1.1855	5.91287776821975	9.87104348169013	359	0.121060425894736	0.121060425894736	30.3015704573874	3
1360	107.47	249.41	1.1606	5.79181734232501	9.99210390758486	360	0.2085739867825	0.2085739867825	30.5101444441699	3
1361	100.51	256.93	1.1177	5.58324335554251	10.2006778943674	361	-0.0281988140638347	0.0281988140638347	30.5383432582338	3
1362	89.992	248.32	1.1235	5.61144216960635	10.1724790803035	362	-0.109391951109703	0.109391951109703	30.6477352093435	3
1363	100.59	250.27	1.146	5.72083412071605	10.0630871291938	363	-0.144883561914181	0.144883561914181	30.7926187712576	3
1364	103.95	240.63	1.1758	5.86571768263023	9.91820356727964	364	-0.0116684747850364	0.0116684747850364	30.8042872460427	3
1365	115.23	239.49	1.1782	5.87738615741527	9.90653509249461	365	0	0	30.8042872460427	3
1366	111.78	246.54	1.1782	5.87738615741527	9.90653509249461	366	-0.118629493647854	0.118629493647854	30.9229167396905	3
1367	113.82	251.48	1.2026	5.99601565106312	9.78790559884675	367	0.0636904248683141	0.0636904248683141	30.9866071645588	3
1368	109.59	254.9	1.1895	5.9323252261948	9.85159602371507	368	-0.0972372898752898	0.0972372898752898	31.0838444544341	3
1369	122.37	257.32	1.2095	6.0295625160701	9.75435873383978	369	-0.0471600855895158	0.0471600855895158	31.1310045400236	3
1370	123.49	273.34	1.2192	6.07672260165961	9.70719864825026	370	0.417634160014373	0.417634160014373	31.548638700038	3
1371	106.41	279.77	1.1333	5.65908844164524	10.1248328082646	371	0	0	31.548638700038	3
1372	97.558	279.49	1.1333	5.65908844164524	10.1248328082646	372	0.1755133082249	0.1755133082249	31.7241520082629	3
1373	88.234	279.4	1.0972	5.48357513342034	10.3003461164895	373	-0.0403534752982466	0.0403534752982466	31.7645054835612	3
1374	89.812	268.45	1.1055	5.52392860871858	10.2599926411913	374	0.109391951109703	0.109391951109703	31.8738974346709	3
1375	83.96	266.49	1.083	5.41453665760888	10.369384592301	375	-0.13321508712915	0.13321508712915	32.0071125218	3
1376	77.976	255.27	1.1104	5.54775174473803	10.2361695051718	376	0.27566771679645	0.27566771679645	32.2827802385965	3
1377	75.057	255.72	1.0537	5.27208402794158	10.5118372219683	377	0.137590765173535	0.137590765173535	32.42037100377	3
1378	53.434	277.4	1.0254	5.13449326276805	10.6494279871418	378	0.0403534752982466	0.0403534752982466	32.4607244790683	3
1379	42.077	269.47	1.0171	5.0941397874698	10.6897814624401	379	-0.0213922037725638	0.0213922037725638	32.4821166828408	3
1380	43.95	272.95	1.0215	5.11553199124236	10.6683892586675	380	0.0189612715256811	0.0189612715256811	32.5010779543665	3
1381	42.955	268.45	1.0176	5.09657071971668	10.6873505301932	381	-0.00486186449376369	0.00486186449376369	32.5059398188603	3
1382	44.957	276.72	1.0186	5.10143258421045	10.6824886656994	382	-0.00437567804438999	0.00437567804438999	32.5103154969047	3
1383	51.845	261.59	1.0195	5.10580826225484	10.678112987655	383	-0.0996682221221725	0.0996682221221725	32.6099837190268	3
1384	54.713	272.65	1.04	5.20547648437701	10.5784447655329	384	-0.0879997473371361	0.0879997473371361	32.697983466364	3
1385	61.522	276.99	1.0581	5.29347623171415	10.4904450181957	385	-0.0165303392788019	0.0165303392788019	32.7145138056428	3
1386	63.477	276.79	1.0615	5.31000657099295	10.4739146789169	386	0.116198561400974	0.116198561400974	32.8307123670437	3
1387	52.64	279.97	1.0376	5.19380800959197	10.5901132403179	387	0.0262540682663293	0.0262540682663293	32.8569664353101	3
1388	57.042	277.47	1.0322	5.16755394132564	10.6163673085842	388	0.0116684747850329	0.0116684747850329	32.8686349100951	3
1389	48.432	279.42	1.0298	5.15588546654061	10.6280357833693	389	0.0452153397920121	0.0452153397920121	32.9138502498871	3
1390	58.076	274.54	1.0205	5.1106701267486	10.6732511231613	390	-0.211491105478759	0.211491105478759	33.1253413553659	3
1391	63.187	276.63	1.064	5.32216123222736	10.4617600176825	391	-0.0661213571151968	0.0661213571151968	33.1914627124811	3
1392	69.657	277.67	1.0776	5.38828258934255	10.3956386605673	392	0.275181530347073	0.275181530347073	33.4666442428281	3
1393	54.384	254.48	1.021	5.11310105899548	10.6708201909144	393	0.00972372898752916	0.00972372898752916	33.4763679718157	3
1394	45.473	249.94	1.019	5.10337733000795	10.6805439199019	394	0.0116684747850346	0.0116684747850346	33.4880364466007	3
1395	38.426	251.13	1.0166	5.09170885522292	10.692212394687	395	-0.0140994070319191	0.0140994070319191	33.5021358536326	3
1396	37.619	248.87	1.0195	5.10580826225484	10.678112987655	396	0.0140994070319191	0.0140994070319191	33.5162352606645	3
1397	30.573	252.26	1.0166	5.09170885522292	10.692212394687	397	-0.0116684747850346	0.0116684747850346	33.5279037354496	3
1398	39.158	257.24	1.019	5.10337733000795	10.6805439199019	398	-0.00243093224688451	0.00243093224688451	33.5303346676965	3
1399	41.263	261.05	1.0195	5.10580826225484	10.678112987655	399	-0.0145855934812928	0.0145855934812928	33.5449202611778	3
1400	46.031	250.73	1.0225	5.12039385573613	10.6635273941737	400	0.0427844075451276	0.0427844075451276	33.5877046687229	3
1401	16.616	231.83	1.0137	5.077609448191	10.7063118017189	401	-0.0238231360194447	0.0238231360194447	33.6115278047423	3
1402	15.889	234.69	1.0186	5.10143258421045	10.6824886656994	402	-0.0306297463107157	0.0306297463107157	33.642157551053	3
1403	12.85	237.1	1.0249	5.13206233052116	10.6518589193887	403	0.0354916108044794	0.0354916108044794	33.6776491618575	3
1404	12.202	237.38	1.0176	5.09657071971668	10.6873505301932	404	-0.00243093224688273	0.00243093224688273	33.6800800941044	3
1405	17.959	238.32	1.0181	5.09900165196356	10.6849195979463	405	0.00243093224688273	0.00243093224688273	33.6825110263513	3
1406	25.008	249.93	1.0176	5.09657071971668	10.6873505301932	406	0.00243093224688273	0.00243093224688273	33.6849419585982	3
1407	41.67	236.94	1.0171	5.0941397874698	10.6897814624401	407	-0.0092375425381519	0.0092375425381519	33.6941795011363	3
1408	40.926	244.7	1.019	5.10337733000795	10.6805439199019	408	-0.0238231360194483	0.0238231360194483	33.7180026371558	3
1409	33.683	249.8	1.0239	5.1272004660274	10.6567207838825	409	0.0281988140638347	0.0281988140638347	33.7462014512196	3
1410	32.088	250.95	1.0181	5.09900165196356	10.6849195979463	410	-0.0165303392787983	0.0165303392787983	33.7627317904984	3
1411	16.031	263.66	1.0215	5.11553199124236	10.6683892586675	411	0.00972372898752738	0.00972372898752738	33.7724555194859	3
1412	21.029	264.19	1.0195	5.10580826225484	10.678112987655	412	-0.0121546612344101	0.0121546612344101	33.7846101807203	3
1413	24.033	256.7	1.022	5.11796292348925	10.6659583264206	413	0.0072927967406482	0.0072927967406482	33.791902977461	3
1414	29.541	256.53	1.0205	5.1106701267486	10.6732511231613	414	0.0092375425381519	0.0092375425381519	33.8011405199991	3
1415	44.191	256.09	1.0186	5.10143258421045	10.6824886656994	415	-0.0782760183496087	0.0782760183496087	33.8794165383487	3
1416	51.023	258.09	1.0347	5.17970860256006	10.6042126473498	416	0.00486186449376369	0.00486186449376369	33.8842784028425	3
1417	52.118	270.91	1.0337	5.17484673806629	10.6090745118436	417	0.0782760183496087	0.0782760183496087	33.9625544211921	3
1418	51.447	267.03	1.0176	5.09657071971668	10.6873505301932	418	-0.00243093224688273	0.00243093224688273	33.964985353439	3
1419	44.902	262.68	1.0181	5.09900165196356	10.6849195979463	419	-0.0116684747850329	0.0116684747850329	33.976653828224	3
1420	43.642	276.42	1.0205	5.1106701267486	10.6732511231613	420	-0.0262540682663293	0.0262540682663293	34.0029078964904	3
1421	36.249	279.69	1.0259	5.13692419501493	10.6469970548949	421	0.00243093224688096	0.00243093224688096	34.0053388287373	3
1422	30.557	275.26	1.0254	5.13449326276805	10.6494279871418	422	0.0286850005132102	0.0286850005132102	34.0340238292505	3
1423	28.262	275.26	1.0195	5.10580826225484	10.678112987655	423	0.00243093224688451	0.00243093224688451	34.0364547614973	3
1424	25.82	274.75	1.019	5.10337733000795	10.6805439199019	424	0.00680661029126917	0.00680661029126917	34.0432613717886	3
1425	42.537	270.46	1.0176	5.09657071971668	10.6873505301932	425	-0.00680661029126917	0.00680661029126917	34.0500679820799	3
1426	32.313	256.56	1.019	5.10337733000795	10.6805439199019	426	-0.00486186449376547	0.00486186449376547	34.0549298465736	3
1427	34.637	259.9	1.02	5.10823919450172	10.6756820554082	427	0.0092375425381519	0.0092375425381519	34.0641673891118	3
1428	37.725	259.16	1.0181	5.09900165196356	10.6849195979463	428	0	0	34.0641673891118	3
1429	41.581	268.2	1.0181	5.09900165196356	10.6849195979463	429	-0.0116684747850329	0.0116684747850329	34.0758358638968	3
1430	27.969	273.06	1.0205	5.1106701267486	10.6732511231613	430	0.00729279674064642	0.00729279674064642	34.0831286606375	3
1431	25.507	279.5	1.019	5.10337733000795	10.6805439199019	431	0.00437567804438643	0.00437567804438643	34.0875043386819	3
1432	16.217	279.14	1.0181	5.09900165196356	10.6849195979463	432	-0.00437567804438643	0.00437567804438643	34.0918800167263	3
1433	15.305	269.95	1.019	5.10337733000795	10.6805439199019	433	0	0	34.0918800167263	3
1434	12.865	269.1	1.019	5.10337733000795	10.6805439199019	434	-0.0121546612344119	0.0121546612344119	34.1040346779607	3
1435	10.213	263.3	1.0215	5.11553199124236	10.6683892586675	435	0.0189612715256811	0.0189612715256811	34.1229959494863	3
1436	38.253	256.25	1.0176	5.09657071971668	10.6873505301932	436	-0.00486186449376369	0.00486186449376369	34.1278578139801	3
1437	28.045	235.96	1.0186	5.10143258421045	10.6824886656994	437	0.00972372898752916	0.00972372898752916	34.1375815429676	3
1438	27.432	238.52	1.0166	5.09170885522292	10.692212394687	438	-0.00972372898752916	0.00972372898752916	34.1473052719552	3
1439	23.217	235.52	1.0186	5.10143258421045	10.6824886656994	439	0.00972372898752916	0.00972372898752916	34.1570290009427	3
1440	24.054	232.48	1.0166	5.09170885522292	10.692212394687	440	-0.0238231360194465	0.0238231360194465	34.1808521369621	3
1441	15.406	232.69	1.0215	5.11553199124236	10.6683892586675	441	0.00607733061720594	0.00607733061720594	34.1869294675793	3
1442	19.186	239.45	1.019	5.10337733000795	10.6744665892847	442	0.00607733061720594	0.00607733061720594	34.1930067981965	3
1443	11.242	234.93	1.019	5.10337733000795	10.6805439199019	443	0.0140994070319174	0.0140994070319174	34.2071062052285	3
1444	10.857	242.34	1.0161	5.08927792297604	10.6946433269338	444	-0.0121546612344119	0.0121546612344119	34.2192608664629	3
1445	18.542	256.52	1.0186	5.10143258421045	10.6824886656994	445	-0.00680661029127094	0.00680661029127094	34.2260674767542	3
1446	27.895	262.04	1.02	5.10823919450172	10.6756820554082	446	-0.00972372898752916	0.00972372898752916	34.2357912057417	3
1447	35.646	267.75	1.022	5.11796292348925	10.6659583264206	447	0.00972372898752916	0.00972372898752916	34.2455149347292	3
1448	29.731	266.93	1.02	5.10823919450172	10.6756820554082	448	-0.0262540682663293	0.0262540682663293	34.2717690029955	3
1449	38.19	270.07	1.0254	5.13449326276805	10.6494279871418	449	0.0354916108044812	0.0354916108044812	34.3072606138	3
1450	40.004	272.54	1.0181	5.09900165196356	10.6849195979463	450	-0.232397122801945	0.232397122801945	34.539657736602	3
1451	67.575	276.48	1.0659	5.33139877476551	10.4525224751444	451	-0.0666075435645723	0.0666075435645723	34.6062652801665	3
1452	74.79	272.61	1.0796	5.39800631833008	10.3859149315798	452	0.102099154369055	0.102099154369055	34.7083644345356	3
1453	59.787	278.22	1.0586	5.29590716396103	10.4880140859488	453	0.199336444244345	0.199336444244345	34.9077008787799	3
1454	58.65	273.95	1.0176	5.09657071971668	10.6873505301932	454	-0.0238231360194465	0.0238231360194465	34.9315240147994	3
1455	43.072	261.12	1.0225	5.12039385573613	10.6635273941737	455	-0.00194474579750548	0.00194474579750548	34.9334687605969	3
1456	40.083	265.2	1.0229	5.12233860153363	10.6615826483762	456	0.0233369495700693	0.0233369495700693	34.956805710167	3
1457	33.493	273.5	1.0181	5.09900165196356	10.6849195979463	457	-0.00437567804438643	0.00437567804438643	34.9611813882113	3
1458	29.751	267.32	1.019	5.10337733000795	10.6805439199019	458	-0.00729279674064642	0.00729279674064642	34.968474184952	3
1459	22.579	268.19	1.0205	5.1106701267486	10.6732511231613	459	0	0	34.968474184952	3
1460	16.373	256	1.0205	5.1106701267486	10.6732511231613	460	0.00729279674064642	0.00729279674064642	34.9757669816926	3
1461	21.187	268.6	1.019	5.10337733000795	10.6805439199019	461	-0.0335468650069757	0.0335468650069757	35.0093138466996	3
1462	25.442	264.25	1.0259	5.13692419501493	10.6469970548949	462	0.0189612715256811	0.0189612715256811	35.0282751182253	3
1463	29.937	265.16	1.022	5.11796292348925	10.6659583264206	463	0.0238231360194465	0.0238231360194465	35.0520982542447	3
1464	24.462	258.73	1.0171	5.0941397874698	10.6897814624401	464	-0.0140994070319174	0.0140994070319174	35.0661976612767	3
1465	21.059	240.3	1.02	5.10823919450172	10.6756820554082	465	0.00243093224688096	0.00243093224688096	35.0686285935235	3
1466	19.981	234.5	1.0195	5.10580826225484	10.678112987655	466	0	0	35.0686285935235	3
1467	26.856	238.18	1.0195	5.10580826225484	10.678112987655	467	-0.00243093224688096	0.00243093224688096	35.0710595257704	3
1468	36.817	240.47	1.02	5.10823919450172	10.6756820554082	468	0.00486186449376547	0.00486186449376547	35.0759213902642	3
1469	36.925	230.85	1.019	5.10337733000795	10.6805439199019	469	0.0116684747850346	0.0116684747850346	35.0875898650492	3
1470	59.776	231.03	1.0166	5.09170885522292	10.692212394687	470	-0.075845086102726	0.075845086102726	35.1634349511519	3
1471	58.559	233.57	1.0322	5.16755394132564	10.6163673085842	471	0.0709832216089605	0.0709832216089605	35.2344181727609	3
1472	44.023	236.15	1.0176	5.09657071971668	10.6873505301932	472	-0.457987635312618	0.457987635312618	35.6924058080735	3
1473	78.311	256.79	1.1118	5.5545583550293	10.2293628948806	473	0.121060425894736	0.121060425894736	35.8134662339683	3
1474	82.102	254.52	1.0869	5.43349792913456	10.3504233207753	474	-0.125922290388502	0.125922290388502	35.9393885243568	3
1475	93.421	266.43	1.1128	5.55942021952307	10.2245010303868	475	0.0831378828433742	0.0831378828433742	36.0225264072001	3
1476	97.201	263.99	1.0957	5.47628233667969	10.3076389132302	476	-0.213435851276262	0.213435851276262	36.2359622584764	3
1477	100.81	244.09	1.1396	5.68971818795595	10.0942030619539	477	-0.287336191581485	0.287336191581485	36.5232984500579	3
1478	124.27	260.39	1.1987	5.97705437953744	9.80686687037243	478	-0.0403534752982466	0.0403534752982466	36.5636519253561	3
1479	125.08	261.49	1.207	6.01740785483568	9.76651339507419	479	0.111336696907209	0.111336696907209	36.6749886222633	3
1480	131.19	264.17	1.1841	5.90607115792848	9.8778500919814	480	-0.299004666366519	0.299004666366519	36.9739932886299	3
1481	139.15	269.89	1.2456	6.205075824295	9.57884542561488	481	-0.00486186449376369	0.00486186449376369	36.9788551531236	3
1482	139.27	269.07	1.2466	6.20993768878876	9.57398356112111	482	0.075845086102726	0.075845086102726	37.0547002392263	3
1483	143.65	267.46	1.231	6.13409260268603	9.64982864722384	483	-0.0782760183496087	0.0782760183496087	37.132976257576	3
1484	141.22	265.76	1.2471	6.21236862103564	9.57155262887423	484	0.0831378828433742	0.0831378828433742	37.2161141404193	3
1485	134.28	252.89	1.23	6.12923073819227	9.65469051171761	485	-0.0782760183496105	0.0782760183496105	37.2943901587689	3
1486	139.33	249.56	1.2461	6.20750675654188	9.576414493368	486	0.0379225430513657	0.0379225430513657	37.3323127018203	3
1487	131.31	250.23	1.2383	6.16958421349051	9.61433703641936	487	0.147314494161064	0.147314494161064	37.4796271959814	3
1488	131.52	241.45	1.208	6.02226971932945	9.76165153058042	488	-0.144883561914183	0.144883561914183	37.6245107578956	3
1489	145.11	230.66	1.2378	6.16715328124363	9.61676796866624	489	-0.0189612715256828	0.0189612715256828	37.6434720294212	3
1490	145.1	240.88	1.2417	6.18611455276931	9.59780669714056	490	-0.0116684747850329	0.0116684747850329	37.6551405042063	3
1491	138.6	242.02	1.2441	6.19778302755435	9.58613822235553	491	0.108905764660324	0.108905764660324	37.7640462688666	3
1492	133.55	267.18	1.2217	6.08887726289402	9.69504398701585	492	-0.0568838145770449	0.0568838145770449	37.8209300834436	3
1493	143.53	267.43	1.2334	6.14576107747107	9.63816017243881	493	0.0831378828433742	0.0831378828433742	37.904067966287	3
1494	151.62	276.18	1.2163	6.06262319462769	9.72129805528218	494	-0.228021444757559	0.228021444757559	38.1320894110446	3
1495	161.7	267.91	1.2632	6.29064463938525	9.49327661052462	495	0.211491105478759	0.211491105478759	38.3435805165233	3
1496	157.29	268.86	1.2197	6.07915353390649	9.70476771600338	496	-0.157038223148595	0.157038223148595	38.5006187396719	3
1497	158.01	279.12	1.252	6.23619175705509	9.54772949285478	497	0.0427844075451276	0.0427844075451276	38.5434031472171	3
1498	150.18	268.6	1.2432	6.19340734950996	9.59051390039991	498	0.00243093224688451	0.00243093224688451	38.5458340794639	3
1499	141.57	266.81	1.2427	6.19097641726308	9.5929448326468	499	-0.0593147468239295	0.0593147468239295	38.6051488262879	3
1500	154.08	259.87	1.2549	6.25029116408701	9.53363008582287	500	NA	NA	NA	3
