# Supplementary material for: Assessment of crusting effects on interrill erosion by laser scanning
Source: PeerJ. 2020 Jan 31;8:e8487. doi: 10.7717/peerj.8487 (PMC6996510; doi:10.7717/peerj.8487)
Supplement: Data S1 — Each has two transects and four subplots. [file peerj-08-8487-s001.zip › raw data for uploading/cs4plota.txt]

x	y	z	cal	h	code	deltah	absh	cumsumh	number
1	117.72	250.17	1.1646	5.81126480030007	10.4568981531887	1	0.078762204798986	0.078762204798986	0.078762204798986	1
2	115.52	255.12	1.1484	5.73250259550108	10.5356603579877	2	0.108905764660326	0.108905764660326	0.187667969459312	1
3	130.19	255.41	1.126	5.62359683084076	10.6445661226481	3	0.0690384758114568	0.0690384758114568	0.256706445270769	1
4	125.8	250.53	1.1118	5.5545583550293	10.7136045984595	4	-0.0928616118309034	0.0928616118309034	0.349568057101672	1
5	122.44	250.98	1.1309	5.6474199668602	10.6207429866286	5	-0.0826516963939969	0.0826516963939969	0.432219753495669	1
6	125.13	256.2	1.1479	5.7300716632542	10.5380912902346	6	0.0330606785576002	0.0330606785576002	0.46528043205327	1
7	122.68	255.41	1.1411	5.6970109846966	10.5711519687922	7	0.379711616963009	0.379711616963009	0.844992049016279	1
8	121.67	243.87	1.063	5.31729936773359	10.9508635857552	8	-0.382142549209894	0.382142549209894	1.22713459822617	1
9	147.99	245.98	1.1416	5.69944191694348	10.5687210365453	9	0	0	1.22713459822617	1
10	156.21	243.88	1.1416	5.69944191694348	10.5687210365453	10	0.00972372898753093	0.00972372898753093	1.2368583272137	1
11	145.2	231.12	1.1396	5.68971818795595	10.5784447655329	11	-0.318452124341578	0.318452124341578	1.55531045155528	1
12	159.12	237.15	1.2051	6.00817031229753	10.2599926411913	12	0.275667716796448	0.275667716796448	1.83097816835173	1
13	163.29	237.68	1.1484	5.73250259550108	10.5356603579877	13	-0.550849247143521	0.550849247143521	2.38182741549525	1
14	170.03	237.13	1.2617	6.2833518426446	9.98481111084421	14	0.508064839598394	0.508064839598394	2.88989225509364	1
15	166.49	230.37	1.1572	5.77528700304621	10.4928759504426	15	-0.0831378828433724	0.0831378828433724	2.97303013793702	1
16	161.13	236.11	1.1743	5.85842488588958	10.4097380675992	16	0.123491358141617	0.123491358141617	3.09652149607863	1
17	158.71	241.16	1.1489	5.73493352774797	10.5332294257409	17	0.00923754253815368	0.00923754253815368	3.10575903861679	1
18	156.24	245.96	1.147	5.72569598520981	10.542466968279	18	-0.0520219500832813	0.0520219500832813	3.15778098870007	1
19	151.55	248.83	1.1577	5.77771793529309	10.4904450181957	19	-0.00972372898752738	0.00972372898752738	3.1675047176876	1
20	163.46	234.37	1.1597	5.78744166428062	10.4807212892082	20	-0.358319413190447	0.358319413190447	3.52582413087804	1
21	169.03	241.92	1.2334	6.14576107747107	10.1224018760178	21	0.192529833953076	0.192529833953076	3.71835396483112	1
22	160.59	248	1.1938	5.95323124351799	10.3149317099708	22	0.332065344924118	0.332065344924118	4.05041930975524	1
23	162.27	239.78	1.1255	5.62116589859387	10.6469970548949	23	-0.0617456790708104	0.0617456790708104	4.11216498882605	1
24	159.1	243.89	1.1382	5.68291157766468	10.5852513758241	24	-0.334496277171001	0.334496277171001	4.44666126599705	1
25	166.16	243.74	1.207	6.01740785483568	10.2507550986531	25	-0.0238231360194447	0.0238231360194447	4.47048440201649	1
26	168.84	243.54	1.2119	6.04123099085513	10.2269319626337	26	-0.0568838145770449	0.0568838145770449	4.52736821659354	1
27	168.07	259.56	1.2236	6.09811480543218	10.1700481480566	27	0	0	4.52736821659354	1
28	170.26	260	1.2236	6.09811480543218	10.1700481480566	28	0.211004919029381	0.211004919029381	4.73837313562292	1
29	174.39	272.58	1.1802	5.88710988640279	10.381053067086	29	-0.0495910178363985	0.0495910178363985	4.78796415345932	1
30	187.03	269.35	1.1904	5.93670090423919	10.3314620492496	30	-0.365612209931093	0.365612209931093	5.15357636339041	1
31	191.6	263.95	1.2656	6.30231311417029	9.96584983931853	31	-0.0617456790708104	0.0617456790708104	5.21532204246122	1
32	182.64	256.45	1.2783	6.3640587932411	9.90410416024772	32	0.427357889001904	0.427357889001904	5.64267993146312	1
33	187.54	244.49	1.1904	5.93670090423919	10.3314620492496	33	-0.308728395354049	0.308728395354049	5.95140832681717	1
34	194.94	234.71	1.2539	6.24542929959324	10.0227336538956	34	-0.0286850005132102	0.0286850005132102	5.98009332733038	1
35	191.47	230.11	1.2598	6.27411430010645	9.99404865338237	35	0.424926956755019	0.424926956755019	6.4050202840854	1
36	179.81	232.92	1.1724	5.84918734335143	10.4189756101374	36	-0.384573481456775	0.384573481456775	6.78959376554218	1
37	189.07	230.57	1.2515	6.23376082480821	10.0344021286806	37	0.370474074424857	0.370474074424857	7.16006783996703	1
38	186.47	239.92	1.1753	5.86328675038335	10.4048762031055	38	-0.1755133082249	0.1755133082249	7.33558114819193	1
39	182.8	238.07	1.2114	6.03880005860825	10.2293628948806	39	0.163844833439866	0.163844833439866	7.4994259816318	1
40	189.87	250.31	1.1777	5.87495522516838	10.3932077283204	40	-0.225590512510674	0.225590512510674	7.72501649414247	1
41	180.78	247.8	1.2241	6.10054573767906	10.1676172158098	41	0.0140994070319156	0.0140994070319156	7.73911590117439	1
42	173.93	244.59	1.2212	6.08644633064714	10.1817166228417	42	0.156552036699219	0.156552036699219	7.89566793787361	1
43	167.68	247.33	1.189	5.92989429394792	10.3382686595409	43	-0.137590765173536	0.137590765173536	8.03325870304715	1
44	175.77	247.38	1.2173	6.06748505912146	10.2006778943674	44	-0.108905764660324	0.108905764660324	8.14216446770747	1
45	182.33	240.31	1.2397	6.17639082378178	10.091772129707	45	0.3014355986134	0.3014355986134	8.44360006632087	1
46	169.82	230.41	1.1777	5.87495522516838	10.3932077283204	46	-0.265943987808919	0.265943987808919	8.70954405412979	1
47	184.47	233.05	1.2324	6.1408992129773	10.1272637405115	47	-0.209060173231876	0.209060173231876	8.91860422736167	1
48	194.61	247.11	1.2754	6.34995938620918	9.91820356727964	48	-0.0092375425381519	0.0092375425381519	8.92784176989982	1
49	193.21	247.14	1.2773	6.35919692874733	9.90896602474149	49	0.225104326061297	0.225104326061297	9.15294609596111	1
50	190.11	258.21	1.231	6.13409260268603	10.1340703508028	50	0.0714694080583396	0.0714694080583396	9.22441550401945	1
51	193.29	250.56	1.2163	6.06262319462769	10.2055397588611	51	0.0092375425381519	0.0092375425381519	9.23365304655761	1
52	188.45	241.12	1.2144	6.05338565208954	10.2147773013993	52	0.144883561914183	0.144883561914183	9.37853660847179	1
53	175.75	260.43	1.1846	5.90850209017536	10.3596608633135	53	-0.0306297463107175	0.0306297463107175	9.40916635478251	1
54	175.81	267.7	1.1909	5.93913183648608	10.3290311170027	54	-0.408396617476219	0.408396617476219	9.81756297225873	1
55	177.54	276.5	1.2749	6.3475284539623	9.92063449952652	55	0.446319160527585	0.446319160527585	10.2638821327863	1
56	165.25	278.58	1.1831	5.90120929343471	10.3669536600541	56	0.0140994070319174	0.0140994070319174	10.2779815398182	1
57	161.85	274.63	1.1802	5.88710988640279	10.381053067086	57	-0.144883561914185	0.144883561914185	10.4228651017324	1
58	162.7	271.06	1.21	6.03199344831698	10.2361695051718	58	0.00729279674064642	0.00729279674064642	10.4301578984731	1
59	159.11	273.79	1.2085	6.02470065157633	10.2434623019125	59	-0.0427844075451276	0.0427844075451276	10.4729423060182	1
60	153.31	278.05	1.2173	6.06748505912146	10.2006778943674	60	-0.149259239958571	0.149259239958571	10.6222015459768	1
61	154.78	278.45	1.248	6.21674429908003	10.0514186544088	61	0.659755011803846	0.659755011803846	11.2819565577806	1
62	153.44	268.26	1.1123	5.55698928727618	10.7111736662126	62	-0.344220006158526	0.344220006158526	11.6261765639391	1
63	150.18	264.35	1.1831	5.90120929343471	10.3669536600541	63	0.161413901192983	0.161413901192983	11.7875904651321	1
64	145.81	262.58	1.1499	5.73979539224173	10.5283675612471	64	-0.0758450861027278	0.0758450861027278	11.8634355512348	1
65	149.28	260.87	1.1655	5.81564047834446	10.4525224751444	65	0.0544528823301604	0.0544528823301604	11.917888433565	1
66	143.45	266.92	1.1543	5.76118759601429	10.5069753574745	66	0.0593147468239295	0.0593147468239295	11.9772031803889	1
67	152.36	275.83	1.1421	5.70187284919037	10.5662901042985	67	-0.280043394840838	0.280043394840838	12.2572465752298	1
68	159.88	274.34	1.1997	5.9819162440312	10.2862467094576	68	0.170651443731135	0.170651443731135	12.4278980189609	1
69	164.2	274.31	1.1646	5.81126480030007	10.4568981531887	69	-0.267888733606425	0.267888733606425	12.6957867525673	1
70	187.25	267.83	1.2197	6.07915353390649	10.1890094195823	70	0.144883561914183	0.144883561914183	12.8406703144815	1
71	187.37	270.22	1.1899	5.93426997199231	10.3338929814965	71	-0.342275260361022	0.342275260361022	13.1829455748425	1
72	192.25	274.87	1.2603	6.27654523235333	9.99161772113549	72	0.259137377517648	0.259137377517648	13.4420829523602	1
73	185.63	273.53	1.207	6.01740785483568	10.2507550986531	73	-0.190098901706193	0.190098901706193	13.6321818540664	1
74	194.08	260.26	1.2461	6.20750675654188	10.0606561969469	74	0.0758450861027278	0.0758450861027278	13.7080269401691	1
75	188.18	260.08	1.2305	6.13166167043915	10.1365012830497	75	-0.0685522893620796	0.0685522893620796	13.7765792295312	1
76	187.79	257.31	1.2446	6.20021395980123	10.0679489936876	76	-0.0666075435645741	0.0666075435645741	13.8431867730958	1
77	191.93	264.18	1.2583	6.2668215033658	10.001341450123	77	-0.00243093224688096	0.00243093224688096	13.8456177053426	1
78	193.79	261.91	1.2588	6.26925243561269	9.99891051787613	78	0.156552036699217	0.156552036699217	14.0021697420419	1
79	193.31	256.13	1.2266	6.11270039891347	10.1554625545754	79	0.1424526296673	0.1424526296673	14.1446223717092	1
80	174.43	250.53	1.1973	5.97024776924617	10.2979151842427	80	-0.054452882330164	0.054452882330164	14.1990752540393	1
81	172.03	276.39	1.2085	6.02470065157633	10.2434623019125	81	-0.140021697420419	0.140021697420419	14.3390969514597	1
82	167.66	257.85	1.2373	6.16472234899675	10.1034406044921	82	0.144883561914185	0.144883561914185	14.4839805133739	1
83	156.33	255.28	1.2075	6.01983878708257	10.2483241664063	83	0.104530086615938	0.104530086615938	14.5885105999899	1
84	155.66	256.23	1.186	5.91530870046663	10.3528542530222	84	-0.114253815603467	0.114253815603467	14.7027644155933	1
85	159.02	252.14	1.2095	6.0295625160701	10.2386004374187	85	0.149745426407948	0.149745426407948	14.8525098420013	1
86	142.23	242.74	1.1787	5.87981708966215	10.3883458638267	86	0.170651443731135	0.170651443731135	15.0231612857324	1
87	145.48	236.14	1.1436	5.70916564593101	10.5589973075578	87	0.147314494161066	0.147314494161066	15.1704757798935	1
88	148.24	253.76	1.1133	5.56185115176995	10.7063118017189	88	-0.0593147468239277	0.0593147468239277	15.2297905267174	1
89	146.98	258.49	1.1255	5.62116589859387	10.6469970548949	89	0.303866530860283	0.303866530860283	15.5336570575777	1
90	142.72	260.8	1.063	5.31729936773359	10.9508635857552	90	-0.476948906838301	0.476948906838301	16.010605964416	1
91	150.27	266.03	1.1611	5.79424827457189	10.4739146789169	91	-0.1589829689461	0.1589829689461	16.1695889333621	1
92	155.96	273.48	1.1938	5.95323124351799	10.3149317099708	92	0.294142801872754	0.294142801872754	16.4637317352348	1
93	132.42	276.79	1.1333	5.65908844164524	10.6090745118436	93	-0.168706697933629	0.168706697933629	16.6324384331685	1
94	128.53	272.72	1.168	5.82779513957887	10.44036781391	94	0.3014355986134	0.3014355986134	16.9338740317819	1
95	131.83	279.77	1.106	5.52635954096547	10.7418034125234	95	-0.18475085076305	0.18475085076305	17.1186248825449	1
96	140.52	277.54	1.144	5.71111039172852	10.5570525617603	96	0.00680661029126917	0.00680661029126917	17.1254314928362	1
97	138.77	276.97	1.1426	5.70430378143725	10.5638591720516	97	0.206629240984993	0.206629240984993	17.3320607338212	1
98	134.44	266.23	1.1001	5.49767454045226	10.7704884130366	98	0.00729279674064642	0.00729279674064642	17.3393535305618	1
99	126.34	258.61	1.0986	5.49038174371161	10.7777812097772	99	-0.232883309251321	0.232883309251321	17.5722368398132	1
100	130.4	261.52	1.1465	5.72326505296293	10.5448979005259	100	0.0544528823301622	0.0544528823301622	17.6266897221433	1
101	124.13	268.94	1.1353	5.66881217063277	10.5993507828561	101	-0.170651443731137	0.170651443731137	17.7973411658744	1
102	128.22	270.1	1.1704	5.8394636143639	10.4286993391249	102	0.228021444757559	0.228021444757559	18.025362610632	1
103	118.99	251.54	1.1235	5.61144216960635	10.6567207838825	103	0.121060425894736	0.121060425894736	18.1464230365267	1
104	120.52	260.84	1.0986	5.49038174371161	10.7777812097772	104	0.1755133082249	0.1755133082249	18.3219363447516	1
105	123.62	272.96	1.0625	5.31486843548671	10.9532945180021	105	-0.187667969459312	0.187667969459312	18.509604314211	1
106	120.96	264.98	1.1011	5.50253640494602	10.7656265485428	106	0.0617456790708104	0.0617456790708104	18.5713499932818	1
107	124.92	264.51	1.0884	5.44079072587521	10.8273722276136	107	-0.0666075435645759	0.0666075435645759	18.6379575368463	1
108	119.75	266.03	1.1021	5.50739826943979	10.760764684049	108	0.0262540682663293	0.0262540682663293	18.6642116051127	1
109	117.62	265.73	1.0967	5.48114420117346	10.7870187523154	109	0.147314494161066	0.147314494161066	18.8115260992737	1
110	92.424	264.17	1.0664	5.33382970701239	10.9343332464764	110	-0.320396870139083	0.320396870139083	19.1319229694128	1
111	89.001	276.5	1.1323	5.65422657715147	10.6139363763373	111	0.0379225430513639	0.0379225430513639	19.1698455124642	1
112	102.08	278.84	1.1245	5.61630403410011	10.6518589193887	112	0.448750092774468	0.448750092774468	19.6185956052387	1
113	104.11	274.4	1.0322	5.16755394132564	11.1006090121632	113	-0.111822883356584	0.111822883356584	19.7304184885952	1
114	101.32	270.07	1.0552	5.27937682468223	10.9887861288066	114	0.157038223148593	0.157038223148593	19.8874567117438	1
115	72.979	271.02	1.0229	5.12233860153363	11.1458243519552	115	0.00194474579750548	0.00194474579750548	19.8894014575413	1
116	79.334	256.34	1.0225	5.12039385573613	11.1477690977527	116	-0.0568838145770449	0.0568838145770449	19.9462852721184	1
117	88.803	250.99	1.0342	5.17727767031317	11.0908852831756	117	-0.0807069505964897	0.0807069505964897	20.0269922227149	1
118	87.382	255.15	1.0508	5.25798462090966	11.0101783325792	118	0.0948063576284071	0.0948063576284071	20.1217985803433	1
119	87.285	251.9	1.0313	5.16317826328126	11.1049846902076	119	-0.0233369495700693	0.0233369495700693	20.1451355299133	1
120	83.658	241.59	1.0361	5.18651521285133	11.0816477406375	120	-0.0262540682663293	0.0262540682663293	20.1713895981797	1
121	85.361	241.19	1.0415	5.21276928111766	11.0553936723712	121	0.111336696907209	0.111336696907209	20.2827262950869	1
122	73.101	245.53	1.0186	5.10143258421045	11.1667303692784	122	-0.0379225430513639	0.0379225430513639	20.3206488381382	1
123	76.481	232.64	1.0264	5.13935512726181	11.128807826227	123	-0.028198814063833	0.028198814063833	20.3488476522021	1
124	77.875	234.21	1.0322	5.16755394132564	11.1006090121632	124	0.0330606785575966	0.0330606785575966	20.3819083307597	1
125	75.774	251.34	1.0254	5.13449326276805	11.1336696907208	125	0.0189612715256828	0.0189612715256828	20.4008696022854	1
126	76.413	255.13	1.0215	5.11553199124236	11.1526309622465	126	0.00486186449376547	0.00486186449376547	20.4057314667791	1
127	72.516	249.88	1.0205	5.1106701267486	11.1574928267402	127	0.00243093224688096	0.00243093224688096	20.408162399026	1
128	57.453	249	1.02	5.10823919450172	11.1599237589871	128	0.0116684747850346	0.0116684747850346	20.419830873811	1
129	51.306	248.92	1.0176	5.09657071971668	11.1715922337721	129	-0.0354916108044794	0.0354916108044794	20.4553224846155	1
130	56.631	256.18	1.0249	5.13206233052116	11.1361006229677	130	0.0427844075451276	0.0427844075451276	20.4981068921606	1
131	56.306	269.84	1.0161	5.08927792297604	11.1788850305128	131	-0.0238231360194465	0.0238231360194465	20.5219300281801	1
132	61.215	275.3	1.021	5.11310105899548	11.1550618944933	132	-0.0213922037725656	0.0213922037725656	20.5433222319527	1
133	69.091	265.84	1.0254	5.13449326276805	11.1336696907208	133	0.0238231360194483	0.0238231360194483	20.5671453679721	1
134	64.328	268.18	1.0205	5.1106701267486	11.1574928267402	134	-0.137590765173538	0.137590765173538	20.7047361331456	1
135	63.917	270.95	1.0488	5.24826089192214	11.0199020615667	135	0.127867036186007	0.127867036186007	20.8326031693317	1
136	63.26	263.12	1.0225	5.12039385573613	11.1477690977527	136	0.0145855934812928	0.0145855934812928	20.8471887628129	1
137	73.672	260	1.0195	5.10580826225484	11.162354691234	137	-0.0335468650069739	0.0335468650069739	20.8807356278199	1
138	69.681	269.45	1.0264	5.13935512726181	11.128807826227	138	0.0359777972538584	0.0359777972538584	20.9167134250738	1
139	54.198	279.12	1.019	5.10337733000795	11.1647856234809	139	0.0116684747850346	0.0116684747850346	20.9283818998588	1
140	61.623	279.79	1.0166	5.09170885522292	11.1764540982659	140	-0.00486186449376547	0.00486186449376547	20.9332437643526	1
141	61.11	279.38	1.0176	5.09657071971668	11.1715922337721	141	-0.025767881816952	0.025767881816952	20.9590116461695	1
142	74.023	258.79	1.0229	5.12233860153363	11.1458243519552	142	0.0233369495700693	0.0233369495700693	20.9823485957396	1
143	67.463	259.69	1.0181	5.09900165196356	11.1691613015253	143	-0.0379225430513621	0.0379225430513621	21.020271138791	1
144	79.63	260.43	1.0259	5.13692419501493	11.1312387584739	144	-0.0116684747850364	0.0116684747850364	21.031939613576	1
145	75.516	267.44	1.0283	5.14859266979996	11.1195702836889	145	0.0495910178363985	0.0495910178363985	21.0815306314124	1
146	68.395	276.33	1.0181	5.09900165196356	11.1691613015253	146	-0.0471600855895158	0.0471600855895158	21.1286907170019	1
147	71.739	276.23	1.0278	5.14616173755308	11.1220012159357	147	0.0403534752982448	0.0403534752982448	21.1690441923002	1
148	73.303	270.19	1.0195	5.10580826225484	11.162354691234	148	-0.275667716796448	0.275667716796448	21.4447119090966	1
149	80.307	278.59	1.0762	5.38147597905128	10.8866869744375	149	0.278098649043333	0.278098649043333	21.7228105581399	1
150	69.62	268.8	1.019	5.10337733000795	11.1647856234809	150	-0.00972372898752916	0.00972372898752916	21.7325342871275	1
151	60.626	258.75	1.021	5.11310105899548	11.1550618944933	151	-0.00486186449376547	0.00486186449376547	21.7373961516212	1
152	53.156	274.99	1.022	5.11796292348925	11.1502000299996	152	-0.00243093224688273	0.00243093224688273	21.7398270838681	1
153	51.539	274.02	1.0225	5.12039385573613	11.1477690977527	153	0.0072927967406482	0.0072927967406482	21.7471198806088	1
154	33.614	272.79	1.021	5.11310105899548	11.1550618944933	154	0	0	21.7471198806088	1
155	18.389	267.05	1.021	5.11310105899548	11.1550618944933	155	-0.00243093224688273	0.00243093224688273	21.7495508128556	1
156	27.64	271.65	1.0215	5.11553199124236	11.1526309622465	156	0.00486186449376547	0.00486186449376547	21.7544126773494	1
157	33.342	267.28	1.0205	5.1106701267486	11.1574928267402	157	-0.0072927967406482	0.0072927967406482	21.7617054740901	1
158	37.093	268.73	1.022	5.11796292348925	11.1502000299996	158	0.0072927967406482	0.0072927967406482	21.7689982708307	1
159	36.291	267.32	1.0205	5.1106701267486	11.1574928267402	159	-0.0116684747850364	0.0116684747850364	21.7806667456157	1
160	36.703	267.92	1.0229	5.12233860153363	11.1458243519552	160	0.0116684747850364	0.0116684747850364	21.7923352204008	1
161	34.775	262.05	1.0205	5.1106701267486	11.1574928267402	161	-0.0140994070319191	0.0140994070319191	21.8064346274327	1
162	36.112	249.43	1.0234	5.12476953378052	11.1433934197083	162	0.0140994070319191	0.0140994070319191	21.8205340344646	1
163	49.245	254.26	1.0205	5.1106701267486	11.1574928267402	163	0	0	21.8205340344646	1
164	43.462	250.32	1.0205	5.1106701267486	11.1574928267402	164	-0.00486186449376547	0.00486186449376547	21.8253958989584	1
165	48.787	254.12	1.0215	5.11553199124236	11.1526309622465	165	0.0140994070319174	0.0140994070319174	21.8394953059903	1
166	62.258	252.7	1.0186	5.10143258421045	11.1667303692784	166	-0.0092375425381519	0.0092375425381519	21.8487328485285	1
167	55.899	253.29	1.0205	5.1106701267486	11.1574928267402	167	0	0	21.8487328485285	1
168	56.759	251.96	1.0205	5.1106701267486	11.1574928267402	168	-0.00486186449376547	0.00486186449376547	21.8535947130222	1
169	60.611	247.35	1.0215	5.11553199124236	11.1526309622465	169	0	0	21.8535947130222	1
170	66.523	241.41	1.0215	5.11553199124236	11.1526309622465	170	-0.00680661029127094	0.00680661029127094	21.8604013233135	1
171	53.59	230.62	1.0229	5.12233860153363	11.1458243519552	171	0.00194474579750548	0.00194474579750548	21.862346069111	1
172	49.062	236.34	1.0225	5.12039385573613	11.1477690977527	172	0.00243093224688273	0.00243093224688273	21.8647770013579	1
173	42.433	238.64	1.022	5.11796292348925	11.1502000299996	173	0.0072927967406482	0.0072927967406482	21.8720697980985	1
174	44.423	239.29	1.0205	5.1106701267486	11.1574928267402	174	-0.0116684747850364	0.0116684747850364	21.8837382728836	1
175	33.923	240.41	1.0229	5.12233860153363	11.1458243519552	175	0.0116684747850364	0.0116684747850364	21.8954067476686	1
176	40.603	237.03	1.0205	5.1106701267486	11.1574928267402	176	0	0	21.8954067476686	1
177	24.514	230.57	1.0205	5.1106701267486	11.1574928267402	177	0.00243093224688096	0.00243093224688096	21.8978376799155	1
178	25.837	231.99	1.02	5.10823919450172	11.1599237589871	178	-0.00486186449376369	0.00486186449376369	21.9026995444092	1
179	26.153	231.65	1.021	5.11310105899548	11.1550618944933	179	0.00243093224688273	0.00243093224688273	21.9051304766561	1
180	24.079	231.02	1.0205	5.1106701267486	11.1574928267402	180	0.00243093224688096	0.00243093224688096	21.907561408903	1
181	23.554	234.92	1.02	5.10823919450172	11.1599237589871	181	-0.0262540682663293	0.0262540682663293	21.9338154771693	1
182	16.603	233.54	1.0254	5.13449326276805	11.1336696907208	182	0.0165303392788001	0.0165303392788001	21.9503458164481	1
183	17.653	235.87	1.022	5.11796292348925	11.1502000299996	183	0.0072927967406482	0.0072927967406482	21.9576386131888	1
184	17.795	234.95	1.0205	5.1106701267486	11.1574928267402	184	-0.0311159327600947	0.0311159327600947	21.9887545459489	1
185	10.729	234.92	1.0269	5.14178605950869	11.1263768939801	185	0.028685000513212	0.028685000513212	22.0174395464621	1
186	12.391	245.93	1.021	5.11310105899548	11.1550618944933	186	-0.0072927967406482	0.0072927967406482	22.0247323432027	1
187	15.991	247.67	1.0225	5.12039385573613	11.1477690977527	187	0.0072927967406482	0.0072927967406482	22.0320251399434	1
188	20.574	254.97	1.021	5.11310105899548	11.1550618944933	188	0.00243093224688273	0.00243093224688273	22.0344560721903	1
189	14.081	258.4	1.0205	5.1106701267486	11.1574928267402	189	-0.00486186449376547	0.00486186449376547	22.039317936684	1
190	17.92	251.17	1.0215	5.11553199124236	11.1526309622465	190	0.00729279674064642	0.00729279674064642	22.0466107334247	1
191	12.184	240.5	1.02	5.10823919450172	11.1599237589871	191	-0.0238231360194447	0.0238231360194447	22.0704338694441	1
192	17.742	231.55	1.0249	5.13206233052116	11.1361006229677	192	0.0116684747850329	0.0116684747850329	22.0821023442292	1
193	43.334	235.2	1.0225	5.12039385573613	11.1477690977527	193	0.0262540682663293	0.0262540682663293	22.1083564124955	1
194	42.715	236.55	1.0171	5.0941397874698	11.174023166019	194	-0.0281988140638347	0.0281988140638347	22.1365552265593	1
195	44.699	236.72	1.0229	5.12233860153363	11.1458243519552	195	0.00437567804438821	0.00437567804438821	22.1409309046037	1
196	37.533	250.77	1.022	5.11796292348925	11.1502000299996	196	0.00972372898752916	0.00972372898752916	22.1506546335912	1
197	31.243	251.73	1.02	5.10823919450172	11.1599237589871	197	-0.0189612715256828	0.0189612715256828	22.1696159051169	1
198	26.795	258.72	1.0239	5.1272004660274	11.1409624874614	198	0.0116684747850364	0.0116684747850364	22.181284379902	1
199	39.415	259.97	1.0215	5.11553199124236	11.1526309622465	199	0.00729279674064642	0.00729279674064642	22.1885771766426	1
200	39.83	268.38	1.02	5.10823919450172	11.1599237589871	200	-0.0286850005132102	0.0286850005132102	22.2172621771558	1
201	43.033	269.09	1.0259	5.13692419501493	11.1312387584739	201	0.0213922037725638	0.0213922037725638	22.2386543809284	1
202	43.409	275.76	1.0215	5.11553199124236	11.1526309622465	202	0.00972372898752738	0.00972372898752738	22.2483781099159	1
203	45.541	275.21	1.0195	5.10580826225484	11.162354691234	203	-0.00729279674064465	0.00729279674064465	22.2556709066566	1
204	35.139	271.92	1.021	5.11310105899548	11.1550618944933	204	0.00486186449376369	0.00486186449376369	22.2605327711503	1
205	38.107	271.89	1.02	5.10823919450172	11.1599237589871	205	0	0	22.2605327711503	1
206	32.872	264.52	1.02	5.10823919450172	11.1599237589871	206	-0.00729279674064642	0.00729279674064642	22.267825567891	1
207	37.505	263.08	1.0215	5.11553199124236	11.1526309622465	207	0	0	22.267825567891	1
208	30.368	269.85	1.0215	5.11553199124236	11.1526309622465	208	0.0286850005132102	0.0286850005132102	22.2965105684042	1
209	17.725	277.54	1.0156	5.08684699072915	11.1813159627597	209	-0.0238231360194447	0.0238231360194447	22.3203337044236	1
210	23.15	264.89	1.0205	5.1106701267486	11.1574928267402	210	0	0	22.3203337044236	1
211	26.808	269.48	1.0205	5.1106701267486	11.1574928267402	211	-0.0072927967406482	0.0072927967406482	22.3276265011643	1
212	11.711	259.77	1.022	5.11796292348925	11.1502000299996	212	0.00486186449376547	0.00486186449376547	22.332488365658	1
213	10.877	259.09	1.021	5.11310105899548	11.1550618944933	213	-0.00243093224688273	0.00243093224688273	22.3349192979049	1
214	11.251	262.9	1.0215	5.11553199124236	11.1526309622465	214	0.0262540682663293	0.0262540682663293	22.3611733661712	1
215	30.414	260.65	1.0161	5.08927792297604	11.1788850305128	215	-0.0311159327600947	0.0311159327600947	22.3922892989313	1
216	22.262	244.83	1.0225	5.12039385573613	11.1477690977527	216	0.0121546612344119	0.0121546612344119	22.4044439601658	1
217	33.74	234.95	1.02	5.10823919450172	11.1599237589871	217	-0.0121546612344119	0.0121546612344119	22.4165986214002	1
218	41.869	245.25	1.0225	5.12039385573613	11.1477690977527	218	0.00486186449376547	0.00486186449376547	22.4214604858939	1
219	49.33	232.7	1.0215	5.11553199124236	11.1526309622465	219	0.00243093224688273	0.00243093224688273	22.4238914181408	1
220	49.705	238.02	1.021	5.11310105899548	11.1550618944933	220	-0.00486186449376547	0.00486186449376547	22.4287532826346	1
221	43.614	239.81	1.022	5.11796292348925	11.1502000299996	221	0.0121546612344101	0.0121546612344101	22.440907943869	1
222	53.432	244.7	1.0195	5.10580826225484	11.162354691234	222	-0.0121546612344101	0.0121546612344101	22.4530626051034	1
223	45.768	247.03	1.022	5.11796292348925	11.1502000299996	223	0	0	22.4530626051034	1
224	52.854	231.44	1.022	5.11796292348925	11.1502000299996	224	0.00972372898752916	0.00972372898752916	22.4627863340909	1
225	61.288	231.48	1.02	5.10823919450172	11.1599237589871	225	0.00680661029127094	0.00680661029127094	22.4695929443822	1
226	61.9	230.5	1.0186	5.10143258421045	11.1667303692784	226	-0.0140994070319174	0.0140994070319174	22.4836923514141	1
227	82.027	230.93	1.0215	5.11553199124236	11.1526309622465	227	0.00243093224688273	0.00243093224688273	22.486123283661	1
228	63.927	231.96	1.021	5.11310105899548	11.1550618944933	228	-0.0140994070319191	0.0140994070319191	22.5002226906929	1
229	63.399	231.53	1.0239	5.1272004660274	11.1409624874614	229	0.0116684747850364	0.0116684747850364	22.511891165478	1
230	64.261	231.87	1.0215	5.11553199124236	11.1526309622465	230	-0.00923754253815368	0.00923754253815368	22.5211287080161	1
231	69.293	233.94	1.0234	5.12476953378052	11.1433934197083	231	0	0	22.5211287080161	1
232	69.356	239.34	1.0234	5.12476953378052	11.1433934197083	232	0.0165303392788001	0.0165303392788001	22.5376590472949	1
233	64.892	250.86	1.02	5.10823919450172	11.1599237589871	233	0.00243093224688096	0.00243093224688096	22.5400899795418	1
234	67.802	244.7	1.0195	5.10580826225484	11.162354691234	234	0.00437567804438999	0.00437567804438999	22.5444656575862	1
235	70.485	247.43	1.0186	5.10143258421045	11.1667303692784	235	-0.00437567804438999	0.00437567804438999	22.5488413356306	1
236	71.848	260.07	1.0195	5.10580826225484	11.162354691234	236	-0.0359777972538566	0.0359777972538566	22.5848191328844	1
237	59.556	274.14	1.0269	5.14178605950869	11.1263768939801	237	0.0145855934812928	0.0145855934812928	22.5994047263657	1
238	63.256	267.9	1.0239	5.1272004660274	11.1409624874614	238	0.0140994070319191	0.0140994070319191	22.6135041333976	1
239	51.059	269.59	1.021	5.11310105899548	11.1550618944933	239	-0.0568838145770467	0.0568838145770467	22.6703879479747	1
240	53.716	271.25	1.0327	5.16998487357253	11.0981780799163	240	0.0568838145770467	0.0568838145770467	22.7272717625517	1
241	44.403	266.23	1.021	5.11310105899548	11.1550618944933	241	-0.0140994070319191	0.0140994070319191	22.7413711695837	1
242	46.828	255.48	1.0239	5.1272004660274	11.1409624874614	242	0.00923754253815368	0.00923754253815368	22.7506087121218	1
243	50.822	244.83	1.022	5.11796292348925	11.1502000299996	243	-0.00923754253815368	0.00923754253815368	22.75984625466	1
244	50.32	249.08	1.0239	5.1272004660274	11.1409624874614	244	0	0	22.75984625466	1
245	48.48	240.2	1.0239	5.1272004660274	11.1409624874614	245	0.0257678818169538	0.0257678818169538	22.7856141364769	1
246	51.284	247.37	1.0186	5.10143258421045	11.1667303692784	246	-0.023336949570071	0.023336949570071	22.808951086047	1
247	61.555	240.74	1.0234	5.12476953378052	11.1433934197083	247	0.0140994070319191	0.0140994070319191	22.8230504930789	1
248	59.117	241.3	1.0205	5.1106701267486	11.1574928267402	248	-0.00972372898753093	0.00972372898753093	22.8327742220664	1
249	49.407	232.92	1.0225	5.12039385573613	11.1477690977527	249	0.0121546612344119	0.0121546612344119	22.8449288833008	1
250	26.174	247.24	1.02	5.10823919450172	11.1599237589871	250	-0.0140994070319174	0.0140994070319174	22.8590282903328	1
251	26.732	234.18	1.0229	5.12233860153363	11.1458243519552	251	-0.00243093224688273	0.00243093224688273	22.8614592225796	1
252	10.028	238.99	1.0234	5.12476953378052	11.1433934197083	252	0.0165303392788001	0.0165303392788001	22.8779895618584	1
253	16.963	248.06	1.02	5.10823919450172	11.1599237589871	253	-0.0238231360194447	0.0238231360194447	22.9018126978779	1
254	23.552	250.96	1.0249	5.13206233052116	11.1361006229677	254	-0.0140994070319191	0.0140994070319191	22.9159121049098	1
255	21.405	250.74	1.0278	5.14616173755308	11.1220012159357	255	0.0281988140638347	0.0281988140638347	22.9441109189736	1
256	38.387	260.63	1.022	5.11796292348925	11.1502000299996	256	0	0	22.9441109189736	1
257	39.107	256.11	1.022	5.11796292348925	11.1502000299996	257	-0.00680661029127094	0.00680661029127094	22.9509175292649	1
258	41.772	253.69	1.0234	5.12476953378052	11.1433934197083	258	0.023336949570071	0.023336949570071	22.974254478835	1
259	33.189	255.06	1.0186	5.10143258421045	11.1667303692784	259	-0.0140994070319174	0.0140994070319174	22.9883538858669	1
260	27.377	262.97	1.0215	5.11553199124236	11.1526309622465	260	0.0121546612344119	0.0121546612344119	23.0005085471013	1
261	30.354	265.02	1.019	5.10337733000795	11.1647856234809	261	-0.00729279674064642	0.00729279674064642	23.007801343842	1
262	24.358	266.92	1.0205	5.1106701267486	11.1574928267402	262	-0.0189612715256828	0.0189612715256828	23.0267626153676	1
263	18.223	271.63	1.0244	5.12963139827428	11.1385315552145	263	0.0092375425381519	0.0092375425381519	23.0360001579058	1
264	32.411	264.67	1.0225	5.12039385573613	11.1477690977527	264	0.0213922037725638	0.0213922037725638	23.0573923616784	1
265	35.452	270.06	1.0181	5.09900165196356	11.1691613015253	265	-0.0116684747850329	0.0116684747850329	23.0690608364634	1
266	39.937	273.09	1.0205	5.1106701267486	11.1574928267402	266	0.00243093224688096	0.00243093224688096	23.0714917687103	1
267	46.817	276	1.02	5.10823919450172	11.1599237589871	267	-0.0213922037725638	0.0213922037725638	23.0928839724828	1
268	52.428	267.14	1.0244	5.12963139827428	11.1385315552145	268	0.0116684747850346	0.0116684747850346	23.1045524472679	1
269	58.292	261.09	1.022	5.11796292348925	11.1502000299996	269	-0.0116684747850346	0.0116684747850346	23.1162209220529	1
270	57.583	270.31	1.0244	5.12963139827428	11.1385315552145	270	-0.0262540682663293	0.0262540682663293	23.1424749903192	1
271	52.989	269.22	1.0298	5.15588546654061	11.1122774869482	271	0.0335468650069757	0.0335468650069757	23.1760218553262	1
272	41.328	277.08	1.0229	5.12233860153363	11.1458243519552	272	0.00194474579750548	0.00194474579750548	23.1779666011237	1
273	34.301	269.64	1.0225	5.12039385573613	11.1477690977527	273	-0.0116684747850329	0.0116684747850329	23.1896350759088	1
274	20.597	276.36	1.0249	5.13206233052116	11.1361006229677	274	0.00729279674064465	0.00729279674064465	23.1969278726494	1
275	19.606	279.5	1.0234	5.12476953378052	11.1433934197083	275	0.00680661029127094	0.00680661029127094	23.2037344829407	1
276	17.577	276.72	1.022	5.11796292348925	11.1502000299996	276	-0.0165303392788001	0.0165303392788001	23.2202648222195	1
277	20.889	265.44	1.0254	5.13449326276805	11.1336696907208	277	0.0165303392788001	0.0165303392788001	23.2367951614983	1
278	17.157	255.31	1.022	5.11796292348925	11.1502000299996	278	0	0	23.2367951614983	1
279	14.7	249.2	1.022	5.11796292348925	11.1502000299996	279	-0.00437567804438821	0.00437567804438821	23.2411708395427	1
280	14.625	244.02	1.0229	5.12233860153363	11.1458243519552	280	0	0	23.2411708395427	1
281	15.241	250.25	1.0229	5.12233860153363	11.1458243519552	281	-0.00486186449376547	0.00486186449376547	23.2460327040364	1
282	10.649	248.24	1.0239	5.1272004660274	11.1409624874614	282	0.0165303392788019	0.0165303392788019	23.2625630433152	1
283	17.949	240.33	1.0205	5.1106701267486	11.1574928267402	283	-0.00972372898753093	0.00972372898753093	23.2722867723028	1
284	27.91	245.85	1.0225	5.12039385573613	11.1477690977527	284	0.0189612715256828	0.0189612715256828	23.2912480438284	1
285	25.974	234.51	1.0186	5.10143258421045	11.1667303692784	285	-0.0140994070319174	0.0140994070319174	23.3053474508604	1
286	23.368	236.33	1.0215	5.11553199124236	11.1526309622465	286	0.00486186449376547	0.00486186449376547	23.3102093153541	1
287	29.325	238.97	1.0205	5.1106701267486	11.1574928267402	287	0	0	23.3102093153541	1
288	12.607	235.69	1.0205	5.1106701267486	11.1574928267402	288	0.0116684747850329	0.0116684747850329	23.3218777901392	1
289	15.204	235.1	1.0181	5.09900165196356	11.1691613015253	289	-0.0354916108044812	0.0354916108044812	23.3573694009436	1
290	15.766	230.26	1.0254	5.13449326276805	11.1336696907208	290	0.0140994070319174	0.0140994070319174	23.3714688079755	1
291	12.978	257.18	1.0225	5.12039385573613	11.1477690977527	291	-0.0140994070319174	0.0140994070319174	23.3855682150075	1
292	10.523	258.39	1.0254	5.13449326276805	11.1336696907208	292	0.0165303392788001	0.0165303392788001	23.4020985542863	1
293	12.72	263.85	1.022	5.11796292348925	11.1502000299996	293	0.00486186449376547	0.00486186449376547	23.40696041878	1
294	12.692	255.69	1.021	5.11310105899548	11.1550618944933	294	-0.00923754253815368	0.00923754253815368	23.4161979613182	1
295	22.292	259.93	1.0229	5.12233860153363	11.1458243519552	295	0.0165303392787983	0.0165303392787983	23.432728300597	1
296	38.524	256.23	1.0195	5.10580826225484	11.162354691234	296	-0.00729279674064465	0.00729279674064465	23.4400210973376	1
297	36.021	262.02	1.021	5.11310105899548	11.1550618944933	297	0.00729279674064465	0.00729279674064465	23.4473138940783	1
298	40.427	261.68	1.0195	5.10580826225484	11.162354691234	298	-0.0213922037725638	0.0213922037725638	23.4687060978508	1
299	43.746	271.75	1.0239	5.1272004660274	11.1409624874614	299	0.0165303392788019	0.0165303392788019	23.4852364371296	1
300	54.957	276.6	1.0205	5.1106701267486	11.1574928267402	300	-0.00972372898753093	0.00972372898753093	23.4949601661172	1
301	68.807	275.94	1.0225	5.12039385573613	11.1477690977527	301	-0.0972372898752898	0.0972372898752898	23.5921974559925	1
302	79.863	276.02	1.0425	5.21763114561142	11.0505318078774	302	-0.465280432053266	0.465280432053266	24.0574778880457	1
303	87.336	275.53	1.1382	5.68291157766468	10.5852513758241	303	0.273236784549566	0.273236784549566	24.3307146725953	1
304	107.78	269.17	1.082	5.40967479311512	10.8584881603737	304	0.225590512510674	0.225590512510674	24.556305185106	1
305	100.95	246.68	1.0356	5.18408428060444	11.0840786728844	305	0.0807069505964932	0.0807069505964932	24.6370121357025	1
306	91.824	246.18	1.019	5.10337733000795	11.1647856234809	306	-0.0690384758114568	0.0690384758114568	24.7060506115139	1
307	86.649	252.42	1.0332	5.17241580581941	11.0957471476694	307	-0.358319413190447	0.358319413190447	25.0643700247044	1
308	94.694	254.99	1.1069	5.53073521900985	10.737427734479	308	0.0996682221221725	0.0996682221221725	25.1640382468265	1
309	103.67	258.18	1.0864	5.43106699688768	10.8370959566011	309	0.0165303392788019	0.0165303392788019	25.1805685861053	1
310	110.15	258.64	1.083	5.41453665760888	10.8536262958799	310	0.315535005645316	0.315535005645316	25.4961035917507	1
311	103.14	274.03	1.0181	5.09900165196356	11.1691613015253	311	-0.481810771332064	0.481810771332064	25.9779143630827	1
312	106.87	273.55	1.1172	5.58081242329563	10.6873505301932	312	-0.0330606785576002	0.0330606785576002	26.0109750416403	1
313	109.71	272.76	1.124	5.61387310185323	10.6542898516356	313	0.102099154369057	0.102099154369057	26.1130741960094	1
314	115.71	270.78	1.103	5.51177394748417	10.7563890060046	314	-0.0879997473371379	0.0879997473371379	26.2010739433465	1
315	116.77	264.23	1.1211	5.59977369482131	10.6683892586675	315	-0.0593147468239277	0.0593147468239277	26.2603886901704	1
316	117.02	263.36	1.1333	5.65908844164524	10.6090745118436	316	0.242120851789474	0.242120851789474	26.5025095419599	1
317	109.28	252.38	1.0835	5.41696758985576	10.8511953636331	317	-0.151690172205454	0.151690172205454	26.6541997141654	1
318	112.9	244.85	1.1147	5.56865776206122	10.6995051914276	318	0.177944240471781	0.177944240471781	26.8321439546372	1
319	101.01	234.41	1.0781	5.39071352158944	10.8774494318994	319	-0.00486186449376547	0.00486186449376547	26.8370058191309	1
320	99.538	236.34	1.0791	5.3955753860832	10.8725875674056	320	0.128353222635385	0.128353222635385	26.9653590417663	1
321	92.695	237.75	1.0527	5.26722216344782	11.000940790041	321	0.1755133082249	0.1755133082249	27.1408723499912	1
322	88.968	231.54	1.0166	5.09170885522292	11.1764540982659	322	-0.275181530347073	0.275181530347073	27.4160538803383	1
323	84.772	239.74	1.0732	5.36689038556999	10.9012725679188	323	0.025767881816952	0.025767881816952	27.4418217621552	1
324	86.585	240.65	1.0679	5.34112250375304	10.9270404497358	324	0.00729279674064642	0.00729279674064642	27.4491145588959	1
325	107.47	238.49	1.0664	5.33382970701239	10.9343332464764	325	-0.0116684747850346	0.0116684747850346	27.4607830336809	1
326	103.95	240.45	1.0688	5.34549818179743	10.9226647716914	326	0.0209060173231865	0.0209060173231865	27.4816890510041	1
327	102.58	241.21	1.0645	5.32459216447424	10.9435707890146	327	0.123491358141621	0.123491358141621	27.6051804091457	1
328	86.992	246.44	1.0391	5.20110080633262	11.0670621471562	328	-0.0593147468239277	0.0593147468239277	27.6644951559696	1
329	84.108	246.18	1.0513	5.26041555315655	11.0077474003323	329	-0.025767881816952	0.025767881816952	27.6902630377866	1
330	91.746	244.06	1.0566	5.2861834349735	10.9819795185153	330	0.184750850763052	0.184750850763052	27.8750138885496	1
331	87.251	236.07	1.0186	5.10143258421045	11.1667303692784	331	-0.0092375425381519	0.0092375425381519	27.8842514310878	1
332	88.936	233.86	1.0205	5.1106701267486	11.1574928267402	332	-0.669478740791376	0.669478740791376	28.5537301718792	1
333	138.63	252.43	1.1582	5.78014886753997	10.4880140859488	333	-0.180375172718666	0.180375172718666	28.7341053445978	1
334	146.1	250.03	1.1953	5.96052404025864	10.3076389132302	334	0.355888480943564	0.355888480943564	29.0899938255414	1
335	144.19	240.76	1.1221	5.60463555931508	10.6635273941737	335	-0.0875135608877606	0.0875135608877606	29.1775073864292	1
336	138.13	241.99	1.1401	5.69214912020284	10.576013833286	336	0.182806104965545	0.182806104965545	29.3603134913947	1
337	135.26	243.92	1.1025	5.50934301523729	10.7588199382515	337	0.22753525830818	0.22753525830818	29.5878487497029	1
338	122.95	241.99	1.0557	5.28180775692911	10.9863551965597	338	-0.289280937378988	0.289280937378988	29.8771296870819	1
339	124.91	236.01	1.1152	5.5710886943081	10.6970742591807	339	0.265943987808919	0.265943987808919	30.1430736748908	1
340	117.68	237.15	1.0605	5.30514470649918	10.9630182469896	340	0.203712122288735	0.203712122288735	30.3467857971795	1
341	121.98	238.13	1.0186	5.10143258421045	11.1667303692784	341	-0.272750598100192	0.272750598100192	30.6195363952797	1
342	129.76	244.25	1.0747	5.37418318231064	10.8939797711782	342	-0.489103568072711	0.489103568072711	31.1086399633524	1
343	139.32	236.35	1.1753	5.86328675038335	10.4048762031055	343	0.0593147468239277	0.0593147468239277	31.1679547101764	1
344	137.15	237.67	1.1631	5.80397200355942	10.4641909499294	344	0.194960766199957	0.194960766199957	31.3629154763763	1
345	139.69	248.76	1.123	5.60901123735946	10.6591517161294	345	-0.0359777972538566	0.0359777972538566	31.3988932736302	1
346	129.99	254.4	1.1304	5.64498903461332	10.6231739188755	346	-0.0568838145770449	0.0568838145770449	31.4557770882072	1
347	140.44	234.86	1.1421	5.70187284919037	10.5662901042985	347	-0.0709832216089623	0.0709832216089623	31.5267603098162	1
348	141.42	242.51	1.1567	5.77285607079933	10.4953068826895	348	0.0899444931346434	0.0899444931346434	31.6167048029508	1
349	137.26	235.08	1.1382	5.68291157766468	10.5852513758241	349	0.0782760183496087	0.0782760183496087	31.6949808213004	1
350	145.17	241.8	1.1221	5.60463555931508	10.6635273941737	350	-0.118629493647854	0.118629493647854	31.8136103149483	1
351	154.59	245.11	1.1465	5.72326505296293	10.5448979005259	351	-0.140021697420419	0.140021697420419	31.9536320123687	1
352	158.07	247.74	1.1753	5.86328675038335	10.4048762031055	352	0.1755133082249	0.1755133082249	32.1291453205936	1
353	155.81	242.88	1.1392	5.68777344215845	10.5803895113304	353	-0.336927209417883	0.336927209417883	32.4660725300115	1
354	162.35	247.35	1.2085	6.02470065157633	10.2434623019125	354	-0.0189612715256811	0.0189612715256811	32.4850338015372	1
355	167.44	253.34	1.2124	6.04366192310201	10.2245010303868	355	-0.144883561914183	0.144883561914183	32.6299173634514	1
356	162.67	249.94	1.2422	6.1885454850162	10.0796174684726	356	0.472573228793912	0.472573228793912	33.1024905922453	1
357	159.57	266.06	1.145	5.71597225622228	10.5521906972665	357	-0.0879997473371379	0.0879997473371379	33.1904903395824	1
358	162.3	265.2	1.1631	5.80397200355942	10.4641909499294	358	-0.194474579750581	0.194474579750581	33.384964919333	1
359	161.96	269.65	1.2031	5.99844658331	10.2697163701788	359	0.182806104965547	0.182806104965547	33.5677710242985	1
360	161.09	279.44	1.1655	5.81564047834446	10.4525224751444	360	0.104530086615938	0.104530086615938	33.6723011109145	1
361	149.76	272.98	1.144	5.71111039172852	10.5570525617603	361	-0.282474327087719	0.282474327087719	33.9547754380022	1
362	149.32	270.46	1.2021	5.99358471881624	10.2745782346726	362	-0.144883561914185	0.144883561914185	34.0996589999164	1
363	157.13	278.01	1.2319	6.13846828073042	10.1296946727584	363	0.196905511997464	0.196905511997464	34.2965645119138	1
364	156.83	275.85	1.1914	5.94156276873296	10.3266001847559	364	-0.0116684747850346	0.0116684747850346	34.3082329866989	1
365	166.69	272.34	1.1938	5.95323124351799	10.3149317099708	365	-0.297059920569014	0.297059920569014	34.6052929072679	1
366	176.39	276.89	1.2549	6.25029116408701	10.0178717894018	366	0.244551784036357	0.244551784036357	34.8498446913042	1
367	193.15	279.27	1.2046	6.00573938005065	10.2624235734382	367	-0.104530086615938	0.104530086615938	34.9543747779202	1
368	186.38	276.37	1.2261	6.11026946666659	10.1578934868222	368	0.047646272038893	0.047646272038893	35.0020210499591	1
369	192.11	273.36	1.2163	6.06262319462769	10.2055397588611	369	0.0330606785575984	0.0330606785575984	35.0350817285167	1
370	191.51	277.33	1.2095	6.0295625160701	10.2386004374187	370	0.0359777972538584	0.0359777972538584	35.0710595257705	1
371	193.02	278.49	1.2021	5.99358471881624	10.2745782346726	371	-0.114253815603469	0.114253815603469	35.185313341374	1
372	167.92	269.71	1.2256	6.10783853441971	10.1603244190691	372	-0.0923754253815243	0.0923754253815243	35.2776887667555	1
373	183.67	278.02	1.2446	6.20021395980123	10.0679489936876	373	0.111336696907207	0.111336696907207	35.3890254636627	1
374	184.1	270.58	1.2217	6.08887726289402	10.1792856905948	374	-0.0617456790708086	0.0617456790708086	35.4507711427335	1
375	194.57	277.14	1.2344	6.15062294196483	10.117540011524	375	0.0286850005132102	0.0286850005132102	35.4794561432468	1
376	191.25	272	1.2285	6.12193794145162	10.1462250120372	376	-0.0403534752982448	0.0403534752982448	35.519809618545	1
377	190.77	271.78	1.2368	6.16229141674987	10.105871536739	377	-0.00486186449376547	0.00486186449376547	35.5246714830388	1
378	187.74	263.31	1.2378	6.16715328124363	10.1010096722452	378	-0.0403534752982466	0.0403534752982466	35.565024958337	1
379	186.36	255.42	1.2461	6.20750675654188	10.0606561969469	379	0.239689919542592	0.239689919542592	35.8047148778796	1
380	183.73	247.62	1.1968	5.96781683699929	10.3003461164895	380	-0.232397122801943	0.232397122801943	36.0371120006815	1
381	183.42	241.85	1.2446	6.20021395980123	10.0679489936876	381	-0.00972372898752916	0.00972372898752916	36.0468357296691	1
382	180.83	240.23	1.2466	6.20993768878876	10.0582252647001	382	0.0739003403052205	0.0739003403052205	36.1207360699743	1
383	184.37	232.51	1.2314	6.13603734848354	10.1321256050053	383	-0.104530086615936	0.104530086615936	36.2252661565902	1
384	176.38	243.1	1.2529	6.24056743509948	10.0275955183893	384	0.22315958026379	0.22315958026379	36.448425736854	1
385	174.39	239.03	1.207	6.01740785483568	10.2507550986531	385	0.237258987295711	0.237258987295711	36.6856847241497	1
386	175.17	232.87	1.1582	5.78014886753997	10.4880140859488	386	0.102099154369053	0.102099154369053	36.7877838785188	1
387	176.89	232.81	1.1372	5.67804971317092	10.5901132403179	387	-0.177944240471781	0.177944240471781	36.9657281189906	1
388	177.7	235.34	1.1738	5.8559939536427	10.4121689998461	388	-0.261082123315155	0.261082123315155	37.2268102423057	1
389	181.05	235.65	1.2275	6.11707607695786	10.151086876531	389	-0.0452153397920085	0.0452153397920085	37.2720255820977	1
390	183.91	231.59	1.2368	6.16229141674987	10.105871536739	390	-0.0286850005132102	0.0286850005132102	37.3007105826109	1
391	186.64	231.46	1.2427	6.19097641726308	10.0771865362257	391	0.050077204285774	0.050077204285774	37.3507877868967	1
392	183.18	230.32	1.2324	6.1408992129773	10.1272637405115	392	-0.0904306795840206	0.0904306795840206	37.4412184664807	1
393	180.95	241.23	1.251	6.23132989256132	10.0368330609275	393	-0.0281988140638347	0.0281988140638347	37.4694172805446	1
394	189.86	232.74	1.2568	6.25952870662516	10.0086342468637	394	-0.182806104965547	0.182806104965547	37.6522233855101	1
395	194.78	232.35	1.2944	6.4423348115907	9.82582814189811	395	0.22753525830818	0.22753525830818	37.8797586438183	1
396	189.77	233.68	1.2476	6.21479955328252	10.0533634002063	396	0.111822883356584	0.111822883356584	37.9915815271749	1
397	180.35	236.09	1.2246	6.10297666992594	10.1651862835629	397	0.0948063576284088	0.0948063576284088	38.0863878848033	1
398	168.55	244.65	1.2051	6.00817031229753	10.2599926411913	398	-0.0330606785575984	0.0330606785575984	38.1194485633609	1
399	169.78	243.03	1.2119	6.04123099085513	10.2269319626337	399	0.391866278197421	0.391866278197421	38.5113148415583	1
400	149	258.85	1.1313	5.64936471265771	10.6187982408311	400	-0.157038223148595	0.157038223148595	38.6683530647069	1
401	148.87	265.25	1.1636	5.8064029358063	10.4617600176825	401	0.0213922037725638	0.0213922037725638	38.6897452684795	1
402	149.3	262	1.1592	5.78501073203374	10.4831522214551	402	-0.182806104965547	0.182806104965547	38.872551373445	1
403	157.32	251.72	1.1968	5.96781683699929	10.3003461164895	403	0.0549390687795395	0.0549390687795395	38.9274904422246	1
404	155.49	256.08	1.1855	5.91287776821975	10.3552851852691	404	-0.323313988835341	0.323313988835341	39.2508044310599	1
405	160.68	261.51	1.252	6.23619175705509	10.0319711964337	405	0.479866025534559	0.479866025534559	39.7306704565945	1
406	148.9	252.55	1.1533	5.75632573152053	10.5118372219683	406	0.322827802385966	0.322827802385966	40.0534982589804	1
407	140.26	256.28	1.0869	5.43349792913456	10.8346650243543	407	0.0996682221221725	0.0996682221221725	40.1531664811026	1
408	140.45	262.84	1.0664	5.33382970701239	10.9343332464764	408	-0.116198561400973	0.116198561400973	40.2693650425036	1
409	143.51	255.9	1.0903	5.45002826841336	10.8181346850755	409	-0.216352969972521	0.216352969972521	40.4857180124761	1
410	139.03	248.58	1.1348	5.66638123838589	10.6017817151029	410	0.0879997473371361	0.0879997473371361	40.5737177598132	1
411	134.23	237.58	1.1167	5.57838149104875	10.6897814624401	411	0.125922290388502	0.125922290388502	40.6996400502017	1
412	128.38	247.97	1.0908	5.45245920066025	10.8157037528286	412	-0.116198561400971	0.116198561400971	40.8158386116027	1
413	132.58	247.27	1.1147	5.56865776206122	10.6995051914276	413	-0.00243093224688273	0.00243093224688273	40.8182695438496	1
414	129.8	250.37	1.1152	5.5710886943081	10.6970742591807	414	-0.111822883356584	0.111822883356584	40.9300924272062	1
415	137.29	269.44	1.1382	5.68291157766468	10.5852513758241	415	0.365612209931093	0.365612209931093	41.2957046371373	1
416	140.62	263.11	1.063	5.31729936773359	10.9508635857552	416	-0.190098901706195	0.190098901706195	41.4858035388434	1
417	134.85	265.58	1.1021	5.50739826943979	10.760764684049	417	-0.192043647503699	0.192043647503699	41.6778471863472	1
418	137.8	277.88	1.1416	5.69944191694348	10.5687210365453	418	-0.0948063576284071	0.0948063576284071	41.7726535439756	1
419	133.78	276.29	1.1611	5.79424827457189	10.4739146789169	419	0.108905764660324	0.108905764660324	41.8815593086359	1
420	135.95	277.95	1.1387	5.68534250991157	10.5828204435773	420	-0.0617456790708086	0.0617456790708086	41.9433049877067	1
421	145.57	266.57	1.1514	5.74708818898238	10.5210747645064	421	0.0452153397920103	0.0452153397920103	41.9885203274987	1
422	128.49	254.68	1.1421	5.70187284919037	10.5662901042985	422	-0.13029796843289	0.13029796843289	42.1188182959316	1
423	122.82	247.97	1.1689	5.83217081762326	10.4359921358656	423	0.211004919029381	0.211004919029381	42.329823214961	1
424	126.19	248.14	1.1255	5.62116589859387	10.6469970548949	424	-0.0831378828433742	0.0831378828433742	42.4129610978043	1
425	134.42	239.31	1.1426	5.70430378143725	10.5638591720516	425	-0.199336444244347	0.199336444244347	42.6122975420487	1
426	141.98	232.15	1.1836	5.90364022568159	10.3645227278072	426	0.417634160014375	0.417634160014375	43.0299317020631	1
427	149.68	237.02	1.0977	5.48600606566722	10.7821568878216	427	0.0121546612344101	0.0121546612344101	43.0420863632975	1
428	130.6	232.03	1.0952	5.47385140443281	10.794311549056	428	0.00923754253815368	0.00923754253815368	43.0513239058356	1
429	105.88	231.39	1.0933	5.46461386189466	10.8035490915942	429	0.114253815603467	0.114253815603467	43.1655777214391	1
430	96.142	235.92	1.0698	5.35036004629119	10.9178029071976	430	0.0807069505964897	0.0807069505964897	43.2462846720356	1
431	83.205	249.1	1.0532	5.2696530956947	10.9985098577941	431	0.0661213571151968	0.0661213571151968	43.3124060291508	1
432	85.755	250.19	1.0396	5.2035317385795	11.0646312149093	432	0.100154408571552	0.100154408571552	43.4125604377223	1
433	77.391	253.64	1.019	5.10337733000795	11.1647856234809	433	-0.0286850005132102	0.0286850005132102	43.4412454382355	1
434	80.264	261.8	1.0249	5.13206233052116	11.1361006229677	434	0.0213922037725638	0.0213922037725638	43.4626376420081	1
435	71.598	259.71	1.0205	5.1106701267486	11.1574928267402	435	-0.116198561400974	0.116198561400974	43.5788362034091	1
436	65.375	263.82	1.0444	5.22686868814957	11.0412942653392	436	0.118629493647855	0.118629493647855	43.6974656970569	1
437	71.431	271.39	1.02	5.10823919450172	11.1599237589871	437	-0.508064839598394	0.508064839598394	44.2055305366553	1
438	84.729	274.2	1.1245	5.61630403410011	10.6518589193887	438	0.25622025882139	0.25622025882139	44.4617507954767	1
439	111	258.97	1.0718	5.36008377527872	10.9080791782101	439	-0.028198814063833	0.028198814063833	44.4899496095406	1
440	109.66	258.09	1.0776	5.38828258934255	10.8798803641463	440	0.223159580263792	0.223159580263792	44.7131091898043	1
441	106.46	262.45	1.0317	5.16512300907876	11.1030399444101	441	-0.201767376491228	0.201767376491228	44.9148765662956	1
442	100.49	254.38	1.0732	5.36689038556999	10.9012725679188	442	0.184750850763052	0.184750850763052	45.0996274170586	1
443	88.284	230.92	1.0352	5.18213953480694	11.0860234186819	443	0.0666075435645741	0.0666075435645741	45.1662349606232	1
444	88.976	235.96	1.0215	5.11553199124236	11.1526309622465	444	-0.0262540682663293	0.0262540682663293	45.1924890288895	1
445	68.067	246.98	1.0269	5.14178605950869	11.1263768939801	445	0.0238231360194465	0.0238231360194465	45.216312164909	1
446	63.05	246.28	1.022	5.11796292348925	11.1502000299996	446	0.0189612715256811	0.0189612715256811	45.2352734364347	1
447	62.667	252.01	1.0181	5.09900165196356	11.1691613015253	447	-0.0354916108044812	0.0354916108044812	45.2707650472391	1
448	55.806	241.18	1.0254	5.13449326276805	11.1336696907208	448	0.0311159327600947	0.0311159327600947	45.3018809799992	1
449	51.099	240.21	1.019	5.10337733000795	11.1647856234809	449	-0.0213922037725656	0.0213922037725656	45.3232731837718	1
450	44.063	244.24	1.0234	5.12476953378052	11.1433934197083	450	0.0116684747850364	0.0116684747850364	45.3349416585568	1
451	29.717	253.22	1.021	5.11310105899548	11.1550618944933	451	-0.00486186449376547	0.00486186449376547	45.3398035230506	1
452	33.873	259.43	1.022	5.11796292348925	11.1502000299996	452	0.0238231360194465	0.0238231360194465	45.3636266590701	1
453	51.883	262.41	1.0171	5.0941397874698	11.174023166019	453	-0.0140994070319174	0.0140994070319174	45.377726066102	1
454	42.989	277.54	1.02	5.10823919450172	11.1599237589871	454	-0.00486186449376369	0.00486186449376369	45.3825879305957	1
455	52.979	263.96	1.021	5.11310105899548	11.1550618944933	455	0	0	45.3825879305957	1
456	67.905	257.95	1.021	5.11310105899548	11.1550618944933	456	0.00486186449376369	0.00486186449376369	45.3874497950895	1
457	63.655	261.91	1.02	5.10823919450172	11.1599237589871	457	-0.00729279674064642	0.00729279674064642	45.3947425918301	1
458	60.399	260.01	1.0215	5.11553199124236	11.1526309622465	458	0.00243093224688273	0.00243093224688273	45.397173524077	1
459	72.243	255.82	1.021	5.11310105899548	11.1550618944933	459	-0.00923754253815368	0.00923754253815368	45.4064110666152	1
460	83.732	262.62	1.0229	5.12233860153363	11.1458243519552	460	-0.0384087295007394	0.0384087295007394	45.4448197961159	1
461	91.287	252.03	1.0308	5.16074733103437	11.1074156224544	461	-0.0782760183496087	0.0782760183496087	45.5230958144655	1
462	84.204	249.23	1.0469	5.23902334938398	11.0291396041048	462	0.123491358141619	0.123491358141619	45.6465871726071	1
463	85.242	263.31	1.0215	5.11553199124236	11.1526309622465	463	-0.0140994070319174	0.0140994070319174	45.6606865796391	1
464	89.094	233.79	1.0244	5.12963139827428	11.1385315552145	464	-0.303866530860283	0.303866530860283	45.9645531104993	1
465	109.47	267.74	1.0869	5.43349792913456	10.8346650243543	465	-0.168706697933629	0.168706697933629	46.133259808433	1
466	114.69	266.06	1.1216	5.60220462706819	10.6659583264206	466	0.237258987295709	0.237258987295709	46.3705187957287	1
467	106.45	267.98	1.0728	5.36494563977248	10.9032173137163	467	-0.379711616963009	0.379711616963009	46.7502304126917	1
468	128.26	277.1	1.1509	5.74465725673549	10.5235056967533	468	0.075845086102726	0.075845086102726	46.8260754987944	1
469	127.42	270.68	1.1353	5.66881217063277	10.5993507828561	469	0.182806104965547	0.182806104965547	47.00888160376	1
470	120.16	273.17	1.0977	5.48600606566722	10.7821568878216	470	0.1424526296673	0.1424526296673	47.1513342334273	1
471	101.35	271.29	1.0684	5.34355343599992	10.9246095174889	471	-0.275181530347071	0.275181530347071	47.4265157637743	1
472	99.078	272.02	1.125	5.61873496634699	10.6494279871418	472	0.396241956241807	0.396241956241807	47.8227577200161	1
473	94.526	267.95	1.0435	5.22249301010518	11.0456699433836	473	0.114253815603467	0.114253815603467	47.9370115356196	1
474	88.937	258.42	1.02	5.10823919450172	11.1599237589871	474	-0.0855688150902552	0.0855688150902552	48.0225803507099	1
475	85.622	248.02	1.0376	5.19380800959197	11.0743549438968	475	-0.374849752469245	0.374849752469245	48.3974301031791	1
476	98.324	235.14	1.1147	5.56865776206122	10.6995051914276	476	0.448263906325089	0.448263906325089	48.8456940095042	1
477	71.446	231.34	1.0225	5.12039385573613	11.1477690977527	477	0.0072927967406482	0.0072927967406482	48.8529868062448	1
478	55.696	231.12	1.021	5.11310105899548	11.1550618944933	478	-0.0140994070319191	0.0140994070319191	48.8670862132768	1
479	73.705	231.2	1.0239	5.1272004660274	11.1409624874614	479	-0.147314494161064	0.147314494161064	49.0144007074378	1
480	77.658	236.99	1.0542	5.27451496018846	10.9936479933004	480	0.0641766113176931	0.0641766113176931	49.0785773187555	1
481	76.793	240.25	1.041	5.21033834887077	11.057824604618	481	0.0899444931346416	0.0899444931346416	49.1685218118902	1
482	75.116	247.83	1.0225	5.12039385573613	11.1477690977527	482	0.0145855934812928	0.0145855934812928	49.1831074053715	1
483	79.934	243.79	1.0195	5.10580826225484	11.162354691234	483	-0.0121546612344101	0.0121546612344101	49.1952620666059	1
484	76.995	260.61	1.022	5.11796292348925	11.1502000299996	484	0.00486186449376547	0.00486186449376547	49.2001239310996	1
485	80.417	271.36	1.021	5.11310105899548	11.1550618944933	485	-0.00243093224688273	0.00243093224688273	49.2025548633465	1
486	77	274.17	1.0215	5.11553199124236	11.1526309622465	486	-0.121060425894736	0.121060425894736	49.3236152892412	1
487	91.43	265.15	1.0464	5.2365924171371	11.0315705363517	487	-0.215866783523147	0.215866783523147	49.5394820727644	1
488	109.48	262.99	1.0908	5.45245920066025	10.8157037528286	488	-0.232883309251321	0.232883309251321	49.7723653820157	1
489	117.33	260.55	1.1387	5.68534250991157	10.5828204435773	489	0.284905259334602	0.284905259334602	50.0572706413503	1
490	123.66	260.49	1.0801	5.40043725057697	10.8677257029119	490	-0.0972372898752898	0.0972372898752898	50.1545079312256	1
491	127.51	257.73	1.1001	5.49767454045226	10.7704884130366	491	0.104530086615938	0.104530086615938	50.2590380178415	1
492	107.3	267.96	1.0786	5.39314445383632	10.8750184996525	492	-0.0403534752982466	0.0403534752982466	50.2993914931398	1
493	100.28	270.09	1.0869	5.43349792913456	10.8346650243543	493	-0.192529833953076	0.192529833953076	50.4919213270929	1
494	89.649	276.07	1.1265	5.62602776308764	10.6421351904012	494	0.505633907351511	0.505633907351511	50.9975552344444	1
495	82.632	272.13	1.0225	5.12039385573613	11.1477690977527	495	-0.344220006158528	0.344220006158528	51.3417752406029	1
496	90.813	271.78	1.0933	5.46461386189466	10.8035490915942	496	0.27566771679645	0.27566771679645	51.6174429573994	1
497	106.45	249.31	1.0366	5.18894614509821	11.0792168083906	497	-0.422496024508138	0.422496024508138	52.0399389819075	1
498	115.97	256.26	1.1235	5.61144216960635	10.6567207838825	498	0.0403534752982448	0.0403534752982448	52.0802924572057	1
499	119.13	252.57	1.1152	5.5710886943081	10.6970742591807	499	0.00680661029127094	0.00680661029127094	52.087099067497	1
500	123.68	249.47	1.1138	5.56428208401683	10.703880869472	500	NA	NA	NA	1
501	160.72	259.11	1.1807	5.88954081864968	10.3718155245479	1	-0.0257678818169502	0.0257678818169502	0.0257678818169502	2
502	151.62	259.3	1.186	5.91530870046663	10.3460476427309	2	-0.154607290901712	0.154607290901712	0.180375172718662	2
503	153.36	263.32	1.2178	6.06991599136834	10.1914403518292	3	0.360750345437328	0.360750345437328	0.54112551815599	2
504	152.5	269.45	1.1436	5.70916564593101	10.5521906972665	4	-0.446319160527585	0.446319160527585	0.987444678683575	2
505	154.12	263.4	1.2354	6.1554848064586	10.105871536739	5	0.783732556394844	0.783732556394844	1.77117723507842	2
506	141.23	264.39	1.0742	5.37175225006375	10.8896040931338	6	-0.512926704092159	0.512926704092159	2.28410393917058	2
507	142.9	273.56	1.1797	5.88467895415591	10.3766773890416	7	-0.0996682221221725	0.0996682221221725	2.38377216129275	2
508	147.48	276.64	1.2002	5.98434717627809	10.2770091669195	8	0.182806104965547	0.182806104965547	2.5665782662583	2
509	139.7	276.69	1.1626	5.80154107131254	10.459815271885	9	0.0734141538558433	0.0734141538558433	2.63999242011414	2
510	129.57	252.12	1.1475	5.72812691745669	10.5332294257409	10	-0.149259239958571	0.149259239958571	2.78925166007271	2
511	133.31	254.38	1.1782	5.87738615741527	10.3839701857823	11	0.351026616449799	0.351026616449799	3.14027827652251	2
512	132.03	267	1.106	5.52635954096547	10.7349968022321	12	-0.25622025882139	0.25622025882139	3.3964985353439	2
513	129.81	267.6	1.1587	5.78257979978686	10.4787765434107	13	0.0476462720388913	0.0476462720388913	3.44414480738279	2
514	130.06	278.53	1.1489	5.73493352774797	10.5264228154496	14	0.267888733606426	0.267888733606426	3.71203354098922	2
515	121.4	271.18	1.0938	5.46704479414154	10.794311549056	15	-0.25622025882139	0.25622025882139	3.96825379981061	2
516	111.23	270.43	1.1465	5.72326505296293	10.5380912902346	16	0.462849499806383	0.462849499806383	4.43110329961699	2
517	102.59	269.92	1.0513	5.26041555315655	11.000940790041	17	-0.270319665853309	0.270319665853309	4.7014229654703	2
518	100.39	274.86	1.1069	5.53073521900985	10.7306211241877	18	0.275181530347073	0.275181530347073	4.97660449581737	2
519	103.6	274.39	1.0503	5.25555368866278	11.0058026545348	19	-0.249413648530119	0.249413648530119	5.22601814434749	2
520	108.3	264.28	1.1016	5.5049673371929	10.7563890060046	20	-0.0617456790708104	0.0617456790708104	5.2877638234183	2
521	100.63	266.72	1.1143	5.56671301626371	10.6946433269338	21	0.00972372898752738	0.00972372898752738	5.29748755240583	2
522	99.794	266.05	1.1123	5.55698928727618	10.7043670559214	22	0.190098901706195	0.190098901706195	5.48758645411202	2
523	95.27	265.14	1.0732	5.36689038556999	10.8944659576276	23	0.118629493647854	0.118629493647854	5.60621594775988	2
524	88.225	251.62	1.0488	5.24826089192214	11.0130954512754	24	-0.135646019376029	0.135646019376029	5.74186196713591	2
525	105.94	241.74	1.0767	5.38390691129817	10.8774494318994	25	0.00243093224688096	0.00243093224688096	5.74429289938279	2
526	105.84	236.24	1.0762	5.38147597905128	10.8798803641463	26	0.0568838145770449	0.0568838145770449	5.80117671395983	2
527	118.6	235.91	1.0645	5.32459216447424	10.9367641787233	27	0.00486186449376547	0.00486186449376547	5.8060385784536	2
528	119.06	235.44	1.0635	5.31973029998047	10.9416260432171	28	-0.493479246117101	0.493479246117101	6.2995178245707	2
529	134.94	240.61	1.165	5.81320954609757	10.4481467971	29	0.0495910178363985	0.0495910178363985	6.3491088424071	2
530	133.27	239.37	1.1548	5.76361852826118	10.4977378149364	30	0.0379225430513639	0.0379225430513639	6.38703138545846	2
531	145.37	232.6	1.147	5.72569598520981	10.5356603579877	31	0.0714694080583378	0.0714694080583378	6.4585007935168	2
532	138.75	233.7	1.1323	5.65422657715147	10.6071297660461	32	-0.358805599639821	0.358805599639821	6.81730639315662	2
533	137.5	230.03	1.2061	6.0130321767913	10.2483241664063	33	0.361236531886703	0.361236531886703	7.17854292504332	2
534	130.95	230.52	1.1318	5.65179564490459	10.609560698293	34	-0.187667969459312	0.187667969459312	7.36621089450264	2
535	125.45	233.1	1.1704	5.8394636143639	10.4218927288336	35	0.151690172205456	0.151690172205456	7.51790106670809	2
536	118.27	243.51	1.1392	5.68777344215845	10.5735829010391	36	0.116684747850348	0.116684747850348	7.63458581455844	2
537	115.05	245.93	1.1152	5.5710886943081	10.6902676488895	37	0.125436103939125	0.125436103939125	7.76002191849756	2
538	111.12	258.87	1.0894	5.44565259036897	10.8157037528286	38	-0.407910431026844	0.407910431026844	8.16793234952441	2
539	125.74	255.67	1.1733	5.85356302139582	10.4077933218017	39	0.220728648016911	0.220728648016911	8.38866099754132	2
540	129.2	257.95	1.1279	5.63283437337891	10.6285219698186	40	0.0807069505964897	0.0807069505964897	8.46936794813781	2
541	129.22	242.88	1.1113	5.55212742278242	10.7092289204151	41	-0.280043394840837	0.280043394840837	8.74941134297864	2
542	131.26	239.6	1.1689	5.83217081762326	10.4291855255743	42	0.443888228280702	0.443888228280702	9.19329957125935	2
543	126.99	245.9	1.0776	5.38828258934255	10.873073753855	43	-0.316021192094695	0.316021192094695	9.50932076335404	2
544	122.35	249.54	1.1426	5.70430378143725	10.5570525617603	44	0.32768966687973	0.32768966687973	9.83701043023377	2
545	117.03	239.83	1.0752	5.37661411455752	10.88474222864	45	-0.0330606785576002	0.0330606785576002	9.87007110879137	2
546	116.69	236.39	1.082	5.40967479311512	10.8516815500824	46	0.0354916108044812	0.0354916108044812	9.90556271959585	2
547	111.16	235.08	1.0747	5.37418318231064	10.8871731608869	47	-0.382142549209892	0.382142549209892	10.2877052688057	2
548	129.28	234.62	1.1533	5.75632573152053	10.505030611677	48	0.384573481456776	0.384573481456776	10.6722787502625	2
549	106.51	235.87	1.0742	5.37175225006375	10.8896040931338	49	0.0306297463107157	0.0306297463107157	10.7029084965732	2
550	102.5	249.83	1.0679	5.34112250375304	10.9202338394445	50	-0.265943987808921	0.265943987808921	10.9688524843822	2
551	100.61	267.75	1.1226	5.60706649156196	10.6542898516356	51	0.263513055562038	0.263513055562038	11.2323655399442	2
552	93.275	270.81	1.0684	5.34355343599992	10.9178029071976	52	-0.184750850763052	0.184750850763052	11.4171163907072	2
553	95.553	274.72	1.1064	5.52830428676297	10.7330520564346	53	0.256220258821392	0.256220258821392	11.6733366495286	2
554	93.35	260.63	1.0537	5.27208402794158	10.989272315256	54	0.028198814063833	0.028198814063833	11.7015354635925	2
555	86.989	261.78	1.0479	5.24388521387775	11.0174711293198	55	-0.282474327087719	0.282474327087719	11.9840097906802	2
556	96.837	254.75	1.106	5.52635954096547	10.7349968022321	56	0.313590259847812	0.313590259847812	12.297600050528	2
557	87.283	251.63	1.0415	5.21276928111766	11.0485870620799	57	-0.0452153397920085	0.0452153397920085	12.34281539032	2
558	84.334	248.12	1.0508	5.25798462090966	11.0033717222879	58	0.156552036699217	0.156552036699217	12.4993674270192	2
559	78.25	245.79	1.0186	5.10143258421045	11.1599237589871	59	-0.0617456790708104	0.0617456790708104	12.56111310609	2
560	72.806	235.24	1.0313	5.16317826328126	11.0981780799163	60	0.0573700010264204	0.0573700010264204	12.6184831071165	2
561	75.334	234.1	1.0195	5.10580826225484	11.1555480809427	61	-0.163844833439864	0.163844833439864	12.7823279405563	2
562	83.863	240.28	1.0532	5.2696530956947	10.9917032475029	62	0.11376762915409	0.11376762915409	12.8960955697104	2
563	97.121	249.84	1.0298	5.15588546654061	11.1054708766569	63	0.0427844075451294	0.0427844075451294	12.9388799772555	2
564	91.416	257.92	1.021	5.11310105899548	11.1482552842021	64	-0.1755133082249	0.1755133082249	13.1143932854804	2
565	84.724	273.7	1.0571	5.28861436722038	10.9727419759772	65	-0.185237037212429	0.185237037212429	13.2996303226929	2
566	91.895	272.26	1.0952	5.47385140443281	10.7875049387647	66	0.185237037212429	0.185237037212429	13.4848673599053	2
567	95.234	268.64	1.0571	5.28861436722038	10.9727419759772	67	-0.0311159327600929	0.0311159327600929	13.5159832926654	2
568	94.624	251.22	1.0635	5.31973029998047	10.9416260432171	68	0.213922037725638	0.213922037725638	13.729905330391	2
569	85.41	238.06	1.0195	5.10580826225484	11.1555480809427	69	-0.121060425894736	0.121060425894736	13.8509657562858	2
570	91.191	240.45	1.0444	5.22686868814957	11.034487655048	70	0.116198561400974	0.116198561400974	13.9671643176867	2
571	89.855	237.59	1.0205	5.1106701267486	11.150686216449	71	-0.147314494161066	0.147314494161066	14.1144788118478	2
572	94.887	245.37	1.0508	5.25798462090966	11.0033717222879	72	0.0782760183496087	0.0782760183496087	14.1927548301974	2
573	91.168	247.39	1.0347	5.17970860256006	11.0816477406375	73	-0.140021697420419	0.140021697420419	14.3327765276178	2
574	92.655	244.78	1.0635	5.31973029998047	10.9416260432171	74	0.0427844075451276	0.0427844075451276	14.375560935163	2
575	88.76	252	1.0547	5.27694589243535	10.9844104507622	75	0.00729279674064642	0.00729279674064642	14.3828537319036	2
576	104.49	262.41	1.0532	5.2696530956947	10.9917032475029	76	-0.152176358654829	0.152176358654829	14.5350300905584	2
577	97.121	265.35	1.0845	5.42182945434953	10.839526888848	77	0.0311159327600929	0.0311159327600929	14.5661460233185	2
578	104.07	253.35	1.0781	5.39071352158944	10.8706428216081	78	-0.0238231360194447	0.0238231360194447	14.589969159338	2
579	104.95	260.74	1.083	5.41453665760888	10.8468196855887	79	-0.0427844075451294	0.0427844075451294	14.6327535668831	2
580	111.17	262.28	1.0918	5.45732106515401	10.8040352780435	80	-0.223159580263792	0.223159580263792	14.8559131471469	2
581	111.72	272.24	1.1377	5.6804806454178	10.5808756977797	81	0.0734141538558433	0.0734141538558433	14.9293273010027	2
582	100.06	276.96	1.1226	5.60706649156196	10.6542898516356	82	0.498827297060242	0.498827297060242	15.428154598063	2
583	78.17	269.28	1.02	5.10823919450172	11.1531171486958	83	0	0	15.428154598063	2
584	73.726	264.08	1.02	5.10823919450172	11.1531171486958	84	-0.00243093224688096	0.00243093224688096	15.4305855303099	2
585	74.747	271.68	1.0205	5.1106701267486	11.150686216449	85	-0.154121104452337	0.154121104452337	15.5847066347622	2
586	88.339	246.77	1.0522	5.26479123120094	10.9965651119966	86	0.0116684747850346	0.0116684747850346	15.5963751095472	2
587	90.634	245.07	1.0498	5.2531227564159	11.0082335867817	87	-0.258651191068273	0.258651191068273	15.8550263006155	2
588	97.595	236.01	1.103	5.51177394748417	10.7495823957134	88	0.393811023994926	0.393811023994926	16.2488373246104	2
589	90.604	235.01	1.022	5.11796292348925	11.1433934197083	89	0.00972372898752916	0.00972372898752916	16.258561053598	2
590	89.588	232.84	1.02	5.10823919450172	11.1531171486958	90	0	0	16.258561053598	2
591	88.471	236.71	1.02	5.10823919450172	11.1531171486958	91	-0.220728648016909	0.220728648016909	16.4792897016149	2
592	88.026	240.93	1.0654	5.32896784251863	10.9323885006789	92	0.0685522893620796	0.0685522893620796	16.547841990977	2
593	80.588	237.5	1.0513	5.26041555315655	11.000940790041	93	0.140021697420417	0.140021697420417	16.6878636883974	2
594	83.17	232.32	1.0225	5.12039385573613	11.1409624874614	94	-0.204198308738111	0.204198308738111	16.8920619971355	2
595	93.953	234.31	1.0645	5.32459216447424	10.9367641787233	95	-0.0636904248683141	0.0636904248683141	16.9557524220038	2
596	100.45	244.87	1.0776	5.38828258934255	10.873073753855	96	-0.0213922037725656	0.0213922037725656	16.9771446257764	2
597	102.2	230.98	1.082	5.40967479311512	10.8516815500824	97	0.0140994070319174	0.0140994070319174	16.9912440328083	2
598	101.42	232.42	1.0791	5.3955753860832	10.8657809571143	98	-0.0782760183496087	0.0782760183496087	17.0695200511579	2
599	108.2	235.59	1.0952	5.47385140443281	10.7875049387647	99	0.1424526296673	0.1424526296673	17.2119726808252	2
600	116.41	250.85	1.0659	5.33139877476551	10.929957568432	100	-0.261082123315154	0.261082123315154	17.4730548041403	2
601	108.57	252.3	1.1196	5.59248089808066	10.6688754451169	101	-0.199336444244347	0.199336444244347	17.6723912483847	2
602	117.25	254.21	1.1606	5.79181734232501	10.4695390008725	102	0.0948063576284106	0.0948063576284106	17.7671976060131	2
603	128.13	250.12	1.1411	5.6970109846966	10.564345358501	103	-0.277612462593956	0.277612462593956	18.0448100686071	2
604	153.51	231.54	1.1982	5.97462344729056	10.286732895907	104	0.187181783009935	0.187181783009935	18.231991851617	2
605	161.2	234.17	1.1597	5.78744166428062	10.4739146789169	105	0.114253815603465	0.114253815603465	18.3462456672205	2
606	158.62	234.33	1.1362	5.67318784867716	10.5881684945204	106	-0.265943987808921	0.265943987808921	18.6121896550294	2
607	160.14	247.39	1.1909	5.93913183648608	10.3222245067115	107	-0.130784154882264	0.130784154882264	18.7429738099116	2
608	176.51	254.96	1.2178	6.06991599136834	10.1914403518292	108	-0.054452882330164	0.054452882330164	18.7974266922418	2
609	178.97	253.98	1.229	6.1243688736985	10.136987469499	109	0.0617456790708104	0.0617456790708104	18.8591723713126	2
610	173.15	252.59	1.2163	6.06262319462769	10.1987331485699	110	0.0452153397920085	0.0452153397920085	18.9043877111046	2
611	171.94	251.47	1.207	6.01740785483568	10.2439484883619	111	-0.166275765686747	0.166275765686747	19.0706634767914	2
612	172.05	263.14	1.2412	6.18368362052243	10.0776727226751	112	0.0238231360194465	0.0238231360194465	19.0944866128108	2
613	170.82	273.14	1.2363	6.15986048450298	10.1014958586946	113	0.275181530347073	0.275181530347073	19.3696681431579	2
614	165.76	277.54	1.1797	5.88467895415591	10.3766773890416	114	-0.054452882330164	0.054452882330164	19.4241210254881	2
615	177.37	269.01	1.1909	5.93913183648608	10.3222245067115	115	-0.173568562427391	0.173568562427391	19.5976895879154	2
616	174.82	266.49	1.2266	6.11270039891347	10.1486559442841	116	-0.242120851789474	0.242120851789474	19.8398104397049	2
617	186.05	235.61	1.2764	6.35482125070294	9.90653509249461	117	-0.0831378828433742	0.0831378828433742	19.9229483225483	2
618	191.06	233.64	1.2935	6.43795913354632	9.82339720965123	118	0.263513055562038	0.263513055562038	20.1864613781103	2
619	189.2	247.54	1.2393	6.17444607798428	10.0869102652133	119	-0.118629493647855	0.118629493647855	20.3050908717582	2
620	187.08	257.19	1.2637	6.29307557163213	9.96828077156542	120	0.192529833953076	0.192529833953076	20.4976207057113	2
621	177.67	257.79	1.2241	6.10054573767906	10.1608106055185	121	-0.0855688150902569	0.0855688150902569	20.5831895208015	2
622	178.47	259.07	1.2417	6.18611455276931	10.0752417904282	122	-0.0593147468239259	0.0593147468239259	20.6425042676254	2
623	190	266.75	1.2539	6.24542929959324	10.0159270436043	123	-0.047646272038893	0.047646272038893	20.6901505396643	2
624	191.79	245.82	1.2637	6.29307557163213	9.96828077156542	124	-0.180375172718662	0.180375172718662	20.870525712383	2
625	192.05	235.03	1.3008	6.4734507443508	9.78790559884676	125	0.0972372898752898	0.0972372898752898	20.9677630022583	2
626	184.57	231.22	1.2808	6.37621345447551	9.88514288872205	126	0.282474327087719	0.282474327087719	21.250237329346	2
627	187.47	249.84	1.2227	6.09373912738779	10.1676172158098	127	0.0549390687795377	0.0549390687795377	21.3051763981255	2
628	188.17	252.8	1.2114	6.03880005860825	10.2225562845893	128	-0.0666075435645723	0.0666075435645723	21.3717839416901	2
629	187.17	245.88	1.2251	6.10540760217282	10.1559487410247	129	-0.111336696907209	0.111336696907209	21.4831206385973	2
630	179.68	239.99	1.248	6.21674429908003	10.0446120441175	130	0.0379225430513639	0.0379225430513639	21.5210431816487	2
631	179.46	238.18	1.2402	6.17882175602867	10.0825345871689	131	0.0636904248683141	0.0636904248683141	21.584733606517	2
632	180.83	247.98	1.2271	6.11513133116035	10.1462250120372	132	-0.33692720941788	0.33692720941788	21.9216608159349	2
633	179.72	242.77	1.2964	6.45205854057823	9.80929780261932	133	0.265943987808917	0.265943987808917	22.1876048037438	2
634	184.79	261.76	1.2417	6.18611455276931	10.0752417904282	134	-0.0140994070319156	0.0140994070319156	22.2017042107757	2
635	185.79	267.06	1.2446	6.20021395980123	10.0611423833963	135	0.149259239958571	0.149259239958571	22.3509634507343	2
636	174	274.52	1.2139	6.05095471984266	10.2104016233549	136	0.0879997473371379	0.0879997473371379	22.4389631980714	2
637	163.7	274.21	1.1958	5.96295497250552	10.298401370692	137	-0.118629493647855	0.118629493647855	22.5575926917193	2
638	158.06	273.35	1.2202	6.08158446615338	10.1797718770442	138	-0.0189612715256811	0.0189612715256811	22.576553963245	2
639	157.04	272.11	1.2241	6.10054573767906	10.1608106055185	139	0.391380091748045	0.391380091748045	22.967934054993	2
640	137.05	279.22	1.1436	5.70916564593101	10.5521906972665	140	-0.11376762915409	0.11376762915409	23.0817016841471	2
641	135.08	277.85	1.167	5.8229332750851	10.4384230681124	141	0.211491105478757	0.211491105478757	23.2931927896259	2
642	131	279.45	1.1235	5.61144216960635	10.6499141735912	142	-0.349081870652295	0.349081870652295	23.6422746602782	2
643	147.77	273.02	1.1953	5.96052404025864	10.3008323029389	143	-0.0568838145770449	0.0568838145770449	23.6991584748552	2
644	149.44	271.28	1.207	6.01740785483568	10.2439484883619	144	0	0	23.6991584748552	2
645	148.98	271.09	1.207	6.01740785483568	10.2439484883619	145	0.0899444931346451	0.0899444931346451	23.7891029679898	2
646	148.41	273.27	1.1885	5.92746336170104	10.3338929814965	146	0.0714694080583378	0.0714694080583378	23.8605723760482	2
647	135.75	271.29	1.1738	5.8559939536427	10.4053623895548	147	0.0593147468239277	0.0593147468239277	23.9198871228721	2
648	136.42	269.73	1.1616	5.79667920681877	10.4646771363788	148	0.11376762915409	0.11376762915409	24.0336547520262	2
649	133.8	260.49	1.1382	5.68291157766468	10.5784447655329	149	-0.0666075435645741	0.0666075435645741	24.1002622955908	2
650	132.47	255.28	1.1519	5.74951912122926	10.5118372219683	150	0.0359777972538566	0.0359777972538566	24.1362400928446	2
651	138.54	249.67	1.1445	5.7135413239754	10.5478150192221	151	0.194474579750583	0.194474579750583	24.3307146725952	2
652	135.57	261.39	1.1045	5.51906674422482	10.7422895989727	152	0.050077204285774	0.050077204285774	24.380791876881	2
653	121.37	270.77	1.0942	5.46898953993905	10.7923668032585	153	-0.35637466739294	0.35637466739294	24.7371665442739	2
654	129.83	276.56	1.1675	5.82536420733198	10.4359921358656	154	0.18766796945931	0.18766796945931	24.9248345137332	2
655	118.27	259.4	1.1289	5.63769623787267	10.6236601053249	155	0.192043647503699	0.192043647503699	25.1168781612369	2
656	126.18	262.1	1.0894	5.44565259036897	10.8157037528286	156	-0.429302634799408	0.429302634799408	25.5461807960363	2
657	150.08	267.44	1.1777	5.87495522516838	10.3864011180292	157	0.0996682221221725	0.0996682221221725	25.6458490181585	2
658	147.65	257.83	1.1572	5.77528700304621	10.4860693401513	158	-0.0262540682663275	0.0262540682663275	25.6721030864248	2
659	146.5	260.18	1.1626	5.80154107131254	10.459815271885	159	0.0379225430513621	0.0379225430513621	25.7100256294762	2
660	146.61	250.75	1.1548	5.76361852826118	10.4977378149364	160	-0.218297715770028	0.218297715770028	25.9283233452462	2
661	165.53	269.52	1.1997	5.9819162440312	10.2794400991663	161	-0.187667969459309	0.187667969459309	26.1159913147055	2
662	169	267.06	1.2383	6.16958421349051	10.091772129707	162	-0.228021444757557	0.228021444757557	26.3440127594631	2
663	181.91	251.93	1.2852	6.39760565824807	9.86375068494948	163	0.268374920055802	0.268374920055802	26.6123876795189	2
664	177.4	246.79	1.23	6.12923073819227	10.1321256050053	164	-0.0709832216089623	0.0709832216089623	26.6833709011279	2
665	172.74	239.22	1.2446	6.20021395980123	10.0611423833963	165	0.261082123315154	0.261082123315154	26.944453024443	2
666	179.41	235.29	1.1909	5.93913183648608	10.3222245067115	166	0.142452629667302	0.142452629667302	27.0869056541103	2
667	177	232.13	1.1616	5.79667920681877	10.4646771363788	167	-0.192529833953076	0.192529833953076	27.2794354880634	2
668	173.76	234.49	1.2012	5.98920904077185	10.2721473024257	168	-0.524595178877192	0.524595178877192	27.8040306669406	2
669	178.97	243.24	1.3091	6.51380421964904	9.74755212354851	169	0.332551531373493	0.332551531373493	28.1365821983141	2
670	182.79	268.18	1.2407	6.18125268827555	10.080103654922	170	-0.180375172718664	0.180375172718664	28.3169573710327	2
671	191.6	264.82	1.2778	6.36162786099421	9.89972848220334	171	0.137590765173536	0.137590765173536	28.4545481362063	2
672	192.78	268.07	1.2495	6.22403709582068	10.0373192473769	172	-0.17113763018051	0.17113763018051	28.6256857663868	2
673	181.84	252.09	1.2847	6.39517472600119	9.86618161719636	173	0.294628988322129	0.294628988322129	28.9203147547089	2
674	194.83	243.65	1.2241	6.10054573767906	10.1608106055185	174	-0.050077204285774	0.050077204285774	28.9703919589947	2
675	184.86	268.37	1.2344	6.15062294196483	10.1107334012327	175	-0.00923754253815368	0.00923754253815368	28.9796295015328	2
676	184.41	267.9	1.2363	6.15986048450298	10.1014958586946	176	-0.106961018862819	0.106961018862819	29.0865905203957	2
677	184.28	258.25	1.2583	6.2668215033658	9.99453483983175	177	0.0213922037725638	0.0213922037725638	29.1079827241682	2
678	188.5	261.97	1.2539	6.24542929959324	10.0159270436043	178	0.104530086615938	0.104530086615938	29.2125128107842	2
679	187.14	253.97	1.2324	6.1408992129773	10.1204571302202	179	-0.0403534752982466	0.0403534752982466	29.2528662860824	2
680	182.79	263.93	1.2407	6.18125268827555	10.080103654922	180	-0.0403534752982466	0.0403534752982466	29.2932197613807	2
681	167.81	257.61	1.249	6.22160616357379	10.0397501796238	181	0.111336696907209	0.111336696907209	29.4045564582879	2
682	162.68	248.46	1.2261	6.11026946666659	10.151086876531	182	0.180375172718664	0.180375172718664	29.5849316310065	2
683	161.36	246.44	1.189	5.92989429394792	10.3314620492496	183	-0.0330606785575984	0.0330606785575984	29.6179923095641	2
684	155.18	257.04	1.1958	5.96295497250552	10.298401370692	184	0.0330606785575984	0.0330606785575984	29.6510529881217	2
685	174.82	268.46	1.189	5.92989429394792	10.3314620492496	185	-0.291711869625873	0.291711869625873	29.9427648577476	2
686	170.71	261.3	1.249	6.22160616357379	10.0397501796238	186	0.185237037212429	0.185237037212429	30.12800189496	2
687	167.09	248.29	1.2109	6.03636912636137	10.2249872168362	187	-0.0593147468239277	0.0593147468239277	30.187316641784	2
688	166.2	244.39	1.2231	6.09568387318529	10.1656724700123	188	-0.175999494674276	0.175999494674276	30.3633161364582	2
689	162.34	254.24	1.2593	6.27168336785957	9.98967297533798	189	-0.0617456790708086	0.0617456790708086	30.425061815529	2
690	164.09	252.2	1.272	6.33342904693038	9.92792729626717	190	0.278098649043331	0.278098649043331	30.7031604645724	2
691	177.19	256.31	1.2148	6.05533039788705	10.2060259453105	191	-0.0311159327600947	0.0311159327600947	30.7342763973325	2
692	177.57	257.04	1.2212	6.08644633064714	10.1749100125504	192	-0.149745426407947	0.149745426407947	30.8840218237404	2
693	189.56	262.37	1.252	6.23619175705509	10.0251645861425	193	-0.0495910178363985	0.0495910178363985	30.9336128415768	2
694	191.86	262.77	1.2622	6.28578277489149	9.97557356830606	194	-0.19447457975058	0.19447457975058	31.1280874213274	2
695	194.28	275.04	1.3022	6.48025735464207	9.78109898855548	195	0.267888733606425	0.267888733606425	31.3959761549338	2
696	180.26	269.22	1.2471	6.21236862103564	10.0489877221619	196	0.00729279674064642	0.00729279674064642	31.4032689516745	2
697	186.88	262.02	1.2456	6.205075824295	10.0562805189026	197	-0.0311159327600929	0.0311159327600929	31.4343848844346	2
698	187.95	259.3	1.252	6.23619175705509	10.0251645861425	198	0.228021444757557	0.228021444757557	31.6624063291921	2
699	161.25	262.69	1.2051	6.00817031229753	10.2531860309	199	-0.025767881816952	0.025767881816952	31.6881742110091	2
700	154.4	253.16	1.2104	6.03393819411448	10.2274181490831	200	-0.121546612344114	0.121546612344114	31.8097208233532	2
701	158.05	256.12	1.2354	6.1554848064586	10.105871536739	201	0.0952925440777843	0.0952925440777843	31.905013367431	2
702	156.94	258.03	1.2158	6.06019226238081	10.2011640808167	202	-0.0311159327600912	0.0311159327600912	31.9361293001911	2
703	154.34	238.88	1.2222	6.0913081951409	10.1700481480566	203	-0.0354916108044812	0.0354916108044812	31.9716209109955	2
704	154.35	236.2	1.2295	6.12679980594539	10.1345565372522	204	0.270805852302683	0.270805852302683	32.2424267632982	2
705	156.56	235.48	1.1738	5.8559939536427	10.4053623895548	205	0.0593147468239277	0.0593147468239277	32.3017415101221	2
706	161.92	235.29	1.1616	5.79667920681877	10.4646771363788	206	0.0330606785575984	0.0330606785575984	32.3348021886797	2
707	166.21	235.3	1.1548	5.76361852826118	10.4977378149364	207	-0.0685522893620796	0.0685522893620796	32.4033544780418	2
708	163.81	240.3	1.1689	5.83217081762326	10.4291855255743	208	-0.278098649043331	0.278098649043331	32.6814531270852	2
709	183.72	238.86	1.2261	6.11026946666659	10.151086876531	209	0.278098649043331	0.278098649043331	32.9595517761285	2
710	178.96	234.04	1.1689	5.83217081762326	10.4291855255743	210	-0.147314494161066	0.147314494161066	33.1068662702896	2
711	168.27	236.51	1.1992	5.97948531178432	10.2818710314132	211	0.0923754253815279	0.0923754253815279	33.1992416956711	2
712	161.26	231.26	1.1802	5.88710988640279	10.3742464567948	212	0.201767376491226	0.201767376491226	33.4010090721623	2
713	159.02	235.24	1.1387	5.68534250991157	10.576013833286	213	-0.00680661029126917	0.00680661029126917	33.4078156824536	2
714	161.29	240.6	1.1401	5.69214912020284	10.5692072229947	214	-0.114253815603467	0.114253815603467	33.522069498057	2
715	157.11	243.11	1.1636	5.8064029358063	10.4549534073912	215	-0.118629493647855	0.118629493647855	33.6406989917049	2
716	160.64	246.38	1.188	5.92503242945416	10.3363239137434	216	0.0452153397920121	0.0452153397920121	33.6859143314969	2
717	149.62	247.96	1.1787	5.87981708966215	10.3815392535354	217	0.00486186449376369	0.00486186449376369	33.6907761959907	2
718	135.74	249.74	1.1777	5.87495522516838	10.3864011180292	218	0.453125770818854	0.453125770818854	34.1439019668095	2
719	131.07	249.07	1.0845	5.42182945434953	10.839526888848	219	-0.0354916108044812	0.0354916108044812	34.179393577614	2
720	127.98	244.51	1.0918	5.45732106515401	10.8040352780435	220	-0.303866530860285	0.303866530860285	34.4832601084743	2
721	143.43	244.7	1.1543	5.76118759601429	10.5001687471833	221	-0.379711616963007	0.379711616963007	34.8629717254373	2
722	154.15	236.81	1.2324	6.1408992129773	10.1204571302202	222	0.282474327087719	0.282474327087719	35.145446052525	2
723	158.19	242.12	1.1743	5.85842488588958	10.402931457308	223	-0.114253815603467	0.114253815603467	35.2596998681285	2
724	162.51	245.87	1.1978	5.97267870149305	10.2886776417045	224	0.168706697933629	0.168706697933629	35.4284065660621	2
725	162.78	241.39	1.1631	5.80397200355942	10.4573843396381	225	-0.334496277171001	0.334496277171001	35.7629028432331	2
726	187.55	246.54	1.2319	6.13846828073042	10.1228880624671	226	-0.287336191581483	0.287336191581483	36.0502390348146	2
727	191.25	238.78	1.291	6.4258044723119	9.83555187088565	227	0.111336696907207	0.111336696907207	36.1615757317218	2
728	187.51	233.18	1.2681	6.3144677754047	9.94688856779285	228	0.175999494674276	0.175999494674276	36.3375752263961	2
729	181.94	236.7	1.2319	6.13846828073042	10.1228880624671	229	0.265943987808921	0.265943987808921	36.603519214205	2
730	141.85	234.43	1.1772	5.8725242929215	10.3888320502761	230	0.305811276657789	0.305811276657789	36.9093304908628	2
731	136.16	236.6	1.1143	5.56671301626371	10.6946433269338	231	-0.313104073398435	0.313104073398435	37.2224345642612	2
732	135.62	241.43	1.1787	5.87981708966215	10.3815392535354	232	-0.196905511997464	0.196905511997464	37.4193400762587	2
733	152.48	237.68	1.2192	6.07672260165961	10.1846337415379	233	0.695246622608327	0.695246622608327	38.114586698867	2
734	139.48	264.2	1.0762	5.38147597905128	10.8798803641463	234	0.0617456790708104	0.0617456790708104	38.1763323779378	2
735	142.28	260.17	1.0635	5.31973029998047	10.9416260432171	235	-0.0379225430513621	0.0379225430513621	38.2142549209892	2
736	140.62	264.81	1.0713	5.35765284303184	10.9037035001657	236	-0.667047808544496	0.667047808544496	38.8813027295337	2
737	132.46	270.73	1.2085	6.02470065157633	10.2366556916212	237	0.436595431540056	0.436595431540056	39.3178981610737	2
738	130.09	258.69	1.1187	5.58810522003628	10.6732511231613	238	0.0573700010264204	0.0573700010264204	39.3752681621002	2
739	121.53	267.28	1.1069	5.53073521900985	10.7306211241877	239	0.424926956755019	0.424926956755019	39.8001951188552	2
740	64.885	259.86	1.0195	5.10580826225484	11.1555480809427	240	0	0	39.8001951188552	2
741	68.663	263.57	1.0195	5.10580826225484	11.1555480809427	241	-0.0121546612344101	0.0121546612344101	39.8123497800896	2
742	58.804	259	1.022	5.11796292348925	11.1433934197083	242	0.0189612715256811	0.0189612715256811	39.8313110516153	2
743	65.731	257	1.0181	5.09900165196356	11.162354691234	243	-0.0116684747850329	0.0116684747850329	39.8429795264003	2
744	66.675	246.65	1.0205	5.1106701267486	11.150686216449	244	0.00729279674064642	0.00729279674064642	39.850272323141	2
745	59.297	252.63	1.019	5.10337733000795	11.1579790131896	245	-0.0189612715256828	0.0189612715256828	39.8692335946666	2
746	57.193	251.5	1.0229	5.12233860153363	11.1390177416639	246	0.0165303392787983	0.0165303392787983	39.8857639339454	2
747	64.017	254.22	1.0195	5.10580826225484	11.1555480809427	247	0.00437567804438999	0.00437567804438999	39.8901396119898	2
748	46.37	268.44	1.0186	5.10143258421045	11.1599237589871	248	-0.00680661029127094	0.00680661029127094	39.8969462222811	2
749	61.065	266.82	1.02	5.10823919450172	11.1531171486958	249	0.0092375425381519	0.0092375425381519	39.9061837648192	2
750	57.136	267.97	1.0181	5.09900165196356	11.162354691234	250	-0.00243093224688096	0.00243093224688096	39.9086146970661	2
751	52.361	256.38	1.0186	5.10143258421045	11.1599237589871	251	-0.0092375425381519	0.0092375425381519	39.9178522396043	2
752	48.653	263.56	1.0205	5.1106701267486	11.150686216449	252	0.00243093224688096	0.00243093224688096	39.9202831718512	2
753	54.531	262.68	1.02	5.10823919450172	11.1531171486958	253	0.00680661029127094	0.00680661029127094	39.9270897821424	2
754	53.703	262.1	1.0186	5.10143258421045	11.1599237589871	254	-0.0140994070319174	0.0140994070319174	39.9411891891744	2
755	55.052	263.56	1.0215	5.11553199124236	11.1458243519552	255	0.00729279674064642	0.00729279674064642	39.948481985915	2
756	57.742	263.77	1.02	5.10823919450172	11.1531171486958	256	0.00486186449376547	0.00486186449376547	39.9533438504088	2
757	58.446	256.69	1.019	5.10337733000795	11.1579790131896	257	0.00437567804438643	0.00437567804438643	39.9577195284531	2
758	54.387	254.26	1.0181	5.09900165196356	11.162354691234	258	-0.00680661029127094	0.00680661029127094	39.9645261387444	2
759	73.108	246.29	1.0195	5.10580826225484	11.1555480809427	259	0.00243093224688451	0.00243093224688451	39.9669570709913	2
760	67.853	245.67	1.019	5.10337733000795	11.1579790131896	260	-0.00972372898752916	0.00972372898752916	39.9766807999788	2
761	62.88	250.35	1.021	5.11310105899548	11.1482552842021	261	-0.00243093224688273	0.00243093224688273	39.9791117322257	2
762	52.845	246.6	1.0215	5.11553199124236	11.1458243519552	262	-0.00486186449376547	0.00486186449376547	39.9839735967195	2
763	31.722	239.21	1.0225	5.12039385573613	11.1409624874614	263	0.0145855934812928	0.0145855934812928	39.9985591902008	2
764	27.844	243.51	1.0195	5.10580826225484	11.1555480809427	264	-0.00486186449376191	0.00486186449376191	40.0034210546945	2
765	26.802	244.96	1.0205	5.1106701267486	11.150686216449	265	0.00486186449376191	0.00486186449376191	40.0082829191883	2
766	46.652	234.57	1.0195	5.10580826225484	11.1555480809427	266	0.00243093224688451	0.00243093224688451	40.0107138514352	2
767	39.875	238.31	1.019	5.10337733000795	11.1579790131896	267	-0.0145855934812946	0.0145855934812946	40.0252994449165	2
768	44.571	232.22	1.022	5.11796292348925	11.1433934197083	268	0.00972372898752916	0.00972372898752916	40.035023173904	2
769	38.935	236.27	1.02	5.10823919450172	11.1531171486958	269	0	0	40.035023173904	2
770	22.729	250.11	1.02	5.10823919450172	11.1531171486958	270	0	0	40.035023173904	2
771	16.607	252.42	1.02	5.10823919450172	11.1531171486958	271	-0.00486186449376369	0.00486186449376369	40.0398850383978	2
772	19.745	244.58	1.021	5.11310105899548	11.1482552842021	272	0.00486186449376369	0.00486186449376369	40.0447469028915	2
773	32.814	239.63	1.02	5.10823919450172	11.1531171486958	273	-0.00243093224688096	0.00243093224688096	40.0471778351384	2
774	35.173	236.04	1.0205	5.1106701267486	11.150686216449	274	-0.00243093224688273	0.00243093224688273	40.0496087673853	2
775	29.65	241.87	1.021	5.11310105899548	11.1482552842021	275	0.00729279674064465	0.00729279674064465	40.0569015641259	2
776	46.595	244.4	1.0195	5.10580826225484	11.1555480809427	276	-0.00486186449376191	0.00486186449376191	40.0617634286197	2
777	45.321	251.16	1.0205	5.1106701267486	11.150686216449	277	-0.00243093224688273	0.00243093224688273	40.0641943608666	2
778	51.796	253.24	1.021	5.11310105899548	11.1482552842021	278	0.00486186449376369	0.00486186449376369	40.0690562253603	2
779	53.897	234.67	1.02	5.10823919450172	11.1531171486958	279	0	0	40.0690562253603	2
780	54.927	239.04	1.02	5.10823919450172	11.1531171486958	280	0.00680661029127094	0.00680661029127094	40.0758628356516	2
781	51.405	239.85	1.0186	5.10143258421045	11.1599237589871	281	0	0	40.0758628356516	2
782	35.262	246.9	1.0186	5.10143258421045	11.1599237589871	282	-0.0116684747850346	0.0116684747850346	40.0875313104367	2
783	32.015	252.12	1.021	5.11310105899548	11.1482552842021	283	-0.00243093224688273	0.00243093224688273	40.0899622426835	2
784	34.033	254.76	1.0215	5.11553199124236	11.1458243519552	284	0.00486186449376547	0.00486186449376547	40.0948241071773	2
785	43.841	257.48	1.0205	5.1106701267486	11.150686216449	285	0	0	40.0948241071773	2
786	40.645	259.14	1.0205	5.1106701267486	11.150686216449	286	0.00243093224688096	0.00243093224688096	40.0972550394242	2
787	25.621	263.05	1.02	5.10823919450172	11.1531171486958	287	-0.00243093224688096	0.00243093224688096	40.0996859716711	2
788	16.982	261.55	1.0205	5.1106701267486	11.150686216449	288	0.00243093224688096	0.00243093224688096	40.1021169039179	2
789	15.65	264.63	1.02	5.10823919450172	11.1531171486958	289	0	0	40.1021169039179	2
790	17.85	266.14	1.02	5.10823919450172	11.1531171486958	290	0.00243093224688096	0.00243093224688096	40.1045478361648	2
791	14.165	265.34	1.0195	5.10580826225484	11.1555480809427	291	0	0	40.1045478361648	2
792	34.415	240.42	1.0195	5.10580826225484	11.1555480809427	292	-0.00972372898752738	0.00972372898752738	40.1142715651524	2
793	41.067	232.57	1.0215	5.11553199124236	11.1458243519552	293	0	0	40.1142715651524	2
794	41.657	231.86	1.0215	5.11553199124236	11.1458243519552	294	-0.00243093224688273	0.00243093224688273	40.1167024973992	2
795	45.23	232.97	1.022	5.11796292348925	11.1433934197083	295	0.0238231360194465	0.0238231360194465	40.1405256334187	2
796	63.732	237.1	1.0171	5.0941397874698	11.1672165557278	296	-0.13029796843289	0.13029796843289	40.2708236018516	2
797	72.041	235.46	1.0439	5.22443775590269	11.0369185872949	297	0.073414153855845	0.073414153855845	40.3442377557074	2
798	73.617	242.55	1.0288	5.15102360204684	11.1103327411507	298	-0.00243093224688273	0.00243093224688273	40.3466686879543	2
799	81.553	238.75	1.0293	5.15345453429373	11.1079018089038	299	0.0500772042857758	0.0500772042857758	40.3967458922401	2
800	74.885	232.71	1.019	5.10337733000795	11.1579790131896	300	-0.00243093224688451	0.00243093224688451	40.399176824487	2
801	79.61	230.39	1.0195	5.10580826225484	11.1555480809427	301	-0.0238231360194447	0.0238231360194447	40.4229999605064	2
802	58.509	235.2	1.0244	5.12963139827428	11.1317249449233	302	0.0092375425381519	0.0092375425381519	40.4322375030446	2
803	56.584	234.93	1.0225	5.12039385573613	11.1409624874614	303	-0.0140994070319174	0.0140994070319174	40.4463369100765	2
804	67.554	238.91	1.0254	5.13449326276805	11.1268630804295	304	0.0262540682663293	0.0262540682663293	40.4725909783428	2
805	61.986	247.98	1.02	5.10823919450172	11.1531171486958	305	-0.0286850005132102	0.0286850005132102	40.501275978856	2
806	78.896	256.54	1.0259	5.13692419501493	11.1244321481826	306	0.0379225430513621	0.0379225430513621	40.5391985219074	2
807	72.478	264.76	1.0181	5.09900165196356	11.162354691234	307	-0.0140994070319156	0.0140994070319156	40.5532979289393	2
808	69.126	261.03	1.021	5.11310105899548	11.1482552842021	308	0.0116684747850346	0.0116684747850346	40.5649664037243	2
809	71.82	265.36	1.0186	5.10143258421045	11.1599237589871	309	-0.104043900166563	0.104043900166563	40.6690103038909	2
810	80.382	269.5	1.04	5.20547648437701	11.0558798588205	310	0.0948063576284106	0.0948063576284106	40.7638166615193	2
811	80.043	272.7	1.0205	5.1106701267486	11.150686216449	311	-0.365612209931093	0.365612209931093	41.1294288714504	2
812	82.562	278.64	1.0957	5.47628233667969	10.7850740065179	312	-0.242120851789473	0.242120851789473	41.3715497232399	2
813	97.151	277.15	1.1455	5.71840318846917	10.5429531547284	313	0.237258987295707	0.237258987295707	41.6088087105356	2
814	107.78	264.83	1.0967	5.48114420117346	10.7802121420241	314	0.00972372898752916	0.00972372898752916	41.6185324395231	2
815	107.52	267.13	1.0947	5.47142047218593	10.7899358710116	315	-0.0121546612344101	0.0121546612344101	41.6306871007575	2
816	120.06	275.61	1.0972	5.48357513342034	10.7777812097772	316	0.00243093224688096	0.00243093224688096	41.6331180330044	2
817	119.96	275.69	1.0967	5.48114420117346	10.7802121420241	317	0.0335468650069757	0.0335468650069757	41.6666648980114	2
818	123.03	271.62	1.0898	5.44759733616648	10.8137590070311	318	-0.0904306795840206	0.0904306795840206	41.7570955775954	2
819	116.6	276.05	1.1084	5.5380280157505	10.723328327447	319	0.0379225430513639	0.0379225430513639	41.7950181206468	2
820	118.05	274.65	1.1006	5.50010547269914	10.7612508704984	320	0.116198561400973	0.116198561400973	41.9112166820477	2
821	125.16	274.92	1.0767	5.38390691129817	10.8774494318994	321	0.0238231360194447	0.0238231360194447	41.9350398180672	2
822	123.97	273.1	1.0718	5.36008377527872	10.9012725679188	322	-0.154121104452335	0.154121104452335	42.0891609225195	2
823	111.2	266.89	1.1035	5.51420487973106	10.7471514634665	323	0	0	42.0891609225195	2
824	111.36	264.74	1.1035	5.51420487973106	10.7471514634665	324	-0.075845086102726	0.075845086102726	42.1650060086222	2
825	99.174	266.15	1.1191	5.59004996583378	10.6713063773638	325	0.41520322776749	0.41520322776749	42.5802092363897	2
826	87.108	257.59	1.0337	5.17484673806629	11.0865096051313	326	0.0165303392788001	0.0165303392788001	42.5967395756685	2
827	85.613	253.42	1.0303	5.15831639878749	11.1030399444101	327	0.0262540682663293	0.0262540682663293	42.6229936439348	2
828	58.235	233.87	1.0249	5.13206233052116	11.1292940126764	328	0.0189612715256811	0.0189612715256811	42.6419549154605	2
829	57.442	233	1.021	5.11310105899548	11.1482552842021	329	0.0262540682663275	0.0262540682663275	42.6682089837269	2
830	54.391	240.27	1.0156	5.08684699072915	11.1745093524684	330	-0.0189612715256828	0.0189612715256828	42.6871702552525	2
831	56.451	238.36	1.0195	5.10580826225484	11.1555480809427	331	-0.0165303392787983	0.0165303392787983	42.7037005945313	2
832	57.639	240.8	1.0229	5.12233860153363	11.1390177416639	332	0.00923754253815368	0.00923754253815368	42.7129381370695	2
833	59.077	239.81	1.021	5.11310105899548	11.1482552842021	333	0	0	42.7129381370695	2
834	68.974	245	1.021	5.11310105899548	11.1482552842021	334	0	0	42.7129381370695	2
835	70.152	244.71	1.021	5.11310105899548	11.1482552842021	335	-0.0379225430513639	0.0379225430513639	42.7508606801209	2
836	88.673	257.89	1.0288	5.15102360204684	11.1103327411507	336	-0.149745426407948	0.149745426407948	42.9006061065288	2
837	89.227	262.78	1.0596	5.30076902845479	10.9605873147428	337	0.194960766199957	0.194960766199957	43.0955668727288	2
838	72.971	251.22	1.0195	5.10580826225484	11.1555480809427	338	-0.0763312725521015	0.0763312725521015	43.1718981452809	2
839	81.155	236.32	1.0352	5.18213953480694	11.0792168083906	339	0.0714694080583396	0.0714694080583396	43.2433675533392	2
840	87.194	237.33	1.0205	5.1106701267486	11.150686216449	340	0	0	43.2433675533392	2
841	72.368	232.75	1.0205	5.1106701267486	11.150686216449	341	-0.00243093224688273	0.00243093224688273	43.2457984855861	2
842	74.926	231.6	1.021	5.11310105899548	11.1482552842021	342	0.00486186449376369	0.00486186449376369	43.2506603500799	2
843	64.819	233.17	1.02	5.10823919450172	11.1531171486958	343	-0.0593147468239259	0.0593147468239259	43.3099750969038	2
844	65.769	235.49	1.0322	5.16755394132564	11.0938024018719	344	0.0641766113176914	0.0641766113176914	43.3741517082215	2
845	61.231	256.27	1.019	5.10337733000795	11.1579790131896	345	-0.102099154369057	0.102099154369057	43.4762508625905	2
846	82.323	248.38	1.04	5.20547648437701	11.0558798588205	346	-0.0739003403052187	0.0739003403052187	43.5501512028957	2
847	92.433	242.14	1.0552	5.27937682468223	10.9819795185153	347	0.0286850005132102	0.0286850005132102	43.578836203409	2
848	88.505	255.83	1.0493	5.25069182416902	11.0106645190285	348	0.0807069505964897	0.0807069505964897	43.6595431540054	2
849	94.864	245.87	1.0327	5.16998487357253	11.091371469625	349	-0.166275765686745	0.166275765686745	43.8258189196922	2
850	98.786	233.08	1.0669	5.33626063925927	10.9250957039383	350	-0.401103820735575	0.401103820735575	44.2269227404278	2
851	127.62	233.21	1.1494	5.73736445999485	10.5239918832027	351	0.135159832926654	0.135159832926654	44.3620825733544	2
852	135.64	244.91	1.1216	5.60220462706819	10.6591517161294	352	0.00972372898752916	0.00972372898752916	44.3718063023419	2
853	122.83	246.88	1.1196	5.59248089808066	10.6688754451169	353	-0.0238231360194465	0.0238231360194465	44.3956294383614	2
854	120.73	242.89	1.1245	5.61630403410011	10.6450523090974	354	0.32768966687973	0.32768966687973	44.7233191052411	2
855	124.16	238.41	1.0571	5.28861436722038	10.9727419759772	355	-0.0549390687795395	0.0549390687795395	44.7782581740207	2
856	111.7	237.74	1.0684	5.34355343599992	10.9178029071976	356	-0.0189612715256811	0.0189612715256811	44.7972194455463	2
857	117.85	236.72	1.0723	5.3625147075256	10.8988416356719	357	-0.0636904248683159	0.0636904248683159	44.8609098704147	2
858	108.21	237.72	1.0854	5.42620513239392	10.8351512108036	358	0.0306297463107157	0.0306297463107157	44.8915396167254	2
859	109.74	243.31	1.0791	5.3955753860832	10.8657809571143	359	0.00486186449376547	0.00486186449376547	44.8964014812191	2
860	107.47	249.41	1.0781	5.39071352158944	10.8706428216081	360	-0.0238231360194447	0.0238231360194447	44.9202246172386	2
861	100.51	256.93	1.083	5.41453665760888	10.8468196855887	361	0.0855688150902552	0.0855688150902552	45.0057934323288	2
862	89.992	248.32	1.0654	5.32896784251863	10.9323885006789	362	0.130297968432888	0.130297968432888	45.1360914007617	2
863	100.59	250.27	1.0386	5.19866987408574	11.0626864691118	363	-0.22753525830818	0.22753525830818	45.3636266590699	2
864	103.95	240.63	1.0854	5.42620513239392	10.8351512108036	364	-0.0311159327600929	0.0311159327600929	45.39474259183	2
865	115.23	239.49	1.0918	5.45732106515401	10.8040352780435	365	-0.106961018862819	0.106961018862819	45.5017036106928	2
866	111.78	246.54	1.1138	5.56428208401683	10.6970742591807	366	0.220728648016909	0.220728648016909	45.7224322587097	2
867	113.82	251.48	1.0684	5.34355343599992	10.9178029071976	367	-0.0568838145770449	0.0568838145770449	45.7793160732868	2
868	109.59	254.9	1.0801	5.40043725057697	10.8609190926206	368	-0.270319665853307	0.270319665853307	46.0496357391401	2
869	122.37	257.32	1.1357	5.67075691643027	10.5905994267673	369	0.280043394840837	0.280043394840837	46.3296791339809	2
870	123.49	273.34	1.0781	5.39071352158944	10.8706428216081	370	-0.334982463620376	0.334982463620376	46.6646615976013	2
871	106.41	279.77	1.147	5.72569598520981	10.5356603579877	371	0.0831378828433742	0.0831378828433742	46.7477994804447	2
872	97.558	279.49	1.1299	5.64255810236644	10.6187982408311	372	0.273236784549566	0.273236784549566	47.0210362649942	2
873	88.234	279.4	1.0737	5.36932131781687	10.8920350253807	373	0.185237037212428	0.185237037212428	47.2062733022067	2
874	89.812	268.45	1.0356	5.18408428060444	11.0772720625931	374	0.0782760183496087	0.0782760183496087	47.2845493205563	2
875	83.96	266.49	1.0195	5.10580826225484	11.1555480809427	375	0.00437567804438999	0.00437567804438999	47.2889249986007	2
876	77.976	255.27	1.0186	5.10143258421045	11.1599237589871	376	-0.00194474579750548	0.00194474579750548	47.2908697443982	2
877	75.057	255.72	1.019	5.10337733000795	11.1579790131896	377	-0.0145855934812946	0.0145855934812946	47.3054553378795	2
878	53.434	277.4	1.022	5.11796292348925	11.1433934197083	378	0.0072927967406482	0.0072927967406482	47.3127481346201	2
879	42.077	269.47	1.0205	5.1106701267486	11.150686216449	379	-0.0072927967406482	0.0072927967406482	47.3200409313608	2
880	43.95	272.95	1.022	5.11796292348925	11.1433934197083	380	0.00972372898752916	0.00972372898752916	47.3297646603483	2
881	42.955	268.45	1.02	5.10823919450172	11.1531171486958	381	-0.00486186449376369	0.00486186449376369	47.3346265248421	2
882	44.957	276.72	1.021	5.11310105899548	11.1482552842021	382	0.00729279674064465	0.00729279674064465	47.3419193215827	2
883	51.845	261.59	1.0195	5.10580826225484	11.1555480809427	383	-0.0593147468239259	0.0593147468239259	47.4012340684066	2
884	54.713	272.65	1.0317	5.16512300907876	11.0962333341188	384	0.0661213571151968	0.0661213571151968	47.4673554255218	2
885	61.522	276.99	1.0181	5.09900165196356	11.162354691234	385	-0.00680661029127094	0.00680661029127094	47.4741620358131	2
886	63.477	276.79	1.0195	5.10580826225484	11.1555480809427	386	0.00923754253815368	0.00923754253815368	47.4833995783512	2
887	52.64	279.97	1.0176	5.09657071971668	11.1647856234809	387	-0.0306297463107175	0.0306297463107175	47.514029324662	2
888	57.042	277.47	1.0239	5.1272004660274	11.1341558771702	388	0.0140994070319191	0.0140994070319191	47.5281287316939	2
889	48.432	279.42	1.021	5.11310105899548	11.1482552842021	389	-0.0140994070319191	0.0140994070319191	47.5422281387258	2
890	58.076	274.54	1.0239	5.1272004660274	11.1341558771702	390	0.0238231360194483	0.0238231360194483	47.5660512747452	2
891	63.187	276.63	1.019	5.10337733000795	11.1579790131896	391	-0.00486186449376547	0.00486186449376547	47.570913139239	2
892	69.657	277.67	1.02	5.10823919450172	11.1531171486958	392	0.00243093224688096	0.00243093224688096	47.5733440714859	2
893	54.384	254.48	1.0195	5.10580826225484	11.1555480809427	393	-0.0145855934812928	0.0145855934812928	47.5879296649672	2
894	45.473	249.94	1.0225	5.12039385573613	11.1409624874614	394	0.0072927967406482	0.0072927967406482	47.5952224617078	2
895	38.426	251.13	1.021	5.11310105899548	11.1482552842021	395	0.0189612715256811	0.0189612715256811	47.6141837332335	2
896	37.619	248.87	1.0171	5.0941397874698	11.1672165557278	396	-0.0165303392787983	0.0165303392787983	47.6307140725123	2
897	30.573	252.26	1.0205	5.1106701267486	11.150686216449	397	0.0140994070319156	0.0140994070319156	47.6448134795442	2
898	39.158	257.24	1.0176	5.09657071971668	11.1647856234809	398	-0.0189612715256811	0.0189612715256811	47.6637747510699	2
899	41.263	261.05	1.0215	5.11553199124236	11.1458243519552	399	-0.00680661029127094	0.00680661029127094	47.6705813613612	2
900	46.031	250.73	1.0229	5.12233860153363	11.1390177416639	400	0.0189612715256828	0.0189612715256828	47.6895426328869	2
901	16.616	231.83	1.019	5.10337733000795	11.1579790131896	401	0.00194474579750548	0.00194474579750548	47.6914873786844	2
902	15.889	234.69	1.0186	5.10143258421045	11.1599237589871	402	-0.0092375425381519	0.0092375425381519	47.7007249212225	2
903	12.85	237.1	1.0205	5.1106701267486	11.150686216449	403	0	0	47.7007249212225	2
904	12.202	237.38	1.0205	5.1106701267486	11.150686216449	404	-0.0165303392788019	0.0165303392788019	47.7172552605013	2
905	17.959	238.32	1.0239	5.1272004660274	11.1341558771702	405	0.0213922037725638	0.0213922037725638	47.7386474642739	2
906	25.008	249.93	1.0195	5.10580826225484	11.1555480809427	406	-0.0165303392787983	0.0165303392787983	47.7551778035527	2
907	41.67	236.94	1.0229	5.12233860153363	11.1390177416639	407	0.00437567804438821	0.00437567804438821	47.7595534815971	2
908	40.926	244.7	1.022	5.11796292348925	11.1433934197083	408	-0.00243093224688273	0.00243093224688273	47.761984413844	2
909	33.683	249.8	1.0225	5.12039385573613	11.1409624874614	409	0.028685000513212	0.028685000513212	47.7906694143572	2
910	32.088	250.95	1.0166	5.09170885522292	11.1696474879746	410	-0.0213922037725638	0.0213922037725638	47.8120616181297	2
911	16.031	263.66	1.021	5.11310105899548	11.1482552842021	411	-0.0072927967406482	0.0072927967406482	47.8193544148704	2
912	21.029	264.19	1.0225	5.12039385573613	11.1409624874614	412	0.0072927967406482	0.0072927967406482	47.826647211611	2
913	24.033	256.7	1.021	5.11310105899548	11.1482552842021	413	0.0140994070319156	0.0140994070319156	47.8407466186429	2
914	29.541	256.53	1.0181	5.09900165196356	11.162354691234	414	-0.0403534752982448	0.0403534752982448	47.8811000939412	2
915	44.191	256.09	1.0264	5.13935512726181	11.1220012159357	415	0.0335468650069739	0.0335468650069739	47.9146469589482	2
916	51.023	258.09	1.0195	5.10580826225484	11.1555480809427	416	-0.00972372898752738	0.00972372898752738	47.9243706879357	2
917	52.118	270.91	1.0215	5.11553199124236	11.1458243519552	417	0.00486186449376547	0.00486186449376547	47.9292325524295	2
918	51.447	267.03	1.0205	5.1106701267486	11.150686216449	418	-0.00486186449376547	0.00486186449376547	47.9340944169232	2
919	44.902	262.68	1.0215	5.11553199124236	11.1458243519552	419	0.00486186449376547	0.00486186449376547	47.938956281417	2
920	43.642	276.42	1.0205	5.1106701267486	11.150686216449	420	0	0	47.938956281417	2
921	36.249	279.69	1.0205	5.1106701267486	11.150686216449	421	-0.00486186449376547	0.00486186449376547	47.9438181459108	2
922	30.557	275.26	1.0215	5.11553199124236	11.1458243519552	422	-0.00923754253815368	0.00923754253815368	47.9530556884489	2
923	28.262	275.26	1.0234	5.12476953378052	11.136586809417	423	0.0281988140638347	0.0281988140638347	47.9812545025127	2
924	25.82	274.75	1.0176	5.09657071971668	11.1647856234809	424	-0.0213922037725638	0.0213922037725638	48.0026467062853	2
925	42.537	270.46	1.022	5.11796292348925	11.1433934197083	425	0.00243093224688273	0.00243093224688273	48.0050776385322	2
926	32.313	256.56	1.0215	5.11553199124236	11.1458243519552	426	-0.00680661029127094	0.00680661029127094	48.0118842488235	2
927	34.637	259.9	1.0229	5.12233860153363	11.1390177416639	427	0.00680661029127094	0.00680661029127094	48.0186908591147	2
928	37.725	259.16	1.0215	5.11553199124236	11.1458243519552	428	0.0140994070319174	0.0140994070319174	48.0327902661466	2
929	41.581	268.2	1.0186	5.10143258421045	11.1599237589871	429	-0.0116684747850346	0.0116684747850346	48.0444587409317	2
930	27.969	273.06	1.021	5.11310105899548	11.1482552842021	430	0.00486186449376369	0.00486186449376369	48.0493206054254	2
931	25.507	279.5	1.02	5.10823919450172	11.1531171486958	431	-0.0140994070319174	0.0140994070319174	48.0634200124574	2
932	16.217	279.14	1.0229	5.12233860153363	11.1390177416639	432	0	0	48.0634200124574	2
933	15.305	269.95	1.0229	5.12233860153363	11.1390177416639	433	0.00437567804438821	0.00437567804438821	48.0677956905017	2
934	12.865	269.1	1.022	5.11796292348925	11.1433934197083	434	0.00972372898752916	0.00972372898752916	48.0775194194893	2
935	10.213	263.3	1.02	5.10823919450172	11.1531171486958	435	0.00243093224688096	0.00243093224688096	48.0799503517362	2
936	38.253	256.25	1.0195	5.10580826225484	11.1555480809427	436	-0.0335468650069739	0.0335468650069739	48.1134972167431	2
937	28.045	235.96	1.0264	5.13935512726181	11.1220012159357	437	0.0359777972538584	0.0359777972538584	48.149475013997	2
938	27.432	238.52	1.019	5.10337733000795	11.1579790131896	438	-0.0213922037725656	0.0213922037725656	48.1708672177696	2
939	23.217	235.52	1.0234	5.12476953378052	11.136586809417	439	0.023336949570071	0.023336949570071	48.1942041673396	2
940	24.054	232.48	1.0186	5.10143258421045	11.1599237589871	440	-0.0257678818169538	0.0257678818169538	48.2199720491566	2
941	15.406	232.69	1.0239	5.1272004660274	11.1341558771702	441	-0.00729279674064642	0.00729279674064642	48.2272648458972	2
942	19.186	239.45	1.0254	5.13449326276805	11.1268630804295	442	0.0379225430513639	0.0379225430513639	48.2651873889486	2
943	11.242	234.93	1.0176	5.09657071971668	11.1647856234809	443	-0.0189612715256811	0.0189612715256811	48.2841486604743	2
944	10.857	242.34	1.0215	5.11553199124236	11.1458243519552	444	0	0	48.2841486604743	2
945	18.542	256.52	1.0215	5.11553199124236	11.1458243519552	445	0	0	48.2841486604743	2
946	27.895	262.04	1.0215	5.11553199124236	11.1458243519552	446	-0.0262540682663293	0.0262540682663293	48.3104027287406	2
947	35.646	267.75	1.0269	5.14178605950869	11.1195702836889	447	0.0194474579750583	0.0194474579750583	48.3298501867157	2
948	29.731	266.93	1.0229	5.12233860153363	11.1390177416639	448	0.025767881816952	0.025767881816952	48.3556180685326	2
949	38.19	270.07	1.0176	5.09657071971668	11.1647856234809	449	-0.0165303392787983	0.0165303392787983	48.3721484078114	2
950	40.004	272.54	1.021	5.11310105899548	11.1482552842021	450	-0.00243093224688273	0.00243093224688273	48.3745793400583	2
951	67.575	276.48	1.0215	5.11553199124236	11.1458243519552	451	-0.00243093224688273	0.00243093224688273	48.3770102723052	2
952	74.79	272.61	1.022	5.11796292348925	11.1433934197083	452	-0.00680661029127094	0.00680661029127094	48.3838168825964	2
953	59.787	278.22	1.0234	5.12476953378052	11.136586809417	453	0.0189612715256811	0.0189612715256811	48.4027781541221	2
954	58.65	273.95	1.0195	5.10580826225484	11.1555480809427	454	0.0189612715256828	0.0189612715256828	48.4217394256478	2
955	43.072	261.12	1.0156	5.08684699072915	11.1745093524684	455	-0.0286850005132102	0.0286850005132102	48.450424426161	2
956	40.083	265.2	1.0215	5.11553199124236	11.1458243519552	456	0.00243093224688273	0.00243093224688273	48.4528553584079	2
957	33.493	273.5	1.021	5.11310105899548	11.1482552842021	457	-0.0116684747850364	0.0116684747850364	48.4645238331929	2
958	29.751	267.32	1.0234	5.12476953378052	11.136586809417	458	0.0140994070319191	0.0140994070319191	48.4786232402249	2
959	22.579	268.19	1.0205	5.1106701267486	11.150686216449	459	-0.00486186449376547	0.00486186449376547	48.4834851047186	2
960	16.373	256	1.0215	5.11553199124236	11.1458243519552	460	-0.0140994070319174	0.0140994070319174	48.4975845117505	2
961	21.187	268.6	1.0244	5.12963139827428	11.1317249449233	461	0	0	48.4975845117505	2
962	25.442	264.25	1.0244	5.12963139827428	11.1317249449233	462	0.0189612715256828	0.0189612715256828	48.5165457832762	2
963	29.937	265.16	1.0205	5.1106701267486	11.150686216449	463	0.00243093224688096	0.00243093224688096	48.5189767155231	2
964	24.462	258.73	1.02	5.10823919450172	11.1531171486958	464	0.00680661029127094	0.00680661029127094	48.5257833258144	2
965	21.059	240.3	1.0186	5.10143258421045	11.1599237589871	465	-0.0092375425381519	0.0092375425381519	48.5350208683525	2
966	19.981	234.5	1.0205	5.1106701267486	11.150686216449	466	0.00486186449376191	0.00486186449376191	48.5398827328463	2
967	26.856	238.18	1.0195	5.10580826225484	11.1555480809427	467	-0.00486186449376191	0.00486186449376191	48.5447445973401	2
968	36.817	240.47	1.0205	5.1106701267486	11.150686216449	468	-0.0116684747850364	0.0116684747850364	48.5564130721251	2
969	36.925	230.85	1.0229	5.12233860153363	11.1390177416639	469	0.0189612715256828	0.0189612715256828	48.5753743436508	2
970	59.776	231.03	1.019	5.10337733000795	11.1579790131896	470	-0.00729279674064642	0.00729279674064642	48.5826671403914	2
971	58.559	233.57	1.0205	5.1106701267486	11.150686216449	471	-0.00243093224688273	0.00243093224688273	48.5850980726383	2
972	44.023	236.15	1.021	5.11310105899548	11.1482552842021	472	0.00486186449376369	0.00486186449376369	48.5899599371321	2
973	78.311	256.79	1.02	5.10823919450172	11.1531171486958	473	-0.0855688150902552	0.0855688150902552	48.6755287522223	2
974	82.102	254.52	1.0376	5.19380800959197	11.0675483336056	474	-0.111336696907209	0.111336696907209	48.7868654491295	2
975	93.421	266.43	1.0605	5.30514470649918	10.9562116366984	475	-0.0617456790708086	0.0617456790708086	48.8486111282003	2
976	97.201	263.99	1.0732	5.36689038556999	10.8944659576276	476	-0.00486186449376369	0.00486186449376369	48.8534729926941	2
977	100.81	244.09	1.0742	5.37175225006375	10.8896040931338	477	-0.166275765686748	0.166275765686748	49.0197487583808	2
978	124.27	260.39	1.1084	5.5380280157505	10.723328327447	478	0.0262540682663293	0.0262540682663293	49.0460028266472	2
979	125.08	261.49	1.103	5.51177394748417	10.7495823957134	479	-0.34422000615853	0.34422000615853	49.3902228328057	2
980	131.19	264.17	1.1738	5.8559939536427	10.4053623895548	480	0.0330606785576002	0.0330606785576002	49.4232835113633	2
981	139.15	269.89	1.167	5.8229332750851	10.4384230681124	481	-0.00243093224688273	0.00243093224688273	49.4257144436102	2
982	139.27	269.07	1.1675	5.82536420733198	10.4359921358656	482	0.0165303392788001	0.0165303392788001	49.442244782889	2
983	143.65	267.46	1.1641	5.80883386805319	10.4525224751444	483	0.278098649043329	0.278098649043329	49.7203434319323	2
984	141.22	265.76	1.1069	5.53073521900985	10.7306211241877	484	-0.408396617476221	0.408396617476221	50.1287400494085	2
985	134.28	252.89	1.1909	5.93913183648608	10.3222245067115	485	0.244551784036357	0.244551784036357	50.3732918334449	2
986	139.33	249.56	1.1406	5.69458005244972	10.5667762907478	486	0.161413901192983	0.161413901192983	50.5347057346379	2
987	131.31	250.23	1.1074	5.53316615125674	10.7281901919408	487	-0.275667716796448	0.275667716796448	50.8103734514343	2
988	131.52	241.45	1.1641	5.80883386805319	10.4525224751444	488	-0.0379225430513639	0.0379225430513639	50.8482959944857	2
989	145.11	230.66	1.1719	5.84675641110455	10.414599932093	489	0.0739003403052205	0.0739003403052205	50.9221963347909	2
990	145.1	240.88	1.1567	5.77285607079933	10.4885002723982	490	-0.0666075435645759	0.0666075435645759	50.9888038783555	2
991	138.6	242.02	1.1704	5.8394636143639	10.4218927288336	491	0.272750598100192	0.272750598100192	51.2615544764557	2
992	133.55	267.18	1.1143	5.56671301626371	10.6946433269338	492	-0.242120851789473	0.242120851789473	51.5036753282452	2
993	143.53	267.43	1.1641	5.80883386805319	10.4525224751444	493	-0.0427844075451294	0.0427844075451294	51.5464597357903	2
994	151.62	276.18	1.1729	5.85161827559831	10.4097380675992	494	-0.123005171692242	0.123005171692242	51.6694649074825	2
995	161.7	267.91	1.1982	5.97462344729056	10.286732895907	495	-0.130784154882265	0.130784154882265	51.8002490623648	2
996	157.29	268.86	1.2251	6.10540760217282	10.1559487410247	496	0.00486186449376369	0.00486186449376369	51.8051109268586	2
997	158.01	279.12	1.2241	6.10054573767906	10.1608106055185	497	0.277612462593956	0.277612462593956	52.0827233894525	2
998	150.18	268.6	1.167	5.8229332750851	10.4384230681124	498	0.0476462720388913	0.0476462720388913	52.1303696614914	2
999	141.57	266.81	1.1572	5.77528700304621	10.4860693401513	499	-0.265943987808919	0.265943987808919	52.3963136493003	2
1000	154.08	259.87	1.2119	6.04123099085513	10.2201253523424	500	NA	NA	NA	2
1001	160.72	259.11	1.2241	6.10054573767906	10.2055397588611	1	-0.0121546612344101	0.0121546612344101	0.0121546612344101	3
1002	151.62	259.3	1.2266	6.11270039891347	10.1933850976267	2	-0.0875135608877624	0.0875135608877624	0.0996682221221725	3
1003	153.36	263.32	1.2446	6.20021395980123	10.105871536739	3	0.232397122801943	0.232397122801943	0.332065344924116	3
1004	152.5	269.45	1.1968	5.96781683699929	10.3382686595409	4	-0.218297715770028	0.218297715770028	0.550363060694144	3
1005	154.12	263.4	1.2417	6.18611455276931	10.1199709437709	5	0.441457296033821	0.441457296033821	0.991820356727965	3
1006	141.23	264.39	1.1509	5.74465725673549	10.5614282398047	6	-0.272750598100192	0.272750598100192	1.26457095482816	3
1007	142.9	273.56	1.207	6.01740785483568	10.2886776417045	7	-0.147314494161066	0.147314494161066	1.41188544898922	3
1008	147.48	276.64	1.2373	6.16472234899675	10.1413631475434	8	0.0666075435645759	0.0666075435645759	1.4784929925538	3
1009	139.7	276.69	1.2236	6.09811480543218	10.207970691108	9	0.213435851276262	0.213435851276262	1.69192884383006	3
1010	129.57	252.12	1.1797	5.88467895415591	10.4214065423843	10	-0.0452153397920103	0.0452153397920103	1.73714418362207	3
1011	133.31	254.38	1.189	5.92989429394792	10.3761912025923	11	0.116684747850348	0.116684747850348	1.85382893147242	3
1012	132.03	267	1.165	5.81320954609757	10.4928759504426	12	-0.0593147468239259	0.0593147468239259	1.91314367829635	3
1013	129.81	267.6	1.1772	5.8725242929215	10.4335612036187	13	-0.00972372898753093	0.00972372898753093	1.92286740728388	3
1014	130.06	278.53	1.1792	5.88224802190903	10.4238374746312	14	0.113767629154092	0.113767629154092	2.03663503643797	3
1015	121.4	271.18	1.1558	5.76848039275494	10.5376051037852	15	-0.0213922037725638	0.0213922037725638	2.05802724021053	3
1016	111.23	270.43	1.1602	5.7898725965275	10.5162129000127	16	0.365612209931092	0.365612209931092	2.42363945014162	3
1017	102.59	269.92	1.085	5.42426038659641	10.8818251099438	17	-0.280043394840837	0.280043394840837	2.70368284498246	3
1018	100.39	274.86	1.1426	5.70430378143725	10.6017817151029	18	0.111822883356584	0.111822883356584	2.81550572833904	3
1019	103.6	274.39	1.1196	5.59248089808066	10.7136045984595	19	-0.0739003403052205	0.0739003403052205	2.88940606864426	3
1020	108.3	264.28	1.1348	5.66638123838589	10.6397042581543	20	0.00486186449376547	0.00486186449376547	2.89426793313803	3
1021	100.63	266.72	1.1338	5.66151937389212	10.6445661226481	21	-0.0116684747850364	0.0116684747850364	2.90593640792307	3
1022	99.794	266.05	1.1362	5.67318784867716	10.632897647863	22	0.102099154369055	0.102099154369055	3.00803556229212	3
1023	95.27	265.14	1.1152	5.5710886943081	10.7349968022321	23	0.0807069505964915	0.0807069505964915	3.08874251288861	3
1024	88.225	251.62	1.0986	5.49038174371161	10.8157037528286	24	-0.0452153397920121	0.0452153397920121	3.13395785268063	3
1025	105.94	241.74	1.1079	5.53559708350362	10.7704884130366	25	0.0189612715256828	0.0189612715256828	3.15291912420631	3
1026	105.84	236.24	1.104	5.51663581197794	10.7894496845622	26	-0.0452153397920085	0.0452153397920085	3.19813446399832	3
1027	118.6	235.91	1.1133	5.56185115176995	10.7442343447702	27	0.00729279674064642	0.00729279674064642	3.20542726073896	3
1028	119.06	235.44	1.1118	5.5545583550293	10.7515271415109	28	-0.403534752982457	0.403534752982457	3.60896201372142	3
1029	134.94	240.61	1.1948	5.95809310801176	10.3479923885284	29	0.0471600855895158	0.0471600855895158	3.65612209931094	3
1030	133.27	239.37	1.1851	5.91093302242224	10.3951524741179	30	0.0666075435645759	0.0666075435645759	3.72272964287551	3
1031	145.37	232.6	1.1714	5.84432547885767	10.4617600176825	31	-0.0140994070319174	0.0140994070319174	3.73682904990743	3
1032	138.75	233.7	1.1743	5.85842488588958	10.4476606106506	32	-0.0928616118309034	0.0928616118309034	3.82969066173833	3
1033	137.5	230.03	1.1934	5.95128649772049	10.3547989988197	33	0.135646019376031	0.135646019376031	3.96533668111436	3
1034	130.95	230.52	1.1655	5.81564047834446	10.4904450181957	34	-0.0359777972538584	0.0359777972538584	4.00131447836822	3
1035	125.45	233.1	1.1729	5.85161827559831	10.4544672209419	35	0.121546612344114	0.121546612344114	4.12286109071234	3
1036	118.27	243.51	1.1479	5.7300716632542	10.576013833286	36	0.0140994070319174	0.0140994070319174	4.13696049774425	3
1037	115.05	245.93	1.145	5.71597225622228	10.5901132403179	37	0.0831378828433742	0.0831378828433742	4.22009838058763	3
1038	111.12	258.87	1.1279	5.63283437337891	10.6732511231613	38	-0.249413648530123	0.249413648530123	4.46951202911775	3
1039	125.74	255.67	1.1792	5.88224802190903	10.4238374746312	39	0.0709832216089623	0.0709832216089623	4.54049525072671	3
1040	129.2	257.95	1.1646	5.81126480030007	10.4948206962401	40	-0.0092375425381519	0.0092375425381519	4.54973279326486	3
1041	129.22	242.88	1.1665	5.82050234283822	10.485583153702	41	-0.0807069505964897	0.0807069505964897	4.63043974386135	3
1042	131.26	239.6	1.1831	5.90120929343471	10.4048762031055	42	0.187667969459309	0.187667969459309	4.81810771332066	3
1043	126.99	245.9	1.1445	5.7135413239754	10.5925441725648	43	-0.104530086615936	0.104530086615936	4.9226377999366	3
1044	122.35	249.54	1.166	5.81807141059134	10.4880140859488	44	0.232397122801943	0.232397122801943	5.15503492273854	3
1045	117.03	239.83	1.1182	5.58567428778939	10.7204112087508	45	-0.0233369495700693	0.0233369495700693	5.17837187230861	3
1046	116.69	236.39	1.123	5.60901123735946	10.6970742591807	46	0.0354916108044812	0.0354916108044812	5.21386348311309	3
1047	111.16	235.08	1.1157	5.57351962655498	10.7325658699852	47	-0.334982463620376	0.334982463620376	5.54884594673347	3
1048	129.28	234.62	1.1846	5.90850209017536	10.3975834063648	48	0.363181277684211	0.363181277684211	5.91202722441768	3
1049	106.51	235.87	1.1099	5.54532081249115	10.760764684049	49	0.0238231360194465	0.0238231360194465	5.93585036043713	3
1050	102.5	249.83	1.105	5.5214976764717	10.7845878200685	50	-0.121060425894736	0.121060425894736	6.05691078633186	3
1051	100.61	267.75	1.1299	5.64255810236644	10.6635273941737	51	0.0544528823301622	0.0544528823301622	6.11136366866202	3
1052	93.275	270.81	1.1187	5.58810522003628	10.7179802765039	52	-0.106474832413443	0.106474832413443	6.21783850107547	3
1053	95.553	274.72	1.1406	5.69458005244972	10.6115054440905	53	0.253789326574509	0.253789326574509	6.47162782764998	3
1054	93.35	260.63	1.0884	5.44079072587521	10.865294770665	54	-0.0116684747850364	0.0116684747850364	6.48329630243501	3
1055	86.989	261.78	1.0908	5.45245920066025	10.8536262958799	55	-0.121060425894736	0.121060425894736	6.60435672832975	3
1056	96.837	254.75	1.1157	5.57351962655498	10.7325658699852	56	0.102099154369055	0.102099154369055	6.7064558826988	3
1057	87.283	251.63	1.0947	5.47142047218593	10.8346650243543	57	0.0189612715256811	0.0189612715256811	6.72541715422449	3
1058	84.334	248.12	1.0908	5.45245920066025	10.8536262958799	58	0.180375172718666	0.180375172718666	6.90579232694315	3
1059	78.25	245.79	1.0537	5.27208402794158	11.0340014685986	59	-0.00729279674064642	0.00729279674064642	6.9130851236838	3
1060	72.806	235.24	1.0552	5.27937682468223	11.026708671858	60	0.0831378828433724	0.0831378828433724	6.99622300652717	3
1061	75.334	234.1	1.0381	5.19623894183886	11.1098465547013	61	-0.161413901192981	0.161413901192981	7.15763690772015	3
1062	83.863	240.28	1.0713	5.35765284303184	10.9484326535083	62	-0.0238231360194483	0.0238231360194483	7.1814600437396	3
1063	97.121	249.84	1.0762	5.38147597905128	10.9246095174889	63	0.0525081365326585	0.0525081365326585	7.23396818027226	3
1064	91.416	257.92	1.0654	5.32896784251863	10.9771176540216	64	-0.239689919542592	0.239689919542592	7.47365809981485	3
1065	84.724	273.7	1.1147	5.56865776206122	10.737427734479	65	-0.0641766113176914	0.0641766113176914	7.53783471113254	3
1066	91.895	272.26	1.1279	5.63283437337891	10.6732511231613	66	0.0875135608877606	0.0875135608877606	7.6253482720203	3
1067	95.234	268.64	1.1099	5.54532081249115	10.760764684049	67	0.0379225430513621	0.0379225430513621	7.66327081507166	3
1068	94.624	251.22	1.1021	5.50739826943979	10.7986872271004	68	0.157038223148597	0.157038223148597	7.82030903822026	3
1069	85.41	238.06	1.0698	5.35036004629119	10.955725450249	69	-0.0525081365326585	0.0525081365326585	7.87281717475292	3
1070	91.191	240.45	1.0806	5.40286818282385	10.9032173137163	70	0.104530086615938	0.104530086615938	7.97734726136886	3
1071	89.855	237.59	1.0591	5.29833809620791	11.0077474003323	71	-0.11376762915409	0.11376762915409	8.09111489052295	3
1072	94.887	245.37	1.0825	5.412105725362	10.8939797711782	72	0.0972372898752916	0.0972372898752916	8.18835218039824	3
1073	91.168	247.39	1.0625	5.31486843548671	10.9912170610535	73	-0.0690384758114568	0.0690384758114568	8.2573906562097	3
1074	92.655	244.78	1.0767	5.38390691129817	10.922178585242	74	-0.0996682221221725	0.0996682221221725	8.35705887833187	3
1075	88.76	252	1.0972	5.48357513342034	10.8225103631198	75	0.00486186449376369	0.00486186449376369	8.36192074282563	3
1076	104.49	262.41	1.0962	5.47871326892657	10.8273722276136	76	-0.1755133082249	0.1755133082249	8.53743405105053	3
1077	97.121	265.35	1.1323	5.65422657715147	10.6518589193887	77	0.0996682221221743	0.0996682221221743	8.63710227317271	3
1078	104.07	253.35	1.1118	5.5545583550293	10.7515271415109	78	0.0140994070319174	0.0140994070319174	8.65120168020462	3
1079	104.95	260.74	1.1089	5.54045894799738	10.7656265485428	79	-0.121060425894736	0.121060425894736	8.77226210609936	3
1080	111.17	262.28	1.1338	5.66151937389212	10.6445661226481	80	-0.166275765686748	0.166275765686748	8.93853787178611	3
1081	111.72	272.24	1.168	5.82779513957887	10.4782903569613	81	0.0549390687795395	0.0549390687795395	8.99347694056565	3
1082	100.06	276.96	1.1567	5.77285607079933	10.5332294257409	82	0.598009332733037	0.598009332733037	9.59148627329868	3
1083	78.17	269.28	1.0337	5.17484673806629	11.1312387584739	83	-0.0330606785575984	0.0330606785575984	9.62454695185628	3
1084	73.726	264.08	1.0405	5.20790741662389	11.0981780799163	84	0.11376762915409	0.11376762915409	9.73831458101037	3
1085	74.747	271.68	1.0171	5.0941397874698	11.2119457090704	85	-0.351512802899176	0.351512802899176	10.0898273839095	3
1086	88.339	246.77	1.0894	5.44565259036897	10.8604329061712	86	0.0807069505964915	0.0807069505964915	10.170534334506	3
1087	90.634	245.07	1.0728	5.36494563977248	10.9411398567677	87	-0.149259239958571	0.149259239958571	10.3197935744646	3
1088	97.595	236.01	1.1035	5.51420487973106	10.7918806168091	88	0.209060173231874	0.209060173231874	10.5288537476965	3
1089	90.604	235.01	1.0605	5.30514470649918	11.000940790041	89	-0.0213922037725638	0.0213922037725638	10.550245951469	3
1090	89.588	232.84	1.0649	5.32653691027174	10.9795485862684	90	0.135159832926654	0.135159832926654	10.6854057843957	3
1091	88.471	236.71	1.0371	5.19137707734509	11.1147084191951	91	-0.225590512510673	0.225590512510673	10.9109962969064	3
1092	88.026	240.93	1.0835	5.41696758985576	10.8891179066844	92	0.113767629154088	0.113767629154088	11.0247639260605	3
1093	80.588	237.5	1.0601	5.30319996070167	11.0028855358385	93	0.00486186449376547	0.00486186449376547	11.0296257905542	3
1094	83.17	232.32	1.0591	5.29833809620791	11.0077474003323	94	-0.189612715256818	0.189612715256818	11.219238505811	3
1095	93.953	234.31	1.0981	5.48795081146473	10.8181346850755	95	-0.0384087295007394	0.0384087295007394	11.2576472353118	3
1096	100.45	244.87	1.106	5.52635954096547	10.7797259555747	96	-0.0422982210957503	0.0422982210957503	11.2999454564075	3
1097	102.2	230.98	1.1147	5.56865776206122	10.737427734479	97	0.00194474579750548	0.00194474579750548	11.301890202205	3
1098	101.42	232.42	1.1143	5.56671301626371	10.7393724802765	98	-0.0447291533426331	0.0447291533426331	11.3466193555477	3
1099	108.2	235.59	1.1235	5.61144216960635	10.6946433269338	99	-0.0739003403052223	0.0739003403052223	11.4205196958529	3
1100	116.41	250.85	1.1387	5.68534250991157	10.6207429866286	100	0.047646272038893	0.047646272038893	11.4681659678918	3
1101	108.57	252.3	1.1289	5.63769623787267	10.6683892586675	101	-0.177944240471781	0.177944240471781	11.6461102083636	3
1102	117.25	254.21	1.1655	5.81564047834446	10.4904450181957	102	-0.0379225430513639	0.0379225430513639	11.6840327514149	3
1103	128.13	250.12	1.1733	5.85356302139582	10.4525224751444	103	-0.237745173745084	0.237745173745084	11.92177792516	3
1104	153.51	231.54	1.2222	6.0913081951409	10.2147773013993	104	0.0831378828433724	0.0831378828433724	12.0049158080034	3
1105	161.2	234.17	1.2051	6.00817031229753	10.2979151842427	105	0.104530086615936	0.104530086615936	12.1094458946193	3
1106	158.62	234.33	1.1836	5.90364022568159	10.4024452708586	106	-0.230452377004438	0.230452377004438	12.3398982716238	3
1107	160.14	247.39	1.231	6.13409260268603	10.1719928938542	107	-0.13029796843289	0.13029796843289	12.4701962400567	3
1108	176.51	254.96	1.2578	6.26439057111892	10.0416949254213	108	-0.0641766113176914	0.0641766113176914	12.5343728513743	3
1109	178.97	253.98	1.271	6.32856718243661	9.97751831410357	109	0.0500772042857758	0.0500772042857758	12.5844500556601	3
1110	173.15	252.59	1.2607	6.27848997815084	10.0275955183893	110	0.028198814063833	0.028198814063833	12.612648869724	3
1111	171.94	251.47	1.2549	6.25029116408701	10.0557943324532	111	-0.0165303392787983	0.0165303392787983	12.6291792090028	3
1112	172.05	263.14	1.2583	6.2668215033658	10.0392639931744	112	-0.0213922037725638	0.0213922037725638	12.6505714127753	3
1113	170.82	273.14	1.2627	6.28821370713837	10.0178717894018	113	0.132728900679771	0.132728900679771	12.7833003134551	3
1114	165.76	277.54	1.2354	6.1554848064586	10.1506006900816	114	-0.0233369495700693	0.0233369495700693	12.8066372630252	3
1115	177.37	269.01	1.2402	6.17882175602867	10.1272637405115	115	-0.106961018862821	0.106961018862821	12.913598281888	3
1116	174.82	266.49	1.2622	6.28578277489149	10.0203027216487	116	-0.17113763018051	0.17113763018051	13.0847359120685	3
1117	186.05	235.61	1.2974	6.456920405072	9.84916509146819	117	-0.165789579237369	0.165789579237369	13.2505254913059	3
1118	191.06	233.64	1.3315	6.62270998430937	9.68337551223082	118	0.118629493647854	0.118629493647854	13.3691549849537	3
1119	189.2	247.54	1.3071	6.50408049066151	9.80200500587867	119	0.0544528823301622	0.0544528823301622	13.4236078672839	3
1120	187.08	257.19	1.2959	6.44962760833135	9.85645788820883	120	0.128353222635383	0.128353222635383	13.5519610899193	3
1121	177.67	257.79	1.2695	6.32127438569597	9.98481111084422	121	-0.0359777972538566	0.0359777972538566	13.5879388871731	3
1122	178.47	259.07	1.2769	6.35725218294982	9.94883331359036	122	-0.140021697420419	0.140021697420419	13.7279605845935	3
1123	190	266.75	1.3057	6.49727388037024	9.80881161616994	123	-0.106474832413442	0.106474832413442	13.834435417007	3
1124	191.79	245.82	1.3276	6.60374871278369	9.7023367837565	124	-0.0311159327600929	0.0311159327600929	13.8655513497671	3
1125	192.05	235.03	1.334	6.63486464554378	9.67122085099641	125	0.156552036699217	0.156552036699217	14.0221033864663	3
1126	184.57	231.22	1.3018	6.47831260884456	9.82777288769562	126	-0.00680661029127094	0.00680661029127094	14.0289099967576	3
1127	187.47	249.84	1.3032	6.48511921913583	9.82096627740435	127	0.0238231360194465	0.0238231360194465	14.052733132777	3
1128	188.17	252.8	1.2983	6.46129608311639	9.8447894134238	128	0.0233369495700693	0.0233369495700693	14.0760700823471	3
1129	187.17	245.88	1.2935	6.43795913354632	9.86812636299387	129	0.028685000513212	0.028685000513212	14.1047550828603	3
1130	179.68	239.99	1.2876	6.40927413303311	9.89681136350708	130	0.0544528823301622	0.0544528823301622	14.1592079651904	3
1131	179.46	238.18	1.2764	6.35482125070294	9.95126424583724	131	0.050077204285774	0.050077204285774	14.2092851694762	3
1132	180.83	247.98	1.2661	6.30474404641717	10.001341450123	132	-0.118629493647854	0.118629493647854	14.3279146631241	3
1133	179.72	242.77	1.2905	6.42337354006502	9.88271195647516	133	0.0899444931346434	0.0899444931346434	14.4178591562587	3
1134	184.79	261.76	1.272	6.33342904693038	9.97265644960981	134	-0.0379225430513639	0.0379225430513639	14.4557816993101	3
1135	185.79	267.06	1.2798	6.37135158998174	9.93473390655844	135	0.171137630180512	0.171137630180512	14.6269193294906	3
1136	174	274.52	1.2446	6.20021395980123	10.105871536739	136	0.0685522893620796	0.0685522893620796	14.6954716188527	3
1137	163.7	274.21	1.2305	6.13166167043915	10.174423826101	137	-0.0875135608877606	0.0875135608877606	14.7829851797404	3
1138	158.06	273.35	1.2485	6.21917523132691	10.0869102652133	138	0.0116684747850329	0.0116684747850329	14.7946536545255	3
1139	157.04	272.11	1.2461	6.20750675654188	10.0985787399983	139	0.277612462593956	0.277612462593956	15.0722661171194	3
1140	137.05	279.22	1.189	5.92989429394792	10.3761912025923	140	-0.0661213571151968	0.0661213571151968	15.1383874742346	3
1141	135.08	277.85	1.2026	5.99601565106312	10.3100698454771	141	0.144397375464806	0.144397375464806	15.2827848496994	3
1142	131	279.45	1.1729	5.85161827559831	10.4544672209419	142	-0.27275059810019	0.27275059810019	15.5555354477996	3
1143	147.77	273.02	1.229	6.1243688736985	10.1817166228417	143	-0.0140994070319174	0.0140994070319174	15.5696348548315	3
1144	149.44	271.28	1.2319	6.13846828073042	10.1676172158098	144	0.00680661029127094	0.00680661029127094	15.5764414651228	3
1145	148.98	271.09	1.2305	6.13166167043915	10.174423826101	145	0.0238231360194447	0.0238231360194447	15.6002646011422	3
1146	148.41	273.27	1.2256	6.10783853441971	10.1982469621205	146	0.0690384758114568	0.0690384758114568	15.6693030769537	3
1147	135.75	271.29	1.2114	6.03880005860825	10.2672854379319	147	0.0281988140638347	0.0281988140638347	15.6975018910175	3
1148	136.42	269.73	1.2056	6.01060124454441	10.2954842519958	148	0.140021697420419	0.140021697420419	15.837523588438	3
1149	133.8	260.49	1.1768	5.870579547124	10.4355059494162	149	-0.0495910178363985	0.0495910178363985	15.8871146062744	3
1150	132.47	255.28	1.187	5.92017056496039	10.3859149315798	150	-0.0121546612344119	0.0121546612344119	15.8992692675088	3
1151	138.54	249.67	1.1895	5.9323252261948	10.3737602703454	151	0.157038223148595	0.157038223148595	16.0563074906574	3
1152	135.57	261.39	1.1572	5.77528700304621	10.530798493494	152	0.00680661029127094	0.00680661029127094	16.0631141009486	3
1153	121.37	270.77	1.1558	5.76848039275494	10.5376051037852	153	-0.175513308224899	0.175513308224899	16.2386274091735	3
1154	129.83	276.56	1.1919	5.94399370097984	10.3620917955603	154	0.1424526296673	0.1424526296673	16.3810800388408	3
1155	118.27	259.4	1.1626	5.80154107131254	10.5045444252276	155	0.206629240984991	0.206629240984991	16.5877092798258	3
1156	126.18	262.1	1.1201	5.59491183032755	10.7111736662126	156	-0.456042889515112	0.456042889515112	17.0437521693409	3
1157	150.08	267.44	1.2139	6.05095471984266	10.2551307766975	157	0.0666075435645741	0.0666075435645741	17.1103597129055	3
1158	147.65	257.83	1.2002	5.98434717627809	10.3217383202621	158	-0.0593147468239277	0.0593147468239277	17.1696744597294	3
1159	146.5	260.18	1.2124	6.04366192310201	10.2624235734382	159	0.0617456790708086	0.0617456790708086	17.2314201388002	3
1160	146.61	250.75	1.1997	5.9819162440312	10.324169252509	160	-0.294628988322129	0.294628988322129	17.5260491271224	3
1161	165.53	269.52	1.2603	6.27654523235333	10.0295402641869	161	-0.0189612715256811	0.0189612715256811	17.5450103986481	3
1162	169	267.06	1.2642	6.29550650387902	10.0105789926612	162	-0.108905764660326	0.108905764660326	17.6539161633084	3
1163	181.91	251.93	1.2866	6.40441226853934	9.90167322800084	163	0.0427844075451276	0.0427844075451276	17.6967005708535	3
1164	177.4	246.79	1.2778	6.36162786099421	9.94445763554597	164	0.0379225430513639	0.0379225430513639	17.7346231139049	3
1165	172.74	239.22	1.27	6.32370531794285	9.98238017859734	165	-0.00972372898752916	0.00972372898752916	17.7443468428924	3
1166	179.41	235.29	1.272	6.33342904693038	9.97265644960981	166	0.180375172718664	0.180375172718664	17.9247220156111	3
1167	177	232.13	1.2349	6.15305387421172	10.1530316223285	167	-0.0734141538558433	0.0734141538558433	17.9981361694669	3
1168	173.76	234.49	1.25	6.22646802806756	10.0796174684726	168	-0.204198308738111	0.204198308738111	18.202334478205	3
1169	178.97	243.24	1.292	6.43066633680567	9.87541915973452	169	0.0403534752982431	0.0403534752982431	18.2426879535033	3
1170	182.79	268.18	1.2837	6.39031286150742	9.91577263503276	170	-0.1424526296673	0.1424526296673	18.3851405831706	3
1171	191.6	264.82	1.313	6.53276549117472	9.77332000536546	171	0.0165303392788001	0.0165303392788001	18.4016709224494	3
1172	192.78	268.07	1.3096	6.51623515189593	9.78985034464426	172	0.118629493647855	0.118629493647855	18.5203004160972	3
1173	181.84	252.09	1.2852	6.39760565824807	9.90847983829211	173	-0.313104073398437	0.313104073398437	18.8334044894957	3
1174	194.83	243.65	1.3496	6.71070973164651	9.59537576489368	174	0.415203227767492	0.415203227767492	19.2486077172631	3
1175	184.86	268.37	1.2642	6.29550650387902	10.0105789926612	175	-0.0306297463107175	0.0306297463107175	19.2792374635739	3
1176	184.41	267.9	1.2705	6.32613625018973	9.97994924635045	176	-0.0831378828433724	0.0831378828433724	19.3623753464172	3
1177	184.28	258.25	1.2876	6.40927413303311	9.89681136350708	177	-0.0213922037725638	0.0213922037725638	19.3837675501898	3
1178	188.5	261.97	1.292	6.43066633680567	9.87541915973452	178	-0.0520219500832813	0.0520219500832813	19.4357895002731	3
1179	187.14	253.97	1.3027	6.48268828688895	9.82339720965123	179	0.161413901192981	0.161413901192981	19.5972034014661	3
1180	182.79	263.93	1.2695	6.32127438569597	9.98481111084422	180	0.0281988140638347	0.0281988140638347	19.6254022155299	3
1181	167.81	257.61	1.2637	6.29307557163213	10.0130099249081	181	0.0568838145770449	0.0568838145770449	19.6822860301069	3
1182	162.68	248.46	1.252	6.23619175705509	10.0698937394851	182	0.0641766113176931	0.0641766113176931	19.7464626414246	3
1183	161.36	246.44	1.2388	6.1720151457374	10.1340703508028	183	-0.0427844075451294	0.0427844075451294	19.7892470489698	3
1184	155.18	257.04	1.2476	6.21479955328252	10.0912859432577	184	0.0238231360194483	0.0238231360194483	19.8130701849892	3
1185	174.82	268.46	1.2427	6.19097641726308	10.1151090792771	185	-0.102099154369057	0.102099154369057	19.9151693393583	3
1186	170.71	261.3	1.2637	6.29307557163213	10.0130099249081	186	0.102099154369057	0.102099154369057	20.0172684937273	3
1187	167.09	248.29	1.2427	6.19097641726308	10.1151090792771	187	-0.0758450861027278	0.0758450861027278	20.0931135798301	3
1188	166.2	244.39	1.2583	6.2668215033658	10.0392639931744	188	0.0213922037725638	0.0213922037725638	20.1145057836026	3
1189	162.34	254.24	1.2539	6.24542929959324	10.0606561969469	189	-0.0189612715256828	0.0189612715256828	20.1334670551283	3
1190	164.09	252.2	1.2578	6.26439057111892	10.0416949254213	190	0.00243093224688273	0.00243093224688273	20.1358979873752	3
1191	177.19	256.31	1.2573	6.26195963887204	10.0441258576681	191	-0.028685000513212	0.028685000513212	20.1645829878884	3
1192	177.57	257.04	1.2632	6.29064463938525	10.0154408571549	192	-0.228021444757555	0.228021444757555	20.392604432646	3
1193	189.56	262.37	1.3101	6.51866608414281	9.78741941239738	193	0.00486186449376547	0.00486186449376547	20.3974662971397	3
1194	191.86	262.77	1.3091	6.51380421964904	9.79228127689114	194	-0.0709832216089623	0.0709832216089623	20.4684495187487	3
1195	194.28	275.04	1.3237	6.58478744125801	9.72129805528218	195	0.208573986782499	0.208573986782499	20.6770235055312	3
1196	180.26	269.22	1.2808	6.37621345447551	9.92987204206468	196	-0.0189612715256811	0.0189612715256811	20.6959847770569	3
1197	186.88	262.02	1.2847	6.39517472600119	9.910910770539	197	-0.0593147468239295	0.0593147468239295	20.7552995238808	3
1198	187.95	259.3	1.2969	6.45448947282512	9.85159602371507	198	0.261082123315155	0.261082123315155	21.0163816471959	3
1199	161.25	262.69	1.2432	6.19340734950996	10.1126781470302	199	-0.0257678818169502	0.0257678818169502	21.0421495290129	3
1200	154.4	253.16	1.2485	6.21917523132691	10.0869102652133	200	0.0354916108044794	0.0354916108044794	21.0776411398174	3
1201	158.05	256.12	1.2412	6.18368362052243	10.1224018760178	201	-0.0165303392787983	0.0165303392787983	21.0941714790962	3
1202	156.94	258.03	1.2446	6.20021395980123	10.105871536739	202	0.0116684747850346	0.0116684747850346	21.1058399538812	3
1203	154.34	238.88	1.2422	6.1885454850162	10.117540011524	203	0.0427844075451276	0.0427844075451276	21.1486243614263	3
1204	154.35	236.2	1.2334	6.14576107747107	10.1603244190691	204	0.0831378828433742	0.0831378828433742	21.2317622442697	3
1205	156.56	235.48	1.2163	6.06262319462769	10.2434623019125	205	0.00486186449376369	0.00486186449376369	21.2366241087635	3
1206	161.92	235.29	1.2153	6.05776133013393	10.2483241664063	206	0.0140994070319174	0.0140994070319174	21.2507235157954	3
1207	166.21	235.3	1.2124	6.04366192310201	10.2624235734382	207	-0.209060173231874	0.209060173231874	21.4597836890273	3
1208	163.81	240.3	1.2554	6.25272209633389	10.0533634002063	208	-0.00243093224688273	0.00243093224688273	21.4622146212741	3
1209	183.72	238.86	1.2559	6.25515302858077	10.0509324679594	209	-0.0544528823301622	0.0544528823301622	21.5166675036043	3
1210	178.96	234.04	1.2671	6.30960591091093	9.99647958562925	210	0.0593147468239259	0.0593147468239259	21.5759822504282	3
1211	168.27	236.51	1.2549	6.25029116408701	10.0557943324532	211	0.182806104965547	0.182806104965547	21.7587883553938	3
1212	161.26	231.26	1.2173	6.06748505912146	10.2386004374187	212	0.0666075435645741	0.0666075435645741	21.8253958989584	3
1213	159.02	235.24	1.2036	6.00087751555689	10.3052079809833	213	-0.0928616118309016	0.0928616118309016	21.9182575107893	3
1214	161.29	240.6	1.2227	6.09373912738779	10.2123463691524	214	-0.0948063576284088	0.0948063576284088	22.0130638684177	3
1215	157.11	243.11	1.2422	6.1885454850162	10.117540011524	215	0.0189612715256828	0.0189612715256828	22.0320251399434	3
1216	160.64	246.38	1.2383	6.16958421349051	10.1365012830497	216	-0.0140994070319191	0.0140994070319191	22.0461245469753	3
1217	149.62	247.96	1.2412	6.18368362052243	10.1224018760178	217	0.258651191068273	0.258651191068273	22.3047757380435	3
1218	135.74	249.74	1.188	5.92503242945416	10.381053067086	218	0.166275765686748	0.166275765686748	22.4710515037303	3
1219	131.07	249.07	1.1538	5.75875666376741	10.5473288327728	219	0.0238231360194447	0.0238231360194447	22.4948746397497	3
1220	127.98	244.51	1.1489	5.73493352774797	10.5711519687922	220	-0.175999494674276	0.175999494674276	22.670874134424	3
1221	143.43	244.7	1.1851	5.91093302242224	10.3951524741179	221	-0.258651191068271	0.258651191068271	22.9295253254923	3
1222	154.15	236.81	1.2383	6.16958421349051	10.1365012830497	222	0.0335468650069739	0.0335468650069739	22.9630721904993	3
1223	158.19	242.12	1.2314	6.13603734848354	10.1700481480566	223	-0.106961018862821	0.106961018862821	23.0700332093621	3
1224	162.51	245.87	1.2534	6.24299836734636	10.0630871291938	224	0.0452153397920121	0.0452153397920121	23.1152485491541	3
1225	162.78	241.39	1.2441	6.19778302755435	10.1083024689858	225	-0.25913737751765	0.25913737751765	23.3743859266717	3
1226	187.55	246.54	1.2974	6.456920405072	9.84916509146819	226	-0.173082375978018	0.173082375978018	23.5474683026498	3
1227	191.25	238.78	1.333	6.63000278105002	9.67608271549017	227	0.128353222635385	0.128353222635385	23.6758215252851	3
1228	187.51	233.18	1.3066	6.50164955841463	9.80443593812555	228	0.130297968432888	0.130297968432888	23.806119493718	3
1229	181.94	236.7	1.2798	6.37135158998174	9.93473390655844	229	0.379711616963011	0.379711616963011	24.185831110681	3
1230	141.85	234.43	1.2017	5.99163997301873	10.3144455235215	230	0.161413901192981	0.161413901192981	24.347245011874	3
1231	136.16	236.6	1.1685	5.83022607182575	10.4758594247144	231	-0.123005171692242	0.123005171692242	24.4702501835663	3
1232	135.62	241.43	1.1938	5.95323124351799	10.3528542530222	232	-0.185237037212429	0.185237037212429	24.6554872207787	3
1233	152.48	237.68	1.2319	6.13846828073042	10.1676172158098	233	0.460418567559501	0.460418567559501	25.1159057883382	3
1234	139.48	264.2	1.1372	5.67804971317092	10.6280357833693	234	-0.0690384758114551	0.0690384758114551	25.1849442641496	3
1235	142.28	260.17	1.1514	5.74708818898238	10.5589973075578	235	0.028685000513212	0.028685000513212	25.2136292646629	3
1236	140.62	264.81	1.1455	5.71840318846917	10.587682308071	236	-0.287336191581485	0.287336191581485	25.5009654562443	3
1237	132.46	270.73	1.2046	6.00573938005065	10.3003461164895	237	0.109391951109702	0.109391951109702	25.610357407354	3
1238	130.09	258.69	1.1821	5.89634742894095	10.4097380675992	238	0.204198308738111	0.204198308738111	25.8145557160922	3
1239	121.53	267.28	1.1401	5.69214912020284	10.6139363763373	239	0.576617128960473	0.576617128960473	26.3911728450526	3
1240	64.885	259.86	1.0215	5.11553199124236	11.1905535052978	240	-0.0140994070319174	0.0140994070319174	26.4052722520846	3
1241	68.663	263.57	1.0244	5.12963139827428	11.1764540982659	241	0.0213922037725638	0.0213922037725638	26.4266644558571	3
1242	58.804	259	1.02	5.10823919450172	11.1978463020385	242	-0.0831378828433742	0.0831378828433742	26.5098023387005	3
1243	65.731	257	1.0371	5.19137707734509	11.1147084191951	243	-0.0855688150902552	0.0855688150902552	26.5953711537907	3
1244	66.675	246.65	1.0547	5.27694589243535	11.0291396041048	244	0.147314494161066	0.147314494161066	26.7426856479518	3
1245	59.297	252.63	1.0244	5.12963139827428	11.1764540982659	245	0.0354916108044812	0.0354916108044812	26.7781772587563	3
1246	57.193	251.5	1.0171	5.0941397874698	11.2119457090704	246	-0.0262540682663293	0.0262540682663293	26.8044313270226	3
1247	64.017	254.22	1.0225	5.12039385573613	11.1856916408041	247	-0.00194474579750548	0.00194474579750548	26.8063760728201	3
1248	46.37	268.44	1.0229	5.12233860153363	11.1837468950065	248	-0.00486186449376547	0.00486186449376547	26.8112379373139	3
1249	61.065	266.82	1.0239	5.1272004660274	11.1788850305128	249	0.0257678818169538	0.0257678818169538	26.8370058191308	3
1250	57.136	267.97	1.0186	5.10143258421045	11.2046529123297	250	-0.0165303392788001	0.0165303392788001	26.8535361584096	3
1251	52.361	256.38	1.022	5.11796292348925	11.1881225730509	251	0.00972372898752916	0.00972372898752916	26.8632598873972	3
1252	48.653	263.56	1.02	5.10823919450172	11.1978463020385	252	-0.0121546612344119	0.0121546612344119	26.8754145486316	3
1253	54.531	262.68	1.0225	5.12039385573613	11.1856916408041	253	0.0072927967406482	0.0072927967406482	26.8827073453722	3
1254	53.703	262.1	1.021	5.11310105899548	11.1929844375447	254	-0.00486186449376547	0.00486186449376547	26.887569209866	3
1255	55.052	263.56	1.022	5.11796292348925	11.1881225730509	255	-0.0452153397920103	0.0452153397920103	26.932784549658	3
1256	57.742	263.77	1.0313	5.16317826328126	11.1429072332589	256	0.0525081365326585	0.0525081365326585	26.9852926861907	3
1257	58.446	256.69	1.0205	5.1106701267486	11.1954153697916	257	-0.0311159327600947	0.0311159327600947	27.0164086189508	3
1258	54.387	254.26	1.0269	5.14178605950869	11.1642994370315	258	0.0121546612344119	0.0121546612344119	27.0285632801852	3
1259	73.108	246.29	1.0244	5.12963139827428	11.1764540982659	259	-0.118629493647855	0.118629493647855	27.147192773833	3
1260	67.853	245.67	1.0488	5.24826089192214	11.057824604618	260	0.158982968946102	0.158982968946102	27.3061757427791	3
1261	62.88	250.35	1.0161	5.08927792297604	11.2168075735642	261	-0.0072927967406482	0.0072927967406482	27.3134685395198	3
1262	52.845	246.6	1.0176	5.09657071971668	11.2095147768235	262	-0.0379225430513639	0.0379225430513639	27.3513910825711	3
1263	31.722	239.21	1.0254	5.13449326276805	11.1715922337721	263	0.0311159327600947	0.0311159327600947	27.3825070153312	3
1264	27.844	243.51	1.019	5.10337733000795	11.2027081665322	264	-0.0145855934812946	0.0145855934812946	27.3970926088125	3
1265	26.802	244.96	1.022	5.11796292348925	11.1881225730509	265	-0.0189612715256811	0.0189612715256811	27.4160538803382	3
1266	46.652	234.57	1.0259	5.13692419501493	11.1691613015253	266	0.0121546612344101	0.0121546612344101	27.4282085415726	3
1267	39.875	238.31	1.0234	5.12476953378052	11.1813159627597	267	0.0306297463107175	0.0306297463107175	27.4588382878833	3
1268	44.571	232.22	1.0171	5.0941397874698	11.2119457090704	268	-0.0495910178363985	0.0495910178363985	27.5084293057197	3
1269	38.935	236.27	1.0273	5.1437308053062	11.162354691234	269	0.00680661029127094	0.00680661029127094	27.515235916011	3
1270	22.729	250.11	1.0259	5.13692419501493	11.1691613015253	270	0.0121546612344101	0.0121546612344101	27.5273905772454	3
1271	16.607	252.42	1.0234	5.12476953378052	11.1813159627597	271	0.0165303392788001	0.0165303392788001	27.5439209165242	3
1272	19.745	244.58	1.02	5.10823919450172	11.1978463020385	272	0.0116684747850346	0.0116684747850346	27.5555893913093	3
1273	32.814	239.63	1.0176	5.09657071971668	11.2095147768235	273	-0.0238231360194465	0.0238231360194465	27.5794125273287	3
1274	35.173	236.04	1.0225	5.12039385573613	11.1856916408041	274	0.00972372898753093	0.00972372898753093	27.5891362563162	3
1275	29.65	241.87	1.0205	5.1106701267486	11.1954153697916	275	-0.00486186449376547	0.00486186449376547	27.59399812081	3
1276	46.595	244.4	1.0215	5.11553199124236	11.1905535052978	276	-0.00486186449376547	0.00486186449376547	27.5988599853038	3
1277	45.321	251.16	1.0225	5.12039385573613	11.1856916408041	277	0.0072927967406482	0.0072927967406482	27.6061527820444	3
1278	51.796	253.24	1.021	5.11310105899548	11.1929844375447	278	-0.0189612715256811	0.0189612715256811	27.6251140535701	3
1279	53.897	234.67	1.0249	5.13206233052116	11.174023166019	279	0.0286850005132102	0.0286850005132102	27.6537990540833	3
1280	54.927	239.04	1.019	5.10337733000795	11.2027081665322	280	-0.0189612715256828	0.0189612715256828	27.672760325609	3
1281	51.405	239.85	1.0229	5.12233860153363	11.1837468950065	281	0.0140994070319174	0.0140994070319174	27.6868597326409	3
1282	35.262	246.9	1.02	5.10823919450172	11.1978463020385	282	-0.00972372898752916	0.00972372898752916	27.6965834616284	3
1283	32.015	252.12	1.022	5.11796292348925	11.1881225730509	283	0.00486186449376547	0.00486186449376547	27.7014453261222	3
1284	34.033	254.76	1.021	5.11310105899548	11.1929844375447	284	-0.0072927967406482	0.0072927967406482	27.7087381228628	3
1285	43.841	257.48	1.0225	5.12039385573613	11.1856916408041	285	-0.0116684747850329	0.0116684747850329	27.7204065976479	3
1286	40.645	259.14	1.0249	5.13206233052116	11.174023166019	286	-0.0072927967406482	0.0072927967406482	27.7276993943885	3
1287	25.621	263.05	1.0264	5.13935512726181	11.1667303692784	287	0.028685000513212	0.028685000513212	27.7563843949017	3
1288	16.982	261.55	1.0205	5.1106701267486	11.1954153697916	288	-0.00972372898753093	0.00972372898753093	27.7661081238893	3
1289	15.65	264.63	1.0225	5.12039385573613	11.1856916408041	289	0.0213922037725638	0.0213922037725638	27.7875003276618	3
1290	17.85	266.14	1.0181	5.09900165196356	11.2070838445766	290	-0.00437567804438643	0.00437567804438643	27.7918760057062	3
1291	14.165	265.34	1.019	5.10337733000795	11.2027081665322	291	-0.00486186449376547	0.00486186449376547	27.7967378702	3
1292	34.415	240.42	1.02	5.10823919450172	11.1978463020385	292	-0.0140994070319174	0.0140994070319174	27.8108372772319	3
1293	41.067	232.57	1.0229	5.12233860153363	11.1837468950065	293	0.0116684747850364	0.0116684747850364	27.8225057520169	3
1294	41.657	231.86	1.0205	5.1106701267486	11.1954153697916	294	-0.0213922037725638	0.0213922037725638	27.8438979557895	3
1295	45.23	232.97	1.0249	5.13206233052116	11.174023166019	295	-0.0354916108044812	0.0354916108044812	27.879389566594	3
1296	63.732	237.1	1.0322	5.16755394132564	11.1385315552145	296	-0.102099154369057	0.102099154369057	27.981488720963	3
1297	72.041	235.46	1.0532	5.2696530956947	11.0364324008455	297	0.0354916108044812	0.0354916108044812	28.0169803317675	3
1298	73.617	242.55	1.0459	5.23416148489022	11.07192401165	298	0.0165303392788001	0.0165303392788001	28.0335106710463	3
1299	81.553	238.75	1.0425	5.21763114561142	11.0884543509288	299	-0.0238231360194465	0.0238231360194465	28.0573338070658	3
1300	74.885	232.71	1.0474	5.24145428163087	11.0646312149093	300	-0.0617456790708104	0.0617456790708104	28.1190794861366	3
1301	79.61	230.39	1.0601	5.30319996070167	11.0028855358385	301	0.192529833953078	0.192529833953078	28.3116093200897	3
1302	58.509	235.2	1.0205	5.1106701267486	11.1954153697916	302	-0.00243093224688273	0.00243093224688273	28.3140402523365	3
1303	56.584	234.93	1.021	5.11310105899548	11.1929844375447	303	-0.118629493647857	0.118629493647857	28.4326697459844	3
1304	67.554	238.91	1.0454	5.23173055264334	11.0743549438968	304	0.0495910178364003	0.0495910178364003	28.4822607638208	3
1305	61.986	247.98	1.0352	5.18213953480694	11.1239459617332	305	0.0384087295007394	0.0384087295007394	28.5206694933215	3
1306	78.896	256.54	1.0273	5.1437308053062	11.162354691234	306	0.0520219500832813	0.0520219500832813	28.5726914434048	3
1307	72.478	264.76	1.0166	5.09170885522292	11.2143766413173	307	-0.0140994070319191	0.0140994070319191	28.5867908504367	3
1308	69.126	261.03	1.0195	5.10580826225484	11.2002772342853	308	0.00243093224688451	0.00243093224688451	28.5892217826836	3
1309	71.82	265.36	1.019	5.10337733000795	11.2027081665322	309	-0.209060173231876	0.209060173231876	28.7982819559155	3
1310	80.382	269.5	1.062	5.31243750323983	10.9936479933004	310	0.137590765173536	0.137590765173536	28.935872721089	3
1311	80.043	272.7	1.0337	5.17484673806629	11.1312387584739	311	-0.434164499293173	0.434164499293173	29.3700372203822	3
1312	82.562	278.64	1.123	5.60901123735946	10.6970742591807	312	-0.121060425894736	0.121060425894736	29.4910976462769	3
1313	97.151	277.15	1.1479	5.7300716632542	10.576013833286	313	0.0568838145770449	0.0568838145770449	29.547981460854	3
1314	107.78	264.83	1.1362	5.67318784867716	10.632897647863	314	0.0306297463107175	0.0306297463107175	29.5786112071647	3
1315	107.52	267.13	1.1299	5.64255810236644	10.6635273941737	315	-0.154121104452337	0.154121104452337	29.732732311617	3
1316	120.06	275.61	1.1616	5.79667920681877	10.5094062897214	316	-0.00729279674064642	0.00729279674064642	29.7400251083577	3
1317	119.96	275.69	1.1631	5.80397200355942	10.5021134929808	317	0.133215087129148	0.133215087129148	29.8732401954868	3
1318	123.03	271.62	1.1357	5.67075691643027	10.6353285801099	318	-0.0904306795840224	0.0904306795840224	29.9636708750709	3
1319	116.6	276.05	1.1543	5.76118759601429	10.5448979005259	319	0.116198561400974	0.116198561400974	30.0798694364718	3
1320	118.05	274.65	1.1304	5.64498903461332	10.6610964619269	320	-0.0617456790708104	0.0617456790708104	30.1416151155426	3
1321	125.16	274.92	1.1431	5.70673471368413	10.5993507828561	321	0.149745426407947	0.149745426407947	30.2913605419506	3
1322	123.97	273.1	1.1123	5.55698928727618	10.749096209264	322	-0.19447457975058	0.19447457975058	30.4858351217012	3
1323	111.2	266.89	1.1523	5.75146386702677	10.5546216295134	323	0.0140994070319174	0.0140994070319174	30.4999345287331	3
1324	111.36	264.74	1.1494	5.73736445999485	10.5687210365453	324	0.0593147468239259	0.0593147468239259	30.559249275557	3
1325	99.174	266.15	1.1372	5.67804971317092	10.6280357833693	325	0.277612462593956	0.277612462593956	30.836861738151	3
1326	87.108	257.59	1.0801	5.40043725057697	10.9056482459632	326	-0.0379225430513639	0.0379225430513639	30.8747842812023	3
1327	85.613	253.42	1.0879	5.43835979362833	10.8677257029119	327	0.356374667392942	0.356374667392942	31.2311589485953	3
1328	58.235	233.87	1.0146	5.08198512623539	11.2241003703048	328	-0.0403534752982466	0.0403534752982466	31.2715124238935	3
1329	57.442	233	1.0229	5.12233860153363	11.1837468950065	329	0.00437567804438821	0.00437567804438821	31.2758881019379	3
1330	54.391	240.27	1.022	5.11796292348925	11.1881225730509	330	0.00243093224688273	0.00243093224688273	31.2783190341848	3
1331	56.451	238.36	1.0215	5.11553199124236	11.1905535052978	331	-0.00486186449376547	0.00486186449376547	31.2831808986786	3
1332	57.639	240.8	1.0225	5.12039385573613	11.1856916408041	332	0.0072927967406482	0.0072927967406482	31.2904736954192	3
1333	59.077	239.81	1.021	5.11310105899548	11.1929844375447	333	-0.109391951109703	0.109391951109703	31.3998656465289	3
1334	68.974	245	1.0435	5.22249301010518	11.083592486435	334	0.0384087295007394	0.0384087295007394	31.4382743760296	3
1335	70.152	244.71	1.0356	5.18408428060444	11.1220012159357	335	-0.182806104965545	0.182806104965545	31.6210804809952	3
1336	88.673	257.89	1.0732	5.36689038556999	10.9391951109702	336	-0.178430426921159	0.178430426921159	31.7995109079163	3
1337	89.227	262.78	1.1099	5.54532081249115	10.760764684049	337	0.432219753495668	0.432219753495668	32.231730661412	3
1338	72.971	251.22	1.021	5.11310105899548	11.1929844375447	338	-0.168706697933631	0.168706697933631	32.4004373593457	3
1339	81.155	236.32	1.0557	5.28180775692911	11.0242777396111	339	0.0335468650069757	0.0335468650069757	32.4339842243526	3
1340	87.194	237.33	1.0488	5.24826089192214	11.057824604618	340	0.00437567804438821	0.00437567804438821	32.438359902397	3
1341	72.368	232.75	1.0479	5.24388521387775	11.0622002826624	341	0.0213922037725638	0.0213922037725638	32.4597521061696	3
1342	74.926	231.6	1.0435	5.22249301010518	11.083592486435	342	0.097723476324667	0.097723476324667	32.5574755824942	3
1343	64.819	233.17	1.0234	5.12476953378052	11.1813159627597	343	-0.0525081365326567	0.0525081365326567	32.6099837190269	3
1344	65.769	235.49	1.0342	5.17727767031317	11.128807826227	344	0.0593147468239277	0.0593147468239277	32.6692984658508	3
1345	61.231	256.27	1.022	5.11796292348925	11.1881225730509	345	-0.256220258821392	0.256220258821392	32.9255187246722	3
1346	82.323	248.38	1.0747	5.37418318231064	10.9319023142295	346	-0.0928616118309016	0.0928616118309016	33.0183803365031	3
1347	92.433	242.14	1.0938	5.46704479414154	10.8390407023986	347	0.0170165257281756	0.0170165257281756	33.0353968622313	3
1348	88.505	255.83	1.0903	5.45002826841336	10.8560572281268	348	0.132728900679773	0.132728900679773	33.1681257629111	3
1349	94.864	245.87	1.063	5.31729936773359	10.9887861288066	349	-0.199336444244347	0.199336444244347	33.3674622071554	3
1350	98.786	233.08	1.104	5.51663581197794	10.7894496845622	350	-0.325258734632847	0.325258734632847	33.6927209417883	3
1351	127.62	233.21	1.1709	5.84189454661078	10.4641909499294	351	0.0140994070319174	0.0140994070319174	33.7068203488202	3
1352	135.64	244.91	1.168	5.82779513957887	10.4782903569613	352	0.0286850005132102	0.0286850005132102	33.7355053493334	3
1353	122.83	246.88	1.1621	5.79911013906566	10.5069753574745	353	0.0617456790708104	0.0617456790708104	33.7972510284042	3
1354	120.73	242.89	1.1494	5.73736445999485	10.5687210365453	354	0.0972372898752916	0.0972372898752916	33.8944883182795	3
1355	124.16	238.41	1.1294	5.64012717011956	10.6659583264206	355	0.102099154369053	0.102099154369053	33.9965874726485	3
1356	111.7	237.74	1.1084	5.5380280157505	10.7680574807897	356	-0.0379225430513621	0.0379225430513621	34.0345100156999	3
1357	117.85	236.72	1.1162	5.57595055880186	10.7301349377383	357	-0.0140994070319174	0.0140994070319174	34.0486094227318	3
1358	108.21	237.72	1.1191	5.59004996583378	10.7160355307064	358	-0.0286850005132102	0.0286850005132102	34.077294423245	3
1359	109.74	243.31	1.125	5.61873496634699	10.6873505301932	359	0.0403534752982431	0.0403534752982431	34.1176478985433	3
1360	107.47	249.41	1.1167	5.57838149104875	10.7277040054914	360	0.0262540682663293	0.0262540682663293	34.1439019668096	3
1361	100.51	256.93	1.1113	5.55212742278242	10.7539580737578	361	0.0831378828433742	0.0831378828433742	34.227039849653	3
1362	89.992	248.32	1.0942	5.46898953993905	10.8370959566011	362	-0.00243093224688273	0.00243093224688273	34.2294707818999	3
1363	100.59	250.27	1.0947	5.47142047218593	10.8346650243543	363	-0.133215087129148	0.133215087129148	34.362685869029	3
1364	103.95	240.63	1.1221	5.60463555931508	10.7014499372251	364	-0.0544528823301622	0.0544528823301622	34.4171387513592	3
1365	115.23	239.49	1.1333	5.65908844164524	10.6469970548949	365	-0.0758450861027278	0.0758450861027278	34.4929838374619	3
1366	111.78	246.54	1.1489	5.73493352774797	10.5711519687922	366	0.14682830771169	0.14682830771169	34.6398121451736	3
1367	113.82	251.48	1.1187	5.58810522003628	10.7179802765039	367	-0.0996682221221725	0.0996682221221725	34.7394803672958	3
1368	109.59	254.9	1.1392	5.68777344215845	10.6183120543817	368	-0.154121104452337	0.154121104452337	34.8936014717481	3
1369	122.37	257.32	1.1709	5.84189454661078	10.4641909499294	369	0.25622025882139	0.25622025882139	35.1498217305695	3
1370	123.49	273.34	1.1182	5.58567428778939	10.7204112087508	370	-0.232397122801943	0.232397122801943	35.3822188533714	3
1371	106.41	279.77	1.166	5.81807141059134	10.4880140859488	371	0.0879997473371379	0.0879997473371379	35.4702186007086	3
1372	97.558	279.49	1.1479	5.7300716632542	10.576013833286	372	0.225104326061299	0.225104326061299	35.6953229267699	3
1373	88.234	279.4	1.1016	5.5049673371929	10.8011181593473	373	0.00486186449376369	0.00486186449376369	35.7001847912636	3
1374	89.812	268.45	1.1006	5.50010547269914	10.805980023841	374	0.296573734119635	0.296573734119635	35.9967585253833	3
1375	83.96	266.49	1.0396	5.2035317385795	11.1025537579607	375	0.0811931370458687	0.0811931370458687	36.0779516624291	3
1376	77.976	255.27	1.0229	5.12233860153363	11.1837468950065	376	-0.0408396617476221	0.0408396617476221	36.1187913241768	3
1377	75.057	255.72	1.0313	5.16317826328126	11.1429072332589	377	0.0598009332733049	0.0598009332733049	36.1785922574501	3
1378	53.434	277.4	1.019	5.10337733000795	11.2027081665322	378	-0.00729279674064642	0.00729279674064642	36.1858850541907	3
1379	42.077	269.47	1.0205	5.1106701267486	11.1954153697916	379	-0.0116684747850364	0.0116684747850364	36.1975535289758	3
1380	43.95	272.95	1.0229	5.12233860153363	11.1837468950065	380	-0.00486186449376547	0.00486186449376547	36.2024153934695	3
1381	42.955	268.45	1.0239	5.1272004660274	11.1788850305128	381	0.00243093224688273	0.00243093224688273	36.2048463257164	3
1382	44.957	276.72	1.0234	5.12476953378052	11.1813159627597	382	0.00680661029127094	0.00680661029127094	36.2116529360077	3
1383	51.845	261.59	1.022	5.11796292348925	11.1881225730509	383	0.00486186449376547	0.00486186449376547	36.2165148005014	3
1384	54.713	272.65	1.021	5.11310105899548	11.1929844375447	384	0.00729279674064465	0.00729279674064465	36.2238075972421	3
1385	61.522	276.99	1.0195	5.10580826225484	11.2002772342853	385	-0.0452153397920085	0.0452153397920085	36.2690229370341	3
1386	63.477	276.79	1.0288	5.15102360204684	11.1550618944933	386	0.0306297463107157	0.0306297463107157	36.2996526833448	3
1387	52.64	279.97	1.0225	5.12039385573613	11.1856916408041	387	0.0145855934812928	0.0145855934812928	36.3142382768261	3
1388	57.042	277.47	1.0195	5.10580826225484	11.2002772342853	388	-0.00486186449376191	0.00486186449376191	36.3191001413199	3
1389	48.432	279.42	1.0205	5.1106701267486	11.1954153697916	389	-0.00486186449376547	0.00486186449376547	36.3239620058136	3
1390	58.076	274.54	1.0215	5.11553199124236	11.1905535052978	390	0	0	36.3239620058136	3
1391	63.187	276.63	1.0215	5.11553199124236	11.1905535052978	391	-0.277612462593954	0.277612462593954	36.6015744684076	3
1392	69.657	277.67	1.0786	5.39314445383632	10.9129410427039	392	0.2849052593346	0.2849052593346	36.8864797277422	3
1393	54.384	254.48	1.02	5.10823919450172	11.1978463020385	393	-0.0189612715256828	0.0189612715256828	36.9054409992679	3
1394	45.473	249.94	1.0239	5.1272004660274	11.1788850305128	394	0.0189612715256828	0.0189612715256828	36.9244022707935	3
1395	38.426	251.13	1.02	5.10823919450172	11.1978463020385	395	-0.00243093224688096	0.00243093224688096	36.9268332030404	3
1396	37.619	248.87	1.0205	5.1106701267486	11.1954153697916	396	0.00729279674064642	0.00729279674064642	36.9341259997811	3
1397	30.573	252.26	1.019	5.10337733000795	11.2027081665322	397	-0.00486186449376547	0.00486186449376547	36.9389878642748	3
1398	39.158	257.24	1.02	5.10823919450172	11.1978463020385	398	-0.00243093224688096	0.00243093224688096	36.9414187965217	3
1399	41.263	261.05	1.0205	5.1106701267486	11.1954153697916	399	-0.0072927967406482	0.0072927967406482	36.9487115932624	3
1400	46.031	250.73	1.022	5.11796292348925	11.1881225730509	400	-0.00923754253815368	0.00923754253815368	36.9579491358005	3
1401	16.616	231.83	1.0239	5.1272004660274	11.1788850305128	401	0.0165303392788019	0.0165303392788019	36.9744794750793	3
1402	15.889	234.69	1.0205	5.1106701267486	11.1954153697916	402	-0.0140994070319191	0.0140994070319191	36.9885788821112	3
1403	12.85	237.1	1.0234	5.12476953378052	11.1813159627597	403	0.0116684747850364	0.0116684747850364	37.0002473568963	3
1404	12.202	237.38	1.021	5.11310105899548	11.1929844375447	404	0.00729279674064465	0.00729279674064465	37.0075401536369	3
1405	17.959	238.32	1.0195	5.10580826225484	11.2002772342853	405	-0.0189612715256811	0.0189612715256811	37.0265014251626	3
1406	25.008	249.93	1.0234	5.12476953378052	11.1813159627597	406	-0.0145855934812928	0.0145855934812928	37.0410870186439	3
1407	41.67	236.94	1.0264	5.13935512726181	11.1667303692784	407	0.028685000513212	0.028685000513212	37.0697720191571	3
1408	40.926	244.7	1.0205	5.1106701267486	11.1954153697916	408	0.00243093224688096	0.00243093224688096	37.072202951404	3
1409	33.683	249.8	1.02	5.10823919450172	11.1978463020385	409	-0.0189612715256828	0.0189612715256828	37.0911642229297	3
1410	32.088	250.95	1.0239	5.1272004660274	11.1788850305128	410	0.00923754253815368	0.00923754253815368	37.1004017654678	3
1411	16.031	263.66	1.022	5.11796292348925	11.1881225730509	411	0.0145855934812946	0.0145855934812946	37.1149873589491	3
1412	21.029	264.19	1.019	5.10337733000795	11.2027081665322	412	-0.0170165257281774	0.0170165257281774	37.1320038846773	3
1413	24.033	256.7	1.0225	5.12039385573613	11.1856916408041	413	0.00243093224688273	0.00243093224688273	37.1344348169242	3
1414	29.541	256.53	1.022	5.11796292348925	11.1881225730509	414	0.0121546612344101	0.0121546612344101	37.1465894781586	3
1415	44.191	256.09	1.0195	5.10580826225484	11.2002772342853	415	0	0	37.1465894781586	3
1416	51.023	258.09	1.0195	5.10580826225484	11.2002772342853	416	0.0140994070319191	0.0140994070319191	37.1606888851905	3
1417	52.118	270.91	1.0166	5.09170885522292	11.2143766413173	417	-0.0306297463107175	0.0306297463107175	37.1913186315012	3
1418	51.447	267.03	1.0229	5.12233860153363	11.1837468950065	418	0.0165303392787983	0.0165303392787983	37.20784897078	3
1419	44.902	262.68	1.0195	5.10580826225484	11.2002772342853	419	0	0	37.20784897078	3
1420	43.642	276.42	1.0195	5.10580826225484	11.2002772342853	420	-0.00243093224688096	0.00243093224688096	37.2102799030269	3
1421	36.249	279.69	1.02	5.10823919450172	11.1978463020385	421	-0.0165303392788001	0.0165303392788001	37.2268102423057	3
1422	30.557	275.26	1.0234	5.12476953378052	11.1813159627597	422	0.0116684747850364	0.0116684747850364	37.2384787170907	3
1423	28.262	275.26	1.021	5.11310105899548	11.1929844375447	423	0	0	37.2384787170907	3
1424	25.82	274.75	1.021	5.11310105899548	11.1929844375447	424	0	0	37.2384787170907	3
1425	42.537	270.46	1.021	5.11310105899548	11.1929844375447	425	-0.0262540682663293	0.0262540682663293	37.2647327853571	3
1426	32.313	256.56	1.0264	5.13935512726181	11.1667303692784	426	0.0359777972538584	0.0359777972538584	37.3007105826109	3
1427	34.637	259.9	1.019	5.10337733000795	11.2027081665322	427	-0.0238231360194483	0.0238231360194483	37.3245337186304	3
1428	37.725	259.16	1.0239	5.1272004660274	11.1788850305128	428	0.00243093224688273	0.00243093224688273	37.3269646508773	3
1429	41.581	268.2	1.0234	5.12476953378052	11.1813159627597	429	0.00437567804438821	0.00437567804438821	37.3313403289216	3
1430	27.969	273.06	1.0225	5.12039385573613	11.1856916408041	430	-0.00437567804438821	0.00437567804438821	37.335716006966	3
1431	25.507	279.5	1.0234	5.12476953378052	11.1813159627597	431	0.0116684747850364	0.0116684747850364	37.3473844817511	3
1432	16.217	279.14	1.021	5.11310105899548	11.1929844375447	432	-0.0165303392788001	0.0165303392788001	37.3639148210299	3
1433	15.305	269.95	1.0244	5.12963139827428	11.1764540982659	433	0.0262540682663293	0.0262540682663293	37.3901688892962	3
1434	12.865	269.1	1.019	5.10337733000795	11.2027081665322	434	-0.0213922037725656	0.0213922037725656	37.4115610930688	3
1435	10.213	263.3	1.0234	5.12476953378052	11.1813159627597	435	0.00923754253815368	0.00923754253815368	37.4207986356069	3
1436	38.253	256.25	1.0215	5.11553199124236	11.1905535052978	436	-0.00680661029127094	0.00680661029127094	37.4276052458982	3
1437	28.045	235.96	1.0229	5.12233860153363	11.1837468950065	437	-0.00486186449376547	0.00486186449376547	37.432467110392	3
1438	27.432	238.52	1.0239	5.1272004660274	11.1788850305128	438	0.0213922037725638	0.0213922037725638	37.4538593141645	3
1439	23.217	235.52	1.0195	5.10580826225484	11.2002772342853	439	-0.0262540682663257	0.0262540682663257	37.4801133824309	3
1440	24.054	232.48	1.0249	5.13206233052116	11.174023166019	440	0.0165303392787983	0.0165303392787983	37.4966437217096	3
1441	15.406	232.69	1.0215	5.11553199124236	11.1905535052978	441	0.0286850005132102	0.0286850005132102	37.5253287222229	3
1442	19.186	239.45	1.0156	5.08684699072915	11.219238505811	442	-0.00729279674064642	0.00729279674064642	37.5326215189635	3
1443	11.242	234.93	1.0171	5.0941397874698	11.2119457090704	443	0	0	37.5326215189635	3
1444	10.857	242.34	1.0171	5.0941397874698	11.2119457090704	444	-0.0140994070319174	0.0140994070319174	37.5467209259954	3
1445	18.542	256.52	1.02	5.10823919450172	11.1978463020385	445	-0.00486186449376369	0.00486186449376369	37.5515827904892	3
1446	27.895	262.04	1.021	5.11310105899548	11.1929844375447	446	-0.0165303392788001	0.0165303392788001	37.568113129768	3
1447	35.646	267.75	1.0244	5.12963139827428	11.1764540982659	447	0.0262540682663293	0.0262540682663293	37.5943671980343	3
1448	29.731	266.93	1.019	5.10337733000795	11.2027081665322	448	-0.00729279674064642	0.00729279674064642	37.601659994775	3
1449	38.19	270.07	1.0205	5.1106701267486	11.1954153697916	449	-0.00972372898753093	0.00972372898753093	37.6113837237625	3
1450	40.004	272.54	1.0225	5.12039385573613	11.1856916408041	450	-0.0734141538558433	0.0734141538558433	37.6847978776183	3
1451	67.575	276.48	1.0376	5.19380800959197	11.1122774869482	451	-0.00486186449376547	0.00486186449376547	37.6896597421121	3
1452	74.79	272.61	1.0386	5.19866987408574	11.1074156224544	452	0.106961018862821	0.106961018862821	37.7966207609749	3
1453	59.787	278.22	1.0166	5.09170885522292	11.2143766413173	453	-0.0306297463107175	0.0306297463107175	37.8272505072856	3
1454	58.65	273.95	1.0229	5.12233860153363	11.1837468950065	454	0	0	37.8272505072856	3
1455	43.072	261.12	1.0229	5.12233860153363	11.1837468950065	455	0	0	37.8272505072856	3
1456	40.083	265.2	1.0229	5.12233860153363	11.1837468950065	456	-0.00729279674064642	0.00729279674064642	37.8345433040263	3
1457	33.493	273.5	1.0244	5.12963139827428	11.1764540982659	457	0.00729279674064642	0.00729279674064642	37.8418361007669	3
1458	29.751	267.32	1.0229	5.12233860153363	11.1837468950065	458	-0.0121546612344119	0.0121546612344119	37.8539907620013	3
1459	22.579	268.19	1.0254	5.13449326276805	11.1715922337721	459	0	0	37.8539907620013	3
1460	16.373	256	1.0254	5.13449326276805	11.1715922337721	460	0.0213922037725656	0.0213922037725656	37.8753829657739	3
1461	21.187	268.6	1.021	5.11310105899548	11.1929844375447	461	-0.0116684747850364	0.0116684747850364	37.8870514405589	3
1462	25.442	264.25	1.0234	5.12476953378052	11.1813159627597	462	0	0	37.8870514405589	3
1463	29.937	265.16	1.0234	5.12476953378052	11.1813159627597	463	0.00437567804438821	0.00437567804438821	37.8914271186033	3
1464	24.462	258.73	1.0225	5.12039385573613	11.1856916408041	464	-0.00437567804438821	0.00437567804438821	37.8958027966477	3
1465	21.059	240.3	1.0234	5.12476953378052	11.1813159627597	465	0.0116684747850364	0.0116684747850364	37.9074712714328	3
1466	19.981	234.5	1.021	5.11310105899548	11.1929844375447	466	0.0140994070319156	0.0140994070319156	37.9215706784647	3
1467	26.856	238.18	1.0181	5.09900165196356	11.2070838445766	467	-0.0165303392787983	0.0165303392787983	37.9381010177435	3
1468	36.817	240.47	1.0215	5.11553199124236	11.1905535052978	468	0.00972372898752738	0.00972372898752738	37.947824746731	3
1469	36.925	230.85	1.0195	5.10580826225484	11.2002772342853	469	-0.0165303392787983	0.0165303392787983	37.9643550860098	3
1470	59.776	231.03	1.0229	5.12233860153363	11.1837468950065	470	-0.00972372898752738	0.00972372898752738	37.9740788149973	3
1471	58.559	233.57	1.0249	5.13206233052116	11.174023166019	471	0.0213922037725638	0.0213922037725638	37.9954710187699	3
1472	44.023	236.15	1.0205	5.1106701267486	11.1954153697916	472	-0.0238231360194483	0.0238231360194483	38.0192941547893	3
1473	78.311	256.79	1.0254	5.13449326276805	11.1715922337721	473	-0.190098901706193	0.190098901706193	38.2093930564955	3
1474	82.102	254.52	1.0645	5.32459216447424	10.9814933320659	474	-0.218297715770026	0.218297715770026	38.4276907722656	3
1475	93.421	266.43	1.1094	5.54288988024427	10.7631956162959	475	-0.0923754253815279	0.0923754253815279	38.5200661976471	3
1476	97.201	263.99	1.1284	5.63526530562579	10.6708201909144	476	0.0923754253815279	0.0923754253815279	38.6124416230286	3
1477	100.81	244.09	1.1094	5.54288988024427	10.7631956162959	477	-0.1589829689461	0.1589829689461	38.7714245919747	3
1478	124.27	260.39	1.1421	5.70187284919037	10.6042126473498	478	0.0807069505964915	0.0807069505964915	38.8521315425712	3
1479	125.08	261.49	1.1255	5.62116589859387	10.6849195979463	479	-0.223159580263792	0.223159580263792	39.075291122835	3
1480	131.19	264.17	1.1714	5.84432547885767	10.4617600176825	480	-0.1755133082249	0.1755133082249	39.2508044310599	3
1481	139.15	269.89	1.2075	6.01983878708257	10.2862467094576	481	0.00243093224688096	0.00243093224688096	39.2532353633068	3
1482	139.27	269.07	1.207	6.01740785483568	10.2886776417045	482	-0.00243093224688096	0.00243093224688096	39.2556662955537	3
1483	143.65	267.46	1.2075	6.01983878708257	10.2862467094576	483	0.116198561400971	0.116198561400971	39.3718648569546	3
1484	141.22	265.76	1.1836	5.90364022568159	10.4024452708586	484	-0.0286850005132102	0.0286850005132102	39.4005498574678	3
1485	134.28	252.89	1.1895	5.9323252261948	10.3737602703454	485	-0.0422982210957503	0.0422982210957503	39.4428480785636	3
1486	139.33	249.56	1.1982	5.97462344729056	10.3314620492496	486	0.177944240471781	0.177944240471781	39.6207923190354	3
1487	131.31	250.23	1.1616	5.79667920681877	10.5094062897214	487	-0.121060425894738	0.121060425894738	39.7418527449301	3
1488	131.52	241.45	1.1865	5.91773963271351	10.3883458638267	488	0.00923754253815368	0.00923754253815368	39.7510902874683	3
1489	145.11	230.66	1.1846	5.90850209017536	10.3975834063648	489	-0.025767881816952	0.025767881816952	39.7768581692852	3
1490	145.1	240.88	1.1899	5.93426997199231	10.3718155245479	490	-0.0335468650069757	0.0335468650069757	39.8104050342922	3
1491	138.6	242.02	1.1968	5.96781683699929	10.3382686595409	491	0.140021697420419	0.140021697420419	39.9504267317126	3
1492	133.55	267.18	1.168	5.82779513957887	10.4782903569613	492	-0.192043647503699	0.192043647503699	40.1424703792163	3
1493	143.53	267.43	1.2075	6.01983878708257	10.2862467094576	493	-0.0855688150902552	0.0855688150902552	40.2280391943066	3
1494	151.62	276.18	1.2251	6.10540760217282	10.2006778943674	494	-0.0641766113176914	0.0641766113176914	40.2922158056243	3
1495	161.7	267.91	1.2383	6.16958421349051	10.1365012830497	495	-0.0262540682663293	0.0262540682663293	40.3184698738906	3
1496	157.29	268.86	1.2437	6.19583828175684	10.1102472147833	496	0.0335468650069757	0.0335468650069757	40.3520167388976	3
1497	158.01	279.12	1.2368	6.16229141674987	10.1437940797903	497	0.137590765173535	0.137590765173535	40.4896075040711	3
1498	150.18	268.6	1.2085	6.02470065157633	10.2813848449639	498	0.0116684747850364	0.0116684747850364	40.5012759788561	3
1499	141.57	266.81	1.2061	6.0130321767913	10.2930533197489	499	-0.111336696907209	0.111336696907209	40.6126126757633	3
1500	154.08	259.87	1.229	6.1243688736985	10.1817166228417	500	NA	NA	NA	3
