# Supplementary material for: Assessment of crusting effects on interrill erosion by laser scanning
Source: PeerJ. 2020 Jan 31;8:e8487. doi: 10.7717/peerj.8487 (PMC6996510; doi:10.7717/peerj.8487)
Supplement: Data S1 — Each has two transects and four subplots. [file peerj-08-8487-s001.zip › raw data for uploading/cs4plotb.txt]

x	y	z	cal	h	code	deltah	absh	cumsumh	number
1	258.14	130.6	1.0942	5.46898953993905	10.7991734135498	1	-0.294628988322131	0.294628988322131	0.294628988322131	1
2	257.82	139.68	1.1548	5.76361852826118	10.5045444252276	2	0.123491358141621	0.123491358141621	0.418120346463752	1
3	257.55	125.62	1.1294	5.64012717011956	10.6280357833693	3	-0.0948063576284106	0.0948063576284106	0.512926704092163	1
4	253.51	126.72	1.1489	5.73493352774797	10.5332294257409	4	0.0213922037725638	0.0213922037725638	0.534318907864726	1
5	250.15	117.72	1.1445	5.7135413239754	10.5546216295134	5	-0.140021697420417	0.140021697420417	0.674340605285144	1
6	253.61	119.31	1.1733	5.85356302139582	10.414599932093	6	0.41520322776749	0.41520322776749	1.08954383305263	1
7	245.8	117.18	1.0879	5.43835979362833	10.8298031598605	7	0.0403534752982466	0.0403534752982466	1.12989730835088	1
8	233.86	133.2	1.0796	5.39800631833008	10.8701566351587	8	0.0286850005132102	0.0286850005132102	1.15858230886409	1
9	232.28	109.73	1.0737	5.36932131781687	10.8988416356719	9	0.054452882330164	0.054452882330164	1.21303519119425	1
10	231.92	110.85	1.0625	5.31486843548671	10.9532945180021	10	-0.0403534752982466	0.0403534752982466	1.2533886664925	1
11	230.2	111.86	1.0708	5.35522191078496	10.9129410427039	11	0.00243093224688096	0.00243093224688096	1.25581959873938	1
12	231.55	96.604	1.0703	5.35279097853807	10.9153719749507	12	-0.152176358654827	0.152176358654827	1.40799595739421	1
13	233.77	99.447	1.1016	5.5049673371929	10.7631956162959	13	0.230452377004438	0.230452377004438	1.63844833439865	1
14	236.54	99.171	1.0542	5.27451496018846	10.9936479933004	14	-0.365612209931092	0.365612209931092	2.00406054432974	1
15	238.47	105.72	1.1294	5.64012717011956	10.6280357833693	15	0.192529833953074	0.192529833953074	2.19659037828281	1
16	237.41	116.08	1.0898	5.44759733616648	10.8205656173223	16	-0.303866530860283	0.303866530860283	2.5004569091431	1
17	243.31	121.68	1.1523	5.75146386702677	10.5166990864621	17	-0.00972372898753093	0.00972372898753093	2.51018063813063	1
18	247.86	121.15	1.1543	5.76118759601429	10.5069753574745	18	0.29219805607525	0.29219805607525	2.80237869420588	1
19	258.32	123.16	1.0942	5.46898953993905	10.7991734135498	19	-0.361236531886705	0.361236531886705	3.16361522609258	1
20	260.92	125.91	1.1685	5.83022607182575	10.4379368816631	20	0.121060425894738	0.121060425894738	3.28467565198732	1
21	275.89	123.28	1.1436	5.70916564593101	10.5589973075578	21	0.240176105991967	0.240176105991967	3.52485175797929	1
22	269.36	112.78	1.0942	5.46898953993905	10.7991734135498	22	0.180375172718664	0.180375172718664	3.70522693069795	1
23	274.36	111.55	1.0571	5.28861436722038	10.9795485862684	23	0.0568838145770432	0.0568838145770432	3.762110745275	1
24	274.63	100.76	1.0454	5.23173055264334	11.0364324008455	24	-0.249413648530119	0.249413648530119	4.01152439380511	1
25	269.01	97.539	1.0967	5.48114420117346	10.7870187523154	25	0.114253815603467	0.114253815603467	4.12577820940858	1
26	260.96	97.482	1.0732	5.36689038556999	10.9012725679188	26	-0.19739169844684	0.19739169844684	4.32316990785542	1
27	264.95	101.35	1.1138	5.56428208401683	10.703880869472	27	0.330120599126611	0.330120599126611	4.65329050698203	1
28	271.75	98.671	1.0459	5.23416148489022	11.0340014685986	28	0.0568838145770449	0.0568838145770449	4.71017432155908	1
29	259.4	96.148	1.0342	5.17727767031317	11.0908852831756	29	-0.517302382136545	0.517302382136545	5.22747670369562	1
30	259.16	100.5	1.1406	5.69458005244972	10.5735829010391	30	0.0875135608877606	0.0875135608877606	5.31499026458338	1
31	256.07	101.95	1.1226	5.60706649156196	10.6610964619269	31	0.221214834466288	0.221214834466288	5.53620509904967	1
32	244.45	101.3	1.0771	5.38585165709567	10.8823112963931	32	-0.225590512510674	0.225590512510674	5.76179561156034	1
33	240.07	105.63	1.1235	5.61144216960635	10.6567207838825	33	0.0520219500832795	0.0520219500832795	5.81381756164362	1
34	230.96	105.57	1.1128	5.55942021952307	10.7087427339658	34	0.330120599126612	0.330120599126612	6.14393816077024	1
35	236.72	98.503	1.0449	5.22929962039645	11.0388633330924	35	-0.0690384758114568	0.0690384758114568	6.21297663658169	1
36	233.94	88.351	1.0591	5.29833809620791	10.9698248572809	36	-0.149259239958571	0.149259239958571	6.36223587654026	1
37	239.2	91.883	1.0898	5.44759733616648	10.8205656173223	37	-0.0525081365326567	0.0525081365326567	6.41474401307292	1
38	243.53	79.932	1.1006	5.50010547269914	10.7680574807897	38	0.135159832926654	0.135159832926654	6.54990384599957	1
39	238.16	85.186	1.0728	5.36494563977248	10.9032173137163	39	0.097723476324667	0.097723476324667	6.64762732232424	1
40	235.55	87.524	1.0527	5.26722216344782	11.000940790041	40	-0.199822630693722	0.199822630693722	6.84744995301796	1
41	230.19	84.665	1.0938	5.46704479414154	10.8011181593473	41	0.358805599639823	0.358805599639823	7.20625555265779	1
42	233.41	51.201	1.02	5.10823919450172	11.1599237589871	42	0	0	7.20625555265779	1
43	238.27	61.902	1.02	5.10823919450172	11.1599237589871	43	-0.306297463107164	0.306297463107164	7.51255301576495	1
44	235.18	75.736	1.083	5.41453665760888	10.8536262958799	44	0.0165303392787983	0.0165303392787983	7.52908335504375	1
45	238.98	84.137	1.0796	5.39800631833008	10.8701566351587	45	-0.0452153397920103	0.0452153397920103	7.57429869483576	1
46	240.08	82.884	1.0889	5.44322165812209	10.8249412953667	46	0.287336191581483	0.287336191581483	7.86163488641724	1
47	232.69	78.731	1.0298	5.15588546654061	11.1122774869482	47	-0.451181025021349	0.451181025021349	8.31281591143859	1
48	232.05	82.237	1.1226	5.60706649156196	10.6610964619269	48	0.368043142177976	0.368043142177976	8.68085905361657	1
49	249.1	99.885	1.0469	5.23902334938398	11.0291396041048	49	-0.211004919029381	0.211004919029381	8.89186397264595	1
50	242.39	98.881	1.0903	5.45002826841336	10.8181346850755	50	0.0238231360194465	0.0238231360194465	8.9156871086654	1
51	243.76	102.83	1.0854	5.42620513239392	10.8419578210949	51	-0.173568562427393	0.173568562427393	9.08925567109279	1
52	230.32	106.73	1.1211	5.59977369482131	10.6683892586675	52	-0.173082375978018	0.173082375978018	9.26233804707081	1
53	230.81	114.85	1.1567	5.77285607079933	10.4953068826895	53	0.377280684716126	0.377280684716126	9.63961873178693	1
54	234.53	132.03	1.0791	5.3955753860832	10.8725875674056	54	-0.387004413703655	0.387004413703655	10.0266231454906	1
55	231.43	125.29	1.1587	5.78257979978686	10.485583153702	55	-0.00486186449376369	0.00486186449376369	10.0314850099844	1
56	250.91	133.04	1.1597	5.78744166428062	10.4807212892082	56	-0.232397122801945	0.232397122801945	10.2638821327863	1
57	256.19	147.85	1.2075	6.01983878708257	10.2483241664063	57	0.177944240471781	0.177944240471781	10.4418263732581	1
58	247.89	151.44	1.1709	5.84189454661078	10.426268406878	58	-0.280043394840837	0.280043394840837	10.7218697680989	1
59	250.85	155.1	1.2285	6.12193794145162	10.1462250120372	59	0.27275059810019	0.27275059810019	10.9946203661991	1
60	246.72	152.29	1.1724	5.84918734335143	10.4189756101374	60	-0.102099154369055	0.102099154369055	11.0967195205682	1
61	238.96	150.28	1.1934	5.95128649772049	10.3168764557683	61	-0.0661213571151986	0.0661213571151986	11.1628408776834	1
62	254.43	147.25	1.207	6.01740785483568	10.2507550986531	62	0.154121104452337	0.154121104452337	11.3169619821357	1
63	255.3	150.67	1.1753	5.86328675038335	10.4048762031055	63	-0.25622025882139	0.25622025882139	11.5731822409571	1
64	259.92	144.35	1.228	6.11950700920474	10.1486559442841	64	0.154121104452337	0.154121104452337	11.7273033454094	1
65	265.03	143.71	1.1963	5.9653859047524	10.3027770487364	65	0.0996682221221725	0.0996682221221725	11.8269715675316	1
66	259.01	164.24	1.1758	5.86571768263023	10.4024452708586	66	-0.211004919029381	0.211004919029381	12.037976486561	1
67	234.93	169.78	1.2192	6.07672260165961	10.1914403518292	67	0.0996682221221725	0.0996682221221725	12.1376447086831	1
68	242.66	164.2	1.1987	5.97705437953744	10.2911085739514	68	-0.111822883356584	0.111822883356584	12.2494675920397	1
69	235.92	166.91	1.2217	6.08887726289402	10.1792856905948	69	-0.0306297463107157	0.0306297463107157	12.2800973383504	1
70	237.32	169.01	1.228	6.11950700920474	10.1486559442841	70	0.289280937378988	0.289280937378988	12.5693782757294	1
71	235.53	163.47	1.1685	5.83022607182575	10.4379368816631	71	-0.0471600855895158	0.0471600855895158	12.616538361319	1
72	233.74	163.63	1.1782	5.87738615741527	10.3907767960736	72	-0.0593147468239259	0.0593147468239259	12.6758531081429	1
73	247.89	153.89	1.1904	5.93670090423919	10.3314620492496	73	-0.0452153397920121	0.0452153397920121	12.7210684479349	1
74	244.57	163.24	1.1997	5.9819162440312	10.2862467094576	74	-0.206629240984991	0.206629240984991	12.9276976889199	1
75	248.04	165.98	1.2422	6.1885454850162	10.0796174684726	75	0.109391951109702	0.109391951109702	13.0370896400296	1
76	242.01	154.32	1.2197	6.07915353390649	10.1890094195823	76	0.111336696907207	0.111336696907207	13.1484263369368	1
77	242.63	156.13	1.1968	5.96781683699929	10.3003461164895	77	0.140021697420419	0.140021697420419	13.2884480343572	1
78	248.1	145.1	1.168	5.82779513957887	10.44036781391	78	0.0831378828433742	0.0831378828433742	13.3715859172006	1
79	236.75	123.27	1.1509	5.74465725673549	10.5235056967533	79	-0.054452882330164	0.054452882330164	13.4260387995307	1
80	233.29	119.51	1.1621	5.79911013906566	10.4690528144232	80	-0.0330606785575984	0.0330606785575984	13.4590994780883	1
81	237.66	126.41	1.1689	5.83217081762326	10.4359921358656	81	-0.0145855934812928	0.0145855934812928	13.4736850715696	1
82	230.16	130.7	1.1719	5.84675641110455	10.4214065423843	82	-0.075845086102726	0.075845086102726	13.5495301576724	1
83	239.54	141.45	1.1875	5.92260149720728	10.3455614562815	83	0.185237037212428	0.185237037212428	13.7347671948848	1
84	238.53	137.45	1.1494	5.73736445999485	10.530798493494	84	-0.0286850005132102	0.0286850005132102	13.763452195398	1
85	249.35	135.95	1.1553	5.76604946050806	10.5021134929808	85	0.157038223148593	0.157038223148593	13.9204904185466	1
86	247.74	118.43	1.123	5.60901123735946	10.6591517161294	86	-0.0787622047989842	0.0787622047989842	13.9992526233456	1
87	240.04	128.19	1.1392	5.68777344215845	10.5803895113304	87	-0.0471600855895176	0.0471600855895176	14.0464127089351	1
88	239.88	125.77	1.1489	5.73493352774797	10.5332294257409	88	-0.0549390687795377	0.0549390687795377	14.1013517777146	1
89	256.78	141.33	1.1602	5.7898725965275	10.4782903569613	89	-0.299004666366519	0.299004666366519	14.4003564440812	1
90	260.47	145.04	1.2217	6.08887726289402	10.1792856905948	90	0.35637466739294	0.35637466739294	14.7567311114741	1
91	271.29	135.62	1.1484	5.73250259550108	10.5356603579877	91	0	0	14.7567311114741	1
92	277.12	137.67	1.1484	5.73250259550108	10.5356603579877	92	-0.1424526296673	0.1424526296673	14.8991837411414	1
93	277.21	146.87	1.1777	5.87495522516838	10.3932077283204	93	-0.0072927967406482	0.0072927967406482	14.906476537882	1
94	277.92	149.02	1.1792	5.88224802190903	10.3859149315798	94	0.436595431540056	0.436595431540056	15.3430719694221	1
95	278.32	132.61	1.0894	5.44565259036897	10.8225103631198	95	-0.286850005132107	0.286850005132107	15.6299219745542	1
96	274.94	124.7	1.1484	5.73250259550108	10.5356603579877	96	0.251358394327626	0.251358394327626	15.8812803688818	1
97	248.29	115.49	1.0967	5.48114420117346	10.7870187523154	97	-0.296573734119637	0.296573734119637	16.1778541030015	1
98	249.76	128.31	1.1577	5.77771793529309	10.4904450181957	98	0	0	16.1778541030015	1
99	252.39	127.2	1.1577	5.77771793529309	10.4904450181957	99	0.0330606785576002	0.0330606785576002	16.2109147815591	1
100	249	129.39	1.1509	5.74465725673549	10.5235056967533	100	0.0452153397920085	0.0452153397920085	16.2561301213511	1
101	247.65	119.77	1.1416	5.69944191694348	10.5687210365453	101	-0.0948063576284071	0.0948063576284071	16.3509364789795	1
102	250.22	115.96	1.1611	5.79424827457189	10.4739146789169	102	0.306297463107164	0.306297463107164	16.6572339420866	1
103	249.93	111.23	1.0981	5.48795081146473	10.7802121420241	103	0.116198561400974	0.116198561400974	16.7734325034876	1
104	243.96	86.351	1.0742	5.37175225006375	10.8964107034251	104	0.261082123315155	0.261082123315155	17.0345146268028	1
105	260.13	84.282	1.0205	5.1106701267486	11.1574928267402	105	-0.00972372898753093	0.00972372898753093	17.0442383557903	1
106	260.16	82.928	1.0225	5.12039385573613	11.1477690977527	106	-0.270319665853307	0.270319665853307	17.3145580216436	1
107	263.25	84.501	1.0781	5.39071352158944	10.8774494318994	107	-0.140021697420419	0.140021697420419	17.454579719064	1
108	261.74	80.545	1.1069	5.53073521900985	10.737427734479	108	0.405965685229338	0.405965685229338	17.8605454042934	1
109	258.73	79.836	1.0234	5.12476953378052	11.1433934197083	109	-0.0952925440777843	0.0952925440777843	17.9558379483712	1
110	248.99	73.118	1.043	5.2200620778583	11.0481008756305	110	-0.121060425894736	0.121060425894736	18.0768983742659	1
111	247.56	69.753	1.0679	5.34112250375304	10.9270404497358	111	0.182806104965547	0.182806104965547	18.2597044792314	1
112	249.14	72.217	1.0303	5.15831639878749	11.1098465547013	112	-0.177944240471781	0.177944240471781	18.4376487197032	1
113	245.11	72.839	1.0669	5.33626063925927	10.9319023142295	113	0.0140994070319156	0.0140994070319156	18.4517481267351	1
114	241.48	74.958	1.064	5.32216123222736	10.9460017212615	114	0.0573700010264222	0.0573700010264222	18.5091181277616	1
115	239.73	68.837	1.0522	5.26479123120094	11.0033717222879	115	0.00437567804438821	0.00437567804438821	18.513493805806	1
116	237.68	88.734	1.0513	5.26041555315655	11.0077474003323	116	-0.265943987808921	0.265943987808921	18.7794377936149	1
117	239.41	87.057	1.106	5.52635954096547	10.7418034125234	117	0.0739003403052205	0.0739003403052205	18.8533381339201	1
118	242.55	90.28	1.0908	5.45245920066025	10.8157037528286	118	0.0758450861027278	0.0758450861027278	18.9291832200228	1
119	235.78	84.796	1.0752	5.37661411455752	10.8915488389313	119	-0.368043142177974	0.368043142177974	19.2972263622008	1
120	236.48	103.06	1.1509	5.74465725673549	10.5235056967533	120	0.368043142177974	0.368043142177974	19.6652695043788	1
121	235.35	92.506	1.0752	5.37661411455752	10.8915488389313	121	-0.0403534752982448	0.0403534752982448	19.705622979677	1
122	246.76	67.611	1.0835	5.41696758985576	10.8511953636331	122	-0.0189612715256811	0.0189612715256811	19.7245842512027	1
123	242.43	73.532	1.0874	5.43592886138145	10.8322340921074	123	0.135159832926652	0.135159832926652	19.8597440841293	1
124	237.95	72.99	1.0596	5.30076902845479	10.967393925034	124	0.178430426921159	0.178430426921159	20.0381745110505	1
125	246.38	53.878	1.0229	5.12233860153363	11.1458243519552	125	-0.0121546612344119	0.0121546612344119	20.0503291722849	1
126	251.68	56.421	1.0254	5.13449326276805	11.1336696907208	126	-0.0831378828433724	0.0831378828433724	20.1334670551283	1
127	247.41	51.162	1.0425	5.21763114561142	11.0505318078774	127	-0.180375172718664	0.180375172718664	20.313842227847	1
128	244.63	61.008	1.0796	5.39800631833008	10.8701566351587	128	0.242120851789473	0.242120851789473	20.5559630796364	1
129	233.81	78	1.0298	5.15588546654061	11.1122774869482	129	-0.149259239958571	0.149259239958571	20.705222319595	1
130	246.9	88.789	1.0605	5.30514470649918	10.9630182469896	130	0.0661213571151986	0.0661213571151986	20.7713436767102	1
131	266.95	87.017	1.0469	5.23902334938398	11.0291396041048	131	-0.377280684716128	0.377280684716128	21.1486243614263	1
132	270.41	92.526	1.1245	5.61630403410011	10.6518589193887	132	0.199336444244347	0.199336444244347	21.3479608056707	1
133	268.24	97.746	1.0835	5.41696758985576	10.8511953636331	133	0.249413648530121	0.249413648530121	21.5973744542008	1
134	276.41	102.48	1.0322	5.16755394132564	11.1006090121632	134	-0.104530086615938	0.104530086615938	21.7019045408167	1
135	278.97	87.656	1.0537	5.27208402794158	10.9960789255472	135	-0.0831378828433742	0.0831378828433742	21.7850424236601	1
136	275.29	78.452	1.0708	5.35522191078496	10.9129410427039	136	-0.106961018862819	0.106961018862819	21.8920034425229	1
137	277.4	83.08	1.0928	5.46218292964778	10.805980023841	137	0.192529833953074	0.192529833953074	22.084533276476	1
138	272.16	73.118	1.0532	5.2696530956947	10.9985098577941	138	0.00243093224688273	0.00243093224688273	22.0869642087229	1
139	266.24	75.865	1.0527	5.26722216344782	11.000940790041	139	-0.0286850005132102	0.0286850005132102	22.1156492092361	1
140	251.26	78.641	1.0586	5.29590716396103	10.9722557895278	140	-0.0568838145770467	0.0568838145770467	22.1725330238131	1
141	263.01	91.308	1.0703	5.35279097853807	10.9153719749507	141	-0.36561220993109	0.36561220993109	22.5381452337442	1
142	251.15	108.98	1.1455	5.71840318846917	10.5497597650197	142	0.439026363786937	0.439026363786937	22.9771715975312	1
143	256.32	108.86	1.0552	5.27937682468223	10.9887861288066	143	-0.239689919542592	0.239689919542592	23.2168615170738	1
144	259.42	120.7	1.1045	5.51906674422482	10.749096209264	144	-0.265943987808921	0.265943987808921	23.4828055048827	1
145	258.87	115.41	1.1592	5.78501073203374	10.4831522214551	145	0.358805599639823	0.358805599639823	23.8416111045225	1
146	256.14	113.23	1.0854	5.42620513239392	10.8419578210949	146	-0.275667716796448	0.275667716796448	24.1172788213189	1
147	251.49	110.45	1.1421	5.70187284919037	10.5662901042985	147	0.0476462720388913	0.0476462720388913	24.1649250933578	1
148	254.19	104.77	1.1323	5.65422657715147	10.6139363763373	148	-0.0145855934812928	0.0145855934812928	24.1795106868391	1
149	255.16	115.13	1.1353	5.66881217063277	10.5993507828561	149	-0.0685522893620796	0.0685522893620796	24.2480629762012	1
150	254.93	115.25	1.1494	5.73736445999485	10.530798493494	150	0.368043142177974	0.368043142177974	24.6161061183792	1
151	256.1	107.18	1.0737	5.36932131781687	10.8988416356719	151	-0.0189612715256811	0.0189612715256811	24.6350673899049	1
152	242.62	102.13	1.0776	5.38828258934255	10.8798803641463	152	-0.0170165257281756	0.0170165257281756	24.652083915633	1
153	244.38	108.54	1.0811	5.40529911507073	10.8628638384181	153	-0.0520219500832813	0.0520219500832813	24.7041058657163	1
154	246.68	115.47	1.0918	5.45732106515401	10.8108418883348	154	-0.353943735146059	0.353943735146059	25.0580496008624	1
155	253.04	115.46	1.1646	5.81126480030007	10.4568981531887	155	0.232883309251321	0.232883309251321	25.2909329101137	1
156	265.01	101.17	1.1167	5.57838149104875	10.6897814624401	156	0.102099154369057	0.102099154369057	25.3930320644828	1
157	258.73	103.7	1.0957	5.47628233667969	10.7918806168091	157	0.315535005645318	0.315535005645318	25.7085670701281	1
158	261.82	87.963	1.0308	5.16074733103437	11.1074156224544	158	-0.180375172718664	0.180375172718664	25.8889422428467	1
159	271.3	97.767	1.0679	5.34112250375304	10.9270404497358	159	0.246982716283238	0.246982716283238	26.13592495913	1
160	269.94	88.887	1.0171	5.0941397874698	11.174023166019	160	-0.206629240984993	0.206629240984993	26.342554200115	1
161	269.55	98.146	1.0596	5.30076902845479	10.967393925034	161	-0.204198308738109	0.204198308738109	26.5467525088531	1
162	263.34	106.52	1.1016	5.5049673371929	10.7631956162959	162	-0.0758450861027278	0.0758450861027278	26.6225975949558	1
163	264.67	114.09	1.1172	5.58081242329563	10.6873505301932	163	-0.154121104452337	0.154121104452337	26.7767186994081	1
164	257.59	115.67	1.1489	5.73493352774797	10.5332294257409	164	0.635931875784401	0.635931875784401	27.4126505751925	1
165	274.79	108.55	1.0181	5.09900165196356	11.1691613015253	165	-0.0165303392787983	0.0165303392787983	27.4291809144713	1
166	274.44	109.21	1.0215	5.11553199124236	11.1526309622465	166	-0.189612715256818	0.189612715256818	27.6187936297282	1
167	279.8	93.619	1.0605	5.30514470649918	10.9630182469896	167	-0.211491105478757	0.211491105478757	27.8302847352069	1
168	263.29	107.89	1.104	5.51663581197794	10.7515271415109	168	-0.121060425894736	0.121060425894736	27.9513451611017	1
169	253.81	104.07	1.1289	5.63769623787267	10.6304667156161	169	0.439026363786937	0.439026363786937	28.3903715248886	1
170	258.47	93.561	1.0386	5.19866987408574	11.0694930794031	170	-0.173082375978016	0.173082375978016	28.5634539008666	1
171	260.11	70.218	1.0742	5.37175225006375	10.8964107034251	171	0.140021697420416	0.140021697420416	28.703475598287	1
172	262.69	64.36	1.0454	5.23173055264334	11.0364324008455	172	0.0354916108044829	0.0354916108044829	28.7389672090915	1
173	272.31	55.728	1.0381	5.19623894183886	11.07192401165	173	0.0948063576284088	0.0948063576284088	28.8337735667199	1
174	266.93	44.791	1.0186	5.10143258421045	11.1667303692784	174	-0.0189612715256828	0.0189612715256828	28.8527348382456	1
175	274.02	47.262	1.0225	5.12039385573613	11.1477690977527	175	0.0145855934812928	0.0145855934812928	28.8673204317269	1
176	272.65	43.297	1.0195	5.10580826225484	11.162354691234	176	0.00680661029127094	0.00680661029127094	28.8741270420182	1
177	258.76	31.831	1.0181	5.09900165196356	11.1691613015253	177	0.0170165257281774	0.0170165257281774	28.8911435677463	1
178	259.02	39.849	1.0146	5.08198512623539	11.1861778272534	178	-0.0335468650069757	0.0335468650069757	28.9246904327533	1
179	265.41	47.642	1.0215	5.11553199124236	11.1526309622465	179	0.0140994070319174	0.0140994070319174	28.9387898397852	1
180	270.54	51.053	1.0186	5.10143258421045	11.1667303692784	180	-0.0568838145770449	0.0568838145770449	28.9956736543623	1
181	262.3	63.769	1.0303	5.15831639878749	11.1098465547013	181	-0.0116684747850364	0.0116684747850364	29.0073421291473	1
182	261.86	61.992	1.0327	5.16998487357253	11.0981780799163	182	-0.075845086102726	0.075845086102726	29.08318721525	1
183	250.76	51.259	1.0483	5.24582995967525	11.0223329938136	183	0.116198561400973	0.116198561400973	29.199385776651	1
184	252.53	55.691	1.0244	5.12963139827428	11.1385315552145	184	-0.00243093224688096	0.00243093224688096	29.2018167088979	1
185	237.36	61.001	1.0249	5.13206233052116	11.1361006229677	185	0.00243093224688096	0.00243093224688096	29.2042476411448	1
186	238.65	60.645	1.0244	5.12963139827428	11.1385315552145	186	0.0092375425381519	0.0092375425381519	29.2134851836829	1
187	231.96	44.723	1.0225	5.12039385573613	11.1477690977527	187	-0.149259239958571	0.149259239958571	29.3627444236415	1
188	230.79	59.058	1.0532	5.2696530956947	10.9985098577941	188	-0.0593147468239259	0.0593147468239259	29.4220591704654	1
189	245.24	60.399	1.0654	5.32896784251863	10.9391951109702	189	0.21100491902938	0.21100491902938	29.6330640894948	1
190	238.73	59.134	1.022	5.11796292348925	11.1502000299996	190	-0.277612462593956	0.277612462593956	29.9106765520888	1
191	230.91	96.799	1.0791	5.3955753860832	10.8725875674056	191	-0.0972372898752898	0.0972372898752898	30.007913841964	1
192	232.74	87.461	1.0991	5.49281267595849	10.7753502775303	192	0.0116684747850346	0.0116684747850346	30.0195823167491	1
193	231.97	91.656	1.0967	5.48114420117346	10.7870187523154	193	0.341789073911647	0.341789073911647	30.3613713906607	1
194	231.28	70.364	1.0264	5.13935512726181	11.128807826227	194	0.0145855934812928	0.0145855934812928	30.375956984142	1
195	232.36	64.481	1.0234	5.12476953378052	11.1433934197083	195	-0.365612209931092	0.365612209931092	30.7415691940731	1
196	240.3	69.278	1.0986	5.49038174371161	10.7777812097772	196	0.248927462080744	0.248927462080744	30.9904966561539	1
197	245.61	71.653	1.0474	5.24145428163087	11.026708671858	197	0.130784154882267	0.130784154882267	31.1212808110361	1
198	258.96	75.324	1.0205	5.1106701267486	11.1574928267402	198	-0.156552036699219	0.156552036699219	31.2778328477353	1
199	259.42	78.615	1.0527	5.26722216344782	11.000940790041	199	-0.178430426921159	0.178430426921159	31.4562632746565	1
200	253.43	72.392	1.0894	5.44565259036897	10.8225103631198	200	0.342275260361024	0.342275260361024	31.7985385350175	1
201	260.76	60.247	1.019	5.10337733000795	11.1647856234809	201	-0.0690384758114568	0.0690384758114568	31.867577010829	1
202	251.04	45.776	1.0332	5.17241580581941	11.0957471476694	202	0.0452153397920085	0.0452153397920085	31.912792350621	1
203	256.1	42.691	1.0239	5.1272004660274	11.1409624874614	203	0.0257678818169538	0.0257678818169538	31.9385602324379	1
204	255.7	45.508	1.0186	5.10143258421045	11.1667303692784	204	-0.0116684747850346	0.0116684747850346	31.950228707223	1
205	272.01	33.651	1.021	5.11310105899548	11.1550618944933	205	0.00243093224688273	0.00243093224688273	31.9526596394699	1
206	271.45	27.99	1.0205	5.1106701267486	11.1574928267402	206	-0.0189612715256828	0.0189612715256828	31.9716209109955	1
207	278.97	16.524	1.0244	5.12963139827428	11.1385315552145	207	0.0165303392788001	0.0165303392788001	31.9881512502743	1
208	277.82	12.091	1.021	5.11310105899548	11.1550618944933	208	-0.00486186449376547	0.00486186449376547	31.9930131147681	1
209	276.76	19.558	1.022	5.11796292348925	11.1502000299996	209	0.0072927967406482	0.0072927967406482	32.0003059115088	1
210	273.42	24.469	1.0205	5.1106701267486	11.1574928267402	210	0	0	32.0003059115088	1
211	275.53	36.968	1.0205	5.1106701267486	11.1574928267402	211	-0.0238231360194483	0.0238231360194483	32.0241290475282	1
212	278.85	41.484	1.0254	5.13449326276805	11.1336696907208	212	-0.109391951109702	0.109391951109702	32.1335209986379	1
213	275.53	65.295	1.0479	5.24388521387775	11.0242777396111	213	0.13321508712915	0.13321508712915	32.2667360857671	1
214	266.08	56.51	1.0205	5.1106701267486	11.1574928267402	214	-0.0996682221221725	0.0996682221221725	32.3664043078892	1
215	259.35	54.89	1.041	5.21033834887077	11.057824604618	215	0.0972372898752898	0.0972372898752898	32.4636415977645	1
216	278.16	44.481	1.021	5.11310105899548	11.1550618944933	216	0.00972372898752916	0.00972372898752916	32.473365326752	1
217	272.99	12.932	1.019	5.10337733000795	11.1647856234809	217	-0.00972372898752916	0.00972372898752916	32.4830890557396	1
218	275.87	17.313	1.021	5.11310105899548	11.1550618944933	218	-0.0072927967406482	0.0072927967406482	32.4903818524802	1
219	266.23	13.302	1.0225	5.12039385573613	11.1477690977527	219	0.0145855934812928	0.0145855934812928	32.5049674459615	1
220	263.62	14.45	1.0195	5.10580826225484	11.162354691234	220	0.00923754253815368	0.00923754253815368	32.5142049884997	1
221	263.37	42.284	1.0176	5.09657071971668	11.1715922337721	221	-0.0116684747850346	0.0116684747850346	32.5258734632847	1
222	262.24	43.609	1.02	5.10823919450172	11.1599237589871	222	-0.00243093224688096	0.00243093224688096	32.5283043955316	1
223	275.61	35.286	1.0205	5.1106701267486	11.1574928267402	223	-0.00486186449376547	0.00486186449376547	32.5331662600254	1
224	273.2	26.48	1.0215	5.11553199124236	11.1526309622465	224	-0.00243093224688273	0.00243093224688273	32.5355971922722	1
225	269.13	14.45	1.022	5.11796292348925	11.1502000299996	225	-0.0116684747850346	0.0116684747850346	32.5472656670573	1
226	257.2	11.233	1.0244	5.12963139827428	11.1385315552145	226	0.0213922037725638	0.0213922037725638	32.5686578708298	1
227	254.94	22.727	1.02	5.10823919450172	11.1599237589871	227	-0.00486186449376369	0.00486186449376369	32.5735197353236	1
228	255.56	18.186	1.021	5.11310105899548	11.1550618944933	228	0.00243093224688273	0.00243093224688273	32.5759506675705	1
229	268.41	18.754	1.0205	5.1106701267486	11.1574928267402	229	-0.00243093224688273	0.00243093224688273	32.5783815998174	1
230	267.07	11.768	1.021	5.11310105899548	11.1550618944933	230	0	0	32.5783815998174	1
231	266	21.286	1.021	5.11310105899548	11.1550618944933	231	-0.0116684747850364	0.0116684747850364	32.5900500746024	1
232	259.02	26.975	1.0234	5.12476953378052	11.1433934197083	232	0.0189612715256811	0.0189612715256811	32.6090113461281	1
233	255.12	33.789	1.0195	5.10580826225484	11.162354691234	233	-0.144883561914181	0.144883561914181	32.7538949080423	1
234	240.02	54.871	1.0493	5.25069182416902	11.0174711293198	234	0.135159832926654	0.135159832926654	32.8890547409689	1
235	245.91	42.724	1.0215	5.11553199124236	11.1526309622465	235	-0.0189612715256828	0.0189612715256828	32.9080160124946	1
236	241.18	42.005	1.0254	5.13449326276805	11.1336696907208	236	0.0330606785576002	0.0330606785576002	32.9410766910522	1
237	231.03	24.772	1.0186	5.10143258421045	11.1667303692784	237	-0.00437567804438999	0.00437567804438999	32.9454523690966	1
238	239.08	15.287	1.0195	5.10580826225484	11.162354691234	238	-0.00729279674064465	0.00729279674064465	32.9527451658372	1
239	238.09	18.791	1.021	5.11310105899548	11.1550618944933	239	-0.0072927967406482	0.0072927967406482	32.9600379625779	1
240	244.21	21.761	1.0225	5.12039385573613	11.1477690977527	240	-0.00680661029127094	0.00680661029127094	32.9668445728691	1
241	239.37	13.181	1.0239	5.1272004660274	11.1409624874614	241	0.0257678818169538	0.0257678818169538	32.9926124546861	1
242	234.84	10.551	1.0186	5.10143258421045	11.1667303692784	242	-0.0140994070319174	0.0140994070319174	33.006711861718	1
243	236.57	13.809	1.0215	5.11553199124236	11.1526309622465	243	0.00243093224688273	0.00243093224688273	33.0091427939649	1
244	233.06	18.046	1.021	5.11310105899548	11.1550618944933	244	-0.00243093224688273	0.00243093224688273	33.0115737262118	1
245	238.17	22.782	1.0215	5.11553199124236	11.1526309622465	245	0	0	33.0115737262118	1
246	250.01	18.107	1.0215	5.11553199124236	11.1526309622465	246	0.00243093224688273	0.00243093224688273	33.0140046584587	1
247	252.15	13.971	1.021	5.11310105899548	11.1550618944933	247	-0.00923754253815368	0.00923754253815368	33.0232422009968	1
248	279.16	10.624	1.0229	5.12233860153363	11.1458243519552	248	-0.00243093224688273	0.00243093224688273	33.0256731332437	1
249	276.99	20.654	1.0234	5.12476953378052	11.1433934197083	249	-0.0121546612344101	0.0121546612344101	33.0378277944781	1
250	274.71	17.975	1.0259	5.13692419501493	11.1312387584739	250	-0.00923754253815368	0.00923754253815368	33.0470653370163	1
251	279.27	23.016	1.0278	5.14616173755308	11.1220012159357	251	0.0330606785576002	0.0330606785576002	33.0801260155739	1
252	270.55	38.134	1.021	5.11310105899548	11.1550618944933	252	0.0189612715256811	0.0189612715256811	33.0990872870996	1
253	261.3	36.905	1.0171	5.0941397874698	11.174023166019	253	-0.0213922037725638	0.0213922037725638	33.1204794908721	1
254	274.19	44.915	1.0215	5.11553199124236	11.1526309622465	254	0.00486186449376547	0.00486186449376547	33.1253413553659	1
255	272.55	46.733	1.0205	5.1106701267486	11.1574928267402	255	0.0165303392787983	0.0165303392787983	33.1418716946447	1
256	266.9	52.595	1.0171	5.0941397874698	11.174023166019	256	-0.0213922037725638	0.0213922037725638	33.1632638984172	1
257	279.24	50.975	1.0215	5.11553199124236	11.1526309622465	257	0	0	33.1632638984172	1
258	273.78	56.292	1.0215	5.11553199124236	11.1526309622465	258	0.00972372898752738	0.00972372898752738	33.1729876274048	1
259	267.59	53.655	1.0195	5.10580826225484	11.162354691234	259	-0.00243093224688096	0.00243093224688096	33.1754185596517	1
260	274.28	55.925	1.02	5.10823919450172	11.1599237589871	260	-0.00972372898752916	0.00972372898752916	33.1851422886392	1
261	277.83	56.796	1.022	5.11796292348925	11.1502000299996	261	-0.118629493647854	0.118629493647854	33.303771782287	1
262	274.26	64.463	1.0464	5.2365924171371	11.0315705363517	262	-0.0189612715256828	0.0189612715256828	33.3227330538127	1
263	268.86	65.283	1.0503	5.25555368866278	11.012609264826	263	0.135159832926654	0.135159832926654	33.4578928867394	1
264	266.13	59.532	1.0225	5.12039385573613	11.1477690977527	264	-0.184750850763052	0.184750850763052	33.6426437375024	1
265	266.98	89.673	1.0605	5.30514470649918	10.9630182469896	265	0.135159832926654	0.135159832926654	33.7778035704291	1
266	268.73	89.929	1.0327	5.16998487357253	11.0981780799163	266	-0.3179659378922	0.3179659378922	34.0957695083213	1
267	263.76	76.648	1.0981	5.48795081146473	10.7802121420241	267	0.215866783523147	0.215866783523147	34.3116362918444	1
268	266.79	71.884	1.0537	5.27208402794158	10.9960789255472	268	0.0189612715256811	0.0189612715256811	34.3305975633701	1
269	273.86	64.456	1.0498	5.2531227564159	11.0150401970729	269	0.0923754253815261	0.0923754253815261	34.4229729887516	1
270	271.73	66.921	1.0308	5.16074733103437	11.1074156224544	270	0.0189612715256811	0.0189612715256811	34.4419342602773	1
271	270.99	70.976	1.0269	5.14178605950869	11.1263768939801	271	-0.0140994070319174	0.0140994070319174	34.4560336673092	1
272	278.4	60.877	1.0298	5.15588546654061	11.1122774869482	272	0.0452153397920121	0.0452153397920121	34.5012490071012	1
273	275.89	56.861	1.0205	5.1106701267486	11.1574928267402	273	-0.0427844075451294	0.0427844075451294	34.5440334146464	1
274	271.77	55.997	1.0293	5.15345453429373	11.1147084191951	274	0.0544528823301622	0.0544528823301622	34.5984862969765	1
275	270.64	58.772	1.0181	5.09900165196356	11.1691613015253	275	-0.0213922037725638	0.0213922037725638	34.6198785007491	1
276	262.43	46.51	1.0225	5.12039385573613	11.1477690977527	276	0.0121546612344119	0.0121546612344119	34.6320331619835	1
277	259.52	56.692	1.02	5.10823919450172	11.1599237589871	277	-0.0140994070319174	0.0140994070319174	34.6461325690154	1
278	275.69	55.099	1.0229	5.12233860153363	11.1458243519552	278	0.0140994070319174	0.0140994070319174	34.6602319760473	1
279	272.68	60.992	1.02	5.10823919450172	11.1599237589871	279	-0.0165303392788001	0.0165303392788001	34.6767623153261	1
280	279.81	53.776	1.0234	5.12476953378052	11.1433934197083	280	0.0116684747850364	0.0116684747850364	34.6884307901112	1
281	279.83	38.74	1.021	5.11310105899548	11.1550618944933	281	-0.0116684747850364	0.0116684747850364	34.7000992648962	1
282	274.24	35.788	1.0234	5.12476953378052	11.1433934197083	282	0.0140994070319191	0.0140994070319191	34.7141986719281	1
283	270.77	27.18	1.0205	5.1106701267486	11.1574928267402	283	0.00486186449376191	0.00486186449376191	34.7190605364219	1
284	263.43	26.494	1.0195	5.10580826225484	11.162354691234	284	-0.0189612715256811	0.0189612715256811	34.7380218079476	1
285	264.86	15.406	1.0234	5.12476953378052	11.1433934197083	285	0.0116684747850364	0.0116684747850364	34.7496902827326	1
286	263.88	18.999	1.021	5.11310105899548	11.1550618944933	286	0.00243093224688273	0.00243093224688273	34.7521212149795	1
287	261.92	13.269	1.0205	5.1106701267486	11.1574928267402	287	0.00486186449376191	0.00486186449376191	34.7569830794733	1
288	250.98	13.501	1.0195	5.10580826225484	11.162354691234	288	-0.00729279674064465	0.00729279674064465	34.7642758762139	1
289	254.1	10.42	1.021	5.11310105899548	11.1550618944933	289	-0.00243093224688273	0.00243093224688273	34.7667068084608	1
290	244.99	19.131	1.0215	5.11553199124236	11.1526309622465	290	0.00729279674064642	0.00729279674064642	34.7739996052014	1
291	255.58	23.784	1.02	5.10823919450172	11.1599237589871	291	-0.0213922037725638	0.0213922037725638	34.795391808974	1
292	237.02	22.482	1.0244	5.12963139827428	11.1385315552145	292	0.0140994070319174	0.0140994070319174	34.8094912160059	1
293	232.35	20.793	1.0215	5.11553199124236	11.1526309622465	293	0.00486186449376547	0.00486186449376547	34.8143530804997	1
294	254.61	10.67	1.0205	5.1106701267486	11.1574928267402	294	-0.00486186449376547	0.00486186449376547	34.8192149449934	1
295	253.51	10.624	1.0215	5.11553199124236	11.1526309622465	295	0.00486186449376547	0.00486186449376547	34.8240768094872	1
296	262.83	10.121	1.0205	5.1106701267486	11.1574928267402	296	0.0213922037725638	0.0213922037725638	34.8454690132598	1
297	256.61	11.381	1.0161	5.08927792297604	11.1788850305128	297	-0.0262540682663293	0.0262540682663293	34.8717230815261	1
298	254.97	18.76	1.0215	5.11553199124236	11.1526309622465	298	0.00972372898752738	0.00972372898752738	34.8814468105136	1
299	258.51	39.43	1.0195	5.10580826225484	11.162354691234	299	-0.0121546612344101	0.0121546612344101	34.893601471748	1
300	257.82	38.02	1.022	5.11796292348925	11.1502000299996	300	0	0	34.893601471748	1
301	271.11	40.858	1.022	5.11796292348925	11.1502000299996	301	-0.00437567804438821	0.00437567804438821	34.8979771497924	1
302	270.37	48.916	1.0229	5.12233860153363	11.1458243519552	302	-0.109391951109703	0.109391951109703	35.0073691009021	1
303	266.89	65.315	1.0454	5.23173055264334	11.0364324008455	303	0.113767629154092	0.113767629154092	35.1211367300562	1
304	263.55	60.14	1.022	5.11796292348925	11.1502000299996	304	-0.151690172205454	0.151690172205454	35.2728269022617	1
305	263.92	72.543	1.0532	5.2696530956947	10.9985098577941	305	-0.168706697933629	0.168706697933629	35.4415336001953	1
306	261.42	69.943	1.0879	5.43835979362833	10.8298031598605	306	0.0782760183496087	0.0782760183496087	35.5198096185449	1
307	260.12	64.989	1.0718	5.36008377527872	10.9080791782101	307	-0.0782760183496087	0.0782760183496087	35.5980856368945	1
308	251.35	65.162	1.0879	5.43835979362833	10.8298031598605	308	0.3179659378922	0.3179659378922	35.9160515747867	1
309	243.04	51.397	1.0225	5.12039385573613	11.1477690977527	309	0	0	35.9160515747867	1
310	234.21	43.773	1.0225	5.12039385573613	11.1477690977527	310	0.0121546612344119	0.0121546612344119	35.9282062360211	1
311	230.68	39.324	1.02	5.10823919450172	11.1599237589871	311	-0.00486186449376369	0.00486186449376369	35.9330681005149	1
312	230.03	37.153	1.021	5.11310105899548	11.1550618944933	312	0.00243093224688273	0.00243093224688273	35.9354990327618	1
313	242.82	30.445	1.0205	5.1106701267486	11.1574928267402	313	0.0140994070319156	0.0140994070319156	35.9495984397937	1
314	258.26	43.008	1.0176	5.09657071971668	11.1715922337721	314	-0.0140994070319156	0.0140994070319156	35.9636978468256	1
315	250.54	41.303	1.0205	5.1106701267486	11.1574928267402	315	-0.0140994070319191	0.0140994070319191	35.9777972538575	1
316	254.18	46.331	1.0234	5.12476953378052	11.1433934197083	316	-0.00729279674064465	0.00729279674064465	35.9850900505982	1
317	247.3	42.787	1.0249	5.13206233052116	11.1361006229677	317	0.0189612715256811	0.0189612715256811	36.0040513221239	1
318	244.09	42.252	1.021	5.11310105899548	11.1550618944933	318	-0.00486186449376547	0.00486186449376547	36.0089131866176	1
319	261.58	57.103	1.022	5.11796292348925	11.1502000299996	319	-0.412772295520609	0.412772295520609	36.4216854821382	1
320	254.07	65.106	1.1069	5.53073521900985	10.737427734479	320	0.213435851276264	0.213435851276264	36.6351213334145	1
321	248.37	56.198	1.063	5.31729936773359	10.9508635857552	321	0.201767376491228	0.201767376491228	36.8368887099057	1
322	244.31	53.948	1.0215	5.11553199124236	11.1526309622465	322	-0.00243093224688273	0.00243093224688273	36.8393196421526	1
323	243.44	52.895	1.022	5.11796292348925	11.1502000299996	323	0.00486186449376547	0.00486186449376547	36.8441815066464	1
324	241.72	48.952	1.021	5.11310105899548	11.1550618944933	324	0.00486186449376369	0.00486186449376369	36.8490433711401	1
325	236.18	49.291	1.02	5.10823919450172	11.1599237589871	325	-0.00243093224688096	0.00243093224688096	36.851474303387	1
326	234.73	28.773	1.0205	5.1106701267486	11.1574928267402	326	-0.00486186449376547	0.00486186449376547	36.8563361678808	1
327	234.63	22.434	1.0215	5.11553199124236	11.1526309622465	327	0.00486186449376547	0.00486186449376547	36.8611980323746	1
328	243.34	23.999	1.0205	5.1106701267486	11.1574928267402	328	-0.028685000513212	0.028685000513212	36.8898830328878	1
329	251.1	29.076	1.0264	5.13935512726181	11.128807826227	329	0.0311159327600929	0.0311159327600929	36.9209989656479	1
330	244.63	32.797	1.02	5.10823919450172	11.1599237589871	330	0.00486186449376547	0.00486186449376547	36.9258608301416	1
331	236.3	26.478	1.019	5.10337733000795	11.1647856234809	331	-0.0145855934812946	0.0145855934812946	36.9404464236229	1
332	252.06	40.592	1.022	5.11796292348925	11.1502000299996	332	-0.0189612715256811	0.0189612715256811	36.9594076951486	1
333	264.28	22.866	1.0259	5.13692419501493	11.1312387584739	333	-0.00486186449376547	0.00486186449376547	36.9642695596424	1
334	272.65	27.965	1.0269	5.14178605950869	11.1263768939801	334	0.0213922037725638	0.0213922037725638	36.9856617634149	1
335	266.52	25.476	1.0225	5.12039385573613	11.1477690977527	335	0.00972372898753093	0.00972372898753093	36.9953854924025	1
336	263.97	26.337	1.0205	5.1106701267486	11.1574928267402	336	-0.0116684747850364	0.0116684747850364	37.0070539671875	1
337	252.28	28.476	1.0229	5.12233860153363	11.1458243519552	337	0.0281988140638347	0.0281988140638347	37.0352527812513	1
338	252.7	51.806	1.0171	5.0941397874698	11.174023166019	338	-0.0116684747850364	0.0116684747850364	37.0469212560364	1
339	253.34	47.531	1.0195	5.10580826225484	11.162354691234	339	-0.0403534752982448	0.0403534752982448	37.0872747313346	1
340	246.14	49.277	1.0278	5.14616173755308	11.1220012159357	340	-0.313590259847812	0.313590259847812	37.4008649911824	1
341	250.4	63.27	1.0923	5.45975199740089	10.8084109560879	341	0.0831378828433742	0.0831378828433742	37.4840028740258	1
342	253.19	78.4	1.0752	5.37661411455752	10.8915488389313	342	0.211491105478757	0.211491105478757	37.6954939795046	1
343	256.2	84.072	1.0317	5.16512300907876	11.1030399444101	343	-0.273236784549567	0.273236784549567	37.9687307640541	1
344	266.09	82.571	1.0879	5.43835979362833	10.8298031598605	344	0.11376762915409	0.11376762915409	38.0824983932082	1
345	264.36	77.795	1.0645	5.32459216447424	10.9435707890146	345	0.168706697933629	0.168706697933629	38.2512050911418	1
346	272.18	81.015	1.0298	5.15588546654061	11.1122774869482	346	0.0403534752982466	0.0403534752982466	38.2915585664401	1
347	270.7	89.852	1.0215	5.11553199124236	11.1526309622465	347	-0.196905511997464	0.196905511997464	38.4884640784376	1
348	277.69	91.639	1.062	5.31243750323983	10.955725450249	348	-0.152176358654829	0.152176358654829	38.6406404370924	1
349	266.25	91.952	1.0933	5.46461386189466	10.8035490915942	349	0.344220006158528	0.344220006158528	38.9848604432509	1
350	270.84	85.033	1.0225	5.12039385573613	11.1477690977527	350	-0.261082123315155	0.261082123315155	39.2459425665661	1
351	273.25	86.383	1.0762	5.38147597905128	10.8866869744375	351	-0.0281988140638347	0.0281988140638347	39.2741413806299	1
352	265	92.623	1.082	5.40967479311512	10.8584881603737	352	-0.104530086615936	0.104530086615936	39.3786714672458	1
353	267.54	93.47	1.1035	5.51420487973106	10.7539580737578	353	-0.0379225430513639	0.0379225430513639	39.4165940102972	1
354	254.92	101.66	1.1113	5.55212742278242	10.7160355307064	354	-0.0593147468239259	0.0593147468239259	39.4759087571211	1
355	264.22	102.48	1.1235	5.61144216960635	10.6567207838825	355	0.0875135608877606	0.0875135608877606	39.5634223180089	1
356	255.54	99.475	1.1055	5.52392860871858	10.7442343447702	356	0.104530086615938	0.104530086615938	39.6679524046248	1
357	257.44	94.59	1.084	5.41939852210265	10.8487644313862	357	0.0568838145770449	0.0568838145770449	39.7248362192019	1
358	254.29	89.895	1.0723	5.3625147075256	10.9056482459632	358	0.256706445270765	0.256706445270765	39.9815426644726	1
359	261.07	90.113	1.0195	5.10580826225484	11.162354691234	359	-0.216352969972521	0.216352969972521	40.1978956344452	1
360	263.39	87.409	1.064	5.32216123222736	10.9460017212615	360	0.0379225430513639	0.0379225430513639	40.2358181774965	1
361	258.17	87.652	1.0562	5.28423868917599	10.9839242643128	361	-0.0826516963939969	0.0826516963939969	40.3184698738905	1
362	254.31	90.259	1.0732	5.36689038556999	10.9012725679188	362	0.189612715256816	0.189612715256816	40.5080825891473	1
363	237.66	97.88	1.0342	5.17727767031317	11.0908852831756	363	0.0549390687795395	0.0549390687795395	40.5630216579269	1
364	238.64	95.851	1.0229	5.12233860153363	11.1458243519552	364	-0.25913737751765	0.25913737751765	40.8221590354445	1
365	233.42	102.63	1.0762	5.38147597905128	10.8866869744375	365	-0.0972372898752898	0.0972372898752898	40.9193963253198	1
366	244.96	105.31	1.0962	5.47871326892657	10.7894496845622	366	-0.137590765173536	0.137590765173536	41.0569870904934	1
367	252.61	97.024	1.1245	5.61630403410011	10.6518589193887	367	-0.118629493647855	0.118629493647855	41.1756165841412	1
368	253.35	113.94	1.1489	5.73493352774797	10.5332294257409	368	-0.0145855934812928	0.0145855934812928	41.1902021776225	1
369	251.44	116.77	1.1519	5.74951912122926	10.5186438322596	369	-0.0782760183496087	0.0782760183496087	41.2684781959721	1
370	254.03	115.76	1.168	5.82779513957887	10.44036781391	370	0.0311159327600929	0.0311159327600929	41.2995941287322	1
371	258.64	135.65	1.1616	5.79667920681877	10.47148374667	371	-0.0427844075451294	0.0427844075451294	41.3423785362773	1
372	250.09	144.79	1.1704	5.8394636143639	10.4286993391249	372	-0.199336444244345	0.199336444244345	41.5417149805217	1
373	256.48	147.55	1.2114	6.03880005860825	10.2293628948806	373	0	0	41.5417149805217	1
374	267.91	158.69	1.2114	6.03880005860825	10.2293628948806	374	0.225590512510674	0.225590512510674	41.7673054930323	1
375	265.32	135.15	1.165	5.81320954609757	10.4549534073912	375	-0.0787622047989842	0.0787622047989842	41.8460676978313	1
376	263.66	129.47	1.1812	5.89197175089656	10.3761912025923	376	-0.0257678818169538	0.0257678818169538	41.8718355796483	1
377	267.6	128.04	1.1865	5.91773963271351	10.3504233207753	377	0.144883561914185	0.144883561914185	42.0167191415625	1
378	261.35	118.63	1.1567	5.77285607079933	10.4953068826895	378	0.410341363273727	0.410341363273727	42.4270605048362	1
379	255.32	109.63	1.0723	5.3625147075256	10.9056482459632	379	-0.508064839598394	0.508064839598394	42.9351253444346	1
380	241.68	130.93	1.1768	5.870579547124	10.3975834063648	380	0.204198308738111	0.204198308738111	43.1393236531727	1
381	245.22	135.53	1.1348	5.66638123838589	10.6017817151029	381	-0.187181783009935	0.187181783009935	43.3265054361826	1
382	242.06	140.26	1.1733	5.85356302139582	10.414599932093	382	-0.0739003403052205	0.0739003403052205	43.4004057764879	1
383	239.8	141.08	1.1885	5.92746336170104	10.3406995917878	383	0.294628988322131	0.294628988322131	43.69503476481	1
384	245.18	127.55	1.1279	5.63283437337891	10.6353285801099	384	-0.232883309251321	0.232883309251321	43.9279180740613	1
385	246.7	139.28	1.1758	5.86571768263023	10.4024452708586	385	-0.0452153397920121	0.0452153397920121	43.9731334138533	1
386	252.14	141.01	1.1851	5.91093302242224	10.3572299310666	386	-0.204198308738111	0.204198308738111	44.1773317225914	1
387	255.9	154	1.2271	6.11513133116035	10.1530316223285	387	0.0384087295007411	0.0384087295007411	44.2157404520922	1
388	252.35	152.82	1.2192	6.07672260165961	10.1914403518292	388	-0.00243093224688273	0.00243093224688273	44.2181713843391	1
389	254.17	154.91	1.2197	6.07915353390649	10.1890094195823	389	-0.00972372898752916	0.00972372898752916	44.2278951133266	1
390	264.16	154.57	1.2217	6.08887726289402	10.1792856905948	390	0.258651191068273	0.258651191068273	44.4865463043949	1
391	267.8	170.57	1.1685	5.83022607182575	10.4379368816631	391	0.00243093224688273	0.00243093224688273	44.4889772366417	1
392	277.41	169.88	1.168	5.82779513957887	10.44036781391	392	-0.194474579750581	0.194474579750581	44.6834518163923	1
393	269.65	161.86	1.208	6.02226971932945	10.2458932341594	393	-0.0165303392788001	0.0165303392788001	44.6999821556711	1
394	266.91	165.17	1.2114	6.03880005860825	10.2293628948806	394	0.102099154369057	0.102099154369057	44.8020813100402	1
395	273.98	146.58	1.1904	5.93670090423919	10.3314620492496	395	0.322827802385962	0.322827802385962	45.1249091124261	1
396	279	140.24	1.124	5.61387310185323	10.6542898516356	396	-0.187667969459309	0.187667969459309	45.3125770818855	1
397	278.96	144.53	1.1626	5.80154107131254	10.4666218821763	397	0.0189612715256811	0.0189612715256811	45.3315383534111	1
398	274.2	141.57	1.1587	5.78257979978686	10.485583153702	398	0.0452153397920103	0.0452153397920103	45.3767536932031	1
399	273.4	136.53	1.1494	5.73736445999485	10.530798493494	399	0.0782760183496087	0.0782760183496087	45.4550297115527	1
400	275.54	138.18	1.1333	5.65908844164524	10.6090745118436	400	-0.106961018862819	0.106961018862819	45.5619907304156	1
401	278.45	136.21	1.1553	5.76604946050806	10.5021134929808	401	0.251844580777002	0.251844580777002	45.8138353111926	1
402	279.39	125.99	1.1035	5.51420487973106	10.7539580737578	402	0.0471600855895158	0.0471600855895158	45.8609953967821	1
403	271.09	116.04	1.0938	5.46704479414154	10.8011181593473	403	-0.213435851276262	0.213435851276262	46.0744312480583	1
404	275.6	117.43	1.1377	5.6804806454178	10.587682308071	404	0.185237037212428	0.185237037212428	46.2596682852708	1
405	279.66	125.46	1.0996	5.49524360820537	10.7729193452834	405	-0.382142549209892	0.382142549209892	46.6418108344807	1
406	262.36	164.53	1.1782	5.87738615741527	10.3907767960736	406	-0.216352969972521	0.216352969972521	46.8581638044532	1
407	270.53	165.55	1.2227	6.09373912738779	10.174423826101	407	-0.0403534752982466	0.0403534752982466	46.8985172797514	1
408	272	162.74	1.231	6.13409260268603	10.1340703508028	408	0.0525081365326567	0.0525081365326567	46.9510254162841	1
409	274.25	162.36	1.2202	6.08158446615338	10.1865784873354	409	0.102099154369055	0.102099154369055	47.0531245706531	1
410	270.74	168.94	1.1992	5.97948531178432	10.2886776417045	410	0.0899444931346434	0.0899444931346434	47.1430690637878	1
411	277.86	167.51	1.1807	5.88954081864968	10.3786221348391	411	0.0807069505964932	0.0807069505964932	47.2237760143843	1
412	276.01	170.59	1.1641	5.80883386805319	10.4593290854356	412	-0.256220258821394	0.256220258821394	47.4799962732057	1
413	270.56	165.99	1.2168	6.06505412687458	10.2031088266142	413	0.163844833439867	0.163844833439867	47.6438411066455	1
414	273.98	174.14	1.1831	5.90120929343471	10.3669536600541	414	-0.0116684747850364	0.0116684747850364	47.6555095814306	1
415	273.53	174.55	1.1855	5.91287776821975	10.3552851852691	415	-0.128353222635383	0.128353222635383	47.783862804066	1
416	264.88	171.18	1.2119	6.04123099085513	10.2269319626337	416	-0.147314494161066	0.147314494161066	47.931177298227	1
417	268.42	174.85	1.2422	6.1885454850162	10.0796174684726	417	0.190098901706193	0.190098901706193	48.1212761999332	1
418	265.45	176.08	1.2031	5.99844658331	10.2697163701788	418	-0.470142296547031	0.470142296547031	48.5914184964803	1
419	271.42	193.26	1.2998	6.46858887985703	9.79957407363178	419	0.263513055562038	0.263513055562038	48.8549315520423	1
420	273.07	192.22	1.2456	6.205075824295	10.0630871291938	420	-0.106961018862819	0.106961018862819	48.9618925709051	1
421	274.22	194.83	1.2676	6.31203684315781	9.956126110331	421	0.225590512510673	0.225590512510673	49.1874830834158	1
422	278.04	194.7	1.2212	6.08644633064714	10.1817166228417	422	0.0593147468239295	0.0593147468239295	49.2467978302397	1
423	278.95	189.16	1.209	6.02713158382321	10.2410313696656	423	-0.163844833439864	0.163844833439864	49.4106426636796	1
424	273.08	191.83	1.2427	6.19097641726308	10.0771865362257	424	-0.0330606785576002	0.0330606785576002	49.4437033422372	1
425	272.96	192.43	1.2495	6.22403709582068	10.0441258576681	425	-0.211491105478757	0.211491105478757	49.6551944477159	1
426	267.75	192.41	1.293	6.43552820129943	9.83263475218939	426	0.144883561914181	0.144883561914181	49.8000780096301	1
427	255.75	178.84	1.2632	6.29064463938525	9.97751831410357	427	0.256706445270769	0.256706445270769	50.0567844549009	1
428	261.01	182.88	1.2104	6.03393819411448	10.2342247593743	428	-0.297059920569012	0.297059920569012	50.3538443754699	1
429	277.84	184.98	1.2715	6.3309981146835	9.93716483880532	429	0.591202722441768	0.591202722441768	50.9450470979117	1
430	279.28	162.45	1.1499	5.73979539224173	10.5283675612471	430	0.0238231360194447	0.0238231360194447	50.9688702339311	1
431	277.73	157.6	1.145	5.71597225622228	10.5521906972665	431	-0.292198056075248	0.292198056075248	51.2610682900064	1
432	279.48	175.54	1.2051	6.00817031229753	10.2599926411913	432	-0.0685522893620796	0.0685522893620796	51.3296205793684	1
433	261.99	172.26	1.2192	6.07672260165961	10.1914403518292	433	-0.182806104965547	0.182806104965547	51.512426684334	1
434	267	175.85	1.2568	6.25952870662516	10.0086342468637	434	-0.0262540682663293	0.0262540682663293	51.5386807526003	1
435	256.23	190.09	1.2622	6.28578277489149	9.98238017859733	435	0.180375172718666	0.180375172718666	51.719055925319	1
436	264.88	187.96	1.2251	6.10540760217282	10.162755351316	436	0.116198561400971	0.116198561400971	51.8352544867199	1
437	272.71	166.64	1.2012	5.98920904077185	10.278953912717	437	0.180375172718666	0.180375172718666	52.0156296594386	1
438	279.67	167.49	1.1641	5.80883386805319	10.4593290854356	438	-0.108905764660328	0.108905764660328	52.1245354240989	1
439	274.99	156.67	1.1865	5.91773963271351	10.3504233207753	439	0.0354916108044812	0.0354916108044812	52.1600270349034	1
440	269.91	154.42	1.1792	5.88224802190903	10.3859149315798	440	-0.0831378828433706	0.0831378828433706	52.2431649177468	1
441	256.55	145.48	1.1963	5.9653859047524	10.3027770487364	441	0.190098901706191	0.190098901706191	52.433263819453	1
442	255.89	142.69	1.1572	5.77528700304621	10.4928759504426	442	-0.0165303392788001	0.0165303392788001	52.4497941587318	1
443	234.94	154.05	1.1606	5.79181734232501	10.4763456111638	443	-0.17113763018051	0.17113763018051	52.6209317889123	1
444	231.99	162.89	1.1958	5.96295497250552	10.3052079809833	444	0.225590512510674	0.225590512510674	52.846522301423	1
445	236.8	160.21	1.1494	5.73736445999485	10.530798493494	445	-0.196905511997464	0.196905511997464	53.0434278134204	1
446	253.5	162.76	1.1899	5.93426997199231	10.3338929814965	446	-0.353943735146057	0.353943735146057	53.3973715485665	1
447	251.82	167.49	1.2627	6.28821370713837	9.97994924635045	447	0.0879997473371379	0.0879997473371379	53.4853712959036	1
448	255.7	169.89	1.2446	6.20021395980123	10.0679489936876	448	0.206629240984993	0.206629240984993	53.6920005368886	1
449	261.81	162.95	1.2021	5.99358471881624	10.2745782346726	449	-0.10015440857155	0.10015440857155	53.7921549454602	1
450	250.52	153.67	1.2227	6.09373912738779	10.174423826101	450	0.0549390687795377	0.0549390687795377	53.8470940142397	1
451	247.8	156.62	1.2114	6.03880005860825	10.2293628948806	451	0.116198561400974	0.116198561400974	53.9632925756407	1
452	259.32	163.41	1.1875	5.92260149720728	10.3455614562815	452	0.0379225430513621	0.0379225430513621	54.001215118692	1
453	259.81	166.67	1.1797	5.88467895415591	10.3834839993329	453	0.0593147468239277	0.0593147468239277	54.060529865516	1
454	255.68	164.11	1.1675	5.82536420733198	10.4427987461568	454	-0.123491358141619	0.123491358141619	54.1840212236576	1
455	258.29	165.65	1.1929	5.9488555654736	10.3193073880152	455	-0.391380091748045	0.391380091748045	54.5754013154056	1
456	241.33	188.85	1.2734	6.34023565722165	9.92792729626717	456	0.0617456790708104	0.0617456790708104	54.6371469944764	1
457	238.01	193.3	1.2607	6.27848997815084	9.98967297533798	457	-0.154607290901714	0.154607290901714	54.7917542853782	1
458	241.29	194.48	1.2925	6.43309726905255	9.83506568443627	458	0.163844833439867	0.163844833439867	54.955599118818	1
459	242.52	189.62	1.2588	6.26925243561269	9.99891051787613	459	-0.128353222635385	0.128353222635385	55.0839523414534	1
460	238.28	186.54	1.2852	6.39760565824807	9.87055729524075	460	0.32768966687973	0.32768966687973	55.4116420083331	1
461	232.34	190.51	1.2178	6.06991599136834	10.1982469621205	461	-0.246982716283238	0.246982716283238	55.6586247246164	1
462	254.66	178.4	1.2686	6.31689870765158	9.95126424583724	462	0.161413901192981	0.161413901192981	55.8200386258094	1
463	264.39	179.11	1.2354	6.1554848064586	10.1126781470302	463	0.119115680097231	0.119115680097231	55.9391543059066	1
464	263.98	175.92	1.2109	6.03636912636137	10.2317938271275	464	-0.330120599126611	0.330120599126611	56.2692749050332	1
465	269.43	182.88	1.2788	6.36648972548798	9.90167322800084	465	-0.00243093224688451	0.00243093224688451	56.2717058372801	1
466	272.41	193.03	1.2793	6.36892065773486	9.89924229575396	466	0.282474327087719	0.282474327087719	56.5541801643678	1
467	279.5	192.14	1.2212	6.08644633064714	10.1817166228417	467	-0.0782760183496087	0.0782760183496087	56.6324561827174	1
468	272	191.41	1.2373	6.16472234899675	10.1034406044921	468	-0.334982463620374	0.334982463620374	56.9674386463378	1
469	271.87	184.45	1.3062	6.49970481261713	9.76845814087169	469	0.432219753495666	0.432219753495666	57.3996583998335	1
470	269.44	174.93	1.2173	6.06748505912146	10.2006778943674	470	-0.280043394840837	0.280043394840837	57.6797017946743	1
471	253.91	187.62	1.2749	6.3475284539623	9.92063449952652	471	0.37290500667174	0.37290500667174	58.052606801346	1
472	245.63	189.38	1.1982	5.97462344729056	10.2935395061983	472	-0.159469155395477	0.159469155395477	58.2120759567415	1
473	256.26	184.31	1.231	6.13409260268603	10.1340703508028	473	-0.123005171692242	0.123005171692242	58.3350811284337	1
474	241.98	177.19	1.2563	6.25709777437828	10.0110651791105	474	-0.0573700010264222	0.0573700010264222	58.3924511294602	1
475	234.56	186.53	1.2681	6.3144677754047	9.95369517808412	475	-0.0641766113176914	0.0641766113176914	58.4566277407779	1
476	236.38	185.98	1.2813	6.37864438672239	9.88951856676643	476	0.199822630693722	0.199822630693722	58.6564503714716	1
477	235.03	187.62	1.2402	6.17882175602867	10.0893411974602	477	-0.0593147468239277	0.0593147468239277	58.7157651182955	1
478	237.49	188.94	1.2524	6.23813650285259	10.0300264506362	478	0.258651191068273	0.258651191068273	58.9744163093638	1
479	232.01	178.71	1.1992	5.97948531178432	10.2886776417045	479	-0.192529833953074	0.192529833953074	59.1669461433169	1
480	240.2	177.72	1.2388	6.1720151457374	10.0961478077514	480	0.0952925440777843	0.0952925440777843	59.2622386873946	1
481	245.15	180.76	1.2192	6.07672260165961	10.1914403518292	481	-0.0641766113176914	0.0641766113176914	59.3264152987123	1
482	247.77	181.67	1.2324	6.1408992129773	10.1272637405115	482	-0.0155579663800474	0.0155579663800474	59.3419732650924	1
483	237.45	168.02	0.10059	0.63819236028967	10.1117057741315	483	-0.0155579663800456	0.0155579663800456	59.3575312314724	1
484	232.6	169.21	1.2388	6.1720151457374	10.0961478077514	484	0.223159580263792	0.223159580263792	59.5806908117362	1
485	234.8	172.68	1.1929	5.9488555654736	10.3193073880152	485	0.0690384758114568	0.0690384758114568	59.6497292875477	1
486	235.87	147.35	1.1787	5.87981708966215	10.3883458638267	486	-0.00972372898753093	0.00972372898753093	59.6594530165352	1
487	232.96	146.79	1.1807	5.88954081864968	10.3786221348391	487	0.0145855934812946	0.0145855934812946	59.6740386100165	1
488	231.23	152.89	1.1777	5.87495522516838	10.3932077283204	488	0.0831378828433724	0.0831378828433724	59.7571764928599	1
489	232.8	144.82	1.1606	5.79181734232501	10.4763456111638	489	0.135159832926654	0.135159832926654	59.8923363257865	1
490	230.92	132.96	1.1328	5.65665750939836	10.6115054440905	490	-0.405965685229337	0.405965685229337	60.2983020110159	1
491	242.21	153.05	1.2163	6.06262319462769	10.2055397588611	491	0.246982716283238	0.246982716283238	60.5452847272991	1
492	248.48	162.98	1.1655	5.81564047834446	10.4525224751444	492	-0.0972372898752916	0.0972372898752916	60.6425220171744	1
493	259.16	151.45	1.1855	5.91287776821975	10.3552851852691	493	-0.199822630693721	0.199822630693721	60.8423446478681	1
494	264.36	146.25	1.2266	6.11270039891347	10.1554625545754	494	0.479866025534559	0.479866025534559	61.3222106734027	1
495	275.58	138.57	1.1279	5.63283437337891	10.6353285801099	495	-0.109391951109703	0.109391951109703	61.4316026245124	1
496	267.87	150.78	1.1504	5.74222632448861	10.5259366290002	496	-0.118629493647855	0.118629493647855	61.5502321181602	1
497	249.85	133.54	1.1748	5.86085581813647	10.4073071353524	497	0.116198561400974	0.116198561400974	61.6664306795612	1
498	259.61	116.59	1.1509	5.74465725673549	10.5235056967533	498	0.102099154369055	0.102099154369055	61.7685298339303	1
499	265.71	118.51	1.1299	5.64255810236644	10.6256048511224	499	0.0335468650069739	0.0335468650069739	61.8020766989372	1
500	266.78	118.43	1.123	5.60901123735946	10.6591517161294	500	NA	NA	NA	1
501	248.73	31.193	1.0205	5.1106701267486	11.150686216449	1	-0.00486186449376547	0.00486186449376547	0.00486186449376547	2
502	251.6	24.622	1.0215	5.11553199124236	11.1458243519552	2	0.0140994070319174	0.0140994070319174	0.0189612715256828	2
503	252.33	22.036	1.0186	5.10143258421045	11.1599237589871	3	0	0	0.0189612715256828	2
504	250.76	25.538	1.0186	5.10143258421045	11.1599237589871	4	-0.0116684747850346	0.0116684747850346	0.0306297463107175	2
505	263.76	32.907	1.021	5.11310105899548	11.1482552842021	5	0.00486186449376369	0.00486186449376369	0.0354916108044812	2
506	276.71	29.253	1.02	5.10823919450172	11.1531171486958	6	-0.00729279674064642	0.00729279674064642	0.0427844075451276	2
507	278.58	32.121	1.0215	5.11553199124236	11.1458243519552	7	-0.054452882330164	0.054452882330164	0.0972372898752916	2
508	279.54	61.759	1.0327	5.16998487357253	11.091371469625	8	0.00680661029127094	0.00680661029127094	0.104043900166563	2
509	272.69	63.126	1.0313	5.16317826328126	11.0981780799163	9	0.0573700010264204	0.0573700010264204	0.161413901192983	2
510	275.54	62.536	1.0195	5.10580826225484	11.1555480809427	10	-0.0121546612344101	0.0121546612344101	0.173568562427393	2
511	276.07	61.193	1.022	5.11796292348925	11.1433934197083	11	0.00486186449376547	0.00486186449376547	0.178430426921159	2
512	278.61	60.006	1.021	5.11310105899548	11.1482552842021	12	-0.0072927967406482	0.0072927967406482	0.185723223661807	2
513	275.41	24.907	1.0225	5.12039385573613	11.1409624874614	13	0.028685000513212	0.028685000513212	0.214408224175019	2
514	275.5	35.092	1.0166	5.09170885522292	11.1696474879746	14	-0.0165303392788001	0.0165303392788001	0.230938563453819	2
515	256.79	33.79	1.02	5.10823919450172	11.1531171486958	15	-0.0140994070319174	0.0140994070319174	0.245037970485736	2
516	256.56	36.086	1.0229	5.12233860153363	11.1390177416639	16	0.0116684747850364	0.0116684747850364	0.256706445270773	2
517	274.67	26.27	1.0205	5.1106701267486	11.150686216449	17	-0.0354916108044829	0.0354916108044829	0.292198056075256	2
518	275.01	10.805	1.0278	5.14616173755308	11.1151946056445	18	0.0238231360194465	0.0238231360194465	0.316021192094702	2
519	276.06	17.062	1.0229	5.12233860153363	11.1390177416639	19	0.0209060173231883	0.0209060173231883	0.33692720941789	2
520	266.89	13.653	1.0186	5.10143258421045	11.1599237589871	20	-0.0209060173231883	0.0209060173231883	0.357833226741079	2
521	277.64	15.731	1.0229	5.12233860153363	11.1390177416639	21	0.0209060173231883	0.0209060173231883	0.378739244064267	2
522	276.11	15.473	1.0186	5.10143258421045	11.1599237589871	22	-0.0140994070319174	0.0140994070319174	0.392838651096184	2
523	265.12	23.957	1.0215	5.11553199124236	11.1458243519552	23	-0.00680661029127094	0.00680661029127094	0.399645261387455	2
524	266.19	25.123	1.0229	5.12233860153363	11.1390177416639	24	0.0165303392787983	0.0165303392787983	0.416175600666254	2
525	267.31	25.282	1.0195	5.10580826225484	11.1555480809427	25	-0.0213922037725638	0.0213922037725638	0.437567804438817	2
526	263.24	35.275	1.0239	5.1272004660274	11.1341558771702	26	0	0	0.437567804438817	2
527	267.53	39.595	1.0239	5.1272004660274	11.1341558771702	27	-0.00486186449376191	0.00486186449376191	0.442429668932579	2
528	263.56	56.65	1.0249	5.13206233052116	11.1292940126764	28	0.0213922037725638	0.0213922037725638	0.463821872705143	2
529	268.24	52.141	1.0205	5.1106701267486	11.150686216449	29	0.00243093224688096	0.00243093224688096	0.466252804952024	2
530	255.86	53.011	1.02	5.10823919450172	11.1531171486958	30	-0.327689666879728	0.327689666879728	0.793942471831752	2
531	253.94	61.831	1.0874	5.43592886138145	10.8254274818161	31	0.0568838145770432	0.0568838145770432	0.850826286408795	2
532	246.18	65.763	1.0757	5.3790450468044	10.8823112963931	32	-0.0685522893620796	0.0685522893620796	0.919378575770875	2
533	251.19	78.926	1.0898	5.44759733616648	10.8137590070311	33	-0.0598009332733049	0.0598009332733049	0.979179509044179	2
534	253	72.41	1.1021	5.50739826943979	10.7539580737578	34	0.265943987808921	0.265943987808921	1.2451234968531	2
535	265.72	76.539	1.0474	5.24145428163087	11.0199020615667	35	0.0593147468239277	0.0593147468239277	1.30443824367703	2
536	270.11	74.614	1.0352	5.18213953480694	11.0792168083906	36	-0.106474832413443	0.106474832413443	1.41091307609047	2
537	264.91	77.859	1.0571	5.28861436722038	10.9727419759772	37	0.104530086615936	0.104530086615936	1.51544316270641	2
538	273.04	76.544	1.0356	5.18408428060444	11.0772720625931	38	0.0209060173231883	0.0209060173231883	1.5363491800296	2
539	269.81	83.807	1.0313	5.16317826328126	11.0981780799163	39	-0.272750598100188	0.272750598100188	1.80909977812978	2
540	275.72	88.465	1.0874	5.43592886138145	10.8254274818161	40	0.125922290388498	0.125922290388498	1.93502206851828	2
541	271.52	87.132	1.0615	5.31000657099295	10.9513497722046	41	-0.268374920055802	0.268374920055802	2.20339698857408	2
542	264.21	95.261	1.1167	5.57838149104875	10.6829748521488	42	0.351512802899176	0.351512802899176	2.55490979147326	2
543	259.7	94.683	1.0444	5.22686868814957	11.034487655048	43	-0.372905006671738	0.372905006671738	2.927814798145	2
544	249.5	93.921	1.1211	5.59977369482131	10.6615826483762	44	0.166275765686747	0.166275765686747	3.09409056383175	2
545	231.11	98.003	1.0869	5.43349792913456	10.827858414063	45	-0.0758450861027278	0.0758450861027278	3.16993564993447	2
546	237.08	102.04	1.1025	5.50934301523729	10.7520133279603	46	-0.0335468650069739	0.0335468650069739	3.20348251494145	2
547	231.15	106.05	1.1094	5.54288988024427	10.7184664629533	47	0.0213922037725638	0.0213922037725638	3.22487471871401	2
548	239.41	101.91	1.105	5.5214976764717	10.7398586667258	48	0.140021697420417	0.140021697420417	3.36489641613443	2
549	257.45	95.992	1.0762	5.38147597905128	10.8798803641463	49	-0.0257678818169502	0.0257678818169502	3.39066429795138	2
550	267.51	100.45	1.0815	5.40724386086824	10.8541124823293	50	0.21100491902938	0.21100491902938	3.60166921698076	2
551	260.41	93.201	1.0381	5.19623894183886	11.0651174013587	51	-0.128353222635385	0.128353222635385	3.73002243961614	2
552	248.01	99.301	1.0645	5.32459216447424	10.9367641787233	52	-0.00437567804438643	0.00437567804438643	3.73439811766053	2
553	247.79	100.86	1.0654	5.32896784251863	10.9323885006789	53	-0.339844328114141	0.339844328114141	4.07424244577467	2
554	263.32	109.14	1.1353	5.66881217063277	10.5925441725648	54	-0.0422982210957503	0.0422982210957503	4.11654066687042	2
555	259.74	108.21	1.144	5.71111039172852	10.550245951469	55	-0.204198308738111	0.204198308738111	4.32073897560853	2
556	258.71	113.61	1.186	5.91530870046663	10.3460476427309	56	0.469656110097652	0.469656110097652	4.79039508570618	2
557	256.5	109.29	1.0894	5.44565259036897	10.8157037528286	57	-0.123005171692242	0.123005171692242	4.91340025739843	2
558	259.39	131.99	1.1147	5.56865776206122	10.6926985811363	58	-0.140507883869795	0.140507883869795	5.05390814126822	2
559	261.14	131.29	1.1436	5.70916564593101	10.5521906972665	59	0.18766796945931	0.18766796945931	5.24157611072753	2
560	255.71	131.26	1.105	5.5214976764717	10.7398586667258	60	-0.43173356704629	0.43173356704629	5.67330967777382	2
561	256.16	149.01	1.1938	5.95323124351799	10.3081250996796	61	0.028198814063833	0.028198814063833	5.70150849183765	2
562	254.75	160.64	1.188	5.92503242945416	10.3363239137434	62	-0.446319160527583	0.446319160527583	6.14782765236524	2
563	251.04	179.56	1.2798	6.37135158998174	9.89000475321581	63	-0.173082375978016	0.173082375978016	6.32091002834325	2
564	251	186.37	1.3154	6.54443396595976	9.71692237723779	64	0.165789579237369	0.165789579237369	6.48669960758062	2
565	237.55	193.8	1.2813	6.37864438672239	9.88271195647516	65	-0.218297715770028	0.218297715770028	6.70499732335065	2
566	258.23	193.09	1.3262	6.59694210249242	9.66441424070513	66	0.284905259334602	0.284905259334602	6.98990258268525	2
567	269.83	187.22	1.2676	6.31203684315781	9.94931950003974	67	-0.0281988140638347	0.0281988140638347	7.01810139674909	2
568	268.34	188.02	1.2734	6.34023565722165	9.9211206859759	68	0.393811023994928	0.393811023994928	7.41191242074401	2
569	274.55	174.12	1.1924	5.94642463322672	10.3149317099708	69	-0.239689919542593	0.239689919542593	7.65160234028661	2
570	269.21	166.91	1.2417	6.18611455276931	10.0752417904282	70	0.368043142177976	0.368043142177976	8.01964548246458	2
571	275.17	164.48	1.166	5.81807141059134	10.4432849326062	71	-0.0641766113176931	0.0641766113176931	8.08382209378228	2
572	276.97	143.12	1.1792	5.88224802190903	10.3791083212885	72	-0.0923754253815243	0.0923754253815243	8.1761975191638	2
573	275.27	145.32	1.1982	5.97462344729056	10.286732895907	73	0	0	8.1761975191638	2
574	275.45	144.82	1.1982	5.97462344729056	10.286732895907	74	0.165789579237371	0.165789579237371	8.34198709840117	2
575	270.72	145.19	1.1641	5.80883386805319	10.4525224751444	75	-0.0447291533426348	0.0447291533426348	8.38671625174381	2
576	254.17	133.21	1.1733	5.85356302139582	10.4077933218017	76	0.075845086102726	0.075845086102726	8.46256133784653	2
577	252.85	130.45	1.1577	5.77771793529309	10.4836384079045	77	0.0593147468239295	0.0593147468239295	8.52187608467046	2
578	243.21	123.39	1.1455	5.71840318846917	10.5429531547284	78	-0.192529833953078	0.192529833953078	8.71440591862354	2
579	248.37	133.5	1.1851	5.91093302242224	10.3504233207753	79	0.097723476324667	0.097723476324667	8.81212939494821	2
580	271.43	143.97	1.165	5.81320954609757	10.4481467971	80	0.0306297463107175	0.0306297463107175	8.84275914125893	2
581	277.11	140.84	1.1587	5.78257979978686	10.4787765434107	81	0.173568562427393	0.173568562427393	9.01632770368632	2
582	276.33	135.25	1.123	5.60901123735946	10.6523451058381	82	0.173082375978019	0.173082375978019	9.18941007966434	2
583	271.92	114.85	1.0874	5.43592886138145	10.8254274818161	83	-0.370474074424859	0.370474074424859	9.5598841540892	2
584	270.96	124.53	1.1636	5.8064029358063	10.4549534073912	84	-0.116198561400971	0.116198561400971	9.67608271549017	2
585	263.64	134.43	1.1875	5.92260149720728	10.3387548459903	85	0.0544528823301622	0.0544528823301622	9.73053559782033	2
586	263.64	127.78	1.1763	5.86814861487711	10.3932077283204	86	0.268374920055802	0.268374920055802	9.99891051787613	2
587	254.89	130.94	1.1211	5.59977369482131	10.6615826483762	87	-0.190098901706193	0.190098901706193	10.1890094195823	2
588	245.36	130.54	1.1602	5.7898725965275	10.47148374667	88	-0.182806104965547	0.182806104965547	10.3718155245479	2
589	249.13	123.15	1.1978	5.97267870149305	10.2886776417045	89	0.199822630693722	0.199822630693722	10.5716381552416	2
590	243.3	129.47	1.1567	5.77285607079933	10.4885002723982	90	0.0379225430513621	0.0379225430513621	10.609560698293	2
591	253.75	128.77	1.1489	5.73493352774797	10.5264228154496	91	0.0471600855895176	0.0471600855895176	10.6567207838825	2
592	258.33	127.06	1.1392	5.68777344215845	10.5735829010391	92	-0.182806104965547	0.182806104965547	10.839526888848	2
593	257.12	135.86	1.1768	5.870579547124	10.3907767960736	93	0.301921785062778	0.301921785062778	11.1414486739108	2
594	255.36	130.91	1.1147	5.56865776206122	10.6926985811363	94	-0.32088305658846	0.32088305658846	11.4623317304993	2
595	250.08	134.03	1.1807	5.88954081864968	10.3718155245479	95	-0.0165303392787983	0.0165303392787983	11.4788620697781	2
596	245.09	132.79	1.1841	5.90607115792848	10.3552851852691	96	-0.189612715256818	0.189612715256818	11.6684747850349	2
597	251.5	150.59	1.2231	6.09568387318529	10.1656724700123	97	0	0	11.6684747850349	2
598	237.16	157.43	1.2231	6.09568387318529	10.1656724700123	98	-0.273236784549567	0.273236784549567	11.9417115695844	2
599	242.58	171.05	1.2793	6.36892065773486	9.89243568546269	99	-0.0758450861027242	0.0758450861027242	12.0175566556872	2
600	251.36	182.46	1.2949	6.44476574383759	9.81659059935997	100	0.102099154369053	0.102099154369053	12.1196558100562	2
601	251.14	172.63	1.2739	6.34266658946853	9.91868975372902	101	0.185237037212429	0.185237037212429	12.3048928472686	2
602	253.03	155.92	1.2358	6.1574295522561	10.1039267909414	102	-0.0452153397920103	0.0452153397920103	12.3501081870607	2
603	250.15	165.88	1.2451	6.20264489204811	10.0587114511494	103	0.0899444931346451	0.0899444931346451	12.4400526801953	2
604	251.78	164.09	1.2266	6.11270039891347	10.1486559442841	104	-0.0661213571151986	0.0661213571151986	12.5061740373105	2
605	262.5	172.3	1.2402	6.17882175602867	10.0825345871689	105	0.075845086102726	0.075845086102726	12.5820191234132	2
606	257.07	169.98	1.2246	6.10297666992594	10.1583796732716	106	0.116198561400973	0.116198561400973	12.6982176848142	2
607	264.62	169.71	1.2007	5.98677810852497	10.2745782346726	107	-0.00486186449376369	0.00486186449376369	12.703079549308	2
608	264.93	169.52	1.2017	5.99163997301873	10.2697163701788	108	-0.165789579237371	0.165789579237371	12.8688691285453	2
609	263.14	173.22	1.2358	6.1574295522561	10.1039267909414	109	-0.0384087295007394	0.0384087295007394	12.9072778580461	2
610	248.82	155.99	1.2437	6.19583828175684	10.0655180614407	110	0.18766796945931	0.18766796945931	13.0949458275054	2
611	263.28	157.7	1.2051	6.00817031229753	10.2531860309	111	0.075845086102726	0.075845086102726	13.1707909136081	2
612	262.8	151.95	1.1895	5.9323252261948	10.3290311170027	112	-0.116198561400971	0.116198561400971	13.2869894750091	2
613	260.99	160.15	1.2134	6.04852378759578	10.2128325556018	113	-0.0666075435645759	0.0666075435645759	13.3535970185737	2
614	273.52	168.85	1.2271	6.11513133116035	10.1462250120372	114	0.0598009332733049	0.0598009332733049	13.413397951847	2
615	270.35	169.31	1.2148	6.05533039788705	10.2060259453105	115	-0.157038223148595	0.157038223148595	13.5704361749956	2
616	268.72	165.07	1.2471	6.21236862103564	10.0489877221619	116	0.216352969972522	0.216352969972522	13.7867891449681	2
617	264.07	153.12	1.2026	5.99601565106312	10.2653406921344	117	-0.116684747850348	0.116684747850348	13.9034738928184	2
618	267.13	173.73	1.2266	6.11270039891347	10.1486559442841	118	-0.443888228280702	0.443888228280702	14.3473621210991	2
619	253.89	188.16	1.3179	6.55658862719417	9.70476771600338	119	0.0262540682663275	0.0262540682663275	14.3736161893655	2
620	255.83	190.06	1.3125	6.53033455892784	9.73102178426971	120	0.0831378828433724	0.0831378828433724	14.4567540722088	2
621	256.61	193.63	1.2954	6.44719667608447	9.81415966711308	121	-0.175513308224897	0.175513308224897	14.6322673804337	2
622	253.42	193.13	1.3315	6.62270998430937	9.63864635888818	122	0.201767376491226	0.201767376491226	14.834034756925	2
623	263.53	192.37	1.29	6.42094260781814	9.84041373537941	123	-0.201767376491226	0.201767376491226	15.0358021334162	2
624	260.26	194.06	1.3315	6.62270998430937	9.63864635888818	124	0.206143054535616	0.206143054535616	15.2419451879518	2
625	239.17	190.75	1.2891	6.41656692977375	9.8447894134238	125	0.116684747850348	0.116684747850348	15.3586299358021	2
626	235.8	189.05	1.2651	6.2998821819234	9.96147416127415	126	-0.0427844075451294	0.0427844075451294	15.4014143433473	2
627	233.64	187.96	1.2739	6.34266658946853	9.91868975372902	127	0.0734141538558468	0.0734141538558468	15.4748284972031	2
628	245.43	168.39	1.2588	6.26925243561269	9.99210390758487	128	0.0121546612344101	0.0121546612344101	15.4869831584375	2
629	237.62	168.93	1.2563	6.25709777437828	10.0042585688193	129	0.127867036186007	0.127867036186007	15.6148501946235	2
630	235.08	166.86	1.23	6.12923073819227	10.1321256050053	130	-0.185237037212429	0.185237037212429	15.800087231836	2
631	239.8	168.31	1.2681	6.3144677754047	9.94688856779285	131	0.00243093224688273	0.00243093224688273	15.8025181640828	2
632	239.16	169.86	1.2676	6.31203684315781	9.94931950003974	132	-0.0709832216089623	0.0709832216089623	15.8735013856918	2
633	240.49	173.59	1.2822	6.38302006476678	9.87833627843077	133	-0.0145855934812928	0.0145855934812928	15.8880869791731	2
634	243.75	172.83	1.2852	6.39760565824807	9.86375068494948	134	0.190098901706191	0.190098901706191	16.0781858808793	2
635	245.79	177.39	1.2461	6.20750675654188	10.0538495866557	135	0.0072927967406482	0.0072927967406482	16.0854786776199	2
636	246.31	179.84	1.2446	6.20021395980123	10.0611423833963	136	-0.223159580263792	0.223159580263792	16.3086382578837	2
637	248.97	175.53	1.2905	6.42337354006502	9.83798280313253	137	0.163844833439864	0.163844833439864	16.4724830913236	2
638	246.41	169.17	1.2568	6.25952870662516	10.0018276365724	138	0.168220511484254	0.168220511484254	16.6407036028079	2
639	255.99	171.73	1.2222	6.0913081951409	10.1700481480566	139	-0.0568838145770449	0.0568838145770449	16.6975874173849	2
640	251.09	164.53	1.2339	6.14819200971795	10.1131643334796	140	0.0831378828433706	0.0831378828433706	16.7807253002283	2
641	263.86	160.62	1.2168	6.06505412687458	10.196302216323	141	-0.125922290388498	0.125922290388498	16.9066475906168	2
642	269.98	167.06	1.2427	6.19097641726308	10.0703799259345	142	0.209060173231872	0.209060173231872	17.1157077638486	2
643	271.18	174.36	1.1997	5.9819162440312	10.2794400991663	143	-0.330120599126611	0.330120599126611	17.4458283629752	2
644	262.25	182.87	1.2676	6.31203684315781	9.94931950003974	144	-0.424926956755021	0.424926956755021	17.8707553197303	2
645	249.65	193.52	1.355	6.73696379991283	9.52439254328472	145	0.558142043884169	0.558142043884169	18.4288973636144	2
646	258.98	175.91	1.2402	6.17882175602867	10.0825345871689	146	-0.118629493647854	0.118629493647854	18.5475268572623	2
647	263.24	185.24	1.2646	6.29745124967652	9.96390509352103	147	0.0685522893620778	0.0685522893620778	18.6160791466244	2
648	269.36	188.1	1.2505	6.22889896031444	10.0324573828831	148	-0.11376762915409	0.11376762915409	18.7298467757785	2
649	265.03	189.01	1.2739	6.34266658946853	9.91868975372902	149	-0.00972372898752738	0.00972372898752738	18.739570504766	2
650	279.44	190.07	1.2759	6.35239031845606	9.90896602474149	150	-0.0140994070319174	0.0140994070319174	18.7536699117979	2
651	268.34	178.22	1.2788	6.36648972548798	9.89486661770957	151	-0.0666075435645759	0.0666075435645759	18.8202774553625	2
652	276.83	185.34	1.2925	6.43309726905255	9.828259074145	152	0.228021444757557	0.228021444757557	19.04829890012	2
653	279.32	193.9	1.2456	6.205075824295	10.0562805189026	153	-0.39867288848869	0.39867288848869	19.4469717886087	2
654	270.08	183.59	1.3276	6.60374871278369	9.65760763041387	154	0.173082375978018	0.173082375978018	19.6200541645867	2
655	276.73	186.16	1.292	6.43066633680567	9.83069000639188	155	-0.156552036699219	0.156552036699219	19.776606201286	2
656	279.61	187.57	1.3242	6.58721837350489	9.67413796969266	156	0.265943987808919	0.265943987808919	20.0425501890949	2
657	279.42	178.61	1.2695	6.32127438569597	9.94008195750158	157	-0.18766796945931	0.18766796945931	20.2302181585542	2
658	269.45	181.46	1.3081	6.50894235515528	9.75241398804227	158	0.1920436475037	0.1920436475037	20.4222618060579	2
659	279.44	175.15	1.2686	6.31689870765158	9.94445763554597	159	-0.277612462593957	0.277612462593957	20.6998742686519	2
660	271.33	183.12	1.3257	6.59451117024553	9.66684517295202	160	0.277612462593957	0.277612462593957	20.9774867312458	2
661	264.63	181.38	1.2686	6.31689870765158	9.94445763554597	161	-0.0165303392788001	0.0165303392788001	20.9940170705246	2
662	256.27	181.35	1.272	6.33342904693038	9.92792729626717	162	0.0807069505964915	0.0807069505964915	21.0747240211211	2
663	255.97	183.94	1.2554	6.25272209633389	10.0086342468637	163	-0.239689919542592	0.239689919542592	21.3144139406637	2
664	242.4	185.13	1.3047	6.49241201587648	9.76894432732107	164	-0.0379225430513639	0.0379225430513639	21.3523364837151	2
665	239.07	186.74	1.3125	6.53033455892784	9.73102178426971	165	0.339358141664766	0.339358141664766	21.6916946253798	2
666	243.74	182.46	1.2427	6.19097641726308	10.0703799259345	166	-0.0807069505964932	0.0807069505964932	21.7724015759763	2
667	245.32	194.54	1.2593	6.27168336785957	9.98967297533798	167	-0.294142801872754	0.294142801872754	22.0665443778491	2
668	236.37	183.98	1.3198	6.56582616973232	9.69553017346523	168	0.420065092261256	0.420065092261256	22.4866094701103	2
669	242.93	181.88	1.2334	6.14576107747107	10.1155952657265	169	-0.230452377004438	0.230452377004438	22.7170618471148	2
670	265.15	180.39	1.2808	6.37621345447551	9.88514288872205	170	0.0213922037725638	0.0213922037725638	22.7384540508873	2
671	266.39	181.89	1.2764	6.35482125070294	9.90653509249461	171	0.0739003403052205	0.0739003403052205	22.8123543911925	2
672	277.97	177.12	1.2612	6.28092091039772	9.98043543279983	172	0.0996682221221725	0.0996682221221725	22.9120226133147	2
673	277.19	177.52	1.2407	6.18125268827555	10.080103654922	173	0.180375172718664	0.180375172718664	23.0923977860334	2
674	274.01	169.16	1.2036	6.00087751555689	10.2604788276407	174	-0.0714694080583378	0.0714694080583378	23.1638671940917	2
675	279.1	155.79	1.2183	6.07234692361522	10.1890094195823	175	0.0573700010264222	0.0573700010264222	23.2212371951181	2
676	263.48	150.25	1.2065	6.0149769225888	10.2463794206088	176	0.242120851789473	0.242120851789473	23.4633580469076	2
677	275.77	125.06	1.1567	5.77285607079933	10.4885002723982	177	0.403534752982456	0.403534752982456	23.8668927998901	2
678	271.9	113.23	1.0737	5.36932131781687	10.8920350253807	178	-0.133215087129148	0.133215087129148	24.0001078870192	2
679	269.62	115.58	1.1011	5.50253640494602	10.7588199382515	179	0.287336191581485	0.287336191581485	24.2874440786007	2
680	274.94	101.77	1.042	5.21520021336454	11.046156129833	180	-0.339358141664764	0.339358141664764	24.6268022202655	2
681	279.74	97.866	1.1118	5.5545583550293	10.7067979881683	181	0.334496277170999	0.334496277170999	24.9612984974365	2
682	275.78	99.247	1.043	5.2200620778583	11.0412942653392	182	-0.182806104965547	0.182806104965547	25.144104602402	2
683	267.94	101.32	1.0806	5.40286818282385	10.8584881603737	183	0.133215087129148	0.133215087129148	25.2773196895312	2
684	266.8	91.112	1.0532	5.2696530956947	10.9917032475029	184	-0.166275765686745	0.166275765686745	25.4435954552179	2
685	272.02	98.965	1.0874	5.43592886138145	10.8254274818161	185	0.322827802385964	0.322827802385964	25.7664232576039	2
686	274.36	96.199	1.021	5.11310105899548	11.1482552842021	186	-0.322827802385964	0.322827802385964	26.0892510599898	2
687	260.86	78.842	1.0874	5.43592886138145	10.8254274818161	187	0.0189612715256811	0.0189612715256811	26.1082123315155	2
688	257.33	73.431	1.0835	5.41696758985576	10.8443887533418	188	-0.0807069505964915	0.0807069505964915	26.188919282112	2
689	245.46	78.688	1.1001	5.49767454045226	10.7636818027453	189	0.0452153397920085	0.0452153397920085	26.234134621904	2
690	236.05	80.55	1.0908	5.45245920066025	10.8088971425373	190	0.246982716283238	0.246982716283238	26.4811173381873	2
691	231.51	79.833	1.04	5.20547648437701	11.0558798588205	191	-0.4438882282807	0.4438882282807	26.925005566468	2
692	234.67	104.82	1.1313	5.64936471265771	10.6119916305398	192	0.275181530347071	0.275181530347071	27.200187096815	2
693	233.18	97.854	1.0747	5.37418318231064	10.8871731608869	193	-0.118629493647854	0.118629493647854	27.3188165904629	2
694	236.45	85.666	1.0991	5.49281267595849	10.7685436672391	194	0.177944240471783	0.177944240471783	27.4967608309347	2
695	238.57	96.312	1.0625	5.31486843548671	10.9464879077108	195	-0.147314494161066	0.147314494161066	27.6440753250957	2
696	236.79	101.29	1.0928	5.46218292964778	10.7991734135498	196	0.218297715770026	0.218297715770026	27.8623730408658	2
697	260.41	65.196	1.0479	5.24388521387775	11.0174711293198	197	0.0879997473371379	0.0879997473371379	27.9503727882029	2
698	263.52	57.553	1.0298	5.15588546654061	11.1054708766569	198	0.0525081365326585	0.0525081365326585	28.0028809247356	2
699	265.62	49.283	1.019	5.10337733000795	11.1579790131896	199	-0.00729279674064642	0.00729279674064642	28.0101737214762	2
700	270.25	44.447	1.0205	5.1106701267486	11.150686216449	200	-0.0072927967406482	0.0072927967406482	28.0174665182168	2
701	269.89	50.776	1.022	5.11796292348925	11.1433934197083	201	-0.00243093224688273	0.00243093224688273	28.0198974504637	2
702	275.49	51.249	1.0225	5.12039385573613	11.1409624874614	202	0.0359777972538584	0.0359777972538584	28.0558752477176	2
703	268.29	41.556	1.0151	5.08441605848227	11.1769402847153	203	-0.0189612715256811	0.0189612715256811	28.0748365192433	2
704	277.14	41.175	1.019	5.10337733000795	11.1579790131896	204	-0.00486186449376547	0.00486186449376547	28.079698383737	2
705	275.22	41.636	1.02	5.10823919450172	11.1531171486958	205	-0.0427844075451276	0.0427844075451276	28.1224827912822	2
706	279.74	65.928	1.0288	5.15102360204684	11.1103327411507	206	-0.332551531373493	0.332551531373493	28.4550343226557	2
707	278.34	86.656	1.0972	5.48357513342034	10.7777812097772	207	-0.0116684747850364	0.0116684747850364	28.4667027974407	2
708	241.67	101.62	1.0996	5.49524360820537	10.7661127349922	208	0.102099154369057	0.102099154369057	28.5688019518097	2
709	242.93	101.05	1.0786	5.39314445383632	10.8682118893612	209	0.0140994070319156	0.0140994070319156	28.5829013588417	2
710	250.84	100.41	1.0757	5.3790450468044	10.8823112963931	210	-0.196905511997462	0.196905511997462	28.7798068708391	2
711	252.12	100.55	1.1162	5.57595055880186	10.6854057843957	211	0.351512802899174	0.351512802899174	29.1313196737383	2
712	259.6	85.914	1.0439	5.22443775590269	11.0369185872949	212	-0.365612209931092	0.365612209931092	29.4969318836694	2
713	266.48	95.817	1.1191	5.59004996583378	10.6713063773638	213	-0.0904306795840206	0.0904306795840206	29.5873625632534	2
714	265.49	102.13	1.1377	5.6804806454178	10.5808756977797	214	0.194474579750581	0.194474579750581	29.781837143004	2
715	277.07	86.855	1.0977	5.48600606566722	10.7753502775303	215	0.1424526296673	0.1424526296673	29.9242897726713	2
716	275.68	92.292	1.0684	5.34355343599992	10.9178029071976	216	0.0384087295007394	0.0384087295007394	29.962698502172	2
717	269.96	101	1.0605	5.30514470649918	10.9562116366984	217	-0.0739003403052205	0.0739003403052205	30.0365988424773	2
718	274.17	106.94	1.0757	5.3790450468044	10.8823112963931	218	0.0617456790708104	0.0617456790708104	30.0983445215481	2
719	272.53	108.95	1.063	5.31729936773359	10.944056975464	219	0.0734141538558433	0.0734141538558433	30.1717586754039	2
720	276.8	102.9	1.0479	5.24388521387775	11.0174711293198	220	-0.289280937378988	0.289280937378988	30.4610396127829	2
721	278.27	109.27	1.1074	5.53316615125674	10.7281901919408	221	-0.232883309251321	0.232883309251321	30.6939229220342	2
722	267.71	108.11	1.1553	5.76604946050806	10.4953068826895	222	-0.00243093224688273	0.00243093224688273	30.6963538542811	2
723	267.61	107.75	1.1558	5.76848039275494	10.4928759504426	223	0.163844833439864	0.163844833439864	30.860198687721	2
724	265.59	115.61	1.1221	5.60463555931508	10.6567207838825	224	0.351512802899176	0.351512802899176	31.2117114906201	2
725	264.65	70.386	1.0498	5.2531227564159	11.0082335867817	225	0.0495910178363967	0.0495910178363967	31.2613025084565	2
726	263.38	68.168	1.0396	5.2035317385795	11.057824604618	226	0.0311159327600947	0.0311159327600947	31.2924184412166	2
727	262.77	62.093	1.0332	5.17241580581941	11.0889405373781	227	0.0262540682663275	0.0262540682663275	31.318672509483	2
728	265.46	61.891	1.0278	5.14616173755308	11.1151946056445	228	0.0471600855895158	0.0471600855895158	31.3658325950725	2
729	268.98	35.284	1.0181	5.09900165196356	11.162354691234	229	-0.0213922037725638	0.0213922037725638	31.387224798845	2
730	266.14	40.073	1.0225	5.12039385573613	11.1409624874614	230	0.00243093224688273	0.00243093224688273	31.3896557310919	2
731	260.16	38.579	1.022	5.11796292348925	11.1433934197083	231	0.0072927967406482	0.0072927967406482	31.3969485278326	2
732	252.03	34.245	1.0205	5.1106701267486	11.150686216449	232	0.00243093224688096	0.00243093224688096	31.3993794600795	2
733	253.17	34.329	1.02	5.10823919450172	11.1531171486958	233	-0.0121546612344119	0.0121546612344119	31.4115341213139	2
734	258.89	26.728	1.0225	5.12039385573613	11.1409624874614	234	0.00972372898753093	0.00972372898753093	31.4212578503014	2
735	278.97	11.603	1.0205	5.1106701267486	11.150686216449	235	-0.0354916108044829	0.0354916108044829	31.4567494611059	2
736	269.48	14.488	1.0278	5.14616173755308	11.1151946056445	236	0.0354916108044829	0.0354916108044829	31.4922410719104	2
737	276	25.457	1.0205	5.1106701267486	11.150686216449	237	0.00729279674064642	0.00729279674064642	31.499533868651	2
738	270.66	19.258	1.019	5.10337733000795	11.1579790131896	238	0.0116684747850346	0.0116684747850346	31.511202343436	2
739	257.64	24.431	1.0166	5.09170885522292	11.1696474879746	239	-0.0165303392788001	0.0165303392788001	31.5277326827148	2
740	247.63	22.283	1.02	5.10823919450172	11.1531171486958	240	-0.00486186449376369	0.00486186449376369	31.5325945472086	2
741	230.73	12.979	1.021	5.11310105899548	11.1482552842021	241	0.00486186449376369	0.00486186449376369	31.5374564117024	2
742	241.37	26.408	1.02	5.10823919450172	11.1531171486958	242	-0.0286850005132102	0.0286850005132102	31.5661414122156	2
743	242.18	32.318	1.0259	5.13692419501493	11.1244321481826	243	-0.0189612715256828	0.0189612715256828	31.5851026837413	2
744	252.49	44.501	1.0298	5.15588546654061	11.1054708766569	244	0.0427844075451294	0.0427844075451294	31.6278870912864	2
745	250.36	56.667	1.021	5.11310105899548	11.1482552842021	245	-0.00486186449376547	0.00486186449376547	31.6327489557802	2
746	267.35	69	1.022	5.11796292348925	11.1433934197083	246	-0.108905764660326	0.108905764660326	31.7416547204405	2
747	270.84	64.483	1.0444	5.22686868814957	11.034487655048	247	-0.0593147468239259	0.0593147468239259	31.8009694672644	2
748	275.79	66.979	1.0566	5.2861834349735	10.9751729082241	248	0.102099154369053	0.102099154369053	31.9030686216335	2
749	278.17	72.151	1.0356	5.18408428060444	11.0772720625931	249	0.0403534752982466	0.0403534752982466	31.9434220969317	2
750	277.57	74.362	1.0273	5.1437308053062	11.1176255378914	250	-0.0573700010264204	0.0573700010264204	32.0007920979581	2
751	276.13	73.379	1.0391	5.20110080633262	11.0602555368649	251	0.0121546612344119	0.0121546612344119	32.0129467591925	2
752	275.08	68.465	1.0366	5.18894614509821	11.0724101980993	252	-0.0427844075451311	0.0427844075451311	32.0557311667377	2
753	271.02	69.43	1.0454	5.23173055264334	11.0296257905542	253	-0.00729279674064465	0.00729279674064465	32.0630239634783	2
754	271.56	71.248	1.0469	5.23902334938398	11.0223329938136	254	0.130784154882265	0.130784154882265	32.1938081183606	2
755	268.67	80.316	1.02	5.10823919450172	11.1531171486958	255	-0.149745426407947	0.149745426407947	32.3435535447685	2
756	273.56	75.459	1.0508	5.25798462090966	11.0033717222879	256	-0.229966190555064	0.229966190555064	32.5735197353236	2
757	279.51	117.85	1.0981	5.48795081146473	10.7734055317328	257	-0.235314241498202	0.235314241498202	32.8088339768218	2
758	279.95	126.03	1.1465	5.72326505296293	10.5380912902346	258	-0.121060425894736	0.121060425894736	32.9298944027165	2
759	274.26	131.77	1.1714	5.84432547885767	10.4170308643399	259	-0.102099154369055	0.102099154369055	33.0319935570856	2
760	273.73	130.4	1.1924	5.94642463322672	10.3149317099708	260	0.166275765686747	0.166275765686747	33.1982693227723	2
761	277.39	130.53	1.1582	5.78014886753997	10.4812074756576	261	-0.349081870652293	0.349081870652293	33.5473511934246	2
762	264.19	148.06	1.23	6.12923073819227	10.1321256050053	262	0.0996682221221725	0.0996682221221725	33.6470194155468	2
763	263.91	153.49	1.2095	6.0295625160701	10.2317938271275	263	0.00486186449376369	0.00486186449376369	33.6518812800406	2
764	278.97	154.3	1.2085	6.02470065157633	10.2366556916212	264	0.0379225430513639	0.0379225430513639	33.6898038230919	2
765	273.75	148.26	1.2007	5.98677810852497	10.2745782346726	265	-0.1259222903885	0.1259222903885	33.8157261134804	2
766	273.73	152.65	1.2266	6.11270039891347	10.1486559442841	266	0.1424526296673	0.1424526296673	33.9581787431477	2
767	262.15	153.51	1.1973	5.97024776924617	10.2911085739514	267	0.0714694080583378	0.0714694080583378	34.0296481512061	2
768	266.49	141.92	1.1826	5.89877836118783	10.3625779820097	268	-0.109391951109702	0.109391951109702	34.1390401023158	2
769	263.72	142.27	1.2051	6.00817031229753	10.2531860309	269	-0.0189612715256811	0.0189612715256811	34.1580013738414	2
770	263.57	138.51	1.209	6.02713158382321	10.2342247593743	270	0.0928616118309016	0.0928616118309016	34.2508629856723	2
771	268.47	127.11	1.1899	5.93426997199231	10.3270863712052	271	0.0306297463107157	0.0306297463107157	34.2814927319831	2
772	265.36	127.05	1.1836	5.90364022568159	10.357716117516	272	-0.0165303392787983	0.0165303392787983	34.2980230712619	2
773	249.03	129.01	1.187	5.92017056496039	10.3411857782372	273	0.0685522893620796	0.0685522893620796	34.3665753606239	2
774	249.15	136.15	1.1729	5.85161827559831	10.4097380675992	274	0.00486186449376547	0.00486186449376547	34.3714372251177	2
775	252.09	129.44	1.1719	5.84675641110455	10.414599932093	275	0.0568838145770449	0.0568838145770449	34.4283210396948	2
776	243.21	129.5	1.1602	5.7898725965275	10.47148374667	276	-0.0447291533426348	0.0447291533426348	34.4730501930374	2
777	242.05	129.9	1.1694	5.83460174987014	10.4267545933274	277	0.294142801872756	0.294142801872756	34.7671929949101	2
778	256.96	123.52	1.1089	5.54045894799738	10.7208973952002	278	-0.429788821248785	0.429788821248785	35.1969818161589	2
779	251.42	122.31	1.1973	5.97024776924617	10.2911085739514	279	0.244551784036355	0.244551784036355	35.4415336001953	2
780	254.42	123.66	1.147	5.72569598520981	10.5356603579877	280	0.242120851789474	0.242120851789474	35.6836544519848	2
781	238.02	118.43	1.0972	5.48357513342034	10.7777812097772	281	-0.270319665853309	0.270319665853309	35.9539741178381	2
782	243.51	124.52	1.1528	5.75389479927365	10.5074615439239	282	-0.0690384758114551	0.0690384758114551	36.0230125936495	2
783	241.24	122.4	1.167	5.8229332750851	10.4384230681124	283	0.0807069505964897	0.0807069505964897	36.103719544246	2
784	233.4	117.42	1.1504	5.74222632448861	10.5191300187089	284	0.154121104452337	0.154121104452337	36.2578406486983	2
785	236.47	114.64	1.1187	5.58810522003628	10.6732511231613	285	-0.248927462080744	0.248927462080744	36.5067681107791	2
786	233.8	115.67	1.1699	5.83703268211702	10.4243236610805	286	0.149259239958571	0.149259239958571	36.6560273507377	2
787	238.26	111.57	1.1392	5.68777344215845	10.5735829010391	287	-0.14682830771169	0.14682830771169	36.8028556584494	2
788	249.91	118.7	1.1694	5.83460174987014	10.4267545933274	288	0.173082375978019	0.173082375978019	36.9759380344274	2
789	247.25	111.05	1.1338	5.66151937389212	10.5998369693054	289	-0.196905511997464	0.196905511997464	37.1728435464248	2
790	260.21	120.31	1.1743	5.85842488588958	10.402931457308	290	0.225590512510674	0.225590512510674	37.3984340589355	2
791	240.32	121.63	1.1279	5.63283437337891	10.6285219698186	291	-0.0145855934812946	0.0145855934812946	37.4130196524168	2
792	240.97	121.25	1.1309	5.6474199668602	10.6139363763373	292	0.0904306795840188	0.0904306795840188	37.5034503320008	2
793	239.63	121.72	1.1123	5.55698928727618	10.7043670559214	293	-0.0996682221221725	0.0996682221221725	37.603118554123	2
794	239.63	122.31	1.1328	5.65665750939836	10.6046988337992	294	-0.1259222903885	0.1259222903885	37.7290408445115	2
795	238.78	127.29	1.1587	5.78257979978686	10.4787765434107	295	-0.0923754253815261	0.0923754253815261	37.821416269893	2
796	237.85	130.68	1.1777	5.87495522516838	10.3864011180292	296	0.0495910178363985	0.0495910178363985	37.8710072877294	2
797	237.44	132.65	1.1675	5.82536420733198	10.4359921358656	297	-0.0782760183496105	0.0782760183496105	37.949283306079	2
798	239.37	131.11	1.1836	5.90364022568159	10.357716117516	298	-0.0165303392787983	0.0165303392787983	37.9658136453578	2
799	248.59	132.97	1.187	5.92017056496039	10.3411857782372	299	0.0495910178363985	0.0495910178363985	38.0154046631942	2
800	252.88	138.91	1.1768	5.870579547124	10.3907767960736	300	-0.106474832413443	0.106474832413443	38.1218794956077	2
801	254.52	144.34	1.1987	5.97705437953744	10.2843019636601	301	0.118629493647855	0.118629493647855	38.2405089892555	2
802	251.82	139.09	1.1743	5.85842488588958	10.402931457308	302	-0.0403534752982466	0.0403534752982466	38.2808624645538	2
803	252.27	142.34	1.1826	5.89877836118783	10.3625779820097	303	-0.0121546612344119	0.0121546612344119	38.2930171257882	2
804	253.7	141.35	1.1851	5.91093302242224	10.3504233207753	304	-0.0617456790708086	0.0617456790708086	38.354762804859	2
805	247.67	143.07	1.1978	5.97267870149305	10.2886776417045	305	0.0573700010264222	0.0573700010264222	38.4121328058854	2
806	230.78	145.9	1.186	5.91530870046663	10.3460476427309	306	-0.0617456790708104	0.0617456790708104	38.4738784849562	2
807	233.62	154.97	1.1987	5.97705437953744	10.2843019636601	307	-0.232883309251321	0.232883309251321	38.7067617942076	2
808	233.48	168.1	1.2466	6.20993768878876	10.0514186544088	308	-0.0685522893620796	0.0685522893620796	38.7753140835696	2
809	233.01	178.48	1.2607	6.27848997815084	9.98286636504671	309	0.0140994070319156	0.0140994070319156	38.7894134906015	2
810	240.9	181.19	1.2578	6.26439057111892	9.99696577207863	310	-0.0593147468239259	0.0593147468239259	38.8487282374255	2
811	232.74	188.29	1.27	6.32370531794285	9.9376510252547	311	-0.237258987295709	0.237258987295709	39.0859872247212	2
812	248.18	186.98	1.3188	6.56096430523856	9.70039203795899	312	0.286850005132107	0.286850005132107	39.3728372298533	2
813	243.74	177.4	1.2598	6.27411430010645	9.9872420430911	313	0.0549390687795395	0.0549390687795395	39.4277762986328	2
814	234.17	181.82	1.2485	6.21917523132691	10.0421811118706	314	-0.0262540682663293	0.0262540682663293	39.4540303668992	2
815	244.68	177.03	1.2539	6.24542929959324	10.0159270436043	315	-0.239689919542592	0.239689919542592	39.6937202864417	2
816	242.79	174.64	1.3032	6.48511921913583	9.77623712406172	316	0.0403534752982466	0.0403534752982466	39.73407376174	2
817	237.66	177.99	1.2949	6.44476574383759	9.81659059935997	317	0.229966190555061	0.229966190555061	39.9640399522951	2
818	233.66	176.23	1.2476	6.21479955328252	10.046556789915	318	0.306297463107166	0.306297463107166	40.2703374154022	2
819	235.83	163.38	1.1846	5.90850209017536	10.3528542530222	319	-0.194474579750581	0.194474579750581	40.4648119951528	2
820	231.7	165.16	1.2246	6.10297666992594	10.1583796732716	320	-0.185237037212428	0.185237037212428	40.6500490323652	2
821	237.45	168.15	1.2627	6.28821370713837	9.97314263605918	321	0.201767376491226	0.201767376491226	40.8518164088565	2
822	241.97	163.86	1.2212	6.08644633064714	10.1749100125504	322	-0.130297968432888	0.130297968432888	40.9821143772893	2
823	245.39	157.52	1.248	6.21674429908003	10.0446120441175	323	0.0092375425381519	0.0092375425381519	40.9913519198275	2
824	244.35	156.19	1.2461	6.20750675654188	10.0538495866557	324	0.0330606785576002	0.0330606785576002	41.0244125983851	2
825	242.2	161.02	1.2393	6.17444607798428	10.0869102652133	325	0.1093919511097	0.1093919511097	41.1338045494948	2
826	231.84	160.56	1.2168	6.06505412687458	10.196302216323	326	0.054452882330164	0.054452882330164	41.188257431825	2
827	234.78	155.2	1.2056	6.01060124454441	10.2507550986531	327	-0.116198561400971	0.116198561400971	41.3044559932259	2
828	237.93	158.92	1.2295	6.12679980594539	10.1345565372522	328	0.0379225430513621	0.0379225430513621	41.3423785362773	2
829	245.42	154.97	1.2217	6.08887726289402	10.1724790803035	329	0.047646272038893	0.047646272038893	41.3900248083162	2
830	236.89	150.59	1.2119	6.04123099085513	10.2201253523424	330	0.0879997473371379	0.0879997473371379	41.4780245556533	2
831	241.82	150.53	1.1938	5.95323124351799	10.3081250996796	331	-0.0879997473371379	0.0879997473371379	41.5660243029905	2
832	243.38	152	1.2119	6.04123099085513	10.2201253523424	332	-0.118629493647855	0.118629493647855	41.6846537966383	2
833	246.77	156.17	1.2363	6.15986048450298	10.1014958586946	333	0.270319665853307	0.270319665853307	41.9549734624916	2
834	240.72	140.7	1.1807	5.88954081864968	10.3718155245479	334	-0.0923754253815261	0.0923754253815261	42.0473488878731	2
835	246.72	141.52	1.1997	5.9819162440312	10.2794400991663	335	0.054452882330164	0.054452882330164	42.1018017702033	2
836	251.96	141.74	1.1885	5.92746336170104	10.3338929814965	336	-0.0568838145770449	0.0568838145770449	42.1586855847804	2
837	264.6	138.19	1.2002	5.98434717627809	10.2770091669195	337	-0.054452882330164	0.054452882330164	42.2131384671105	2
838	263.78	145.14	1.2114	6.03880005860825	10.2225562845893	338	0.313104073398437	0.313104073398437	42.526242540509	2
839	269.77	138.35	1.147	5.72569598520981	10.5356603579877	339	-0.408396617476221	0.408396617476221	42.9346391579852	2
840	260.16	146.1	1.231	6.13409260268603	10.1272637405115	340	-0.108905764660326	0.108905764660326	43.0435449226455	2
841	244.98	172.88	1.2534	6.24299836734636	10.0183579758512	341	0.102099154369057	0.102099154369057	43.1456440770146	2
842	255.63	171.41	1.2324	6.1408992129773	10.1204571302202	342	0.0661213571151968	0.0661213571151968	43.2117654341298	2
843	253.12	165.42	1.2188	6.07477785586211	10.1865784873354	343	0.00486186449376547	0.00486186449376547	43.2166272986235	2
844	263.1	170.8	1.2178	6.06991599136834	10.1914403518292	344	-0.0661213571151986	0.0661213571151986	43.2827486557387	2
845	259.09	170.62	1.2314	6.13603734848354	10.125318994714	345	-0.0904306795840188	0.0904306795840188	43.3731793353227	2
846	265.22	174.49	1.25	6.22646802806756	10.03488831513	346	0.118629493647852	0.118629493647852	43.4918088289706	2
847	260.85	169.6	1.2256	6.10783853441971	10.1535178087778	347	0.0807069505964932	0.0807069505964932	43.5725157795671	2
848	257.31	161.35	1.209	6.02713158382321	10.2342247593743	348	-0.0354916108044812	0.0354916108044812	43.6080073903716	2
849	253.55	153.52	1.2163	6.06262319462769	10.1987331485699	349	-0.0165303392788001	0.0165303392788001	43.6245377296504	2
850	252.38	160.24	1.2197	6.07915353390649	10.1822028092911	350	0.125922290388502	0.125922290388502	43.7504600200389	2
851	255.4	150.44	1.1938	5.95323124351799	10.3081250996796	351	-0.0904306795840206	0.0904306795840206	43.8408906996229	2
852	238.72	150.66	1.2124	6.04366192310201	10.2176944200955	352	0.349081870652293	0.349081870652293	44.1899725702752	2
853	235.4	134.22	1.1406	5.69458005244972	10.5667762907478	353	-0.303866530860283	0.303866530860283	44.4938391011355	2
854	250.6	125.41	1.2031	5.99844658331	10.2629097598875	354	0.0899444931346434	0.0899444931346434	44.5837835942701	2
855	252.92	118.71	1.1846	5.90850209017536	10.3528542530222	355	0.116684747850348	0.116684747850348	44.7004683421205	2
856	251.69	114.24	1.1606	5.79181734232501	10.4695390008725	356	-0.149745426407947	0.149745426407947	44.8502137685284	2
857	248.26	123.64	1.1914	5.94156276873296	10.3197935744646	357	-0.00486186449376369	0.00486186449376369	44.8550756330222	2
858	245.29	125.9	1.1924	5.94642463322672	10.3149317099708	358	0.424926956755019	0.424926956755019	45.2800025897772	2
859	239.46	121.13	1.105	5.5214976764717	10.7398586667258	359	-0.199336444244347	0.199336444244347	45.4793390340215	2
860	238.17	123.51	1.146	5.72083412071605	10.5405222224815	360	-0.118629493647855	0.118629493647855	45.5979685276694	2
861	234.26	126.71	1.1704	5.8394636143639	10.4218927288336	361	0.0379225430513657	0.0379225430513657	45.6358910707208	2
862	258.25	138.37	1.1626	5.80154107131254	10.459815271885	362	0.0379225430513621	0.0379225430513621	45.6738136137721	2
863	266.22	122.17	1.1548	5.76361852826118	10.4977378149364	363	0.104530086615938	0.104530086615938	45.7783437003881	2
864	258.97	125.89	1.1333	5.65908844164524	10.6022679015523	364	0.135159832926654	0.135159832926654	45.9135035333147	2
865	249.05	113.5	1.1055	5.52392860871858	10.737427734479	365	-0.401103820735575	0.401103820735575	46.3146073540503	2
866	232.43	108.09	1.188	5.92503242945416	10.3363239137434	366	0.0379225430513657	0.0379225430513657	46.3525298971016	2
867	233.24	119.13	1.1802	5.88710988640279	10.3742464567948	367	0.339358141664762	0.339358141664762	46.6918880387664	2
868	241.19	117.14	1.1104	5.54775174473803	10.7136045984595	368	0.078762204798986	0.078762204798986	46.7706502435654	2
869	230.93	113.87	1.0942	5.46898953993905	10.7923668032585	369	-0.0262540682663293	0.0262540682663293	46.7969043118317	2
870	238.75	101.44	1.0996	5.49524360820537	10.7661127349922	370	0.253789326574509	0.253789326574509	47.0506936384062	2
871	245.17	98.751	1.0474	5.24145428163087	11.0199020615667	371	-0.132728900679773	0.132728900679773	47.183422539086	2
872	247.84	102.04	1.0747	5.37418318231064	10.8871731608869	372	-0.0140994070319156	0.0140994070319156	47.1975219461179	2
873	261	88.233	1.0776	5.38828258934255	10.873073753855	373	-0.123491358141619	0.123491358141619	47.3210133042595	2
874	272.67	89.587	1.103	5.51177394748417	10.7495823957134	374	0.0734141538558433	0.0734141538558433	47.3944274581154	2
875	261.51	85.946	1.0879	5.43835979362833	10.8229965495692	375	0.118629493647855	0.118629493647855	47.5130569517632	2
876	277.38	95.021	1.0635	5.31973029998047	10.9416260432171	376	0.00243093224688273	0.00243093224688273	47.5154878840101	2
877	279.62	91.706	1.063	5.31729936773359	10.944056975464	377	-0.156552036699219	0.156552036699219	47.6720399207093	2
878	264.99	92.338	1.0952	5.47385140443281	10.7875049387647	378	0.0116684747850364	0.0116684747850364	47.6837083954944	2
879	255.95	97.34	1.0928	5.46218292964778	10.7991734135498	379	-0.0495910178363985	0.0495910178363985	47.7332994133308	2
880	241.57	94.683	1.103	5.51177394748417	10.7495823957134	380	0.192043647503699	0.192043647503699	47.9253430608345	2
881	238.43	76.973	1.0635	5.31973029998047	10.9416260432171	381	-0.108905764660326	0.108905764660326	48.0342488254948	2
882	237.1	89.126	1.0859	5.4286360646408	10.8327202785568	382	-0.1424526296673	0.1424526296673	48.1767014551621	2
883	242.67	81.197	1.1152	5.5710886943081	10.6902676488895	383	0.00243093224688273	0.00243093224688273	48.179132387409	2
884	241.73	79.801	1.1147	5.56865776206122	10.6926985811363	384	0.0403534752982448	0.0403534752982448	48.2194858627072	2
885	252.39	66.102	1.1064	5.52830428676297	10.7330520564346	385	0.346164751956035	0.346164751956035	48.5656506146633	2
886	251.68	57.747	1.0352	5.18213953480694	11.0792168083906	386	0.0525081365326567	0.0525081365326567	48.6181587511959	2
887	269.5	61.513	1.0244	5.12963139827428	11.1317249449233	387	-0.0311159327600929	0.0311159327600929	48.649274683956	2
888	271.28	62.642	1.0308	5.16074733103437	11.1006090121632	388	-0.374849752469247	0.374849752469247	49.0241244364253	2
889	254.5	67.508	1.1079	5.53559708350362	10.7257592596939	389	0.0923754253815279	0.0923754253815279	49.1164998618068	2
890	257.03	69.882	1.0889	5.44322165812209	10.8181346850755	390	0.147314494161066	0.147314494161066	49.2638143559679	2
891	267.74	71.677	1.0586	5.29590716396103	10.9654491792365	391	0.0807069505964915	0.0807069505964915	49.3445213065643	2
892	274.06	71.858	1.042	5.21520021336454	11.046156129833	392	0.047646272038893	0.047646272038893	49.3921675786032	2
893	274.79	61.38	1.0322	5.16755394132564	11.0938024018719	393	0.075845086102726	0.075845086102726	49.468012664706	2
894	278.1	54.441	1.0166	5.09170885522292	11.1696474879746	394	-0.0238231360194465	0.0238231360194465	49.4918358007254	2
895	256.62	59.493	1.0215	5.11553199124236	11.1458243519552	395	-0.201767376491228	0.201767376491228	49.6936031772166	2
896	249.11	61.26	1.063	5.31729936773359	10.944056975464	396	0.123491358141619	0.123491358141619	49.8170945353583	2
897	249.17	55.515	1.0376	5.19380800959197	11.0675483336056	397	0.0189612715256811	0.0189612715256811	49.8360558068839	2
898	256.38	55.628	1.0337	5.17484673806629	11.0865096051313	398	0.073414153855845	0.073414153855845	49.9094699607398	2
899	265.21	45.966	1.0186	5.10143258421045	11.1599237589871	399	-0.0140994070319174	0.0140994070319174	49.9235693677717	2
900	254.36	41.454	1.0215	5.11553199124236	11.1458243519552	400	0.0238231360194465	0.0238231360194465	49.9473925037911	2
901	240.49	27.599	1.0166	5.09170885522292	11.1696474879746	401	-0.0189612715256811	0.0189612715256811	49.9663537753168	2
902	241.13	28.527	1.0205	5.1106701267486	11.150686216449	402	0.00486186449376191	0.00486186449376191	49.9712156398106	2
903	240.27	29.646	1.0195	5.10580826225484	11.1555480809427	403	0	0	49.9712156398106	2
904	232.35	29.634	1.0195	5.10580826225484	11.1555480809427	404	-0.0145855934812928	0.0145855934812928	49.9858012332919	2
905	237.55	27.391	1.0225	5.12039385573613	11.1409624874614	405	0.00972372898753093	0.00972372898753093	49.9955249622794	2
906	253.31	21.339	1.0205	5.1106701267486	11.150686216449	406	-0.0072927967406482	0.0072927967406482	50.0028177590201	2
907	265.3	13.739	1.022	5.11796292348925	11.1433934197083	407	0.0072927967406482	0.0072927967406482	50.0101105557607	2
908	273.14	11.948	1.0205	5.1106701267486	11.150686216449	408	-0.0072927967406482	0.0072927967406482	50.0174033525014	2
909	277.29	13.925	1.022	5.11796292348925	11.1433934197083	409	0.0072927967406482	0.0072927967406482	50.024696149242	2
910	259.69	15.161	1.0205	5.1106701267486	11.150686216449	410	-0.00243093224688273	0.00243093224688273	50.0271270814889	2
911	258.23	19.22	1.021	5.11310105899548	11.1482552842021	411	-0.0165303392788001	0.0165303392788001	50.0436574207677	2
912	243.17	27.036	1.0244	5.12963139827428	11.1317249449233	412	0.0213922037725638	0.0213922037725638	50.0650496245403	2
913	251.4	28.882	1.02	5.10823919450172	11.1531171486958	413	-0.0213922037725638	0.0213922037725638	50.0864418283128	2
914	240.77	34.237	1.0244	5.12963139827428	11.1317249449233	414	0.0189612715256828	0.0189612715256828	50.1054030998385	2
915	248.02	33.837	1.0205	5.1106701267486	11.150686216449	415	0.00729279674064642	0.00729279674064642	50.1126958965792	2
916	249.14	33.378	1.019	5.10337733000795	11.1579790131896	416	-0.142452629667302	0.142452629667302	50.2551485262465	2
917	248.12	47.646	1.0483	5.24582995967525	11.0155263835223	417	0.135159832926655	0.135159832926655	50.3903083591731	2
918	254.58	42.705	1.0205	5.1106701267486	11.150686216449	418	-0.0452153397920121	0.0452153397920121	50.4355236989651	2
919	249.11	44.437	1.0298	5.15588546654061	11.1054708766569	419	0.0379225430513639	0.0379225430513639	50.4734462420165	2
920	232.3	64.747	1.022	5.11796292348925	11.1433934197083	420	-0.0495910178363967	0.0495910178363967	50.5230372598529	2
921	230.78	71.598	1.0322	5.16755394132564	11.0938024018719	421	-0.182806104965547	0.182806104965547	50.7058433648184	2
922	233.92	76.652	1.0698	5.35036004629119	10.9109962969064	422	0.0140994070319174	0.0140994070319174	50.7199427718503	2
923	236.35	78.23	1.0669	5.33626063925927	10.9250957039383	423	-0.171137630180514	0.171137630180514	50.8910804020309	2
924	252.67	65.921	1.1021	5.50739826943979	10.7539580737578	424	-0.0354916108044794	0.0354916108044794	50.9265720128353	2
925	251.31	67.205	1.1094	5.54288988024427	10.7184664629533	425	0.0262540682663275	0.0262540682663275	50.9528260811017	2
926	250.06	69.787	1.104	5.51663581197794	10.7447205312196	426	0.377280684716128	0.377280684716128	51.3301067658178	2
927	253.14	53.375	1.0264	5.13935512726181	11.1220012159357	427	0.0262540682663293	0.0262540682663293	51.3563608340841	2
928	252.71	53.298	1.021	5.11310105899548	11.1482552842021	428	0.00729279674064465	0.00729279674064465	51.3636536308248	2
929	232.77	52.625	1.0195	5.10580826225484	11.1555480809427	429	-0.0262540682663257	0.0262540682663257	51.3899076990911	2
930	230.47	47.656	1.0249	5.13206233052116	11.1292940126764	430	0.0354916108044794	0.0354916108044794	51.4253993098956	2
931	234.74	47.459	1.0176	5.09657071971668	11.1647856234809	431	-0.00243093224688273	0.00243093224688273	51.4278302421425	2
932	234.53	45.367	1.0181	5.09900165196356	11.162354691234	432	-0.0140994070319156	0.0140994070319156	51.4419296491744	2
933	233.75	36.423	1.021	5.11310105899548	11.1482552842021	433	0.00729279674064465	0.00729279674064465	51.449222445915	2
934	236.6	54.175	1.0195	5.10580826225484	11.1555480809427	434	0.00680661029127094	0.00680661029127094	51.4560290562063	2
935	235.09	63.688	1.0181	5.09900165196356	11.162354691234	435	-0.0092375425381519	0.0092375425381519	51.4652665987444	2
936	238.63	63.018	1.02	5.10823919450172	11.1531171486958	436	-0.192529833953076	0.192529833953076	51.6577964326975	2
937	240.35	60.343	1.0596	5.30076902845479	10.9605873147428	437	-0.118629493647854	0.118629493647854	51.7764259263454	2
938	236.47	57.374	1.084	5.41939852210265	10.8419578210949	438	-0.0685522893620814	0.0685522893620814	51.8449782157074	2
939	242.47	70.831	1.0981	5.48795081146473	10.7734055317328	439	0.365612209931093	0.365612209931093	52.2105904256385	2
940	239.59	67.889	1.0229	5.12233860153363	11.1390177416639	440	-0.479866025534559	0.479866025534559	52.6904564511731	2
941	232.63	83.976	1.1216	5.60220462706819	10.6591517161294	441	0.322827802385966	0.322827802385966	53.0132842535591	2
942	234.27	90.959	1.0552	5.27937682468223	10.9819795185153	442	-0.206629240984993	0.206629240984993	53.2199134945441	2
943	230.48	90.833	1.0977	5.48600606566722	10.7753502775303	443	-0.0306297463107175	0.0306297463107175	53.2505432408548	2
944	231.37	94.865	1.104	5.51663581197794	10.7447205312196	444	0.0330606785576002	0.0330606785576002	53.2836039194124	2
945	241.51	82.6	1.0972	5.48357513342034	10.7777812097772	445	0.0549390687795377	0.0549390687795377	53.3385429881919	2
946	234.37	75.824	1.0859	5.4286360646408	10.8327202785568	446	-0.0904306795840188	0.0904306795840188	53.4289736677759	2
947	242.93	82.875	1.1045	5.51906674422482	10.7422895989727	447	0.0690384758114551	0.0690384758114551	53.4980121435874	2
948	254.74	77.425	1.0903	5.45002826841336	10.8113280747842	448	0.0447291533426348	0.0447291533426348	53.54274129693	2
949	262.59	79.759	1.0811	5.40529911507073	10.8560572281268	449	0.299490852815893	0.299490852815893	53.8422321497459	2
950	258.39	77.02	1.0195	5.10580826225484	11.1555480809427	450	-0.434650685742547	0.434650685742547	54.2768828354885	2
951	251.93	66.232	1.1089	5.54045894799738	10.7208973952002	451	0.37290500667174	0.37290500667174	54.6497878421602	2
952	258.35	60.417	1.0322	5.16755394132564	11.0938024018719	452	-0.158982968946102	0.158982968946102	54.8087708111063	2
953	257.37	62.703	1.0649	5.32653691027174	10.9348194329258	453	0.0330606785576002	0.0330606785576002	54.8418314896639	2
954	240.19	57.347	1.0581	5.29347623171415	10.9678801114834	454	-0.0617456790708104	0.0617456790708104	54.9035771687347	2
955	245.86	63.466	1.0708	5.35522191078496	10.9061344324126	455	0.140021697420419	0.140021697420419	55.0435988661551	2
956	246.71	54.551	1.042	5.21520021336454	11.046156129833	456	-0.0617456790708104	0.0617456790708104	55.1053445452259	2
957	248.1	55.054	1.0547	5.27694589243535	10.9844104507622	457	-0.0403534752982448	0.0403534752982448	55.1456980205242	2
958	238.91	55.889	1.063	5.31729936773359	10.944056975464	458	0.0568838145770449	0.0568838145770449	55.2025818351012	2
959	247.1	52.568	1.0513	5.26041555315655	11.000940790041	459	0.104530086615936	0.104530086615936	55.3071119217172	2
960	261.12	53.492	1.0298	5.15588546654061	11.1054708766569	460	0.0427844075451294	0.0427844075451294	55.3498963292623	2
961	271.87	54.738	1.021	5.11310105899548	11.1482552842021	461	-0.0879997473371379	0.0879997473371379	55.4378960765994	2
962	271.01	63.885	1.0391	5.20110080633262	11.0602555368649	462	-0.282474327087719	0.282474327087719	55.7203704036872	2
963	255.29	73.405	1.0972	5.48357513342034	10.7777812097772	463	0.201767376491226	0.201767376491226	55.9221377801784	2
964	259.37	68.385	1.0557	5.28180775692911	10.9795485862684	464	0.00972372898753093	0.00972372898753093	55.9318615091659	2
965	246.33	74.121	1.0537	5.27208402794158	10.989272315256	465	-0.11376762915409	0.11376762915409	56.04562913832	2
966	243.59	59.092	1.0771	5.38585165709567	10.8755046861019	466	0.267888733606425	0.267888733606425	56.3135178719264	2
967	240.99	51.811	1.022	5.11796292348925	11.1433934197083	467	0.00972372898752916	0.00972372898752916	56.323241600914	2
968	244.73	50.829	1.02	5.10823919450172	11.1531171486958	468	-0.0335468650069757	0.0335468650069757	56.3567884659209	2
969	255.1	35.572	1.0269	5.14178605950869	11.1195702836889	469	0.0213922037725638	0.0213922037725638	56.3781806696935	2
970	253.54	35.96	1.0225	5.12039385573613	11.1409624874614	470	0.0121546612344119	0.0121546612344119	56.3903353309279	2
971	257.16	35.069	1.02	5.10823919450172	11.1531171486958	471	0.00243093224688096	0.00243093224688096	56.3927662631748	2
972	258.24	40.333	1.0195	5.10580826225484	11.1555480809427	472	-0.00972372898752738	0.00972372898752738	56.4024899921623	2
973	255.04	44.283	1.0215	5.11553199124236	11.1458243519552	473	0.00486186449376547	0.00486186449376547	56.4073518566561	2
974	242.62	33.542	1.0205	5.1106701267486	11.150686216449	474	0	0	56.4073518566561	2
975	240.27	33.796	1.0205	5.1106701267486	11.150686216449	475	0.0213922037725638	0.0213922037725638	56.4287440604286	2
976	236.19	31.531	1.0161	5.08927792297604	11.1720784202215	476	-0.0189612715256828	0.0189612715256828	56.4477053319543	2
977	240.72	43.724	1.02	5.10823919450172	11.1531171486958	477	-0.00243093224688096	0.00243093224688096	56.4501362642012	2
978	236.89	41.726	1.0205	5.1106701267486	11.150686216449	478	0.0165303392787983	0.0165303392787983	56.46666660348	2
979	234.71	36.518	1.0171	5.0941397874698	11.1672165557278	479	-0.00729279674064642	0.00729279674064642	56.4739594002207	2
980	233.94	37.193	1.0186	5.10143258421045	11.1599237589871	480	-0.0165303392788001	0.0165303392788001	56.4904897394995	2
981	234.22	26.822	1.022	5.11796292348925	11.1433934197083	481	0.0121546612344101	0.0121546612344101	56.5026444007339	2
982	250.53	33.187	1.0195	5.10580826225484	11.1555480809427	482	-0.00486186449376191	0.00486186449376191	56.5075062652276	2
983	255.4	30.335	1.0205	5.1106701267486	11.150686216449	483	0.00243093224688096	0.00243093224688096	56.5099371974745	2
984	243.82	16.649	1.02	5.10823919450172	11.1531171486958	484	0.00486186449376547	0.00486186449376547	56.5147990619683	2
985	256.26	13.11	1.019	5.10337733000795	11.1579790131896	485	-0.00486186449376547	0.00486186449376547	56.519660926462	2
986	250.68	17.472	1.02	5.10823919450172	11.1531171486958	486	0.00486186449376547	0.00486186449376547	56.5245227909558	2
987	245.25	10.54	1.019	5.10337733000795	11.1579790131896	487	0.0140994070319174	0.0140994070319174	56.5386221979877	2
988	260.64	14.453	1.0161	5.08927792297604	11.1720784202215	488	-0.0238231360194465	0.0238231360194465	56.5624453340072	2
989	256.65	18.988	1.021	5.11310105899548	11.1482552842021	489	0.00486186449376369	0.00486186449376369	56.5673071985009	2
990	256.96	12.839	1.02	5.10823919450172	11.1531171486958	490	0.0092375425381519	0.0092375425381519	56.5765447410391	2
991	255.14	13.812	1.0181	5.09900165196356	11.162354691234	491	-0.00680661029127094	0.00680661029127094	56.5833513513304	2
992	249.96	17.911	1.0195	5.10580826225484	11.1555480809427	492	-0.00486186449376191	0.00486186449376191	56.5882132158241	2
993	245.97	15.905	1.0205	5.1106701267486	11.150686216449	493	0	0	56.5882132158241	2
994	244.84	11.384	1.0205	5.1106701267486	11.150686216449	494	-0.0189612715256828	0.0189612715256828	56.6071744873498	2
995	240.9	16.943	1.0244	5.12963139827428	11.1317249449233	495	0.0403534752982466	0.0403534752982466	56.647527962648	2
996	236.01	23.307	1.0161	5.08927792297604	11.1720784202215	496	-0.0403534752982466	0.0403534752982466	56.6878814379463	2
997	242.71	39.997	1.0244	5.12963139827428	11.1317249449233	497	0.0189612715256828	0.0189612715256828	56.706842709472	2
998	260.53	48.558	1.0205	5.1106701267486	11.150686216449	498	-0.0262540682663293	0.0262540682663293	56.7330967777383	2
999	250.73	40.214	1.0259	5.13692419501493	11.1244321481826	499	0.0262540682663293	0.0262540682663293	56.7593508460046	2
1000	255.64	46.025	1.0205	5.1106701267486	11.150686216449	500	NA	NA	NA	2
1001	248.73	31.193	1.0239	5.1272004660274	11.1788850305128	1	0.0403534752982466	0.0403534752982466	0.0403534752982466	3
1002	251.6	24.622	1.0156	5.08684699072915	11.219238505811	2	-0.00729279674064642	0.00729279674064642	0.047646272038893	3
1003	252.33	22.036	1.0171	5.0941397874698	11.2119457090704	3	-0.0238231360194465	0.0238231360194465	0.0714694080583396	3
1004	250.76	25.538	1.022	5.11796292348925	11.1881225730509	4	0.00486186449376547	0.00486186449376547	0.076331272552105	3
1005	263.76	32.907	1.021	5.11310105899548	11.1929844375447	5	0.0116684747850346	0.0116684747850346	0.0879997473371397	3
1006	276.71	29.253	1.0186	5.10143258421045	11.2046529123297	6	-0.0092375425381519	0.0092375425381519	0.0972372898752916	3
1007	278.58	32.121	1.0205	5.1106701267486	11.1954153697916	7	-0.123491358141621	0.123491358141621	0.220728648016912	3
1008	279.54	61.759	1.0459	5.23416148489022	11.07192401165	8	-0.0879997473371379	0.0879997473371379	0.30872839535405	3
1009	272.69	63.126	1.064	5.32216123222736	10.9839242643128	9	0.0359777972538584	0.0359777972538584	0.344706192607909	3
1010	275.54	62.536	1.0566	5.2861834349735	11.0199020615667	10	0.0116684747850346	0.0116684747850346	0.356374667392943	3
1011	276.07	61.193	1.0542	5.27451496018846	11.0315705363517	11	0.0641766113176931	0.0641766113176931	0.420551278710636	3
1012	278.61	60.006	1.041	5.21033834887077	11.0957471476694	12	0.0899444931346416	0.0899444931346416	0.510495771845278	3
1013	275.41	24.907	1.0225	5.12039385573613	11.1856916408041	13	0.0121546612344119	0.0121546612344119	0.52265043307969	3
1014	275.5	35.092	1.02	5.10823919450172	11.1978463020385	14	-0.00243093224688096	0.00243093224688096	0.525081365326571	3
1015	256.79	33.79	1.0205	5.1106701267486	11.1954153697916	15	0.0092375425381519	0.0092375425381519	0.534318907864723	3
1016	256.56	36.086	1.0186	5.10143258421045	11.2046529123297	16	0.0194474579750583	0.0194474579750583	0.553766365839781	3
1017	274.67	26.27	1.0146	5.08198512623539	11.2241003703048	17	-0.0359777972538584	0.0359777972538584	0.58974416309364	3
1018	275.01	10.805	1.022	5.11796292348925	11.1881225730509	18	0.00243093224688273	0.00243093224688273	0.592175095340522	3
1019	276.06	17.062	1.0215	5.11553199124236	11.1905535052978	19	-0.00923754253815368	0.00923754253815368	0.601412637878676	3
1020	266.89	13.653	1.0234	5.12476953378052	11.1813159627597	20	0.0165303392788001	0.0165303392788001	0.617942977157476	3
1021	277.64	15.731	1.02	5.10823919450172	11.1978463020385	21	0	0	0.617942977157476	3
1022	276.11	15.473	1.02	5.10823919450172	11.1978463020385	22	0.00243093224688096	0.00243093224688096	0.620373909404357	3
1023	265.12	23.957	1.0195	5.10580826225484	11.2002772342853	23	-0.00486186449376191	0.00486186449376191	0.625235773898119	3
1024	266.19	25.123	1.0205	5.1106701267486	11.1954153697916	24	-0.00972372898753093	0.00972372898753093	0.63495950288565	3
1025	267.31	25.282	1.0225	5.12039385573613	11.1856916408041	25	-0.00437567804438821	0.00437567804438821	0.639335180930038	3
1026	263.24	35.275	1.0234	5.12476953378052	11.1813159627597	26	0.0189612715256811	0.0189612715256811	0.658296452455719	3
1027	267.53	39.595	1.0195	5.10580826225484	11.2002772342853	27	-0.185237037212428	0.185237037212428	0.843533489668147	3
1028	263.56	56.65	1.0576	5.29104529946726	11.0150401970729	28	0.163844833439864	0.163844833439864	1.00737832310801	3
1029	268.24	52.141	1.0239	5.1272004660274	11.1788850305128	29	-0.161413901192981	0.161413901192981	1.16879222430099	3
1030	255.86	53.011	1.0571	5.28861436722038	11.0174711293198	30	-0.192529833953076	0.192529833953076	1.36132205825407	3
1031	253.94	61.831	1.0967	5.48114420117346	10.8249412953667	31	-0.0189612715256811	0.0189612715256811	1.38028332977975	3
1032	246.18	65.763	1.1006	5.50010547269914	10.805980023841	32	-0.0495910178363985	0.0495910178363985	1.42987434761615	3
1033	251.19	78.926	1.1108	5.54969649053554	10.7563890060046	33	0.0354916108044812	0.0354916108044812	1.46536595842063	3
1034	253	72.41	1.1035	5.51420487973106	10.7918806168091	34	0.0568838145770449	0.0568838145770449	1.52224977299767	3
1035	265.72	76.539	1.0918	5.45732106515401	10.8487644313862	35	0.0568838145770449	0.0568838145770449	1.57913358757472	3
1036	270.11	74.614	1.0801	5.40043725057697	10.9056482459632	36	-0.073414153855845	0.073414153855845	1.65254774143056	3
1037	264.91	77.859	1.0952	5.47385140443281	10.8322340921074	37	0.0972372898752916	0.0972372898752916	1.74978503130585	3
1038	273.04	76.544	1.0752	5.37661411455752	10.9294713819827	38	0.0213922037725638	0.0213922037725638	1.77117723507842	3
1039	269.81	83.807	1.0708	5.35522191078496	10.9508635857552	39	-0.239689919542592	0.239689919542592	2.01086715462101	3
1040	275.72	88.465	1.1201	5.59491183032755	10.7111736662126	40	0.13029796843289	0.13029796843289	2.1411651230539	3
1041	271.52	87.132	1.0933	5.46461386189466	10.8414716346455	41	-0.194474579750581	0.194474579750581	2.33563970280448	3
1042	264.21	95.261	1.1333	5.65908844164524	10.6469970548949	42	0.0568838145770449	0.0568838145770449	2.39252351738153	3
1043	259.7	94.683	1.1216	5.60220462706819	10.703880869472	43	-0.0452153397920103	0.0452153397920103	2.43773885717354	3
1044	249.5	93.921	1.1309	5.6474199668602	10.65866552968	44	-0.00437567804438821	0.00437567804438821	2.44211453521793	3
1045	231.11	98.003	1.1318	5.65179564490459	10.6542898516356	45	-0.0739003403052205	0.0739003403052205	2.51601487552315	3
1046	237.08	102.04	1.147	5.72569598520981	10.5803895113304	46	-0.00923754253815368	0.00923754253815368	2.5252524180613	3
1047	231.15	106.05	1.1489	5.73493352774797	10.5711519687922	47	0.0758450861027278	0.0758450861027278	2.60109750416403	3
1048	239.41	101.91	1.1333	5.65908844164524	10.6469970548949	48	0.0427844075451276	0.0427844075451276	2.64388191170915	3
1049	257.45	95.992	1.1245	5.61630403410011	10.6897814624401	49	-0.0452153397920085	0.0452153397920085	2.68909725150116	3
1050	267.51	100.45	1.1338	5.66151937389212	10.6445661226481	50	0.1093919511097	0.1093919511097	2.79848920261086	3
1051	260.41	93.201	1.1113	5.55212742278242	10.7539580737578	51	0.125922290388502	0.125922290388502	2.92441149299936	3
1052	248.01	99.301	1.0854	5.42620513239392	10.8798803641463	52	-0.0311159327600929	0.0311159327600929	2.95552742575946	3
1053	247.79	100.86	1.0918	5.45732106515401	10.8487644313862	53	-0.401103820735573	0.401103820735573	3.35663124649503	3
1054	263.32	109.14	1.1743	5.85842488588958	10.4476606106506	54	0.0189612715256793	0.0189612715256793	3.37559251802071	3
1055	259.74	108.21	1.1704	5.8394636143639	10.4666218821763	55	-0.050077204285774	0.050077204285774	3.42566972230648	3
1056	258.71	113.61	1.1807	5.88954081864968	10.4165446778905	56	0.121060425894738	0.121060425894738	3.54673014820122	3
1057	256.5	109.29	1.1558	5.76848039275494	10.5376051037852	57	-0.0568838145770449	0.0568838145770449	3.60361396277827	3
1058	259.39	131.99	1.1675	5.82536420733198	10.4807212892082	58	-0.0379225430513639	0.0379225430513639	3.64153650582963	3
1059	261.14	131.29	1.1753	5.86328675038335	10.4427987461568	59	0.0286850005132102	0.0286850005132102	3.67022150634284	3
1060	255.71	131.26	1.1694	5.83460174987014	10.47148374667	60	-0.320883056588459	0.320883056588459	3.9911045629313	3
1061	256.16	149.01	1.2354	6.1554848064586	10.1506006900816	61	0.0739003403052205	0.0739003403052205	4.06500490323652	3
1062	254.75	160.64	1.2202	6.08158446615338	10.2245010303868	62	-0.48667263582583	0.48667263582583	4.55167753906235	3
1063	251.04	179.56	1.3203	6.56825710197921	9.73782839456098	63	-0.0189612715256811	0.0189612715256811	4.57063881058803	3
1064	251	186.37	1.3242	6.58721837350489	9.7188671230353	64	-0.0544528823301622	0.0544528823301622	4.62509169291819	3
1065	237.55	193.8	1.3354	6.64167125583505	9.66441424070513	65	-0.0286850005132102	0.0286850005132102	4.6537766934314	3
1066	258.23	193.09	1.3413	6.67035625634826	9.63572924019192	66	0.123491358141617	0.123491358141617	4.77726805157302	3
1067	269.83	187.22	1.3159	6.54686489820664	9.75922059833354	67	-0.0335468650069739	0.0335468650069739	4.81081491657999	3
1068	268.34	188.02	1.3228	6.58041176321362	9.72567373332657	68	0.370474074424857	0.370474074424857	5.18128899100485	3
1069	274.55	174.12	1.2466	6.20993768878876	10.0961478077514	69	-0.0855688150902552	0.0855688150902552	5.26685780609511	3
1070	269.21	166.91	1.2642	6.29550650387902	10.0105789926612	70	0.140021697420417	0.140021697420417	5.40687950351552	3
1071	275.17	164.48	1.2354	6.1554848064586	10.1506006900816	71	0.123491358141619	0.123491358141619	5.53037086165714	3
1072	276.97	143.12	1.21	6.03199344831698	10.2740920482232	72	-0.0471600855895158	0.0471600855895158	5.57753094724666	3
1073	275.27	145.32	1.2197	6.07915353390649	10.2269319626337	73	0.0116684747850346	0.0116684747850346	5.58919942203169	3
1074	275.45	144.82	1.2173	6.06748505912146	10.2386004374187	74	0.0904306795840206	0.0904306795840206	5.67963010161571	3
1075	270.72	145.19	1.1987	5.97705437953744	10.3290311170027	75	-0.0189612715256811	0.0189612715256811	5.6985913731414	3
1076	254.17	133.21	1.2026	5.99601565106312	10.3100698454771	76	0.00243093224688273	0.00243093224688273	5.70102230538828	3
1077	252.85	130.45	1.2021	5.99358471881624	10.3125007777239	77	0.0996682221221725	0.0996682221221725	5.80069052751045	3
1078	243.21	123.39	1.1816	5.89391649669407	10.4121689998461	78	-0.0879997473371397	0.0879997473371397	5.88869027484759	3
1079	248.37	133.5	1.1997	5.9819162440312	10.324169252509	79	0	0	5.88869027484759	3
1080	271.43	143.97	1.1997	5.9819162440312	10.324169252509	80	-0.0311159327600912	0.0311159327600912	5.91980620760768	3
1081	277.11	140.84	1.2061	6.0130321767913	10.2930533197489	81	0.182806104965545	0.182806104965545	6.10261231257323	3
1082	276.33	135.25	1.1685	5.83022607182575	10.4758594247144	82	0.175999494674276	0.175999494674276	6.2786118072475	3
1083	271.92	114.85	1.1323	5.65422657715147	10.6518589193887	83	-0.318452124341576	0.318452124341576	6.59706393158908	3
1084	270.96	124.53	1.1978	5.97267870149305	10.3334067950471	84	-0.0354916108044812	0.0354916108044812	6.63255554239356	3
1085	263.64	134.43	1.2051	6.00817031229753	10.2979151842427	85	0	0	6.63255554239356	3
1086	263.64	127.78	1.2051	6.00817031229753	10.2979151842427	86	0.135646019376031	0.135646019376031	6.76820156176959	3
1087	254.89	130.94	1.1772	5.8725242929215	10.4335612036187	87	-0.1424526296673	0.1424526296673	6.91065419143689	3
1088	245.36	130.54	1.2065	6.0149769225888	10.2911085739514	88	0.00194474579750548	0.00194474579750548	6.9125989372344	3
1089	249.13	123.15	1.2061	6.0130321767913	10.2930533197489	89	-0.00194474579750548	0.00194474579750548	6.9145436830319	3
1090	243.3	129.47	1.2065	6.0149769225888	10.2911085739514	90	0.0520219500832795	0.0520219500832795	6.96656563311518	3
1091	253.75	128.77	1.1958	5.96295497250552	10.3431305240347	91	0.0996682221221725	0.0996682221221725	7.06623385523735	3
1092	258.33	127.06	1.1753	5.86328675038335	10.4427987461568	92	-0.1424526296673	0.1424526296673	7.20868648490465	3
1093	257.12	135.86	1.2046	6.00573938005065	10.3003461164895	93	0.102099154369053	0.102099154369053	7.31078563927371	3
1094	255.36	130.91	1.1836	5.90364022568159	10.4024452708586	94	-0.0923754253815243	0.0923754253815243	7.40316106465523	3
1095	250.08	134.03	1.2026	5.99601565106312	10.3100698454771	95	-0.0311159327600929	0.0311159327600929	7.43427699741532	3
1096	245.09	132.79	1.209	6.02713158382321	10.278953912717	96	-0.158982968946102	0.158982968946102	7.59325996636143	3
1097	251.5	150.59	1.2417	6.18611455276931	10.1199709437709	97	-0.0238231360194447	0.0238231360194447	7.61708310238087	3
1098	237.16	157.43	1.2466	6.20993768878876	10.0961478077514	98	-0.229966190555063	0.229966190555063	7.84704929293593	3
1099	242.58	171.05	1.2939	6.43990387934382	9.86618161719636	99	-0.109391951109702	0.109391951109702	7.95644124404564	3
1100	251.36	182.46	1.3164	6.54929583045352	9.75678966608666	100	0.111336696907207	0.111336696907207	8.06777794095284	3
1101	251.14	172.63	1.2935	6.43795913354632	9.86812636299387	101	0.171137630180512	0.171137630180512	8.23891557113335	3
1102	253.03	155.92	1.2583	6.2668215033658	10.0392639931744	102	-0.0807069505964915	0.0807069505964915	8.31962252172985	3
1103	250.15	165.88	1.2749	6.3475284539623	9.95855704257789	103	0.0568838145770432	0.0568838145770432	8.37650633630689	3
1104	251.78	164.09	1.2632	6.29064463938525	10.0154408571549	104	-0.0165303392787983	0.0165303392787983	8.39303667558569	3
1105	262.5	172.3	1.2666	6.30717497866405	9.99891051787613	105	-0.00972372898752738	0.00972372898752738	8.40276040457321	3
1106	257.07	169.98	1.2686	6.31689870765158	9.98918678888861	106	0.097723476324667	0.097723476324667	8.50048388089788	3
1107	264.62	169.71	1.2485	6.21917523132691	10.0869102652133	107	-0.0311159327600947	0.0311159327600947	8.53159981365798	3
1108	264.93	169.52	1.2549	6.25029116408701	10.0557943324532	108	-0.075845086102726	0.075845086102726	8.6074448997607	3
1109	263.14	173.22	1.2705	6.32613625018973	9.97994924635045	109	0.0996682221221743	0.0996682221221743	8.70711312188288	3
1110	248.82	155.99	1.25	6.22646802806756	10.0796174684726	110	0.0544528823301622	0.0544528823301622	8.76156600421304	3
1111	263.28	157.7	1.2388	6.1720151457374	10.1340703508028	111	0.0855688150902534	0.0855688150902534	8.84713481930329	3
1112	262.8	151.95	1.2212	6.08644633064714	10.219639165893	112	-0.132728900679769	0.132728900679769	8.97986371998306	3
1113	260.99	160.15	1.2485	6.21917523132691	10.0869102652133	113	0.0140994070319156	0.0140994070319156	8.99396312701498	3
1114	273.52	168.85	1.2456	6.205075824295	10.1010096722452	114	0.0238231360194465	0.0238231360194465	9.01778626303442	3
1115	270.35	169.31	1.2407	6.18125268827555	10.1248328082646	115	-0.0996682221221725	0.0996682221221725	9.1174544851566	3
1116	268.72	165.07	1.2612	6.28092091039772	10.0251645861425	116	0.0972372898752898	0.0972372898752898	9.21469177503189	3
1117	264.07	153.12	1.2412	6.18368362052243	10.1224018760178	117	-0.140021697420417	0.140021697420417	9.3547134724523	3
1118	267.13	173.73	1.27	6.32370531794285	9.98238017859734	118	-0.268374920055802	0.268374920055802	9.62308839250811	3
1119	253.89	188.16	1.3252	6.59208023799865	9.71400525854153	119	-0.0330606785576002	0.0330606785576002	9.65614907106571	3
1120	255.83	190.06	1.332	6.62514091655625	9.68094457998393	120	-0.0855688150902552	0.0855688150902552	9.74171788615596	3
1121	256.61	193.63	1.3496	6.71070973164651	9.59537576489368	121	0.047646272038893	0.047646272038893	9.78936415819485	3
1122	253.42	193.13	1.3398	6.66306345960761	9.64302203693257	122	0.0140994070319174	0.0140994070319174	9.80346356522677	3
1123	263.53	192.37	1.3369	6.6489640525757	9.65712144396449	123	-0.054452882330164	0.054452882330164	9.85791644755693	3
1124	260.26	194.06	1.3481	6.70341693490586	9.60266856163432	124	0.182806104965547	0.182806104965547	10.0407225525225	3
1125	239.17	190.75	1.3105	6.52061082994031	9.78547466659987	125	0.116198561400973	0.116198561400973	10.1569211139235	3
1126	235.8	189.05	1.2866	6.40441226853934	9.90167322800084	126	-0.0379225430513639	0.0379225430513639	10.1948436569748	3
1127	233.64	187.96	1.2944	6.4423348115907	9.86375068494948	127	0.0427844075451276	0.0427844075451276	10.2376280645199	3
1128	245.43	168.39	1.2856	6.39955040404558	9.90653509249461	128	0.023336949570071	0.023336949570071	10.26096501409	3
1129	237.62	168.93	1.2808	6.37621345447551	9.92987204206468	129	0.114253815603465	0.114253815603465	10.3752188296935	3
1130	235.08	166.86	1.2573	6.26195963887204	10.0441258576681	130	-0.1259222903885	0.1259222903885	10.501141120082	3
1131	239.8	168.31	1.2832	6.38788192926054	9.91820356727964	131	-0.0165303392788001	0.0165303392788001	10.5176714593608	3
1132	239.16	169.86	1.2866	6.40441226853934	9.90167322800084	132	-0.0690384758114551	0.0690384758114551	10.5867099351722	3
1133	240.49	173.59	1.3008	6.4734507443508	9.83263475218939	133	0.00972372898752738	0.00972372898752738	10.5964336641598	3
1134	243.75	172.83	1.2988	6.46372701536327	9.84235848117692	134	0.121060425894736	0.121060425894736	10.7174940900545	3
1135	245.79	177.39	1.2739	6.34266658946853	9.96341890707165	135	-0.0165303392787983	0.0165303392787983	10.7340244293333	3
1136	246.31	179.84	1.2773	6.35919692874733	9.94688856779285	136	-0.121060425894736	0.121060425894736	10.855084855228	3
1137	248.97	175.53	1.3022	6.48025735464207	9.82582814189812	137	0.0685522893620778	0.0685522893620778	10.9236371445901	3
1138	246.41	169.17	1.2881	6.41170506527999	9.8943804312602	138	0.106961018862821	0.106961018862821	11.0305981634529	3
1139	255.99	171.73	1.2661	6.30474404641717	10.001341450123	139	-0.00486186449376369	0.00486186449376369	11.0354600279467	3
1140	251.09	164.53	1.2671	6.30960591091093	9.99647958562925	140	0.118629493647855	0.118629493647855	11.1540895215946	3
1141	263.86	160.62	1.2427	6.19097641726308	10.1151090792771	141	-0.0734141538558468	0.0734141538558468	11.2275036754504	3
1142	269.98	167.06	1.2578	6.26439057111892	10.0416949254213	142	0.0140994070319174	0.0140994070319174	11.2416030824823	3
1143	271.18	174.36	1.2549	6.25029116408701	10.0557943324532	143	-0.249413648530119	0.249413648530119	11.4910167310124	3
1144	262.25	182.87	1.3062	6.49970481261713	9.80638068392306	144	-0.173082375978019	0.173082375978019	11.6640991069905	3
1145	249.65	193.52	1.3418	6.67278718859514	9.63329830794504	145	0.299004666366521	0.299004666366521	11.963103773357	3
1146	258.98	175.91	1.2803	6.37378252222862	9.93230297431156	146	-0.0923754253815261	0.0923754253815261	12.0554791987385	3
1147	263.24	185.24	1.2993	6.46615794761015	9.83992754893004	147	-0.102099154369057	0.102099154369057	12.1575783531076	3
1148	269.36	188.1	1.3203	6.56825710197921	9.73782839456098	148	0.00243093224688273	0.00243093224688273	12.1600092853544	3
1149	265.03	189.01	1.3198	6.56582616973232	9.74025932680786	149	0.0427844075451294	0.0427844075451294	12.2027936928996	3
1150	279.44	190.07	1.311	6.5230417621872	9.78304373435299	150	0.0899444931346416	0.0899444931346416	12.2927381860342	3
1151	268.34	178.22	1.2925	6.43309726905255	9.87298822748763	151	-0.0875135608877606	0.0875135608877606	12.380251746922	3
1152	276.83	185.34	1.3105	6.52061082994031	9.78547466659987	152	0	0	12.380251746922	3
1153	279.32	193.9	1.3105	6.52061082994031	9.78547466659987	153	0.0092375425381519	0.0092375425381519	12.3894892894601	3
1154	270.08	183.59	1.3086	6.51137328740216	9.79471220913802	154	-0.0379225430513621	0.0379225430513621	12.4274118325115	3
1155	276.73	186.16	1.3164	6.54929583045352	9.75678966608666	155	0.00729279674064642	0.00729279674064642	12.4347046292521	3
1156	279.61	187.57	1.3149	6.54200303371288	9.76408246282731	156	0.116198561400973	0.116198561400973	12.5509031906531	3
1157	279.42	178.61	1.291	6.4258044723119	9.88028102422828	157	0.0189612715256811	0.0189612715256811	12.5698644621788	3
1158	269.45	181.46	1.2871	6.40684320078622	9.89924229575396	158	0.0855688150902552	0.0855688150902552	12.655433277269	3
1159	279.44	175.15	1.2695	6.32127438569597	9.98481111084422	159	-0.178430426921157	0.178430426921157	12.8338637041902	3
1160	271.33	183.12	1.3062	6.49970481261713	9.80638068392306	160	0.00729279674064642	0.00729279674064642	12.8411565009308	3
1161	264.63	181.38	1.3047	6.49241201587648	9.81367348066371	161	-0.0262540682663293	0.0262540682663293	12.8674105691972	3
1162	256.27	181.35	1.3101	6.51866608414281	9.78741941239738	162	0.0213922037725638	0.0213922037725638	12.8888027729697	3
1163	255.97	183.94	1.3057	6.49727388037024	9.80881161616994	163	-0.0379225430513621	0.0379225430513621	12.9267253160211	3
1164	242.4	185.13	1.3135	6.53519642342161	9.77088907311858	164	-0.00243093224688273	0.00243093224688273	12.929156248268	3
1165	239.07	186.74	1.314	6.53762735566849	9.7684581408717	165	0.130784154882265	0.130784154882265	13.0599404031503	3
1166	243.74	182.46	1.2871	6.40684320078622	9.89924229575396	166	-0.249413648530119	0.249413648530119	13.3093540516804	3
1167	245.32	194.54	1.3384	6.65625684931634	9.64982864722384	167	0.114253815603465	0.114253815603465	13.4236078672838	3
1168	236.37	183.98	1.3149	6.54200303371288	9.76408246282731	168	0.111336696907209	0.111336696907209	13.534944564191	3
1169	242.93	181.88	1.292	6.43066633680567	9.87541915973452	169	-0.0709832216089623	0.0709832216089623	13.6059277858	3
1170	265.15	180.39	1.3066	6.50164955841463	9.80443593812555	170	0.0306297463107157	0.0306297463107157	13.6365575321107	3
1171	266.39	181.89	1.3003	6.47101981210391	9.83506568443627	171	0.109391951109702	0.109391951109702	13.7459494832204	3
1172	277.97	177.12	1.2778	6.36162786099421	9.94445763554597	172	0.00923754253815368	0.00923754253815368	13.7551870257586	3
1173	277.19	177.52	1.2759	6.35239031845606	9.95369517808412	173	0.194960766199957	0.194960766199957	13.9501477919585	3
1174	274.01	169.16	1.2358	6.1574295522561	10.1486559442841	174	-0.0145855934812928	0.0145855934812928	13.9647333854398	3
1175	279.1	155.79	1.2388	6.1720151457374	10.1340703508028	175	0.0739003403052205	0.0739003403052205	14.038633725745	3
1176	263.48	150.25	1.2236	6.09811480543218	10.207970691108	176	0.213435851276262	0.213435851276262	14.2520695770213	3
1177	275.77	125.06	1.1797	5.88467895415591	10.4214065423843	177	0.21392203772564	0.21392203772564	14.4659916147469	3
1178	271.9	113.23	1.1357	5.67075691643027	10.6353285801099	178	-0.0617456790708104	0.0617456790708104	14.5277372938178	3
1179	269.62	115.58	1.1484	5.73250259550108	10.5735829010391	179	0.1589829689461	0.1589829689461	14.6867202627639	3
1180	274.94	101.77	1.1157	5.57351962655498	10.7325658699852	180	-0.0145855934812928	0.0145855934812928	14.7013058562452	3
1181	279.74	97.866	1.1187	5.58810522003628	10.7179802765039	181	0.199822630693722	0.199822630693722	14.9011284869389	3
1182	275.78	99.247	1.0776	5.38828258934255	10.9178029071976	182	-0.263513055562038	0.263513055562038	15.1646415425009	3
1183	267.94	101.32	1.1318	5.65179564490459	10.6542898516356	183	0.182806104965547	0.182806104965547	15.3474476474665	3
1184	266.8	91.112	1.0942	5.46898953993905	10.8370959566011	184	-0.0831378828433742	0.0831378828433742	15.4305855303098	3
1185	272.02	98.965	1.1113	5.55212742278242	10.7539580737578	185	0.151690172205454	0.151690172205454	15.5822757025153	3
1186	274.36	96.199	1.0801	5.40043725057697	10.9056482459632	186	-0.0875135608877624	0.0875135608877624	15.6697892634031	3
1187	260.86	78.842	1.0981	5.48795081146473	10.8181346850755	187	-0.0170165257281738	0.0170165257281738	15.6868057891312	3
1188	257.33	73.431	1.1016	5.5049673371929	10.8011181593473	188	-0.0758450861027278	0.0758450861027278	15.762650875234	3
1189	245.46	78.688	1.1172	5.58081242329563	10.7252730732446	189	0.0641766113176914	0.0641766113176914	15.8268274865516	3
1190	236.05	80.55	1.104	5.51663581197794	10.7894496845622	190	0.0948063576284088	0.0948063576284088	15.9216338441801	3
1191	231.51	79.833	1.0845	5.42182945434953	10.8842560421907	191	-0.329634412677235	0.329634412677235	16.2512682568573	3
1192	234.67	104.82	1.1523	5.75146386702677	10.5546216295134	192	0.137590765173535	0.137590765173535	16.3888590220308	3
1193	233.18	97.854	1.124	5.61387310185323	10.692212394687	193	0.0189612715256828	0.0189612715256828	16.4078202935565	3
1194	236.45	85.666	1.1201	5.59491183032755	10.7111736662126	194	0.0758450861027278	0.0758450861027278	16.4836653796592	3
1195	238.57	96.312	1.1045	5.51906674422482	10.7870187523154	195	-0.132728900679773	0.132728900679773	16.616394280339	3
1196	236.79	101.29	1.1318	5.65179564490459	10.6542898516356	196	0.196905511997464	0.196905511997464	16.8132997923365	3
1197	260.41	65.196	1.0913	5.45489013290713	10.8511953636331	197	0.1424526296673	0.1424526296673	16.9557524220038	3
1198	263.52	57.553	1.062	5.31243750323983	10.9936479933004	198	0.190098901706193	0.190098901706193	17.14585132371	3
1199	265.62	49.283	1.0229	5.12233860153363	11.1837468950065	199	0.0233369495700693	0.0233369495700693	17.16918827328	3
1200	270.25	44.447	1.0181	5.09900165196356	11.2070838445766	200	-0.0641766113176914	0.0641766113176914	17.2333648845977	3
1201	269.89	50.776	1.0313	5.16317826328126	11.1429072332589	201	0.0335468650069757	0.0335468650069757	17.2669117496047	3
1202	275.49	51.249	1.0244	5.12963139827428	11.1764540982659	202	0.0116684747850346	0.0116684747850346	17.2785802243897	3
1203	268.29	41.556	1.022	5.11796292348925	11.1881225730509	203	0.0335468650069757	0.0335468650069757	17.3121270893967	3
1204	277.14	41.175	1.0151	5.08441605848227	11.2216694380579	204	-0.00243093224688273	0.00243093224688273	17.3145580216436	3
1205	275.22	41.636	1.0156	5.08684699072915	11.219238505811	205	-0.270805852302683	0.270805852302683	17.5853638739463	3
1206	279.74	65.928	1.0713	5.35765284303184	10.9484326535083	206	-0.213435851276264	0.213435851276264	17.7987997252225	3
1207	278.34	86.656	1.1152	5.5710886943081	10.7349968022321	207	-0.0617456790708086	0.0617456790708086	17.8605454042933	3
1208	241.67	101.62	1.1279	5.63283437337891	10.6732511231613	208	0.0782760183496087	0.0782760183496087	17.938821422643	3
1209	242.93	101.05	1.1118	5.5545583550293	10.7515271415109	209	0.0213922037725638	0.0213922037725638	17.9602136264155	3
1210	250.84	100.41	1.1074	5.53316615125674	10.7729193452834	210	-0.187667969459312	0.187667969459312	18.1478815958748	3
1211	252.12	100.55	1.146	5.72083412071605	10.5852513758241	211	0.332551531373495	0.332551531373495	18.4804331272483	3
1212	259.6	85.914	1.0776	5.38828258934255	10.9178029071976	212	-0.278098649043331	0.278098649043331	18.7585317762917	3
1213	266.48	95.817	1.1348	5.66638123838589	10.6397042581543	213	-0.0996682221221725	0.0996682221221725	18.8581999984138	3
1214	265.49	102.13	1.1553	5.76604946050806	10.5400360360321	214	0.19739169844684	0.19739169844684	19.0555916968607	3
1215	277.07	86.855	1.1147	5.56865776206122	10.737427734479	215	0.0612594926214314	0.0612594926214314	19.1168511894821	3
1216	275.68	92.292	1.1021	5.50739826943979	10.7986872271004	216	-0.0306297463107157	0.0306297463107157	19.1474809357928	3
1217	269.96	101	1.1084	5.5380280157505	10.7680574807897	217	-0.0709832216089623	0.0709832216089623	19.2184641574018	3
1218	274.17	106.94	1.123	5.60901123735946	10.6970742591807	218	0.0354916108044812	0.0354916108044812	19.2539557682063	3
1219	272.53	108.95	1.1157	5.57351962655498	10.7325658699852	219	0.0807069505964915	0.0807069505964915	19.3346627188028	3
1220	276.8	102.9	1.0991	5.49281267595849	10.8132728205817	220	-0.0904306795840188	0.0904306795840188	19.4250933983868	3
1221	278.27	109.27	1.1177	5.58324335554251	10.7228421409977	221	-0.275181530347073	0.275181530347073	19.7002749287338	3
1222	267.71	108.11	1.1743	5.85842488588958	10.4476606106506	222	0.0140994070319174	0.0140994070319174	19.7143743357658	3
1223	267.61	107.75	1.1714	5.84432547885767	10.4617600176825	223	0.0452153397920085	0.0452153397920085	19.7595896755578	3
1224	265.59	115.61	1.1621	5.79911013906566	10.5069753574745	224	0.401103820735575	0.401103820735575	20.1606934962933	3
1225	264.65	70.386	1.0796	5.39800631833008	10.9080791782101	225	0.0593147468239277	0.0593147468239277	20.2200082431173	3
1226	263.38	68.168	1.0674	5.33869157150616	10.967393925034	226	-0.0330606785575984	0.0330606785575984	20.2530689216749	3
1227	262.77	62.093	1.0742	5.37175225006375	10.9343332464764	227	0.047160085589514	0.047160085589514	20.3002290072644	3
1228	265.46	61.891	1.0645	5.32459216447424	10.9814933320659	228	0.185237037212429	0.185237037212429	20.4854660444768	3
1229	268.98	35.284	1.0264	5.13935512726181	11.1667303692784	229	0.0359777972538584	0.0359777972538584	20.5214438417307	3
1230	266.14	40.073	1.019	5.10337733000795	11.2027081665322	230	-0.00972372898752916	0.00972372898752916	20.5311675707182	3
1231	260.16	38.579	1.021	5.11310105899548	11.1929844375447	231	-0.0262540682663293	0.0262540682663293	20.5574216389845	3
1232	252.03	34.245	1.0264	5.13935512726181	11.1667303692784	232	0.0335468650069739	0.0335468650069739	20.5909685039915	3
1233	253.17	34.329	1.0195	5.10580826225484	11.2002772342853	233	-0.0213922037725638	0.0213922037725638	20.6123607077641	3
1234	258.89	26.728	1.0239	5.1272004660274	11.1788850305128	234	0.0306297463107175	0.0306297463107175	20.6429904540748	3
1235	278.97	11.603	1.0176	5.09657071971668	11.2095147768235	235	-0.0165303392787983	0.0165303392787983	20.6595207933536	3
1236	269.48	14.488	1.021	5.11310105899548	11.1929844375447	236	0.00729279674064465	0.00729279674064465	20.6668135900942	3
1237	276	25.457	1.0195	5.10580826225484	11.2002772342853	237	-0.00972372898752738	0.00972372898752738	20.6765373190818	3
1238	270.66	19.258	1.0215	5.11553199124236	11.1905535052978	238	-0.00923754253815368	0.00923754253815368	20.6857748616199	3
1239	257.64	24.431	1.0234	5.12476953378052	11.1813159627597	239	0.0140994070319191	0.0140994070319191	20.6998742686518	3
1240	247.63	22.283	1.0205	5.1106701267486	11.1954153697916	240	-0.0072927967406482	0.0072927967406482	20.7071670653925	3
1241	230.73	12.979	1.022	5.11796292348925	11.1881225730509	241	0.0165303392788001	0.0165303392788001	20.7236974046713	3
1242	241.37	26.408	1.0186	5.10143258421045	11.2046529123297	242	-0.0379225430513639	0.0379225430513639	20.7616199477226	3
1243	242.18	32.318	1.0264	5.13935512726181	11.1667303692784	243	-0.0807069505964915	0.0807069505964915	20.8423268983191	3
1244	252.49	44.501	1.043	5.2200620778583	11.0860234186819	244	-0.0807069505964915	0.0807069505964915	20.9230338489156	3
1245	250.36	56.667	1.0596	5.30076902845479	11.0053164680854	245	-0.0617456790708086	0.0617456790708086	20.9847795279864	3
1246	267.35	69	1.0723	5.3625147075256	10.9435707890146	246	-0.0495910178363985	0.0495910178363985	21.0343705458228	3
1247	270.84	64.483	1.0825	5.412105725362	10.8939797711782	247	0.0923754253815261	0.0923754253815261	21.1267459712044	3
1248	275.79	66.979	1.0635	5.31973029998047	10.9863551965597	248	-0.0403534752982466	0.0403534752982466	21.1670994465026	3
1249	278.17	72.151	1.0718	5.36008377527872	10.9460017212615	249	0.00243093224688451	0.00243093224688451	21.1695303787495	3
1250	277.57	74.362	1.0713	5.35765284303184	10.9484326535083	250	-0.0281988140638347	0.0281988140638347	21.1977291928133	3
1251	276.13	73.379	1.0771	5.38585165709567	10.9202338394445	251	0.0281988140638347	0.0281988140638347	21.2259280068772	3
1252	275.08	68.465	1.0713	5.35765284303184	10.9484326535083	252	0.0617456790708086	0.0617456790708086	21.287673685948	3
1253	271.02	69.43	1.0586	5.29590716396103	11.0101783325792	253	-0.0189612715256811	0.0189612715256811	21.3066349574736	3
1254	271.56	71.248	1.0625	5.31486843548671	10.9912170610535	254	0.0306297463107157	0.0306297463107157	21.3372647037844	3
1255	268.67	80.316	1.0562	5.28423868917599	11.0218468073642	255	-0.141966443217925	0.141966443217925	21.4792311470023	3
1256	273.56	75.459	1.0854	5.42620513239392	10.8798803641463	256	-0.308728395354049	0.308728395354049	21.7879595423563	3
1257	279.51	117.85	1.1489	5.73493352774797	10.5711519687922	257	-0.102099154369053	0.102099154369053	21.8900586967254	3
1258	279.95	126.03	1.1699	5.83703268211702	10.4690528144232	258	-0.137590765173536	0.137590765173536	22.0276494618989	3
1259	274.26	131.77	1.1982	5.97462344729056	10.3314620492496	259	-0.0072927967406482	0.0072927967406482	22.0349422586396	3
1260	273.73	130.4	1.1997	5.9819162440312	10.324169252509	260	0.0330606785576002	0.0330606785576002	22.0680029371972	3
1261	277.39	130.53	1.1929	5.9488555654736	10.3572299310666	261	-0.192043647503699	0.192043647503699	22.2600465847009	3
1262	264.19	148.06	1.2324	6.1408992129773	10.1651862835629	262	-0.0311159327600929	0.0311159327600929	22.291162517461	3
1263	263.91	153.49	1.2388	6.1720151457374	10.1340703508028	263	-0.0213922037725656	0.0213922037725656	22.3125547212335	3
1264	278.97	154.3	1.2432	6.19340734950996	10.1126781470302	264	0.0549390687795395	0.0549390687795395	22.3674937900131	3
1265	273.75	148.26	1.2319	6.13846828073042	10.1676172158098	265	0.00923754253815368	0.00923754253815368	22.3767313325512	3
1266	273.73	152.65	1.23	6.12923073819227	10.1768547583479	266	-0.0330606785575984	0.0330606785575984	22.4097920111088	3
1267	262.15	153.51	1.2368	6.16229141674987	10.1437940797903	267	0.1259222903885	0.1259222903885	22.5357143014973	3
1268	266.49	141.92	1.2109	6.03636912636137	10.2697163701788	268	-0.111822883356583	0.111822883356583	22.6475371848539	3
1269	263.72	142.27	1.2339	6.14819200971795	10.1578934868222	269	0.0286850005132102	0.0286850005132102	22.6762221853671	3
1270	263.57	138.51	1.228	6.11950700920474	10.1865784873354	270	0.170651443731135	0.170651443731135	22.8468736290983	3
1271	268.47	127.11	1.1929	5.9488555654736	10.3572299310666	271	0.00486186449376547	0.00486186449376547	22.851735493592	3
1272	265.36	127.05	1.1919	5.94399370097984	10.3620917955603	272	-0.123491358141621	0.123491358141621	22.9752268517336	3
1273	249.03	129.01	1.2173	6.06748505912146	10.2386004374187	273	0.050077204285774	0.050077204285774	23.0253040560194	3
1274	249.15	136.15	1.207	6.01740785483568	10.2886776417045	274	0.00243093224688451	0.00243093224688451	23.0277349882663	3
1275	252.09	129.44	1.2065	6.0149769225888	10.2911085739514	275	0.0379225430513621	0.0379225430513621	23.0656575313177	3
1276	243.21	129.5	1.1987	5.97705437953744	10.3290311170027	276	0.00680661029127094	0.00680661029127094	23.0724641416089	3
1277	242.05	129.9	1.1973	5.97024776924617	10.335837727294	277	0.201767376491228	0.201767376491228	23.2742315181002	3
1278	256.96	123.52	1.1558	5.76848039275494	10.5376051037852	278	-0.208573986782499	0.208573986782499	23.4828055048827	3
1279	251.42	122.31	1.1987	5.97705437953744	10.3290311170027	279	0.0427844075451276	0.0427844075451276	23.5255899124278	3
1280	254.42	123.66	1.1899	5.93426997199231	10.3718155245479	280	0.11376762915409	0.11376762915409	23.6393575415819	3
1281	238.02	118.43	1.1665	5.82050234283822	10.485583153702	281	-0.0807069505964897	0.0807069505964897	23.7200644921784	3
1282	243.51	124.52	1.1831	5.90120929343471	10.4048762031055	282	0.0403534752982431	0.0403534752982431	23.7604179674766	3
1283	241.24	122.4	1.1748	5.86085581813647	10.4452296784037	283	-0.0452153397920085	0.0452153397920085	23.8056333072686	3
1284	233.4	117.42	1.1841	5.90607115792848	10.4000143386117	284	0.0879997473371379	0.0879997473371379	23.8936330546058	3
1285	236.47	114.64	1.166	5.81807141059134	10.4880140859488	285	-0.0831378828433724	0.0831378828433724	23.9767709374491	3
1286	233.8	115.67	1.1831	5.90120929343471	10.4048762031055	286	0.0666075435645723	0.0666075435645723	24.0433784810137	3
1287	238.26	111.57	1.1694	5.83460174987014	10.47148374667	287	-0.0617456790708086	0.0617456790708086	24.1051241600845	3
1288	249.91	118.7	1.1821	5.89634742894095	10.4097380675992	288	0.108905764660326	0.108905764660326	24.2140299247448	3
1289	247.25	111.05	1.1597	5.78744166428062	10.5186438322596	289	-0.102099154369057	0.102099154369057	24.3161290791139	3
1290	260.21	120.31	1.1807	5.88954081864968	10.4165446778905	290	0.0763312725521033	0.0763312725521033	24.392460351666	3
1291	240.32	121.63	1.165	5.81320954609757	10.4928759504426	291	0.0189612715256828	0.0189612715256828	24.4114216231917	3
1292	240.97	121.25	1.1611	5.79424827457189	10.5118372219683	292	0.00680661029127094	0.00680661029127094	24.4182282334829	3
1293	239.63	121.72	1.1597	5.78744166428062	10.5186438322596	293	-0.0330606785576002	0.0330606785576002	24.4512889120405	3
1294	239.63	122.31	1.1665	5.82050234283822	10.485583153702	294	-0.17113763018051	0.17113763018051	24.6224265422211	3
1295	238.78	127.29	1.2017	5.99163997301873	10.3144455235215	295	0.0286850005132102	0.0286850005132102	24.6511115427343	3
1296	237.85	130.68	1.1958	5.96295497250552	10.3431305240347	296	0.0116684747850346	0.0116684747850346	24.6627800175193	3
1297	237.44	132.65	1.1934	5.95128649772049	10.3547989988197	297	-0.00194474579750548	0.00194474579750548	24.6647247633168	3
1298	239.37	131.11	1.1938	5.95323124351799	10.3528542530222	298	-0.0714694080583396	0.0714694080583396	24.7361941713751	3
1299	248.59	132.97	1.2085	6.02470065157633	10.2813848449639	299	-0.0262540682663275	0.0262540682663275	24.7624482396415	3
1300	252.88	138.91	1.2139	6.05095471984266	10.2551307766975	300	-0.00243093224688273	0.00243093224688273	24.7648791718884	3
1301	254.52	144.34	1.2144	6.05338565208954	10.2526998444506	301	0.0262540682663293	0.0262540682663293	24.7911332401547	3
1302	251.82	139.09	1.209	6.02713158382321	10.278953912717	302	-0.0617456790708104	0.0617456790708104	24.8528789192255	3
1303	252.27	142.34	1.2217	6.08887726289402	10.2172082336462	303	0.0335468650069757	0.0335468650069757	24.8864257842325	3
1304	253.7	141.35	1.2148	6.05533039788705	10.2507550986531	304	-0.050077204285774	0.050077204285774	24.9365029885182	3
1305	247.67	143.07	1.2251	6.10540760217282	10.2006778943674	305	0.0165303392787983	0.0165303392787983	24.953033327797	3
1306	230.78	145.9	1.2217	6.08887726289402	10.2172082336462	306	-0.0899444931346434	0.0899444931346434	25.0429778209317	3
1307	233.62	154.97	1.2402	6.17882175602867	10.1272637405115	307	-0.182806104965547	0.182806104965547	25.2257839258972	3
1308	233.48	168.1	1.2778	6.36162786099421	9.94445763554597	308	-0.0666075435645741	0.0666075435645741	25.2923914694618	3
1309	233.01	178.48	1.2915	6.42823540455879	9.8778500919814	309	-0.0593147468239277	0.0593147468239277	25.3517062162857	3
1310	240.9	181.19	1.3037	6.48755015138271	9.81853534515747	310	0.0189612715256811	0.0189612715256811	25.3706674878114	3
1311	232.74	188.29	1.2998	6.46858887985703	9.83749661668315	311	-0.111822883356583	0.111822883356583	25.482490371168	3
1312	248.18	186.98	1.3228	6.58041176321362	9.72567373332657	312	0.178430426921159	0.178430426921159	25.6609207980892	3
1313	243.74	177.4	1.2861	6.40198133629246	9.90410416024773	313	-0.0763312725521033	0.0763312725521033	25.7372520706413	3
1314	234.17	181.82	1.3018	6.47831260884456	9.82777288769562	314	0.097723476324667	0.097723476324667	25.8349755469659	3
1315	244.68	177.03	1.2817	6.3805891325199	9.92549636402029	315	-0.0855688150902552	0.0855688150902552	25.9205443620562	3
1316	242.79	174.64	1.2993	6.46615794761015	9.83992754893004	316	-0.00972372898752916	0.00972372898752916	25.9302680910437	3
1317	237.66	177.99	1.3013	6.47588167659768	9.83020381994251	317	0.104530086615936	0.104530086615936	26.0347981776596	3
1318	233.66	176.23	1.2798	6.37135158998174	9.93473390655844	318	0.182806104965547	0.182806104965547	26.2176042826252	3
1319	235.83	163.38	1.2422	6.1885454850162	10.117540011524	319	-0.102099154369057	0.102099154369057	26.3197034369943	3
1320	231.7	165.16	1.2632	6.29064463938525	10.0154408571549	320	-0.097237289875288	0.097237289875288	26.4169407268695	3
1321	237.45	168.15	1.2832	6.38788192926054	9.91820356727964	321	0.137590765173535	0.137590765173535	26.5545314920431	3
1322	241.97	163.86	1.2549	6.25029116408701	10.0557943324532	322	-0.0140994070319174	0.0140994070319174	26.568630899075	3
1323	245.39	157.52	1.2578	6.26439057111892	10.0416949254213	323	0.00486186449376547	0.00486186449376547	26.5734927635688	3
1324	244.35	156.19	1.2568	6.25952870662516	10.046556789915	324	0.0189612715256828	0.0189612715256828	26.5924540350944	3
1325	242.2	161.02	1.2529	6.24056743509948	10.0655180614407	325	0.0641766113176914	0.0641766113176914	26.6566306464121	3
1326	231.84	160.56	1.2397	6.17639082378178	10.1296946727584	326	0.00680661029127094	0.00680661029127094	26.6634372567034	3
1327	234.78	155.2	1.2383	6.16958421349051	10.1365012830497	327	-0.0807069505964932	0.0807069505964932	26.7441442072999	3
1328	237.93	158.92	1.2549	6.25029116408701	10.0557943324532	328	0.0354916108044812	0.0354916108044812	26.7796358181044	3
1329	245.42	154.97	1.2476	6.21479955328252	10.0912859432577	329	0.0311159327600929	0.0311159327600929	26.8107517508645	3
1330	236.89	150.59	1.2412	6.18368362052243	10.1224018760178	330	0.0495910178363985	0.0495910178363985	26.8603427687009	3
1331	241.82	150.53	1.231	6.13409260268603	10.1719928938542	331	-0.0568838145770432	0.0568838145770432	26.9172265832779	3
1332	243.38	152	1.2427	6.19097641726308	10.1151090792771	332	-0.0495910178363985	0.0495910178363985	26.9668176011143	3
1333	246.77	156.17	1.2529	6.24056743509948	10.0655180614407	333	0.237258987295707	0.237258987295707	27.20407658841	3
1334	240.72	140.7	1.2041	6.00330844780377	10.3027770487364	334	-0.128353222635383	0.128353222635383	27.3324298110454	3
1335	246.72	141.52	1.2305	6.13166167043915	10.174423826101	335	0.0379225430513639	0.0379225430513639	27.3703523540968	3
1336	251.96	141.74	1.2227	6.09373912738779	10.2123463691524	336	0.00486186449376369	0.00486186449376369	27.3752142185905	3
1337	264.6	138.19	1.2217	6.08887726289402	10.2172082336462	337	-0.054452882330164	0.054452882330164	27.4296671009207	3
1338	263.78	145.14	1.2329	6.14333014522419	10.162755351316	338	0.228021444757559	0.228021444757559	27.6576885456783	3
1339	269.77	138.35	1.186	5.91530870046663	10.3907767960736	339	-0.254275513023885	0.254275513023885	27.9119640587021	3
1340	260.16	146.1	1.2383	6.16958421349051	10.1365012830497	340	-0.239689919542592	0.239689919542592	28.1516539782447	3
1341	244.98	172.88	1.2876	6.40927413303311	9.89681136350708	341	0.0879997473371361	0.0879997473371361	28.2396537255819	3
1342	255.63	171.41	1.2695	6.32127438569597	9.98481111084422	342	-0.00729279674064642	0.00729279674064642	28.2469465223225	3
1343	253.12	165.42	1.271	6.32856718243661	9.97751831410357	343	0.0427844075451276	0.0427844075451276	28.2897309298676	3
1344	263.1	170.8	1.2622	6.28578277489149	10.0203027216487	344	-0.0213922037725638	0.0213922037725638	28.3111231336402	3
1345	259.09	170.62	1.2666	6.30717497866405	9.99891051787613	345	-0.0593147468239259	0.0593147468239259	28.3704378804641	3
1346	265.22	174.49	1.2788	6.36648972548798	9.93959577105221	346	0.0593147468239259	0.0593147468239259	28.4297526272881	3
1347	260.85	169.6	1.2666	6.30717497866405	9.99891051787613	347	0.132728900679773	0.132728900679773	28.5624815279678	3
1348	257.31	161.35	1.2393	6.17444607798428	10.1316394185559	348	-0.0661213571151968	0.0661213571151968	28.628602885083	3
1349	253.55	153.52	1.2529	6.24056743509948	10.0655180614407	349	0.0306297463107157	0.0306297463107157	28.6592326313937	3
1350	252.38	160.24	1.2466	6.20993768878876	10.0961478077514	350	0.0354916108044812	0.0354916108044812	28.6947242421982	3
1351	255.4	150.44	1.2393	6.17444607798428	10.1316394185559	351	0.00486186449376547	0.00486186449376547	28.699586106692	3
1352	238.72	150.66	1.2383	6.16958421349051	10.1365012830497	352	0.161413901192981	0.161413901192981	28.861000007885	3
1353	235.4	134.22	1.2051	6.00817031229753	10.2979151842427	353	-0.00243093224688273	0.00243093224688273	28.8634309401318	3
1354	250.6	125.41	1.2056	6.01060124454441	10.2954842519958	354	0.0525081365326567	0.0525081365326567	28.9159390766645	3
1355	252.92	118.71	1.1948	5.95809310801176	10.3479923885284	355	0.073414153855845	0.073414153855845	28.9893532305204	3
1356	251.69	114.24	1.1797	5.88467895415591	10.4214065423843	356	-0.121060425894736	0.121060425894736	29.1104136564151	3
1357	248.26	123.64	1.2046	6.00573938005065	10.3003461164895	357	0.0476462720388913	0.0476462720388913	29.158059928454	3
1358	245.29	125.9	1.1948	5.95809310801176	10.3479923885284	358	0.135159832926655	0.135159832926655	29.2932197613806	3
1359	239.46	121.13	1.167	5.8229332750851	10.4831522214551	359	-0.0520219500832813	0.0520219500832813	29.3452417114639	3
1360	238.17	123.51	1.1777	5.87495522516838	10.4311302713718	360	-0.114253815603467	0.114253815603467	29.4594955270674	3
1361	234.26	126.71	1.2012	5.98920904077185	10.3168764557683	361	0.0335468650069757	0.0335468650069757	29.4930423920744	3
1362	258.25	138.37	1.1943	5.95566217576487	10.3504233207753	362	0.0831378828433742	0.0831378828433742	29.5761802749177	3
1363	266.22	122.17	1.1772	5.8725242929215	10.4335612036187	363	-0.00972372898753093	0.00972372898753093	29.5859040039053	3
1364	258.97	125.89	1.1792	5.88224802190903	10.4238374746312	364	0.142452629667304	0.142452629667304	29.7283566335726	3
1365	249.05	113.5	1.1499	5.73979539224173	10.5662901042985	365	-0.052021950083283	0.052021950083283	29.7803785836558	3
1366	232.43	108.09	1.1606	5.79181734232501	10.5142681542152	366	-0.175999494674276	0.175999494674276	29.9563780783301	3
1367	233.24	119.13	1.1968	5.96781683699929	10.3382686595409	367	0.163844833439866	0.163844833439866	30.12022291177	3
1368	241.19	117.14	1.1631	5.80397200355942	10.5021134929808	368	0.140021697420417	0.140021697420417	30.2602446091904	3
1369	230.93	113.87	1.1343	5.663950306139	10.6421351904012	369	0.00729279674064642	0.00729279674064642	30.2675374059311	3
1370	238.75	101.44	1.1328	5.65665750939836	10.6494279871418	370	0.218297715770028	0.218297715770028	30.4858351217011	3
1371	245.17	98.751	1.0879	5.43835979362833	10.8677257029119	371	-0.0734141538558433	0.0734141538558433	30.5592492755569	3
1372	247.84	102.04	1.103	5.51177394748417	10.794311549056	372	0	0	30.5592492755569	3
1373	261	88.233	1.103	5.51177394748417	10.794311549056	373	-0.047646272038893	0.047646272038893	30.6068955475958	3
1374	272.67	89.587	1.1128	5.55942021952307	10.7466652770171	374	0.0520219500832795	0.0520219500832795	30.6589174976791	3
1375	261.51	85.946	1.1021	5.50739826943979	10.7986872271004	375	0.0194474579750583	0.0194474579750583	30.6783649556542	3
1376	277.38	95.021	1.0981	5.48795081146473	10.8181346850755	376	-0.00729279674064642	0.00729279674064642	30.6856577523948	3
1377	279.62	91.706	1.0996	5.49524360820537	10.8108418883348	377	-0.0928616118309016	0.0928616118309016	30.7785193642257	3
1378	264.99	92.338	1.1187	5.58810522003628	10.7179802765039	378	-0.0422982210957521	0.0422982210957521	30.8208175853215	3
1379	255.95	97.34	1.1274	5.63040344113203	10.6756820554082	379	-0.00243093224688096	0.00243093224688096	30.8232485175683	3
1380	241.57	94.683	1.1279	5.63283437337891	10.6732511231613	380	0.140021697420417	0.140021697420417	30.9632702149888	3
1381	238.43	76.973	1.0991	5.49281267595849	10.8132728205817	381	-0.0354916108044812	0.0354916108044812	30.9987618257932	3
1382	237.1	89.126	1.1064	5.52830428676297	10.7777812097772	382	-0.0739003403052205	0.0739003403052205	31.0726621660985	3
1383	242.67	81.197	1.1216	5.60220462706819	10.703880869472	383	0.0213922037725638	0.0213922037725638	31.094054369871	3
1384	241.73	79.801	1.1172	5.58081242329563	10.7252730732446	384	0.0286850005132102	0.0286850005132102	31.1227393703842	3
1385	252.39	66.102	1.1113	5.55212742278242	10.7539580737578	385	0.218297715770028	0.218297715770028	31.3410370861543	3
1386	251.68	57.747	1.0664	5.33382970701239	10.9722557895278	386	0.0520219500832795	0.0520219500832795	31.3930590362375	3
1387	269.5	61.513	1.0557	5.28180775692911	11.0242777396111	387	-0.0281988140638347	0.0281988140638347	31.4212578503014	3
1388	271.28	62.642	1.0615	5.31000657099295	10.9960789255472	388	-0.206629240984991	0.206629240984991	31.6278870912864	3
1389	254.5	67.508	1.104	5.51663581197794	10.7894496845622	389	-0.0189612715256828	0.0189612715256828	31.646848362812	3
1390	257.03	69.882	1.1079	5.53559708350362	10.7704884130366	390	0.123491358141621	0.123491358141621	31.7703397209537	3
1391	267.74	71.677	1.0825	5.412105725362	10.8939797711782	391	0.0685522893620796	0.0685522893620796	31.8388920103157	3
1392	274.06	71.858	1.0684	5.34355343599992	10.9625320605403	392	0.0714694080583396	0.0714694080583396	31.9103614183741	3
1393	274.79	61.38	1.0537	5.27208402794158	11.0340014685986	393	0.0899444931346434	0.0899444931346434	32.0003059115087	3
1394	278.1	54.441	1.0352	5.18213953480694	11.1239459617332	394	-0.187181783009935	0.187181783009935	32.1874876945187	3
1395	256.62	59.493	1.0737	5.36932131781687	10.9367641787233	395	-0.0379225430513621	0.0379225430513621	32.22541023757	3
1396	249.11	61.26	1.0815	5.40724386086824	10.8988416356719	396	0.0875135608877606	0.0875135608877606	32.3129237984578	3
1397	249.17	55.515	1.0635	5.31973029998047	10.9863551965597	397	0.00972372898752738	0.00972372898752738	32.3226475274453	3
1398	256.38	55.628	1.0615	5.31000657099295	10.9960789255472	398	0.206629240984995	0.206629240984995	32.5292767684303	3
1399	265.21	45.966	1.019	5.10337733000795	11.2027081665322	399	-0.0213922037725656	0.0213922037725656	32.5506689722029	3
1400	254.36	41.454	1.0234	5.12476953378052	11.1813159627597	400	0.00437567804438821	0.00437567804438821	32.5550446502473	3
1401	240.49	27.599	1.0225	5.12039385573613	11.1856916408041	401	0.0189612715256828	0.0189612715256828	32.574005921773	3
1402	241.13	28.527	1.0186	5.10143258421045	11.2046529123297	402	0	0	32.574005921773	3
1403	240.27	29.646	1.0186	5.10143258421045	11.2046529123297	403	0.00486186449376369	0.00486186449376369	32.5788677862667	3
1404	232.35	29.634	1.0176	5.09657071971668	11.2095147768235	404	-0.0452153397920103	0.0452153397920103	32.6240831260587	3
1405	237.55	27.391	1.0269	5.14178605950869	11.1642994370315	405	0.0525081365326585	0.0525081365326585	32.6765912625914	3
1406	253.31	21.339	1.0161	5.08927792297604	11.2168075735642	406	-0.00486186449376547	0.00486186449376547	32.6814531270851	3
1407	265.3	13.739	1.0171	5.0941397874698	11.2119457090704	407	-0.0213922037725638	0.0213922037725638	32.7028453308577	3
1408	273.14	11.948	1.0215	5.11553199124236	11.1905535052978	408	0	0	32.7028453308577	3
1409	277.29	13.925	1.0215	5.11553199124236	11.1905535052978	409	0.0213922037725638	0.0213922037725638	32.7242375346303	3
1410	259.69	15.161	1.0171	5.0941397874698	11.2119457090704	410	0.00243093224688273	0.00243093224688273	32.7266684668772	3
1411	258.23	19.22	1.0166	5.09170885522292	11.2143766413173	411	-0.00972372898752916	0.00972372898752916	32.7363921958647	3
1412	243.17	27.036	1.0186	5.10143258421045	11.2046529123297	412	-0.00194474579750548	0.00194474579750548	32.7383369416622	3
1413	251.4	28.882	1.019	5.10337733000795	11.2027081665322	413	-0.0213922037725656	0.0213922037725656	32.7597291454348	3
1414	240.77	34.237	1.0234	5.12476953378052	11.1813159627597	414	0.0140994070319191	0.0140994070319191	32.7738285524667	3
1415	248.02	33.837	1.0205	5.1106701267486	11.1954153697916	415	-0.0238231360194483	0.0238231360194483	32.7976516884861	3
1416	249.14	33.378	1.0254	5.13449326276805	11.1715922337721	416	-0.132728900679771	0.132728900679771	32.9303805891659	3
1417	248.12	47.646	1.0527	5.26722216344782	11.0388633330924	417	0.163844833439866	0.163844833439866	33.0942254226058	3
1418	254.58	42.705	1.019	5.10337733000795	11.2027081665322	418	-0.119115680097233	0.119115680097233	33.213341102703	3
1419	249.11	44.437	1.0435	5.22249301010518	11.083592486435	419	0.0121546612344137	0.0121546612344137	33.2254957639374	3
1420	232.3	64.747	1.041	5.21033834887077	11.0957471476694	420	-0.0948063576284106	0.0948063576284106	33.3203021215658	3
1421	230.78	71.598	1.0605	5.30514470649918	11.000940790041	421	-0.209060173231874	0.209060173231874	33.5293622947977	3
1422	233.92	76.652	1.1035	5.51420487973106	10.7918806168091	422	0	0	33.5293622947977	3
1423	236.35	78.23	1.1035	5.51420487973106	10.7918806168091	423	-0.0311159327600929	0.0311159327600929	33.5604782275578	3
1424	252.67	65.921	1.1099	5.54532081249115	10.760764684049	424	0.0213922037725638	0.0213922037725638	33.5818704313303	3
1425	251.31	67.205	1.1055	5.52392860871858	10.7821568878216	425	0.047646272038893	0.047646272038893	33.6295167033692	3
1426	250.06	69.787	1.0957	5.47628233667969	10.8298031598605	426	0.246982716283238	0.246982716283238	33.8764994196525	3
1427	253.14	53.375	1.0449	5.22929962039645	11.0767858761437	427	0	0	33.8764994196525	3
1428	252.71	53.298	1.0449	5.22929962039645	11.0767858761437	428	-0.114253815603467	0.114253815603467	33.9907532352559	3
1429	232.77	52.625	1.0684	5.34355343599992	10.9625320605403	429	0.0952925440777843	0.0952925440777843	34.0860457793337	3
1430	230.47	47.656	1.0488	5.24826089192214	11.057824604618	430	-0.0476462720388913	0.0476462720388913	34.1336920513726	3
1431	234.74	47.459	1.0586	5.29590716396103	11.0101783325792	431	0.166275765686747	0.166275765686747	34.2999678170594	3
1432	234.53	45.367	1.0244	5.12963139827428	11.1764540982659	432	-0.00243093224688096	0.00243093224688096	34.3023987493062	3
1433	233.75	36.423	1.0249	5.13206233052116	11.174023166019	433	-0.111822883356586	0.111822883356586	34.4142216326628	3
1434	236.6	54.175	1.0479	5.24388521387775	11.0622002826624	434	0.0641766113176931	0.0641766113176931	34.4783982439805	3
1435	235.09	63.688	1.0347	5.17970860256006	11.1263768939801	435	-0.111336696907209	0.111336696907209	34.5897349408877	3
1436	238.63	63.018	1.0576	5.29104529946726	11.0150401970729	436	-0.0928616118309016	0.0928616118309016	34.6825965527186	3
1437	240.35	60.343	1.0767	5.38390691129817	10.922178585242	437	-0.0996682221221725	0.0996682221221725	34.7822647748408	3
1438	236.47	57.374	1.0972	5.48357513342034	10.8225103631198	438	0.0145855934812928	0.0145855934812928	34.7968503683221	3
1439	242.47	70.831	1.0942	5.46898953993905	10.8370959566011	439	0.237258987295707	0.237258987295707	35.0341093556178	3
1440	239.59	67.889	1.0454	5.23173055264334	11.0743549438968	440	-0.382142549209892	0.382142549209892	35.4162519048277	3
1441	232.63	83.976	1.124	5.61387310185323	10.692212394687	441	0.118629493647855	0.118629493647855	35.5348813984756	3
1442	234.27	90.959	1.0996	5.49524360820537	10.8108418883348	442	-0.0996682221221725	0.0996682221221725	35.6345496205977	3
1443	230.48	90.833	1.1201	5.59491183032755	10.7111736662126	443	-0.0972372898752898	0.0972372898752898	35.731786910473	3
1444	231.37	94.865	1.1401	5.69214912020284	10.6139363763373	444	0.102099154369055	0.102099154369055	35.8338860648421	3
1445	241.51	82.6	1.1191	5.59004996583378	10.7160355307064	445	0.0189612715256811	0.0189612715256811	35.8528473363678	3
1446	234.37	75.824	1.1152	5.5710886943081	10.7349968022321	446	-0.0379225430513639	0.0379225430513639	35.8907698794191	3
1447	242.93	82.875	1.123	5.60901123735946	10.6970742591807	447	0.0568838145770449	0.0568838145770449	35.9476536939962	3
1448	254.74	77.425	1.1113	5.55212742278242	10.7539580737578	448	0.0495910178363985	0.0495910178363985	35.9972447118326	3
1449	262.59	79.759	1.1011	5.50253640494602	10.8035490915942	449	0.050077204285774	0.050077204285774	36.0473219161183	3
1450	258.39	77.02	1.0908	5.45245920066025	10.8536262958799	450	-0.0714694080583378	0.0714694080583378	36.1187913241767	3
1451	251.93	66.232	1.1055	5.52392860871858	10.7821568878216	451	0.1424526296673	0.1424526296673	36.261243953844	3
1452	258.35	60.417	1.0762	5.38147597905128	10.9246095174889	452	-0.0855688150902552	0.0855688150902552	36.3468127689342	3
1453	257.37	62.703	1.0938	5.46704479414154	10.8390407023986	453	0.0408396617476221	0.0408396617476221	36.3876524306819	3
1454	240.19	57.347	1.0854	5.42620513239392	10.8798803641463	454	-0.0831378828433742	0.0831378828433742	36.4707903135252	3
1455	245.86	63.466	1.1025	5.50934301523729	10.7967424813029	455	0.211004919029381	0.211004919029381	36.6817952325546	3
1456	246.71	54.551	1.0591	5.29833809620791	11.0077474003323	456	-0.0379225430513621	0.0379225430513621	36.719717775606	3
1457	248.1	55.054	1.0669	5.33626063925927	10.9698248572809	457	-0.0520219500832813	0.0520219500832813	36.7717397256893	3
1458	238.91	55.889	1.0776	5.38828258934255	10.9178029071976	458	0.0544528823301622	0.0544528823301622	36.8261926080194	3
1459	247.1	52.568	1.0664	5.33382970701239	10.9722557895278	459	0.102099154369053	0.102099154369053	36.9282917623885	3
1460	261.12	53.492	1.0454	5.23173055264334	11.0743549438968	460	0.052021950083283	0.052021950083283	36.9803137124718	3
1461	271.87	54.738	1.0347	5.17970860256006	11.1263768939801	461	-0.215866783523147	0.215866783523147	37.1961804959949	3
1462	271.01	63.885	1.0791	5.3955753860832	10.910510110457	462	-0.132728900679771	0.132728900679771	37.3289093966747	3
1463	255.29	73.405	1.1064	5.52830428676297	10.7777812097772	463	0.0612594926214332	0.0612594926214332	37.3901688892961	3
1464	259.37	68.385	1.0938	5.46704479414154	10.8390407023986	464	0.111822883356584	0.111822883356584	37.5019917726527	3
1465	246.33	74.121	1.0708	5.35522191078496	10.9508635857552	465	-0.0831378828433742	0.0831378828433742	37.5851296554961	3
1466	243.59	59.092	1.0879	5.43835979362833	10.8677257029119	466	0.256220258821392	0.256220258821392	37.8413499143175	3
1467	240.99	51.811	1.0352	5.18213953480694	11.1239459617332	467	0.0145855934812946	0.0145855934812946	37.8559355077987	3
1468	244.73	50.829	1.0322	5.16755394132564	11.1385315552145	468	0.0544528823301622	0.0544528823301622	37.9103883901289	3
1469	255.1	35.572	1.021	5.11310105899548	11.1929844375447	469	0.00972372898752916	0.00972372898752916	37.9201121191164	3
1470	253.54	35.96	1.019	5.10337733000795	11.2027081665322	470	0	0	37.9201121191164	3
1471	257.16	35.069	1.019	5.10337733000795	11.2027081665322	471	0.0092375425381519	0.0092375425381519	37.9293496616546	3
1472	258.24	40.333	1.0171	5.0941397874698	11.2119457090704	472	-0.0238231360194465	0.0238231360194465	37.953172797674	3
1473	255.04	44.283	1.022	5.11796292348925	11.1881225730509	473	0.00972372898752916	0.00972372898752916	37.9628965266616	3
1474	242.62	33.542	1.02	5.10823919450172	11.1978463020385	474	0	0	37.9628965266616	3
1475	240.27	33.796	1.02	5.10823919450172	11.1978463020385	475	0.00243093224688096	0.00243093224688096	37.9653274589084	3
1476	236.19	31.531	1.0195	5.10580826225484	11.2002772342853	476	-0.0831378828433706	0.0831378828433706	38.0484653417518	3
1477	240.72	43.724	1.0366	5.18894614509821	11.117139351442	477	0.0641766113176896	0.0641766113176896	38.1126419530695	3
1478	236.89	41.726	1.0234	5.12476953378052	11.1813159627597	478	-0.0121546612344101	0.0121546612344101	38.1247966143039	3
1479	234.71	36.518	1.0259	5.13692419501493	11.1691613015253	479	0	0	38.1247966143039	3
1480	233.94	37.193	1.0259	5.13692419501493	11.1691613015253	480	0.0145855934812928	0.0145855934812928	38.1393822077852	3
1481	234.22	26.822	1.0229	5.12233860153363	11.1837468950065	481	0.0140994070319174	0.0140994070319174	38.1534816148171	3
1482	250.53	33.187	1.02	5.10823919450172	11.1978463020385	482	-0.00486186449376369	0.00486186449376369	38.1583434793109	3
1483	255.4	30.335	1.021	5.11310105899548	11.1929844375447	483	-0.00486186449376547	0.00486186449376547	38.1632053438047	3
1484	243.82	16.649	1.022	5.11796292348925	11.1881225730509	484	0.00486186449376547	0.00486186449376547	38.1680672082984	3
1485	256.26	13.11	1.021	5.11310105899548	11.1929844375447	485	0.00243093224688273	0.00243093224688273	38.1704981405453	3
1486	250.68	17.472	1.0205	5.1106701267486	11.1954153697916	486	0	0	38.1704981405453	3
1487	245.25	10.54	1.0205	5.1106701267486	11.1954153697916	487	0.00243093224688096	0.00243093224688096	38.1729290727922	3
1488	260.64	14.453	1.02	5.10823919450172	11.1978463020385	488	-0.00729279674064642	0.00729279674064642	38.1802218695328	3
1489	256.65	18.988	1.0215	5.11553199124236	11.1905535052978	489	-0.00923754253815368	0.00923754253815368	38.189459412071	3
1490	256.96	12.839	1.0234	5.12476953378052	11.1813159627597	490	0.00680661029127094	0.00680661029127094	38.1962660223623	3
1491	255.14	13.812	1.022	5.11796292348925	11.1881225730509	491	0.0238231360194465	0.0238231360194465	38.2200891583817	3
1492	249.96	17.911	1.0171	5.0941397874698	11.2119457090704	492	0.00729279674064642	0.00729279674064642	38.2273819551224	3
1493	245.97	15.905	1.0156	5.08684699072915	11.219238505811	493	-0.0666075435645741	0.0666075435645741	38.2939894986869	3
1494	244.84	11.384	1.0293	5.15345453429373	11.1526309622465	494	0.0520219500832813	0.0520219500832813	38.3460114487702	3
1495	240.9	16.943	1.0186	5.10143258421045	11.2046529123297	495	-0.0165303392788001	0.0165303392788001	38.362541788049	3
1496	236.01	23.307	1.022	5.11796292348925	11.1881225730509	496	-0.0116684747850346	0.0116684747850346	38.374210262834	3
1497	242.71	39.997	1.0244	5.12963139827428	11.1764540982659	497	0.0213922037725638	0.0213922037725638	38.3956024666066	3
1498	260.53	48.558	1.02	5.10823919450172	11.1978463020385	498	-0.0568838145770449	0.0568838145770449	38.4524862811837	3
1499	250.73	40.214	1.0317	5.16512300907876	11.1409624874614	499	-0.0739003403052205	0.0739003403052205	38.5263866214889	3
1500	255.64	46.025	1.0469	5.23902334938398	11.0670621471562	500	NA	NA	NA	3
