# Supplementary material for: Assessment of crusting effects on interrill erosion by laser scanning
Source: PeerJ. 2020 Jan 31;8:e8487. doi: 10.7717/peerj.8487 (PMC6996510; doi:10.7717/peerj.8487)
Supplement: Data S1 — Each has two transects and four subplots. [file peerj-08-8487-s001.zip › raw data for uploading/cs4plotc.txt]

x	y	z	cal	h	code	deltah	absh	cumsumh	number
1	325.4	248.5	1.2705	6.32613625018973	9.94202670329909	1	-0.0544528823301622	0.0544528823301622	0.0544528823301622	1
2	323.61	246.19	1.2817	6.3805891325199	9.88757382096892	2	0.173082375978016	0.173082375978016	0.227535258308178	1
3	323.24	241.44	1.2461	6.20750675654188	10.0606561969469	3	0.158982968946102	0.158982968946102	0.38651822725428	1
4	332.14	244.47	1.2134	6.04852378759578	10.219639165893	4	0.0189612715256811	0.0189612715256811	0.405479498779961	1
5	327.04	244.8	1.2095	6.0295625160701	10.2386004374187	5	-0.267888733606425	0.267888733606425	0.673368232386386	1
6	319.37	243.03	1.2646	6.29745124967652	9.9707117038123	6	0.396241956241809	0.396241956241809	1.06961018862819	1
7	324.75	238.23	1.1831	5.90120929343471	10.3669536600541	7	-0.239689919542592	0.239689919542592	1.30930010817079	1
8	330.81	240.95	1.2324	6.1408992129773	10.1272637405115	8	0.130297968432888	0.130297968432888	1.43959807660367	1
9	330.58	238.37	1.2056	6.01060124454441	10.2575617089444	9	0.00972372898752916	0.00972372898752916	1.4493218055912	1
10	336.43	234.03	1.2036	6.00087751555689	10.2672854379319	10	0.0899444931346434	0.0899444931346434	1.53926629872585	1
11	332.99	230.75	1.1851	5.91093302242224	10.3572299310666	11	-0.00680661029127094	0.00680661029127094	1.54607290901712	1
12	334.28	230.09	1.1865	5.91773963271351	10.3504233207753	12	-0.118629493647854	0.118629493647854	1.66470240266497	1
13	316.75	236.08	1.2109	6.03636912636137	10.2317938271275	13	-0.377766871165504	0.377766871165504	2.04246927383048	1
14	317.29	244.76	1.2886	6.41413599752687	9.85402695596195	14	0.0831378828433742	0.0831378828433742	2.12560715667385	1
15	315.46	246	1.2715	6.3309981146835	9.93716483880532	15	0.0739003403052205	0.0739003403052205	2.19950749697907	1
16	316.43	250.8	1.2563	6.25709777437828	10.0110651791105	16	-0.102099154369055	0.102099154369055	2.30160665134813	1
17	315.07	232.65	1.2773	6.35919692874733	9.90896602474149	17	0.253789326574509	0.253789326574509	2.55539597792263	1
18	330.54	239.62	1.2251	6.10540760217282	10.162755351316	18	0.0972372898752898	0.0972372898752898	2.65263326779792	1
19	334.1	243.07	1.2051	6.00817031229753	10.2599926411913	19	0.0121546612344119	0.0121546612344119	2.66478792903234	1
20	329.94	244.04	1.2026	5.99601565106312	10.2721473024257	20	0.0092375425381519	0.0092375425381519	2.67402547157049	1
21	330.77	231.89	1.2007	5.98677810852497	10.2813848449639	21	0.0500772042857758	0.0500772042857758	2.72410267585626	1
22	335	231.19	1.1904	5.93670090423919	10.3314620492496	22	-0.128353222635386	0.128353222635386	2.85245589849165	1
23	336.62	234.92	1.2168	6.06505412687458	10.2031088266142	23	0.109391951109703	0.109391951109703	2.96184784960135	1
24	339.44	240.84	1.1943	5.95566217576487	10.3125007777239	24	0.306297463107166	0.306297463107166	3.26814531270852	1
25	353.95	249.24	1.1313	5.64936471265771	10.6187982408311	25	-0.332551531373495	0.332551531373495	3.60069684408201	1
26	348.71	248.22	1.1997	5.9819162440312	10.2862467094576	26	0.0855688150902569	0.0855688150902569	3.68626565917227	1
27	356.81	256.55	1.1821	5.89634742894095	10.3718155245479	27	0.213435851276262	0.213435851276262	3.89970151044853	1
28	365.63	271.73	1.1382	5.68291157766468	10.5852513758241	28	-0.201767376491228	0.201767376491228	4.10146888693976	1
29	365.46	276.06	1.1797	5.88467895415591	10.3834839993329	29	0.0758450861027278	0.0758450861027278	4.17731397304249	1
30	363.39	276.08	1.1641	5.80883386805319	10.4593290854356	30	-0.111336696907209	0.111336696907209	4.2886506699497	1
31	360.42	250.52	1.187	5.92017056496039	10.3479923885284	31	0.00729279674064642	0.00729279674064642	4.29594346669034	1
32	360.2	249.87	1.1855	5.91287776821975	10.3552851852691	32	0.265457801359544	0.265457801359544	4.56140126804989	1
33	355.17	249.22	1.1309	5.6474199668602	10.6207429866286	33	0.0500772042857758	0.0500772042857758	4.61147847233566	1
34	354.55	251.65	1.1206	5.59734276257443	10.6708201909144	34	-0.524595178877194	0.524595178877194	5.13607365121286	1
35	349.52	257.55	1.2285	6.12193794145162	10.1462250120372	35	0.209060173231874	0.209060173231874	5.34513382444473	1
36	344.66	258.38	1.1855	5.91287776821975	10.3552851852691	36	0.151690172205452	0.151690172205452	5.49682399665018	1
37	352.68	259.96	1.1543	5.76118759601429	10.5069753574745	37	-0.0855688150902534	0.0855688150902534	5.58239281174044	1
38	356.5	255.51	1.1719	5.84675641110455	10.4214065423843	38	0.0427844075451276	0.0427844075451276	5.62517721928556	1
39	351.26	248	1.1631	5.80397200355942	10.4641909499294	39	-0.417634160014375	0.417634160014375	6.04281137929994	1
40	346.85	255.44	1.249	6.22160616357379	10.046556789915	40	0.137590765173538	0.137590765173538	6.18040214447348	1
41	343.11	256.66	1.2207	6.08401539840026	10.1841475550886	41	-0.106961018862819	0.106961018862819	6.2873631633363	1
42	351.15	264.72	1.2427	6.19097641726308	10.0771865362257	42	-0.355888480943566	0.355888480943566	6.64325164427986	1
43	332.19	267.34	1.3159	6.54686489820664	9.72129805528218	43	0.626694333246249	0.626694333246249	7.26994597752611	1
44	328.97	278.29	1.187	5.92017056496039	10.3479923885284	44	-0.149745426407947	0.149745426407947	7.41969140393406	1
45	352.04	265.86	1.2178	6.06991599136834	10.1982469621205	45	-0.0758450861027278	0.0758450861027278	7.49553649003679	1
46	347.37	270.58	1.2334	6.14576107747107	10.1224018760178	46	-0.00486186449376369	0.00486186449376369	7.50039835453055	1
47	347.88	270.65	1.2344	6.15062294196483	10.117540011524	47	0.2683749200558	0.2683749200558	7.76877327458635	1
48	346.67	275.66	1.1792	5.88224802190903	10.3859149315798	48	-0.308728395354045	0.308728395354045	8.07750166994039	1
49	334.23	269	1.2427	6.19097641726308	10.0771865362257	49	0.125922290388498	0.125922290388498	8.20342396032889	1
50	341.07	271.41	1.2168	6.06505412687458	10.2031088266142	50	0.446319160527587	0.446319160527587	8.64974312085648	1
51	361.86	270.95	1.125	5.61873496634699	10.6494279871418	51	-0.0379225430513657	0.0379225430513657	8.68766566390785	1
52	354.09	274.11	1.1328	5.65665750939836	10.6115054440905	52	-0.408396617476221	0.408396617476221	9.09606228138407	1
53	357.06	275.09	1.2168	6.06505412687458	10.2031088266142	53	-0.0807069505964897	0.0807069505964897	9.17676923198056	1
54	321.29	273.46	1.2334	6.14576107747107	10.1224018760178	54	-0.050077204285774	0.050077204285774	9.22684643626633	1
55	323.71	278.25	1.2437	6.19583828175684	10.072324671732	55	0.050077204285774	0.050077204285774	9.2769236405521	1
56	322.94	272.87	1.2334	6.14576107747107	10.1224018760178	56	-0.0641766113176914	0.0641766113176914	9.3411002518698	1
57	317.77	275.33	1.2466	6.20993768878876	10.0582252647001	57	0.075845086102726	0.075845086102726	9.41694533797252	1
58	322.41	270.06	1.231	6.13409260268603	10.1340703508028	58	-0.0471600855895158	0.0471600855895158	9.46410542356204	1
59	321.44	269.47	1.2407	6.18125268827555	10.0869102652133	59	-0.0354916108044812	0.0354916108044812	9.49959703436652	1
60	327.06	269.98	1.248	6.21674429908003	10.0514186544088	60	-0.144883561914183	0.144883561914183	9.6444805962807	1
61	323.91	250.19	1.2778	6.36162786099421	9.90653509249461	61	0.332065344924118	0.332065344924118	9.97654594120482	1
62	320.66	237.73	1.2095	6.0295625160701	10.2386004374187	62	-0.284905259334602	0.284905259334602	10.2614512005394	1
63	317.62	233.56	1.2681	6.3144677754047	9.95369517808412	63	0.242120851789474	0.242120851789474	10.5035720523289	1
64	324.63	234.6	1.2183	6.07234692361522	10.1958160298736	64	-0.149259239958573	0.149259239958573	10.6528312922875	1
65	321.01	240.73	1.249	6.22160616357379	10.046556789915	65	0.237258987295711	0.237258987295711	10.8900902795832	1
66	322.72	237.1	1.2002	5.98434717627809	10.2838157772107	66	-0.270805852302685	0.270805852302685	11.1608961318859	1
67	316.78	239.74	1.2559	6.25515302858077	10.013009924908	67	0.078762204798986	0.078762204798986	11.2396583366848	1
68	317.62	239.77	1.2397	6.17639082378178	10.091772129707	68	-0.111822883356584	0.111822883356584	11.3514812200414	1
69	324.05	244.55	1.2627	6.28821370713837	9.97994924635045	69	0.0286850005132102	0.0286850005132102	11.3801662205546	1
70	317.32	240.74	1.2568	6.25952870662516	10.0086342468637	70	-0.109391951109703	0.109391951109703	11.4895581716643	1
71	317.87	242.87	1.2793	6.36892065773486	9.89924229575396	71	0.116198561400974	0.116198561400974	11.6057567330653	1
72	324.06	243.04	1.2554	6.25272209633389	10.0154408571549	72	0.660241198253223	0.660241198253223	12.2659979313185	1
73	358.49	231.56	1.1196	5.59248089808066	10.6756820554082	73	0.294142801872754	0.294142801872754	12.5601407331913	1
74	357.94	230.59	1.0591	5.29833809620791	10.9698248572809	74	-0.408396617476221	0.408396617476221	12.9685373506675	1
75	361.22	232.32	1.1431	5.70673471368413	10.5614282398047	75	0.0593147468239277	0.0593147468239277	13.0278520974914	1
76	371.57	237.6	1.1309	5.6474199668602	10.6207429866286	76	0.0807069505964915	0.0807069505964915	13.1085590480879	1
77	372.16	231.08	1.1143	5.56671301626371	10.7014499372251	77	0.0359777972538566	0.0359777972538566	13.1445368453418	1
78	379.37	232.5	1.1069	5.53073521900985	10.737427734479	78	-0.209060173231872	0.209060173231872	13.3535970185737	1
79	376.7	241.71	1.1499	5.73979539224173	10.5283675612471	79	0.242120851789473	0.242120851789473	13.5957178703631	1
80	381.59	232.85	1.1001	5.49767454045226	10.7704884130366	80	-0.0452153397920103	0.0452153397920103	13.6409332101552	1
81	376.49	232.26	1.1094	5.54288988024427	10.7252730732446	81	0.0996682221221725	0.0996682221221725	13.7406014322773	1
82	384.66	242.19	1.0889	5.44322165812209	10.8249412953667	82	-0.0116684747850346	0.0116684747850346	13.7522699070624	1
83	392.64	244.75	1.0913	5.45489013290713	10.8132728205817	83	-0.1424526296673	0.1424526296673	13.8947225367297	1
84	399.66	245.31	1.1206	5.59734276257443	10.6708201909144	84	0.00486186449376369	0.00486186449376369	13.8995844012234	1
85	399.5	245.7	1.1196	5.59248089808066	10.6756820554082	85	0.223159580263792	0.223159580263792	14.1227439814872	1
86	401.9	247.74	1.0737	5.36932131781687	10.8988416356719	86	-0.0879997473371379	0.0879997473371379	14.2107437288244	1
87	401.94	259.01	1.0918	5.45732106515401	10.8108418883348	87	-0.0782760183496105	0.0782760183496105	14.289019747174	1
88	407.98	250.82	1.1079	5.53559708350362	10.7325658699852	88	-0.0758450861027242	0.0758450861027242	14.3648648332767	1
89	409.38	251.24	1.1235	5.61144216960635	10.6567207838825	89	0.123491358141617	0.123491358141617	14.4883561914183	1
90	401.68	245.04	1.0981	5.48795081146473	10.7802121420241	90	-0.180861359168039	0.180861359168039	14.6692175505863	1
91	409.79	240.82	1.1353	5.66881217063277	10.5993507828561	91	0.0763312725521033	0.0763312725521033	14.7455488231384	1
92	410.81	238.11	1.1196	5.59248089808066	10.6756820554082	92	0.182806104965545	0.182806104965545	14.928354928104	1
93	420.48	245.38	1.082	5.40967479311512	10.8584881603737	93	0.223159580263793	0.223159580263793	15.1515145083678	1
94	419.81	246.73	1.0361	5.18651521285133	11.0816477406375	94	-0.192529833953076	0.192529833953076	15.3440443423209	1
95	419.59	244.73	1.0757	5.3790450468044	10.8891179066844	95	-0.00486186449376369	0.00486186449376369	15.3489062068146	1
96	417.02	238.62	1.0767	5.38390691129817	10.8842560421907	96	0.152176358654827	0.152176358654827	15.5010825654695	1
97	418.71	237.58	1.0454	5.23173055264334	11.0364324008455	97	-0.050077204285774	0.050077204285774	15.5511597697552	1
98	424.12	232.85	1.0557	5.28180775692911	10.9863551965597	98	-0.0875135608877606	0.0875135608877606	15.638673330643	1
99	423.25	235.81	1.0737	5.36932131781687	10.8988416356719	99	0.246982716283238	0.246982716283238	15.8856560469262	1
100	447.59	247.57	1.0229	5.12233860153363	11.1458243519552	100	0.0209060173231883	0.0209060173231883	15.9065620642494	1
101	448.15	241.24	1.0186	5.10143258421045	11.1667303692784	101	-0.154121104452337	0.154121104452337	16.0606831687018	1
102	440.87	249.85	1.0503	5.25555368866278	11.012609264826	102	-0.289767123828366	0.289767123828366	16.3504502925301	1
103	410.69	231.41	1.1099	5.54532081249115	10.7228421409977	103	0.0427844075451276	0.0427844075451276	16.3932347000752	1
104	400.11	240.07	1.1011	5.50253640494602	10.7656265485428	104	-0.144883561914183	0.144883561914183	16.5381182619894	1
105	407.43	240.28	1.1309	5.6474199668602	10.6207429866286	105	-0.0379225430513639	0.0379225430513639	16.5760408050408	1
106	390.76	234.06	1.1387	5.68534250991157	10.5828204435773	106	0.225590512510674	0.225590512510674	16.8016313175515	1
107	385.95	242.07	1.0923	5.45975199740089	10.8084109560879	107	0.00486186449376547	0.00486186449376547	16.8064931820452	1
108	384.3	241.63	1.0913	5.45489013290713	10.8132728205817	108	-0.118629493647855	0.118629493647855	16.9251226756931	1
109	391.18	246.22	1.1157	5.57351962655498	10.6946433269338	109	0.111336696907209	0.111336696907209	17.0364593726003	1
110	373.28	245.75	1.0928	5.46218292964778	10.805980023841	110	-0.0734141538558468	0.0734141538558468	17.1098735264561	1
111	362.98	238.04	1.1079	5.53559708350362	10.7325658699852	111	-0.263513055562036	0.263513055562036	17.3733865820182	1
112	361.6	239.21	1.1621	5.79911013906566	10.4690528144232	112	-0.209060173231874	0.209060173231874	17.5824467552501	1
113	350.09	241.21	1.2051	6.00817031229753	10.2599926411913	113	-0.0403534752982448	0.0403534752982448	17.6228002305483	1
114	341.14	243.99	1.2134	6.04852378759578	10.219639165893	114	-0.0379225430513657	0.0379225430513657	17.6607227735997	1
115	348.12	238.42	1.2212	6.08644633064714	10.1817166228417	115	0.280043394840838	0.280043394840838	17.9407661684405	1
116	351.43	231.54	1.1636	5.8064029358063	10.4617600176825	116	0.228021444757555	0.228021444757555	18.1687876131981	1
117	346.25	230.05	1.1167	5.57838149104875	10.6897814624401	117	-0.31359025984781	0.31359025984781	18.4823778730459	1
118	349.25	234.06	1.1812	5.89197175089656	10.3761912025923	118	0.119115680097231	0.119115680097231	18.6014935531431	1
119	359.82	240.51	1.1567	5.77285607079933	10.4953068826895	119	0.165789579237369	0.165789579237369	18.7672831323805	1
120	372.65	237.18	1.1226	5.60706649156196	10.6610964619269	120	0.135646019376031	0.135646019376031	18.9029291517565	1
121	365	238.54	1.0947	5.47142047218593	10.7967424813029	121	-0.341789073911647	0.341789073911647	19.2447182256681	1
122	358.12	234.41	1.165	5.81320954609757	10.4549534073912	122	0.353457548696682	0.353457548696682	19.5981757743648	1
123	366.47	238.78	1.0923	5.45975199740089	10.8084109560879	123	-0.0758450861027278	0.0758450861027278	19.6740208604676	1
124	382.35	233.06	1.1079	5.53559708350362	10.7325658699852	124	-0.116198561400971	0.116198561400971	19.7902194218685	1
125	374.69	237.84	1.1318	5.65179564490459	10.6163673085842	125	0.0996682221221725	0.0996682221221725	19.8898876439907	1
126	387.12	239.67	1.1113	5.55212742278242	10.7160355307064	126	0.0899444931346451	0.0899444931346451	19.9798321371253	1
127	388.05	257.08	1.0928	5.46218292964778	10.805980023841	127	0.0763312725521033	0.0763312725521033	20.0561634096774	1
128	395.02	261.55	1.0771	5.38585165709567	10.8823112963931	128	-0.00243093224688273	0.00243093224688273	20.0585943419243	1
129	393.92	263.31	1.0776	5.38828258934255	10.8798803641463	129	-0.18766796945931	0.18766796945931	20.2462623113836	1
130	386.61	257.02	1.1162	5.57595055880186	10.692212394687	130	0.190098901706193	0.190098901706193	20.4363612130898	1
131	389.15	256.9	1.0771	5.38585165709567	10.8823112963931	131	-0.159469155395477	0.159469155395477	20.5958303684853	1
132	394.28	252.86	1.1099	5.54532081249115	10.7228421409977	132	-0.0330606785576002	0.0330606785576002	20.6288910470429	1
133	396.96	245.94	1.1167	5.57838149104875	10.6897814624401	133	-0.0520219500832795	0.0520219500832795	20.6809129971262	1
134	396.99	234.49	1.1274	5.63040344113203	10.6377595123568	134	0.0403534752982466	0.0403534752982466	20.7212664724244	1
135	397.71	234.82	1.1191	5.59004996583378	10.678112987655	135	0	0	20.7212664724244	1
136	396.78	257.61	1.1191	5.59004996583378	10.678112987655	136	0.137590765173535	0.137590765173535	20.858857237598	1
137	401.99	252.96	1.0908	5.45245920066025	10.8157037528286	137	-0.00486186449376369	0.00486186449376369	20.8637191020917	1
138	402.05	255.05	1.0918	5.45732106515401	10.8108418883348	138	-0.0831378828433724	0.0831378828433724	20.9468569849351	1
139	402.02	250.56	1.1089	5.54045894799738	10.7277040054914	139	0.0928616118309016	0.0928616118309016	21.039718596766	1
140	400.52	267.14	1.0898	5.44759733616648	10.8205656173223	140	0.177944240471781	0.177944240471781	21.2176628372378	1
141	424.43	279.15	1.0532	5.2696530956947	10.9985098577941	141	0.161413901192983	0.161413901192983	21.3790767384308	1
142	462.56	274.64	1.02	5.10823919450172	11.1599237589871	142	0.00486186449376547	0.00486186449376547	21.3839386029245	1
143	467	267.97	1.019	5.10337733000795	11.1647856234809	143	-0.0170165257281774	0.0170165257281774	21.4009551286527	1
144	473.18	266.32	1.0225	5.12039385573613	11.1477690977527	144	-0.0092375425381519	0.0092375425381519	21.4101926711909	1
145	480.13	262.21	1.0244	5.12963139827428	11.1385315552145	145	0.0330606785575984	0.0330606785575984	21.4432533497485	1
146	485.11	269.59	1.0176	5.09657071971668	11.1715922337721	146	-0.0189612715256811	0.0189612715256811	21.4622146212741	1
147	470.36	271.59	1.0215	5.11553199124236	11.1526309622465	147	-0.0116684747850364	0.0116684747850364	21.4738830960592	1
148	475.73	256.62	1.0239	5.1272004660274	11.1409624874614	148	0	0	21.4738830960592	1
149	473.89	252.37	1.0239	5.1272004660274	11.1409624874614	149	0.0257678818169538	0.0257678818169538	21.4996509778761	1
150	469.17	253.32	1.0186	5.10143258421045	11.1667303692784	150	-0.0116684747850346	0.0116684747850346	21.5113194526612	1
151	468.99	244.85	1.021	5.11310105899548	11.1550618944933	151	0.00486186449376369	0.00486186449376369	21.5161813171549	1
152	492.8	237.59	1.02	5.10823919450172	11.1599237589871	152	-0.00243093224688096	0.00243093224688096	21.5186122494018	1
153	493.81	230.61	1.0205	5.1106701267486	11.1574928267402	153	0.0116684747850329	0.0116684747850329	21.5302807241868	1
154	485	234.67	1.0181	5.09900165196356	11.1691613015253	154	-0.00437567804438643	0.00437567804438643	21.5346564022312	1
155	491.01	239.84	1.019	5.10337733000795	11.1647856234809	155	-0.00486186449376547	0.00486186449376547	21.539518266725	1
156	492.05	236.69	1.02	5.10823919450172	11.1599237589871	156	0	0	21.539518266725	1
157	490.93	243.61	1.02	5.10823919450172	11.1599237589871	157	-0.0165303392788001	0.0165303392788001	21.5560486060038	1
158	479.17	248.1	1.0234	5.12476953378052	11.1433934197083	158	0.00923754253815368	0.00923754253815368	21.565286148542	1
159	478.53	240.16	1.0215	5.11553199124236	11.1526309622465	159	0.00243093224688273	0.00243093224688273	21.5677170807888	1
160	474.54	241.22	1.021	5.11310105899548	11.1550618944933	160	0.00486186449376369	0.00486186449376369	21.5725789452826	1
161	479.53	248.77	1.02	5.10823919450172	11.1599237589871	161	-0.00729279674064642	0.00729279674064642	21.5798717420232	1
162	475.16	259.78	1.0215	5.11553199124236	11.1526309622465	162	0	0	21.5798717420232	1
163	484.39	255.59	1.0215	5.11553199124236	11.1526309622465	163	-0.0140994070319174	0.0140994070319174	21.5939711490552	1
164	488.35	256.34	1.0244	5.12963139827428	11.1385315552145	164	0.0238231360194447	0.0238231360194447	21.6177942850746	1
165	485.85	254.02	1.0195	5.10580826225484	11.162354691234	165	-0.00243093224688096	0.00243093224688096	21.6202252173215	1
166	479.92	252.3	1.02	5.10823919450172	11.1599237589871	166	-0.00243093224688096	0.00243093224688096	21.6226561495684	1
167	471	252.82	1.0205	5.1106701267486	11.1574928267402	167	0	0	21.6226561495684	1
168	487.5	255.99	1.0205	5.1106701267486	11.1574928267402	168	-0.00972372898753093	0.00972372898753093	21.6323798785559	1
169	491.95	255.06	1.0225	5.12039385573613	11.1477690977527	169	0.0072927967406482	0.0072927967406482	21.6396726752965	1
170	494.74	231.64	1.021	5.11310105899548	11.1550618944933	170	0.00972372898752916	0.00972372898752916	21.6493964042841	1
171	493.38	232.67	1.019	5.10337733000795	11.1647856234809	171	-0.00729279674064642	0.00729279674064642	21.6566892010247	1
172	485.73	238.38	1.0205	5.1106701267486	11.1574928267402	172	-0.00972372898753093	0.00972372898753093	21.6664129300123	1
173	477.52	235.03	1.0225	5.12039385573613	11.1477690977527	173	0	0	21.6664129300123	1
174	461.18	237.22	1.0225	5.12039385573613	11.1477690977527	174	0.0145855934812928	0.0145855934812928	21.6809985234935	1
175	470.02	243.95	1.0195	5.10580826225484	11.162354691234	175	-0.0145855934812928	0.0145855934812928	21.6955841169748	1
176	450.13	230.05	1.0225	5.12039385573613	11.1477690977527	176	0.00486186449376547	0.00486186449376547	21.7004459814686	1
177	454.21	230.04	1.0215	5.11553199124236	11.1526309622465	177	0.0121546612344119	0.0121546612344119	21.712600642703	1
178	438.59	238.34	1.019	5.10337733000795	11.1647856234809	178	-0.047646272038893	0.047646272038893	21.7602469147419	1
179	436.78	243.09	1.0288	5.15102360204684	11.117139351442	179	-0.125922290388502	0.125922290388502	21.8861692051304	1
180	440.35	246.06	1.0547	5.27694589243535	10.9912170610535	180	-0.158982968946098	0.158982968946098	22.0451521740765	1
181	427.83	245.23	1.0874	5.43592886138145	10.8322340921074	181	-0.0500772042857758	0.0500772042857758	22.0952293783623	1
182	432.38	238.87	1.0977	5.48600606566722	10.7821568878216	182	0.363667464133586	0.363667464133586	22.4588968424959	1
183	429.62	233.77	1.0229	5.12233860153363	11.1458243519552	183	-0.368043142177974	0.368043142177974	22.8269399846738	1
184	428.85	240.46	1.0986	5.49038174371161	10.7777812097772	184	0.377280684716128	0.377280684716128	23.20422066939	1
185	441.35	233.53	1.021	5.11310105899548	11.1550618944933	185	0.00486186449376369	0.00486186449376369	23.2090825338837	1
186	441.42	233.91	1.02	5.10823919450172	11.1599237589871	186	-0.0140994070319174	0.0140994070319174	23.2231819409157	1
187	462.71	238.8	1.0229	5.12233860153363	11.1458243519552	187	0.00923754253815368	0.00923754253815368	23.2324194834538	1
188	462.1	238.54	1.021	5.11310105899548	11.1550618944933	188	0.00486186449376369	0.00486186449376369	23.2372813479476	1
189	455.02	239.78	1.02	5.10823919450172	11.1599237589871	189	-0.00972372898752916	0.00972372898752916	23.2470050769351	1
190	463.66	247.55	1.022	5.11796292348925	11.1502000299996	190	-0.00680661029127094	0.00680661029127094	23.2538116872264	1
191	467.7	241.56	1.0234	5.12476953378052	11.1433934197083	191	0.00680661029127094	0.00680661029127094	23.2606182975176	1
192	466.08	231.89	1.022	5.11796292348925	11.1502000299996	192	0.0072927967406482	0.0072927967406482	23.2679110942583	1
193	469.95	230.64	1.0205	5.1106701267486	11.1574928267402	193	-0.00243093224688273	0.00243093224688273	23.2703420265052	1
194	447.42	236.84	1.021	5.11310105899548	11.1550618944933	194	-0.00486186449376547	0.00486186449376547	23.2752038909989	1
195	444.99	247.11	1.022	5.11796292348925	11.1502000299996	195	0.00243093224688273	0.00243093224688273	23.2776348232458	1
196	446.46	240.94	1.0215	5.11553199124236	11.1526309622465	196	-0.389435345950538	0.389435345950538	23.6670701691964	1
197	425.8	244.99	1.1016	5.5049673371929	10.7631956162959	197	0.0452153397920085	0.0452153397920085	23.7122855089884	1
198	421.9	245.27	1.0923	5.45975199740089	10.8084109560879	198	0.303866530860283	0.303866530860283	24.0161520398487	1
199	420.01	235.46	1.0298	5.15588546654061	11.1122774869482	199	-0.102099154369053	0.102099154369053	24.1182511942177	1
200	415.91	241.8	1.0508	5.25798462090966	11.0101783325792	200	-0.0593147468239277	0.0593147468239277	24.1775659410416	1
201	414.74	243.26	1.063	5.31729936773359	10.9508635857552	201	-0.27275059810019	0.27275059810019	24.4503165391418	1
202	411.14	231.53	1.1191	5.59004996583378	10.678112987655	202	-0.104530086615938	0.104530086615938	24.5548466257578	1
203	415.16	232.3	1.1406	5.69458005244972	10.5735829010391	203	0.239689919542592	0.239689919542592	24.7945365453004	1
204	432.21	239.94	1.0913	5.45489013290713	10.8132728205817	204	0.341789073911647	0.341789073911647	25.136325619212	1
205	447.02	234.9	1.021	5.11310105899548	11.1550618944933	205	0	0	25.136325619212	1
206	471.95	233.92	1.021	5.11310105899548	11.1550618944933	206	0	0	25.136325619212	1
207	484	238.43	1.021	5.11310105899548	11.1550618944933	207	-0.0072927967406482	0.0072927967406482	25.1436184159527	1
208	469.84	251.61	1.0225	5.12039385573613	11.1477690977527	208	0.00243093224688273	0.00243093224688273	25.1460493481995	1
209	472.44	250.65	1.022	5.11796292348925	11.1502000299996	209	-0.00243093224688273	0.00243093224688273	25.1484802804464	1
210	477.13	250.55	1.0225	5.12039385573613	11.1477690977527	210	0.0170165257281774	0.0170165257281774	25.1654968061746	1
211	486.1	248.99	1.019	5.10337733000795	11.1647856234809	211	-0.0121546612344119	0.0121546612344119	25.177651467409	1
212	480.23	253.63	1.0215	5.11553199124236	11.1526309622465	212	-0.00486186449376547	0.00486186449376547	25.1825133319028	1
213	488.73	266.71	1.0225	5.12039385573613	11.1477690977527	213	-0.00680661029127094	0.00680661029127094	25.189319942194	1
214	488.25	272.91	1.0239	5.1272004660274	11.1409624874614	214	0.0165303392788019	0.0165303392788019	25.2058502814728	1
215	493.64	270.46	1.0205	5.1106701267486	11.1574928267402	215	-0.00486186449376547	0.00486186449376547	25.2107121459666	1
216	490.36	267.07	1.0215	5.11553199124236	11.1526309622465	216	0.00243093224688273	0.00243093224688273	25.2131430782135	1
217	469.01	263.08	1.021	5.11310105899548	11.1550618944933	217	0.00972372898752916	0.00972372898752916	25.222866807201	1
218	465.84	264.26	1.019	5.10337733000795	11.1647856234809	218	-0.00729279674064642	0.00729279674064642	25.2301596039417	1
219	468.72	251.75	1.0205	5.1106701267486	11.1574928267402	219	-0.0072927967406482	0.0072927967406482	25.2374524006823	1
220	468.14	249.2	1.022	5.11796292348925	11.1502000299996	220	0	0	25.2374524006823	1
221	469.03	242.72	1.022	5.11796292348925	11.1502000299996	221	0.00243093224688273	0.00243093224688273	25.2398833329292	1
222	462.63	248.09	1.0215	5.11553199124236	11.1526309622465	222	-0.0855688150902552	0.0855688150902552	25.3254521480195	1
223	462.5	253.79	1.0391	5.20110080633262	11.0670621471562	223	0.0928616118309016	0.0928616118309016	25.4183137598504	1
224	461.5	274.49	1.02	5.10823919450172	11.1599237589871	224	-0.00243093224688096	0.00243093224688096	25.4207446920972	1
225	457.18	266.07	1.0205	5.1106701267486	11.1574928267402	225	-0.00972372898753093	0.00972372898753093	25.4304684210848	1
226	450.21	262.22	1.0225	5.12039385573613	11.1477690977527	226	-0.184750850763052	0.184750850763052	25.6152192718478	1
227	434.99	275.05	1.0605	5.30514470649918	10.9630182469896	227	0.101612967919678	0.101612967919678	25.7168322397675	1
228	427.91	273.88	1.0396	5.2035317385795	11.0646312149093	228	-0.377280684716126	0.377280684716126	26.0941129244836	1
229	411.91	273.82	1.1172	5.58081242329563	10.6873505301932	229	0.341789073911647	0.341789073911647	26.4359019983953	1
230	406.93	278.28	1.0469	5.23902334938398	11.0291396041048	230	-0.353457548696682	0.353457548696682	26.789359547092	1
231	411.94	275.92	1.1196	5.59248089808066	10.6756820554082	231	-0.0379225430513639	0.0379225430513639	26.8272820901433	1
232	411.49	275.28	1.1274	5.63040344113203	10.6377595123568	232	0.0471600855895176	0.0471600855895176	26.8744421757328	1
233	416.53	260.35	1.1177	5.58324335554251	10.6849195979463	233	0.327689666879728	0.327689666879728	27.2021318426126	1
234	417.47	253.95	1.0503	5.25555368866278	11.012609264826	234	-0.0734141538558433	0.0734141538558433	27.2755459964684	1
235	414.03	256.35	1.0654	5.32896784251863	10.9391951109702	235	-0.206629240984995	0.206629240984995	27.4821752374534	1
236	408.51	259.6	1.1079	5.53559708350362	10.7325658699852	236	0.102099154369057	0.102099154369057	27.5842743918225	1
237	404.12	265.66	1.0869	5.43349792913456	10.8346650243543	237	-0.365612209931093	0.365612209931093	27.9498866017535	1
238	377.55	246.51	1.1621	5.79911013906566	10.4690528144232	238	0.0330606785576002	0.0330606785576002	27.9829472803112	1
239	376.95	254.39	1.1553	5.76604946050806	10.5021134929808	239	0.201767376491228	0.201767376491228	28.1847146568024	1
240	373.07	250.65	1.1138	5.56428208401683	10.703880869472	240	0.0238231360194465	0.0238231360194465	28.2085377928218	1
241	378.08	232.33	1.1089	5.54045894799738	10.7277040054914	241	-0.339358141664764	0.339358141664764	28.5478959344866	1
242	369.32	255.66	1.1787	5.87981708966215	10.3883458638267	242	0.311159327600929	0.311159327600929	28.8590552620875	1
243	369.79	246.58	1.1147	5.56865776206122	10.6995051914276	243	-0.168706697933629	0.168706697933629	29.0277619600211	1
244	376.51	243.11	1.1494	5.73736445999485	10.530798493494	244	0.00486186449376369	0.00486186449376369	29.0326238245149	1
245	378.28	234.81	1.1484	5.73250259550108	10.5356603579877	245	-0.157038223148595	0.157038223148595	29.1896620476635	1
246	379.32	236.86	1.1807	5.88954081864968	10.3786221348391	246	0.157038223148595	0.157038223148595	29.3467002708121	1
247	386.36	231.42	1.1484	5.73250259550108	10.5356603579877	247	0.154121104452335	0.154121104452335	29.5008213752644	1
248	395.97	243.04	1.1167	5.57838149104875	10.6897814624401	248	0.0306297463107175	0.0306297463107175	29.5314511215752	1
249	393.81	248.91	1.1104	5.54775174473803	10.7204112087508	249	0.0855688150902569	0.0855688150902569	29.6170199366654	1
250	405.33	256.85	1.0928	5.46218292964778	10.805980023841	250	0.0952925440777843	0.0952925440777843	29.7123124807432	1
251	408.12	257.49	1.0732	5.36689038556999	10.9012725679188	251	0.258651191068273	0.258651191068273	29.9709636718115	1
252	420.44	247.6	1.02	5.10823919450172	11.1599237589871	252	-0.669478740791376	0.669478740791376	30.6404424126028	1
253	408.64	245.2	1.1577	5.77771793529309	10.4904450181957	253	0.514871449889664	0.514871449889664	31.1553138624925	1
254	414.74	246.97	1.0518	5.26284648540343	11.0053164680854	254	-0.218297715770028	0.218297715770028	31.3736115782625	1
255	417.81	251.07	1.0967	5.48114420117346	10.7870187523154	255	0.109391951109703	0.109391951109703	31.4830035293722	1
256	412.58	255.2	1.0742	5.37175225006375	10.8964107034251	256	-0.0379225430513657	0.0379225430513657	31.5209260724236	1
257	413.59	241.69	1.082	5.40967479311512	10.8584881603737	257	0.00437567804438999	0.00437567804438999	31.525301750468	1
258	401.3	240.15	1.0811	5.40529911507073	10.8628638384181	258	-0.104043900166563	0.104043900166563	31.6293456506346	1
259	400.08	246.72	1.1025	5.50934301523729	10.7588199382515	259	0.0306297463107175	0.0306297463107175	31.6599753969453	1
260	392.19	243.61	1.0962	5.47871326892657	10.7894496845622	260	-0.27275059810019	0.27275059810019	31.9327259950455	1
261	386.53	246.7	1.1523	5.75146386702677	10.5166990864621	261	-0.0238231360194465	0.0238231360194465	31.9565491310649	1
262	384.26	246.17	1.1572	5.77528700304621	10.4928759504426	262	-0.0121546612344101	0.0121546612344101	31.9687037922993	1
263	382.38	268.41	1.1597	5.78744166428062	10.4807212892082	263	0.121060425894736	0.121060425894736	32.0897642181941	1
264	382.43	277.69	1.1348	5.66638123838589	10.6017817151029	264	0.204198308738111	0.204198308738111	32.2939625269322	1
265	397.87	275.49	1.0928	5.46218292964778	10.805980023841	265	-0.140021697420419	0.140021697420419	32.4339842243526	1
266	396.43	279.34	1.1216	5.60220462706819	10.6659583264206	266	-0.0281988140638347	0.0281988140638347	32.4621830384164	1
267	389.99	267.89	1.1274	5.63040344113203	10.6377595123568	267	0.325258734632847	0.325258734632847	32.7874417730493	1
268	396.06	265.21	1.0605	5.30514470649918	10.9630182469896	268	-0.292198056075247	0.292198056075247	33.0796398291245	1
269	393.1	270.12	1.1206	5.59734276257443	10.6708201909144	269	0.289767123828366	0.289767123828366	33.3694069529529	1
270	386.85	275.26	1.061	5.30757563874606	10.9605873147428	270	-0.154607290901712	0.154607290901712	33.5240142438546	1
271	384.08	262.72	1.0928	5.46218292964778	10.805980023841	271	-0.116198561400974	0.116198561400974	33.6402128052556	1
272	392.64	269.65	1.1167	5.57838149104875	10.6897814624401	272	0.125922290388502	0.125922290388502	33.7661350956441	1
273	408.36	275.05	1.0908	5.45245920066025	10.8157037528286	273	-0.0145855934812928	0.0145855934812928	33.7807206891254	1
274	414.1	278.89	1.0938	5.46704479414154	10.8011181593473	274	-0.0471600855895158	0.0471600855895158	33.8278807747149	1
275	415.28	276.86	1.1035	5.51420487973106	10.7539580737578	275	0.408396617476219	0.408396617476219	34.2362773921911	1
276	420.84	269.34	1.0195	5.10580826225484	11.162354691234	276	-0.0573700010264204	0.0573700010264204	34.2936473932175	1
277	424.55	271.49	1.0313	5.16317826328126	11.1049846902076	277	-0.132728900679771	0.132728900679771	34.4263762938973	1
278	422.48	279	1.0586	5.29590716396103	10.9722557895278	278	-0.075845086102726	0.075845086102726	34.50222138	1
279	422.67	265.31	1.0742	5.37175225006375	10.8964107034251	279	0.121060425894736	0.121060425894736	34.6232818058947	1
280	413.62	264.68	1.0493	5.25069182416902	11.0174711293198	280	-0.0140994070319174	0.0140994070319174	34.6373812129267	1
281	421.06	258.69	1.0522	5.26479123120094	11.0033717222879	281	-0.204198308738111	0.204198308738111	34.8415795216648	1
282	405.47	252.84	1.0942	5.46898953993905	10.7991734135498	282	0.0899444931346434	0.0899444931346434	34.9315240147994	1
283	404.15	255.12	1.0757	5.3790450468044	10.8891179066844	283	-0.0948063576284088	0.0948063576284088	35.0263303724278	1
284	412.93	270.3	1.0952	5.47385140443281	10.794311549056	284	0.0306297463107175	0.0306297463107175	35.0569601187385	1
285	409.94	269.98	1.0889	5.44322165812209	10.8249412953667	285	0.0782760183496087	0.0782760183496087	35.1352361370882	1
286	408.14	266.2	1.0728	5.36494563977248	10.9032173137163	286	0.0072927967406482	0.0072927967406482	35.1425289338288	1
287	420.98	266.4	1.0713	5.35765284303184	10.910510110457	287	-0.204198308738111	0.204198308738111	35.3467272425669	1
288	414.82	275.54	1.1133	5.56185115176995	10.7063118017189	288	0.197148605222152	0.197148605222152	35.5438758477891	1
289	423.37	278.35	0.12305	0.747389836819622	10.903460406941	289	0.197148605222152	0.197148605222152	35.7410244530112	1
290	430.05	267.53	1.0322	5.16755394132564	11.1006090121632	290	-0.306297463107168	0.306297463107168	36.0473219161184	1
291	424.91	275.65	1.0952	5.47385140443281	10.794311549056	291	0.149259239958571	0.149259239958571	36.196581156077	1
292	427.99	270.11	1.0645	5.32459216447424	10.9435707890146	292	-0.0209060173231865	0.0209060173231865	36.2174871734001	1
293	428.29	269.87	1.0688	5.34549818179743	10.9226647716914	293	-0.142452629667302	0.142452629667302	36.3599398030674	1
294	424.95	249.33	1.0981	5.48795081146473	10.7802121420241	294	0.0281988140638347	0.0281988140638347	36.3881386171313	1
295	425.8	249.97	1.0923	5.45975199740089	10.8084109560879	295	0.118629493647855	0.118629493647855	36.5067681107791	1
296	428.32	247.26	1.0679	5.34112250375304	10.9270404497358	296	-0.0972372898752916	0.0972372898752916	36.6040054006544	1
297	428.27	252.51	1.0879	5.43835979362833	10.8298031598605	297	0.118629493647855	0.118629493647855	36.7226348943023	1
298	439.64	241.53	1.0635	5.31973029998047	10.9484326535083	298	0.209060173231876	0.209060173231876	36.9316950675342	1
299	443.46	241.54	1.0205	5.1106701267486	11.1574928267402	299	-0.20176737649123	0.20176737649123	37.1334624440254	1
300	430.08	252.1	1.062	5.31243750323983	10.955725450249	300	0.0899444931346434	0.0899444931346434	37.22340693716	1
301	438.02	253.57	1.0435	5.22249301010518	11.0456699433836	301	-0.154121104452335	0.154121104452335	37.3775280416124	1
302	423.89	240.77	1.0752	5.37661411455752	10.8915488389313	302	0.261082123315155	0.261082123315155	37.6386101649275	1
303	434.01	259.02	1.0215	5.11553199124236	11.1526309622465	303	0.00729279674064642	0.00729279674064642	37.6459029616682	1
304	434.11	258.56	1.02	5.10823919450172	11.1599237589871	304	-0.0452153397920103	0.0452153397920103	37.6911183014602	1
305	434.27	255.03	1.0293	5.15345453429373	11.1147084191951	305	-0.0165303392788001	0.0165303392788001	37.707648640739	1
306	439.49	253.77	1.0327	5.16998487357253	11.0981780799163	306	0.0165303392788001	0.0165303392788001	37.7241789800178	1
307	429.76	258.58	1.0293	5.15345453429373	11.1147084191951	307	0.0140994070319174	0.0140994070319174	37.7382783870497	1
308	436.93	266.39	1.0264	5.13935512726181	11.128807826227	308	0.0262540682663293	0.0262540682663293	37.764532455316	1
309	442.37	269.61	1.021	5.11310105899548	11.1550618944933	309	0.00243093224688273	0.00243093224688273	37.7669633875629	1
310	444.8	274.88	1.0205	5.1106701267486	11.1574928267402	310	-0.00243093224688273	0.00243093224688273	37.7693943198098	1
311	435.34	266.7	1.021	5.11310105899548	11.1550618944933	311	0.0140994070319156	0.0140994070319156	37.7834937268417	1
312	438.93	258.21	1.0181	5.09900165196356	11.1691613015253	312	-0.187181783009933	0.187181783009933	37.9706755098516	1
313	444.28	257.76	1.0566	5.2861834349735	10.9819795185153	313	0.173082375978018	0.173082375978018	38.1437578858297	1
314	449.57	260.28	1.021	5.11310105899548	11.1550618944933	314	-0.0140994070319191	0.0140994070319191	38.1578572928616	1
315	449.08	256.88	1.0239	5.1272004660274	11.1409624874614	315	-0.0262540682663275	0.0262540682663275	38.1841113611279	1
316	445.9	257.02	1.0293	5.15345453429373	11.1147084191951	316	0.0354916108044812	0.0354916108044812	38.2196029719324	1
317	447.3	257.46	1.022	5.11796292348925	11.1502000299996	317	-0.0972372898752898	0.0972372898752898	38.3168402618077	1
318	445.41	257.56	1.042	5.21520021336454	11.0529627401243	318	-0.121060425894736	0.121060425894736	38.4379006877024	1
319	446.93	259.58	1.0669	5.33626063925927	10.9319023142295	319	0.223159580263792	0.223159580263792	38.6610602679662	1
320	456.06	255.52	1.021	5.11310105899548	11.1550618944933	320	-0.073414153855845	0.073414153855845	38.734474421822	1
321	455.98	256.73	1.0361	5.18651521285133	11.0816477406375	321	-0.0452153397920121	0.0452153397920121	38.7796897616141	1
322	452.87	256.32	1.0454	5.23173055264334	11.0364324008455	322	0.113767629154092	0.113767629154092	38.8934573907681	1
323	455.51	248.9	1.022	5.11796292348925	11.1502000299996	323	0.0121546612344101	0.0121546612344101	38.9056120520026	1
324	454.7	242.8	1.0195	5.10580826225484	11.162354691234	324	-0.0213922037725638	0.0213922037725638	38.9270042557751	1
325	457.07	245.65	1.0239	5.1272004660274	11.1409624874614	325	0.00923754253815368	0.00923754253815368	38.9362417983133	1
326	456.79	254.94	1.022	5.11796292348925	11.1502000299996	326	-0.0661213571151986	0.0661213571151986	39.0023631554285	1
327	450.97	252.38	1.0356	5.18408428060444	11.0840786728844	327	0.0734141538558468	0.0734141538558468	39.0757773092843	1
328	452.24	266.64	1.0205	5.1106701267486	11.1574928267402	328	-0.491534500319595	0.491534500319595	39.5673118096039	1
329	448.21	259.62	1.1216	5.60220462706819	10.6659583264206	329	0.484241703578947	0.484241703578947	40.0515535131829	1
330	439.71	263.8	1.022	5.11796292348925	11.1502000299996	330	-0.00923754253815368	0.00923754253815368	40.060791055721	1
331	440.31	263.63	1.0239	5.1272004660274	11.1409624874614	331	0.0116684747850364	0.0116684747850364	40.0724595305061	1
332	436.68	266.05	1.0215	5.11553199124236	11.1526309622465	332	-0.132728900679773	0.132728900679773	40.2051884311858	1
333	435.79	272.69	1.0488	5.24826089192214	11.0199020615667	333	-0.190098901706193	0.190098901706193	40.395287332892	1
334	426.02	276.75	1.0879	5.43835979362833	10.8298031598605	334	0.244551784036357	0.244551784036357	40.6398391169284	1
335	432.03	267.89	1.0376	5.19380800959197	11.0743549438968	335	0.0452153397920085	0.0452153397920085	40.6850544567204	1
336	440.61	276.28	1.0283	5.14859266979996	11.1195702836889	336	-0.232883309251321	0.232883309251321	40.9179377659717	1
337	434.91	274.73	1.0762	5.38147597905128	10.8866869744375	337	0.152176358654831	0.152176358654831	41.0701141246265	1
338	435.09	269.8	1.0449	5.22929962039645	11.0388633330924	338	0.0661213571151968	0.0661213571151968	41.1362354817417	1
339	433.92	268.84	1.0313	5.16317826328126	11.1049846902076	339	-0.0233369495700693	0.0233369495700693	41.1595724313118	1
340	437.82	260.01	1.0361	5.18651521285133	11.0816477406375	340	0.0899444931346434	0.0899444931346434	41.2495169244465	1
341	445.94	261.14	1.0176	5.09657071971668	11.1715922337721	341	-0.0281988140638347	0.0281988140638347	41.2777157385103	1
342	443.08	269.83	1.0234	5.12476953378052	11.1433934197083	342	0.0116684747850364	0.0116684747850364	41.2893842132953	1
343	460.77	273.99	1.021	5.11310105899548	11.1550618944933	343	-0.0140994070319191	0.0140994070319191	41.3034836203272	1
344	453.61	273.18	1.0239	5.1272004660274	11.1409624874614	344	0.0281988140638347	0.0281988140638347	41.3316824343911	1
345	461.26	277.36	1.0181	5.09900165196356	11.1691613015253	345	-0.0165303392787983	0.0165303392787983	41.3482127736699	1
346	446.03	275.96	1.0215	5.11553199124236	11.1526309622465	346	0.0121546612344119	0.0121546612344119	41.3603674349043	1
347	442.75	277.12	1.019	5.10337733000795	11.1647856234809	347	-0.0121546612344119	0.0121546612344119	41.3725220961387	1
348	442.88	274.06	1.0215	5.11553199124236	11.1526309622465	348	0.00486186449376547	0.00486186449376547	41.3773839606325	1
349	459.33	273.4	1.0205	5.1106701267486	11.1574928267402	349	0.00486186449376191	0.00486186449376191	41.3822458251262	1
350	458.37	267.64	1.0195	5.10580826225484	11.162354691234	350	0.00923754253815368	0.00923754253815368	41.3914833676644	1
351	459.28	267.94	1.0176	5.09657071971668	11.1715922337721	351	-0.0165303392787983	0.0165303392787983	41.4080137069432	1
352	459.48	247	1.021	5.11310105899548	11.1550618944933	352	-0.0140994070319191	0.0140994070319191	41.4221131139751	1
353	454.64	240.65	1.0239	5.1272004660274	11.1409624874614	353	-0.0879997473371361	0.0879997473371361	41.5101128613122	1
354	452.63	235.08	1.042	5.21520021336454	11.0529627401243	354	0.0904306795840188	0.0904306795840188	41.6005435408963	1
355	462.42	232.47	1.0234	5.12476953378052	11.1433934197083	355	0.0116684747850364	0.0116684747850364	41.6122120156813	1
356	470.79	231.04	1.021	5.11310105899548	11.1550618944933	356	0.00243093224688273	0.00243093224688273	41.6146429479282	1
357	486.56	232.18	1.0205	5.1106701267486	11.1574928267402	357	-0.0072927967406482	0.0072927967406482	41.6219357446688	1
358	485.36	237	1.022	5.11796292348925	11.1502000299996	358	0.00243093224688273	0.00243093224688273	41.6243666769157	1
359	486.46	238.11	1.0215	5.11553199124236	11.1526309622465	359	0.00243093224688273	0.00243093224688273	41.6267976091626	1
360	490.44	243.38	1.021	5.11310105899548	11.1550618944933	360	0.00486186449376369	0.00486186449376369	41.6316594736563	1
361	488.41	246.02	1.02	5.10823919450172	11.1599237589871	361	0	0	41.6316594736563	1
362	494.47	249.09	1.02	5.10823919450172	11.1599237589871	362	-0.00972372898752916	0.00972372898752916	41.6413832026439	1
363	474.83	256.82	1.022	5.11796292348925	11.1502000299996	363	0.0145855934812946	0.0145855934812946	41.6559687961252	1
364	468.92	254.01	1.019	5.10337733000795	11.1647856234809	364	-0.00486186449376547	0.00486186449376547	41.6608306606189	1
365	477.96	252.51	1.02	5.10823919450172	11.1599237589871	365	0.00486186449376547	0.00486186449376547	41.6656925251127	1
366	474.58	250.95	1.019	5.10337733000795	11.1647856234809	366	-0.00729279674064642	0.00729279674064642	41.6729853218533	1
367	465.29	257.3	1.0205	5.1106701267486	11.1574928267402	367	0	0	41.6729853218533	1
368	461.76	265.5	1.0205	5.1106701267486	11.1574928267402	368	-0.0072927967406482	0.0072927967406482	41.680278118594	1
369	464.57	275.51	1.022	5.11796292348925	11.1502000299996	369	0.00243093224688273	0.00243093224688273	41.6827090508409	1
370	462.01	279.64	1.0215	5.11553199124236	11.1526309622465	370	0.00972372898752738	0.00972372898752738	41.6924327798284	1
371	469.44	264.03	1.0195	5.10580826225484	11.162354691234	371	-0.00243093224688096	0.00243093224688096	41.6948637120753	1
372	484.6	267.64	1.02	5.10823919450172	11.1599237589871	372	-0.00972372898752916	0.00972372898752916	41.7045874410628	1
373	486.62	263.56	1.022	5.11796292348925	11.1502000299996	373	0	0	41.7045874410628	1
374	479.41	258.62	1.022	5.11796292348925	11.1502000299996	374	0.00486186449376547	0.00486186449376547	41.7094493055566	1
375	472.71	267.73	1.021	5.11310105899548	11.1550618944933	375	-0.00923754253815368	0.00923754253815368	41.7186868480947	1
376	467.64	272.87	1.0229	5.12233860153363	11.1458243519552	376	0.00194474579750548	0.00194474579750548	41.7206315938922	1
377	489.33	260.75	1.0225	5.12039385573613	11.1477690977527	377	0.0072927967406482	0.0072927967406482	41.7279243906329	1
378	490.74	249.2	1.021	5.11310105899548	11.1550618944933	378	0.00243093224688273	0.00243093224688273	41.7303553228798	1
379	485.44	251.55	1.0205	5.1106701267486	11.1574928267402	379	-0.00486186449376547	0.00486186449376547	41.7352171873735	1
380	486.55	269.63	1.0215	5.11553199124236	11.1526309622465	380	-0.00243093224688273	0.00243093224688273	41.7376481196204	1
381	493.63	271.57	1.022	5.11796292348925	11.1502000299996	381	0.00972372898752916	0.00972372898752916	41.7473718486079	1
382	494.36	268.71	1.02	5.10823919450172	11.1599237589871	382	-0.0140994070319174	0.0140994070319174	41.7614712556399	1
383	492.52	277.21	1.0229	5.12233860153363	11.1458243519552	383	0.00680661029127094	0.00680661029127094	41.7682778659311	1
384	483.33	274.71	1.0215	5.11553199124236	11.1526309622465	384	0.00486186449376547	0.00486186449376547	41.7731397304249	1
385	477.76	274.78	1.0205	5.1106701267486	11.1574928267402	385	0	0	41.7731397304249	1
386	478.25	279.73	1.0205	5.1106701267486	11.1574928267402	386	-0.00243093224688273	0.00243093224688273	41.7755706626718	1
387	480.22	275.68	1.021	5.11310105899548	11.1550618944933	387	-0.0140994070319191	0.0140994070319191	41.7896700697037	1
388	466.67	277.88	1.0239	5.1272004660274	11.1409624874614	388	0.0116684747850364	0.0116684747850364	41.8013385444887	1
389	473.4	275.05	1.0215	5.11553199124236	11.1526309622465	389	-0.00680661029127094	0.00680661029127094	41.80814515478	1
390	466.88	279.52	1.0229	5.12233860153363	11.1458243519552	390	0	0	41.80814515478	1
391	458.11	266.68	1.0229	5.12233860153363	11.1458243519552	391	0.0165303392787983	0.0165303392787983	41.8246754940588	1
392	449.9	275.3	1.0195	5.10580826225484	11.162354691234	392	-0.0996682221221725	0.0996682221221725	41.924343716181	1
393	443.5	276.95	1.04	5.20547648437701	11.0626864691118	393	-0.114253815603465	0.114253815603465	42.0385975317844	1
394	429.95	275.38	1.0635	5.31973029998047	10.9484326535083	394	-0.144883561914183	0.144883561914183	42.1834810936986	1
395	419.53	263.29	1.0933	5.46461386189466	10.8035490915942	395	-0.253789326574507	0.253789326574507	42.4372704202731	1
396	392.67	277.84	1.1455	5.71840318846917	10.5497597650197	396	-0.0238231360194483	0.0238231360194483	42.4610935562926	1
397	391.99	278.19	1.1504	5.74222632448861	10.5259366290002	397	0.152176358654831	0.152176358654831	42.6132699149474	1
398	399.19	275.63	1.1191	5.59004996583378	10.678112987655	398	0.267888733606425	0.267888733606425	42.8811586485538	1
399	390.71	275.16	1.064	5.32216123222736	10.9460017212615	399	-0.220728648016909	0.220728648016909	43.1018872965708	1
400	394.57	267.64	1.1094	5.54288988024427	10.7252730732446	400	0.0690384758114551	0.0690384758114551	43.1709257723822	1
401	403.72	259.71	1.0952	5.47385140443281	10.794311549056	401	-0.0379225430513621	0.0379225430513621	43.2088483154336	1
402	408.94	260.29	1.103	5.51177394748417	10.7563890060046	402	0.232397122801945	0.232397122801945	43.4412454382355	1
403	414.26	251.9	1.0552	5.27937682468223	10.9887861288066	403	-0.0354916108044812	0.0354916108044812	43.47673704904	1
404	414.91	255.34	1.0625	5.31486843548671	10.9532945180021	404	-0.204198308738111	0.204198308738111	43.6809353577781	1
405	408.74	252.6	1.1045	5.51906674422482	10.749096209264	405	0.0354916108044812	0.0354916108044812	43.7164269685826	1
406	415.34	261.44	1.0972	5.48357513342034	10.7845878200685	406	0.194960766199957	0.194960766199957	43.9113877347825	1
407	426.86	274.41	1.0571	5.28861436722038	10.9795485862684	407	-0.00243093224688273	0.00243093224688273	43.9138186670294	1
408	426.77	266.3	1.0576	5.29104529946726	10.9771176540216	408	0.11376762915409	0.11376762915409	44.0275862961835	1
409	417.08	268.67	1.0342	5.17727767031317	11.0908852831756	409	-0.118629493647854	0.118629493647854	44.1462157898314	1
410	405.83	267.37	1.0586	5.29590716396103	10.9722557895278	410	-0.284905259334602	0.284905259334602	44.431121049166	1
411	391.14	266.68	1.1172	5.58081242329563	10.6873505301932	411	0.0189612715256828	0.0189612715256828	44.4500823206917	1
412	383.29	272.03	1.1133	5.56185115176995	10.7063118017189	412	-0.118629493647855	0.118629493647855	44.5687118143395	1
413	374.94	275.85	1.1377	5.6804806454178	10.587682308071	413	-0.0189612715256828	0.0189612715256828	44.5876730858652	1
414	377.31	265.89	1.1416	5.69944191694348	10.5687210365453	414	0.225590512510674	0.225590512510674	44.8132635983759	1
415	371.02	247.31	1.0952	5.47385140443281	10.794311549056	415	-0.351512802899174	0.351512802899174	45.164776401275	1
416	357.38	260.16	1.1675	5.82536420733198	10.4427987461568	416	-0.0617456790708086	0.0617456790708086	45.2265220803459	1
417	361.54	262.65	1.1802	5.88710988640279	10.381053067086	417	0.130784154882264	0.130784154882264	45.3573062352281	1
418	363.78	269.17	1.1533	5.75632573152053	10.5118372219683	418	0.104530086615938	0.104530086615938	45.4618363218441	1
419	374.18	272.3	1.1318	5.65179564490459	10.6163673085842	419	0.0875135608877624	0.0875135608877624	45.5493498827318	1
420	390.23	277.85	1.1138	5.56428208401683	10.703880869472	420	-0.0875135608877624	0.0875135608877624	45.6368634436196	1
421	373.53	275.09	1.1318	5.65179564490459	10.6163673085842	421	-0.458473821761995	0.458473821761995	46.0953372653816	1
422	339.31	273.41	1.2261	6.11026946666659	10.1578934868222	422	-0.353457548696682	0.353457548696682	46.4487948140783	1
423	335.36	274.66	1.2988	6.46372701536327	9.80443593812555	423	0.0281988140638347	0.0281988140638347	46.4769936281421	1
424	332.85	271.62	1.293	6.43552820129943	9.83263475218939	424	0.346650938405411	0.346650938405411	46.8236445665475	1
425	324.47	255.32	1.2217	6.08887726289402	10.1792856905948	425	-0.0140994070319174	0.0140994070319174	46.8377439735794	1
426	327.18	256.96	1.2246	6.10297666992594	10.1651862835629	426	0.0666075435645741	0.0666075435645741	46.904351517144	1
427	321.33	257.24	1.2109	6.03636912636137	10.2317938271275	427	-0.292198056075248	0.292198056075248	47.1965495732192	1
428	323.08	262.84	1.271	6.32856718243661	9.9395957710522	428	0.0311159327600947	0.0311159327600947	47.2276655059793	1
429	330.58	261.08	1.2646	6.29745124967652	9.9707117038123	429	0.317965937892199	0.317965937892199	47.5456314438715	1
430	348.17	274.92	1.1992	5.97948531178432	10.2886776417045	430	-0.0972372898752898	0.0972372898752898	47.6428687337468	1
431	341.66	264.61	1.2192	6.07672260165961	10.1914403518292	431	-0.0525081365326567	0.0525081365326567	47.6953768702795	1
432	340.11	268.54	1.23	6.12923073819227	10.1389322152966	432	-0.161413901192985	0.161413901192985	47.8567907714725	1
433	335.65	260.27	1.2632	6.29064463938525	9.97751831410357	433	0.311159327600931	0.311159327600931	48.1679500990734	1
434	341.08	274.61	1.1992	5.97948531178432	10.2886776417045	434	-0.175999494674276	0.175999494674276	48.3439495937477	1
435	337.92	271.73	1.2354	6.1554848064586	10.1126781470302	435	0.0121546612344101	0.0121546612344101	48.3561042549821	1
436	323.93	275.8	1.2329	6.14333014522419	10.1248328082646	436	-0.268374920055802	0.268374920055802	48.6244791750379	1
437	316.39	263.93	1.2881	6.41170506527999	9.85645788820883	437	0.0568838145770467	0.0568838145770467	48.6813629896149	1
438	318.53	261.77	1.2764	6.35482125070294	9.91334170278588	438	0.135646019376031	0.135646019376031	48.817009008991	1
439	334.37	270.76	1.2485	6.21917523132691	10.0489877221619	439	-0.00486186449376547	0.00486186449376547	48.8218708734847	1
440	327.69	270.21	1.2495	6.22403709582068	10.0441258576681	440	-0.1589829689461	0.1589829689461	48.9808538424308	1
441	329.15	261.28	1.2822	6.38302006476678	9.88514288872204	441	0.0452153397920103	0.0452153397920103	49.0260691822228	1
442	327.92	260.43	1.2729	6.33780472497477	9.93035822851405	442	0.0403534752982466	0.0403534752982466	49.0664226575211	1
443	326.25	260.63	1.2646	6.29745124967652	9.9707117038123	443	0.0403534752982448	0.0403534752982448	49.1067761328193	1
444	317.57	267.76	1.2563	6.25709777437828	10.0110651791105	444	0.168220511484252	0.168220511484252	49.2749966443036	1
445	323.72	256.73	1.2217	6.08887726289402	10.1792856905948	445	0	0	49.2749966443036	1
446	337.47	254.47	1.2217	6.08887726289402	10.1792856905948	446	0.211248012254069	0.211248012254069	49.4862446565576	1
447	338.61	266.36	0.13818	0.820949846610279	10.3905337028489	447	0.211248012254069	0.211248012254069	49.6974926688117	1
448	353.08	271.4	1.1348	5.66638123838589	10.6017817151029	448	0.00729279674064642	0.00729279674064642	49.7047854655524	1
449	361.14	271.82	1.1333	5.65908844164524	10.6090745118436	449	-0.140021697420419	0.140021697420419	49.8448071629728	1
450	365.7	279.58	1.1621	5.79911013906566	10.4690528144232	450	-0.075845086102726	0.075845086102726	49.9206522490755	1
451	367.95	275.94	1.1777	5.87495522516838	10.3932077283204	451	0.229966190555063	0.229966190555063	50.1506184396306	1
452	362.56	273.98	1.1304	5.64498903461332	10.6231739188755	452	-0.0875135608877624	0.0875135608877624	50.2381320005183	1
453	356.02	269.1	1.1484	5.73250259550108	10.5356603579877	453	0.135159832926655	0.135159832926655	50.373291833445	1
454	383.86	257.63	1.1206	5.59734276257443	10.6708201909144	454	0.00729279674064642	0.00729279674064642	50.3805846301856	1
455	383.64	258.82	1.1191	5.59004996583378	10.678112987655	455	-0.00243093224688273	0.00243093224688273	50.3830155624325	1
456	377.95	258.17	1.1196	5.59248089808066	10.6756820554082	456	-0.35637466739294	0.35637466739294	50.7393902298255	1
457	362.17	263.52	1.1929	5.9488555654736	10.3193073880152	457	0.0831378828433742	0.0831378828433742	50.8225281126688	1
458	355.91	260.11	1.1758	5.86571768263023	10.4024452708586	458	0.289767123828366	0.289767123828366	51.1122952364972	1
459	386.01	257.07	1.1162	5.57595055880186	10.692212394687	459	0.0972372898752898	0.0972372898752898	51.2095325263725	1
460	385.49	261.46	1.0962	5.47871326892657	10.7894496845622	460	-0.230452377004438	0.230452377004438	51.4399849033769	1
461	377.81	268.23	1.1436	5.70916564593101	10.5589973075578	461	0.0641766113176914	0.0641766113176914	51.5041615146946	1
462	382.58	265.6	1.1304	5.64498903461332	10.6231739188755	462	0.0714694080583378	0.0714694080583378	51.575630922753	1
463	376.5	262.93	1.1157	5.57351962655498	10.6946433269338	463	-0.235314241498202	0.235314241498202	51.8109451642512	1
464	369.18	276	1.1641	5.80883386805319	10.4593290854356	464	0	0	51.8109451642512	1
465	360.76	267.51	1.1641	5.80883386805319	10.4593290854356	465	-0.108905764660328	0.108905764660328	51.9198509289115	1
466	361.23	251.44	1.1865	5.91773963271351	10.3504233207753	466	0.24698271628324	0.24698271628324	52.1668336451947	1
467	366.56	251.71	1.1357	5.67075691643027	10.5974060370585	467	-0.21392203772564	0.21392203772564	52.3807556829204	1
468	366.31	254.45	1.1797	5.88467895415591	10.3834839993329	468	-0.125922290388502	0.125922290388502	52.5066779733089	1
469	362.84	254.21	1.2056	6.01060124454441	10.2575617089444	469	-0.0996682221221725	0.0996682221221725	52.606346195431	1
470	356.53	265.61	1.2261	6.11026946666659	10.1578934868222	470	0.34422000615853	0.34422000615853	52.9505662015896	1
471	359.11	259.75	1.1553	5.76604946050806	10.5021134929808	471	-0.206629240984993	0.206629240984993	53.1571954425746	1
472	362.21	265.29	1.1978	5.97267870149305	10.2954842519958	472	0.0807069505964915	0.0807069505964915	53.2379023931711	1
473	359.86	257.95	1.1812	5.89197175089656	10.3761912025923	473	0.180861359168041	0.180861359168041	53.4187637523391	1
474	364.67	259.15	1.144	5.71111039172852	10.5570525617603	474	-0.216352969972522	0.216352969972522	53.6351167223116	1
475	351.69	233.58	1.1885	5.92746336170104	10.3406995917878	475	-0.185237037212428	0.185237037212428	53.820353759524	1
476	351.17	246.23	1.2266	6.11270039891347	10.1554625545754	476	0.0213922037725638	0.0213922037725638	53.8417459632966	1
477	350.35	237.18	1.2222	6.0913081951409	10.1768547583479	477	0.230452377004436	0.230452377004436	54.072198340301	1
478	345.55	232.98	1.1748	5.86085581813647	10.4073071353524	478	0.249413648530123	0.249413648530123	54.3216119888312	1
479	347.78	231.07	1.1235	5.61144216960635	10.6567207838825	479	-0.25913737751765	0.25913737751765	54.5807493663488	1
480	332.02	231.64	1.1768	5.870579547124	10.3975834063648	480	-0.0972372898752916	0.0972372898752916	54.6779866562241	1
481	346.73	237.4	1.1968	5.96781683699929	10.3003461164895	481	-0.0972372898752916	0.0972372898752916	54.7752239460994	1
482	333.66	246.43	1.2168	6.06505412687458	10.2031088266142	482	0.137590765173538	0.137590765173538	54.9128147112729	1
483	332.73	248	1.1885	5.92746336170104	10.3406995917878	483	-0.1424526296673	0.1424526296673	55.0552673409402	1
484	340.21	235.43	1.2178	6.06991599136834	10.1982469621205	484	-0.151690172205456	0.151690172205456	55.2069575131457	1
485	345.84	243.64	1.249	6.22160616357379	10.046556789915	485	0.104530086615938	0.104530086615938	55.3114875997616	1
486	350.6	240.37	1.2275	6.11707607695786	10.151086876531	486	0.3179659378922	0.3179659378922	55.6294535376538	1
487	357.47	241.94	1.1621	5.79911013906566	10.4690528144232	487	0.0427844075451276	0.0427844075451276	55.672237945199	1
488	355.97	245.78	1.1533	5.75632573152053	10.5118372219683	488	-0.0354916108044812	0.0354916108044812	55.7077295560034	1
489	352.98	242.28	1.1606	5.79181734232501	10.4763456111638	489	0.00437567804438999	0.00437567804438999	55.7121052340478	1
490	358.94	235.76	1.1597	5.78744166428062	10.4807212892082	490	0.541611704605367	0.541611704605367	56.2537169386532	1
491	371.08	233.76	1.0483	5.24582995967525	11.0223329938136	491	-0.339844328114141	0.339844328114141	56.5935612667673	1
492	370.91	230.47	1.1182	5.58567428778939	10.6824886656994	492	-0.0427844075451276	0.0427844075451276	56.6363456743125	1
493	366.97	230.78	1.127	5.62845869533452	10.6397042581543	493	0.23045237700444	0.23045237700444	56.8667980513169	1
494	363.7	231.71	1.0796	5.39800631833008	10.8701566351587	494	-0.64565560477193	0.64565560477193	57.5124536560888	1
495	354.21	237.89	1.2124	6.04366192310201	10.2245010303868	495	0.282474327087717	0.282474327087717	57.7949279831766	1
496	347.38	250.61	1.1543	5.76118759601429	10.5069753574745	496	-0.137590765173535	0.137590765173535	57.9325187483501	1
497	338.08	251.75	1.1826	5.89877836118783	10.369384592301	497	0.166275765686747	0.166275765686747	58.0987945140368	1
498	340.77	251.16	1.1484	5.73250259550108	10.5356603579877	498	-0.242120851789473	0.242120851789473	58.3409153658263	1
499	334.71	249.89	1.1982	5.97462344729056	10.2935395061983	499	0.232397122801943	0.232397122801943	58.5733124886283	1
500	341.33	250.27	1.1504	5.74222632448861	10.5259366290002	500	NA	NA	NA	1
501	464.43	259.19	1.0215	5.11553199124236	11.1458243519552	1	-0.0281988140638347	0.0281988140638347	0.0281988140638347	2
502	457.64	253.94	1.0273	5.1437308053062	11.1176255378914	2	0.0354916108044812	0.0354916108044812	0.0636904248683159	2
503	464.21	253.85	1.02	5.10823919450172	11.1531171486958	3	-0.00972372898752916	0.00972372898752916	0.073414153855845	2
504	474.74	244.21	1.022	5.11796292348925	11.1433934197083	4	-0.00437567804438821	0.00437567804438821	0.0777898319002333	2
505	474.26	231.22	1.0229	5.12233860153363	11.1390177416639	5	0.00923754253815368	0.00923754253815368	0.0870273744383869	2
506	484.66	237.29	1.021	5.11310105899548	11.1482552842021	6	-0.00243093224688273	0.00243093224688273	0.0894583066852697	2
507	484.47	251.05	1.0215	5.11553199124236	11.1458243519552	7	0.00486186449376547	0.00486186449376547	0.0943201711790351	2
508	490.1	253.03	1.0205	5.1106701267486	11.150686216449	8	0.00243093224688096	0.00243093224688096	0.0967511034259161	2
509	491.53	263.1	1.02	5.10823919450172	11.1531171486958	9	0.0165303392788001	0.0165303392788001	0.113281442704716	2
510	493.35	267.06	1.0166	5.09170885522292	11.1696474879746	10	-0.0140994070319191	0.0140994070319191	0.127380849736635	2
511	476.6	278.82	1.0195	5.10580826225484	11.1555480809427	11	0	0	0.127380849736635	2
512	484.97	278.04	1.0195	5.10580826225484	11.1555480809427	12	-0.00972372898752738	0.00972372898752738	0.137104578724163	2
513	494.33	274.16	1.0215	5.11553199124236	11.1458243519552	13	0.00729279674064642	0.00729279674064642	0.144397375464809	2
514	493.08	264.16	1.02	5.10823919450172	11.1531171486958	14	0.00680661029127094	0.00680661029127094	0.15120398575608	2
515	486.37	271.3	1.0186	5.10143258421045	11.1599237589871	15	0.00243093224688096	0.00243093224688096	0.153634918002961	2
516	486.29	270.01	1.0181	5.09900165196356	11.162354691234	16	-0.0281988140638347	0.0281988140638347	0.181833732066796	2
517	481.92	269.18	1.0239	5.1272004660274	11.1341558771702	17	0.0213922037725638	0.0213922037725638	0.20322593583936	2
518	475.91	266.07	1.0195	5.10580826225484	11.1555480809427	18	0	0	0.20322593583936	2
519	478.86	268.54	1.0195	5.10580826225484	11.1555480809427	19	-0.0121546612344101	0.0121546612344101	0.21538059707377	2
520	474.4	268.87	1.022	5.11796292348925	11.1433934197083	20	0.00972372898752916	0.00972372898752916	0.225104326061299	2
521	478.12	253.78	1.02	5.10823919450172	11.1531171486958	21	-0.00486186449376369	0.00486186449376369	0.229966190555063	2
522	482	256.33	1.021	5.11310105899548	11.1482552842021	22	0.00243093224688273	0.00243093224688273	0.232397122801945	2
523	477.5	243.04	1.0205	5.1106701267486	11.150686216449	23	0	0	0.232397122801945	2
524	475.79	231.94	1.0205	5.1106701267486	11.150686216449	24	0	0	0.232397122801945	2
525	479.98	230.06	1.0205	5.1106701267486	11.150686216449	25	0.00729279674064642	0.00729279674064642	0.239689919542592	2
526	472.88	233.14	1.019	5.10337733000795	11.1579790131896	26	-0.00486186449376547	0.00486186449376547	0.244551784036357	2
527	492.54	248.91	1.02	5.10823919450172	11.1531171486958	27	0.00243093224688096	0.00243093224688096	0.246982716283238	2
528	480.36	247.43	1.0195	5.10580826225484	11.1555480809427	28	-0.0189612715256811	0.0189612715256811	0.265943987808919	2
529	493.22	245.21	1.0234	5.12476953378052	11.136586809417	29	0.0189612715256811	0.0189612715256811	0.2849052593346	2
530	492.1	234.87	1.0195	5.10580826225484	11.1555480809427	30	0.00437567804438999	0.00437567804438999	0.28928093737899	2
531	469.17	234.94	1.0186	5.10143258421045	11.1599237589871	31	-0.0306297463107157	0.0306297463107157	0.319910683689706	2
532	461.62	232.12	1.0249	5.13206233052116	11.1292940126764	32	-0.0855688150902569	0.0855688150902569	0.405479498779963	2
533	450.71	230.61	1.0425	5.21763114561142	11.0437251975861	33	0.121060425894736	0.121060425894736	0.526539924674699	2
534	453.89	240.6	1.0176	5.09657071971668	11.1647856234809	34	-0.0471600855895158	0.0471600855895158	0.573700010264215	2
535	445.73	236.14	1.0273	5.1437308053062	11.1176255378914	35	-0.0121546612344119	0.0121546612344119	0.585854671498627	2
536	427.52	234.53	1.0298	5.15588546654061	11.1054708766569	36	-0.253789326574509	0.253789326574509	0.839643998073136	2
537	445.94	251.42	1.082	5.40967479311512	10.8516815500824	37	-0.0666075435645723	0.0666075435645723	0.906251541637708	2
538	444.84	252.32	1.0957	5.47628233667969	10.7850740065179	38	0.368043142177974	0.368043142177974	1.27429468381568	2
539	438.07	234.37	1.02	5.10823919450172	11.1531171486958	39	-0.00729279674064642	0.00729279674064642	1.28158748055633	2
540	445.27	231.88	1.0215	5.11553199124236	11.1458243519552	40	-0.00680661029127094	0.00680661029127094	1.2883940908476	2
541	448.41	244.95	1.0229	5.12233860153363	11.1390177416639	41	0.0165303392787983	0.0165303392787983	1.3049244301264	2
542	449.85	245.87	1.0195	5.10580826225484	11.1555480809427	42	-0.0262540682663257	0.0262540682663257	1.33117849839272	2
543	446.65	239.23	1.0249	5.13206233052116	11.1292940126764	43	-0.0165303392788019	0.0165303392788019	1.34770883767153	2
544	443.9	234.86	1.0283	5.14859266979996	11.1127636733976	44	-0.0403534752982431	0.0403534752982431	1.38806231296977	2
545	450.9	258.33	1.0366	5.18894614509821	11.0724101980993	45	0.0875135608877606	0.0875135608877606	1.47557587385753	2
546	478.74	274.3	1.0186	5.10143258421045	11.1599237589871	46	0.00243093224688096	0.00243093224688096	1.47800680610441	2
547	475.33	266.19	1.0181	5.09900165196356	11.162354691234	47	-0.00680661029127094	0.00680661029127094	1.48481341639568	2
548	475.57	279.22	1.0195	5.10580826225484	11.1555480809427	48	-0.00243093224688096	0.00243093224688096	1.48724434864256	2
549	485.79	276.89	1.02	5.10823919450172	11.1531171486958	49	-0.0165303392788001	0.0165303392788001	1.50377468792136	2
550	481.22	277	1.0234	5.12476953378052	11.136586809417	50	0.023336949570071	0.023336949570071	1.52711163749143	2
551	480.46	278.96	1.0186	5.10143258421045	11.1599237589871	51	-0.0140994070319174	0.0140994070319174	1.54121104452335	2
552	487.02	278.49	1.0215	5.11553199124236	11.1458243519552	52	0	0	1.54121104452335	2
553	476.54	267.48	1.0215	5.11553199124236	11.1458243519552	53	0.0121546612344119	0.0121546612344119	1.55336570575776	2
554	481.67	260.84	1.019	5.10337733000795	11.1579790131896	54	-0.00243093224688451	0.00243093224688451	1.55579663800465	2
555	488.45	260.46	1.0195	5.10580826225484	11.1555480809427	55	-0.00972372898752738	0.00972372898752738	1.56552036699217	2
556	492.28	254.8	1.0215	5.11553199124236	11.1458243519552	56	0.00972372898752738	0.00972372898752738	1.5752440959797	2
557	488.25	259.12	1.0195	5.10580826225484	11.1555480809427	57	-0.0121546612344101	0.0121546612344101	1.58739875721411	2
558	476.51	260.61	1.022	5.11796292348925	11.1433934197083	58	0.0121546612344101	0.0121546612344101	1.59955341844852	2
559	467.82	257.47	1.0195	5.10580826225484	11.1555480809427	59	0.00243093224688451	0.00243093224688451	1.60198435069541	2
560	473.03	249.41	1.019	5.10337733000795	11.1579790131896	60	-0.00972372898752916	0.00972372898752916	1.61170807968294	2
561	479	233.73	1.021	5.11310105899548	11.1482552842021	61	-0.00923754253815368	0.00923754253815368	1.62094562222109	2
562	484.01	238.11	1.0229	5.12233860153363	11.1390177416639	62	0	0	1.62094562222109	2
563	474.61	235.57	1.0229	5.12233860153363	11.1390177416639	63	0.0165303392787983	0.0165303392787983	1.63747596149989	2
564	477.74	235.37	1.0195	5.10580826225484	11.1555480809427	64	-0.0121546612344101	0.0121546612344101	1.6496306227343	2
565	477.98	230.48	1.022	5.11796292348925	11.1433934197083	65	0.0165303392788001	0.0165303392788001	1.6661609620131	2
566	469.88	230.75	1.0186	5.10143258421045	11.1599237589871	66	-0.00194474579750548	0.00194474579750548	1.6681057078106	2
567	479.97	241.97	1.019	5.10337733000795	11.1579790131896	67	-0.00972372898752916	0.00972372898752916	1.67782943679813	2
568	488.26	252.4	1.021	5.11310105899548	11.1482552842021	68	0.00729279674064465	0.00729279674064465	1.68512223353878	2
569	490.84	256.53	1.0195	5.10580826225484	11.1555480809427	69	-0.00972372898752738	0.00972372898752738	1.6948459625263	2
570	494.7	238.03	1.0215	5.11553199124236	11.1458243519552	70	0.00486186449376547	0.00486186449376547	1.69970782702007	2
571	483.23	249.45	1.0205	5.1106701267486	11.150686216449	71	0.00729279674064642	0.00729279674064642	1.70700062376072	2
572	483.84	253.52	1.019	5.10337733000795	11.1579790131896	72	-0.00729279674064642	0.00729279674064642	1.71429342050136	2
573	473.14	255.3	1.0205	5.1106701267486	11.150686216449	73	-0.0116684747850364	0.0116684747850364	1.7259618952864	2
574	474.69	256.95	1.0229	5.12233860153363	11.1390177416639	74	0.0165303392787983	0.0165303392787983	1.7424922345652	2
575	479.48	254.95	1.0195	5.10580826225484	11.1555480809427	75	-0.00243093224688096	0.00243093224688096	1.74492316681208	2
576	465.96	252.06	1.02	5.10823919450172	11.1531171486958	76	-0.0262540682663293	0.0262540682663293	1.77117723507841	2
577	472.29	239.71	1.0254	5.13449326276805	11.1268630804295	77	0.0213922037725656	0.0213922037725656	1.79256943885097	2
578	465.26	233.16	1.021	5.11310105899548	11.1482552842021	78	-0.00486186449376547	0.00486186449376547	1.79743130334474	2
579	462.33	241.4	1.022	5.11796292348925	11.1433934197083	79	0.00243093224688273	0.00243093224688273	1.79986223559162	2
580	466.24	248.81	1.0215	5.11553199124236	11.1458243519552	80	-0.0213922037725638	0.0213922037725638	1.82125443936419	2
581	479.45	252.65	1.0259	5.13692419501493	11.1244321481826	81	0.0262540682663293	0.0262540682663293	1.84750850763051	2
582	482.88	239.29	1.0205	5.1106701267486	11.150686216449	82	-0.00486186449376547	0.00486186449376547	1.85237037212428	2
583	476.61	236.29	1.0215	5.11553199124236	11.1458243519552	83	-0.00243093224688273	0.00243093224688273	1.85480130437116	2
584	467.9	247.34	1.022	5.11796292348925	11.1433934197083	84	0.0238231360194465	0.0238231360194465	1.87862444039061	2
585	480.6	247.91	1.0171	5.0941397874698	11.1672165557278	85	-0.0092375425381519	0.0092375425381519	1.88786198292876	2
586	475.14	255.91	1.019	5.10337733000795	11.1579790131896	86	0.00680661029126917	0.00680661029126917	1.89466859322003	2
587	483.21	230.25	1.0176	5.09657071971668	11.1647856234809	87	-0.0238231360194465	0.0238231360194465	1.91849172923948	2
588	474.54	239.82	1.0225	5.12039385573613	11.1409624874614	88	-0.0213922037725638	0.0213922037725638	1.93988393301204	2
589	476.6	241.14	1.0269	5.14178605950869	11.1195702836889	89	0.0262540682663293	0.0262540682663293	1.96613800127837	2
590	455.6	241.2	1.0215	5.11553199124236	11.1458243519552	90	0.0140994070319174	0.0140994070319174	1.98023740831029	2
591	455.95	243.29	1.0186	5.10143258421045	11.1599237589871	91	-0.0354916108044812	0.0354916108044812	2.01572901911477	2
592	459.42	244.82	1.0259	5.13692419501493	11.1244321481826	92	-0.00923754253815368	0.00923754253815368	2.02496656165292	2
593	457.98	254.35	1.0278	5.14616173755308	11.1151946056445	93	-0.0739003403052205	0.0739003403052205	2.09886690195814	2
594	452.37	256.9	1.043	5.2200620778583	11.0412942653392	94	0.0928616118309016	0.0928616118309016	2.19172851378904	2
595	452.62	276.65	1.0239	5.1272004660274	11.1341558771702	95	-0.0145855934812928	0.0145855934812928	2.20631410727034	2
596	451.82	274.79	1.0269	5.14178605950869	11.1195702836889	96	0.00486186449376547	0.00486186449376547	2.2111759717641	2
597	447.84	272.35	1.0259	5.13692419501493	11.1244321481826	97	-0.0330606785576002	0.0330606785576002	2.2442366503217	2
598	458.22	270.03	1.0327	5.16998487357253	11.091371469625	98	0.0617456790708104	0.0617456790708104	2.30598232939251	2
599	450.78	264.79	1.02	5.10823919450172	11.1531171486958	99	-0.0262540682663293	0.0262540682663293	2.33223639765884	2
600	456.24	267.17	1.0254	5.13449326276805	11.1268630804295	100	0.00972372898752916	0.00972372898752916	2.34196012664637	2
601	463.22	276.56	1.0234	5.12476953378052	11.136586809417	101	0.025767881816952	0.025767881816952	2.36772800846332	2
602	464.32	278.01	1.0181	5.09900165196356	11.162354691234	102	-0.00437567804438643	0.00437567804438643	2.37210368650771	2
603	465.5	279.56	1.019	5.10337733000795	11.1579790131896	103	-0.00729279674064642	0.00729279674064642	2.37939648324836	2
604	454.21	275.46	1.0205	5.1106701267486	11.150686216449	104	-0.00972372898753093	0.00972372898753093	2.38912021223589	2
605	448.88	276.08	1.0225	5.12039385573613	11.1409624874614	105	-0.0593147468239259	0.0593147468239259	2.44843495905981	2
606	458.45	269.86	1.0347	5.17970860256006	11.0816477406375	106	-0.0972372898752916	0.0972372898752916	2.54567224893511	2
607	444.43	277.56	1.0547	5.27694589243535	10.9844104507622	107	0.118629493647855	0.118629493647855	2.66430174258296	2
608	444.75	272.96	1.0303	5.15831639878749	11.1030399444101	108	0.00486186449376369	0.00486186449376369	2.66916360707672	2
609	443.63	272.09	1.0293	5.15345453429373	11.1079018089038	109	-0.11376762915409	0.11376762915409	2.78293123623081	2
610	443.18	277.39	1.0527	5.26722216344782	10.9941341797497	110	-0.25913737751765	0.25913737751765	3.04206861374846	2
611	423.96	277.23	1.106	5.52635954096547	10.7349968022321	111	0.0403534752982466	0.0403534752982466	3.08242208904671	2
612	431.61	274.83	1.0977	5.48600606566722	10.7753502775303	112	0.0641766113176914	0.0641766113176914	3.1465987003644	2
613	425.31	270.22	1.0845	5.42182945434953	10.839526888848	113	0.299490852815895	0.299490852815895	3.4460895531803	2
614	416.2	271.04	1.0229	5.12233860153363	11.1390177416639	114	-0.425413143204397	0.425413143204397	3.87150269638469	2
615	406.21	275.66	1.1104	5.54775174473803	10.7136045984595	115	-0.234828055048826	0.234828055048826	4.10633075143352	2
616	393.22	279.25	1.1587	5.78257979978686	10.4787765434107	116	0.135159832926654	0.135159832926654	4.24149058436017	2
617	394.79	268.23	1.1309	5.6474199668602	10.6139363763373	117	0.204198308738111	0.204198308738111	4.44568889309828	2
618	385.61	271.37	1.0889	5.44322165812209	10.8181346850755	118	-0.369987887975482	0.369987887975482	4.81567678107377	2
619	372.07	259.76	1.165	5.81320954609757	10.4481467971	119	-0.0286850005132102	0.0286850005132102	4.84436178158698	2
620	370	278.35	1.1709	5.84189454661078	10.4194617965868	120	0.0617456790708104	0.0617456790708104	4.90610746065779	2
621	376.79	276.07	1.1582	5.78014886753997	10.4812074756576	121	-0.0165303392788001	0.0165303392788001	4.92263779993659	2
622	370.79	278.57	1.1616	5.79667920681877	10.4646771363788	122	-0.21392203772564	0.21392203772564	5.13655983766223	2
623	363.47	265.52	1.2056	6.01060124454441	10.2507550986531	123	0.278098649043331	0.278098649043331	5.41465848670556	2
624	359.21	270.38	1.1484	5.73250259550108	10.5288537476965	124	-0.368043142177974	0.368043142177974	5.78270162888353	2
625	362.67	278.07	1.2241	6.10054573767906	10.1608106055185	125	0.173082375978018	0.173082375978018	5.95578400486155	2
626	366.56	265.32	1.1885	5.92746336170104	10.3338929814965	126	0.156552036699217	0.156552036699217	6.11233604156077	2
627	361.89	268.91	1.1563	5.77091132500182	10.4904450181957	127	-0.14682830771169	0.14682830771169	6.25916434927246	2
628	368.11	268.19	1.1865	5.91773963271351	10.343616710484	128	0.163844833439866	0.163844833439866	6.42300918271232	2
629	375.03	261.48	1.1528	5.75389479927365	10.5074615439239	129	0	0	6.42300918271232	2
630	381.23	268.05	1.1528	5.75389479927365	10.5074615439239	130	-0.0641766113176914	0.0641766113176914	6.48718579403001	2
631	381.41	269.65	1.166	5.81807141059134	10.4432849326062	131	0.00923754253815368	0.00923754253815368	6.49642333656817	2
632	363.86	274.35	1.1641	5.80883386805319	10.4525224751444	132	-0.275181530347073	0.275181530347073	6.77160486691524	2
633	356.18	275.29	1.2207	6.08401539840026	10.1773409447973	133	-0.443888228280702	0.443888228280702	7.21549309519594	2
634	331.38	272.99	1.312	6.52790362668096	9.73345271651659	134	0.275181530347073	0.275181530347073	7.49067462554301	2
635	328.75	259.51	1.2554	6.25272209633389	10.0086342468637	135	0.00486186449376547	0.00486186449376547	7.49553649003678	2
636	333.16	252.46	1.2544	6.24786023184012	10.0134961113574	136	0.0923754253815243	0.0923754253815243	7.5879119154183	2
637	334.97	249.61	1.2354	6.1554848064586	10.105871536739	137	-0.275181530347071	0.275181530347071	7.86309344576538	2
638	328.48	261.71	1.292	6.43066633680567	9.83069000639188	138	0.0996682221221725	0.0996682221221725	7.96276166788755	2
639	320.88	260.07	1.2715	6.3309981146835	9.93035822851406	139	-0.177944240471783	0.177944240471783	8.14070590835933	2
640	320.7	264.11	1.3081	6.50894235515528	9.75241398804227	140	-0.0116684747850346	0.0116684747850346	8.15237438314437	2
641	330.99	275.84	1.3105	6.52061082994031	9.74074551325724	141	-0.182806104965547	0.182806104965547	8.33518048810991	2
642	328.99	270.7	1.3481	6.70341693490586	9.55793940829169	142	0.358319413190447	0.358319413190447	8.69349990130036	2
643	334.7	270.47	1.2744	6.34509752171541	9.91625882148214	143	-0.106961018862819	0.106961018862819	8.80046092016318	2
644	333.81	266.72	1.2964	6.45205854057823	9.80929780261932	144	0.258651191068271	0.258651191068271	9.05911211123145	2
645	325.15	264.81	1.2432	6.19340734950996	10.0679489936876	145	-0.213435851276262	0.213435851276262	9.27254796250771	2
646	323.45	266.55	1.2871	6.40684320078622	9.85451314241133	146	0.11376762915409	0.11376762915409	9.3863155916618	2
647	323.14	255.76	1.2637	6.29307557163213	9.96828077156542	147	0.287336191581485	0.287336191581485	9.67365178324329	2
648	324.86	239.39	1.2046	6.00573938005065	10.2556169631469	148	0.0121546612344119	0.0121546612344119	9.6858064444777	2
649	325.95	239.28	1.2021	5.99358471881624	10.2677716243813	149	-0.221214834466288	0.221214834466288	9.90702127894399	2
650	319.58	237.24	1.2476	6.21479955328252	10.046556789915	150	-0.204198308738111	0.204198308738111	10.1112195876821	2
651	319.43	234.46	1.2896	6.41899786202063	9.84235848117692	151	0.100154408571552	0.100154408571552	10.2113739962536	2
652	319.59	240.56	1.269	6.31884345344908	9.94251288974847	152	0.111336696907205	0.111336696907205	10.3227106931609	2
653	329.56	252.66	1.2461	6.20750675654188	10.0538495866557	153	-0.19447457975058	0.19447457975058	10.5171852729114	2
654	324.17	249.2	1.2861	6.40198133629246	9.85937500690509	154	0.225590512510674	0.225590512510674	10.7427757854221	2
655	342.59	262.49	1.2397	6.17639082378178	10.0849655194158	155	-0.0831378828433742	0.0831378828433742	10.8259136682655	2
656	336.84	271.08	1.2568	6.25952870662516	10.0018276365724	156	-0.0573700010264204	0.0573700010264204	10.8832836692919	2
657	336.06	266.75	1.2686	6.31689870765158	9.94445763554597	157	0.125922290388502	0.125922290388502	11.0092059596804	2
658	335.73	250.18	1.2427	6.19097641726308	10.0703799259345	158	-0.0306297463107192	0.0306297463107192	11.0398357059911	2
659	340.45	257.7	1.249	6.22160616357379	10.0397501796238	159	-0.111822883356583	0.111822883356583	11.1516585893477	2
660	315.86	234.88	1.272	6.33342904693038	9.92792729626717	160	0.00486186449376369	0.00486186449376369	11.1565204538415	2
661	324.87	231.82	1.271	6.32856718243661	9.93278916076094	161	0.0879997473371397	0.0879997473371397	11.2445202011786	2
662	328.55	236.21	1.2529	6.24056743509948	10.0207889080981	162	0.00680661029126917	0.00680661029126917	11.2513268114699	2
663	324.66	232.38	1.2515	6.23376082480821	10.0275955183893	163	0.00243093224688273	0.00243093224688273	11.2537577437168	2
664	336.9	234.42	1.251	6.23132989256132	10.0300264506362	164	0.249413648530119	0.249413648530119	11.5031713922469	2
665	339.52	230.72	1.1997	5.9819162440312	10.2794400991663	165	-0.00243093224688096	0.00243093224688096	11.5056023244938	2
666	354.38	236.95	1.2002	5.98434717627809	10.2770091669195	166	0.263513055562036	0.263513055562036	11.7691153800558	2
667	344.6	231.11	1.146	5.72083412071605	10.5405222224815	167	0.0238231360194483	0.0238231360194483	11.7929385160752	2
668	387.48	263.24	1.1411	5.6970109846966	10.564345358501	168	-0.00486186449376547	0.00486186449376547	11.797800380569	2
669	385.48	258.89	1.1421	5.70187284919037	10.5594834940072	169	0.0121546612344119	0.0121546612344119	11.8099550418034	2
670	379.25	248.09	1.1396	5.68971818795595	10.5716381552416	170	-0.154607290901712	0.154607290901712	11.9645623327051	2
671	375.46	240.66	1.1714	5.84432547885767	10.4170308643399	171	0.0593147468239259	0.0593147468239259	12.0238770795291	2
672	388.76	236.56	1.1592	5.78501073203374	10.4763456111638	172	0.0213922037725638	0.0213922037725638	12.0452692833016	2
673	384.28	232.07	1.1548	5.76361852826118	10.4977378149364	173	0.0568838145770449	0.0568838145770449	12.1021530978787	2
674	381.25	239.76	1.1431	5.70673471368413	10.5546216295134	174	0.0573700010264222	0.0573700010264222	12.1595230989051	2
675	383.05	237.22	1.1313	5.64936471265771	10.6119916305398	175	-0.0714694080583396	0.0714694080583396	12.2309925069634	2
676	386.15	255.68	1.146	5.72083412071605	10.5405222224815	176	0.0116684747850364	0.0116684747850364	12.2426609817485	2
677	394.49	273.59	1.1436	5.70916564593101	10.5521906972665	177	0.323313988835341	0.323313988835341	12.5659749705838	2
678	409.13	269.11	1.0771	5.38585165709567	10.8755046861019	178	-0.0617456790708104	0.0617456790708104	12.6277206496546	2
679	420.95	260.6	1.0898	5.44759733616648	10.8137590070311	179	-0.130784154882267	0.130784154882267	12.7585048045369	2
680	422.61	250.25	1.1167	5.57838149104875	10.6829748521488	180	0.277612462593956	0.277612462593956	13.0361172671308	2
681	428.74	251.38	1.0596	5.30076902845479	10.9605873147428	181	0.128353222635385	0.128353222635385	13.1644704897662	2
682	426.66	260.41	1.0332	5.17241580581941	11.0889405373781	182	-0.37290500667174	0.37290500667174	13.537375496438	2
683	414.92	260.11	1.1099	5.54532081249115	10.7160355307064	183	0.194960766199959	0.194960766199959	13.7323362626379	2
684	420.01	257.14	1.0698	5.35036004629119	10.9109962969064	184	-0.121060425894738	0.121060425894738	13.8533966885327	2
685	423.1	241.51	1.0947	5.47142047218593	10.7899358710116	185	0.170651443731135	0.170651443731135	14.0240481322638	2
686	424.05	238.77	1.0596	5.30076902845479	10.9605873147428	186	-0.156552036699217	0.156552036699217	14.180600168963	2
687	423.18	240.83	1.0918	5.45732106515401	10.8040352780435	187	0.332551531373493	0.332551531373493	14.5131517003365	2
688	434.61	234.83	1.0234	5.12476953378052	11.136586809417	188	0.0330606785576002	0.0330606785576002	14.5462123788941	2
689	432.63	237.54	1.0166	5.09170885522292	11.1696474879746	189	-0.315535005645318	0.315535005645318	14.8617473845394	2
690	430.61	241.83	1.0815	5.40724386086824	10.8541124823293	190	0.282474327087717	0.282474327087717	15.1442217116271	2
691	435.48	234.36	1.0234	5.12476953378052	11.136586809417	191	-0.0714694080583378	0.0714694080583378	15.2156911196855	2
692	451.26	230.8	1.0381	5.19623894183886	11.0651174013587	192	0.0311159327600929	0.0311159327600929	15.2468070524456	2
693	443.65	236.9	1.0317	5.16512300907876	11.0962333341188	193	0.0092375425381519	0.0092375425381519	15.2560445949837	2
694	443.75	236.53	1.0298	5.15588546654061	11.1054708766569	194	0.0568838145770449	0.0568838145770449	15.3129284095608	2
695	446.41	274.04	1.0181	5.09900165196356	11.162354691234	195	0.00486186449376547	0.00486186449376547	15.3177902740545	2
696	446.7	275.32	1.0171	5.0941397874698	11.1672165557278	196	0.00243093224688273	0.00243093224688273	15.3202212063014	2
697	447.69	278.33	1.0166	5.09170885522292	11.1696474879746	197	-0.144883561914183	0.144883561914183	15.4651047682156	2
698	438.63	271.94	1.0464	5.2365924171371	11.0247639260605	198	0.0568838145770449	0.0568838145770449	15.5219885827926	2
699	428.59	277.23	1.0347	5.17970860256006	11.0816477406375	199	-0.137590765173536	0.137590765173536	15.6595793479662	2
700	434.63	272.86	1.063	5.31729936773359	10.944056975464	200	0.0238231360194465	0.0238231360194465	15.6834024839856	2
701	435.38	268.73	1.0581	5.29347623171415	10.9678801114834	201	-0.00972372898753093	0.00972372898753093	15.6931262129732	2
702	429.89	264.14	1.0601	5.30319996070167	10.9581563824959	202	0.192529833953078	0.192529833953078	15.8856560469262	2
703	435.96	264.55	1.0205	5.1106701267486	11.150686216449	203	-0.0165303392788019	0.0165303392788019	15.902186386205	2
704	442.25	269.87	1.0239	5.1272004660274	11.1341558771702	204	0.0116684747850364	0.0116684747850364	15.9138548609901	2
705	441.38	266.19	1.0215	5.11553199124236	11.1458243519552	205	0	0	15.9138548609901	2
706	434.57	279.78	1.0215	5.11553199124236	11.1458243519552	206	0.00486186449376547	0.00486186449376547	15.9187167254838	2
707	433.08	279.7	1.0205	5.1106701267486	11.150686216449	207	-0.0855688150902569	0.0855688150902569	16.0042855405741	2
708	436.45	267.88	1.0381	5.19623894183886	11.0651174013587	208	-0.0831378828433724	0.0831378828433724	16.0874234234175	2
709	447.65	254.38	1.0552	5.27937682468223	10.9819795185153	209	0.157038223148593	0.157038223148593	16.2444616465661	2
710	453.91	254.65	1.0229	5.12233860153363	11.1390177416639	210	-0.0359777972538566	0.0359777972538566	16.2804394438199	2
711	453.18	254.7	1.0303	5.15831639878749	11.1030399444101	211	-0.322827802385966	0.322827802385966	16.6032672462059	2
712	443.65	254.42	1.0967	5.48114420117346	10.7802121420241	212	0.294628988322131	0.294628988322131	16.897896234528	2
713	453.79	257.94	1.0361	5.18651521285133	11.0748411303462	213	0.0831378828433742	0.0831378828433742	16.9810341173714	2
714	445.54	263.31	1.019	5.10337733000795	11.1579790131896	214	-0.0213922037725656	0.0213922037725656	17.002426321144	2
715	439.36	266.05	1.0234	5.12476953378052	11.136586809417	215	0.0495910178363985	0.0495910178363985	17.0520173389804	2
716	435.51	276.66	1.0132	5.07517851594412	11.1861778272534	216	-0.325258734632847	0.325258734632847	17.3772760736132	2
717	420.7	266.2	1.0801	5.40043725057697	10.8609190926206	217	0.0452153397920103	0.0452153397920103	17.4224914134052	2
718	413.42	266.71	1.0708	5.35522191078496	10.9061344324126	218	-0.106961018862819	0.106961018862819	17.529452432268	2
719	407.25	264.38	1.0928	5.46218292964778	10.7991734135498	219	-0.121060425894736	0.121060425894736	17.6505128581628	2
720	410	270.99	1.1177	5.58324335554251	10.678112987655	220	0.0928616118309016	0.0928616118309016	17.7433744699937	2
721	425.38	277.45	1.0986	5.49038174371161	10.7709745994859	221	0.0471600855895158	0.0471600855895158	17.7905345555832	2
722	426.87	271.13	1.0889	5.44322165812209	10.8181346850755	222	0.0311159327600929	0.0311159327600929	17.8216504883433	2
723	427.13	267.07	1.0825	5.412105725362	10.8492506178356	223	-0.102099154369055	0.102099154369055	17.9237496427123	2
724	411.72	273.79	1.1035	5.51420487973106	10.7471514634665	224	-0.0739003403052205	0.0739003403052205	17.9976499830176	2
725	406.91	272.59	1.1187	5.58810522003628	10.6732511231613	225	-0.0330606785575984	0.0330606785575984	18.0307106615752	2
726	409.51	274.61	1.1255	5.62116589859387	10.6401904446037	226	0.0379225430513639	0.0379225430513639	18.0686332046265	2
727	411.92	278.6	1.1177	5.58324335554251	10.678112987655	227	0.0286850005132102	0.0286850005132102	18.0973182051397	2
728	414.48	276.48	1.1118	5.5545583550293	10.7067979881683	228	-0.0379225430513639	0.0379225430513639	18.1352407481911	2
729	411.11	272.16	1.1196	5.59248089808066	10.6688754451169	229	0.450694838571971	0.450694838571971	18.5859355867631	2
730	424.02	257.15	1.0269	5.14178605950869	11.1195702836889	230	-0.426871702552525	0.426871702552525	19.0128072893156	2
731	418.14	261.36	1.1147	5.56865776206122	10.6926985811363	231	0.201767376491228	0.201767376491228	19.2145746658068	2
732	407.35	258.13	1.0732	5.36689038556999	10.8944659576276	232	-0.147314494161066	0.147314494161066	19.3618891599679	2
733	394.57	263.57	1.1035	5.51420487973106	10.7471514634665	233	0.0140994070319174	0.0140994070319174	19.3759885669998	2
734	400.1	267.71	1.1006	5.50010547269914	10.7612508704984	234	-0.182806104965547	0.182806104965547	19.5587946719653	2
735	390.07	267.34	1.1382	5.68291157766468	10.5784447655329	235	-0.0899444931346434	0.0899444931346434	19.6487391651	2
736	376.56	275.82	1.1567	5.77285607079933	10.4885002723982	236	-0.050077204285774	0.050077204285774	19.6988163693858	2
737	376.22	273.88	1.167	5.8229332750851	10.4384230681124	237	0.075845086102726	0.075845086102726	19.7746614554885	2
738	384.76	257.32	1.1514	5.74708818898238	10.5142681542152	238	0.0782760183496087	0.0782760183496087	19.8529374738381	2
739	391.79	254.43	1.1353	5.66881217063277	10.5925441725648	239	0.178430426921159	0.178430426921159	20.0313679007593	2
740	389.54	258.05	1.0986	5.49038174371161	10.7709745994859	240	-0.175999494674276	0.175999494674276	20.2073673954335	2
741	390.44	245.34	1.1348	5.66638123838589	10.5949751048117	241	-0.0636904248683159	0.0636904248683159	20.2710578203018	2
742	384.57	245.22	1.1479	5.7300716632542	10.5312846799434	242	-0.0641766113176914	0.0641766113176914	20.3352344316195	2
743	386.09	247.29	1.1611	5.79424827457189	10.4671080686257	243	-0.0831378828433742	0.0831378828433742	20.4183723144629	2
744	389.74	239.76	1.1782	5.87738615741527	10.3839701857823	244	0.0116684747850364	0.0116684747850364	20.430040789248	2
745	389.49	231.49	1.1758	5.86571768263023	10.3956386605673	245	0.360750345437328	0.360750345437328	20.7907911346853	2
746	406.51	233.57	1.1016	5.5049673371929	10.7563890060046	246	-0.225104326061299	0.225104326061299	21.0158954607466	2
747	393.81	236.94	1.1479	5.7300716632542	10.5312846799434	247	0.341789073911647	0.341789073911647	21.3576845346582	2
748	412.5	250	1.0776	5.38828258934255	10.873073753855	248	-0.0666075435645741	0.0666075435645741	21.4242920782228	2
749	418.16	255.11	1.0913	5.45489013290713	10.8064662102904	249	-0.251844580777004	0.251844580777004	21.6761366589998	2
750	415.81	263.46	1.1431	5.70673471368413	10.5546216295134	250	0.48667263582583	0.48667263582583	22.1628092948256	2
751	410.17	266.73	1.043	5.2200620778583	11.0412942653392	251	-0.0520219500832795	0.0520219500832795	22.2148312449089	2
752	409.68	262.24	1.0537	5.27208402794158	10.989272315256	252	-0.180375172718666	0.180375172718666	22.3952064176276	2
753	419.98	245.71	1.0908	5.45245920066025	10.8088971425373	253	0.213435851276264	0.213435851276264	22.6086422689038	2
754	417.97	237.99	1.0469	5.23902334938398	11.0223329938136	254	-0.166275765686747	0.166275765686747	22.7749180345906	2
755	430.74	238.93	1.0811	5.40529911507073	10.8560572281268	255	0.225590512510674	0.225590512510674	23.0005085471013	2
756	416.13	235.69	1.0347	5.17970860256006	11.0816477406375	256	-0.550363060694146	0.550363060694146	23.5508716077954	2
757	382.98	230.84	1.1479	5.7300716632542	10.5312846799434	257	-0.0408396617476221	0.0408396617476221	23.591711269543	2
758	395.68	231.57	1.1563	5.77091132500182	10.4904450181957	258	0.0262540682663293	0.0262540682663293	23.6179653378094	2
759	412.54	233.6	1.1509	5.74465725673549	10.5166990864621	259	0.415689414216867	0.415689414216867	24.0336547520262	2
760	423.37	239.12	1.0654	5.32896784251863	10.9323885006789	260	0.0568838145770449	0.0568838145770449	24.0905385666033	2
761	424.18	255.08	1.0537	5.27208402794158	10.989272315256	261	-0.130784154882267	0.130784154882267	24.2213227214855	2
762	427.69	251.91	1.0806	5.40286818282385	10.8584881603737	262	0.275667716796448	0.275667716796448	24.496990438282	2
763	424.07	257.49	1.0239	5.1272004660274	11.1341558771702	263	-0.204198308738111	0.204198308738111	24.7011887470201	2
764	427.33	262.49	1.0659	5.33139877476551	10.929957568432	264	0.223159580263793	0.223159580263793	24.9243483272839	2
765	441.4	266.31	1.02	5.10823919450172	11.1531171486958	265	0.00680661029127094	0.00680661029127094	24.9311549375752	2
766	434.53	265.08	1.0186	5.10143258421045	11.1599237589871	266	-0.073414153855845	0.073414153855845	25.004569091431	2
767	430.24	259.75	1.0337	5.17484673806629	11.0865096051313	267	0.00243093224688273	0.00243093224688273	25.0070000236779	2
768	430.7	257.12	1.0332	5.17241580581941	11.0889405373781	268	-0.196905511997464	0.196905511997464	25.2039055356754	2
769	422.75	239.17	1.0737	5.36932131781687	10.8920350253807	269	-0.0359777972538566	0.0359777972538566	25.2398833329292	2
770	420.16	239.22	1.0811	5.40529911507073	10.8560572281268	270	0.0739003403052187	0.0739003403052187	25.3137836732344	2
771	439.58	249.17	1.0659	5.33139877476551	10.929957568432	271	0.0213922037725638	0.0213922037725638	25.335175877007	2
772	437.09	247.36	1.0615	5.31000657099295	10.9513497722046	272	-0.0165303392787983	0.0165303392787983	25.3517062162858	2
773	425.32	264.95	1.0649	5.32653691027174	10.9348194329258	273	-0.0928616118309016	0.0928616118309016	25.4445678281167	2
774	421.41	261.02	1.084	5.41939852210265	10.8419578210949	274	-0.168706697933629	0.168706697933629	25.6132745260503	2
775	401.28	276.98	1.1187	5.58810522003628	10.6732511231613	275	-0.0661213571151986	0.0661213571151986	25.6793958831655	2
776	398.38	278.5	1.1323	5.65422657715147	10.6071297660461	276	0.213435851276264	0.213435851276264	25.8928317344418	2
777	405.44	277.49	1.0884	5.44079072587521	10.8205656173223	277	0.116198561400971	0.116198561400971	26.0090302958428	2
778	423.27	272.88	1.0645	5.32459216447424	10.9367641787233	278	0.0403534752982466	0.0403534752982466	26.049383771141	2
779	421.67	273.13	1.0562	5.28423868917599	10.9771176540216	279	-0.196905511997464	0.196905511997464	26.2462892831385	2
780	425.29	275.25	1.0967	5.48114420117346	10.7802121420241	280	0.00972372898752916	0.00972372898752916	26.256013012126	2
781	412.99	275.97	1.0947	5.47142047218593	10.7899358710116	281	-0.249413648530121	0.249413648530121	26.5054266606561	2
782	417.79	276.22	1.146	5.72083412071605	10.5405222224815	282	0.475004161040795	0.475004161040795	26.9804308216969	2
783	411.72	266.56	1.0483	5.24582995967525	11.0155263835223	283	-0.353943735146057	0.353943735146057	27.334374556843	2
784	398.82	263.97	1.1211	5.59977369482131	10.6615826483762	284	0.17113763018051	0.17113763018051	27.5055121870235	2
785	388.68	277.16	1.0859	5.4286360646408	10.8327202785568	285	-0.19739169844684	0.19739169844684	27.7029038854703	2
786	389.45	278.44	1.1265	5.62602776308764	10.6353285801099	286	0	0	27.7029038854703	2
787	385.55	278.3	1.1265	5.62602776308764	10.6353285801099	287	-0.0189612715256811	0.0189612715256811	27.721865156996	2
788	393.23	277.5	1.1304	5.64498903461332	10.6163673085842	288	-0.0471600855895158	0.0471600855895158	27.7690252425855	2
789	384.94	278.78	1.1401	5.69214912020284	10.5692072229947	289	-0.0403534752982466	0.0403534752982466	27.8093787178838	2
790	381.85	278.75	1.1484	5.73250259550108	10.5288537476965	290	-0.0335468650069739	0.0335468650069739	27.8429255828907	2
791	377.9	276.71	1.1553	5.76604946050806	10.4953068826895	291	-0.0427844075451276	0.0427844075451276	27.8857099904359	2
792	371.55	270.8	1.1641	5.80883386805319	10.4525224751444	292	-0.0996682221221743	0.0996682221221743	27.985378212558	2
793	368.55	253.23	1.1846	5.90850209017536	10.3528542530222	293	0	0	27.985378212558	2
794	369.08	260.35	1.1846	5.90850209017536	10.3528542530222	294	0.199336444244347	0.199336444244347	28.1847146568024	2
795	380.71	252.42	1.1436	5.70916564593101	10.5521906972665	295	-0.00194474579750548	0.00194474579750548	28.1866594025999	2
796	385.05	255.74	1.144	5.71111039172852	10.550245951469	296	-0.00486186449376547	0.00486186449376547	28.1915212670937	2
797	377.07	248.95	1.145	5.71597225622228	10.5453840869753	297	0.0972372898752916	0.0972372898752916	28.2887585569689	2
798	382.52	238.16	1.125	5.61873496634699	10.6426213768506	298	-0.0330606785576002	0.0330606785576002	28.3218192355265	2
799	378	234.01	1.1318	5.65179564490459	10.609560698293	299	-0.0311159327600929	0.0311159327600929	28.3529351682866	2
800	384.33	237.38	1.1382	5.68291157766468	10.5784447655329	300	0.0807069505964915	0.0807069505964915	28.4336421188831	2
801	399.61	233.64	1.1216	5.60220462706819	10.6591517161294	301	-0.223159580263792	0.223159580263792	28.6568016991469	2
802	394.57	240.83	1.1675	5.82536420733198	10.4359921358656	302	0.0286850005132102	0.0286850005132102	28.6854866996601	2
803	393.44	234.64	1.1616	5.79667920681877	10.4646771363788	303	0.182806104965545	0.182806104965545	28.8682928046257	2
804	383.54	239.17	1.124	5.61387310185323	10.6474832413443	304	-0.0758450861027242	0.0758450861027242	28.9441378907284	2
805	389.28	244.05	1.1396	5.68971818795595	10.5716381552416	305	0.0447291533426331	0.0447291533426331	28.988867044071	2
806	391.66	242.96	1.1304	5.64498903461332	10.6163673085842	306	0.0335468650069757	0.0335468650069757	29.022413909078	2
807	391.03	245.17	1.1235	5.61144216960635	10.6499141735912	307	-0.185237037212429	0.185237037212429	29.2076509462904	2
808	394.39	240.79	1.1616	5.79667920681877	10.4646771363788	308	0.102099154369055	0.102099154369055	29.3097501006595	2
809	396.68	244.57	1.1406	5.69458005244972	10.5667762907478	309	0.151690172205454	0.151690172205454	29.4614402728649	2
810	400.9	252.16	1.1094	5.54288988024427	10.7184664629533	310	-0.149259239958571	0.149259239958571	29.6106995128235	2
811	386.18	255.09	1.1401	5.69214912020284	10.5692072229947	311	-0.125922290388502	0.125922290388502	29.736621803212	2
812	381.74	269.22	1.166	5.81807141059134	10.4432849326062	312	0.0471600855895158	0.0471600855895158	29.7837818888015	2
813	373.94	279.04	1.1563	5.77091132500182	10.4904450181957	313	-0.144397375464806	0.144397375464806	29.9281792642663	2
814	367.42	275.15	1.186	5.91530870046663	10.3460476427309	314	0.156552036699217	0.156552036699217	30.0847313009656	2
815	382.87	267.28	1.1538	5.75875666376741	10.5025996794301	315	0.128353222635383	0.128353222635383	30.2130845236009	2
816	388.55	271.75	1.1274	5.63040344113203	10.6309529020655	316	-0.0952925440777843	0.0952925440777843	30.3083770676787	2
817	385.19	279.54	1.147	5.72569598520981	10.5356603579877	317	-0.0568838145770449	0.0568838145770449	30.3652608822558	2
818	375.07	276.08	1.1587	5.78257979978686	10.4787765434107	318	-0.00729279674064642	0.00729279674064642	30.3725536789964	2
819	375.88	279.46	1.1602	5.7898725965275	10.47148374667	319	0.0641766113176914	0.0641766113176914	30.4367302903141	2
820	368.8	249.96	1.147	5.72569598520981	10.5356603579877	320	0.0311159327600929	0.0311159327600929	30.4678462230742	2
821	364.2	248.44	1.1406	5.69458005244972	10.5667762907478	321	-0.34422000615853	0.34422000615853	30.8120662292327	2
822	344.01	246.95	1.2114	6.03880005860825	10.2225562845893	322	0.0452153397920121	0.0452153397920121	30.8572815690247	2
823	337.76	251.65	1.2021	5.99358471881624	10.2677716243813	323	-0.185237037212429	0.185237037212429	31.0425186062372	2
824	340.45	260.69	1.2402	6.17882175602867	10.0825345871689	324	0.0447291533426331	0.0447291533426331	31.0872477595798	2
825	343.73	261.68	1.231	6.13409260268603	10.1272637405115	325	-0.00437567804438821	0.00437567804438821	31.0916234376242	2
826	336.95	248.57	1.2319	6.13846828073042	10.1228880624671	326	-0.047646272038893	0.047646272038893	31.1392697096631	2
827	327.65	245.82	1.2417	6.18611455276931	10.0752417904282	327	0.180375172718666	0.180375172718666	31.3196448823818	2
828	325.5	238.98	1.2046	6.00573938005065	10.2556169631469	328	-0.0972372898752916	0.0972372898752916	31.416882172257	2
829	328.77	238.48	1.2246	6.10297666992594	10.1583796732716	329	-0.116198561400971	0.116198561400971	31.533080733658	2
830	349.26	239.41	1.2485	6.21917523132691	10.0421811118706	330	0.0189612715256811	0.0189612715256811	31.5520420051837	2
831	347.77	246.16	1.2446	6.20021395980123	10.0611423833963	331	0.0641766113176914	0.0641766113176914	31.6162186165014	2
832	347.91	259.34	1.2314	6.13603734848354	10.125318994714	332	0.0140994070319174	0.0140994070319174	31.6303180235333	2
833	344.53	268.96	1.2285	6.12193794145162	10.1394184017459	333	0.123491358141619	0.123491358141619	31.7538093816749	2
834	346.5	276.38	1.2031	5.99844658331	10.2629097598875	334	-0.349081870652293	0.349081870652293	32.1028912523272	2
835	328.25	268.56	1.2749	6.3475284539623	9.91382788923526	335	-0.11376762915409	0.11376762915409	32.2166588814813	2
836	321.4	261.51	1.2983	6.46129608311639	9.80006026008117	336	0.282474327087719	0.282474327087719	32.499133208569	2
837	330.45	252.59	1.2402	6.17882175602867	10.0825345871689	337	-0.209060173231874	0.209060173231874	32.7081933818009	2
838	333.49	263.56	1.2832	6.38788192926054	9.87347441393701	338	0.175513308224899	0.175513308224899	32.8837066900258	2
839	322.57	275.97	1.2471	6.21236862103564	10.0489877221619	339	-0.118629493647854	0.118629493647854	33.0023361836737	2
840	319.7	274.54	1.2715	6.3309981146835	9.93035822851406	340	0.140021697420419	0.140021697420419	33.1423578810941	2
841	323.19	273.96	1.2427	6.19097641726308	10.0703799259345	341	-0.346650938405412	0.346650938405412	33.4890088194995	2
842	336.93	278.19	1.314	6.53762735566849	9.72372898752906	342	0.0763312725521033	0.0763312725521033	33.5653400920516	2
843	339.76	279.33	1.2983	6.46129608311639	9.80006026008117	343	0.1920436475037	0.1920436475037	33.7573837395553	2
844	328.79	266.4	1.2588	6.26925243561269	9.99210390758487	344	-0.0709832216089641	0.0709832216089641	33.8283669611643	2
845	331.2	259.1	1.2734	6.34023565722165	9.9211206859759	345	0.204198308738111	0.204198308738111	34.0325652699024	2
846	339.57	245.76	1.2314	6.13603734848354	10.125318994714	346	0.118629493647854	0.118629493647854	34.1511947635502	2
847	349.99	235.94	1.207	6.01740785483568	10.2439484883619	347	0.0923754253815261	0.0923754253815261	34.2435701889317	2
848	362.59	249	1.188	5.92503242945416	10.3363239137434	348	0.368043142177974	0.368043142177974	34.6116133311097	2
849	370.18	241.84	1.1123	5.55698928727618	10.7043670559214	349	-0.0354916108044794	0.0354916108044794	34.6471049419142	2
850	371.57	245.54	1.1196	5.59248089808066	10.6688754451169	350	-0.0379225430513639	0.0379225430513639	34.6850274849656	2
851	373.51	249.36	1.1274	5.63040344113203	10.6309529020655	351	0.206143054535616	0.206143054535616	34.8911705395012	2
852	368.06	240.41	1.085	5.42426038659641	10.8370959566011	352	-0.173082375978016	0.173082375978016	35.0642529154792	2
853	369.29	240.22	1.1206	5.59734276257443	10.6640135806231	353	-0.439026363786938	0.439026363786938	35.5032792792661	2
854	350.65	256.15	1.2109	6.03636912636137	10.2249872168362	354	0.187181783009935	0.187181783009935	35.6904610622761	2
855	342.73	246.57	1.1724	5.84918734335143	10.4121689998461	355	-0.48667263582583	0.48667263582583	36.1771336981019	2
856	346.73	256.76	1.2725	6.33585997917726	9.92549636402029	356	0.128353222635383	0.128353222635383	36.3054869207373	2
857	340.62	255.1	1.2461	6.20750675654188	10.0538495866557	357	0.177944240471783	0.177944240471783	36.4834311612091	2
858	342.32	253.18	1.2095	6.0295625160701	10.2317938271275	358	-0.166275765686747	0.166275765686747	36.6497069268958	2
859	341.61	261.89	1.2437	6.19583828175684	10.0655180614407	359	0.1093919511097	0.1093919511097	36.7590988780055	2
860	341.97	265.99	1.2212	6.08644633064714	10.1749100125504	360	-0.249413648530119	0.249413648530119	37.0085125265356	2
861	350.4	263.79	1.2725	6.33585997917726	9.92549636402029	361	0.0549390687795395	0.0549390687795395	37.0634515953152	2
862	336.42	268.39	1.2612	6.28092091039772	9.98043543279983	362	0.00680661029127094	0.00680661029127094	37.0702582056064	2
863	338.4	276.35	1.2598	6.27411430010645	9.9872420430911	363	0.052508136532655	0.052508136532655	37.1227663421391	2
864	339.15	276.6	1.249	6.22160616357379	10.0397501796238	364	-0.246982716283238	0.246982716283238	37.3697490584223	2
865	340.01	279.44	1.2998	6.46858887985703	9.79276746334052	365	0.0593147468239295	0.0593147468239295	37.4290638052463	2
866	319.65	279.02	1.2876	6.40927413303311	9.85208221016445	366	0.111822883356584	0.111822883356584	37.5408866886028	2
867	321.1	272.62	1.2646	6.29745124967652	9.96390509352103	367	-0.0879997473371397	0.0879997473371397	37.62888643594	2
868	321.17	269.27	1.2827	6.38545099701366	9.87590534618389	368	-0.0262540682663293	0.0262540682663293	37.6551405042063	2
869	322.48	264.43	1.2881	6.41170506527999	9.84965127791756	369	-0.0948063576284071	0.0948063576284071	37.7499468618347	2
870	318.56	260.87	1.3076	6.5065114229084	9.75484492028916	370	-0.0286850005132102	0.0286850005132102	37.7786318623479	2
871	317.29	260.46	1.3135	6.53519642342161	9.72615991977595	371	0.0311159327600929	0.0311159327600929	37.809747795108	2
872	319.53	249.98	1.3071	6.50408049066151	9.75727585253604	372	0.13029796843289	0.13029796843289	37.9400457635409	2
873	318.63	233.81	1.2803	6.37378252222862	9.88757382096893	373	0.0476462720388913	0.0476462720388913	37.9876920355798	2
874	317.94	234.25	1.2705	6.32613625018973	9.93522009300782	374	0.320396870139083	0.320396870139083	38.3080889057189	2
875	327.28	239.77	1.2046	6.00573938005065	10.2556169631469	375	-0.20176737649123	0.20176737649123	38.5098562822101	2
876	332.21	240.73	1.2461	6.20750675654188	10.0538495866557	376	0.0403534752982466	0.0403534752982466	38.5502097575084	2
877	328.53	236.83	1.2378	6.16715328124363	10.0942030619539	377	0.23045237700444	0.23045237700444	38.7806621345128	2
878	349.52	232.4	1.1904	5.93670090423919	10.3246554389584	378	0.446319160527583	0.446319160527583	39.2269812950404	2
879	357.01	230.46	1.0986	5.49038174371161	10.7709745994859	379	-0.496396364813359	0.496396364813359	39.7233776598537	2
880	339.39	230.38	1.2007	5.98677810852497	10.2745782346726	380	0.0238231360194465	0.0238231360194465	39.7472007958732	2
881	339.16	238.32	1.1958	5.96295497250552	10.298401370692	381	-0.277612462593954	0.277612462593954	40.0248132584671	2
882	335.48	234.47	1.2529	6.24056743509948	10.0207889080981	382	-0.0807069505964932	0.0807069505964932	40.1055202090636	2
883	321	231.3	1.2695	6.32127438569597	9.94008195750158	383	0.189612715256818	0.189612715256818	40.2951329243205	2
884	335.8	241.69	1.2305	6.13166167043915	10.1296946727584	384	-0.0281988140638347	0.0281988140638347	40.3233317383843	2
885	328.97	242.82	1.2363	6.15986048450298	10.1014958586946	385	0.00680661029127094	0.00680661029127094	40.3301383486756	2
886	329.78	239.12	1.2349	6.15305387421172	10.1083024689858	386	0.3014355986134	0.3014355986134	40.631573947289	2
887	358.8	232.57	1.1729	5.85161827559831	10.4097380675992	387	0.299490852815895	0.299490852815895	40.9310648001049	2
888	361.56	242.87	1.1113	5.55212742278242	10.7092289204151	388	-0.104530086615938	0.104530086615938	41.0355948867208	2
889	361.76	235.68	1.1328	5.65665750939836	10.6046988337992	389	0.0782760183496087	0.0782760183496087	41.1138709050704	2
890	372.07	237.09	1.1167	5.57838149104875	10.6829748521488	390	0.158982968946102	0.158982968946102	41.2728538740165	2
891	371.42	235.42	1.084	5.41939852210265	10.8419578210949	391	-0.170651443731135	0.170651443731135	41.4435053177476	2
892	363.4	235.38	1.1191	5.59004996583378	10.6713063773638	392	-0.047646272038893	0.047646272038893	41.4911515897865	2
893	385.3	230.14	1.1289	5.63769623787267	10.6236601053249	393	-0.11376762915409	0.11376762915409	41.6049192189406	2
894	392.67	236.54	1.1523	5.75146386702677	10.5098924761708	394	0.0899444931346451	0.0899444931346451	41.6948637120753	2
895	382.66	237.07	1.1338	5.66151937389212	10.5998369693054	395	-0.00486186449376547	0.00486186449376547	41.699725576569	2
896	394.85	253.43	1.1348	5.66638123838589	10.5949751048117	396	0.0238231360194465	0.0238231360194465	41.7235487125885	2
897	391.7	253.99	1.1299	5.64255810236644	10.6187982408311	397	0.0617456790708086	0.0617456790708086	41.7852943916593	2
898	390.45	254.08	1.1172	5.58081242329563	10.6805439199019	398	0.00729279674064642	0.00729279674064642	41.7925871883999	2
899	392.44	260.16	1.1157	5.57351962655498	10.6878367166426	399	-0.0145855934812928	0.0145855934812928	41.8071727818812	2
900	389.78	259.04	1.1187	5.58810522003628	10.6732511231613	400	0.0121546612344119	0.0121546612344119	41.8193274431156	2
901	398.97	246.09	1.1162	5.57595055880186	10.6854057843957	401	0.123491358141617	0.123491358141617	41.9428188012573	2
902	411.79	251.1	1.0908	5.45245920066025	10.8088971425373	402	-0.152176358654829	0.152176358654829	42.0949951599121	2
903	400.22	256.79	1.1221	5.60463555931508	10.6567207838825	403	0.0121546612344119	0.0121546612344119	42.1071498211465	2
904	394.18	261.41	1.1196	5.59248089808066	10.6688754451169	404	-0.154607290901712	0.154607290901712	42.2617571120482	2
905	387.13	265.7	1.1514	5.74708818898238	10.5142681542152	405	0.0739003403052205	0.0739003403052205	42.3356574523534	2
906	382.56	259.35	1.1362	5.67318784867716	10.5881684945204	406	-0.0593147468239277	0.0593147468239277	42.3949721991774	2
907	385.48	249.6	1.1484	5.73250259550108	10.5288537476965	407	-0.0549390687795377	0.0549390687795377	42.4499112679569	2
908	369.61	265.83	1.1597	5.78744166428062	10.4739146789169	408	-0.165789579237371	0.165789579237371	42.6157008471943	2
909	363.84	262.68	1.1938	5.95323124351799	10.3081250996796	409	0.0520219500832813	0.0520219500832813	42.6677227972775	2
910	368.45	270.07	1.1831	5.90120929343471	10.3601470497628	410	-0.144883561914185	0.144883561914185	42.8126063591917	2
911	355.94	274.39	1.2129	6.0460928553489	10.2152634878487	411	-0.0262540682663275	0.0262540682663275	42.8388604274581	2
912	358.04	279.41	1.2183	6.07234692361522	10.1890094195823	412	-0.44826390632509	0.44826390632509	43.2871243337832	2
913	337.15	277.33	1.3105	6.52061082994031	9.74074551325724	413	0.0661213571151968	0.0661213571151968	43.3532456908983	2
914	333.93	273.57	1.2969	6.45448947282512	9.80686687037243	414	0.346650938405411	0.346650938405411	43.6998966293038	2
915	341.94	263.92	1.2256	6.10783853441971	10.1535178087778	415	-0.140021697420416	0.140021697420416	43.8399183267242	2
916	339.67	261.51	1.2544	6.24786023184012	10.0134961113574	416	-0.130784154882267	0.130784154882267	43.9707024816064	2
917	335.47	272.7	1.2813	6.37864438672239	9.88271195647516	417	-0.121060425894736	0.121060425894736	44.0917629075012	2
918	316.28	270.01	1.3062	6.49970481261713	9.76165153058043	418	0.00729279674064642	0.00729279674064642	44.0990557042418	2
919	316.47	270.92	1.3047	6.49241201587648	9.76894432732107	419	-0.244551784036357	0.244551784036357	44.3436074882782	2
920	315.45	263.05	1.355	6.73696379991283	9.52439254328472	420	0.280043394840838	0.280043394840838	44.623650883119	2
921	317.24	259.31	1.2974	6.456920405072	9.80443593812555	421	0.109391951109702	0.109391951109702	44.7330428342287	2
922	320.35	272.7	1.2749	6.3475284539623	9.91382788923526	422	0.0330606785575984	0.0330606785575984	44.7661035127863	2
923	315.32	272.96	1.2681	6.3144677754047	9.94688856779285	423	0.118629493647855	0.118629493647855	44.8847330064342	2
924	324.1	272.76	1.2437	6.19583828175684	10.0655180614407	424	-0.00923754253815368	0.00923754253815368	44.8939705489723	2
925	327.2	274.78	1.2456	6.205075824295	10.0562805189026	425	-0.121060425894736	0.121060425894736	45.0150309748671	2
926	337.35	273.56	1.2705	6.32613625018973	9.93522009300782	426	-0.0165303392788001	0.0165303392788001	45.0315613141459	2
927	336.97	273.6	1.2739	6.34266658946853	9.91868975372902	427	0.144883561914185	0.144883561914185	45.1764448760601	2
928	340.64	267.33	1.2441	6.19778302755435	10.0635733156432	428	0.253789326574509	0.253789326574509	45.4302342026346	2
929	346.25	278.2	1.1919	5.94399370097984	10.3173626422177	429	0.0593147468239259	0.0593147468239259	45.4895489494585	2
930	354.69	266.7	1.1797	5.88467895415591	10.3766773890416	430	-0.0281988140638347	0.0281988140638347	45.5177477635223	2
931	356.65	271.77	1.1855	5.91287776821975	10.3484785749778	431	0.0233369495700693	0.0233369495700693	45.5410847130924	2
932	364.01	261.7	1.1807	5.88954081864968	10.3718155245479	432	-0.0544528823301604	0.0544528823301604	45.5955375954226	2
933	356.66	269.71	1.1919	5.94399370097984	10.3173626422177	433	-0.156552036699219	0.156552036699219	45.7520896321218	2
934	348.16	267.3	1.2241	6.10054573767906	10.1608106055185	434	-0.439512550236314	0.439512550236314	46.1916021823581	2
935	332.82	267.4	1.3145	6.54005828791537	9.72129805528218	435	0.130784154882267	0.130784154882267	46.3223863372404	2
936	326.13	262.6	1.2876	6.40927413303311	9.85208221016445	436	0.292198056075247	0.292198056075247	46.6145843933156	2
937	341.55	245.34	1.2275	6.11707607695786	10.1442802662397	437	-0.0384087295007394	0.0384087295007394	46.6529931228163	2
938	328.47	240.78	1.2354	6.1554848064586	10.105871536739	438	0.0262540682663293	0.0262540682663293	46.6792471910827	2
939	334.98	237.39	1.23	6.12923073819227	10.1321256050053	439	0.021392203772562	0.021392203772562	46.7006393948552	2
940	339.49	235.04	1.2256	6.10783853441971	10.1535178087778	440	0.0641766113176931	0.0641766113176931	46.7648160061729	2
941	332.85	233.69	1.2124	6.04366192310201	10.2176944200955	441	-0.111822883356584	0.111822883356584	46.8766388895295	2
942	337.11	239.56	1.2354	6.1554848064586	10.105871536739	442	0.171137630180512	0.171137630180512	47.04777651971	2
943	344.25	253.31	1.2002	5.98434717627809	10.2770091669195	443	-0.261082123315155	0.261082123315155	47.3088586430252	2
944	339.58	259.88	1.2539	6.24542929959324	10.0159270436043	444	0.484241703578945	0.484241703578945	47.7931003466041	2
945	350.86	252.87	1.1543	5.76118759601429	10.5001687471833	445	-0.151690172205452	0.151690172205452	47.9447905188096	2
946	364.01	254.3	1.1855	5.91287776821975	10.3484785749778	446	-0.128353222635383	0.128353222635383	48.073143741445	2
947	358.44	253.9	1.2119	6.04123099085513	10.2201253523424	447	0.0899444931346434	0.0899444931346434	48.1630882345796	2
948	359.35	257.69	1.1934	5.95128649772049	10.3100698454771	448	0.0714694080583396	0.0714694080583396	48.2345576426379	2
949	366.23	260.95	1.1787	5.87981708966215	10.3815392535354	449	-0.0140994070319174	0.0140994070319174	48.2486570496699	2
950	367.6	260.35	1.1816	5.89391649669407	10.3674398465035	450	0	0	48.2486570496699	2
951	369.59	259.84	1.1816	5.89391649669407	10.3674398465035	451	0.151690172205452	0.151690172205452	48.4003472218753	2
952	381.5	246.78	1.1504	5.74222632448861	10.5191300187089	452	-0.0544528823301622	0.0544528823301622	48.4548001042055	2
953	382.89	246.5	1.1616	5.79667920681877	10.4646771363788	453	0.32768966687973	0.32768966687973	48.7824897710852	2
954	404.81	233.75	1.0942	5.46898953993905	10.7923668032585	454	-0.235314241498203	0.235314241498203	49.0178040125834	2
955	406.94	239.22	1.1426	5.70430378143725	10.5570525617603	455	0.270805852302685	0.270805852302685	49.2886098648861	2
956	412.11	242.98	1.0869	5.43349792913456	10.827858414063	456	-0.00972372898752916	0.00972372898752916	49.2983335938736	2
957	411.76	246.75	1.0889	5.44322165812209	10.8181346850755	457	0.149745426407948	0.149745426407948	49.4480790202816	2
958	415.09	249.74	1.0581	5.29347623171415	10.9678801114834	458	-0.144883561914185	0.144883561914185	49.5929625821958	2
959	412.6	245.29	1.0879	5.43835979362833	10.8229965495692	459	-0.147314494161066	0.147314494161066	49.7402770763568	2
960	407.51	254.21	1.1182	5.58567428778939	10.6756820554082	460	0.0855688150902569	0.0855688150902569	49.8258458914471	2
961	399.44	267.38	1.1006	5.50010547269914	10.7612508704984	461	-0.1755133082249	0.1755133082249	50.001359199672	2
962	395.65	248.1	1.1367	5.67561878092404	10.5857375622735	462	0.0996682221221743	0.0996682221221743	50.1010274217941	2
963	407.89	234.37	1.1162	5.57595055880186	10.6854057843957	463	0.163844833439864	0.163844833439864	50.264872255234	2
964	425.68	232.41	1.0825	5.412105725362	10.8492506178356	464	0.239689919542592	0.239689919542592	50.5045621747766	2
965	427.37	235.16	1.0332	5.17241580581941	11.0889405373781	465	-0.284905259334602	0.284905259334602	50.7894674341112	2
966	431.1	244.36	1.0918	5.45732106515401	10.8040352780435	466	0.196905511997464	0.196905511997464	50.9863729461087	2
967	442.12	248.16	1.0513	5.26041555315655	11.000940790041	467	0.144883561914183	0.144883561914183	51.1312565080229	2
968	450.22	249.79	1.0215	5.11553199124236	11.1458243519552	468	-0.0165303392787983	0.0165303392787983	51.1477868473016	2
969	456.96	243.74	1.0249	5.13206233052116	11.1292940126764	469	0.0189612715256811	0.0189612715256811	51.1667481188273	2
970	456.27	246.25	1.021	5.11310105899548	11.1482552842021	470	-0.0072927967406482	0.0072927967406482	51.174040915568	2
971	453.72	230.64	1.0225	5.12039385573613	11.1409624874614	471	-0.0379225430513621	0.0379225430513621	51.2119634586193	2
972	449.81	237.36	1.0303	5.15831639878749	11.1030399444101	472	-0.0330606785576002	0.0330606785576002	51.2450241371769	2
973	450.07	235.81	1.0371	5.19137707734509	11.0699792658525	473	0.0452153397920103	0.0452153397920103	51.2902394769689	2
974	453.95	236.59	1.0278	5.14616173755308	11.1151946056445	474	0.0354916108044829	0.0354916108044829	51.3257310877734	2
975	459.06	251.15	1.0205	5.1106701267486	11.150686216449	475	0	0	51.3257310877734	2
976	472.61	255.7	1.0205	5.1106701267486	11.150686216449	476	0.0092375425381519	0.0092375425381519	51.3349686303116	2
977	473.59	251.93	1.0186	5.10143258421045	11.1599237589871	477	-0.0140994070319174	0.0140994070319174	51.3490680373435	2
978	478.64	254.86	1.0215	5.11553199124236	11.1458243519552	478	0.00243093224688273	0.00243093224688273	51.3514989695904	2
979	490.69	264.21	1.021	5.11310105899548	11.1482552842021	479	0.0140994070319156	0.0140994070319156	51.3655983766223	2
980	492.7	264.18	1.0181	5.09900165196356	11.162354691234	480	0	0	51.3655983766223	2
981	491.96	263.81	1.0181	5.09900165196356	11.162354691234	481	-0.0330606785575966	0.0330606785575966	51.3986590551799	2
982	488.57	259.14	1.0249	5.13206233052116	11.1292940126764	482	0.0330606785575966	0.0330606785575966	51.4317197337375	2
983	486.95	274.63	1.0181	5.09900165196356	11.162354691234	483	-0.0116684747850329	0.0116684747850329	51.4433882085225	2
984	494.15	279.28	1.0205	5.1106701267486	11.150686216449	484	-0.0140994070319191	0.0140994070319191	51.4574876155544	2
985	469.45	273.55	1.0234	5.12476953378052	11.136586809417	485	0.025767881816952	0.025767881816952	51.4832554973714	2
986	470.22	264.04	1.0181	5.09900165196356	11.162354691234	486	-0.00437567804438643	0.00437567804438643	51.4876311754158	2
987	472.98	266.33	1.019	5.10337733000795	11.1579790131896	487	-0.00243093224688451	0.00243093224688451	51.4900621076627	2
988	475.18	270.87	1.0195	5.10580826225484	11.1555480809427	488	-0.00729279674064465	0.00729279674064465	51.4973549044033	2
989	474.59	269.33	1.021	5.11310105899548	11.1482552842021	489	-0.00923754253815368	0.00923754253815368	51.5065924469415	2
990	476.62	258.55	1.0229	5.12233860153363	11.1390177416639	490	0.0165303392787983	0.0165303392787983	51.5231227862203	2
991	468.2	258.58	1.0195	5.10580826225484	11.1555480809427	491	0.00243093224688451	0.00243093224688451	51.5255537184672	2
992	464.91	260.91	1.019	5.10337733000795	11.1579790131896	492	-0.0121546612344119	0.0121546612344119	51.5377083797016	2
993	465.73	258.98	1.0215	5.11553199124236	11.1458243519552	493	0.0121546612344119	0.0121546612344119	51.549863040936	2
994	467.62	261.41	1.019	5.10337733000795	11.1579790131896	494	-0.0170165257281774	0.0170165257281774	51.5668795666642	2
995	462.2	252.53	1.0225	5.12039385573613	11.1409624874614	495	0.0072927967406482	0.0072927967406482	51.5741723634048	2
996	459.02	247.95	1.021	5.11310105899548	11.1482552842021	496	-0.0330606785576002	0.0330606785576002	51.6072330419624	2
997	456.59	241.88	1.0278	5.14616173755308	11.1151946056445	497	0.0238231360194465	0.0238231360194465	51.6310561779818	2
998	461.14	230.94	1.0229	5.12233860153363	11.1390177416639	498	0	0	51.6310561779818	2
999	461.11	234.71	1.0229	5.12233860153363	11.1390177416639	499	0	0	51.6310561779818	2
1000	449.34	245.99	1.0229	5.12233860153363	11.1390177416639	500	NA	NA	NA	2
1001	464.43	259.19	1.021	5.11310105899548	11.1929844375447	1	-0.106961018862821	0.106961018862821	0.106961018862821	3
1002	457.64	253.94	1.043	5.2200620778583	11.0860234186819	2	0.097723476324667	0.097723476324667	0.204684495187488	3
1003	464.21	253.85	1.0229	5.12233860153363	11.1837468950065	3	-0.00486186449376547	0.00486186449376547	0.209546359681253	3
1004	474.74	244.21	1.0239	5.1272004660274	11.1788850305128	4	0.0189612715256828	0.0189612715256828	0.228507631206936	3
1005	474.26	231.22	1.02	5.10823919450172	11.1978463020385	5	-0.00729279674064642	0.00729279674064642	0.235800427947582	3
1006	484.66	237.29	1.0215	5.11553199124236	11.1905535052978	6	-0.0189612715256828	0.0189612715256828	0.254761699473265	3
1007	484.47	251.05	1.0254	5.13449326276805	11.1715922337721	7	0.0311159327600947	0.0311159327600947	0.28587763223336	3
1008	490.1	253.03	1.019	5.10337733000795	11.2027081665322	8	-0.00486186449376547	0.00486186449376547	0.290739496727126	3
1009	491.53	263.1	1.02	5.10823919450172	11.1978463020385	9	-0.0140994070319174	0.0140994070319174	0.304838903759043	3
1010	493.35	267.06	1.0229	5.12233860153363	11.1837468950065	10	-0.00486186449376547	0.00486186449376547	0.309700768252808	3
1011	476.6	278.82	1.0239	5.1272004660274	11.1788850305128	11	-0.00729279674064642	0.00729279674064642	0.316993564993455	3
1012	484.97	278.04	1.0254	5.13449326276805	11.1715922337721	12	-0.00243093224688096	0.00243093224688096	0.319424497240336	3
1013	494.33	274.16	1.0259	5.13692419501493	11.1691613015253	13	0.0238231360194465	0.0238231360194465	0.343247633259782	3
1014	493.08	264.16	1.021	5.11310105899548	11.1929844375447	14	0	0	0.343247633259782	3
1015	486.37	271.3	1.021	5.11310105899548	11.1929844375447	15	0.00486186449376369	0.00486186449376369	0.348109497753546	3
1016	486.29	270.01	1.02	5.10823919450172	11.1978463020385	16	0.00486186449376547	0.00486186449376547	0.352971362247311	3
1017	481.92	269.18	1.019	5.10337733000795	11.2027081665322	17	0.00194474579750548	0.00194474579750548	0.354916108044817	3
1018	475.91	266.07	1.0186	5.10143258421045	11.2046529123297	18	-0.00680661029127094	0.00680661029127094	0.361722718336088	3
1019	478.86	268.54	1.02	5.10823919450172	11.1978463020385	19	0.00486186449376547	0.00486186449376547	0.366584582829853	3
1020	474.4	268.87	1.019	5.10337733000795	11.2027081665322	20	-0.00243093224688451	0.00243093224688451	0.369015515076738	3
1021	478.12	253.78	1.0195	5.10580826225484	11.2002772342853	21	-0.0121546612344101	0.0121546612344101	0.381170176311148	3
1022	482	256.33	1.022	5.11796292348925	11.1881225730509	22	0.00243093224688273	0.00243093224688273	0.383601108558031	3
1023	477.5	243.04	1.0215	5.11553199124236	11.1905535052978	23	-0.00680661029127094	0.00680661029127094	0.390407718849302	3
1024	475.79	231.94	1.0229	5.12233860153363	11.1837468950065	24	0.00437567804438821	0.00437567804438821	0.39478339689369	3
1025	479.98	230.06	1.022	5.11796292348925	11.1881225730509	25	-0.00923754253815368	0.00923754253815368	0.404020939431843	3
1026	472.88	233.14	1.0239	5.1272004660274	11.1788850305128	26	0.0257678818169538	0.0257678818169538	0.429788821248797	3
1027	492.54	248.91	1.0186	5.10143258421045	11.2046529123297	27	0	0	0.429788821248797	3
1028	480.36	247.43	1.0186	5.10143258421045	11.2046529123297	28	-0.00437567804438999	0.00437567804438999	0.434164499293187	3
1029	493.22	245.21	1.0195	5.10580826225484	11.2002772342853	29	-0.0213922037725638	0.0213922037725638	0.455556703065751	3
1030	492.1	234.87	1.0239	5.1272004660274	11.1788850305128	30	0.0140994070319191	0.0140994070319191	0.46965611009767	3
1031	469.17	234.94	1.021	5.11310105899548	11.1929844375447	31	0.0238231360194465	0.0238231360194465	0.493479246117117	3
1032	461.62	232.12	1.0161	5.08927792297604	11.2168075735642	32	-0.0262540682663293	0.0262540682663293	0.519733314383446	3
1033	450.71	230.61	1.0215	5.11553199124236	11.1905535052978	33	0.00243093224688273	0.00243093224688273	0.522164246630329	3
1034	453.89	240.6	1.021	5.11310105899548	11.1929844375447	34	-0.228021444757557	0.228021444757557	0.750185691387886	3
1035	445.73	236.14	1.0679	5.34112250375304	10.9649629927871	35	-0.166275765686748	0.166275765686748	0.916461457074634	3
1036	427.52	234.53	1.1021	5.50739826943979	10.7986872271004	36	0.102099154369057	0.102099154369057	1.01856061144369	3
1037	445.94	251.42	1.0811	5.40529911507073	10.9007863814695	37	-0.0422982210957521	0.0422982210957521	1.06085883253944	3
1038	444.84	252.32	1.0898	5.44759733616648	10.8584881603737	38	0.280043394840838	0.280043394840838	1.34090222738028	3
1039	438.07	234.37	1.0322	5.16755394132564	11.1385315552145	39	-0.173568562427395	0.173568562427395	1.51447078980768	3
1040	445.27	231.88	1.0679	5.34112250375304	10.9649629927871	40	0.0904306795840206	0.0904306795840206	1.6049014693917	3
1041	448.41	244.95	1.0493	5.25069182416902	11.0553936723712	41	0.0116684747850346	0.0116684747850346	1.61656994417673	3
1042	449.85	245.87	1.0469	5.23902334938398	11.0670621471562	42	0.0354916108044794	0.0354916108044794	1.65206155498121	3
1043	446.65	239.23	1.0396	5.2035317385795	11.1025537579607	43	-0.0996682221221725	0.0996682221221725	1.75172977710338	3
1044	443.9	234.86	1.0601	5.30319996070167	11.0028855358385	44	-0.0568838145770449	0.0568838145770449	1.80861359168043	3
1045	450.9	258.33	1.0718	5.36008377527872	10.9460017212615	45	0.251844580777004	0.251844580777004	2.06045817245743	3
1046	478.74	274.3	1.02	5.10823919450172	11.1978463020385	46	-0.00486186449376369	0.00486186449376369	2.0653200369512	3
1047	475.33	266.19	1.021	5.11310105899548	11.1929844375447	47	0	0	2.0653200369512	3
1048	475.57	279.22	1.021	5.11310105899548	11.1929844375447	48	0.00729279674064465	0.00729279674064465	2.07261283369184	3
1049	485.79	276.89	1.0195	5.10580826225484	11.2002772342853	49	-0.00729279674064465	0.00729279674064465	2.07990563043248	3
1050	481.22	277	1.021	5.11310105899548	11.1929844375447	50	0.00972372898752916	0.00972372898752916	2.08962935942001	3
1051	480.46	278.96	1.019	5.10337733000795	11.2027081665322	51	-0.00243093224688451	0.00243093224688451	2.0920602916669	3
1052	487.02	278.49	1.0195	5.10580826225484	11.2002772342853	52	-0.0238231360194447	0.0238231360194447	2.11588342768634	3
1053	476.54	267.48	1.0244	5.12963139827428	11.1764540982659	53	-0.0121546612344119	0.0121546612344119	2.12803808892076	3
1054	481.67	260.84	1.0269	5.14178605950869	11.1642994370315	54	0.0335468650069757	0.0335468650069757	2.16158495392773	3
1055	488.45	260.46	1.02	5.10823919450172	11.1978463020385	55	-0.0140994070319174	0.0140994070319174	2.17568436095965	3
1056	492.28	254.8	1.0229	5.12233860153363	11.1837468950065	56	0.00923754253815368	0.00923754253815368	2.1849219034978	3
1057	488.25	259.12	1.021	5.11310105899548	11.1929844375447	57	0.00243093224688273	0.00243093224688273	2.18735283574468	3
1058	476.51	260.61	1.0205	5.1106701267486	11.1954153697916	58	-0.0238231360194483	0.0238231360194483	2.21117597176413	3
1059	467.82	257.47	1.0254	5.13449326276805	11.1715922337721	59	0.0311159327600947	0.0311159327600947	2.24229190452423	3
1060	473.03	249.41	1.019	5.10337733000795	11.2027081665322	60	-0.00729279674064642	0.00729279674064642	2.24958470126487	3
1061	479	233.73	1.0205	5.1106701267486	11.1954153697916	61	0.00486186449376191	0.00486186449376191	2.25444656575864	3
1062	484.01	238.11	1.0195	5.10580826225484	11.2002772342853	62	-0.0189612715256811	0.0189612715256811	2.27340783728432	3
1063	474.61	235.57	1.0234	5.12476953378052	11.1813159627597	63	0.0165303392788001	0.0165303392788001	2.28993817656312	3
1064	477.74	235.37	1.02	5.10823919450172	11.1978463020385	64	-0.0286850005132102	0.0286850005132102	2.31862317707633	3
1065	477.98	230.48	1.0259	5.13692419501493	11.1691613015253	65	0.0213922037725638	0.0213922037725638	2.34001538084889	3
1066	469.88	230.75	1.0215	5.11553199124236	11.1905535052978	66	-0.00486186449376547	0.00486186449376547	2.34487724534266	3
1067	479.97	241.97	1.0225	5.12039385573613	11.1856916408041	67	0.00486186449376547	0.00486186449376547	2.34973910983642	3
1068	488.26	252.4	1.0215	5.11553199124236	11.1905535052978	68	0.0121546612344119	0.0121546612344119	2.36189377107083	3
1069	490.84	256.53	1.019	5.10337733000795	11.2027081665322	69	0.00194474579750548	0.00194474579750548	2.36383851686834	3
1070	494.7	238.03	1.0186	5.10143258421045	11.2046529123297	70	-0.0189612715256828	0.0189612715256828	2.38279978839402	3
1071	483.23	249.45	1.0225	5.12039385573613	11.1856916408041	71	0.0121546612344119	0.0121546612344119	2.39495444962843	3
1072	483.84	253.52	1.02	5.10823919450172	11.1978463020385	72	-0.0140994070319174	0.0140994070319174	2.40905385666035	3
1073	473.14	255.3	1.0229	5.12233860153363	11.1837468950065	73	0.0140994070319174	0.0140994070319174	2.42315326369227	3
1074	474.69	256.95	1.02	5.10823919450172	11.1978463020385	74	-0.00486186449376369	0.00486186449376369	2.42801512818603	3
1075	479.48	254.95	1.021	5.11310105899548	11.1929844375447	75	-0.00486186449376547	0.00486186449376547	2.4328769926798	3
1076	465.96	252.06	1.022	5.11796292348925	11.1881225730509	76	0.0189612715256811	0.0189612715256811	2.45183826420548	3
1077	472.29	239.71	1.0181	5.09900165196356	11.2070838445766	77	-0.0233369495700693	0.0233369495700693	2.47517521377555	3
1078	465.26	233.16	1.0229	5.12233860153363	11.1837468950065	78	0.0233369495700693	0.0233369495700693	2.49851216334562	3
1079	462.33	241.4	1.0181	5.09900165196356	11.2070838445766	79	-0.0330606785575966	0.0330606785575966	2.53157284190321	3
1080	466.24	248.81	1.0249	5.13206233052116	11.174023166019	80	0.0262540682663257	0.0262540682663257	2.55782691016954	3
1081	479.45	252.65	1.0195	5.10580826225484	11.2002772342853	81	-0.0359777972538566	0.0359777972538566	2.5938047074234	3
1082	482.88	239.29	1.0269	5.14178605950869	11.1642994370315	82	0.0335468650069757	0.0335468650069757	2.62735157243037	3
1083	476.61	236.29	1.02	5.10823919450172	11.1978463020385	83	-0.00486186449376369	0.00486186449376369	2.63221343692414	3
1084	467.9	247.34	1.021	5.11310105899548	11.1929844375447	84	-0.0238231360194465	0.0238231360194465	2.65603657294358	3
1085	480.6	247.91	1.0259	5.13692419501493	11.1691613015253	85	0.0121546612344101	0.0121546612344101	2.66819123417799	3
1086	475.14	255.91	1.0234	5.12476953378052	11.1813159627597	86	0.0403534752982466	0.0403534752982466	2.70854470947624	3
1087	483.21	230.25	1.0151	5.08441605848227	11.2216694380579	87	-0.0238231360194465	0.0238231360194465	2.73236784549569	3
1088	474.54	239.82	1.02	5.10823919450172	11.1978463020385	88	0.00680661029127094	0.00680661029127094	2.73917445578696	3
1089	476.6	241.14	1.0186	5.10143258421045	11.2046529123297	89	-0.0281988140638347	0.0281988140638347	2.76737326985079	3
1090	455.6	241.2	1.0244	5.12963139827428	11.1764540982659	90	-0.0568838145770449	0.0568838145770449	2.82425708442784	3
1091	455.95	243.29	1.0361	5.18651521285133	11.1195702836889	91	0.0165303392787983	0.0165303392787983	2.84078742370663	3
1092	459.42	244.82	1.0327	5.16998487357253	11.1361006229677	92	-0.0666075435645723	0.0666075435645723	2.90739496727121	3
1093	457.98	254.35	1.0464	5.2365924171371	11.0694930794031	93	-0.0782760183496087	0.0782760183496087	2.98567098562082	3
1094	452.37	256.9	1.0625	5.31486843548671	10.9912170610535	94	0.206629240984991	0.206629240984991	3.19230022660581	3
1095	452.62	276.65	1.02	5.10823919450172	11.1978463020385	95	-0.0739003403052205	0.0739003403052205	3.26620056691103	3
1096	451.82	274.79	1.0352	5.18213953480694	11.1239459617332	96	-0.0379225430513639	0.0379225430513639	3.30412310996239	3
1097	447.84	272.35	1.043	5.2200620778583	11.0860234186819	97	-0.00437567804438821	0.00437567804438821	3.30849878800678	3
1098	458.22	270.03	1.0439	5.22443775590269	11.0816477406375	98	0.121060425894738	0.121060425894738	3.42955921390152	3
1099	450.78	264.79	1.019	5.10337733000795	11.2027081665322	99	-0.100154408571552	0.100154408571552	3.52971362247307	3
1100	456.24	267.17	1.0396	5.2035317385795	11.1025537579607	100	0.100154408571552	0.100154408571552	3.62986803104462	3
1101	463.22	276.56	1.019	5.10337733000795	11.2027081665322	101	-0.0311159327600947	0.0311159327600947	3.66098396380472	3
1102	464.32	278.01	1.0254	5.13449326276805	11.1715922337721	102	0.0311159327600947	0.0311159327600947	3.69209989656481	3
1103	465.5	279.56	1.019	5.10337733000795	11.2027081665322	103	-0.0666075435645759	0.0666075435645759	3.75870744012939	3
1104	454.21	275.46	1.0327	5.16998487357253	11.1361006229677	104	-0.0641766113176914	0.0641766113176914	3.82288405144708	3
1105	448.88	276.08	1.0459	5.23416148489022	11.07192401165	105	0.0116684747850346	0.0116684747850346	3.83455252623211	3
1106	458.45	269.86	1.0435	5.22249301010518	11.083592486435	106	-0.0661213571151968	0.0661213571151968	3.90067388334731	3
1107	444.43	277.56	1.0571	5.28861436722038	11.0174711293198	107	0	0	3.90067388334731	3
1108	444.75	272.96	1.0571	5.28861436722038	11.0174711293198	108	0.0213922037725638	0.0213922037725638	3.92206608711987	3
1109	443.63	272.09	1.0527	5.26722216344782	11.0388633330924	109	-0.0403534752982448	0.0403534752982448	3.96241956241812	3
1110	443.18	277.39	1.061	5.30757563874606	10.9985098577941	110	-0.261082123315155	0.261082123315155	4.22350168573327	3
1111	423.96	277.23	1.1147	5.56865776206122	10.737427734479	111	0.158982968946098	0.158982968946098	4.38248465467937	3
1112	431.61	274.83	1.082	5.40967479311512	10.8964107034251	112	-0.125922290388502	0.125922290388502	4.50840694506787	3
1113	425.31	270.22	1.1079	5.53559708350362	10.7704884130366	113	0.268374920055804	0.268374920055804	4.77678186512368	3
1114	416.2	271.04	1.0527	5.26722216344782	11.0388633330924	114	-0.467711364300149	0.467711364300149	5.24449322942383	3
1115	406.21	275.66	1.1489	5.73493352774797	10.5711519687922	115	-0.0379225430513621	0.0379225430513621	5.28241577247519	3
1116	393.22	279.25	1.1567	5.77285607079933	10.5332294257409	116	0.0447291533426331	0.0447291533426331	5.32714492581782	3
1117	394.79	268.23	1.1475	5.72812691745669	10.5779585790835	117	-0.0495910178363985	0.0495910178363985	5.37673594365422	3
1118	385.61	271.37	1.1577	5.77771793529309	10.5283675612471	118	-0.185237037212428	0.185237037212428	5.56197298086665	3
1119	372.07	259.76	1.1958	5.96295497250552	10.3431305240347	119	-0.0617456790708104	0.0617456790708104	5.62371865993746	3
1120	370	278.35	1.2085	6.02470065157633	10.2813848449639	120	0.047646272038893	0.047646272038893	5.67136493197635	3
1121	376.79	276.07	1.1987	5.97705437953744	10.3290311170027	121	0.0238231360194465	0.0238231360194465	5.6951880679958	3
1122	370.79	278.57	1.1938	5.95323124351799	10.3528542530222	122	-0.21392203772564	0.21392203772564	5.90911010572144	3
1123	363.47	265.52	1.2378	6.16715328124363	10.1389322152966	123	0.161413901192983	0.161413901192983	6.07052400691442	3
1124	359.21	270.38	1.2046	6.00573938005065	10.3003461164895	124	-0.144883561914183	0.144883561914183	6.2154075688286	3
1125	362.67	278.07	1.2344	6.15062294196483	10.1554625545754	125	0.0739003403052205	0.0739003403052205	6.28930790913382	3
1126	366.56	265.32	1.2192	6.07672260165961	10.2293628948806	126	0.0354916108044812	0.0354916108044812	6.3247995199383	3
1127	361.89	268.91	1.2119	6.04123099085513	10.2648545056851	127	-0.00972372898752916	0.00972372898752916	6.33452324892583	3
1128	368.11	268.19	1.2139	6.05095471984266	10.2551307766975	128	0.106961018862821	0.106961018862821	6.44148426778865	3
1129	375.03	261.48	1.1919	5.94399370097984	10.3620917955603	129	0.0354916108044794	0.0354916108044794	6.47697587859313	3
1130	381.23	268.05	1.1846	5.90850209017536	10.3975834063648	130	-0.025767881816952	0.025767881816952	6.50274376041009	3
1131	381.41	269.65	1.1899	5.93426997199231	10.3718155245479	131	-0.0286850005132102	0.0286850005132102	6.5314287609233	3
1132	363.86	274.35	1.1958	5.96295497250552	10.3431305240347	132	-0.209060173231874	0.209060173231874	6.74048893415517	3
1133	356.18	275.29	1.2388	6.1720151457374	10.1340703508028	133	-0.317965937892202	0.317965937892202	7.05845487204737	3
1134	331.38	272.99	1.3042	6.4899810836296	9.81610441291059	134	0.00486186449376547	0.00486186449376547	7.06331673654114	3
1135	328.75	259.51	1.3032	6.48511921913583	9.82096627740435	135	0.0452153397920103	0.0452153397920103	7.10853207633315	3
1136	333.16	252.46	1.2939	6.43990387934382	9.86618161719636	136	0.0899444931346434	0.0899444931346434	7.19847656946779	3
1137	334.97	249.61	1.2754	6.34995938620918	9.95612611033101	137	-0.154121104452335	0.154121104452335	7.35259767392013	3
1138	328.48	261.71	1.3071	6.50408049066151	9.80200500587867	138	0.0330606785575984	0.0330606785575984	7.38565835247772	3
1139	320.88	260.07	1.3003	6.47101981210391	9.83506568443627	139	-0.0734141538558433	0.0734141538558433	7.45907250633357	3
1140	320.7	264.11	1.3154	6.54443396595976	9.76165153058043	140	0.0875135608877606	0.0875135608877606	7.54658606722133	3
1141	330.99	275.84	1.2974	6.456920405072	9.84916509146819	141	-0.0233369495700693	0.0233369495700693	7.5699230167914	3
1142	328.99	270.7	1.3022	6.48025735464207	9.82582814189812	142	-0.0194474579750583	0.0194474579750583	7.58937047476646	3
1143	334.7	270.47	1.3062	6.49970481261713	9.80638068392306	143	0.0121546612344101	0.0121546612344101	7.60152513600087	3
1144	333.81	266.72	1.3037	6.48755015138271	9.81853534515747	144	0.209060173231876	0.209060173231876	7.81058530923274	3
1145	325.15	264.81	1.2607	6.27848997815084	10.0275955183893	145	-0.161413901192983	0.161413901192983	7.97199921042573	3
1146	323.45	266.55	1.2939	6.43990387934382	9.86618161719636	146	-0.0359777972538566	0.0359777972538566	8.00797700767958	3
1147	323.14	255.76	1.3013	6.47588167659768	9.83020381994251	147	0.216352969972521	0.216352969972521	8.2243299776521	3
1148	324.86	239.39	1.2568	6.25952870662516	10.046556789915	148	-0.00972372898752738	0.00972372898752738	8.23405370663963	3
1149	325.95	239.28	1.2588	6.26925243561269	10.0368330609275	149	-0.182806104965547	0.182806104965547	8.41685981160518	3
1150	319.58	237.24	1.2964	6.45205854057823	9.85402695596195	150	-0.0354916108044829	0.0354916108044829	8.45235142240966	3
1151	319.43	234.46	1.3037	6.48755015138271	9.81853534515747	151	-0.0213922037725638	0.0213922037725638	8.47374362618222	3
1152	319.59	240.56	1.3081	6.50894235515528	9.79714314138491	152	0.0520219500832813	0.0520219500832813	8.5257655762655	3
1153	329.56	252.66	1.2974	6.456920405072	9.84916509146819	153	-0.0996682221221725	0.0996682221221725	8.62543379838768	3
1154	324.17	249.2	1.3179	6.55658862719417	9.74949686934601	154	0.249413648530119	0.249413648530119	8.8748474469178	3
1155	342.59	262.49	1.2666	6.30717497866405	9.99891051787613	155	-0.173082375978016	0.173082375978016	9.04792982289581	3
1156	336.84	271.08	1.3022	6.48025735464207	9.82582814189812	156	0.0330606785575966	0.0330606785575966	9.08099050145341	3
1157	336.06	266.75	1.2954	6.44719667608447	9.85888882045571	157	0.113767629154092	0.113767629154092	9.1947581306075	3
1158	335.73	250.18	1.272	6.33342904693038	9.97265644960981	158	-0.0661213571151986	0.0661213571151986	9.2608794877227	3
1159	340.45	257.7	1.2856	6.39955040404558	9.90653509249461	159	-0.130784154882265	0.130784154882265	9.39166364260496	3
1160	315.86	234.88	1.3125	6.53033455892784	9.77575093761234	160	0.173082375978018	0.173082375978018	9.56474601858298	3
1161	324.87	231.82	1.2769	6.35725218294982	9.94883331359036	161	-0.0213922037725638	0.0213922037725638	9.58613822235555	3
1162	328.55	236.21	1.2813	6.37864438672239	9.9274411098178	162	0.0238231360194465	0.0238231360194465	9.60996135837499	3
1163	324.66	232.38	1.2764	6.35482125070294	9.95126424583724	163	0.0904306795840188	0.0904306795840188	9.70039203795901	3
1164	336.9	234.42	1.2578	6.26439057111892	10.0416949254213	164	0.047646272038893	0.047646272038893	9.7480383099979	3
1165	339.52	230.72	1.248	6.21674429908003	10.0893411974602	165	0.0923754253815261	0.0923754253815261	9.84041373537943	3
1166	354.38	236.95	1.229	6.1243688736985	10.1817166228417	166	0.123491358141619	0.123491358141619	9.96390509352105	3
1167	344.6	231.11	1.2036	6.00087751555689	10.3052079809833	167	0.199336444244347	0.199336444244347	10.1632415377654	3
1168	387.48	263.24	1.1626	5.80154107131254	10.5045444252276	168	-0.0354916108044812	0.0354916108044812	10.1987331485699	3
1169	385.48	258.89	1.1699	5.83703268211702	10.4690528144232	169	-0.047646272038893	0.047646272038893	10.2463794206088	3
1170	379.25	248.09	1.1797	5.88467895415591	10.4214065423843	170	-0.0427844075451276	0.0427844075451276	10.2891638281539	3
1171	375.46	240.66	1.1885	5.92746336170104	10.3786221348391	171	0.0121546612344119	0.0121546612344119	10.3013184893883	3
1172	388.76	236.56	1.186	5.91530870046663	10.3907767960736	172	0.0471600855895158	0.0471600855895158	10.3484785749778	3
1173	384.28	232.07	1.1763	5.86814861487711	10.4379368816631	173	0.0213922037725638	0.0213922037725638	10.3698707787504	3
1174	381.25	239.76	1.1719	5.84675641110455	10.4593290854356	174	0.0213922037725638	0.0213922037725638	10.391262982523	3
1175	383.05	237.22	1.1675	5.82536420733198	10.4807212892082	175	-0.00243093224688273	0.00243093224688273	10.3936939147698	3
1176	386.15	255.68	1.168	5.82779513957887	10.4782903569613	176	0.0427844075451276	0.0427844075451276	10.436478322315	3
1177	394.49	273.59	1.1592	5.78501073203374	10.5210747645064	177	0.199336444244345	0.199336444244345	10.6358147665593	3
1178	409.13	269.11	1.1182	5.58567428778939	10.7204112087508	178	0.0262540682663293	0.0262540682663293	10.6620688348256	3
1179	420.95	260.6	1.1128	5.55942021952307	10.7466652770171	179	0.00729279674064642	0.00729279674064642	10.6693616315663	3
1180	422.61	250.25	1.1113	5.55212742278242	10.7539580737578	180	0.0427844075451276	0.0427844075451276	10.7121460391114	3
1181	428.74	251.38	1.1025	5.50934301523729	10.7967424813029	181	0.173082375978019	0.173082375978019	10.8852284150894	3
1182	426.66	260.41	1.0669	5.33626063925927	10.9698248572809	182	-0.237258987295711	0.237258987295711	11.1224874023851	3
1183	414.92	260.11	1.1157	5.57351962655498	10.7325658699852	183	-0.0525081365326567	0.0525081365326567	11.1749955389178	3
1184	420.01	257.14	1.1265	5.62602776308764	10.6800577334525	184	0.0500772042857758	0.0500772042857758	11.2250727432036	3
1185	423.1	241.51	1.1162	5.57595055880186	10.7301349377383	185	0.0807069505964897	0.0807069505964897	11.3057796938001	3
1186	424.05	238.77	1.0996	5.49524360820537	10.8108418883348	186	-0.050077204285774	0.050077204285774	11.3558568980858	3
1187	423.18	240.83	1.1099	5.54532081249115	10.760764684049	187	0.104530086615938	0.104530086615938	11.4603869847018	3
1188	434.61	234.83	1.0884	5.44079072587521	10.865294770665	188	0.00243093224688096	0.00243093224688096	11.4628179169487	3
1189	432.63	237.54	1.0879	5.43835979362833	10.8677257029119	189	-0.102099154369053	0.102099154369053	11.5649170713177	3
1190	430.61	241.83	1.1089	5.54045894799738	10.7656265485428	190	0.116198561400971	0.116198561400971	11.6811156327187	3
1191	435.48	234.36	1.085	5.42426038659641	10.8818251099438	191	0.330120599126612	0.330120599126612	12.0112362318453	3
1192	451.26	230.8	1.0171	5.0941397874698	11.2119457090704	192	-0.232397122801945	0.232397122801945	12.2436333546472	3
1193	443.65	236.9	1.0649	5.32653691027174	10.9795485862684	193	0.00923754253815368	0.00923754253815368	12.2528708971854	3
1194	443.75	236.53	1.063	5.31729936773359	10.9887861288066	194	0.0403534752982448	0.0403534752982448	12.2932243724836	3
1195	446.41	274.04	1.0547	5.27694589243535	11.0291396041048	195	0	0	12.2932243724836	3
1196	446.7	275.32	1.0547	5.27694589243535	11.0291396041048	196	0.0855688150902552	0.0855688150902552	12.3787931875739	3
1197	447.69	278.33	1.0371	5.19137707734509	11.1147084191951	197	-0.213922037725638	0.213922037725638	12.5927152252995	3
1198	438.63	271.94	1.0811	5.40529911507073	10.9007863814695	198	-0.0330606785576002	0.0330606785576002	12.6257759038571	3
1199	428.59	277.23	1.0879	5.43835979362833	10.8677257029119	199	0.0165303392788001	0.0165303392788001	12.6423062431359	3
1200	434.63	272.86	1.0845	5.42182945434953	10.8842560421907	200	0.0739003403052205	0.0739003403052205	12.7162065834412	3
1201	435.38	268.73	1.0693	5.34792911404431	10.9581563824959	201	-0.106961018862819	0.106961018862819	12.823167602304	3
1202	429.89	264.14	1.0913	5.45489013290713	10.8511953636331	202	0.320396870139081	0.320396870139081	13.1435644724431	3
1203	435.96	264.55	1.0254	5.13449326276805	11.1715922337721	203	-0.158982968946098	0.158982968946098	13.3025474413891	3
1204	442.25	269.87	1.0581	5.29347623171415	11.012609264826	204	-0.0831378828433742	0.0831378828433742	13.3856853242325	3
1205	441.38	266.19	1.0752	5.37661411455752	10.9294713819827	205	0.0879997473371379	0.0879997473371379	13.4736850715697	3
1206	434.57	279.78	1.0571	5.28861436722038	11.0174711293198	206	-0.0452153397920103	0.0452153397920103	13.5189004113617	3
1207	433.08	279.7	1.0664	5.33382970701239	10.9722557895278	207	0.0855688150902552	0.0855688150902552	13.6044692264519	3
1208	436.45	267.88	1.0488	5.24826089192214	11.057824604618	208	-0.128353222635383	0.128353222635383	13.7328224490873	3
1209	447.65	254.38	1.0752	5.37661411455752	10.9294713819827	209	0.118629493647855	0.118629493647855	13.8514519427352	3
1210	453.91	254.65	1.0508	5.25798462090966	11.0481008756305	210	0.0286850005132102	0.0286850005132102	13.8801369432484	3
1211	453.18	254.7	1.0449	5.22929962039645	11.0767858761437	211	-0.21392203772564	0.21392203772564	14.094058980974	3
1212	443.65	254.42	1.0889	5.44322165812209	10.8628638384181	212	0.138076951622912	0.138076951622912	14.2321359325969	3
1213	453.79	257.94	1.0605	5.30514470649918	11.000940790041	213	0.1920436475037	0.1920436475037	14.4241795801006	3
1214	445.54	263.31	1.021	5.11310105899548	11.1929844375447	214	-0.0972372898752898	0.0972372898752898	14.5214168699759	3
1215	439.36	266.05	1.041	5.21033834887077	11.0957471476694	215	-0.180375172718666	0.180375172718666	14.7017920426946	3
1216	435.51	276.66	1.0781	5.39071352158944	10.9153719749507	216	-0.157038223148595	0.157038223148595	14.8588302658432	3
1217	420.7	266.2	1.1104	5.54775174473803	10.7583337518022	217	0.00972372898752916	0.00972372898752916	14.8685539948307	3
1218	413.42	266.71	1.1084	5.5380280157505	10.7680574807897	218	-0.104530086615936	0.104530086615936	14.9730840814466	3
1219	407.25	264.38	1.1299	5.64255810236644	10.6635273941737	219	-0.00486186449376547	0.00486186449376547	14.9779459459404	3
1220	410	270.99	1.1309	5.6474199668602	10.65866552968	220	0.111822883356583	0.111822883356583	15.089768829297	3
1221	425.38	277.45	1.1079	5.53559708350362	10.7704884130366	221	0.0379225430513657	0.0379225430513657	15.1276913723484	3
1222	426.87	271.13	1.1001	5.49767454045226	10.8084109560879	222	-0.0238231360194465	0.0238231360194465	15.1515145083678	3
1223	427.13	267.07	1.105	5.5214976764717	10.7845878200685	223	-0.111336696907207	0.111336696907207	15.262851205275	3
1224	411.72	273.79	1.1279	5.63283437337891	10.6732511231613	224	-0.0739003403052223	0.0739003403052223	15.3367515455802	3
1225	406.91	272.59	1.1431	5.70673471368413	10.5993507828561	225	-0.0165303392787983	0.0165303392787983	15.353281884859	3
1226	409.51	274.61	1.1465	5.72326505296293	10.5828204435773	226	0.0286850005132102	0.0286850005132102	15.3819668853722	3
1227	411.92	278.6	1.1406	5.69458005244972	10.6115054440905	227	0.229966190555063	0.229966190555063	15.6119330759273	3
1228	414.48	276.48	1.0933	5.46461386189466	10.8414716346455	228	-0.184750850763052	0.184750850763052	15.7966839266904	3
1229	411.11	272.16	1.1313	5.64936471265771	10.6567207838825	229	0.32477254818347	0.32477254818347	16.1214564748738	3
1230	424.02	257.15	1.0645	5.32459216447424	10.9814933320659	230	-0.280043394840837	0.280043394840837	16.4014998697147	3
1231	418.14	261.36	1.1221	5.60463555931508	10.7014499372251	231	0.0593147468239277	0.0593147468239277	16.4608146165386	3
1232	407.35	258.13	1.1099	5.54532081249115	10.760764684049	232	-0.154121104452337	0.154121104452337	16.6149357209909	3
1233	394.57	263.57	1.1416	5.69944191694348	10.6066435795967	233	0.0379225430513657	0.0379225430513657	16.6528582640423	3
1234	400.1	267.71	1.1338	5.66151937389212	10.6445661226481	234	-0.158982968946102	0.158982968946102	16.8118412329884	3
1235	390.07	267.34	1.1665	5.82050234283822	10.485583153702	235	-0.144883561914181	0.144883561914181	16.9567247949026	3
1236	376.56	275.82	1.1963	5.9653859047524	10.3406995917878	236	-0.0116684747850364	0.0116684747850364	16.9683932696876	3
1237	376.22	273.88	1.1987	5.97705437953744	10.3290311170027	237	0.149259239958571	0.149259239958571	17.1176525096462	3
1238	384.76	257.32	1.168	5.82779513957887	10.4782903569613	238	0.0335468650069757	0.0335468650069757	17.1511993746532	3
1239	391.79	254.43	1.1611	5.79424827457189	10.5118372219683	239	0.0471600855895158	0.0471600855895158	17.1983594602427	3
1240	389.54	258.05	1.1514	5.74708818898238	10.5589973075578	240	-0.0471600855895158	0.0471600855895158	17.2455195458322	3
1241	390.44	245.34	1.1611	5.79424827457189	10.5118372219683	241	-0.0359777972538584	0.0359777972538584	17.281497343086	3
1242	384.57	245.22	1.1685	5.83022607182575	10.4758594247144	242	-0.028198814063833	0.028198814063833	17.3096961571499	3
1243	386.09	247.29	1.1743	5.85842488588958	10.4476606106506	243	-0.0568838145770449	0.0568838145770449	17.3665799717269	3
1244	389.74	239.76	1.186	5.91530870046663	10.3907767960736	244	0.0593147468239259	0.0593147468239259	17.4258947185509	3
1245	389.49	231.49	1.1738	5.8559939536427	10.4500915428975	245	0.218297715770028	0.218297715770028	17.6441924343209	3
1246	406.51	233.57	1.1289	5.63769623787267	10.6683892586675	246	-0.180375172718664	0.180375172718664	17.8245676070395	3
1247	393.81	236.94	1.166	5.81807141059134	10.4880140859488	247	0.282474327087717	0.282474327087717	18.1070419341273	3
1248	412.5	250	1.1079	5.53559708350362	10.7704884130366	248	-0.0831378828433706	0.0831378828433706	18.1901798169706	3
1249	418.16	255.11	1.125	5.61873496634699	10.6873505301932	249	0.00486186449376191	0.00486186449376191	18.1950416814644	3
1250	415.81	263.46	1.124	5.61387310185323	10.692212394687	250	0.135159832926655	0.135159832926655	18.330201514391	3
1251	410.17	266.73	1.0962	5.47871326892657	10.8273722276136	251	-0.0189612715256811	0.0189612715256811	18.3491627859167	3
1252	409.68	262.24	1.1001	5.49767454045226	10.8084109560879	252	-0.0452153397920103	0.0452153397920103	18.3943781257087	3
1253	419.98	245.71	1.1094	5.54288988024427	10.7631956162959	253	0.0714694080583378	0.0714694080583378	18.4658475337671	3
1254	417.97	237.99	1.0947	5.47142047218593	10.8346650243543	254	-0.0189612715256811	0.0189612715256811	18.4848088052928	3
1255	430.74	238.93	1.0986	5.49038174371161	10.8157037528286	255	0.0641766113176914	0.0641766113176914	18.5489854166104	3
1256	416.13	235.69	1.0854	5.42620513239392	10.8798803641463	256	-0.420551278710631	0.420551278710631	18.9695366953211	3
1257	382.98	230.84	1.1719	5.84675641110455	10.4593290854356	257	0.0904306795840188	0.0904306795840188	19.0599673749051	3
1258	395.68	231.57	1.1533	5.75632573152053	10.5497597650197	258	0.0306297463107175	0.0306297463107175	19.0905971212158	3
1259	412.54	233.6	1.147	5.72569598520981	10.5803895113304	259	0.225590512510674	0.225590512510674	19.3161876337265	3
1260	423.37	239.12	1.1006	5.50010547269914	10.805980023841	260	-0.0116684747850346	0.0116684747850346	19.3278561085115	3
1261	424.18	255.08	1.103	5.51177394748417	10.794311549056	261	-0.00486186449376547	0.00486186449376547	19.3327179730053	3
1262	427.69	251.91	1.104	5.51663581197794	10.7894496845622	262	0.185237037212428	0.185237037212428	19.5179550102177	3
1263	424.07	257.49	1.0659	5.33139877476551	10.9746867217747	263	-0.1259222903885	0.1259222903885	19.6438773006062	3
1264	427.33	262.49	1.0918	5.45732106515401	10.8487644313862	264	0.0617456790708086	0.0617456790708086	19.705622979677	3
1265	441.4	266.31	1.0791	5.3955753860832	10.910510110457	265	0.109391951109703	0.109391951109703	19.8150149307867	3
1266	434.53	265.08	1.0566	5.2861834349735	11.0199020615667	266	-0.0831378828433742	0.0831378828433742	19.8981528136301	3
1267	430.24	259.75	1.0737	5.36932131781687	10.9367641787233	267	0.0140994070319174	0.0140994070319174	19.912252220662	3
1268	430.7	257.12	1.0708	5.35522191078496	10.9508635857552	268	-0.118629493647855	0.118629493647855	20.0308817143099	3
1269	422.75	239.17	1.0952	5.47385140443281	10.8322340921074	269	-0.0568838145770449	0.0568838145770449	20.0877655288869	3
1270	420.16	239.22	1.1069	5.53073521900985	10.7753502775303	270	0.0758450861027278	0.0758450861027278	20.1636106149897	3
1271	439.58	249.17	1.0913	5.45489013290713	10.8511953636331	271	0.00486186449376369	0.00486186449376369	20.1684724794834	3
1272	437.09	247.36	1.0903	5.45002826841336	10.8560572281268	272	-0.0714694080583378	0.0714694080583378	20.2399418875418	3
1273	425.32	264.95	1.105	5.5214976764717	10.7845878200685	273	-0.0427844075451276	0.0427844075451276	20.2827262950869	3
1274	421.41	261.02	1.1138	5.56428208401683	10.7418034125234	274	-0.170651443731137	0.170651443731137	20.453377738818	3
1275	401.28	276.98	1.1489	5.73493352774797	10.5711519687922	275	-0.00729279674064642	0.00729279674064642	20.4606705355587	3
1276	398.38	278.5	1.1504	5.74222632448861	10.5638591720516	276	0.0714694080583396	0.0714694080583396	20.532139943617	3
1277	405.44	277.49	1.1357	5.67075691643027	10.6353285801099	277	0.218297715770026	0.218297715770026	20.750437659387	3
1278	423.27	272.88	1.0908	5.45245920066025	10.8536262958799	278	0.0330606785576002	0.0330606785576002	20.7834983379446	3
1279	421.67	273.13	1.084	5.41939852210265	10.8866869744375	279	-0.0831378828433742	0.0831378828433742	20.866636220788	3
1280	425.29	275.25	1.1011	5.50253640494602	10.8035490915942	280	0.0714694080583378	0.0714694080583378	20.9381056288463	3
1281	412.99	275.97	1.0864	5.43106699688768	10.8750184996525	281	-0.0121546612344101	0.0121546612344101	20.9502602900808	3
1282	417.79	276.22	1.0889	5.44322165812209	10.8628638384181	282	-0.0568838145770449	0.0568838145770449	21.0071441046578	3
1283	411.72	266.56	1.1006	5.50010547269914	10.805980023841	283	-0.163844833439866	0.163844833439866	21.1709889380977	3
1284	398.82	263.97	1.1343	5.663950306139	10.6421351904012	284	0.00486186449376547	0.00486186449376547	21.1758508025914	3
1285	388.68	277.16	1.1333	5.65908844164524	10.6469970548949	285	-0.0948063576284088	0.0948063576284088	21.2706571602198	3
1286	389.45	278.44	1.1528	5.75389479927365	10.5521906972665	286	0.0189612715256811	0.0189612715256811	21.2896184317455	3
1287	385.55	278.3	1.1489	5.73493352774797	10.5711519687922	287	0.0471600855895176	0.0471600855895176	21.336778517335	3
1288	393.23	277.5	1.1392	5.68777344215845	10.6183120543817	288	-0.123491358141621	0.123491358141621	21.4602698754767	3
1289	384.94	278.78	1.1646	5.81126480030007	10.4948206962401	289	-0.146828307711688	0.146828307711688	21.6070981831883	3
1290	381.85	278.75	1.1948	5.95809310801176	10.3479923885284	290	-0.0403534752982448	0.0403534752982448	21.6474516584866	3
1291	377.9	276.71	1.2031	5.99844658331	10.3076389132302	291	0.0213922037725638	0.0213922037725638	21.6688438622592	3
1292	371.55	270.8	1.1987	5.97705437953744	10.3290311170027	292	-0.0427844075451276	0.0427844075451276	21.7116282698043	3
1293	368.55	253.23	1.2075	6.01983878708257	10.2862467094576	293	-0.0335468650069757	0.0335468650069757	21.7451751348113	3
1294	369.08	260.35	1.2144	6.05338565208954	10.2526998444506	294	0.223159580263792	0.223159580263792	21.968334715075	3
1295	380.71	252.42	1.1685	5.83022607182575	10.4758594247144	295	-0.028198814063833	0.028198814063833	21.9965335291389	3
1296	385.05	255.74	1.1743	5.85842488588958	10.4476606106506	296	-0.0403534752982466	0.0403534752982466	22.0368870044371	3
1297	377.07	248.95	1.1826	5.89877836118783	10.4073071353524	297	0.0855688150902552	0.0855688150902552	22.1224558195274	3
1298	382.52	238.16	1.165	5.81320954609757	10.4928759504426	298	-0.0189612715256811	0.0189612715256811	22.1414170910531	3
1299	378	234.01	1.1689	5.83217081762326	10.4739146789169	299	-0.0573700010264222	0.0573700010264222	22.1987870920795	3
1300	384.33	237.38	1.1807	5.88954081864968	10.4165446778905	300	0.180375172718666	0.180375172718666	22.3791622647982	3
1301	399.61	233.64	1.1436	5.70916564593101	10.5969198506092	301	-0.106474832413443	0.106474832413443	22.4856370972116	3
1302	394.57	240.83	1.1655	5.81564047834446	10.4904450181957	302	-0.0549390687795395	0.0549390687795395	22.5405761659911	3
1303	393.44	234.64	1.1768	5.870579547124	10.4355059494162	303	0.0641766113176914	0.0641766113176914	22.6047527773088	3
1304	383.54	239.17	1.1636	5.8064029358063	10.4996825607339	304	-0.0330606785576002	0.0330606785576002	22.6378134558664	3
1305	389.28	244.05	1.1704	5.8394636143639	10.4666218821763	305	-0.0189612715256793	0.0189612715256793	22.6567747273921	3
1306	391.66	242.96	1.1743	5.85842488588958	10.4476606106506	306	0.0734141538558433	0.0734141538558433	22.7301888812479	3
1307	391.03	245.17	1.1592	5.78501073203374	10.5210747645064	307	-0.0330606785575984	0.0330606785575984	22.7632495598055	3
1308	394.39	240.79	1.166	5.81807141059134	10.4880140859488	308	0.0213922037725638	0.0213922037725638	22.7846417635781	3
1309	396.68	244.57	1.1616	5.79667920681877	10.5094062897214	309	0.0923754253815261	0.0923754253815261	22.8770171889596	3
1310	400.9	252.16	1.1426	5.70430378143725	10.6017817151029	310	-0.118629493647854	0.118629493647854	22.9956466826075	3
1311	386.18	255.09	1.167	5.8229332750851	10.4831522214551	311	-0.11376762915409	0.11376762915409	23.1094143117616	3
1312	381.74	269.22	1.1904	5.93670090423919	10.369384592301	312	-0.0189612715256828	0.0189612715256828	23.1283755832873	3
1313	373.94	279.04	1.1943	5.95566217576487	10.3504233207753	313	-0.0855688150902552	0.0855688150902552	23.2139443983775	3
1314	367.42	275.15	1.2119	6.04123099085513	10.2648545056851	314	0.156552036699217	0.156552036699217	23.3704964350767	3
1315	382.87	267.28	1.1797	5.88467895415591	10.4214065423843	315	0.0879997473371379	0.0879997473371379	23.4584961824139	3
1316	388.55	271.75	1.1616	5.79667920681877	10.5094062897214	316	-0.0165303392788001	0.0165303392788001	23.4750265216927	3
1317	385.19	279.54	1.165	5.81320954609757	10.4928759504426	317	-0.180375172718662	0.180375172718662	23.6554016944113	3
1318	375.07	276.08	1.2021	5.99358471881624	10.3125007777239	318	0.0495910178363985	0.0495910178363985	23.7049927122477	3
1319	375.88	279.46	1.1919	5.94399370097984	10.3620917955603	319	0.0544528823301604	0.0544528823301604	23.7594455945779	3
1320	368.8	249.96	1.1807	5.88954081864968	10.4165446778905	320	-0.0379225430513621	0.0379225430513621	23.7973681376293	3
1321	364.2	248.44	1.1885	5.92746336170104	10.3786221348391	321	-0.294142801872756	0.294142801872756	24.091510939502	3
1322	344.01	246.95	1.249	6.22160616357379	10.0844793329664	322	-0.0286850005132102	0.0286850005132102	24.1201959400152	3
1323	337.76	251.65	1.2549	6.25029116408701	10.0557943324532	323	-0.168706697933629	0.168706697933629	24.2889026379489	3
1324	340.45	260.69	1.2896	6.41899786202063	9.88708763451955	324	0.171137630180514	0.171137630180514	24.4600402681294	3
1325	343.73	261.68	1.2544	6.24786023184012	10.0582252647001	325	-0.0782760183496105	0.0782760183496105	24.538316286479	3
1326	336.95	248.57	1.2705	6.32613625018973	9.97994924635045	326	-0.0165303392788001	0.0165303392788001	24.5548466257578	3
1327	327.65	245.82	1.2739	6.34266658946853	9.96341890707165	327	0.0495910178363985	0.0495910178363985	24.6044376435942	3
1328	325.5	238.98	1.2637	6.29307557163213	10.0130099249081	328	-0.0617456790708086	0.0617456790708086	24.666183322665	3
1329	328.77	238.48	1.2764	6.35482125070294	9.95126424583724	329	0.135646019376031	0.135646019376031	24.801829342041	3
1330	349.26	239.41	1.2485	6.21917523132691	10.0869102652133	330	-0.0525081365326585	0.0525081365326585	24.8543374785737	3
1331	347.77	246.16	1.2593	6.27168336785957	10.0344021286806	331	0.050077204285774	0.050077204285774	24.9044146828594	3
1332	347.91	259.34	1.249	6.22160616357379	10.0844793329664	332	-0.140021697420417	0.140021697420417	25.0444363802799	3
1333	344.53	268.96	1.2778	6.36162786099421	9.94445763554597	333	0.127867036186007	0.127867036186007	25.1723034164659	3
1334	346.5	276.38	1.2515	6.23376082480821	10.072324671732	334	-0.206143054535616	0.206143054535616	25.3784464710015	3
1335	328.25	268.56	1.2939	6.43990387934382	9.86618161719636	335	-0.0831378828433724	0.0831378828433724	25.4615843538449	3
1336	321.4	261.51	1.311	6.5230417621872	9.78304373435299	336	0.0306297463107157	0.0306297463107157	25.4922141001556	3
1337	330.45	252.59	1.3047	6.49241201587648	9.81367348066371	337	0.00729279674064642	0.00729279674064642	25.4995068968962	3
1338	333.49	263.56	1.3032	6.48511921913583	9.82096627740435	338	0.0427844075451276	0.0427844075451276	25.5422913044413	3
1339	322.57	275.97	1.2944	6.4423348115907	9.86375068494948	339	-0.130784154882265	0.130784154882265	25.6730754593236	3
1340	319.7	274.54	1.3213	6.57311896647297	9.73296653006721	340	0.116198561400973	0.116198561400973	25.7892740207246	3
1341	323.19	273.96	1.2974	6.456920405072	9.84916509146819	341	-0.0306297463107175	0.0306297463107175	25.8199037670353	3
1342	336.93	278.19	1.3037	6.48755015138271	9.81853534515747	342	0.0379225430513639	0.0379225430513639	25.8578263100867	3
1343	339.76	279.33	1.2959	6.44962760833135	9.85645788820883	343	0.0354916108044812	0.0354916108044812	25.8933179208911	3
1344	328.79	266.4	1.2886	6.41413599752687	9.89194949901331	344	-0.0899444931346434	0.0899444931346434	25.9832624140258	3
1345	331.2	259.1	1.3071	6.50408049066151	9.80200500587867	345	0.206629240984993	0.206629240984993	26.1898916550108	3
1346	339.57	245.76	1.2646	6.29745124967652	10.0086342468637	346	0.140021697420417	0.140021697420417	26.3299133524312	3
1347	349.99	235.94	1.2358	6.1574295522561	10.1486559442841	347	0.0661213571151986	0.0661213571151986	26.3960347095464	3
1348	362.59	249	1.2222	6.0913081951409	10.2147773013993	348	0.199336444244345	0.199336444244345	26.5953711537908	3
1349	370.18	241.84	1.1812	5.89197175089656	10.4141137456436	349	0.0194474579750583	0.0194474579750583	26.6148186117658	3
1350	371.57	245.54	1.1772	5.8725242929215	10.4335612036187	350	0.0354916108044812	0.0354916108044812	26.6503102225703	3
1351	373.51	249.36	1.1699	5.83703268211702	10.4690528144232	351	0.102099154369053	0.102099154369053	26.7524093769393	3
1352	368.06	240.41	1.1489	5.73493352774797	10.5711519687922	352	-0.0972372898752898	0.0972372898752898	26.8496466668146	3
1353	369.29	240.22	1.1689	5.83217081762326	10.4739146789169	353	-0.346650938405411	0.346650938405411	27.19629760522	3
1354	350.65	256.15	1.2402	6.17882175602867	10.1272637405115	354	-0.0359777972538584	0.0359777972538584	27.2322754024739	3
1355	342.73	246.57	1.2476	6.21479955328252	10.0912859432577	355	-0.0617456790708086	0.0617456790708086	27.2940210815447	3
1356	346.73	256.76	1.2603	6.27654523235333	10.0295402641869	356	0.0145855934812928	0.0145855934812928	27.308606675026	3
1357	340.62	255.1	1.2573	6.26195963887204	10.0441258576681	357	0.0923754253815279	0.0923754253815279	27.4009821004075	3
1358	342.32	253.18	1.2383	6.16958421349051	10.1365012830497	358	-0.185237037212429	0.185237037212429	27.58621913762	3
1359	341.61	261.89	1.2764	6.35482125070294	9.95126424583724	359	-0.0447291533426348	0.0447291533426348	27.6309482909626	3
1360	341.97	265.99	1.2856	6.39955040404558	9.90653509249461	360	0.237258987295711	0.237258987295711	27.8682072782583	3
1361	350.4	263.79	1.2368	6.16229141674987	10.1437940797903	361	-0.299004666366519	0.299004666366519	28.1672119446248	3
1362	336.42	268.39	1.2983	6.46129608311639	9.8447894134238	362	0.0520219500832813	0.0520219500832813	28.2192338947081	3
1363	338.4	276.35	1.2876	6.40927413303311	9.89681136350708	363	0.0286850005132102	0.0286850005132102	28.2479188952213	3
1364	339.15	276.6	1.2817	6.3805891325199	9.92549636402029	364	-0.0593147468239277	0.0593147468239277	28.3072336420452	3
1365	340.01	279.44	1.2939	6.43990387934382	9.86618161719636	365	-0.125922290388502	0.125922290388502	28.4331559324337	3
1366	319.65	279.02	1.3198	6.56582616973232	9.74025932680786	366	0.0330606785575984	0.0330606785575984	28.4662166109913	3
1367	321.1	272.62	1.313	6.53276549117472	9.77332000536546	367	-0.0165303392787983	0.0165303392787983	28.4827469502701	3
1368	321.17	269.27	1.3164	6.54929583045352	9.75678966608666	368	0.0593147468239259	0.0593147468239259	28.5420616970941	3
1369	322.48	264.43	1.3042	6.4899810836296	9.81610441291059	369	-0.0923754253815243	0.0923754253815243	28.6344371224756	3
1370	318.56	260.87	1.3232	6.58235650901112	9.72372898752906	370	-0.00486186449376547	0.00486186449376547	28.6392989869694	3
1371	317.29	260.46	1.3242	6.58721837350489	9.7188671230353	371	-0.00972372898752916	0.00972372898752916	28.6490227159569	3
1372	319.53	249.98	1.3262	6.59694210249242	9.70914339404777	372	0.102099154369057	0.102099154369057	28.7511218703259	3
1373	318.63	233.81	1.3052	6.49484294812336	9.81124254841682	373	-0.00923754253815368	0.00923754253815368	28.7603594128641	3
1374	317.94	234.25	1.3071	6.50408049066151	9.80200500587867	374	0.104530086615936	0.104530086615936	28.86488949948	3
1375	327.28	239.77	1.2856	6.39955040404558	9.90653509249461	375	0.0568838145770449	0.0568838145770449	28.9217733140571	3
1376	332.21	240.73	1.2739	6.34266658946853	9.96341890707165	376	-0.0262540682663293	0.0262540682663293	28.9480273823234	3
1377	328.53	236.83	1.2793	6.36892065773486	9.93716483880532	377	0.239689919542593	0.239689919542593	29.187717301866	3
1378	349.52	232.4	1.23	6.12923073819227	10.1768547583479	378	0.365612209931092	0.365612209931092	29.5533295117971	3
1379	357.01	230.46	1.1548	5.76361852826118	10.542466968279	379	-0.462849499806381	0.462849499806381	30.0161790116035	3
1380	339.39	230.38	1.25	6.22646802806756	10.0796174684726	380	0.0666075435645723	0.0666075435645723	30.082786555168	3
1381	339.16	238.32	1.2363	6.15986048450298	10.1462250120372	381	-0.130784154882267	0.130784154882267	30.2135707100503	3
1382	335.48	234.47	1.2632	6.29064463938525	10.0154408571549	382	-0.0831378828433706	0.0831378828433706	30.2967085928937	3
1383	321	231.3	1.2803	6.37378252222862	9.93230297431156	383	0.0359777972538566	0.0359777972538566	30.3326863901475	3
1384	335.8	241.69	1.2729	6.33780472497477	9.96828077156542	384	-0.0525081365326585	0.0525081365326585	30.3851945266802	3
1385	328.97	242.82	1.2837	6.39031286150742	9.91577263503276	385	0.0690384758114568	0.0690384758114568	30.4542330024917	3
1386	329.78	239.12	1.2695	6.32127438569597	9.98481111084422	386	0.372418820222364	0.372418820222364	30.826651822714	3
1387	358.8	232.57	1.1929	5.9488555654736	10.3572299310666	387	-0.0617456790708104	0.0617456790708104	30.8883975017848	3
1388	361.56	242.87	1.2056	6.01060124454441	10.2954842519958	388	0.0170165257281774	0.0170165257281774	30.905414027513	3
1389	361.76	235.68	1.2021	5.99358471881624	10.3125007777239	389	0.220728648016909	0.220728648016909	31.1261426755299	3
1390	372.07	237.09	1.1567	5.77285607079933	10.5332294257409	390	0.00680661029127094	0.00680661029127094	31.1329492858212	3
1391	371.42	235.42	1.1553	5.76604946050806	10.5400360360321	391	-0.211004919029381	0.211004919029381	31.3439542048506	3
1392	363.4	235.38	1.1987	5.97705437953744	10.3290311170027	392	0.168220511484254	0.168220511484254	31.5121747163348	3
1393	385.3	230.14	1.1641	5.80883386805319	10.497251628487	393	-0.0685522893620814	0.0685522893620814	31.5807270056969	3
1394	392.67	236.54	1.1782	5.87738615741527	10.4286993391249	394	0.0593147468239277	0.0593147468239277	31.6400417525208	3
1395	382.66	237.07	1.166	5.81807141059134	10.4880140859488	395	0.0306297463107175	0.0306297463107175	31.6706714988316	3
1396	394.85	253.43	1.1597	5.78744166428062	10.5186438322596	396	-0.00680661029127094	0.00680661029127094	31.6774781091228	3
1397	391.7	253.99	1.1611	5.79424827457189	10.5118372219683	397	-0.00729279674064642	0.00729279674064642	31.6847709058635	3
1398	390.45	254.08	1.1626	5.80154107131254	10.5045444252276	398	-0.0165303392788001	0.0165303392788001	31.7013012451423	3
1399	392.44	260.16	1.166	5.81807141059134	10.4880140859488	399	0.0831378828433724	0.0831378828433724	31.7844391279856	3
1400	389.78	259.04	1.1489	5.73493352774797	10.5711519687922	400	-0.0165303392787983	0.0165303392787983	31.8009694672644	3
1401	398.97	246.09	1.1523	5.75146386702677	10.5546216295134	401	0.168220511484254	0.168220511484254	31.9691899787487	3
1402	411.79	251.1	1.1177	5.58324335554251	10.7228421409977	402	-0.187667969459312	0.187667969459312	32.156857948208	3
1403	400.22	256.79	1.1563	5.77091132500182	10.5351741715384	403	-0.00437567804438821	0.00437567804438821	32.1612336262524	3
1404	394.18	261.41	1.1572	5.77528700304621	10.530798493494	404	-0.0879997473371379	0.0879997473371379	32.2492333735895	3
1405	387.13	265.7	1.1753	5.86328675038335	10.4427987461568	405	0.00972372898752916	0.00972372898752916	32.2589571025771	3
1406	382.56	259.35	1.1733	5.85356302139582	10.4525224751444	406	-0.0427844075451276	0.0427844075451276	32.3017415101222	3
1407	385.48	249.6	1.1821	5.89634742894095	10.4097380675992	407	-0.0782760183496087	0.0782760183496087	32.3800175284718	3
1408	369.61	265.83	1.1982	5.97462344729056	10.3314620492496	408	-0.119115680097231	0.119115680097231	32.499133208569	3
1409	363.84	262.68	1.2227	6.09373912738779	10.2123463691524	409	0.0213922037725638	0.0213922037725638	32.5205254123416	3
1410	368.45	270.07	1.2183	6.07234692361522	10.233738572925	410	-0.0831378828433742	0.0831378828433742	32.603663295185	3
1411	355.94	274.39	1.2354	6.1554848064586	10.1506006900816	411	-0.0612594926214332	0.0612594926214332	32.6649227878064	3
1412	358.04	279.41	1.248	6.21674429908003	10.0893411974602	412	-0.265943987808919	0.265943987808919	32.9308667756153	3
1413	337.15	277.33	1.3027	6.48268828688895	9.82339720965123	413	-0.0427844075451294	0.0427844075451294	32.9736511831604	3
1414	333.93	273.57	1.3115	6.52547269443408	9.78061280210611	414	0.142452629667302	0.142452629667302	33.1161038128277	3
1415	341.94	263.92	1.2822	6.38302006476678	9.92306543177341	415	-0.0690384758114551	0.0690384758114551	33.1851422886392	3
1416	339.67	261.51	1.2964	6.45205854057823	9.85402695596195	416	-0.047646272038893	0.047646272038893	33.2327885606781	3
1417	335.47	272.7	1.3062	6.49970481261713	9.80638068392306	417	-0.123005171692242	0.123005171692242	33.3557937323703	3
1418	316.28	270.01	1.3315	6.62270998430937	9.68337551223082	418	0.0165303392787983	0.0165303392787983	33.3723240716491	3
1419	316.47	270.92	1.3281	6.60617964503057	9.69990585150962	419	-0.0238231360194465	0.0238231360194465	33.3961472076686	3
1420	315.45	263.05	1.333	6.63000278105002	9.67608271549017	420	0.0568838145770449	0.0568838145770449	33.4530310222456	3
1421	317.24	259.31	1.3213	6.57311896647297	9.73296653006721	421	0.0311159327600929	0.0311159327600929	33.4841469550057	3
1422	320.35	272.7	1.3149	6.54200303371288	9.76408246282731	422	-0.0145855934812928	0.0145855934812928	33.498732548487	3
1423	315.32	272.96	1.3179	6.55658862719417	9.74949686934601	423	0.154607290901712	0.154607290901712	33.6533398393887	3
1424	324.1	272.76	1.2861	6.40198133629246	9.90410416024773	424	0.00680661029127094	0.00680661029127094	33.66014644968	3
1425	327.2	274.78	1.2847	6.39517472600119	9.910910770539	425	-0.052021950083283	0.052021950083283	33.7121683997633	3
1426	337.35	273.56	1.2954	6.44719667608447	9.85888882045571	426	-0.00486186449376191	0.00486186449376191	33.717030264257	3
1427	336.97	273.6	1.2964	6.45205854057823	9.85402695596195	427	0.052508136532655	0.052508136532655	33.7695384007897	3
1428	340.64	267.33	1.2856	6.39955040404558	9.90653509249461	428	0.277612462593956	0.277612462593956	34.0471508633836	3
1429	346.25	278.2	1.2285	6.12193794145162	10.1841475550886	429	0.0238231360194465	0.0238231360194465	34.0709739994031	3
1430	354.69	266.7	1.2236	6.09811480543218	10.207970691108	430	0.0140994070319174	0.0140994070319174	34.085073406435	3
1431	356.65	271.77	1.2207	6.08401539840026	10.2220700981399	431	0.0262540682663275	0.0262540682663275	34.1113274747013	3
1432	364.01	261.7	1.2153	6.05776133013393	10.2483241664063	432	-0.0831378828433724	0.0831378828433724	34.1944653575447	3
1433	356.66	269.71	1.2324	6.1408992129773	10.1651862835629	433	-0.125922290388502	0.125922290388502	34.3203876479332	3
1434	348.16	267.3	1.2583	6.2668215033658	10.0392639931744	434	-0.225590512510674	0.225590512510674	34.5459781604439	3
1435	332.82	267.4	1.3047	6.49241201587648	9.81367348066371	435	0.0311159327600929	0.0311159327600929	34.577094093204	3
1436	326.13	262.6	1.2983	6.46129608311639	9.8447894134238	436	0.213435851276264	0.213435851276264	34.7905299444802	3
1437	341.55	245.34	1.2544	6.24786023184012	10.0582252647001	437	-0.0972372898752916	0.0972372898752916	34.8877672343555	3
1438	328.47	240.78	1.2744	6.34509752171541	9.96098797482477	438	0.0427844075451276	0.0427844075451276	34.9305516419007	3
1439	334.98	237.39	1.2656	6.30231311417029	10.0037723823699	439	0.0330606785576002	0.0330606785576002	34.9636123204583	3
1440	339.49	235.04	1.2588	6.26925243561269	10.0368330609275	440	0.0476462720388895	0.0476462720388895	35.0112585924972	3
1441	332.85	233.69	1.249	6.22160616357379	10.0844793329664	441	-0.104530086615936	0.104530086615936	35.1157886791131	3
1442	337.11	239.56	1.2705	6.32613625018973	9.97994924635045	442	0.0690384758114568	0.0690384758114568	35.1848271549245	3
1443	344.25	253.31	1.2563	6.25709777437828	10.0489877221619	443	-0.197391698446841	0.197391698446841	35.3822188533714	3
1444	339.58	259.88	1.2969	6.45448947282512	9.85159602371507	444	0.36075034543733	0.36075034543733	35.7429691988087	3
1445	350.86	252.87	1.2227	6.09373912738779	10.2123463691524	445	-0.00194474579750725	0.00194474579750725	35.7449139446062	3
1446	364.01	254.3	1.2231	6.09568387318529	10.2104016233549	446	-0.0213922037725638	0.0213922037725638	35.7663061483788	3
1447	358.44	253.9	1.2275	6.11707607695786	10.1890094195823	447	-0.052508136532655	0.052508136532655	35.8188142849114	3
1448	359.35	257.69	1.2383	6.16958421349051	10.1365012830497	448	0.140021697420417	0.140021697420417	35.9588359823319	3
1449	366.23	260.95	1.2095	6.0295625160701	10.2765229804701	449	-0.0238231360194465	0.0238231360194465	35.9826591183513	3
1450	367.6	260.35	1.2144	6.05338565208954	10.2526998444506	450	0.0452153397920103	0.0452153397920103	36.0278744581433	3
1451	369.59	259.84	1.2051	6.00817031229753	10.2979151842427	451	0.102099154369055	0.102099154369055	36.1299736125124	3
1452	381.5	246.78	1.1841	5.90607115792848	10.4000143386117	452	0.0379225430513639	0.0379225430513639	36.1678961555637	3
1453	382.89	246.5	1.1763	5.86814861487711	10.4379368816631	453	0.294628988322129	0.294628988322129	36.4625251438859	3
1454	404.81	233.75	1.1157	5.57351962655498	10.7325658699852	454	-0.206629240984991	0.206629240984991	36.6691543848709	3
1455	406.94	239.22	1.1582	5.78014886753997	10.5259366290002	455	0.18766796945931	0.18766796945931	36.8568223543302	3
1456	412.11	242.98	1.1196	5.59248089808066	10.7136045984595	456	-0.00486186449376369	0.00486186449376369	36.8616842188239	3
1457	411.76	246.75	1.1206	5.59734276257443	10.7087427339658	457	0.196905511997462	0.196905511997462	37.0585897308214	3
1458	415.09	249.74	1.0801	5.40043725057697	10.9056482459632	458	-0.215866783523145	0.215866783523145	37.2744565143445	3
1459	412.6	245.29	1.1245	5.61630403410011	10.6897814624401	459	-0.0782760183496087	0.0782760183496087	37.3527325326942	3
1460	407.51	254.21	1.1406	5.69458005244972	10.6115054440905	460	0.0092375425381519	0.0092375425381519	37.3619700752323	3
1461	399.44	267.38	1.1387	5.68534250991157	10.6207429866286	461	-0.106474832413443	0.106474832413443	37.4684449076457	3
1462	395.65	248.1	1.1606	5.79181734232501	10.5142681542152	462	0.0996682221221743	0.0996682221221743	37.5681131297679	3
1463	407.89	234.37	1.1401	5.69214912020284	10.6139363763373	463	0.102099154369055	0.102099154369055	37.670212284137	3
1464	425.68	232.41	1.1191	5.59004996583378	10.7160355307064	464	0.180375172718662	0.180375172718662	37.8505874568556	3
1465	427.37	235.16	1.082	5.40967479311512	10.8964107034251	465	-0.0879997473371361	0.0879997473371361	37.9385872041928	3
1466	431.1	244.36	1.1001	5.49767454045226	10.8084109560879	466	0.075845086102726	0.075845086102726	38.0144322902955	3
1467	442.12	248.16	1.0845	5.42182945434953	10.8842560421907	467	0.177944240471781	0.177944240471781	38.1923765307673	3
1468	450.22	249.79	1.0479	5.24388521387775	11.0622002826624	468	0.078762204798986	0.078762204798986	38.2711387355663	3
1469	456.96	243.74	1.0317	5.16512300907876	11.1409624874614	469	0.0140994070319174	0.0140994070319174	38.2852381425982	3
1470	456.27	246.25	1.0288	5.15102360204684	11.1550618944933	470	0.0544528823301622	0.0544528823301622	38.3396910249283	3
1471	453.72	230.64	1.0176	5.09657071971668	11.2095147768235	471	-0.175513308224899	0.175513308224899	38.5152043331532	3
1472	449.81	237.36	1.0537	5.27208402794158	11.0340014685986	472	0.0354916108044812	0.0354916108044812	38.5506959439577	3
1473	450.07	235.81	1.0464	5.2365924171371	11.0694930794031	473	0.0734141538558433	0.0734141538558433	38.6241100978136	3
1474	453.95	236.59	1.0313	5.16317826328126	11.1429072332589	474	0.00243093224688273	0.00243093224688273	38.6265410300605	3
1475	459.06	251.15	1.0308	5.16074733103437	11.1453381655058	475	0.0593147468239277	0.0593147468239277	38.6858557768844	3
1476	472.61	255.7	1.0186	5.10143258421045	11.2046529123297	476	-0.00437567804438999	0.00437567804438999	38.6902314549288	3
1477	473.59	251.93	1.0195	5.10580826225484	11.2002772342853	477	-0.0165303392787983	0.0165303392787983	38.7067617942076	3
1478	478.64	254.86	1.0229	5.12233860153363	11.1837468950065	478	0.00437567804438821	0.00437567804438821	38.711137472252	3
1479	490.69	264.21	1.022	5.11796292348925	11.1881225730509	479	0.0072927967406482	0.0072927967406482	38.7184302689926	3
1480	492.7	264.18	1.0205	5.1106701267486	11.1954153697916	480	-0.0140994070319191	0.0140994070319191	38.7325296760245	3
1481	491.96	263.81	1.0234	5.12476953378052	11.1813159627597	481	0.023336949570071	0.023336949570071	38.7558666255946	3
1482	488.57	259.14	1.0186	5.10143258421045	11.2046529123297	482	0	0	38.7558666255946	3
1483	486.95	274.63	1.0186	5.10143258421045	11.2046529123297	483	-0.0403534752982466	0.0403534752982466	38.7962201008928	3
1484	494.15	279.28	1.0269	5.14178605950869	11.1642994370315	484	0.0452153397920103	0.0452153397920103	38.8414354406849	3
1485	469.45	273.55	1.0176	5.09657071971668	11.2095147768235	485	0	0	38.8414354406849	3
1486	470.22	264.04	1.0176	5.09657071971668	11.2095147768235	486	-0.00486186449376369	0.00486186449376369	38.8462973051786	3
1487	472.98	266.33	1.0186	5.10143258421045	11.2046529123297	487	0.0145855934812928	0.0145855934812928	38.8608828986599	3
1488	475.18	270.87	1.0156	5.08684699072915	11.219238505811	488	-0.00729279674064642	0.00729279674064642	38.8681756954006	3
1489	474.59	269.33	1.0171	5.0941397874698	11.2119457090704	489	-0.0092375425381519	0.0092375425381519	38.8774132379387	3
1490	476.62	258.55	1.019	5.10337733000795	11.2027081665322	490	-0.0238231360194483	0.0238231360194483	38.9012363739582	3
1491	468.2	258.58	1.0239	5.1272004660274	11.1788850305128	491	0.0238231360194483	0.0238231360194483	38.9250595099776	3
1492	464.91	260.91	1.019	5.10337733000795	11.2027081665322	492	-0.00729279674064642	0.00729279674064642	38.9323523067183	3
1493	465.73	258.98	1.0205	5.1106701267486	11.1954153697916	493	-0.00486186449376547	0.00486186449376547	38.937214171212	3
1494	467.62	261.41	1.0215	5.11553199124236	11.1905535052978	494	-0.0213922037725638	0.0213922037725638	38.9586063749846	3
1495	462.2	252.53	1.0259	5.13692419501493	11.1691613015253	495	0.00243093224688096	0.00243093224688096	38.9610373072315	3
1496	459.02	247.95	1.0254	5.13449326276805	11.1715922337721	496	-0.0330606785575966	0.0330606785575966	38.9940979857891	3
1497	456.59	241.88	1.0322	5.16755394132564	11.1385315552145	497	0.0641766113176914	0.0641766113176914	39.0582745971068	3
1498	461.14	230.94	1.019	5.10337733000795	11.2027081665322	498	-0.0145855934812946	0.0145855934812946	39.072860190588	3
1499	461.11	234.71	1.022	5.11796292348925	11.1881225730509	499	-0.0996682221221725	0.0996682221221725	39.1725284127102	3
1500	449.34	245.99	1.0425	5.21763114561142	11.0884543509288	500	NA	NA	NA	3
