# Supplementary material for: Assessment of crusting effects on interrill erosion by laser scanning
Source: PeerJ. 2020 Jan 31;8:e8487. doi: 10.7717/peerj.8487 (PMC6996510; doi:10.7717/peerj.8487)
Supplement: Data S1 — Each has two transects and four subplots. [file peerj-08-8487-s001.zip › raw data for uploading/cs4plotd.txt]

x	y	z	cal	h	code	deltah	absh	cumsumh	number
1	268.71	456.45	1.0215	5.11553199124236	11.1526309622465	1	0	0	0	1
2	257.1	447.22	1.0215	5.11553199124236	11.1526309622465	2	-0.0306297463107175	0.0306297463107175	0.0306297463107175	1
3	260.65	440.64	1.0278	5.14616173755308	11.1220012159357	3	0.0379225430513639	0.0379225430513639	0.0685522893620814	1
4	264.04	436.67	1.02	5.10823919450172	11.1599237589871	4	0	0	0.0685522893620814	1
5	270.35	443.64	1.02	5.10823919450172	11.1599237589871	5	-0.00243093224688096	0.00243093224688096	0.0709832216089623	1
6	266.65	454.69	1.0205	5.1106701267486	11.1574928267402	6	0.00486186449376191	0.00486186449376191	0.0758450861027242	1
7	277.33	456.31	1.0195	5.10580826225484	11.162354691234	7	-0.123491358141617	0.123491358141617	0.199336444244341	1
8	271.75	436.92	1.0449	5.22929962039645	11.0388633330924	8	-0.0714694080583396	0.0714694080583396	0.270805852302681	1
9	269.89	441.33	1.0596	5.30076902845479	10.967393925034	9	0.180375172718664	0.180375172718664	0.451181025021345	1
10	273.04	463.66	1.0225	5.12039385573613	11.1477690977527	10	0.00243093224688273	0.00243093224688273	0.453611957268228	1
11	271.5	468.61	1.022	5.11796292348925	11.1502000299996	11	-0.00923754253815368	0.00923754253815368	0.462849499806381	1
12	279.8	471.33	1.0239	5.1272004660274	11.1409624874614	12	0.0165303392788019	0.0165303392788019	0.479379839085183	1
13	277.64	467.56	1.0205	5.1106701267486	11.1574928267402	13	-0.0262540682663293	0.0262540682663293	0.505633907351513	1
14	276.75	466.02	1.0259	5.13692419501493	11.1312387584739	14	0.0145855934812928	0.0145855934812928	0.520219500832805	1
15	269.86	469	1.0229	5.12233860153363	11.1458243519552	15	0.0140994070319174	0.0140994070319174	0.534318907864723	1
16	271.7	484.88	1.02	5.10823919450172	11.1599237589871	16	-0.00486186449376369	0.00486186449376369	0.539180772358486	1
17	267.61	494.38	1.021	5.11310105899548	11.1550618944933	17	0.00729279674064465	0.00729279674064465	0.546473569099131	1
18	277.87	489.55	1.0195	5.10580826225484	11.162354691234	18	-0.0121546612344101	0.0121546612344101	0.558628230333541	1
19	278.1	483.33	1.022	5.11796292348925	11.1502000299996	19	0.0145855934812946	0.0145855934812946	0.573213823814836	1
20	275.6	471.83	1.019	5.10337733000795	11.1647856234809	20	-0.00729279674064642	0.00729279674064642	0.580506620555482	1
21	275.39	489.73	1.0205	5.1106701267486	11.1574928267402	21	0.00243093224688096	0.00243093224688096	0.582937552802363	1
22	267.47	494.32	1.02	5.10823919450172	11.1599237589871	22	0.00243093224688096	0.00243093224688096	0.585368485049244	1
23	248.79	487.63	1.0195	5.10580826225484	11.162354691234	23	-0.0145855934812928	0.0145855934812928	0.599954078530537	1
24	241.9	468.98	1.0225	5.12039385573613	11.1477690977527	24	0.0170165257281774	0.0170165257281774	0.616970604258714	1
25	244.91	477.41	1.019	5.10337733000795	11.1647856234809	25	-0.0213922037725656	0.0213922037725656	0.63836280803128	1
26	254.34	469.94	1.0234	5.12476953378052	11.1433934197083	26	0.00680661029127094	0.00680661029127094	0.645169418322551	1
27	243.35	461.6	1.022	5.11796292348925	11.1502000299996	27	0.00486186449376547	0.00486186449376547	0.650031282816316	1
28	243.41	459.66	1.021	5.11310105899548	11.1550618944933	28	0.00243093224688273	0.00243093224688273	0.652462215063199	1
29	246.17	462.91	1.0205	5.1106701267486	11.1574928267402	29	0.00486186449376191	0.00486186449376191	0.657324079556961	1
30	249.85	471.58	1.0195	5.10580826225484	11.162354691234	30	-0.00486186449376191	0.00486186449376191	0.662185944050723	1
31	250.16	470.76	1.0205	5.1106701267486	11.1574928267402	31	0	0	0.662185944050723	1
32	240.93	475.31	1.0205	5.1106701267486	11.1574928267402	32	-0.0072927967406482	0.0072927967406482	0.669478740791371	1
33	242.24	478.21	1.022	5.11796292348925	11.1502000299996	33	0.00972372898752916	0.00972372898752916	0.6792024697789	1
34	235.62	485.62	1.02	5.10823919450172	11.1599237589871	34	-0.00486186449376369	0.00486186449376369	0.684064334272664	1
35	267.02	493.76	1.021	5.11310105899548	11.1550618944933	35	0.00486186449376369	0.00486186449376369	0.688926198766428	1
36	257.23	486.65	1.02	5.10823919450172	11.1599237589871	36	0	0	0.688926198766428	1
37	240	485.01	1.02	5.10823919450172	11.1599237589871	37	-0.00243093224688096	0.00243093224688096	0.691357131013309	1
38	237.42	487.33	1.0205	5.1106701267486	11.1574928267402	38	-0.0116684747850364	0.0116684747850364	0.703025605798345	1
39	259.55	485.68	1.0229	5.12233860153363	11.1458243519552	39	0.0165303392787983	0.0165303392787983	0.719555945077143	1
40	249.4	460.04	1.0195	5.10580826225484	11.162354691234	40	-0.0145855934812928	0.0145855934812928	0.734141538558436	1
41	249.5	449.91	1.0225	5.12039385573613	11.1477690977527	41	0.00486186449376547	0.00486186449376547	0.739003403052202	1
42	256.55	455.51	1.0215	5.11553199124236	11.1526309622465	42	0.00972372898752738	0.00972372898752738	0.748727132039729	1
43	274.75	462.02	1.0195	5.10580826225484	11.162354691234	43	0	0	0.748727132039729	1
44	274.24	458.39	1.0195	5.10580826225484	11.162354691234	44	0.00680661029127094	0.00680661029127094	0.755533742331	1
45	272.28	463.44	1.0181	5.09900165196356	11.1691613015253	45	-0.0189612715256811	0.0189612715256811	0.774495013856681	1
46	261.17	462.69	1.022	5.11796292348925	11.1502000299996	46	0.0145855934812946	0.0145855934812946	0.789080607337976	1
47	262.33	470.24	1.019	5.10337733000795	11.1647856234809	47	-0.0213922037725656	0.0213922037725656	0.810472811110541	1
48	268.43	474.94	1.0234	5.12476953378052	11.1433934197083	48	0.0213922037725656	0.0213922037725656	0.831865014883107	1
49	274.67	475.45	1.019	5.10337733000795	11.1647856234809	49	-0.00729279674064642	0.00729279674064642	0.839157811623753	1
50	277.78	480.51	1.0205	5.1106701267486	11.1574928267402	50	0.00486186449376191	0.00486186449376191	0.844019676117515	1
51	269.19	477.04	1.0195	5.10580826225484	11.162354691234	51	-0.00486186449376191	0.00486186449376191	0.848881540611277	1
52	264.21	492.99	1.0205	5.1106701267486	11.1574928267402	52	-0.028685000513212	0.028685000513212	0.877566541124489	1
53	263.4	491.19	1.0264	5.13935512726181	11.128807826227	53	0.0262540682663293	0.0262540682663293	0.903820609390818	1
54	263.39	492.79	1.021	5.11310105899548	11.1550618944933	54	-0.0140994070319191	0.0140994070319191	0.917920016422737	1
55	268.24	486.1	1.0239	5.1272004660274	11.1409624874614	55	0.0189612715256828	0.0189612715256828	0.93688128794842	1
56	276.08	487.02	1.02	5.10823919450172	11.1599237589871	56	-0.0189612715256828	0.0189612715256828	0.955842559474103	1
57	273.43	490.62	1.0239	5.1272004660274	11.1409624874614	57	0.0165303392788019	0.0165303392788019	0.972372898752905	1
58	260.28	489.22	1.0205	5.1106701267486	11.1574928267402	58	0.0140994070319156	0.0140994070319156	0.986472305784821	1
59	251.88	484.42	1.0176	5.09657071971668	11.1715922337721	59	-0.0213922037725638	0.0213922037725638	1.00786450955738	1
60	255.39	481.79	1.022	5.11796292348925	11.1502000299996	60	0.0165303392788001	0.0165303392788001	1.02439484883618	1
61	250.68	487.83	1.0186	5.10143258421045	11.1667303692784	61	-0.0306297463107157	0.0306297463107157	1.0550245951469	1
62	246.83	489.49	1.0249	5.13206233052116	11.1361006229677	62	0.0140994070319156	0.0140994070319156	1.06912400217882	1
63	251.41	481.78	1.022	5.11796292348925	11.1502000299996	63	0.0121546612344101	0.0121546612344101	1.08127866341323	1
64	259.72	481.23	1.0195	5.10580826225484	11.162354691234	64	-0.0238231360194447	0.0238231360194447	1.10510179943267	1
65	271.29	481.98	1.0244	5.12963139827428	11.1385315552145	65	0.0165303392788001	0.0165303392788001	1.12163213871147	1
66	264.24	475.2	1.021	5.11310105899548	11.1550618944933	66	-0.00243093224688273	0.00243093224688273	1.12406307095835	1
67	258.17	474.95	1.0215	5.11553199124236	11.1526309622465	67	-0.00243093224688273	0.00243093224688273	1.12649400320524	1
68	262.37	480.32	1.022	5.11796292348925	11.1502000299996	68	-0.00243093224688273	0.00243093224688273	1.12892493545212	1
69	272.15	471.41	1.0225	5.12039385573613	11.1477690977527	69	-0.00194474579750548	0.00194474579750548	1.13086968124962	1
70	270.01	470.87	1.0229	5.12233860153363	11.1458243519552	70	0.0140994070319174	0.0140994070319174	1.14496908828154	1
71	267.3	472.52	1.02	5.10823919450172	11.1599237589871	71	-0.0189612715256828	0.0189612715256828	1.16393035980722	1
72	264.91	490.18	1.0239	5.1272004660274	11.1409624874614	72	0.0116684747850364	0.0116684747850364	1.17559883459226	1
73	243.12	488.28	1.0215	5.11553199124236	11.1526309622465	73	0.00243093224688273	0.00243093224688273	1.17802976683914	1
74	230.09	494.07	1.021	5.11310105899548	11.1550618944933	74	-0.0116684747850364	0.0116684747850364	1.18969824162418	1
75	231.51	483.11	1.0234	5.12476953378052	11.1433934197083	75	0.025767881816952	0.025767881816952	1.21546612344113	1
76	255.53	473.58	1.0181	5.09900165196356	11.1691613015253	76	-0.0899444931346416	0.0899444931346416	1.30541061657577	1
77	235.13	463.66	1.0366	5.18894614509821	11.0792168083906	77	0.075845086102726	0.075845086102726	1.3812557026785	1
78	236.95	455.61	1.021	5.11310105899548	11.1550618944933	78	0.00729279674064465	0.00729279674064465	1.38854849941914	1
79	232.19	475.64	1.0195	5.10580826225484	11.162354691234	79	-0.0121546612344101	0.0121546612344101	1.40070316065355	1
80	232.82	489.6	1.022	5.11796292348925	11.1502000299996	80	0.0072927967406482	0.0072927967406482	1.4079959573942	1
81	232.49	484.5	1.0205	5.1106701267486	11.1574928267402	81	0.00243093224688096	0.00243093224688096	1.41042688964108	1
82	245.22	489.14	1.02	5.10823919450172	11.1599237589871	82	0	0	1.41042688964108	1
83	239.48	486.27	1.02	5.10823919450172	11.1599237589871	83	-0.00243093224688096	0.00243093224688096	1.41285782188796	1
84	246.16	484.72	1.0205	5.1106701267486	11.1574928267402	84	-0.00972372898753093	0.00972372898753093	1.4225815508755	1
85	247.42	483.97	1.0225	5.12039385573613	11.1477690977527	85	0.00486186449376547	0.00486186449376547	1.42744341536926	1
86	237.75	479.5	1.0215	5.11553199124236	11.1526309622465	86	0.00972372898752738	0.00972372898752738	1.43716714435679	1
87	243.15	478.6	1.0195	5.10580826225484	11.162354691234	87	-0.00972372898752738	0.00972372898752738	1.44689087334432	1
88	235.33	470.03	1.0215	5.11553199124236	11.1526309622465	88	-0.00486186449376547	0.00486186449376547	1.45175273783808	1
89	253.57	471.37	1.0225	5.12039385573613	11.1477690977527	89	0.0189612715256828	0.0189612715256828	1.47071400936376	1
90	261.38	476.22	1.0186	5.10143258421045	11.1667303692784	90	-0.0116684747850346	0.0116684747850346	1.4823824841488	1
91	263.38	488.77	1.021	5.11310105899548	11.1550618944933	91	-0.00923754253815368	0.00923754253815368	1.49162002668695	1
92	271.33	484.32	1.0229	5.12233860153363	11.1458243519552	92	0.0140994070319174	0.0140994070319174	1.50571943371887	1
93	260.98	448.56	1.02	5.10823919450172	11.1599237589871	93	0	0	1.50571943371887	1
94	263.86	451.41	1.02	5.10823919450172	11.1599237589871	94	-0.00729279674064642	0.00729279674064642	1.51301223045952	1
95	263.37	449.02	1.0215	5.11553199124236	11.1526309622465	95	-0.054452882330164	0.054452882330164	1.56746511278968	1
96	256.54	434.51	1.0327	5.16998487357253	11.0981780799163	96	-0.075845086102726	0.075845086102726	1.64331019889241	1
97	267.61	438.77	1.0483	5.24582995967525	11.0223329938136	97	-0.384573481456775	0.384573481456775	2.02788368034918	1
98	266.77	421.53	1.1274	5.63040344113203	10.6377595123568	98	-0.0573700010264204	0.0573700010264204	2.0852536813756	1
99	257.88	418.85	1.1392	5.68777344215845	10.5803895113304	99	0.161413901192981	0.161413901192981	2.24666758256858	1
100	255.46	423.42	1.106	5.52635954096547	10.7418034125234	100	0.422982210957516	0.422982210957516	2.6696497935261	1
101	258.85	437.08	1.019	5.10337733000795	11.1647856234809	101	-0.0690384758114568	0.0690384758114568	2.73868826933755	1
102	255.78	434.93	1.0332	5.17241580581941	11.0957471476694	102	-0.204198308738111	0.204198308738111	2.94288657807567	1
103	259.02	424.68	1.0752	5.37661411455752	10.8915488389313	103	0.137590765173536	0.137590765173536	3.0804773432492	1
104	259.74	425.17	1.0469	5.23902334938398	11.0291396041048	104	-0.448750092774466	0.448750092774466	3.52922743602367	1
105	268.71	405.9	1.1392	5.68777344215845	10.5803895113304	105	-0.132728900679773	0.132728900679773	3.66195633670344	1
106	267.33	412.12	1.1665	5.82050234283822	10.4476606106506	106	0.529457043370957	0.529457043370957	4.1914133800744	1
107	272.25	421.17	1.0576	5.29104529946726	10.9771176540216	107	-0.332551531373493	0.332551531373493	4.52396491144789	1
108	272.65	408.37	1.126	5.62359683084076	10.6445661226481	108	-0.194474579750581	0.194474579750581	4.71843949119847	1
109	271.04	407.74	1.166	5.81807141059134	10.4500915428975	109	0.315535005645318	0.315535005645318	5.03397449684379	1
110	266.61	407.78	1.1011	5.50253640494602	10.7656265485428	110	-0.251358394327626	0.251358394327626	5.28533289117142	1
111	261.42	413.28	1.1528	5.75389479927365	10.5142681542152	111	-0.0238231360194465	0.0238231360194465	5.30915602719086	1
112	267.62	414.22	1.1577	5.77771793529309	10.4904450181957	112	0.0972372898752916	0.0972372898752916	5.40639331706615	1
113	274.9	387.76	1.1377	5.6804806454178	10.587682308071	113	-0.147314494161066	0.147314494161066	5.55370781122722	1
114	278.48	391.03	1.168	5.82779513957887	10.44036781391	114	-0.251358394327626	0.251358394327626	5.80506620555485	1
115	270.68	376.98	1.2197	6.07915353390649	10.1890094195823	115	-0.0189612715256811	0.0189612715256811	5.82402747708053	1
116	267.4	374.45	1.2236	6.09811480543218	10.1700481480566	116	0.00680661029127094	0.00680661029127094	5.8308340873718	1
117	270.53	369.84	1.2222	6.0913081951409	10.1768547583479	117	-0.149259239958571	0.149259239958571	5.98009332733037	1
118	258.94	345.64	1.2529	6.24056743509948	10.0275955183893	118	-0.158982968946102	0.158982968946102	6.13907629627647	1
119	271.61	336.46	1.2856	6.39955040404558	9.86861254944324	119	0.0850826286408797	0.0850826286408797	6.22415892491735	1
120	274.8	324.07	1.2681	6.3144677754047	9.95369517808412	120	0.220728648016911	0.220728648016911	6.44488757293426	1
121	268.17	330.88	1.2227	6.09373912738779	10.174423826101	121	-0.0306297463107175	0.0306297463107175	6.47551731924498	1
122	259.27	347.38	1.229	6.1243688736985	10.1437940797903	122	0.0782760183496087	0.0782760183496087	6.55379333759459	1
123	250.56	358.76	1.2129	6.0460928553489	10.2220700981399	123	0.0593147468239277	0.0593147468239277	6.61310808441852	1
124	252.14	364.58	1.2007	5.98677810852497	10.2813848449639	124	0.0807069505964915	0.0807069505964915	6.69381503501501	1
125	251.86	367.97	1.1841	5.90607115792848	10.3620917955603	125	-0.137590765173536	0.137590765173536	6.83140580018854	1
126	257.55	361.17	1.2124	6.04366192310201	10.2245010303868	126	0.151690172205454	0.151690172205454	6.983095972394	1
127	251.9	366.98	1.1812	5.89197175089656	10.3761912025923	127	-0.0758450861027278	0.0758450861027278	7.05894105849672	1
128	253.79	376.71	1.1968	5.96781683699929	10.3003461164895	128	0.479866025534559	0.479866025534559	7.53880708403128	1
129	259.71	379.72	1.0981	5.48795081146473	10.7802121420241	129	-0.297059920569012	0.297059920569012	7.8358670046003	1
130	262.21	377.33	1.1592	5.78501073203374	10.4831522214551	130	-0.0262540682663293	0.0262540682663293	7.86212107286662	1
131	261.93	389.82	1.1646	5.81126480030007	10.4568981531887	131	-0.173082375978016	0.173082375978016	8.03520344884464	1
132	264.34	383.42	1.2002	5.98434717627809	10.2838157772107	132	-0.0238231360194465	0.0238231360194465	8.05902658486409	1
133	279.37	360.71	1.2051	6.00817031229753	10.2599926411913	133	-0.0685522893620796	0.0685522893620796	8.12757887422617	1
134	273.25	359	1.2192	6.07672260165961	10.1914403518292	134	0.0306297463107157	0.0306297463107157	8.15820862053688	1
135	265.34	355.64	1.2129	6.0460928553489	10.2220700981399	135	-0.275181530347073	0.275181530347073	8.43339015088396	1
136	263.77	351.41	1.2695	6.32127438569597	9.94688856779285	136	0.325258734632849	0.325258734632849	8.7586488855168	1
137	255.91	353.56	1.2026	5.99601565106312	10.2721473024257	137	0.0379225430513621	0.0379225430513621	8.79657142856817	1
138	252.4	343.35	1.1948	5.95809310801176	10.3100698454771	138	-0.0452153397920103	0.0452153397920103	8.84178676836018	1
139	264.83	341.37	1.2041	6.00330844780377	10.2648545056851	139	-0.351512802899174	0.351512802899174	9.19329957125935	1
140	273.74	340.84	1.2764	6.35482125070294	9.91334170278588	140	-0.0354916108044829	0.0354916108044829	9.22879118206383	1
141	264.36	348.12	1.2837	6.39031286150742	9.87785009198139	141	0.109391951109703	0.109391951109703	9.33818313317354	1
142	259.92	352.02	1.2612	6.28092091039772	9.9872420430911	142	0.346650938405411	0.346650938405411	9.68483407157895	1
143	254.07	338.97	1.1899	5.93426997199231	10.3338929814965	143	-0.382628735659267	0.382628735659267	10.0674628072382	1
144	241.14	348.39	1.2686	6.31689870765158	9.95126424583724	144	0.0879997473371361	0.0879997473371361	10.1554625545754	1
145	236.58	353.14	1.2505	6.22889896031444	10.0392639931744	145	0.140021697420419	0.140021697420419	10.2954842519958	1
146	254.88	334.79	1.2217	6.08887726289402	10.1792856905948	146	-0.158982968946098	0.158982968946098	10.4544672209419	1
147	245.6	329.21	1.2544	6.24786023184012	10.0203027216487	147	-0.128353222635385	0.128353222635385	10.5828204435773	1
148	248.02	337.31	1.2808	6.37621345447551	9.89194949901331	148	0.159469155395476	0.159469155395476	10.7422895989727	1
149	252.42	350.36	1.248	6.21674429908003	10.0514186544088	149	0.246496529833863	0.246496529833863	10.9887861288066	1
150	249.11	360.68	1.1973	5.97024776924617	10.2979151842427	150	-0.180375172718664	0.180375172718664	11.1691613015253	1
151	237.88	363.63	1.2344	6.15062294196483	10.117540011524	151	0.185237037212429	0.185237037212429	11.3543983387377	1
152	239.59	378.85	1.1963	5.9653859047524	10.3027770487364	152	0	0	11.3543983387377	1
153	235.94	369.57	1.1963	5.9653859047524	10.3027770487364	153	0.215866783523143	0.215866783523143	11.5702651222608	1
154	239.55	385.3	1.1519	5.74951912122926	10.5186438322596	154	-0.393811023994928	0.393811023994928	11.9640761462558	1
155	257.98	376.1	1.2329	6.14333014522419	10.1248328082646	155	0.132728900679773	0.132728900679773	12.0968050469355	1
156	258.36	374.28	1.2056	6.01060124454441	10.2575617089444	156	0.270805852302686	0.270805852302686	12.3676108992382	1
157	268.01	384.16	1.1499	5.73979539224173	10.5283675612471	157	-0.196905511997464	0.196905511997464	12.5645164112357	1
158	266.58	401.34	1.1904	5.93670090423919	10.3314620492496	158	-0.00243093224688451	0.00243093224688451	12.5669473434826	1
159	271.97	399.34	1.1909	5.93913183648608	10.3290311170027	159	0.0875135608877624	0.0875135608877624	12.6544609043703	1
160	265.89	383.79	1.1729	5.85161827559831	10.4165446778905	160	-0.225104326061297	0.225104326061297	12.8795652304316	1
161	271.62	378.85	1.2192	6.07672260165961	10.1914403518292	161	-0.297059920569012	0.297059920569012	13.1766251510006	1
162	278.9	353	1.2803	6.37378252222862	9.8943804312602	162	0.0189612715256811	0.0189612715256811	13.1955864225263	1
163	272	347.33	1.2764	6.35482125070294	9.91334170278588	163	0.249413648530121	0.249413648530121	13.4450000710564	1
164	276.79	356.81	1.2251	6.10540760217282	10.162755351316	164	-0.140021697420419	0.140021697420419	13.5850217684769	1
165	259.35	326.99	1.2539	6.24542929959324	10.0227336538956	165	-0.111822883356584	0.111822883356584	13.6968446518334	1
166	263.33	335.36	1.2769	6.35725218294982	9.91091077053899	166	0.263513055562038	0.263513055562038	13.9603577073955	1
167	261.08	339.8	1.2227	6.09373912738779	10.174423826101	167	-0.0996682221221743	0.0996682221221743	14.0600259295177	1
168	267.16	330.45	1.2432	6.19340734950996	10.0747556039789	168	-0.0899444931346434	0.0899444931346434	14.1499704226523	1
169	263.02	329.71	1.2617	6.2833518426446	9.98481111084421	169	0.0403534752982448	0.0403534752982448	14.1903238979505	1
170	274.24	341.7	1.2534	6.24299836734636	10.0251645861425	170	-0.0996682221221725	0.0996682221221725	14.2899921200727	1
171	275.94	345.57	1.2739	6.34266658946853	9.92549636402029	171	0.334496277171001	0.334496277171001	14.6244883972437	1
172	278.09	361.66	1.2051	6.00817031229753	10.2599926411913	172	-0.43173356704629	0.43173356704629	15.05622196429	1
173	278.57	341.06	1.2939	6.43990387934382	9.828259074145	173	0.270319665853309	0.270319665853309	15.3265416301433	1
174	278.39	334.12	1.2383	6.16958421349051	10.0985787399983	174	0.152176358654827	0.152176358654827	15.4787179887981	1
175	279.97	332.68	1.207	6.01740785483568	10.2507550986531	175	0.00680661029127094	0.00680661029127094	15.4855245990894	1
176	279.55	333.59	1.2056	6.01060124454441	10.2575617089444	176	-0.441457296033818	0.441457296033818	15.9269818951232	1
177	272.44	339.33	1.2964	6.45205854057823	9.81610441291059	177	0.0286850005132102	0.0286850005132102	15.9556668956364	1
178	279.31	340.56	1.2905	6.42337354006502	9.8447894134238	178	0.334496277170999	0.334496277170999	16.2901631728074	1
179	279.13	333.96	1.2217	6.08887726289402	10.1792856905948	179	-0.0403534752982448	0.0403534752982448	16.3305166481057	1
180	258.97	319.73	1.23	6.12923073819227	10.1389322152966	180	0.00729279674064642	0.00729279674064642	16.3378094448463	1
181	254.39	316.22	1.2285	6.12193794145162	10.1462250120372	181	-0.479379839085182	0.479379839085182	16.8171892839315	1
182	270.31	315.06	1.3271	6.6013177805368	9.66684517295202	182	-0.182806104965547	0.182806104965547	16.9999953888971	1
183	277.35	319.49	1.3647	6.78412388550235	9.48403906798647	183	0.163358646990488	0.163358646990488	17.1633540358875	1
184	273.3	317.78	1.3311	6.62076523851186	9.64739771497696	184	-0.0661213571151986	0.0661213571151986	17.2294753930027	1
185	274.46	317.69	1.3447	6.68688659562706	9.58127635786176	185	0.325258734632847	0.325258734632847	17.5547341276356	1
186	265.53	317.54	1.2778	6.36162786099421	9.90653509249461	186	0.073414153855845	0.073414153855845	17.6281482814914	1
187	267.98	319.76	1.2627	6.28821370713837	9.97994924635045	187	-0.171137630180512	0.171137630180512	17.799285911672	1
188	249.59	327.34	1.2979	6.45935133731888	9.80881161616994	188	0.0855688150902569	0.0855688150902569	17.8848547267622	1
189	245.82	319.9	1.2803	6.37378252222862	9.8943804312602	189	0.00243093224688096	0.00243093224688096	17.8872856590091	1
190	233.75	316.74	1.2798	6.37135158998174	9.89681136350708	190	0.277612462593956	0.277612462593956	18.164898121603	1
191	240.21	321.08	1.2227	6.09373912738779	10.174423826101	191	0.00243093224688273	0.00243093224688273	18.1673290538499	1
192	239.65	319.24	1.2222	6.0913081951409	10.1768547583479	192	-0.398672888488694	0.398672888488694	18.5660019423386	1
193	232.6	320.15	1.3042	6.4899810836296	9.77818186985922	193	0.0782760183496087	0.0782760183496087	18.6442779606882	1
194	247.41	343.82	1.2881	6.41170506527999	9.85645788820883	194	0.379711616963011	0.379711616963011	19.0239895776512	1
195	246.55	339.8	1.21	6.03199344831698	10.2361695051718	195	-0.158982968946098	0.158982968946098	19.1829725465973	1
196	249.24	338.58	1.2427	6.19097641726308	10.0771865362257	196	0.0739003403052187	0.0739003403052187	19.2568728869026	1
197	257.38	348.24	1.2275	6.11707607695786	10.151086876531	197	-0.00729279674064642	0.00729279674064642	19.2641656836432	1
198	256.89	371.38	1.229	6.1243688736985	10.1437940797903	198	0.567379586422319	0.567379586422319	19.8315452700655	1
199	257.97	381.03	1.1123	5.55698928727618	10.7111736662126	199	-0.0734141538558433	0.0734141538558433	19.9049594239214	1
200	260.12	395.04	1.1274	5.63040344113203	10.6377595123568	200	-0.0855688150902552	0.0855688150902552	19.9905282390116	1
201	260.83	405.94	1.145	5.71597225622228	10.5521906972665	201	-0.00243093224688096	0.00243093224688096	19.9929591712585	1
202	232.38	413.36	1.1455	5.71840318846917	10.5497597650197	202	-0.0855688150902569	0.0855688150902569	20.0785279863488	1
203	233.77	403.88	1.1631	5.80397200355942	10.4641909499294	203	-0.00243093224688273	0.00243093224688273	20.0809589185956	1
204	233.38	401.94	1.1636	5.8064029358063	10.4617600176825	204	0.254275513023885	0.254275513023885	20.3352344316195	1
205	235.76	405.93	1.1113	5.55212742278242	10.7160355307064	205	-0.0617456790708104	0.0617456790708104	20.3969801106903	1
206	237.06	410.09	1.124	5.61387310185323	10.6542898516356	206	-0.0690384758114551	0.0690384758114551	20.4660185865018	1
207	233.75	409.36	1.1382	5.68291157766468	10.5852513758241	207	-0.0238231360194465	0.0238231360194465	20.4898417225212	1
208	240.31	419.38	1.1431	5.70673471368413	10.5614282398047	208	0.420551278710633	0.420551278710633	20.9103930012319	1
209	242.07	422.98	1.0566	5.2861834349735	10.9819795185153	209	-0.572241450916085	0.572241450916085	21.482634452148	1
210	248.3	406.54	1.1743	5.85842488588958	10.4097380675992	210	0.303866530860283	0.303866530860283	21.7865009830082	1
211	249.2	409.08	1.1118	5.5545583550293	10.7136045984595	211	-0.0452153397920103	0.0452153397920103	21.8317163228002	1
212	253.45	422.4	1.1211	5.59977369482131	10.6683892586675	212	0.199336444244345	0.199336444244345	22.0310527670446	1
213	243	415.73	1.0801	5.40043725057697	10.8677257029119	213	-0.299004666366519	0.299004666366519	22.3300574334111	1
214	250.84	414.81	1.1416	5.69944191694348	10.5687210365453	214	-0.360750345437328	0.360750345437328	22.6908077788484	1
215	259.26	392.36	1.2158	6.06019226238081	10.207970691108	215	0.232397122801945	0.232397122801945	22.9232049016504	1
216	267.87	393.35	1.168	5.82779513957887	10.44036781391	216	0.391866278197423	0.391866278197423	23.3150711798478	1
217	261.93	403.73	1.0874	5.43592886138145	10.8322340921074	217	-0.152176358654831	0.152176358654831	23.4672475385026	1
218	258.9	396.42	1.1187	5.58810522003628	10.6800577334525	218	-0.11376762915409	0.11376762915409	23.5810151676567	1
219	248.19	382.38	1.1421	5.70187284919037	10.5662901042985	219	-0.27275059810019	0.27275059810019	23.8537657657569	1
220	250.76	393.43	1.1982	5.97462344729056	10.2935395061983	220	0.514871449889663	0.514871449889663	24.3686372156466	1
221	260.24	402.02	1.0923	5.45975199740089	10.8084109560879	221	-0.0403534752982448	0.0403534752982448	24.4089906909448	1
222	274.25	410.25	1.1006	5.50010547269914	10.7680574807897	222	-0.156552036699219	0.156552036699219	24.565542727644	1
223	263.99	422.63	1.1328	5.65665750939836	10.6115054440905	223	0.336927209417883	0.336927209417883	24.9024699370619	1
224	261.86	426.01	1.0635	5.31973029998047	10.9484326535083	224	-0.0685522893620796	0.0685522893620796	24.971022226424	1
225	272.35	429.35	1.0776	5.38828258934255	10.8798803641463	225	-0.0335468650069757	0.0335468650069757	25.004569091431	1
226	277.14	425.63	1.0845	5.42182945434953	10.8463334991393	226	0.332551531373495	0.332551531373495	25.3371206228045	1
227	277.51	447.54	1.0161	5.08927792297604	11.1788850305128	227	-0.00243093224688273	0.00243093224688273	25.3395515550514	1
228	274.69	442.42	1.0166	5.09170885522292	11.1764540982659	228	-0.420065092261256	0.420065092261256	25.7596166473126	1
229	271.95	440.12	1.103	5.51177394748417	10.7563890060046	229	0.412772295520607	0.412772295520607	26.1723889428332	1
230	266.96	444.28	1.0181	5.09900165196356	11.1691613015253	230	-0.306297463107164	0.306297463107164	26.4786864059404	1
231	277.78	426.21	1.0811	5.40529911507073	10.8628638384181	231	0.111822883356584	0.111822883356584	26.590509289297	1
232	272.38	427.16	1.0581	5.29347623171415	10.9746867217747	232	-0.00486186449376547	0.00486186449376547	26.5953711537907	1
233	279.2	439.43	1.0591	5.29833809620791	10.9698248572809	233	-0.0213922037725638	0.0213922037725638	26.6167633575633	1
234	275.01	430.85	1.0635	5.31973029998047	10.9484326535083	234	0.0525081365326567	0.0525081365326567	26.669271494096	1
235	274.89	420.68	1.0527	5.26722216344782	11.000940790041	235	0.149259239958571	0.149259239958571	26.8185307340545	1
236	279.25	433.05	1.022	5.11796292348925	11.1502000299996	236	-0.146828307711688	0.146828307711688	26.9653590417662	1
237	273.45	434.1	1.0522	5.26479123120094	11.0033717222879	237	0.101612967919678	0.101612967919678	27.0669720096859	1
238	254.81	442.15	1.0313	5.16317826328126	11.1049846902076	238	0.047646272038893	0.047646272038893	27.1146182817248	1
239	253.92	442.84	1.0215	5.11553199124236	11.1526309622465	239	-0.00923754253815368	0.00923754253815368	27.1238558242629	1
240	253.73	443.09	1.0234	5.12476953378052	11.1433934197083	240	-0.178430426921159	0.178430426921159	27.3022862511841	1
241	243.32	446.45	1.0601	5.30319996070167	10.9649629927871	241	-0.0354916108044794	0.0354916108044794	27.3377778619886	1
242	240.56	449.77	1.0674	5.33869157150616	10.9294713819827	242	0.242120851789473	0.242120851789473	27.5798987137781	1
243	232.05	452.79	1.0176	5.09657071971668	11.1715922337721	243	-0.025767881816952	0.025767881816952	27.605666595595	1
244	238.48	463.14	1.0229	5.12233860153363	11.1458243519552	244	0.0116684747850364	0.0116684747850364	27.61733507038	1
245	238.11	462.32	1.0205	5.1106701267486	11.1574928267402	245	-0.456042889515114	0.456042889515114	28.0733779598952	1
246	234.03	434.66	1.1143	5.56671301626371	10.7014499372251	246	0.46333568625576	0.46333568625576	28.5367136461509	1
247	239.95	423.98	1.019	5.10337733000795	11.1647856234809	247	-0.349081870652295	0.349081870652295	28.8857955168032	1
248	248.86	427.74	1.0908	5.45245920066025	10.8157037528286	248	-0.196905511997462	0.196905511997462	29.0827010288007	1
249	249	419.6	1.1313	5.64936471265771	10.6187982408311	249	-0.159469155395476	0.159469155395476	29.2421701841962	1
250	232.15	419.77	1.1641	5.80883386805319	10.4593290854356	250	0.346650938405411	0.346650938405411	29.5888211226016	1
251	231.31	424.95	1.0928	5.46218292964778	10.805980023841	251	0.353943735146057	0.353943735146057	29.9427648577476	1
252	230.2	431.04	1.02	5.10823919450172	11.1599237589871	252	-0.177944240471781	0.177944240471781	30.1207090982194	1
253	242.92	445.09	1.0566	5.2861834349735	10.9819795185153	253	0.182806104965547	0.182806104965547	30.3035152031849	1
254	234.53	430.04	1.019	5.10337733000795	11.1647856234809	254	-0.909654846783344	0.909654846783344	31.2131700499683	1
255	233.47	418.3	1.2061	6.0130321767913	10.2551307766975	255	0.147314494161066	0.147314494161066	31.3604845441294	1
256	230.58	415.79	1.1758	5.86571768263023	10.4024452708586	256	0.0782760183496087	0.0782760183496087	31.438760562479	1
257	232.24	415.75	1.1597	5.78744166428062	10.4807212892082	257	0.218783902219403	0.218783902219403	31.6575444646984	1
258	248.89	410.14	1.1147	5.56865776206122	10.6995051914276	258	0.0330606785575966	0.0330606785575966	31.690605143256	1
259	254.36	405.46	1.1079	5.53559708350362	10.7325658699852	259	-0.437081617989429	0.437081617989429	32.1276867612454	1
260	244.81	405.47	1.1978	5.97267870149305	10.2954842519958	260	0.175999494674276	0.175999494674276	32.3036862559197	1
261	241.78	406.11	1.1616	5.79667920681877	10.47148374667	261	0.144883561914183	0.144883561914183	32.4485698178339	1
262	247.69	410.91	1.1318	5.65179564490459	10.6163673085842	262	-0.0213922037725638	0.0213922037725638	32.4699620216064	1
263	246.85	413.35	1.1362	5.67318784867716	10.5949751048117	263	0.187181783009935	0.187181783009935	32.6571438046164	1
264	244.48	419.32	1.0977	5.48600606566722	10.7821568878216	264	-0.194474579750581	0.194474579750581	32.8516183843669	1
265	246.8	409.91	1.1377	5.6804806454178	10.587682308071	265	-0.0690384758114568	0.0690384758114568	32.9206568601784	1
266	247.12	409.07	1.1519	5.74951912122926	10.5186438322596	266	0.00486186449376547	0.00486186449376547	32.9255187246722	1
267	253.17	416.3	1.1509	5.74465725673549	10.5235056967533	267	0.0262540682663293	0.0262540682663293	32.9517727929385	1
268	249.8	420.08	1.1455	5.71840318846917	10.5497597650197	268	0.19447457975058	0.19447457975058	33.1462473726891	1
269	238.32	407.18	1.1055	5.52392860871858	10.7442343447702	269	0.047646272038893	0.047646272038893	33.193893644728	1
270	233.13	422.08	1.0957	5.47628233667969	10.7918806168091	270	0.137590765173536	0.137590765173536	33.3314844099015	1
271	248.33	429.06	1.0674	5.33869157150616	10.9294713819827	271	0.223159580263792	0.223159580263792	33.5546439901653	1
272	251.05	437.41	1.0215	5.11553199124236	11.1526309622465	272	0.00243093224688273	0.00243093224688273	33.5570749224122	1
273	261.14	438.12	1.021	5.11310105899548	11.1550618944933	273	-0.168706697933631	0.168706697933631	33.7257816203458	1
274	255.29	438.41	1.0557	5.28180775692911	10.9863551965597	274	0.152176358654831	0.152176358654831	33.8779579790006	1
275	255.31	441.79	1.0244	5.12963139827428	11.1385315552145	275	0.0189612715256828	0.0189612715256828	33.8969192505263	1
276	251.88	454.24	1.0205	5.1106701267486	11.1574928267402	276	0.00486186449376191	0.00486186449376191	33.9017811150201	1
277	259.36	461.65	1.0195	5.10580826225484	11.162354691234	277	0.00243093224688451	0.00243093224688451	33.904212047267	1
278	249.68	461.17	1.019	5.10337733000795	11.1647856234809	278	-0.0145855934812946	0.0145855934812946	33.9187976407483	1
279	242.26	475.22	1.022	5.11796292348925	11.1502000299996	279	0.0165303392788001	0.0165303392788001	33.9353279800271	1
280	241.22	469.01	1.0186	5.10143258421045	11.1667303692784	280	-0.0092375425381519	0.0092375425381519	33.9445655225652	1
281	242.8	464.85	1.0205	5.1106701267486	11.1574928267402	281	-0.00243093224688273	0.00243093224688273	33.9469964548121	1
282	231.95	456.23	1.021	5.11310105899548	11.1550618944933	282	-0.365612209931093	0.365612209931093	34.3126086647432	1
283	239.63	454.55	1.0962	5.47871326892657	10.7894496845622	283	0.368043142177976	0.368043142177976	34.6806518069212	1
284	256.69	451.56	1.0205	5.1106701267486	11.1574928267402	284	0.00486186449376191	0.00486186449376191	34.6855136714149	1
285	254.99	451.53	1.0195	5.10580826225484	11.162354691234	285	-0.218783902219403	0.218783902219403	34.9042975736343	1
286	240.55	433.53	1.0645	5.32459216447424	10.9435707890146	286	0.0500772042857758	0.0500772042857758	34.9543747779201	1
287	238.21	424.48	1.0542	5.27451496018846	10.9936479933004	287	-0.111336696907207	0.111336696907207	35.0657114748273	1
288	249.09	428.08	1.0771	5.38585165709567	10.8823112963931	288	-0.128353222635385	0.128353222635385	35.1940646974627	1
289	254.71	411.93	1.1035	5.51420487973106	10.7539580737578	289	-0.0452153397920103	0.0452153397920103	35.2392800372547	1
290	243.22	409.82	1.1128	5.55942021952307	10.7087427339658	290	-0.261082123315155	0.261082123315155	35.5003621605699	1
291	243.49	408.01	1.1665	5.82050234283822	10.4476606106506	291	0.111336696907209	0.111336696907209	35.6116988574771	1
292	240.21	411.92	1.1436	5.70916564593101	10.5589973075578	292	-0.0636904248683159	0.0636904248683159	35.6753892823454	1
293	233.13	401.27	1.1567	5.77285607079933	10.4953068826895	293	0.158982968946098	0.158982968946098	35.8343722512915	1
294	239.03	392.99	1.124	5.61387310185323	10.6542898516356	294	-0.387004413703655	0.387004413703655	36.2213766649951	1
295	237.38	401.26	1.2036	6.00087751555689	10.2672854379319	295	-0.0928616118309016	0.0928616118309016	36.314238276826	1
296	252.76	395.96	1.2227	6.09373912738779	10.174423826101	296	0.334982463620376	0.334982463620376	36.6492207404464	1
297	241.2	394.48	1.1538	5.75875666376741	10.5094062897214	297	0.334496277170999	0.334496277170999	36.9837170176174	1
298	244.77	396.68	1.085	5.42426038659641	10.8439025668924	298	-0.562517721928556	0.562517721928556	37.546234739546	1
299	243.05	405.02	1.2007	5.98677810852497	10.2813848449639	299	0.190098901706193	0.190098901706193	37.7363336412522	1
300	252.46	415.5	1.1616	5.79667920681877	10.47148374667	300	0.163844833439866	0.163844833439866	37.900178474692	1
301	245.92	426.64	1.1279	5.63283437337891	10.6353285801099	301	0.408396617476219	0.408396617476219	38.3085750921682	1
302	249.87	432.43	1.0439	5.22443775590269	11.0437251975861	302	0.108905764660326	0.108905764660326	38.4174808568286	1
303	248.14	436.88	1.0215	5.11553199124236	11.1526309622465	303	0.0262540682663293	0.0262540682663293	38.4437349250949	1
304	253.58	444.7	1.0161	5.08927792297604	11.1788850305128	304	-0.0238231360194465	0.0238231360194465	38.4675580611143	1
305	254.6	452.73	1.021	5.11310105899548	11.1550618944933	305	0.0165303392787983	0.0165303392787983	38.4840884003931	1
306	259.9	450.28	1.0176	5.09657071971668	11.1715922337721	306	-0.0189612715256811	0.0189612715256811	38.5030496719188	1
307	257.2	454.83	1.0215	5.11553199124236	11.1526309622465	307	0.0121546612344119	0.0121546612344119	38.5152043331532	1
308	266.16	453.62	1.019	5.10337733000795	11.1647856234809	308	-0.0145855934812946	0.0145855934812946	38.5297899266345	1
309	266.01	453.01	1.022	5.11796292348925	11.1502000299996	309	0.0145855934812946	0.0145855934812946	38.5443755201158	1
310	253.75	447.63	1.019	5.10337733000795	11.1647856234809	310	-0.0189612715256828	0.0189612715256828	38.5633367916415	1
311	240.02	441.92	1.0229	5.12233860153363	11.1458243519552	311	-0.0855688150902552	0.0855688150902552	38.6489056067318	1
312	240.87	456.23	1.0405	5.20790741662389	11.0602555368649	312	0.0899444931346434	0.0899444931346434	38.7388500998664	1
313	246.88	449.71	1.022	5.11796292348925	11.1502000299996	313	0.00972372898752916	0.00972372898752916	38.7485738288539	1
314	241.76	464.97	1.02	5.10823919450172	11.1599237589871	314	-0.00486186449376369	0.00486186449376369	38.7534356933477	1
315	234.44	467.28	1.021	5.11310105899548	11.1550618944933	315	0	0	38.7534356933477	1
316	230.43	471.55	1.021	5.11310105899548	11.1550618944933	316	0	0	38.7534356933477	1
317	233.86	478.86	1.021	5.11310105899548	11.1550618944933	317	-0.0116684747850364	0.0116684747850364	38.7651041681327	1
318	231.26	457.39	1.0234	5.12476953378052	11.1433934197083	318	0.00923754253815368	0.00923754253815368	38.7743417106709	1
319	238.92	459.86	1.0215	5.11553199124236	11.1526309622465	319	-0.00243093224688273	0.00243093224688273	38.7767726429178	1
320	239.28	463.62	1.022	5.11796292348925	11.1502000299996	320	0.00486186449376547	0.00486186449376547	38.7816345074115	1
321	246.49	464.58	1.021	5.11310105899548	11.1550618944933	321	-0.00243093224688273	0.00243093224688273	38.7840654396584	1
322	232.01	455.58	1.0215	5.11553199124236	11.1526309622465	322	-0.116198561400974	0.116198561400974	38.9002640010594	1
323	241.85	451.53	1.0454	5.23173055264334	11.0364324008455	323	-0.0782760183496087	0.0782760183496087	38.978540019409	1
324	240.99	450.35	1.0615	5.31000657099295	10.9581563824959	324	0.204198308738111	0.204198308738111	39.1827383281471	1
325	260.58	464.61	1.0195	5.10580826225484	11.162354691234	325	-0.00972372898752738	0.00972372898752738	39.1924620571346	1
326	259.07	457.82	1.0215	5.11553199124236	11.1526309622465	326	0.00972372898752738	0.00972372898752738	39.2021857861222	1
327	262.7	466.75	1.0195	5.10580826225484	11.162354691234	327	-0.0165303392787983	0.0165303392787983	39.218716125401	1
328	256.34	473.79	1.0229	5.12233860153363	11.1458243519552	328	0.0189612715256828	0.0189612715256828	39.2376773969267	1
329	264.36	468.81	1.019	5.10337733000795	11.1647856234809	329	-0.00972372898752916	0.00972372898752916	39.2474011259142	1
330	269.73	460.69	1.021	5.11310105899548	11.1550618944933	330	-0.0140994070319191	0.0140994070319191	39.2615005329461	1
331	273.05	461.16	1.0239	5.1272004660274	11.1409624874614	331	0	0	39.2615005329461	1
332	277.44	459.8	1.0239	5.1272004660274	11.1409624874614	332	0.00923754253815368	0.00923754253815368	39.2707380754843	1
333	272.76	458.16	1.022	5.11796292348925	11.1502000299996	333	-0.025767881816952	0.025767881816952	39.2965059573012	1
334	259.03	455.89	1.0273	5.1437308053062	11.1244321481826	334	-0.0855688150902552	0.0855688150902552	39.3820747723915	1
335	250.55	440.23	1.0449	5.22929962039645	11.0388633330924	335	-0.118629493647855	0.118629493647855	39.5007042660393	1
336	271.14	441.33	1.0693	5.34792911404431	10.9202338394445	336	-0.501258229307123	0.501258229307123	40.0019624953464	1
337	277.9	410.35	1.1724	5.84918734335143	10.4189756101374	337	0.265943987808921	0.265943987808921	40.2679064831554	1
338	279.94	385.48	1.1177	5.58324335554251	10.6849195979463	338	-0.583909925701121	0.583909925701121	40.8518164088565	1
339	269.8	367.24	1.2378	6.16715328124363	10.1010096722452	339	0.154121104452337	0.154121104452337	41.0059375133088	1
340	264.49	352.92	1.2061	6.0130321767913	10.2551307766975	340	-0.237258987295711	0.237258987295711	41.2431965006045	1
341	260.52	355.63	1.2549	6.25029116408701	10.0178717894018	341	0.194960766199959	0.194960766199959	41.4381572668045	1
342	265.88	357.35	1.2148	6.05533039788705	10.2128325556018	342	-0.125922290388502	0.125922290388502	41.564079557193	1
343	269.41	362.97	1.2407	6.18125268827555	10.0869102652133	343	-0.17113763018051	0.17113763018051	41.7352171873735	1
344	272.74	365.54	1.2759	6.35239031845606	9.91577263503276	344	0.439512550236312	0.439512550236312	42.1747297376098	1
345	274.16	367.21	1.1855	5.91287776821975	10.3552851852691	345	-0.249413648530119	0.249413648530119	42.4241433861399	1
346	269.1	338.37	1.2368	6.16229141674987	10.105871536739	346	0.201767376491226	0.201767376491226	42.6259107626312	1
347	260.88	374.97	1.1953	5.96052404025864	10.3076389132302	347	-0.182806104965547	0.182806104965547	42.8087168675967	1
348	258.47	371.73	1.2329	6.14333014522419	10.1248328082646	348	0.256220258821394	0.256220258821394	43.0649371264181	1
349	233.77	370.76	1.1802	5.88710988640279	10.381053067086	349	-0.218297715770028	0.218297715770028	43.2832348421881	1
350	234.98	370.96	1.2251	6.10540760217282	10.162755351316	350	-0.132728900679773	0.132728900679773	43.4159637428679	1
351	246.33	364.57	1.2524	6.23813650285259	10.0300264506362	351	0.22753525830818	0.22753525830818	43.6434990011761	1
352	242.74	356.35	1.2056	6.01060124454441	10.2575617089444	352	0.0286850005132102	0.0286850005132102	43.6721840016893	1
353	238.44	361.06	1.1997	5.9819162440312	10.2862467094576	353	-0.0452153397920085	0.0452153397920085	43.7173993414813	1
354	231.24	365.92	1.209	6.02713158382321	10.2410313696656	354	-0.0972372898752916	0.0972372898752916	43.8146366313566	1
355	246.08	367.43	1.229	6.1243688736985	10.1437940797903	355	0.0807069505964915	0.0807069505964915	43.8953435819531	1
356	257.34	367.79	1.2124	6.04366192310201	10.2245010303868	356	0.0379225430513639	0.0379225430513639	43.9332661250044	1
357	251.75	376.69	1.2046	6.00573938005065	10.2624235734382	357	-0.0807069505964932	0.0807069505964932	44.0139730756009	1
358	249.83	373.56	1.2212	6.08644633064714	10.1817166228417	358	0.135159832926655	0.135159832926655	44.1491329085276	1
359	245.55	380.43	1.1934	5.95128649772049	10.3168764557683	359	0.256706445270767	0.256706445270767	44.4058393537984	1
360	231.75	389.96	1.1406	5.69458005244972	10.5735829010391	360	-0.185237037212428	0.185237037212428	44.5910763910108	1
361	230.27	380.7	1.1787	5.87981708966215	10.3883458638267	361	-0.187667969459312	0.187667969459312	44.7787443604701	1
362	232.25	362.24	1.2173	6.06748505912146	10.2006778943674	362	0.0568838145770449	0.0568838145770449	44.8356281750471	1
363	249.33	353.88	1.2056	6.01060124454441	10.2575617089444	363	-0.0403534752982448	0.0403534752982448	44.8759816503454	1
364	252.74	358.87	1.2139	6.05095471984266	10.2172082336462	364	-0.161413901192983	0.161413901192983	45.0373955515384	1
365	252.61	352.33	1.2471	6.21236862103564	10.0557943324532	365	0.00972372898752916	0.00972372898752916	45.0471192805259	1
366	235.54	355.34	1.2451	6.20264489204811	10.0655180614407	366	0.0666075435645741	0.0666075435645741	45.1137268240905	1
367	247.78	344.84	1.2314	6.13603734848354	10.1321256050053	367	0.0330606785575984	0.0330606785575984	45.1467875026481	1
368	254.6	357.16	1.2246	6.10297666992594	10.1651862835629	368	-0.0403534752982466	0.0403534752982466	45.1871409779463	1
369	255.8	355.28	1.2329	6.14333014522419	10.1248328082646	369	0.118629493647855	0.118629493647855	45.3057704715942	1
370	254.17	353.33	1.2085	6.02470065157633	10.2434623019125	370	-0.0092375425381519	0.0092375425381519	45.3150080141323	1
371	263.94	353.24	1.2104	6.03393819411448	10.2342247593743	371	-0.0427844075451276	0.0427844075451276	45.3577924216775	1
372	269.36	362.47	1.2192	6.07672260165961	10.1914403518292	372	-0.102099154369055	0.102099154369055	45.4598915760465	1
373	272.76	358.56	1.2402	6.17882175602867	10.0893411974602	373	0.0189612715256811	0.0189612715256811	45.4788528475722	1
374	274	356	1.2363	6.15986048450298	10.1083024689858	374	0.467711364300149	0.467711364300149	45.9465642118723	1
375	276.65	371.19	1.1401	5.69214912020284	10.576013833286	375	-0.47014229654703	0.47014229654703	46.4167065084194	1
376	266.23	377.09	1.2368	6.16229141674987	10.105871536739	376	0.0617456790708086	0.0617456790708086	46.4784521874902	1
377	264.27	384.04	1.2241	6.10054573767906	10.1676172158098	377	0.00243093224688273	0.00243093224688273	46.4808831197371	1
378	272.45	384.43	1.2236	6.09811480543218	10.1700481480566	378	0.455556703065737	0.455556703065737	46.9364398228028	1
379	267.93	396.7	1.1299	5.64255810236644	10.6256048511224	379	-0.310673141151554	0.310673141151554	47.2471129639544	1
380	268.57	382.57	1.1938	5.95323124351799	10.3149317099708	380	0.00680661029127094	0.00680661029127094	47.2539195742456	1
381	267.33	371.93	1.1924	5.94642463322672	10.3217383202621	381	-0.0807069505964915	0.0807069505964915	47.3346265248421	1
382	267.79	371.07	1.209	6.02713158382321	10.2410313696656	382	-0.177944240471783	0.177944240471783	47.5125707653139	1
383	279.93	375.5	1.2456	6.205075824295	10.0630871291938	383	0.054452882330164	0.054452882330164	47.5670236476441	1
384	276.43	376.15	1.2344	6.15062294196483	10.117540011524	384	0.140021697420417	0.140021697420417	47.7070453450645	1
385	253.28	385.44	1.2056	6.01060124454441	10.2575617089444	385	0.135646019376031	0.135646019376031	47.8426913644405	1
386	242.59	384.74	1.1777	5.87495522516838	10.3932077283204	386	-0.280529581290214	0.280529581290214	48.1232209457307	1
387	243.48	383.16	1.2354	6.1554848064586	10.1126781470302	387	0.339844328114141	0.339844328114141	48.4630652738449	1
388	241.15	386.3	1.1655	5.81564047834446	10.4525224751444	388	-0.104530086615938	0.104530086615938	48.5675953604608	1
389	233.69	379.55	1.187	5.92017056496039	10.3479923885284	389	-0.152176358654829	0.152176358654829	48.7197717191156	1
390	245.04	388.17	1.2183	6.07234692361522	10.1958160298736	390	-0.0189612715256811	0.0189612715256811	48.7387329906413	1
391	248.99	390.42	1.2222	6.0913081951409	10.1768547583479	391	0.121060425894736	0.121060425894736	48.859793416536	1
392	252.09	390.34	1.1973	5.97024776924617	10.2979151842427	392	-0.0850826286408797	0.0850826286408797	48.9448760451769	1
393	259.36	386.07	1.2148	6.05533039788705	10.2128325556018	393	0.246496529833863	0.246496529833863	49.1913725750108	1
394	254.24	384.17	1.1641	5.80883386805319	10.4593290854356	394	0.0476462720388895	0.0476462720388895	49.2390188470497	1
395	256.37	395.93	1.1543	5.76118759601429	10.5069753574745	395	-0.332551531373491	0.332551531373491	49.5715703784232	1
396	276.34	392.95	1.2227	6.09373912738779	10.174423826101	396	0.259137377517648	0.259137377517648	49.8307077559408	1
397	278.3	391.03	1.1694	5.83460174987014	10.4335612036187	397	-0.225590512510674	0.225590512510674	50.0562982684515	1
398	277.01	399.53	1.2158	6.06019226238081	10.207970691108	398	0.234828055048828	0.234828055048828	50.2911263235003	1
399	274.74	394.42	1.1675	5.82536420733198	10.4427987461568	399	0.0379225430513639	0.0379225430513639	50.3290488665517	1
400	271.22	403.77	1.1597	5.78744166428062	10.4807212892082	400	0.346650938405411	0.346650938405411	50.6756998049571	1
401	277.79	420.22	1.0884	5.44079072587521	10.8273722276136	401	-0.118629493647855	0.118629493647855	50.7943292986049	1
402	274.51	411.49	1.1128	5.55942021952307	10.7087427339658	402	-0.149745426407947	0.149745426407947	50.9440747250129	1
403	267.23	397.33	1.1436	5.70916564593101	10.5589973075578	403	0.135646019376029	0.135646019376029	51.0797207443889	1
404	260.56	395.48	1.1157	5.57351962655498	10.6946433269338	404	-0.0549390687795395	0.0549390687795395	51.1346598131685	1
405	250.12	401.63	1.127	5.62845869533452	10.6397042581543	405	-0.0782760183496087	0.0782760183496087	51.2129358315181	1
406	240.45	377.9	1.1431	5.70673471368413	10.5614282398047	406	-0.4438882282807	0.4438882282807	51.6568240597988	1
407	240.64	380.69	1.2344	6.15062294196483	10.117540011524	407	0.135646019376031	0.135646019376031	51.7924700791748	1
408	231.46	391.89	1.2065	6.0149769225888	10.2531860309	408	0.127867036186007	0.127867036186007	51.9203371153608	1
409	233.99	379.45	1.1802	5.88710988640279	10.381053067086	409	0.163844833439864	0.163844833439864	52.0841819488007	1
410	232.23	371.34	1.1465	5.72326505296293	10.5448979005259	410	-0.432219753495668	0.432219753495668	52.5164017022963	1
411	230.39	367.23	1.2354	6.1554848064586	10.1126781470302	411	0.308728395354049	0.308728395354049	52.8251300976504	1
412	244.36	359.27	1.1719	5.84675641110455	10.4214065423843	412	-0.467711364300149	0.467711364300149	53.2928414619505	1
413	241.9	363.66	1.2681	6.3144677754047	9.95369517808412	413	0.199336444244345	0.199336444244345	53.4921779061949	1
414	236.49	359.57	1.2271	6.11513133116035	10.1530316223285	414	-0.0709832216089623	0.0709832216089623	53.5631611278039	1
415	239.3	358.37	1.2417	6.18611455276931	10.0820484007195	415	-0.123491358141617	0.123491358141617	53.6866524859455	1
416	240.52	349.3	1.2671	6.30960591091093	9.95855704257789	416	0.0213922037725638	0.0213922037725638	53.708044689718	1
417	239.3	342.17	1.2627	6.28821370713837	9.97994924635045	417	0.104530086615936	0.104530086615936	53.812574776334	1
418	239.33	332.95	1.2412	6.18368362052243	10.0844793329664	418	0.0403534752982448	0.0403534752982448	53.8529282516322	1
419	234.51	335.25	1.2329	6.14333014522419	10.1248328082646	419	0.0238231360194483	0.0238231360194483	53.8767513876517	1
420	230.55	341.98	1.228	6.11950700920474	10.1486559442841	420	0.19447457975058	0.19447457975058	54.0712259674022	1
421	233.37	336.84	1.188	5.92503242945416	10.3431305240347	421	-0.102099154369053	0.102099154369053	54.1733251217713	1
422	234.76	335.55	1.209	6.02713158382321	10.2410313696656	422	-0.20176737649123	0.20176737649123	54.3750924982625	1
423	244.04	336.5	1.2505	6.22889896031444	10.0392639931744	423	0.206629240984993	0.206629240984993	54.5817217392475	1
424	251.57	342.03	1.208	6.02226971932945	10.2458932341594	424	-0.180375172718664	0.180375172718664	54.7620969119662	1
425	272.23	322.51	1.2451	6.20264489204811	10.0655180614407	425	-0.0238231360194447	0.0238231360194447	54.7859200479856	1
426	276.07	326.01	1.25	6.22646802806756	10.0416949254213	426	-0.389435345950542	0.389435345950542	55.1753553939362	1
427	279.27	320.83	1.3301	6.6159033740181	9.65225957947072	427	-0.0568838145770449	0.0568838145770449	55.2322392085132	1
428	276.97	319.01	1.3418	6.67278718859514	9.59537576489367	428	0.451181025021349	0.451181025021349	55.6834202335346	1
429	271.67	320.69	1.249	6.22160616357379	10.046556789915	429	-0.175999494674274	0.175999494674274	55.8594197282088	1
430	264.25	317.72	1.2852	6.39760565824807	9.87055729524075	430	0.344220006158528	0.344220006158528	56.2036397343674	1
431	257.71	323.41	1.2144	6.05338565208954	10.2147773013993	431	-0.0850826286408797	0.0850826286408797	56.2887223630082	1
432	253.66	328.91	1.2319	6.13846828073042	10.1296946727584	432	-0.185237037212428	0.185237037212428	56.4739594002207	1
433	254.7	326.66	1.27	6.32370531794285	9.94445763554597	433	-0.0262540682663293	0.0262540682663293	56.500213468487	1
434	252.25	326.26	1.2754	6.34995938620918	9.91820356727964	434	0.0904306795840206	0.0904306795840206	56.590644148071	1
435	250.14	324.29	1.2568	6.25952870662516	10.0086342468637	435	-0.0928616118309016	0.0928616118309016	56.6835057599019	1
436	249.39	328.49	1.2759	6.35239031845606	9.91577263503276	436	0.192529833953074	0.192529833953074	56.876035593855	1
437	253.79	335.37	1.2363	6.15986048450298	10.1083024689858	437	-0.249413648530119	0.249413648530119	57.1254492423851	1
438	248	336.27	1.2876	6.40927413303311	9.85888882045571	438	0.106961018862819	0.106961018862819	57.2324102612479	1
439	231.32	333.51	1.2656	6.30231311417029	9.96584983931853	439	-0.0690384758114568	0.0690384758114568	57.3014487370594	1
440	238.86	324.89	1.2798	6.37135158998174	9.89681136350708	440	-0.18766796945931	0.18766796945931	57.4891167065187	1
441	246.7	316.31	1.3184	6.55901955944105	9.70914339404777	441	0.25913737751765	0.25913737751765	57.7482540840364	1
442	250.26	315.13	1.2651	6.2998821819234	9.96828077156542	442	0.078276018349607	0.078276018349607	57.826530102386	1
443	233.19	328.36	1.249	6.22160616357379	10.046556789915	443	-0.282474327087717	0.282474327087717	58.1090044294737	1
444	236.08	326.96	1.3071	6.50408049066151	9.76408246282731	444	0.36998788797548	0.36998788797548	58.4789923174492	1
445	239.44	320.03	1.231	6.13409260268603	10.1340703508028	445	-0.258651191068273	0.258651191068273	58.7376435085174	1
446	251.38	319.81	1.2842	6.39274379375431	9.87541915973451	446	-0.0213922037725638	0.0213922037725638	58.75903571229	1
447	257.57	326.67	1.2886	6.41413599752687	9.85402695596195	447	0.125922290388502	0.125922290388502	58.8849580026785	1
448	240.59	333.36	1.2627	6.28821370713837	9.97994924635045	448	0.0904306795840206	0.0904306795840206	58.9753886822625	1
449	240.91	353.38	1.2441	6.19778302755435	10.0703799259345	449	0.00680661029127094	0.00680661029127094	58.9821952925538	1
450	236.53	355.16	1.2427	6.19097641726308	10.0771865362257	450	-0.156552036699219	0.156552036699219	59.138747329253	1
451	241.32	362.7	1.2749	6.3475284539623	9.92063449952652	451	0.268374920055802	0.268374920055802	59.4071222493088	1
452	245.26	362.92	1.2197	6.07915353390649	10.1890094195823	452	-0.157038223148595	0.157038223148595	59.5641604724574	1
453	233.17	351.74	1.252	6.23619175705509	10.0319711964337	453	0.0170165257281774	0.0170165257281774	59.5811769981856	1
454	251.29	358.05	1.2485	6.21917523132691	10.0489877221619	454	0.146828307711688	0.146828307711688	59.7280053058973	1
455	248.47	365.09	1.2183	6.07234692361522	10.1958160298736	455	0.0573700010264222	0.0573700010264222	59.7853753069237	1
456	256.05	338.72	1.2065	6.0149769225888	10.2531860309	456	-0.14974542640795	0.14974542640795	59.9351207333316	1
457	260.28	338.62	1.2373	6.16472234899675	10.1034406044921	457	0.225590512510674	0.225590512510674	60.1607112458423	1
458	254.24	339.45	1.1909	5.93913183648608	10.3290311170027	458	-0.163844833439864	0.163844833439864	60.3245560792822	1
459	260.87	339.91	1.2246	6.10297666992594	10.1651862835629	459	-0.0213922037725638	0.0213922037725638	60.3459482830547	1
460	270.78	331.23	1.229	6.1243688736985	10.1437940797903	460	-0.275181530347073	0.275181530347073	60.6211298134018	1
461	273.57	347.36	1.2856	6.39955040404558	9.86861254944324	461	0.232397122801945	0.232397122801945	60.8535269362038	1
462	270.77	349.05	1.2378	6.16715328124363	10.1010096722452	462	-0.185237037212428	0.185237037212428	61.0387639734162	1
463	277.08	350.93	1.2759	6.35239031845606	9.91577263503276	463	0.209060173231872	0.209060173231872	61.2478241466481	1
464	273.88	353.07	1.2329	6.14333014522419	10.1248328082646	464	-0.00972372898752738	0.00972372898752738	61.2575478756356	1
465	273.22	358.44	1.2349	6.15305387421172	10.1151090792771	465	0.116684747850348	0.116684747850348	61.3742326234859	1
466	274.66	361.66	1.2109	6.03636912636137	10.2317938271275	466	-0.102099154369055	0.102099154369055	61.476331777855	1
467	273.74	366.88	1.2319	6.13846828073042	10.1296946727584	467	-0.0286850005132102	0.0286850005132102	61.5050167783682	1
468	271.61	380.11	1.2378	6.16715328124363	10.1010096722452	468	0.135159832926654	0.135159832926654	61.6401766112949	1
469	271.73	373.79	1.21	6.03199344831698	10.2361695051718	469	0.173568562427395	0.173568562427395	61.8137451737223	1
470	273.33	373.77	1.1743	5.85842488588958	10.4097380675992	470	-0.00972372898752916	0.00972372898752916	61.8234689027098	1
471	279.17	368.24	1.1763	5.86814861487711	10.4000143386117	471	-0.127867036186007	0.127867036186007	61.9513359388958	1
472	272.23	377.82	1.2026	5.99601565106312	10.2721473024257	472	0.441457296033819	0.441457296033819	62.3927932349296	1
473	277.06	384.53	1.1118	5.5545583550293	10.7136045984595	473	-0.460418567559501	0.460418567559501	62.8532118024891	1
474	254.43	379.86	1.2065	6.0149769225888	10.2531860309	474	0.0948063576284071	0.0948063576284071	62.9480181601175	1
475	255.45	379.77	1.187	5.92017056496039	10.3479923885284	475	-0.17113763018051	0.17113763018051	63.119155790298	1
476	258.78	386.34	1.2222	6.0913081951409	10.1768547583479	476	0.0928616118309016	0.0928616118309016	63.2120174021289	1
477	257.84	387.63	1.2031	5.99844658331	10.2697163701788	477	0.0403534752982448	0.0403534752982448	63.2523708774272	1
478	258.2	388.64	1.1948	5.95809310801176	10.3100698454771	478	0.351026616449799	0.351026616449799	63.603397493877	1
479	254.58	413.27	1.1226	5.60706649156196	10.6610964619269	479	0.0928616118309034	0.0928616118309034	63.6962591057079	1
480	273.61	411.15	1.1035	5.51420487973106	10.7539580737578	480	-0.316021192094695	0.316021192094695	64.0122802978026	1
481	277.72	416.52	1.1685	5.83022607182575	10.4379368816631	481	0.404020939431833	0.404020939431833	64.4163012372344	1
482	270.41	429.05	1.0854	5.42620513239392	10.8419578210949	482	-0.320883056588459	0.320883056588459	64.7371842938229	1
483	261.1	413.42	1.1514	5.74708818898238	10.5210747645064	483	0.104530086615938	0.104530086615938	64.8417143804388	1
484	258.21	402.14	1.1299	5.64255810236644	10.6256048511224	484	-0.00243093224688273	0.00243093224688273	64.8441453126857	1
485	258.09	398.59	1.1304	5.64498903461332	10.6231739188755	485	-0.258651191068274	0.258651191068274	65.102796503754	1
486	247.54	379.93	1.1836	5.90364022568159	10.3645227278072	486	0.308728395354049	0.308728395354049	65.411524899108	1
487	230.18	396.7	1.1201	5.59491183032755	10.6732511231613	487	-0.403534752982456	0.403534752982456	65.8150596520905	1
488	235.36	398.48	1.2031	5.99844658331	10.2697163701788	488	0.3179659378922	0.3179659378922	66.1330255899827	1
489	232.07	399.14	1.1377	5.6804806454178	10.587682308071	489	-0.0758450861027278	0.0758450861027278	66.2088706760854	1
490	232.02	401.64	1.1533	5.75632573152053	10.5118372219683	490	0.13029796843289	0.13029796843289	66.3391686445183	1
491	233.54	424.4	1.1265	5.62602776308764	10.6421351904012	491	0.496396364813359	0.496396364813359	66.8355650093316	1
492	239.41	442.92	1.0244	5.12963139827428	11.1385315552145	492	-0.1424526296673	0.1424526296673	66.9780176389989	1
493	243.18	442.27	1.0537	5.27208402794158	10.9960789255472	493	-0.118629493647855	0.118629493647855	67.0966471326468	1
494	238.62	453.78	1.0781	5.39071352158944	10.8774494318994	494	0.291711869625871	0.291711869625871	67.3883590022727	1
495	268.77	467.82	1.0181	5.09900165196356	11.1691613015253	495	-0.00680661029127094	0.00680661029127094	67.3951656125639	1
496	273.12	469.36	1.0195	5.10580826225484	11.162354691234	496	-0.0262540682663257	0.0262540682663257	67.4214196808303	1
497	266.89	463.18	1.0249	5.13206233052116	11.1361006229677	497	0.00972372898752738	0.00972372898752738	67.4311434098178	1
498	265.64	466.25	1.0229	5.12233860153363	11.1458243519552	498	0.00680661029127094	0.00680661029127094	67.4379500201091	1
499	265.56	463.43	1.0215	5.11553199124236	11.1526309622465	499	0.00486186449376547	0.00486186449376547	67.4428118846028	1
500	271.01	454.54	1.0205	5.1106701267486	11.1574928267402	500	NA	NA	NA	1
501	264.09	427.31	1.1187	5.58810522003628	10.6732511231613	1	0.123491358141619	0.123491358141619	0.123491358141619	2
502	267.74	430.7	1.0933	5.46461386189466	10.7967424813029	2	0.121060425894736	0.121060425894736	0.244551784036355	2
503	271.14	433.33	1.0684	5.34355343599992	10.9178029071976	3	0.246982716283238	0.246982716283238	0.491534500319593	2
504	254.92	430.35	1.0176	5.09657071971668	11.1647856234809	4	-0.1589829689461	0.1589829689461	0.650517469265694	2
505	266.49	433.43	1.0503	5.25555368866278	11.0058026545348	5	0.00972372898752916	0.00972372898752916	0.660241198253223	2
506	270.02	441.66	1.0483	5.24582995967525	11.0155263835223	6	0.121060425894736	0.121060425894736	0.781301624147959	2
507	271.14	446.95	1.0234	5.12476953378052	11.136586809417	7	-0.0335468650069739	0.0335468650069739	0.814848489154933	2
508	275.86	450.17	1.0303	5.15831639878749	11.1030399444101	8	0.050077204285774	0.050077204285774	0.864925693440707	2
509	278.63	453.38	1.02	5.10823919450172	11.1531171486958	9	0.00486186449376547	0.00486186449376547	0.869787557934472	2
510	274.14	445.46	1.019	5.10337733000795	11.1579790131896	10	-0.0121546612344119	0.0121546612344119	0.881942219168884	2
511	275.09	442.04	1.0215	5.11553199124236	11.1458243519552	11	-0.0116684747850364	0.0116684747850364	0.893610693953921	2
512	277.39	435.71	1.0239	5.1272004660274	11.1341558771702	12	0.0189612715256828	0.0189612715256828	0.912571965479604	2
513	274.72	465.1	1.02	5.10823919450172	11.1531171486958	13	0.00486186449376547	0.00486186449376547	0.917433829973369	2
514	270.03	464.99	1.019	5.10337733000795	11.1579790131896	14	-0.00486186449376547	0.00486186449376547	0.922295694467135	2
515	260.09	471.86	1.02	5.10823919450172	11.1531171486958	15	0.00243093224688096	0.00243093224688096	0.924726626714016	2
516	261.74	462.87	1.0195	5.10580826225484	11.1555480809427	16	0	0	0.924726626714016	2
517	245.24	457.03	1.0195	5.10580826225484	11.1555480809427	17	-0.00486186449376191	0.00486186449376191	0.929588491207777	2
518	244.57	455.43	1.0205	5.1106701267486	11.150686216449	18	0.0116684747850329	0.0116684747850329	0.94125696599281	2
519	239.28	476.56	1.0181	5.09900165196356	11.162354691234	19	-0.0116684747850329	0.0116684747850329	0.952925440777843	2
520	240.25	479.14	1.0205	5.1106701267486	11.150686216449	20	0.00729279674064642	0.00729279674064642	0.96021823751849	2
521	238.25	487.59	1.019	5.10337733000795	11.1579790131896	21	-0.00972372898752916	0.00972372898752916	0.969941966506019	2
522	234.62	482.64	1.021	5.11310105899548	11.1482552842021	22	-0.0072927967406482	0.0072927967406482	0.977234763246667	2
523	235.52	493.42	1.0225	5.12039385573613	11.1409624874614	23	0.0170165257281774	0.0170165257281774	0.994251288974844	2
524	234.51	485.08	1.019	5.10337733000795	11.1579790131896	24	-0.0170165257281774	0.0170165257281774	1.01126781470302	2
525	233.35	490.32	1.0225	5.12039385573613	11.1409624874614	25	0.00486186449376547	0.00486186449376547	1.01612967919679	2
526	231.72	484.23	1.0215	5.11553199124236	11.1458243519552	26	-0.00680661029127094	0.00680661029127094	1.02293628948806	2
527	235.1	492.15	1.0229	5.12233860153363	11.1390177416639	27	0.00923754253815368	0.00923754253815368	1.03217383202621	2
528	238.29	487.17	1.021	5.11310105899548	11.1482552842021	28	0.0116684747850346	0.0116684747850346	1.04384230681125	2
529	241.69	481.29	1.0186	5.10143258421045	11.1599237589871	29	-0.00194474579750548	0.00194474579750548	1.04578705260875	2
530	237.77	489.39	1.019	5.10337733000795	11.1579790131896	30	-0.00972372898752916	0.00972372898752916	1.05551078159628	2
531	239.82	490.5	1.021	5.11310105899548	11.1482552842021	31	0.00486186449376369	0.00486186449376369	1.06037264609004	2
532	249.9	491.74	1.02	5.10823919450172	11.1531171486958	32	0	0	1.06037264609004	2
533	240.34	481.8	1.02	5.10823919450172	11.1531171486958	33	-0.00486186449376369	0.00486186449376369	1.06523451058381	2
534	231.51	475.14	1.021	5.11310105899548	11.1482552842021	34	-0.0213922037725656	0.0213922037725656	1.08662671435637	2
535	232.37	481.45	1.0254	5.13449326276805	11.1268630804295	35	0.0121546612344119	0.0121546612344119	1.09878137559079	2
536	232.46	475.81	1.0229	5.12233860153363	11.1390177416639	36	0.00437567804438821	0.00437567804438821	1.10315705363517	2
537	233.08	477.47	1.022	5.11796292348925	11.1433934197083	37	0.00486186449376547	0.00486186449376547	1.10801891812894	2
538	248.19	480.03	1.021	5.11310105899548	11.1482552842021	38	-0.0140994070319191	0.0140994070319191	1.12211832516086	2
539	245.08	486.54	1.0239	5.1272004660274	11.1341558771702	39	0.0165303392788019	0.0165303392788019	1.13864866443966	2
540	251.49	489.59	1.0205	5.1106701267486	11.150686216449	40	-0.00243093224688273	0.00243093224688273	1.14107959668654	2
541	255.44	494.3	1.021	5.11310105899548	11.1482552842021	41	-0.00923754253815368	0.00923754253815368	1.1503171392247	2
542	241	484.63	1.0229	5.12233860153363	11.1390177416639	42	0.00437567804438821	0.00437567804438821	1.15469281726909	2
543	233.3	478.88	1.022	5.11796292348925	11.1433934197083	43	0.00243093224688273	0.00243093224688273	1.15712374951597	2
544	231.67	481.5	1.0215	5.11553199124236	11.1458243519552	44	-0.00923754253815368	0.00923754253815368	1.16636129205412	2
545	239.71	477.61	1.0234	5.12476953378052	11.136586809417	45	0.00680661029127094	0.00680661029127094	1.17316790234539	2
546	252.56	484.91	1.022	5.11796292348925	11.1433934197083	46	0.0145855934812946	0.0145855934812946	1.18775349582669	2
547	257.46	472.77	1.019	5.10337733000795	11.1579790131896	47	-0.00972372898752916	0.00972372898752916	1.19747722481422	2
548	246.17	477.64	1.021	5.11310105899548	11.1482552842021	48	-0.0116684747850364	0.0116684747850364	1.20914569959925	2
549	252.41	456.41	1.0234	5.12476953378052	11.136586809417	49	0.0281988140638347	0.0281988140638347	1.23734451366309	2
550	255.32	456.94	1.0176	5.09657071971668	11.1647856234809	50	-0.00923754253815368	0.00923754253815368	1.24658205620124	2
551	251.68	448.5	1.0195	5.10580826225484	11.1555480809427	51	-0.00972372898752738	0.00972372898752738	1.25630578518877	2
552	249.51	457.37	1.0215	5.11553199124236	11.1458243519552	52	0.0262540682663293	0.0262540682663293	1.2825598534551	2
553	235.61	437.92	1.0161	5.08927792297604	11.1720784202215	53	-0.40596568522934	0.40596568522934	1.68852553868444	2
554	237.53	419.54	1.0996	5.49524360820537	10.7661127349922	54	-0.204198308738111	0.204198308738111	1.89272384742255	2
555	232	398.31	1.1416	5.69944191694348	10.5619144262541	55	0.182806104965547	0.182806104965547	2.0755299523881	2
556	244.85	394.53	1.104	5.51663581197794	10.7447205312196	56	-0.574672383162966	0.574672383162966	2.65020233555106	2
557	253.08	391.7	1.2222	6.0913081951409	10.1700481480566	57	0.0807069505964897	0.0807069505964897	2.73090928614755	2
558	255.87	391.37	1.2056	6.01060124454441	10.2507550986531	58	0.273236784549567	0.273236784549567	3.00414607069712	2
559	256.63	402.89	1.1494	5.73736445999485	10.5239918832027	59	0.137590765173536	0.137590765173536	3.14173683587065	2
560	253.87	403.38	1.1211	5.59977369482131	10.6615826483762	60	-0.446319160527585	0.446319160527585	3.58805599639824	2
561	254.17	400.35	1.2129	6.0460928553489	10.2152634878487	61	0.0714694080583396	0.0714694080583396	3.65952540445658	2
562	251.1	393.06	1.1982	5.97462344729056	10.286732895907	62	0.286850005132107	0.286850005132107	3.94637540958869	2
563	271.42	397.39	1.1392	5.68777344215845	10.5735829010391	63	-0.296573734119637	0.296573734119637	4.24294914370832	2
564	269.08	402.42	1.2002	5.98434717627809	10.2770091669195	64	-0.0140994070319174	0.0140994070319174	4.25704855074024	2
565	269.59	402.05	1.2031	5.99844658331	10.2629097598875	65	0.151690172205454	0.151690172205454	4.40873872294569	2
566	266.57	411.93	1.1719	5.84675641110455	10.414599932093	66	0.365612209931092	0.365612209931092	4.77435093287679	2
567	258.58	409.66	1.0967	5.48114420117346	10.7802121420241	67	-0.204198308738111	0.204198308738111	4.9785492416149	2
568	265.04	421.42	1.1387	5.68534250991157	10.576013833286	68	0.558142043884168	0.558142043884168	5.53669128549906	2
569	261.37	433.67	1.0239	5.1272004660274	11.1341558771702	69	-0.0121546612344101	0.0121546612344101	5.54884594673347	2
570	265.85	443.9	1.0264	5.13935512726181	11.1220012159357	70	0.0335468650069739	0.0335468650069739	5.58239281174045	2
571	265.48	445.53	1.0195	5.10580826225484	11.1555480809427	71	-0.0952925440777825	0.0952925440777825	5.67768535581823	2
572	266.59	439.86	1.0391	5.20110080633262	11.0602555368649	72	-0.11376762915409	0.11376762915409	5.79145298497232	2
573	277.37	438.46	1.0625	5.31486843548671	10.9464879077108	73	0.0666075435645723	0.0666075435645723	5.85806052853689	2
574	274.95	433.22	1.0488	5.24826089192214	11.0130954512754	74	-0.111822883356584	0.111822883356584	5.96988341189348	2
575	278.18	428.14	1.0718	5.36008377527872	10.9012725679188	75	-0.0709832216089623	0.0709832216089623	6.04086663350244	2
576	275.78	427.59	1.0864	5.43106699688768	10.8302893463099	76	0.213435851276264	0.213435851276264	6.2543024847787	2
577	279.14	430.74	1.0425	5.21763114561142	11.0437251975861	77	0.0666075435645741	0.0666075435645741	6.32091002834328	2
578	276.72	435.84	1.0288	5.15102360204684	11.1103327411507	78	-0.173568562427395	0.173568562427395	6.49447859077067	2
579	272.32	433.87	1.0645	5.32459216447424	10.9367641787233	79	-0.560086789681673	0.560086789681673	7.05456538045235	2
580	269.48	404.75	1.1797	5.88467895415591	10.3766773890416	80	0.0807069505964915	0.0807069505964915	7.13527233104884	2
581	278.98	418.22	1.1631	5.80397200355942	10.4573843396381	81	0.496396364813359	0.496396364813359	7.6316686958622	2
582	273.82	426.22	1.061	5.30757563874606	10.9537807044515	82	0.0709832216089623	0.0709832216089623	7.70265191747116	2
583	272.39	420.84	1.0464	5.2365924171371	11.0247639260605	83	-0.61697060425872	0.61697060425872	8.31962252172988	2
584	268.39	416.56	1.1733	5.85356302139582	10.4077933218017	84	0.113767629154092	0.113767629154092	8.43339015088397	2
585	263.33	421.36	1.1499	5.73979539224173	10.5215609509558	85	0.246982716283236	0.246982716283236	8.68037286716721	2
586	262.73	428.57	1.0991	5.49281267595849	10.7685436672391	86	-0.263513055562038	0.263513055562038	8.94388592272924	2
587	262.39	415.76	1.1533	5.75632573152053	10.505030611677	87	0.00923754253815368	0.00923754253815368	8.9531234652674	2
588	257.92	416.25	1.1514	5.74708818898238	10.5142681542152	88	0.4438882282807	0.4438882282807	9.3970116935481	2
589	259.95	428.83	1.0601	5.30319996070167	10.9581563824959	89	0.206629240984993	0.206629240984993	9.60364093453309	2
590	263.16	430.73	1.0176	5.09657071971668	11.1647856234809	90	-0.248927462080744	0.248927462080744	9.85256839661383	2
591	266.87	431.91	1.0688	5.34549818179743	10.9158581614001	91	-0.182806104965547	0.182806104965547	10.0353745015794	2
592	267.09	427.73	1.1064	5.52830428676297	10.7330520564346	92	0.0354916108044812	0.0354916108044812	10.0708661123839	2
593	263.66	425.57	1.0991	5.49281267595849	10.7685436672391	93	0.0948063576284088	0.0948063576284088	10.1656724700123	2
594	262.12	426.35	1.0796	5.39800631833008	10.8633500248675	94	-0.66218594405073	0.66218594405073	10.827858414063	2
595	273.6	416.18	1.2158	6.06019226238081	10.2011640808167	95	0.446319160527583	0.446319160527583	11.2741775745906	2
596	274.78	411.66	1.124	5.61387310185323	10.6474832413443	96	-0.0335468650069739	0.0335468650069739	11.3077244395976	2
597	271	411.94	1.1309	5.6474199668602	10.6139363763373	97	-0.22753525830818	0.22753525830818	11.5352596979057	2
598	271.79	416.94	1.1777	5.87495522516838	10.3864011180292	98	0.605302129473683	0.605302129473683	12.1405618273794	2
599	271.08	422.11	1.0532	5.2696530956947	10.9917032475029	99	-0.766716030666666	0.766716030666666	12.9072778580461	2
600	269.09	402.16	1.2109	6.03636912636137	10.2249872168362	100	0.244551784036355	0.244551784036355	13.1518296420824	2
601	275.06	383.92	1.1606	5.79181734232501	10.4695390008725	101	0.130297968432892	0.130297968432892	13.2821276105153	2
602	277.06	383.56	1.1338	5.66151937389212	10.5998369693054	102	-0.0879997473371397	0.0879997473371397	13.3701273578525	2
603	273.31	387.39	1.1519	5.74951912122926	10.5118372219683	103	0.00972372898753093	0.00972372898753093	13.37985108684	2
604	273.13	404.4	1.1499	5.73979539224173	10.5215609509558	104	0.182806104965543	0.182806104965543	13.5626571918055	2
605	266.91	407.73	1.1123	5.55698928727618	10.7043670559214	105	-0.166275765686745	0.166275765686745	13.7289329574923	2
606	260.83	413.21	1.1465	5.72326505296293	10.5380912902346	106	0.254275513023885	0.254275513023885	13.9832084705162	2
607	253.99	427.15	1.0942	5.46898953993905	10.7923668032585	107	-0.294628988322131	0.294628988322131	14.2778374588383	2
608	254.25	416.32	1.1548	5.76361852826118	10.4977378149364	108	0.0335468650069757	0.0335468650069757	14.3113843238453	2
609	252.82	421.35	1.1479	5.7300716632542	10.5312846799434	109	0.443888228280702	0.443888228280702	14.755272552126	2
610	260.25	427.46	1.0566	5.2861834349735	10.9751729082241	110	0.170651443731135	0.170651443731135	14.9259239958571	2
611	256.6	432.28	1.0215	5.11553199124236	11.1458243519552	111	-0.712263148336504	0.712263148336504	15.6381871441936	2
612	254.68	419.35	1.168	5.82779513957887	10.4335612036187	112	0.140021697420419	0.140021697420419	15.778208841614	2
613	260.4	414.8	1.1392	5.68777344215845	10.5735829010391	113	-0.0422982210957521	0.0422982210957521	15.8205070627098	2
614	260.83	413.34	1.1479	5.7300716632542	10.5312846799434	114	0.170651443731135	0.170651443731135	15.9911585064409	2
615	254.84	407.63	1.1128	5.55942021952307	10.7019361236745	115	-0.384573481456773	0.384573481456773	16.3757319878977	2
616	241.78	404.21	1.1919	5.94399370097984	10.3173626422177	116	-0.00923754253815368	0.00923754253815368	16.3849695304359	2
617	241.98	400.27	1.1938	5.95323124351799	10.3081250996796	117	0.163358646990488	0.163358646990488	16.5483281774263	2
618	249.97	400.25	1.1602	5.7898725965275	10.47148374667	118	0.294628988322129	0.294628988322129	16.8429571657485	2
619	255.17	408.69	1.0996	5.49524360820537	10.7661127349922	119	-0.1589829689461	0.1589829689461	17.0019401346946	2
620	256.31	403.83	1.1323	5.65422657715147	10.6071297660461	120	0.180375172718664	0.180375172718664	17.1823153074132	2
621	255.76	410.12	1.0952	5.47385140443281	10.7875049387647	121	-0.0262540682663275	0.0262540682663275	17.2085693756796	2
622	251.03	411.01	1.1006	5.50010547269914	10.7612508704984	122	-0.192043647503699	0.192043647503699	17.4006130231833	2
623	240.36	416.07	1.1401	5.69214912020284	10.5692072229947	123	-0.0739003403052205	0.0739003403052205	17.4745133634885	2
624	232.81	409.49	1.1553	5.76604946050806	10.4953068826895	124	-0.22753525830818	0.22753525830818	17.7020486217967	2
625	242.72	403.52	1.2021	5.99358471881624	10.2677716243813	125	0.436595431540052	0.436595431540052	18.1386440533367	2
626	265.4	403.34	1.1123	5.55698928727618	10.7043670559214	126	-0.36561220993109	0.36561220993109	18.5042562632678	2
627	267.6	399.61	1.1875	5.92260149720728	10.3387548459903	127	0.22315958026379	0.22315958026379	18.7274158435316	2
628	266.8	391.24	1.1416	5.69944191694348	10.5619144262541	128	-0.0379225430513621	0.0379225430513621	18.765338386583	2
629	263.37	391.53	1.1494	5.73736445999485	10.5239918832027	129	0.0213922037725638	0.0213922037725638	18.7867305903555	2
630	267.91	395.45	1.145	5.71597225622228	10.5453840869753	130	-0.0739003403052205	0.0739003403052205	18.8606309306607	2
631	261.29	386.37	1.1602	5.7898725965275	10.47148374667	131	0.0213922037725638	0.0213922037725638	18.8820231344333	2
632	276.06	388.49	1.1558	5.76848039275494	10.4928759504426	132	-0.277612462593956	0.277612462593956	19.1596355970273	2
633	274.53	402.58	1.2129	6.0460928553489	10.2152634878487	133	0.177944240471783	0.177944240471783	19.337579837499	2
634	272.13	402.23	1.1763	5.86814861487711	10.3932077283204	134	0.0403534752982448	0.0403534752982448	19.3779333127973	2
635	267.82	399.08	1.168	5.82779513957887	10.4335612036187	135	-0.32768966687973	0.32768966687973	19.705622979677	2
636	250.45	385	1.2354	6.1554848064586	10.105871536739	136	-0.0403534752982448	0.0403534752982448	19.7459764549753	2
637	241.37	367.84	1.2437	6.19583828175684	10.0655180614407	137	0.221214834466286	0.221214834466286	19.9671912894416	2
638	233.62	365.62	1.1982	5.97462344729056	10.286732895907	138	-0.125922290388502	0.125922290388502	20.0931135798301	2
639	234.16	359.84	1.2241	6.10054573767906	10.1608106055185	139	0.106961018862821	0.106961018862821	20.2000745986929	2
640	261.28	375.49	1.2021	5.99358471881624	10.2677716243813	140	-0.106961018862821	0.106961018862821	20.3070356175557	2
641	271.39	376.77	1.2241	6.10054573767906	10.1608106055185	141	0.121060425894736	0.121060425894736	20.4280960434504	2
642	273.82	381.51	1.1992	5.97948531178432	10.2818710314132	142	-0.177944240471781	0.177944240471781	20.6060402839222	2
643	271.59	381.55	1.2358	6.1574295522561	10.1039267909414	143	0.560086789681675	0.560086789681675	21.1661270736039	2
644	278.9	386.14	1.1206	5.59734276257443	10.6640135806231	144	-0.047646272038893	0.047646272038893	21.2137733456428	2
645	273.05	411.87	1.1304	5.64498903461332	10.6163673085842	145	0.0286850005132102	0.0286850005132102	21.242458346156	2
646	278.54	414.81	1.1245	5.61630403410011	10.6450523090974	146	-0.125922290388502	0.125922290388502	21.3683806365445	2
647	279.03	410.82	1.1504	5.74222632448861	10.5191300187089	147	0.261082123315155	0.261082123315155	21.6294627598596	2
648	261.19	403.1	1.0967	5.48114420117346	10.7802121420241	148	-0.0281988140638347	0.0281988140638347	21.6576615739235	2
649	262.03	397.9	1.1025	5.50934301523729	10.7520133279603	149	-0.0787622047989842	0.0787622047989842	21.7364237787225	2
650	278.92	384.02	1.1187	5.58810522003628	10.6732511231613	150	-0.771091708711054	0.771091708711054	22.5075154874335	2
651	276.36	378.72	1.2773	6.35919692874733	9.90215941445022	151	0.177944240471781	0.177944240471781	22.6854597279053	2
652	274.85	363.48	1.2407	6.18125268827555	10.080103654922	152	-0.256706445270767	0.256706445270767	22.9421661731761	2
653	277.44	350.96	1.2935	6.43795913354632	9.82339720965123	153	0.251844580777002	0.251844580777002	23.1940107539531	2
654	265.49	354.94	1.2417	6.18611455276931	10.0752417904282	154	-0.31359025984781	0.31359025984781	23.5076010138009	2
655	260.26	352	1.3062	6.49970481261713	9.76165153058043	155	0.270805852302683	0.270805852302683	23.7784068661036	2
656	263.82	359.9	1.2505	6.22889896031444	10.0324573828831	156	0.0972372898752916	0.0972372898752916	23.8756441559789	2
657	256.64	352.44	1.2305	6.13166167043915	10.1296946727584	157	0.0568838145770449	0.0568838145770449	23.9325279705559	2
658	254.74	353.13	1.2188	6.07477785586211	10.1865784873354	158	-0.170651443731135	0.170651443731135	24.103179414287	2
659	253.81	355.48	1.2539	6.24542929959324	10.0159270436043	159	0.166275765686747	0.166275765686747	24.2694551799738	2
660	254.15	379.65	1.2197	6.07915353390649	10.1822028092911	160	0.0213922037725638	0.0213922037725638	24.2908473837463	2
661	248.98	369.91	1.2153	6.05776133013393	10.2035950130636	161	0	0	24.2908473837463	2
662	264.12	378.82	1.2153	6.05776133013393	10.2035950130636	162	0.531401789168463	0.531401789168463	24.8222491729148	2
663	260.69	379.07	1.106	5.52635954096547	10.7349968022321	163	-0.457987635312618	0.457987635312618	25.2802368082274	2
664	252.75	386	1.2002	5.98434717627809	10.2770091669195	164	0.0904306795840206	0.0904306795840206	25.3706674878114	2
665	249.4	382.52	1.1816	5.89391649669407	10.3674398465035	165	-0.00972372898753093	0.00972372898753093	25.380391216799	2
666	256.66	384.34	1.1836	5.90364022568159	10.357716117516	166	-0.0879997473371361	0.0879997473371361	25.4683909641361	2
667	253.98	385.74	1.2017	5.99163997301873	10.2697163701788	167	-0.168220511484254	0.168220511484254	25.6366114756204	2
668	243.76	384.69	1.2363	6.15986048450298	10.1014958586946	168	0.118629493647855	0.118629493647855	25.7552409692682	2
669	238	380.2	1.2119	6.04123099085513	10.2201253523424	169	-0.0311159327600929	0.0311159327600929	25.7863569020283	2
670	233.89	382.99	1.2183	6.07234692361522	10.1890094195823	170	0.123491358141619	0.123491358141619	25.9098482601699	2
671	233.81	378.99	1.1929	5.9488555654736	10.3125007777239	171	-0.0306297463107175	0.0306297463107175	25.9404780064807	2
672	239	388.65	1.1992	5.97948531178432	10.2818710314132	172	0.346650938405412	0.346650938405412	26.2871289448861	2
673	231.11	398	1.1279	5.63283437337891	10.6285219698186	173	0.527026111124073	0.527026111124073	26.8141550560101	2
674	233.18	429.43	1.0195	5.10580826225484	11.1555480809427	174	-0.446319160527583	0.446319160527583	27.2604742165377	2
675	244.2	428.78	1.1113	5.55212742278242	10.7092289204151	175	-0.0641766113176914	0.0641766113176914	27.3246508278554	2
676	238.19	418.96	1.1245	5.61630403410011	10.6450523090974	176	-0.128353222635383	0.128353222635383	27.4530040504908	2
677	234.78	394.82	1.1509	5.74465725673549	10.5166990864621	177	-0.360750345437328	0.360750345437328	27.8137543959281	2
678	244.81	387.44	1.2251	6.10540760217282	10.1559487410247	178	0.325258734632847	0.325258734632847	28.139013130561	2
679	230.03	394.75	1.1582	5.78014886753997	10.4812074756576	179	-0.223159580263793	0.223159580263793	28.3621727108248	2
680	240.77	399.75	1.2041	6.00330844780377	10.2580478953938	180	-0.0116684747850329	0.0116684747850329	28.3738411856098	2
681	241.53	399.16	1.2065	6.0149769225888	10.2463794206088	181	0.189612715256816	0.189612715256816	28.5634539008666	2
682	235.35	393.59	1.1675	5.82536420733198	10.4359921358656	182	-0.232397122801945	0.232397122801945	28.7958510236686	2
683	243.43	381.02	1.2153	6.05776133013393	10.2035950130636	183	-0.0238231360194465	0.0238231360194465	28.819674159688	2
684	242.66	380.41	1.2202	6.08158446615338	10.1797718770442	184	0.315535005645319	0.315535005645319	29.1352091653333	2
685	245.99	376.64	1.1553	5.76604946050806	10.4953068826895	185	-0.0213922037725638	0.0213922037725638	29.1566013691059	2
686	241.53	379.1	1.1597	5.78744166428062	10.4739146789169	186	-0.106474832413443	0.106474832413443	29.2630762015193	2
687	236.92	368.77	1.1816	5.89391649669407	10.3674398465035	187	-0.154607290901712	0.154607290901712	29.417683492421	2
688	230.47	358.28	1.2134	6.04852378759578	10.2128325556018	188	-0.149259239958571	0.149259239958571	29.5669427323796	2
689	237.03	338.98	1.2441	6.19778302755435	10.0635733156432	189	0.104043900166561	0.104043900166561	29.6709866325462	2
690	251.49	350.1	1.2227	6.09373912738779	10.1676172158098	190	0.116684747850348	0.116684747850348	29.7876713803965	2
691	238.95	367.23	1.1987	5.97705437953744	10.2843019636601	191	-0.278098649043331	0.278098649043331	30.0657700294399	2
692	231.43	347.35	1.2559	6.25515302858077	10.0062033146168	192	0.0996682221221725	0.0996682221221725	30.165438251562	2
693	256.43	352.08	1.2354	6.1554848064586	10.105871536739	193	-0.206143054535616	0.206143054535616	30.3715813060976	2
694	252.2	353.08	1.2778	6.36162786099421	9.89972848220334	194	0.0520219500832813	0.0520219500832813	30.4236032561809	2
695	242.24	349.1	1.2671	6.30960591091093	9.95175043228662	195	0.0996682221221725	0.0996682221221725	30.5232714783031	2
696	238.46	332.94	1.2466	6.20993768878876	10.0514186544088	196	-0.325258734632847	0.325258734632847	30.8485302129359	2
697	236.03	320.55	1.3135	6.53519642342161	9.72615991977595	197	0.121060425894736	0.121060425894736	30.9695906388307	2
698	247.31	333.28	1.2886	6.41413599752687	9.84722034567068	198	-0.0709832216089623	0.0709832216089623	31.0405738604396	2
699	246.62	331.39	1.3032	6.48511921913583	9.77623712406172	199	0.0685522893620814	0.0685522893620814	31.1091261498017	2
700	245.23	329.71	1.2891	6.41656692977375	9.8447894134238	200	0.0904306795840188	0.0904306795840188	31.1995568293857	2
701	251.85	328.81	1.2705	6.32613625018973	9.93522009300782	201	-0.0782760183496087	0.0782760183496087	31.2778328477354	2
702	252.15	326.92	1.2866	6.40441226853934	9.85694407465821	202	0.208573986782499	0.208573986782499	31.4864068345179	2
703	255.01	333.63	1.2437	6.19583828175684	10.0655180614407	203	-0.0140994070319174	0.0140994070319174	31.5005062415498	2
704	255.71	338.22	1.2466	6.20993768878876	10.0514186544088	204	-0.161413901192983	0.161413901192983	31.6619201427428	2
705	258.57	327.16	1.2798	6.37135158998174	9.89000475321581	205	0.0403534752982466	0.0403534752982466	31.702273618041	2
706	275.71	326.68	1.2715	6.3309981146835	9.93035822851406	206	-0.196905511997464	0.196905511997464	31.8991791300385	2
707	277.55	338.72	1.312	6.52790362668096	9.73345271651659	207	0.106961018862819	0.106961018862819	32.0061401489013	2
708	279.89	340.75	1.29	6.42094260781814	9.84041373537941	208	0.215866783523145	0.215866783523145	32.2220069324244	2
709	277.66	333.09	1.2456	6.205075824295	10.0562805189026	209	-0.0782760183496087	0.0782760183496087	32.300282950774	2
710	277.27	328.91	1.2617	6.2833518426446	9.97800450055295	210	-0.548418314896638	0.548418314896638	32.8487012656707	2
711	278.34	321.96	1.3745	6.83177015754124	9.42958618565631	211	0.503202975104628	0.503202975104628	33.3519042407753	2
712	279.61	327.47	1.271	6.32856718243661	9.93278916076094	212	-0.0831378828433742	0.0831378828433742	33.4350421236187	2
713	279.4	344.25	1.2881	6.41170506527999	9.84965127791756	213	0.0525081365326585	0.0525081365326585	33.4875502601513	2
714	271.66	349.38	1.2773	6.35919692874733	9.90215941445022	214	0.0495910178363985	0.0495910178363985	33.5371412779877	2
715	272.28	351.34	1.2671	6.30960591091093	9.95175043228662	215	0.0879997473371361	0.0879997473371361	33.6251410253249	2
716	271.46	351.53	1.249	6.22160616357379	10.0397501796238	216	-0.0879997473371361	0.0879997473371361	33.713140772662	2
717	272.95	352.2	1.2671	6.30960591091093	9.95175043228662	217	-0.185237037212428	0.185237037212428	33.8983778098744	2
718	272.64	343.34	1.3052	6.49484294812336	9.76651339507419	218	0.00486186449376191	0.00486186449376191	33.9032396743682	2
719	266.94	336.6	1.3042	6.4899810836296	9.77137525956795	219	0.0855688150902569	0.0855688150902569	33.9888084894584	2
720	273.59	338.96	1.2866	6.40441226853934	9.85694407465821	220	-0.0996682221221725	0.0996682221221725	34.0884767115806	2
721	274.96	345.74	1.3071	6.50408049066151	9.75727585253604	221	0.446319160527583	0.446319160527583	34.5347958721082	2
722	265.45	340.1	1.2153	6.05776133013393	10.2035950130636	222	-0.4438882282807	0.4438882282807	34.9786841003889	2
723	270.18	335.56	1.3066	6.50164955841463	9.75970678478292	223	0.204198308738111	0.204198308738111	35.182882409127	2
724	258.62	335.24	1.2646	6.29745124967652	9.96390509352103	224	0.0996682221221725	0.0996682221221725	35.2825506312492	2
725	251.06	339	1.2441	6.19778302755435	10.0635733156432	225	-0.0593147468239277	0.0593147468239277	35.3418653780731	2
726	254.79	337.27	1.2563	6.25709777437828	10.0042585688193	226	-0.0904306795840206	0.0904306795840206	35.4322960576571	2
727	255.65	336.06	1.2749	6.3475284539623	9.91382788923526	227	-0.0262540682663275	0.0262540682663275	35.4585501259235	2
728	261.25	327.27	1.2803	6.37378252222862	9.88757382096893	228	0.0145855934812928	0.0145855934812928	35.4731357194048	2
729	267.1	328.03	1.2773	6.35919692874733	9.90215941445022	229	0.0685522893620778	0.0685522893620778	35.5416880087668	2
730	272.36	320.2	1.2632	6.29064463938525	9.9707117038123	230	-0.180375172718662	0.180375172718662	35.7220631814855	2
731	275.91	322.67	1.3003	6.47101981210391	9.79033653109364	231	0.0520219500832795	0.0520219500832795	35.7740851315688	2
732	276.94	316.14	1.2896	6.41899786202063	9.84235848117692	232	-0.0661213571151968	0.0661213571151968	35.840206488684	2
733	274.68	323.45	1.3032	6.48511921913583	9.77623712406172	233	0.204198308738111	0.204198308738111	36.0444047974221	2
734	251.2	322.93	1.2612	6.28092091039772	9.98043543279983	234	0.0661213571151968	0.0661213571151968	36.1105261545373	2
735	258.57	321.65	1.2476	6.21479955328252	10.046556789915	235	-0.00194474579750548	0.00194474579750548	36.1124709003348	2
736	261.32	322.37	1.248	6.21674429908003	10.0446120441175	236	-0.182806104965547	0.182806104965547	36.2952770053003	2
737	263.02	328.43	1.2856	6.39955040404558	9.86180593915197	237	0.220728648016911	0.220728648016911	36.5160056533172	2
738	255.07	331.9	1.2402	6.17882175602867	10.0825345871689	238	-0.299490852815895	0.299490852815895	36.8154965061331	2
739	240.17	337.14	1.3018	6.47831260884456	9.78304373435299	239	0.0641766113176914	0.0641766113176914	36.8796731174508	2
740	249.37	336.22	1.2886	6.41413599752687	9.84722034567068	240	0.254275513023885	0.254275513023885	37.1339486304747	2
741	252.65	355.17	1.2363	6.15986048450298	10.1014958586946	241	-0.135646019376029	0.135646019376029	37.2695946498507	2
742	244.5	353.43	1.2642	6.29550650387902	9.96584983931854	242	0.0145855934812928	0.0145855934812928	37.284180243332	2
743	236.91	346.18	1.2612	6.28092091039772	9.98043543279983	243	0.0189612715256811	0.0189612715256811	37.3031415148577	2
744	236.9	347.36	1.2573	6.26195963887204	9.99939670432551	244	-0.0165303392787983	0.0165303392787983	37.3196718541365	2
745	235.98	351.49	1.2607	6.27848997815084	9.98286636504671	245	-0.0573700010264222	0.0573700010264222	37.3770418551629	2
746	231.62	351.6	1.2725	6.33585997917726	9.92549636402029	246	-0.0330606785576002	0.0330606785576002	37.4101025337205	2
747	240.9	351.74	1.2793	6.36892065773486	9.89243568546269	247	-0.0213922037725638	0.0213922037725638	37.4314947374931	2
748	242.15	351.02	1.2837	6.39031286150742	9.87104348169013	248	0.363181277684212	0.363181277684212	37.7946760151773	2
749	255.71	369.14	1.209	6.02713158382321	10.2342247593743	249	-0.0923754253815261	0.0923754253815261	37.8870514405588	2
750	252.76	372.43	1.228	6.11950700920474	10.1418493339928	250	0.130297968432888	0.130297968432888	38.0173494089917	2
751	251.86	387.26	1.2012	5.98920904077185	10.2721473024257	251	0.306297463107166	0.306297463107166	38.3236468720989	2
752	253.5	413.29	1.1382	5.68291157766468	10.5784447655329	252	0.163844833439866	0.163844833439866	38.4874917055388	2
753	252.35	424.99	1.1045	5.51906674422482	10.7422895989727	253	-0.0520219500832813	0.0520219500832813	38.539513655622	2
754	248.7	418.71	1.1152	5.5710886943081	10.6902676488895	254	-0.228021444757557	0.228021444757557	38.7675351003796	2
755	247.37	423.79	1.1621	5.79911013906566	10.4622462041319	255	0.0617456790708104	0.0617456790708104	38.8292807794504	2
756	249.63	422.32	1.1494	5.73736445999485	10.5239918832027	256	0.484241703578947	0.484241703578947	39.3135224830294	2
757	254.97	439.63	1.0498	5.2531227564159	11.0082335867817	257	0.00486186449376369	0.00486186449376369	39.3183843475231	2
758	242.81	446.56	1.0488	5.24826089192214	11.0130954512754	258	0.106474832413443	0.106474832413443	39.4248591799366	2
759	233.17	439.18	1.0269	5.14178605950869	11.1195702836889	259	0.0238231360194465	0.0238231360194465	39.448682315956	2
760	232.6	439.92	1.022	5.11796292348925	11.1433934197083	260	-0.0281988140638347	0.0281988140638347	39.4768811300198	2
761	235.98	439.48	1.0278	5.14616173755308	11.1151946056445	261	0.0379225430513639	0.0379225430513639	39.5148036730712	2
762	239.42	445.56	1.02	5.10823919450172	11.1531171486958	262	0.00243093224688096	0.00243093224688096	39.5172346053181	2
763	235.68	445.12	1.0195	5.10580826225484	11.1555480809427	263	-0.363181277684209	0.363181277684209	39.8804158830023	2
764	232.98	420.31	1.0942	5.46898953993905	10.7923668032585	264	0.0189612715256811	0.0189612715256811	39.899377154528	2
765	231.05	424.5	1.0903	5.45002826841336	10.8113280747842	265	0.0379225430513639	0.0379225430513639	39.9372996975793	2
766	236.18	425	1.0825	5.412105725362	10.8492506178356	266	0.154121104452337	0.154121104452337	40.0914208020317	2
767	236.64	421.4	1.0508	5.25798462090966	11.0033717222879	267	-0.514871449889664	0.514871449889664	40.6062922519213	2
768	233.92	415.63	1.1567	5.77285607079933	10.4885002723982	268	0.353457548696682	0.353457548696682	40.959749800618	2
769	239.34	421.12	1.084	5.41939852210265	10.8419578210949	269	-0.156552036699217	0.156552036699217	41.1163018373172	2
770	243.87	408.98	1.1162	5.57595055880186	10.6854057843957	270	0.0709832216089623	0.0709832216089623	41.1872850589262	2
771	249.79	410.39	1.1016	5.5049673371929	10.7563890060046	271	-0.355888480943566	0.355888480943566	41.5431735398698	2
772	244.02	400.48	1.1748	5.86085581813647	10.4005005250611	272	0.135159832926655	0.135159832926655	41.6783333727964	2
773	235.34	416.23	1.147	5.72569598520981	10.5356603579877	273	-0.0899444931346434	0.0899444931346434	41.7682778659311	2
774	237.37	414.2	1.1655	5.81564047834446	10.4457158648531	274	0.267888733606425	0.267888733606425	42.0361665995375	2
775	242.02	410.87	1.1104	5.54775174473803	10.7136045984595	275	-0.196905511997462	0.196905511997462	42.233072111535	2
776	231.71	387.31	1.1509	5.74465725673549	10.5166990864621	276	-0.246982716283238	0.246982716283238	42.4800548278182	2
777	233.01	379.99	1.2017	5.99163997301873	10.2697163701788	277	0.0666075435645723	0.0666075435645723	42.5466623713828	2
778	230.3	379.8	1.188	5.92503242945416	10.3363239137434	278	-0.311159327600929	0.311159327600929	42.8578216989837	2
779	237.12	359.09	1.252	6.23619175705509	10.0251645861425	279	0.182806104965547	0.182806104965547	43.0406278039492	2
780	232.79	364.97	1.2144	6.05338565208954	10.207970691108	280	0.178430426921159	0.178430426921159	43.2190582308704	2
781	234.81	370.59	1.1777	5.87495522516838	10.3864011180292	281	-0.163844833439866	0.163844833439866	43.3829030643103	2
782	238.49	371.23	1.2114	6.03880005860825	10.2225562845893	282	-0.144883561914183	0.144883561914183	43.5277866262245	2
783	255.03	363.63	1.2412	6.18368362052243	10.0776727226751	283	0.113767629154092	0.113767629154092	43.6415542553785	2
784	245.6	356.4	1.2178	6.06991599136834	10.1914403518292	284	0.0996682221221725	0.0996682221221725	43.7412224775007	2
785	251.84	364.78	1.1973	5.97024776924617	10.2911085739514	285	-0.0636904248683159	0.0636904248683159	43.804912902369	2
786	249.1	368.65	1.2104	6.03393819411448	10.2274181490831	286	-0.171137630180512	0.171137630180512	43.9760505325495	2
787	245.61	362.61	1.2456	6.205075824295	10.0562805189026	287	-0.0238231360194465	0.0238231360194465	43.999873668569	2
788	243.01	365.06	1.2505	6.22889896031444	10.0324573828831	288	-0.0262540682663275	0.0262540682663275	44.0261277368353	2
789	248.46	363.32	1.2559	6.25515302858077	10.0062033146168	289	-0.025767881816952	0.025767881816952	44.0518956186523	2
790	240.25	340.17	1.2612	6.28092091039772	9.98043543279983	290	0.213435851276262	0.213435851276262	44.2653314699285	2
791	236.3	336.18	1.2173	6.06748505912146	10.1938712840761	291	-0.396241956241809	0.396241956241809	44.6615734261703	2
792	233.79	325.14	1.2988	6.46372701536327	9.79762932783428	292	0.0116684747850364	0.0116684747850364	44.6732419009554	2
793	232.38	323.62	1.2964	6.45205854057823	9.80929780261932	293	-0.125922290388502	0.125922290388502	44.7991641913439	2
794	246.46	324.82	1.3223	6.57798083096673	9.68337551223082	294	0.140021697420417	0.140021697420417	44.9391858887643	2
795	248.97	325.06	1.2935	6.43795913354632	9.82339720965123	295	0.32768966687973	0.32768966687973	45.266875555644	2
796	243.09	319.6	1.2261	6.11026946666659	10.151086876531	296	0.00243093224688096	0.00243093224688096	45.2693064878909	2
797	244.44	320.7	1.2256	6.10783853441971	10.1535178087778	297	-0.0427844075451258	0.0427844075451258	45.312090895436	2
798	242.67	315.23	1.2344	6.15062294196483	10.1107334012327	298	-0.277612462593956	0.277612462593956	45.58970335803	2
799	245.67	317.19	1.2915	6.42823540455879	9.83312093863876	299	0.336927209417883	0.336927209417883	45.9266305674479	2
800	241.6	320.16	1.2222	6.0913081951409	10.1700481480566	300	0.0145855934812928	0.0145855934812928	45.9412161609292	2
801	232.03	337.17	1.2192	6.07672260165961	10.1846337415379	301	-0.232883309251321	0.232883309251321	46.1740994701805	2
802	238.4	329.13	1.2671	6.30960591091093	9.95175043228662	302	-0.0879997473371379	0.0879997473371379	46.2620992175176	2
803	234.16	328.18	1.2852	6.39760565824807	9.86375068494948	303	0.282474327087717	0.282474327087717	46.5445735446053	2
804	242.63	322.03	1.2271	6.11513133116035	10.1462250120372	304	-0.291711869625871	0.291711869625871	46.8362854142312	2
805	251.39	320.27	1.2871	6.40684320078622	9.85451314241133	305	-0.0666075435645723	0.0666075435645723	46.9028929577958	2
806	250.41	326.88	1.3008	6.4734507443508	9.78790559884676	306	0.0855688150902552	0.0855688150902552	46.988461772886	2
807	257.19	326.68	1.2832	6.38788192926054	9.87347441393701	307	-0.0904306795840206	0.0904306795840206	47.0788924524701	2
808	248.67	328.29	1.3018	6.47831260884456	9.78304373435299	308	0.147314494161066	0.147314494161066	47.2262069466311	2
809	241.35	326.97	1.2715	6.3309981146835	9.93035822851406	309	0.249413648530119	0.249413648530119	47.4756205951612	2
810	243.05	319.57	1.2202	6.08158446615338	10.1797718770442	310	-0.237258987295707	0.237258987295707	47.7128795824569	2
811	254.5	316.25	1.269	6.31884345344908	9.94251288974847	311	-0.144883561914185	0.144883561914185	47.8577631443711	2
812	248.32	317.86	1.2988	6.46372701536327	9.79762932783428	312	-0.154607290901712	0.154607290901712	48.0123704352728	2
813	230.23	318.05	1.3306	6.61833430626498	9.64302203693257	313	0.287336191581485	0.287336191581485	48.2997066268543	2
814	252.47	326.12	1.2715	6.3309981146835	9.93035822851406	314	0.180375172718664	0.180375172718664	48.480081799573	2
815	257.16	339.15	1.2344	6.15062294196483	10.1107334012327	315	-0.256220258821392	0.256220258821392	48.7363020583944	2
816	270.46	337.95	1.2871	6.40684320078622	9.85451314241133	316	-0.0972372898752898	0.0972372898752898	48.8335393482697	2
817	269.47	334.3	1.3071	6.50408049066151	9.75727585253604	317	0.13029796843289	0.13029796843289	48.9638373167026	2
818	265.86	319.62	1.2803	6.37378252222862	9.88757382096893	318	-0.213435851276264	0.213435851276264	49.1772731679788	2
819	256.67	316.59	1.3242	6.58721837350489	9.67413796969266	319	0.277612462593956	0.277612462593956	49.4548856305728	2
820	257.47	333.72	1.2671	6.30960591091093	9.95175043228662	320	0.275667716796448	0.275667716796448	49.7305533473692	2
821	250.13	349.33	1.2104	6.03393819411448	10.2274181490831	321	-0.232883309251321	0.232883309251321	49.9634366566206	2
822	256.81	346.46	1.2583	6.2668215033658	9.99453483983175	322	-0.163844833439864	0.163844833439864	50.1272814900604	2
823	249.23	342.48	1.292	6.43066633680567	9.83069000639188	323	0.325258734632847	0.325258734632847	50.4525402246933	2
824	251.04	341.26	1.2251	6.10540760217282	10.1559487410247	324	0.0520219500832795	0.0520219500832795	50.5045621747766	2
825	245.84	343.87	1.2144	6.05338565208954	10.207970691108	325	-0.102099154369055	0.102099154369055	50.6066613291456	2
826	256.17	371.93	1.2354	6.1554848064586	10.105871536739	326	-0.0471600855895158	0.0471600855895158	50.6538214147351	2
827	262.85	362.29	1.2451	6.20264489204811	10.0587114511494	327	0.0923754253815261	0.0923754253815261	50.7461968401166	2
828	277.7	361.16	1.2261	6.11026946666659	10.151086876531	328	-0.32768966687973	0.32768966687973	51.0738865069964	2
829	278.34	343.89	1.2935	6.43795913354632	9.82339720965123	329	0.434650685742549	0.434650685742549	51.5085371927389	2
830	266.71	354.11	1.2041	6.00330844780377	10.2580478953938	330	-0.470142296547028	0.470142296547028	51.978679489286	2
831	271.79	345.21	1.3008	6.4734507443508	9.78790559884676	331	0.0690384758114551	0.0690384758114551	52.0477179650974	2
832	268.37	347.89	1.2866	6.40441226853934	9.85694407465821	332	0.306297463107166	0.306297463107166	52.3540154282046	2
833	266.3	345.89	1.2236	6.09811480543218	10.1632415377654	333	0.132728900679773	0.132728900679773	52.4867443288843	2
834	267.83	341.17	1.1963	5.9653859047524	10.2959704384451	334	-0.0379225430513657	0.0379225430513657	52.5246668719357	2
835	267.91	342.6	1.2041	6.00330844780377	10.2580478953938	335	-0.177944240471781	0.177944240471781	52.7026111124075	2
836	272.72	360.03	1.2407	6.18125268827555	10.080103654922	336	-0.0593147468239259	0.0593147468239259	52.7619258592314	2
837	271.94	356.83	1.2529	6.24056743509948	10.0207889080981	337	0.265943987808919	0.265943987808919	53.0278698470403	2
838	247.48	374.31	1.1982	5.97462344729056	10.286732895907	338	-0.00972372898752916	0.00972372898752916	53.0375935760279	2
839	248.51	371.98	1.2002	5.98434717627809	10.2770091669195	339	-0.132728900679773	0.132728900679773	53.1703224767076	2
840	256.22	371.03	1.2275	6.11707607695786	10.1442802662397	340	-0.190098901706193	0.190098901706193	53.3604213784138	2
841	266.42	367.73	1.2666	6.30717497866405	9.9541813645335	341	0.177944240471783	0.177944240471783	53.5383656188856	2
842	261.81	363.58	1.23	6.12923073819227	10.1321256050053	342	-0.104530086615938	0.104530086615938	53.6428957055016	2
843	264.96	359.57	1.2515	6.23376082480821	10.0275955183893	343	-0.0354916108044794	0.0354916108044794	53.678387316306	2
844	273.99	356.14	1.2588	6.26925243561269	9.99210390758487	344	0.439026363786935	0.439026363786935	54.117413680093	2
845	275.83	369.03	1.1685	5.83022607182575	10.4311302713718	345	-0.341789073911645	0.341789073911645	54.4592027540046	2
846	270.66	371.41	1.2388	6.1720151457374	10.0893411974602	346	0.0972372898752898	0.0972372898752898	54.5564400438799	2
847	276.57	364.51	1.2188	6.07477785586211	10.1865784873354	347	-0.149259239958571	0.149259239958571	54.7056992838385	2
848	268.95	363.86	1.2495	6.22403709582068	10.0373192473769	348	0.0165303392787983	0.0165303392787983	54.7222296231173	2
849	262.57	361.08	1.2461	6.20750675654188	10.0538495866557	349	-0.17113763018051	0.17113763018051	54.8933672532978	2
850	260.79	347.73	1.2813	6.37864438672239	9.88271195647516	350	0.292198056075247	0.292198056075247	55.185565309373	2
851	262.84	339.34	1.2212	6.08644633064714	10.1749100125504	351	-0.0238231360194447	0.0238231360194447	55.2093884453925	2
852	266.03	338.52	1.2261	6.11026946666659	10.151086876531	352	-0.0165303392787983	0.0165303392787983	55.2259187846713	2
853	263.3	343.03	1.2295	6.12679980594539	10.1345565372522	353	-0.277612462593956	0.277612462593956	55.5035312472652	2
854	261.91	349.86	1.2866	6.40441226853934	9.85694407465821	354	0.363181277684211	0.363181277684211	55.8667125249494	2
855	251.6	349.12	1.2119	6.04123099085513	10.2201253523424	355	-0.465280432053266	0.465280432053266	56.3319929570027	2
856	246.98	320.97	1.3076	6.5065114229084	9.75484492028916	356	0.0238231360194465	0.0238231360194465	56.3558160930221	2
857	248.06	337.3	1.3027	6.48268828688895	9.7786680563086	357	0.215866783523145	0.215866783523145	56.5716828765453	2
858	250.06	339.57	1.2583	6.2668215033658	9.99453483983175	358	-0.00972372898752916	0.00972372898752916	56.5814066055328	2
859	240.76	340.06	1.2603	6.27654523235333	9.98481111084422	359	0.159469155395476	0.159469155395476	56.7408757609283	2
860	243.8	345.96	1.2275	6.11707607695786	10.1442802662397	360	-0.0928616118309016	0.0928616118309016	56.8337373727592	2
861	242.95	349.45	1.2466	6.20993768878876	10.0514186544088	361	0.123491358141617	0.123491358141617	56.9572287309008	2
862	254.63	339.89	1.2212	6.08644633064714	10.1749100125504	362	0.0238231360194483	0.0238231360194483	56.9810518669203	2
863	264.27	343.46	1.2163	6.06262319462769	10.1987331485699	363	-0.0354916108044812	0.0354916108044812	57.0165434777248	2
864	264.02	345.08	1.2236	6.09811480543218	10.1632415377654	364	-0.138076951622914	0.138076951622914	57.1546204293477	2
865	259.35	343.56	1.252	6.23619175705509	10.0251645861425	365	0.19739169844684	0.19739169844684	57.3520121277945	2
866	267.9	344.79	1.2114	6.03880005860825	10.2225562845893	366	-0.0714694080583378	0.0714694080583378	57.4234815358528	2
867	255.43	341.03	1.2261	6.11026946666659	10.151086876531	367	-0.0875135608877606	0.0875135608877606	57.5109950967406	2
868	256.23	348.73	1.2441	6.19778302755435	10.0635733156432	368	-0.261568309764533	0.261568309764533	57.7725634065051	2
869	252.18	351.15	1.2979	6.45935133731888	9.80200500587867	369	0.503689161554005	0.503689161554005	58.2762525680591	2
870	246.77	357.53	1.1943	5.95566217576487	10.3056941674327	370	-0.244551784036355	0.244551784036355	58.5208043520955	2
871	241.11	357.82	1.2446	6.20021395980123	10.0611423833963	371	-0.00486186449376547	0.00486186449376547	58.5256662165893	2
872	251.55	354.4	1.2456	6.205075824295	10.0562805189026	372	-0.00243093224688273	0.00243093224688273	58.5280971488361	2
873	264.71	358.74	1.2461	6.20750675654188	10.0538495866557	373	0.0782760183496105	0.0782760183496105	58.6063731671858	2
874	268.91	375.42	1.23	6.12923073819227	10.1321256050053	374	0.00486186449376369	0.00486186449376369	58.6112350316795	2
875	269.82	374.75	1.229	6.1243688736985	10.136987469499	375	0.211491105478757	0.211491105478757	58.8227261371583	2
876	279.66	370.93	1.1855	5.91287776821975	10.3484785749778	376	-0.517788568585921	0.517788568585921	59.3405147057442	2
877	278.43	353.69	1.292	6.43066633680567	9.83069000639188	377	0.270805852302683	0.270805852302683	59.6113205580469	2
878	265.89	374.09	1.2363	6.15986048450298	10.1014958586946	378	0.187181783009935	0.187181783009935	59.7985023410568	2
879	262.4	372.8	1.1978	5.97267870149305	10.2886776417045	379	-0.237258987295709	0.237258987295709	60.0357613283525	2
880	265	376.76	1.2466	6.20993768878876	10.0514186544088	380	0.00729279674064642	0.00729279674064642	60.0430541250932	2
881	266.52	375.13	1.2451	6.20264489204811	10.0587114511494	381	-0.121060425894736	0.121060425894736	60.1641145509879	2
882	279	378.11	1.27	6.32370531794285	9.9376510252547	382	0.225590512510674	0.225590512510674	60.3897050634986	2
883	270.73	376.14	1.2236	6.09811480543218	10.1632415377654	383	-0.0928616118309016	0.0928616118309016	60.4825666753295	2
884	263.34	370.64	1.2427	6.19097641726308	10.0703799259345	384	0.125922290388498	0.125922290388498	60.608488965718	2
885	254.61	378.26	1.2168	6.06505412687458	10.196302216323	385	-0.0379225430513621	0.0379225430513621	60.6464115087693	2
886	252.2	374.41	1.2246	6.10297666992594	10.1583796732716	386	-0.102099154369055	0.102099154369055	60.7485106631384	2
887	245.62	388.42	1.2456	6.205075824295	10.0562805189026	387	-0.0286850005132102	0.0286850005132102	60.7771956636516	2
888	240.72	381.4	1.2515	6.23376082480821	10.0275955183893	388	0.375335938918623	0.375335938918623	61.1525316025702	2
889	235.37	367.08	1.1743	5.85842488588958	10.402931457308	389	-0.0948063576284088	0.0948063576284088	61.2473379601986	2
890	233.98	375.61	1.1938	5.95323124351799	10.3081250996796	390	0.137590765173536	0.137590765173536	61.3849287253722	2
891	244.8	379.25	1.1655	5.81564047834446	10.4457158648531	391	-0.242120851789474	0.242120851789474	61.6270495771616	2
892	233.5	384.28	1.2153	6.05776133013393	10.2035950130636	392	0.215866783523145	0.215866783523145	61.8429163606848	2
893	240.28	386.8	1.1709	5.84189454661078	10.4194617965868	393	-0.177944240471781	0.177944240471781	62.0208606011566	2
894	253.21	394.52	1.2075	6.01983878708257	10.241517556115	394	-0.0140994070319174	0.0140994070319174	62.0349600081885	2
895	250.73	395.67	1.2104	6.03393819411448	10.2274181490831	395	-0.0286850005132102	0.0286850005132102	62.0636450087017	2
896	252.1	398.08	1.2163	6.06262319462769	10.1987331485699	396	0.420065092261256	0.420065092261256	62.483710100963	2
897	259.08	396.72	1.1299	5.64255810236644	10.6187982408311	397	-0.358319413190447	0.358319413190447	62.8420295141534	2
898	257.36	392.98	1.2036	6.00087751555689	10.2604788276407	398	0.545987382649757	0.545987382649757	63.3880168968032	2
899	264.48	405.88	1.0913	5.45489013290713	10.8064662102904	399	-0.20176737649123	0.20176737649123	63.5897842732944	2
900	258.93	395.45	1.1328	5.65665750939836	10.6046988337992	400	-0.0213922037725638	0.0213922037725638	63.611176477067	2
901	246.5	411.28	1.1372	5.67804971317092	10.5833066300266	401	-0.0568838145770449	0.0568838145770449	63.668060291644	2
902	256.45	415.51	1.1489	5.73493352774797	10.5264228154496	402	-0.0189612715256811	0.0189612715256811	63.6870215631697	2
903	254.32	416.18	1.1528	5.75389479927365	10.5074615439239	403	0.0330606785575984	0.0330606785575984	63.7200822417273	2
904	252.25	413.04	1.146	5.72083412071605	10.5405222224815	404	-0.140021697420419	0.140021697420419	63.8601039391477	2
905	252.38	419.88	1.1748	5.86085581813647	10.4005005250611	405	0.211491105478759	0.211491105478759	64.0715950446265	2
906	258.93	422.88	1.1313	5.64936471265771	10.6119916305398	406	0.291711869625873	0.291711869625873	64.3633069142523	2
907	238.68	426.88	1.0713	5.35765284303184	10.9037035001657	407	0.166275765686745	0.166275765686745	64.5295826799391	2
908	240.61	422.3	1.0371	5.19137707734509	11.0699792658525	408	0.00923754253815368	0.00923754253815368	64.5388202224772	2
909	238.65	424.83	1.0352	5.18213953480694	11.0792168083906	409	0.10015440857155	0.10015440857155	64.6389746310488	2
910	235.86	431.23	1.0146	5.08198512623539	11.1793712169622	410	-0.0335468650069757	0.0335468650069757	64.6725214960558	2
911	236.61	444.23	1.0215	5.11553199124236	11.1458243519552	411	-0.237258987295711	0.237258987295711	64.9097804833515	2
912	240.55	450.63	1.0703	5.35279097853807	10.9085653646595	412	0.251358394327628	0.251358394327628	65.1611388776791	2
913	248.4	446.79	1.0186	5.10143258421045	11.1599237589871	413	0.00729279674064642	0.00729279674064642	65.1684316744197	2
914	246.37	445.5	1.0171	5.0941397874698	11.1672165557278	414	-0.0330606785576002	0.0330606785576002	65.2014923529773	2
915	256.81	452.98	1.0239	5.1272004660274	11.1341558771702	415	0.00486186449376547	0.00486186449376547	65.2063542174711	2
916	263.14	448.93	1.0229	5.12233860153363	11.1390177416639	416	0.0330606785576002	0.0330606785576002	65.2394148960287	2
917	264.36	463.02	1.0161	5.08927792297604	11.1720784202215	417	-0.0189612715256828	0.0189612715256828	65.2583761675544	2
918	262.4	467.27	1.02	5.10823919450172	11.1531171486958	418	0.00680661029127094	0.00680661029127094	65.2651827778457	2
919	274.35	475.52	1.0186	5.10143258421045	11.1599237589871	419	-0.00437567804438999	0.00437567804438999	65.26955845589	2
920	264.87	479.37	1.0195	5.10580826225484	11.1555480809427	420	-0.00972372898752738	0.00972372898752738	65.2792821848776	2
921	269.11	481.47	1.0215	5.11553199124236	11.1458243519552	421	-0.00243093224688273	0.00243093224688273	65.2817131171245	2
922	274.72	491.27	1.022	5.11796292348925	11.1433934197083	422	0.00486186449376547	0.00486186449376547	65.2865749816182	2
923	264.2	491.3	1.021	5.11310105899548	11.1482552842021	423	0.00729279674064465	0.00729279674064465	65.2938677783589	2
924	265.53	494.51	1.0195	5.10580826225484	11.1555480809427	424	0	0	65.2938677783589	2
925	247.09	481.69	1.0195	5.10580826225484	11.1555480809427	425	0.00437567804438999	0.00437567804438999	65.2982434564033	2
926	261.53	481.37	1.0186	5.10143258421045	11.1599237589871	426	-0.0209060173231883	0.0209060173231883	65.3191494737264	2
927	257.69	493.53	1.0229	5.12233860153363	11.1390177416639	427	0.0209060173231883	0.0209060173231883	65.3400554910496	2
928	257.79	491.3	1.0186	5.10143258421045	11.1599237589871	428	-0.0116684747850346	0.0116684747850346	65.3517239658347	2
929	256.32	493.06	1.021	5.11310105899548	11.1482552842021	429	0.00486186449376369	0.00486186449376369	65.3565858303284	2
930	250.04	476.05	1.02	5.10823919450172	11.1531171486958	430	-0.00729279674064642	0.00729279674064642	65.3638786270691	2
931	243.73	476.54	1.0215	5.11553199124236	11.1458243519552	431	-0.0165303392787983	0.0165303392787983	65.3804089663479	2
932	241.55	470.25	1.0249	5.13206233052116	11.1292940126764	432	0.0140994070319156	0.0140994070319156	65.3945083733798	2
933	247.33	472.49	1.022	5.11796292348925	11.1433934197083	433	0.0213922037725638	0.0213922037725638	65.4159005771524	2
934	252.32	472.29	1.0176	5.09657071971668	11.1647856234809	434	-0.0140994070319156	0.0140994070319156	65.4299999841843	2
935	239.8	464.91	1.0205	5.1106701267486	11.150686216449	435	-0.0116684747850364	0.0116684747850364	65.4416684589693	2
936	235.81	469.6	1.0229	5.12233860153363	11.1390177416639	436	0.0233369495700693	0.0233369495700693	65.4650054085394	2
937	245.24	475.11	1.0181	5.09900165196356	11.162354691234	437	-0.0495910178363985	0.0495910178363985	65.5145964263758	2
938	234.47	469.44	1.0283	5.14859266979996	11.1127636733976	438	0.0452153397920121	0.0452153397920121	65.5598117661678	2
939	237.56	468.3	1.019	5.10337733000795	11.1579790131896	439	0.0140994070319174	0.0140994070319174	65.5739111731997	2
940	236.44	473.15	1.0161	5.08927792297604	11.1720784202215	440	-0.0213922037725638	0.0213922037725638	65.5953033769723	2
941	250.91	467.92	1.0205	5.1106701267486	11.150686216449	441	0.0165303392787983	0.0165303392787983	65.6118337162511	2
942	254.02	466.76	1.0171	5.0941397874698	11.1672165557278	442	-0.0189612715256811	0.0189612715256811	65.6307949877768	2
943	257.82	468.97	1.021	5.11310105899548	11.1482552842021	443	0.0238231360194465	0.0238231360194465	65.6546181237962	2
944	263.37	465.13	1.0161	5.08927792297604	11.1720784202215	444	-0.0311159327600947	0.0311159327600947	65.6857340565563	2
945	266.32	466.52	1.0225	5.12039385573613	11.1409624874614	445	0.0072927967406482	0.0072927967406482	65.6930268532969	2
946	260.3	474.77	1.021	5.11310105899548	11.1482552842021	446	-0.00243093224688273	0.00243093224688273	65.6954577855438	2
947	250.45	464	1.0215	5.11553199124236	11.1458243519552	447	0.0238231360194465	0.0238231360194465	65.7192809215633	2
948	253.47	464.71	1.0166	5.09170885522292	11.1696474879746	448	-0.0354916108044829	0.0354916108044829	65.7547725323678	2
949	250.79	471.46	1.0239	5.1272004660274	11.1341558771702	449	0.0189612715256828	0.0189612715256828	65.7737338038934	2
950	263.69	471.68	1.02	5.10823919450172	11.1531171486958	450	-0.00243093224688096	0.00243093224688096	65.7761647361403	2
951	277.85	467.66	1.0205	5.1106701267486	11.150686216449	451	-0.0262540682663293	0.0262540682663293	65.8024188044066	2
952	271.57	469.15	1.0259	5.13692419501493	11.1244321481826	452	0.00972372898752738	0.00972372898752738	65.8121425333942	2
953	279.79	479.84	1.0239	5.1272004660274	11.1341558771702	453	0.0165303392788019	0.0165303392788019	65.828672872673	2
954	264.5	490.01	1.0205	5.1106701267486	11.150686216449	454	-0.0213922037725638	0.0213922037725638	65.8500650764455	2
955	261.22	490.3	1.0249	5.13206233052116	11.1292940126764	455	0.0354916108044794	0.0354916108044794	65.88555668725	2
956	259.1	474.09	1.0176	5.09657071971668	11.1647856234809	456	-0.0238231360194465	0.0238231360194465	65.9093798232695	2
957	246.41	468.03	1.0225	5.12039385573613	11.1409624874614	457	-0.0092375425381519	0.0092375425381519	65.9186173658076	2
958	231.99	453.08	1.0244	5.12963139827428	11.1317249449233	458	0.0306297463107157	0.0306297463107157	65.9492471121183	2
959	231.92	456.41	1.0181	5.09900165196356	11.162354691234	459	-0.125436103939125	0.125436103939125	66.0746832160575	2
960	231.32	448.37	1.0439	5.22443775590269	11.0369185872949	460	0.0116684747850346	0.0116684747850346	66.0863516908425	2
961	235.64	434.75	1.0415	5.21276928111766	11.0485870620799	461	0.0904306795840206	0.0904306795840206	66.1767823704265	2
962	230.18	432.89	1.0229	5.12233860153363	11.1390177416639	462	0.0233369495700693	0.0233369495700693	66.2001193199966	2
963	248.17	447.4	1.0181	5.09900165196356	11.162354691234	463	-0.135159832926654	0.135159832926654	66.3352791529232	2
964	243.24	439.74	1.0459	5.23416148489022	11.0271948583073	464	0.125922290388502	0.125922290388502	66.4612014433117	2
965	248.04	436.6	1.02	5.10823919450172	11.1531171486958	465	-0.128353222635383	0.128353222635383	66.5895546659471	2
966	250.36	440.29	1.0464	5.2365924171371	11.0247639260605	466	0.0568838145770449	0.0568838145770449	66.6464384805242	2
967	250.23	434.18	1.0347	5.17970860256006	11.0816477406375	467	-0.118629493647855	0.118629493647855	66.765067974172	2
968	250.75	441.72	1.0591	5.29833809620791	10.9630182469896	468	0.17113763018051	0.17113763018051	66.9362056043525	2
969	253.86	445.77	1.0239	5.1272004660274	11.1341558771702	469	0.00923754253815368	0.00923754253815368	66.9454431468907	2
970	244.1	451.2	1.022	5.11796292348925	11.1433934197083	470	0	0	66.9454431468907	2
971	248.01	463.22	1.022	5.11796292348925	11.1433934197083	471	0.00972372898752916	0.00972372898752916	66.9551668758782	2
972	249.59	464.29	1.02	5.10823919450172	11.1531171486958	472	-0.0121546612344119	0.0121546612344119	66.9673215371126	2
973	256.67	469.78	1.0225	5.12039385573613	11.1409624874614	473	0.0170165257281774	0.0170165257281774	66.9843380628408	2
974	233.09	458.03	1.019	5.10337733000795	11.1579790131896	474	-0.0121546612344119	0.0121546612344119	66.9964927240752	2
975	250.07	457.77	1.0215	5.11553199124236	11.1458243519552	475	-0.0213922037725638	0.0213922037725638	67.0178849278478	2
976	251.11	456.4	1.0259	5.13692419501493	11.1244321481826	476	0.0403534752982448	0.0403534752982448	67.058238403146	2
977	253.11	450.93	1.0176	5.09657071971668	11.1647856234809	477	-0.00680661029126917	0.00680661029126917	67.0650450134373	2
978	244.78	458.17	1.019	5.10337733000795	11.1579790131896	478	-0.00729279674064642	0.00729279674064642	67.0723378101779	2
979	252.7	455.5	1.0205	5.1106701267486	11.150686216449	479	-0.0354916108044829	0.0354916108044829	67.1078294209824	2
980	262.25	470.86	1.0278	5.14616173755308	11.1151946056445	480	0.0165303392788001	0.0165303392788001	67.1243597602612	2
981	277.81	494.45	1.0244	5.12963139827428	11.1317249449233	481	0.0140994070319174	0.0140994070319174	67.1384591672931	2
982	279.18	481.31	1.0215	5.11553199124236	11.1458243519552	482	0.00486186449376547	0.00486186449376547	67.1433210317869	2
983	274.56	481.34	1.0205	5.1106701267486	11.150686216449	483	-0.00486186449376547	0.00486186449376547	67.1481828962807	2
984	273.33	490.17	1.0215	5.11553199124236	11.1458243519552	484	0.0121546612344119	0.0121546612344119	67.1603375575151	2
985	271.77	484.21	1.019	5.10337733000795	11.1579790131896	485	-0.0286850005132102	0.0286850005132102	67.1890225580283	2
986	263.24	484.22	1.0249	5.13206233052116	11.1292940126764	486	0.0140994070319156	0.0140994070319156	67.2031219650602	2
987	270.97	455.29	1.022	5.11796292348925	11.1433934197083	487	-0.0948063576284088	0.0948063576284088	67.2979283226886	2
988	272.02	450.61	1.0415	5.21276928111766	11.0485870620799	488	-0.0189612715256828	0.0189612715256828	67.3168895942143	2
989	262.2	442.17	1.0454	5.23173055264334	11.0296257905542	489	0.111336696907209	0.111336696907209	67.4282262911215	2
990	253.09	446.14	1.0225	5.12039385573613	11.1409624874614	490	-0.00194474579750548	0.00194474579750548	67.430171036919	2
991	248.4	449.89	1.0229	5.12233860153363	11.1390177416639	491	0.0116684747850364	0.0116684747850364	67.441839511704	2
992	242.16	452.65	1.0205	5.1106701267486	11.150686216449	492	-0.00243093224688273	0.00243093224688273	67.4442704439509	2
993	240.35	461.16	1.021	5.11310105899548	11.1482552842021	493	0.00729279674064465	0.00729279674064465	67.4515632406916	2
994	239.85	458.56	1.0195	5.10580826225484	11.1555480809427	494	-0.0641766113176914	0.0641766113176914	67.5157398520093	2
995	267.62	452.1	1.0327	5.16998487357253	11.091371469625	495	0.0568838145770467	0.0568838145770467	67.5726236665863	2
996	249.64	445.18	1.021	5.11310105899548	11.1482552842021	496	-0.047646272038893	0.047646272038893	67.6202699386252	2
997	238.05	438.4	1.0308	5.16074733103437	11.1006090121632	497	0.0549390687795377	0.0549390687795377	67.6752090074047	2
998	235.42	439.29	1.0195	5.10580826225484	11.1555480809427	498	-0.128353222635383	0.128353222635383	67.8035622300401	2
999	239.53	436.93	1.0459	5.23416148489022	11.0271948583073	499	0.0923754253815261	0.0923754253815261	67.8959376554216	2
1000	259.01	427.16	1.0269	5.14178605950869	11.1195702836889	500	NA	NA	NA	2
1001	264.09	427.31	1.1274	5.63040344113203	10.6756820554082	1	0.0826516963939969	0.0826516963939969	0.0826516963939969	3
1002	267.74	430.7	1.1104	5.54775174473803	10.7583337518022	2	0.0714694080583396	0.0714694080583396	0.154121104452337	3
1003	271.14	433.33	1.0957	5.47628233667969	10.8298031598605	3	0.242120851789473	0.242120851789473	0.396241956241809	3
1004	254.92	430.35	1.0459	5.23416148489022	11.07192401165	4	-0.265943987808919	0.265943987808919	0.662185944050728	3
1005	266.49	433.43	1.1006	5.50010547269914	10.805980023841	5	0.0568838145770449	0.0568838145770449	0.719069758627773	3
1006	270.02	441.66	1.0889	5.44322165812209	10.8628638384181	6	0.206629240984993	0.206629240984993	0.925698999612766	3
1007	271.14	446.95	1.0464	5.2365924171371	11.0694930794031	7	-0.0452153397920121	0.0452153397920121	0.970914339404779	3
1008	275.86	450.17	1.0557	5.28180775692911	11.0242777396111	8	0.0879997473371397	0.0879997473371397	1.05891408674192	3
1009	278.63	453.38	1.0376	5.19380800959197	11.1122774869482	9	0.104530086615938	0.104530086615938	1.16344417335786	3
1010	274.14	445.46	1.0161	5.08927792297604	11.2168075735642	10	-0.0189612715256828	0.0189612715256828	1.18240544488354	3
1011	275.09	442.04	1.02	5.10823919450172	11.1978463020385	11	-0.273236784549567	0.273236784549567	1.45564222943311	3
1012	277.39	435.71	1.0762	5.38147597905128	10.9246095174889	12	0.270805852302686	0.270805852302686	1.72644808173579	3
1013	274.72	465.1	1.0205	5.1106701267486	11.1954153697916	13	-0.0072927967406482	0.0072927967406482	1.73374087847644	3
1014	270.03	464.99	1.022	5.11796292348925	11.1881225730509	14	0.00486186449376547	0.00486186449376547	1.73860274297021	3
1015	260.09	471.86	1.021	5.11310105899548	11.1929844375447	15	-0.0238231360194465	0.0238231360194465	1.76242587898965	3
1016	261.74	462.87	1.0259	5.13692419501493	11.1691613015253	16	0.0427844075451276	0.0427844075451276	1.80521028653478	3
1017	245.24	457.03	1.0171	5.0941397874698	11.2119457090704	17	-0.0306297463107175	0.0306297463107175	1.8358400328455	3
1018	244.57	455.43	1.0234	5.12476953378052	11.1813159627597	18	0.0165303392788001	0.0165303392788001	1.8523703721243	3
1019	239.28	476.56	1.02	5.10823919450172	11.1978463020385	19	-0.0140994070319174	0.0140994070319174	1.86646977915622	3
1020	240.25	479.14	1.0229	5.12233860153363	11.1837468950065	20	0.0189612715256828	0.0189612715256828	1.8854310506819	3
1021	238.25	487.59	1.019	5.10337733000795	11.2027081665322	21	-0.0145855934812946	0.0145855934812946	1.90001664416319	3
1022	234.62	482.64	1.022	5.11796292348925	11.1881225730509	22	0.0121546612344101	0.0121546612344101	1.9121713053976	3
1023	235.52	493.42	1.0195	5.10580826225484	11.2002772342853	23	-0.0165303392787983	0.0165303392787983	1.9287016446764	3
1024	234.51	485.08	1.0229	5.12233860153363	11.1837468950065	24	0.00923754253815368	0.00923754253815368	1.93793918721456	3
1025	233.35	490.32	1.021	5.11310105899548	11.1929844375447	25	-0.0213922037725656	0.0213922037725656	1.95933139098712	3
1026	231.72	484.23	1.0254	5.13449326276805	11.1715922337721	26	0.0140994070319174	0.0140994070319174	1.97343079801904	3
1027	235.1	492.15	1.0225	5.12039385573613	11.1856916408041	27	0.0072927967406482	0.0072927967406482	1.98072359475969	3
1028	238.29	487.17	1.021	5.11310105899548	11.1929844375447	28	-0.0213922037725656	0.0213922037725656	2.00211579853225	3
1029	241.69	481.29	1.0254	5.13449326276805	11.1715922337721	29	0.00486186449376547	0.00486186449376547	2.00697766302602	3
1030	237.77	489.39	1.0244	5.12963139827428	11.1764540982659	30	0.0262540682663293	0.0262540682663293	2.03323173129235	3
1031	239.82	490.5	1.019	5.10337733000795	11.2027081665322	31	-0.00729279674064642	0.00729279674064642	2.04052452803299	3
1032	249.9	491.74	1.0205	5.1106701267486	11.1954153697916	32	0	0	2.04052452803299	3
1033	240.34	481.8	1.0205	5.1106701267486	11.1954153697916	33	0.0140994070319156	0.0140994070319156	2.05462393506491	3
1034	231.51	475.14	1.0176	5.09657071971668	11.2095147768235	34	-0.0281988140638347	0.0281988140638347	2.08282274912874	3
1035	232.37	481.45	1.0234	5.12476953378052	11.1813159627597	35	-0.00486186449376369	0.00486186449376369	2.08768461362251	3
1036	232.46	475.81	1.0244	5.12963139827428	11.1764540982659	36	0.0116684747850346	0.0116684747850346	2.09935308840754	3
1037	233.08	477.47	1.022	5.11796292348925	11.1881225730509	37	-0.0140994070319156	0.0140994070319156	2.11345249543946	3
1038	248.19	480.03	1.0249	5.13206233052116	11.174023166019	38	0.0213922037725638	0.0213922037725638	2.13484469921202	3
1039	245.08	486.54	1.0205	5.1106701267486	11.1954153697916	39	0.00729279674064642	0.00729279674064642	2.14213749595267	3
1040	251.49	489.59	1.019	5.10337733000795	11.2027081665322	40	-0.0213922037725656	0.0213922037725656	2.16352969972523	3
1041	255.44	494.3	1.0234	5.12476953378052	11.1813159627597	41	0.00923754253815368	0.00923754253815368	2.17276724226339	3
1042	241	484.63	1.0215	5.11553199124236	11.1905535052978	42	-0.00680661029127094	0.00680661029127094	2.17957385255466	3
1043	233.3	478.88	1.0229	5.12233860153363	11.1837468950065	43	0.00194474579750548	0.00194474579750548	2.18151859835216	3
1044	231.67	481.5	1.0225	5.12039385573613	11.1856916408041	44	-0.00194474579750548	0.00194474579750548	2.18346334414967	3
1045	239.71	477.61	1.0229	5.12233860153363	11.1837468950065	45	0.00680661029127094	0.00680661029127094	2.19026995444094	3
1046	252.56	484.91	1.0215	5.11553199124236	11.1905535052978	46	0	0	2.19026995444094	3
1047	257.46	472.77	1.0215	5.11553199124236	11.1905535052978	47	0.00729279674064642	0.00729279674064642	2.19756275118159	3
1048	246.17	477.64	1.02	5.10823919450172	11.1978463020385	48	-0.0952925440777861	0.0952925440777861	2.29285529525937	3
1049	252.41	456.41	1.0396	5.2035317385795	11.1025537579607	49	0.0072927967406482	0.0072927967406482	2.30014809200002	3
1050	255.32	456.94	1.0381	5.19623894183886	11.1098465547013	50	-0.00243093224688273	0.00243093224688273	2.3025790242469	3
1051	251.68	448.5	1.0386	5.19866987408574	11.1074156224544	51	0.0238231360194465	0.0238231360194465	2.32640216026635	3
1052	249.51	457.37	1.0337	5.17484673806629	11.1312387584739	52	-0.128353222635385	0.128353222635385	2.45475538290173	3
1053	235.61	437.92	1.0601	5.30319996070167	11.0028855358385	53	-0.486672635825828	0.486672635825828	2.94142801872756	3
1054	237.53	419.54	1.1602	5.7898725965275	10.5162129000127	54	-0.121060425894738	0.121060425894738	3.0624884446223	3
1055	232	398.31	1.1851	5.91093302242224	10.3951524741179	55	0.0714694080583378	0.0714694080583378	3.13395785268064	3
1056	244.85	394.53	1.1704	5.8394636143639	10.4666218821763	56	-0.330120599126609	0.330120599126609	3.46407845180725	3
1057	253.08	391.7	1.2383	6.16958421349051	10.1365012830497	57	-0.00486186449376547	0.00486186449376547	3.46894031630101	3
1058	255.87	391.37	1.2393	6.17444607798428	10.1316394185559	58	0.273236784549567	0.273236784549567	3.74217710085058	3
1059	256.63	402.89	1.1831	5.90120929343471	10.4048762031055	59	0.0286850005132102	0.0286850005132102	3.77086210136379	3
1060	253.87	403.38	1.1772	5.8725242929215	10.4335612036187	60	-0.106961018862821	0.106961018862821	3.87782312022661	3
1061	254.17	400.35	1.1992	5.97948531178432	10.3266001847559	61	-0.180375172718664	0.180375172718664	4.05819829294527	3
1062	251.1	393.06	1.2363	6.15986048450298	10.1462250120372	62	0.192043647503699	0.192043647503699	4.25024194044897	3
1063	271.42	397.39	1.1968	5.96781683699929	10.3382686595409	63	0.0189612715256828	0.0189612715256828	4.26920321197466	3
1064	269.08	402.42	1.1929	5.9488555654736	10.3572299310666	64	-0.00680661029127094	0.00680661029127094	4.27600982226593	3
1065	269.59	402.05	1.1943	5.95566217576487	10.3504233207753	65	-0.0121546612344119	0.0121546612344119	4.28816448350034	3
1066	266.57	411.93	1.1968	5.96781683699929	10.3382686595409	66	0.135646019376031	0.135646019376031	4.42381050287637	3
1067	258.58	409.66	1.1689	5.83217081762326	10.4739146789169	67	-0.0170165257281756	0.0170165257281756	4.44082702860455	3
1068	265.04	421.42	1.1724	5.84918734335143	10.4568981531888	68	0.536749840111604	0.536749840111604	4.97757686871615	3
1069	261.37	433.67	1.062	5.31243750323983	10.9936479933004	69	0.047646272038893	0.047646272038893	5.02522314075504	3
1070	265.85	443.9	1.0522	5.26479123120094	11.0412942653392	70	0.156552036699217	0.156552036699217	5.18177517745426	3
1071	265.48	445.53	1.02	5.10823919450172	11.1978463020385	71	-0.3179659378922	0.3179659378922	5.49974111534646	3
1072	266.59	439.86	1.0854	5.42620513239392	10.8798803641463	72	-0.0170165257281756	0.0170165257281756	5.51675764107464	3
1073	277.37	438.46	1.0889	5.44322165812209	10.8628638384181	73	0.0311159327600929	0.0311159327600929	5.54787357383473	3
1074	274.95	433.22	1.0825	5.412105725362	10.8939797711782	74	-0.0739003403052205	0.0739003403052205	5.62177391413995	3
1075	278.18	428.14	1.0977	5.48600606566722	10.820079430873	75	-0.0568838145770449	0.0568838145770449	5.67865772871699	3
1076	275.78	427.59	1.1094	5.54288988024427	10.7631956162959	76	0.0690384758114551	0.0690384758114551	5.74769620452845	3
1077	279.14	430.74	1.0952	5.47385140443281	10.8322340921074	77	0.0685522893620814	0.0685522893620814	5.81624849389053	3
1078	276.72	435.84	1.0811	5.40529911507073	10.9007863814695	78	-0.00680661029127094	0.00680661029127094	5.8230551041818	3
1079	272.32	433.87	1.0825	5.412105725362	10.8939797711782	79	-0.527026111124076	0.527026111124076	6.35008121530588	3
1080	269.48	404.75	1.1909	5.93913183648608	10.3669536600541	80	0.118629493647855	0.118629493647855	6.46871070895373	3
1081	278.98	418.22	1.1665	5.82050234283822	10.485583153702	81	0.346650938405411	0.346650938405411	6.81536164735914	3
1082	273.82	426.22	1.0952	5.47385140443281	10.8322340921074	82	-0.0904306795840188	0.0904306795840188	6.90579232694316	3
1083	272.39	420.84	1.1138	5.56428208401683	10.7418034125234	83	-0.365612209931093	0.365612209931093	7.27140453687426	3
1084	268.39	416.56	1.189	5.92989429394792	10.3761912025923	84	0.0714694080583396	0.0714694080583396	7.3428739449326	3
1085	263.33	421.36	1.1743	5.85842488588958	10.4476606106506	85	0.225590512510674	0.225590512510674	7.56846445744327	3
1086	262.73	428.57	1.1279	5.63283437337891	10.6732511231613	86	-0.303866530860283	0.303866530860283	7.87233098830355	3
1087	262.39	415.76	1.1904	5.93670090423919	10.369384592301	87	0.0661213571151968	0.0661213571151968	7.93845234541875	3
1088	257.92	416.25	1.1768	5.870579547124	10.4355059494162	88	0.33984432811414	0.33984432811414	8.27829667353289	3
1089	259.95	428.83	1.1069	5.53073521900985	10.7753502775303	89	0.0330606785576002	0.0330606785576002	8.31135735209049	3
1090	263.16	430.73	1.1001	5.49767454045226	10.8084109560879	90	-0.0165303392788001	0.0165303392788001	8.32788769136929	3
1091	266.87	431.91	1.1035	5.51420487973106	10.7918806168091	91	-0.0354916108044812	0.0354916108044812	8.36337930217377	3
1092	267.09	427.73	1.1108	5.54969649053554	10.7563890060046	92	-0.116684747850348	0.116684747850348	8.48006405002412	3
1093	263.66	425.57	1.1348	5.66638123838589	10.6397042581543	93	0.0145855934812928	0.0145855934812928	8.49464964350541	3
1094	262.12	426.35	1.1318	5.65179564490459	10.6542898516356	94	-0.261082123315155	0.261082123315155	8.75573176682057	3
1095	273.6	416.18	1.1855	5.91287776821975	10.3932077283204	95	0.0306297463107157	0.0306297463107157	8.78636151313128	3
1096	274.78	411.66	1.1792	5.88224802190903	10.4238374746312	96	0.0617456790708104	0.0617456790708104	8.84810719220209	3
1097	271	411.94	1.1665	5.82050234283822	10.485583153702	97	-0.0879997473371379	0.0879997473371379	8.93610693953923	3
1098	271.79	416.94	1.1846	5.90850209017536	10.3975834063648	98	0.308728395354049	0.308728395354049	9.24483533489328	3
1099	271.08	422.11	1.1211	5.59977369482131	10.7063118017189	99	-0.363181277684211	0.363181277684211	9.60801661257749	3
1100	269.09	402.16	1.1958	5.96295497250552	10.3431305240347	100	-0.0354916108044812	0.0354916108044812	9.64350822338197	3
1101	275.06	383.92	1.2031	5.99844658331	10.3076389132302	101	0.0855688150902552	0.0855688150902552	9.72907703847223	3
1102	277.06	383.56	1.1855	5.91287776821975	10.3932077283204	102	0.00437567804438821	0.00437567804438821	9.73345271651661	3
1103	273.31	387.39	1.1846	5.90850209017536	10.3975834063648	103	-0.0447291533426331	0.0447291533426331	9.77818186985925	3
1104	273.13	404.4	1.1938	5.95323124351799	10.3528542530222	104	0.175513308224899	0.175513308224899	9.95369517808415	3
1105	266.91	407.73	1.1577	5.77771793529309	10.5283675612471	105	-0.147314494161066	0.147314494161066	10.1010096722452	3
1106	260.83	413.21	1.188	5.92503242945416	10.381053067086	106	0.27566771679645	0.27566771679645	10.3766773890417	3
1107	253.99	427.15	1.1313	5.64936471265771	10.6567207838825	107	-0.24260703823885	0.24260703823885	10.6192844272805	3
1108	254.25	416.32	1.1812	5.89197175089656	10.4141137456436	108	0.0714694080583378	0.0714694080583378	10.6907538353388	3
1109	252.82	421.35	1.1665	5.82050234283822	10.485583153702	109	0.261082123315155	0.261082123315155	10.951835958654	3
1110	260.25	427.46	1.1128	5.55942021952307	10.7466652770171	110	0.408396617476221	0.408396617476221	11.3602325761302	3
1111	256.6	432.28	1.0288	5.15102360204684	11.1550618944933	111	-0.71955594507715	0.71955594507715	12.0797885212074	3
1112	254.68	419.35	1.1768	5.870579547124	10.4355059494162	112	-0.0568838145770449	0.0568838145770449	12.1366723357844	3
1113	260.4	414.8	1.1885	5.92746336170104	10.3786221348391	113	-0.00243093224688273	0.00243093224688273	12.1391032680313	3
1114	260.83	413.34	1.189	5.92989429394792	10.3761912025923	114	0.130784154882265	0.130784154882265	12.2698874229136	3
1115	254.84	407.63	1.1621	5.79911013906566	10.5069753574745	115	-0.258651191068273	0.258651191068273	12.5285386139818	3
1116	241.78	404.21	1.2153	6.05776133013393	10.2483241664063	116	0.0568838145770449	0.0568838145770449	12.5854224285589	3
1117	241.98	400.27	1.2036	6.00087751555689	10.3052079809833	117	-0.0855688150902569	0.0855688150902569	12.6709912436491	3
1118	249.97	400.25	1.2212	6.08644633064714	10.219639165893	118	0.277612462593957	0.277612462593957	12.9486037062431	3
1119	255.17	408.69	1.1641	5.80883386805319	10.497251628487	119	-0.054452882330164	0.054452882330164	13.0030565885733	3
1120	256.31	403.83	1.1753	5.86328675038335	10.4427987461568	120	0.0807069505964915	0.0807069505964915	13.0837635391698	3
1121	255.76	410.12	1.1587	5.78257979978686	10.5235056967533	121	0.00486186449376369	0.00486186449376369	13.0886254036635	3
1122	251.03	411.01	1.1577	5.77771793529309	10.5283675612471	122	0.0568838145770449	0.0568838145770449	13.1455092182406	3
1123	240.36	416.07	1.146	5.72083412071605	10.5852513758241	123	-0.161413901192983	0.161413901192983	13.3069231194335	3
1124	232.81	409.49	1.1792	5.88224802190903	10.4238374746312	124	-0.144883561914181	0.144883561914181	13.4518066813477	3
1125	242.72	403.52	1.209	6.02713158382321	10.278953912717	125	0.111822883356584	0.111822883356584	13.5636295647043	3
1126	265.4	403.34	1.186	5.91530870046663	10.3907767960736	126	-0.047646272038893	0.047646272038893	13.6112758367432	3
1127	267.6	399.61	1.1958	5.96295497250552	10.3431305240347	127	-0.0855688150902552	0.0855688150902552	13.6968446518335	3
1128	266.8	391.24	1.2134	6.04852378759578	10.2575617089444	128	0.0568838145770449	0.0568838145770449	13.7537284664105	3
1129	263.37	391.53	1.2017	5.99163997301873	10.3144455235215	129	0.0549390687795395	0.0549390687795395	13.80866753519	3
1130	267.91	395.45	1.1904	5.93670090423919	10.369384592301	130	-0.0238231360194483	0.0238231360194483	13.8324906712095	3
1131	261.29	386.37	1.1953	5.96052404025864	10.3455614562815	131	0.0495910178363985	0.0495910178363985	13.8820816890459	3
1132	276.06	388.49	1.1851	5.91093302242224	10.3951524741179	132	-0.196905511997464	0.196905511997464	14.0789872010434	3
1133	274.53	402.58	1.2256	6.10783853441971	10.1982469621205	133	0.0403534752982466	0.0403534752982466	14.1193406763416	3
1134	272.13	402.23	1.2173	6.06748505912146	10.2386004374187	134	0.0782760183496087	0.0782760183496087	14.1976166946912	3
1135	267.82	399.08	1.2012	5.98920904077185	10.3168764557683	135	-0.215866783523145	0.215866783523145	14.4134834782144	3
1136	250.45	385	1.2456	6.205075824295	10.1010096722452	136	-0.0714694080583378	0.0714694080583378	14.4849528862727	3
1137	241.37	367.84	1.2603	6.27654523235333	10.0295402641869	137	0.123491358141619	0.123491358141619	14.6084442444143	3
1138	233.62	365.62	1.2349	6.15305387421172	10.1530316223285	138	-0.135159832926654	0.135159832926654	14.743604077341	3
1139	234.16	359.84	1.2627	6.28821370713837	10.0178717894018	139	0.047646272038893	0.047646272038893	14.7912503493799	3
1140	261.28	375.49	1.2529	6.24056743509948	10.0655180614407	140	0.0189612715256793	0.0189612715256793	14.8102116209055	3
1141	271.39	376.77	1.249	6.22160616357379	10.0844793329664	141	0.0238231360194483	0.0238231360194483	14.834034756925	3
1142	273.82	381.51	1.2441	6.19778302755435	10.1083024689858	142	-0.0170165257281774	0.0170165257281774	14.8510512826532	3
1143	271.59	381.55	1.2476	6.21479955328252	10.0912859432577	143	0.287336191581485	0.287336191581485	15.1383874742347	3
1144	278.9	386.14	1.1885	5.92746336170104	10.3786221348391	144	0.0952925440777843	0.0952925440777843	15.2336800183124	3
1145	273.05	411.87	1.1689	5.83217081762326	10.4739146789169	145	0.0471600855895158	0.0471600855895158	15.280840103902	3
1146	278.54	414.81	1.1592	5.78501073203374	10.5210747645064	146	-0.168220511484252	0.168220511484252	15.4490606153862	3
1147	279.03	410.82	1.1938	5.95323124351799	10.3528542530222	147	0.108905764660326	0.108905764660326	15.5579663800465	3
1148	261.19	403.1	1.1714	5.84432547885767	10.4617600176825	148	-0.0189612715256828	0.0189612715256828	15.5769276515722	3
1149	262.03	397.9	1.1753	5.86328675038335	10.4427987461568	149	-0.118629493647855	0.118629493647855	15.6955571452201	3
1150	278.92	384.02	1.1997	5.9819162440312	10.324169252509	150	-0.25622025882139	0.25622025882139	15.9517774040415	3
1151	276.36	378.72	1.2524	6.23813650285259	10.0679489936876	151	-0.0855688150902552	0.0855688150902552	16.0373462191317	3
1152	274.85	363.48	1.27	6.32370531794285	9.98238017859734	152	-0.133215087129148	0.133215087129148	16.1705613062609	3
1153	277.44	350.96	1.2974	6.456920405072	9.84916509146819	153	0.168706697933629	0.168706697933629	16.3392680041945	3
1154	265.49	354.94	1.2627	6.28821370713837	10.0178717894018	154	-0.121060425894736	0.121060425894736	16.4603284300892	3
1155	260.26	352	1.2876	6.40927413303311	9.89681136350708	155	0.0165303392787983	0.0165303392787983	16.476858769368	3
1156	263.82	359.9	1.2842	6.39274379375431	9.91334170278588	156	0.0335468650069757	0.0335468650069757	16.510405634375	3
1157	256.64	352.44	1.2773	6.35919692874733	9.94688856779285	157	0.00680661029127094	0.00680661029127094	16.5172122446663	3
1158	254.74	353.13	1.2759	6.35239031845606	9.95369517808412	158	-0.0306297463107175	0.0306297463107175	16.547841990977	3
1159	253.81	355.48	1.2822	6.38302006476678	9.92306543177341	159	0.242120851789474	0.242120851789474	16.7899628427665	3
1160	254.15	379.65	1.2324	6.1408992129773	10.1651862835629	160	-0.0855688150902552	0.0855688150902552	16.8755316578567	3
1161	248.98	369.91	1.25	6.22646802806756	10.0796174684726	161	-0.0354916108044829	0.0354916108044829	16.9110232686612	3
1162	264.12	378.82	1.2573	6.26195963887204	10.0441258576681	162	0.500772042857745	0.500772042857745	17.4117953115189	3
1163	260.69	379.07	1.1543	5.76118759601429	10.5448979005259	163	-0.422496024508137	0.422496024508137	17.8342913360271	3
1164	252.75	386	1.2412	6.18368362052243	10.1224018760178	164	-0.00729279674064465	0.00729279674064465	17.8415841327677	3
1165	249.4	382.52	1.2427	6.19097641726308	10.1151090792771	165	0.0739003403052187	0.0739003403052187	17.9154844730729	3
1166	256.66	384.34	1.2275	6.11707607695786	10.1890094195823	166	-0.0452153397920085	0.0452153397920085	17.960699812865	3
1167	253.98	385.74	1.2368	6.16229141674987	10.1437940797903	167	-0.0379225430513639	0.0379225430513639	17.9986223559163	3
1168	243.76	384.69	1.2446	6.20021395980123	10.105871536739	168	0.0189612715256811	0.0189612715256811	18.017583627442	3
1169	238	380.2	1.2407	6.18125268827555	10.1248328082646	169	0.00486186449376547	0.00486186449376547	18.0224454919358	3
1170	233.89	382.99	1.2397	6.17639082378178	10.1296946727584	170	0.0826516963939969	0.0826516963939969	18.1050971883298	3
1171	233.81	378.99	1.2227	6.09373912738779	10.2123463691524	171	0.0525081365326567	0.0525081365326567	18.1576053248624	3
1172	239	388.65	1.2119	6.04123099085513	10.2648545056851	172	0.154121104452337	0.154121104452337	18.3117264293148	3
1173	231.11	398	1.1802	5.88710988640279	10.4189756101374	173	0.529457043370957	0.529457043370957	18.8411834726857	3
1174	233.18	429.43	1.0713	5.35765284303184	10.9484326535083	174	-0.287336191581485	0.287336191581485	19.1285196642672	3
1175	244.2	428.78	1.1304	5.64498903461332	10.6610964619269	175	-0.166275765686748	0.166275765686748	19.2947954299539	3
1176	238.19	418.96	1.1646	5.81126480030007	10.4948206962401	176	-0.104043900166559	0.104043900166559	19.3988393301205	3
1177	234.78	394.82	1.186	5.91530870046663	10.3907767960736	177	-0.265943987808921	0.265943987808921	19.6647833179294	3
1178	244.81	387.44	1.2407	6.18125268827555	10.1248328082646	178	0.225590512510674	0.225590512510674	19.8903738304401	3
1179	230.03	394.75	1.1943	5.95566217576487	10.3504233207753	179	-0.0714694080583378	0.0714694080583378	19.9618432384984	3
1180	240.77	399.75	1.209	6.02713158382321	10.278953912717	180	0.0452153397920085	0.0452153397920085	20.0070585782904	3
1181	241.53	399.16	1.1997	5.9819162440312	10.324169252509	181	0.0709832216089623	0.0709832216089623	20.0780417998994	3
1182	235.35	393.59	1.1851	5.91093302242224	10.3951524741179	182	-0.253789326574509	0.253789326574509	20.3318311264739	3
1183	243.43	381.02	1.2373	6.16472234899675	10.1413631475434	183	0.00486186449376547	0.00486186449376547	20.3366929909677	3
1184	242.66	380.41	1.2363	6.15986048450298	10.1462250120372	184	0.140021697420419	0.140021697420419	20.4767146883881	3
1185	245.99	376.64	1.2075	6.01983878708257	10.2862467094576	185	-0.0379225430513639	0.0379225430513639	20.5146372314395	3
1186	241.53	379.1	1.2153	6.05776133013393	10.2483241664063	186	-0.0714694080583378	0.0714694080583378	20.5861066394978	3
1187	236.92	368.77	1.23	6.12923073819227	10.1768547583479	187	-0.135159832926655	0.135159832926655	20.7212664724245	3
1188	230.47	358.28	1.2578	6.26439057111892	10.0416949254213	188	-0.161413901192981	0.161413901192981	20.8826803736174	3
1189	237.03	338.98	1.291	6.4258044723119	9.88028102422828	189	0.0116684747850346	0.0116684747850346	20.8943488484025	3
1190	251.49	350.1	1.2886	6.41413599752687	9.89194949901331	190	0.133215087129148	0.133215087129148	21.0275639355316	3
1191	238.95	367.23	1.2612	6.28092091039772	10.0251645861425	191	-0.106961018862819	0.106961018862819	21.1345249543944	3
1192	231.43	347.35	1.2832	6.38788192926054	9.91820356727964	192	-0.0165303392788001	0.0165303392788001	21.1510552936732	3
1193	256.43	352.08	1.2866	6.40441226853934	9.90167322800084	193	0.0213922037725638	0.0213922037725638	21.1724474974458	3
1194	252.2	353.08	1.2822	6.38302006476678	9.92306543177341	194	0.0140994070319156	0.0140994070319156	21.1865469044777	3
1195	242.24	349.1	1.2793	6.36892065773486	9.93716483880532	195	-0.0568838145770432	0.0568838145770432	21.2434307190548	3
1196	238.46	332.94	1.291	6.4258044723119	9.88028102422828	196	-0.190098901706195	0.190098901706195	21.433529620761	3
1197	236.03	320.55	1.3301	6.6159033740181	9.69018212252208	197	0.0311159327600947	0.0311159327600947	21.4646455535211	3
1198	247.31	333.28	1.3237	6.58478744125801	9.72129805528218	198	-0.00486186449376547	0.00486186449376547	21.4695074180148	3
1199	246.62	331.39	1.3247	6.58964930575177	9.71643619078841	199	0.0306297463107175	0.0306297463107175	21.5001371643255	3
1200	245.23	329.71	1.3184	6.55901955944105	9.74706593709913	200	0.0311159327600929	0.0311159327600929	21.5312530970856	3
1201	251.85	328.81	1.312	6.52790362668096	9.77818186985922	201	0.0262540682663293	0.0262540682663293	21.557507165352	3
1202	252.15	326.92	1.3066	6.50164955841463	9.80443593812555	202	0.0875135608877606	0.0875135608877606	21.6450207262397	3
1203	255.01	333.63	1.2886	6.41413599752687	9.89194949901331	203	-0.0403534752982466	0.0403534752982466	21.685374201538	3
1204	255.71	338.22	1.2969	6.45448947282512	9.85159602371507	204	-0.0996682221221725	0.0996682221221725	21.7850424236601	3
1205	258.57	327.16	1.3174	6.55415769494729	9.7519278015929	205	-0.0189612715256811	0.0189612715256811	21.8040036951858	3
1206	275.71	326.68	1.3213	6.57311896647297	9.73296653006721	206	0.104530086615936	0.104530086615936	21.9085337818018	3
1207	277.55	338.72	1.2998	6.46858887985703	9.83749661668315	207	-0.0238231360194447	0.0238231360194447	21.9323569178212	3
1208	279.89	340.75	1.3047	6.49241201587648	9.81367348066371	208	0.0758450861027278	0.0758450861027278	22.0082020039239	3
1209	277.66	333.09	1.2891	6.41656692977375	9.88951856676643	209	-0.0379225430513657	0.0379225430513657	22.0461245469753	3
1210	277.27	328.91	1.2969	6.45448947282512	9.85159602371507	210	-0.180375172718662	0.180375172718662	22.226499719694	3
1211	278.34	321.96	1.334	6.63486464554378	9.67122085099641	211	0.106961018862819	0.106961018862819	22.3334607385568	3
1212	279.61	327.47	1.312	6.52790362668096	9.77818186985922	212	0.0213922037725638	0.0213922037725638	22.3548529423293	3
1213	279.4	344.25	1.3076	6.5065114229084	9.79957407363179	213	0.0281988140638347	0.0281988140638347	22.3830517563932	3
1214	271.66	349.38	1.3018	6.47831260884456	9.82777288769562	214	0.0213922037725638	0.0213922037725638	22.4044439601657	3
1215	272.28	351.34	1.2974	6.456920405072	9.84916509146819	215	-0.0281988140638347	0.0281988140638347	22.4326427742296	3
1216	271.46	351.53	1.3032	6.48511921913583	9.82096627740435	216	0.0403534752982466	0.0403534752982466	22.4729962495278	3
1217	272.95	352.2	1.2949	6.44476574383759	9.8613197527026	217	-0.0189612715256828	0.0189612715256828	22.4919575210535	3
1218	272.64	343.34	1.2988	6.46372701536327	9.84235848117692	218	-0.0335468650069757	0.0335468650069757	22.5255043860605	3
1219	266.94	336.6	1.3057	6.49727388037024	9.80881161616994	219	0.0262540682663293	0.0262540682663293	22.5517584543268	3
1220	273.59	338.96	1.3003	6.47101981210391	9.83506568443627	220	-0.0354916108044812	0.0354916108044812	22.5872500651313	3
1221	274.96	345.74	1.3076	6.5065114229084	9.79957407363179	221	0.228021444757557	0.228021444757557	22.8152715098888	3
1222	265.45	340.1	1.2607	6.27848997815084	10.0275955183893	222	-0.221214834466286	0.221214834466286	23.0364863443551	3
1223	270.18	335.56	1.3062	6.49970481261713	9.80638068392306	223	0.0213922037725638	0.0213922037725638	23.0578785481277	3
1224	258.62	335.24	1.3018	6.47831260884456	9.82777288769562	224	0.0787622047989842	0.0787622047989842	23.1366407529267	3
1225	251.06	339	1.2856	6.39955040404558	9.90653509249461	225	-0.0286850005132102	0.0286850005132102	23.1653257534399	3
1226	254.79	337.27	1.2915	6.42823540455879	9.8778500919814	226	-0.0452153397920085	0.0452153397920085	23.2105410932319	3
1227	255.65	336.06	1.3008	6.4734507443508	9.83263475218939	227	-0.0641766113176931	0.0641766113176931	23.2747177045496	3
1228	261.25	327.27	1.314	6.53762735566849	9.7684581408717	228	0	0	23.2747177045496	3
1229	267.1	328.03	1.314	6.53762735566849	9.7684581408717	229	0.00243093224688273	0.00243093224688273	23.2771486367965	3
1230	272.36	320.2	1.3135	6.53519642342161	9.77088907311858	230	-0.0923754253815261	0.0923754253815261	23.369524062178	3
1231	275.91	322.67	1.3325	6.62757184880313	9.67851364773705	231	-0.0379225430513639	0.0379225430513639	23.4074466052294	3
1232	276.94	316.14	1.3403	6.6654943918545	9.64059110468569	232	0.073414153855845	0.073414153855845	23.4808607590852	3
1233	274.68	323.45	1.3252	6.59208023799865	9.71400525854153	233	0.0734141538558433	0.0734141538558433	23.5542749129411	3
1234	251.2	322.93	1.3101	6.51866608414281	9.78741941239738	234	0.0593147468239277	0.0593147468239277	23.613589659765	3
1235	258.57	321.65	1.2979	6.45935133731888	9.8467341592213	235	-0.0422982210957503	0.0422982210957503	23.6558878808607	3
1236	261.32	322.37	1.3066	6.50164955841463	9.80443593812555	236	-0.0452153397920121	0.0452153397920121	23.7011032206527	3
1237	263.02	328.43	1.3159	6.54686489820664	9.75922059833354	237	0.054452882330164	0.054452882330164	23.7555561029829	3
1238	255.07	331.9	1.3047	6.49241201587648	9.81367348066371	238	-0.0092375425381519	0.0092375425381519	23.7647936455211	3
1239	240.17	337.14	1.3066	6.50164955841463	9.80443593812555	239	-0.0359777972538584	0.0359777972538584	23.8007714427749	3
1240	249.37	336.22	1.314	6.53762735566849	9.7684581408717	240	0.154607290901712	0.154607290901712	23.9553787336766	3
1241	252.65	355.17	1.2822	6.38302006476678	9.92306543177341	241	-0.0121546612344101	0.0121546612344101	23.967533394911	3
1242	244.5	353.43	1.2847	6.39517472600119	9.910910770539	242	-0.0281988140638347	0.0281988140638347	23.9957322089749	3
1243	236.91	346.18	1.2905	6.42337354006502	9.88271195647516	243	0.00437567804438643	0.00437567804438643	24.0001078870193	3
1244	236.9	347.36	1.2896	6.41899786202063	9.88708763451955	244	0	0	24.0001078870193	3
1245	235.98	351.49	1.2896	6.41899786202063	9.88708763451955	245	0.0170165257281774	0.0170165257281774	24.0171244127474	3
1246	231.62	351.6	1.2861	6.40198133629246	9.90410416024773	246	-0.047646272038893	0.047646272038893	24.0647706847863	3
1247	240.9	351.74	1.2959	6.44962760833135	9.85645788820883	247	0.054452882330164	0.054452882330164	24.1192235671165	3
1248	242.15	351.02	1.2847	6.39517472600119	9.910910770539	248	0.158982968946098	0.158982968946098	24.2782065360626	3
1249	255.71	369.14	1.252	6.23619175705509	10.0698937394851	249	-0.00194474579750548	0.00194474579750548	24.2801512818601	3
1250	252.76	372.43	1.2524	6.23813650285259	10.0679489936876	250	0.0593147468239277	0.0593147468239277	24.339466028684	3
1251	251.86	387.26	1.2402	6.17882175602867	10.1272637405115	251	0.412772295520609	0.412772295520609	24.7522383242046	3
1252	253.5	413.29	1.1553	5.76604946050806	10.5400360360321	252	0.116684747850348	0.116684747850348	24.868923072055	3
1253	252.35	424.99	1.1313	5.64936471265771	10.6567207838825	253	-0.111822883356586	0.111822883356586	24.9807459554116	3
1254	248.7	418.71	1.1543	5.76118759601429	10.5448979005259	254	-0.0262540682663257	0.0262540682663257	25.0070000236779	3
1255	247.37	423.79	1.1597	5.78744166428062	10.5186438322596	255	-0.00680661029127094	0.00680661029127094	25.0138066339692	3
1256	249.63	422.32	1.1611	5.79424827457189	10.5118372219683	256	0.453125770818854	0.453125770818854	25.466932404788	3
1257	254.97	439.63	1.0679	5.34112250375304	10.9649629927871	257	0.0189612715256811	0.0189612715256811	25.4858936763137	3
1258	242.81	446.56	1.064	5.32216123222736	10.9839242643128	258	-0.073414153855845	0.073414153855845	25.5593078301695	3
1259	233.17	439.18	1.0791	5.3955753860832	10.910510110457	259	-0.0238231360194447	0.0238231360194447	25.583130966189	3
1260	232.6	439.92	1.084	5.41939852210265	10.8866869744375	260	0.0452153397920085	0.0452153397920085	25.628346305981	3
1261	235.98	439.48	1.0747	5.37418318231064	10.9319023142295	261	-0.0116684747850329	0.0116684747850329	25.640014780766	3
1262	239.42	445.56	1.0771	5.38585165709567	10.9202338394445	262	0.182319918516168	0.182319918516168	25.8223346992822	3
1263	235.68	445.12	1.0396	5.2035317385795	11.1025537579607	263	-0.382142549209892	0.382142549209892	26.2044772484921	3
1264	232.98	420.31	1.1182	5.58567428778939	10.7204112087508	264	-0.163844833439864	0.163844833439864	26.368322081932	3
1265	231.05	424.5	1.1519	5.74951912122926	10.5565663753109	265	0.204198308738111	0.204198308738111	26.5725203906701	3
1266	236.18	425	1.1099	5.54532081249115	10.760764684049	266	0.0714694080583378	0.0714694080583378	26.6439897987284	3
1267	236.64	421.4	1.0952	5.47385140443281	10.8322340921074	267	-0.446319160527583	0.446319160527583	27.090308959256	3
1268	233.92	415.63	1.187	5.92017056496039	10.3859149315798	268	0.277612462593956	0.277612462593956	27.3679214218499	3
1269	239.34	421.12	1.1299	5.64255810236644	10.6635273941737	269	-0.244551784036355	0.244551784036355	27.6124732058863	3
1270	243.87	408.98	1.1802	5.88710988640279	10.4189756101374	270	0.0904306795840188	0.0904306795840188	27.7029038854703	3
1271	249.79	410.39	1.1616	5.79667920681877	10.5094062897214	271	-0.180375172718664	0.180375172718664	27.883279058189	3
1272	244.02	400.48	1.1987	5.97705437953744	10.3290311170027	272	0.0447291533426331	0.0447291533426331	27.9280082115316	3
1273	235.34	416.23	1.1895	5.9323252261948	10.3737602703454	273	-0.0140994070319156	0.0140994070319156	27.9421076185635	3
1274	237.37	414.2	1.1924	5.94642463322672	10.3596608633135	274	0.228021444757557	0.228021444757557	28.1701290633211	3
1275	242.02	410.87	1.1455	5.71840318846917	10.587682308071	275	-0.341789073911649	0.341789073911649	28.5119181372327	3
1276	231.71	387.31	1.2158	6.06019226238081	10.2458932341594	276	-0.0403534752982448	0.0403534752982448	28.552271612531	3
1277	233.01	379.99	1.2241	6.10054573767906	10.2055397588611	277	-0.0549390687795395	0.0549390687795395	28.6072106813105	3
1278	230.3	379.8	1.2354	6.1554848064586	10.1506006900816	278	-0.187181783009935	0.187181783009935	28.7943924643205	3
1279	237.12	359.09	1.2739	6.34266658946853	9.96341890707165	279	0.127867036186007	0.127867036186007	28.9222595005065	3
1280	232.79	364.97	1.2476	6.21479955328252	10.0912859432577	280	0.0641766113176931	0.0641766113176931	28.9864361118242	3
1281	234.81	370.59	1.2344	6.15062294196483	10.1554625545754	281	-0.0281988140638347	0.0281988140638347	29.014634925888	3
1282	238.49	371.23	1.2402	6.17882175602867	10.1272637405115	282	-0.152176358654829	0.152176358654829	29.1668112845428	3
1283	255.03	363.63	1.2715	6.3309981146835	9.97508738185669	283	0.0333037717822862	0.0333037717822862	29.2001150563251	3
1284	245.6	356.4	0.11426	0.704654047919431	10.008391153639	284	0.0333037717822862	0.0333037717822862	29.2334188281074	3
1285	251.84	364.78	1.2578	6.26439057111892	10.0416949254213	285	0.0213922037725638	0.0213922037725638	29.25481103188	3
1286	249.1	368.65	1.2534	6.24299836734636	10.0630871291938	286	-0.0544528823301604	0.0544528823301604	29.3092639142101	3
1287	245.61	362.61	1.2646	6.29745124967652	10.0086342468637	287	0.0165303392787983	0.0165303392787983	29.3257942534889	3
1288	243.01	365.06	1.2612	6.28092091039772	10.0251645861425	288	-0.050077204285774	0.050077204285774	29.3758714577747	3
1289	248.46	363.32	1.2715	6.3309981146835	9.97508738185669	289	-0.144883561914183	0.144883561914183	29.5207550196889	3
1290	240.25	340.17	1.3013	6.47588167659768	9.83020381994251	290	0.180375172718664	0.180375172718664	29.7011301924075	3
1291	236.3	336.18	1.2642	6.29550650387902	10.0105789926612	291	-0.348595684202918	0.348595684202918	30.0497258766105	3
1292	233.79	325.14	1.3359	6.64410218808193	9.66198330845825	292	0.00243093224688273	0.00243093224688273	30.0521568088573	3
1293	232.38	323.62	1.3354	6.64167125583505	9.66441424070513	293	0.0593147468239277	0.0593147468239277	30.1114715556813	3
1294	246.46	324.82	1.3232	6.58235650901112	9.72372898752906	294	0.025767881816952	0.025767881816952	30.1372394374982	3
1295	248.97	325.06	1.3179	6.55658862719417	9.74949686934601	295	0.0379225430513621	0.0379225430513621	30.1751619805496	3
1296	243.09	319.6	1.3101	6.51866608414281	9.78741941239738	296	-0.0233369495700693	0.0233369495700693	30.1984989301196	3
1297	244.44	320.7	1.3149	6.54200303371288	9.76408246282731	297	0.0233369495700693	0.0233369495700693	30.2218358796897	3
1298	242.67	315.23	1.3101	6.51866608414281	9.78741941239738	298	-0.0807069505964897	0.0807069505964897	30.3025428302862	3
1299	245.67	317.19	1.3267	6.5993730347393	9.70671246180089	299	0.140021697420417	0.140021697420417	30.4425645277066	3
1300	241.6	320.16	1.2979	6.45935133731888	9.8467341592213	300	0.147314494161066	0.147314494161066	30.5898790218677	3
1301	232.03	337.17	1.2676	6.31203684315781	9.99404865338237	301	-0.192043647503699	0.192043647503699	30.7819226693714	3
1302	238.4	329.13	1.3071	6.50408049066151	9.80200500587867	302	-0.0666075435645741	0.0666075435645741	30.848530212936	3
1303	234.16	328.18	1.3208	6.57068803422609	9.7353974623141	303	0.0593147468239259	0.0593147468239259	30.9078449597599	3
1304	242.63	322.03	1.3086	6.51137328740216	9.79471220913802	304	-0.0899444931346416	0.0899444931346416	30.9977894528945	3
1305	251.39	320.27	1.3271	6.6013177805368	9.70476771600338	305	0.028198814063833	0.028198814063833	31.0259882669584	3
1306	250.41	326.88	1.3213	6.57311896647297	9.73296653006721	306	0.0593147468239277	0.0593147468239277	31.0853030137823	3
1307	257.19	326.68	1.3091	6.51380421964904	9.79228127689114	307	-0.0520219500832813	0.0520219500832813	31.1373249638656	3
1308	248.67	328.29	1.3198	6.56582616973232	9.74025932680786	308	-0.00243093224688273	0.00243093224688273	31.1397558961125	3
1309	241.35	326.97	1.3203	6.56825710197921	9.73782839456098	309	0.0452153397920121	0.0452153397920121	31.1849712359045	3
1310	243.05	319.57	1.311	6.5230417621872	9.78304373435299	310	-0.0952925440777861	0.0952925440777861	31.2802637799823	3
1311	254.5	316.25	1.3306	6.61833430626498	9.6877511902752	311	0.0170165257281774	0.0170165257281774	31.2972803057104	3
1312	248.32	317.86	1.3271	6.6013177805368	9.70476771600338	312	-0.0262540682663293	0.0262540682663293	31.3235343739768	3
1313	230.23	318.05	1.3325	6.62757184880313	9.67851364773705	313	0.158982968946098	0.158982968946098	31.4825173429229	3
1314	252.47	326.12	1.2998	6.46858887985703	9.83749661668315	314	0.0495910178363985	0.0495910178363985	31.5321083607593	3
1315	257.16	339.15	1.2896	6.41899786202063	9.88708763451955	315	-0.047160085589514	0.047160085589514	31.5792684463488	3
1316	270.46	337.95	1.2993	6.46615794761015	9.83992754893004	316	-0.0403534752982466	0.0403534752982466	31.619621921647	3
1317	269.47	334.3	1.3076	6.5065114229084	9.79957407363179	317	-0.0855688150902552	0.0855688150902552	31.7051907367373	3
1318	265.86	319.62	1.3252	6.59208023799865	9.71400525854153	318	-0.0306297463107157	0.0306297463107157	31.735820483048	3
1319	256.67	316.59	1.3315	6.62270998430937	9.68337551223082	319	0.170651443731135	0.170651443731135	31.9064719267791	3
1320	257.47	333.72	1.2964	6.45205854057823	9.85402695596195	320	0.1093919511097	0.1093919511097	32.0158638778888	3
1321	250.13	349.33	1.2739	6.34266658946853	9.96341890707165	321	-0.047646272038893	0.047646272038893	32.0635101499277	3
1322	256.81	346.46	1.2837	6.39031286150742	9.91577263503276	322	0.0262540682663293	0.0262540682663293	32.089764218194	3
1323	249.23	342.48	1.2783	6.3640587932411	9.94202670329909	323	0.147314494161066	0.147314494161066	32.2370787123551	3
1324	251.04	341.26	1.248	6.21674429908003	10.0893411974602	324	-0.209060173231874	0.209060173231874	32.446138885587	3
1325	245.84	343.87	1.291	6.4258044723119	9.88028102422828	325	0.140021697420417	0.140021697420417	32.5861605830074	3
1326	256.17	371.93	1.2622	6.28578277489149	10.0203027216487	326	-0.0403534752982448	0.0403534752982448	32.6265140583056	3
1327	262.85	362.29	1.2705	6.32613625018973	9.97994924635045	327	-0.0690384758114551	0.0690384758114551	32.6955525341171	3
1328	277.7	361.16	1.2847	6.39517472600119	9.910910770539	328	-0.125436103939126	0.125436103939126	32.8209886380562	3
1329	278.34	343.89	1.3105	6.52061082994031	9.78547466659987	329	0.242120851789474	0.242120851789474	33.0631094898457	3
1330	266.71	354.11	1.2607	6.27848997815084	10.0275955183893	330	-0.161413901192983	0.161413901192983	33.2245233910387	3
1331	271.79	345.21	1.2939	6.43990387934382	9.86618161719636	331	0.0116684747850346	0.0116684747850346	33.2361918658237	3
1332	268.37	347.89	1.2915	6.42823540455879	9.8778500919814	332	0.140021697420419	0.140021697420419	33.3762135632441	3
1333	266.3	345.89	1.2627	6.28821370713837	10.0178717894018	333	0.0330606785575984	0.0330606785575984	33.4092742418017	3
1334	267.83	341.17	1.2559	6.25515302858077	10.0509324679594	334	0.0335468650069739	0.0335468650069739	33.4428211068087	3
1335	267.91	342.6	1.249	6.22160616357379	10.0844793329664	335	-0.166275765686745	0.166275765686745	33.6090968724955	3
1336	272.72	360.03	1.2832	6.38788192926054	9.91820356727964	336	0.0189612715256793	0.0189612715256793	33.6280581440211	3
1337	271.94	356.83	1.2793	6.36892065773486	9.93716483880532	337	0.135159832926655	0.135159832926655	33.7632179769478	3
1338	247.48	374.31	1.2515	6.23376082480821	10.072324671732	338	0.00972372898752916	0.00972372898752916	33.7729417059353	3
1339	248.51	371.98	1.2495	6.22403709582068	10.0820484007195	339	-0.0330606785575984	0.0330606785575984	33.8060023844929	3
1340	256.22	371.03	1.2563	6.25709777437828	10.0489877221619	340	-0.047646272038893	0.047646272038893	33.8536486565318	3
1341	266.42	367.73	1.2661	6.30474404641717	10.001341450123	341	-0.00972372898752916	0.00972372898752916	33.8633723855193	3
1342	261.81	363.58	1.2681	6.3144677754047	9.99161772113549	342	-0.0471600855895158	0.0471600855895158	33.9105324711089	3
1343	264.96	359.57	1.2778	6.36162786099421	9.94445763554597	343	-0.0452153397920103	0.0452153397920103	33.9557478109009	3
1344	273.99	356.14	1.2871	6.40684320078622	9.89924229575396	344	0.258651191068274	0.258651191068274	34.2143990019691	3
1345	275.83	369.03	1.2339	6.14819200971795	10.1578934868222	345	-0.0879997473371397	0.0879997473371397	34.3023987493063	3
1346	270.66	371.41	1.252	6.23619175705509	10.0698937394851	346	-0.025767881816952	0.025767881816952	34.3281666311232	3
1347	276.57	364.51	1.2573	6.26195963887204	10.0441258576681	347	-0.114253815603465	0.114253815603465	34.4424204467267	3
1348	268.95	363.86	1.2808	6.37621345447551	9.92987204206468	348	0.0403534752982448	0.0403534752982448	34.4827739220249	3
1349	262.57	361.08	1.2725	6.33585997917726	9.97022551736292	349	-0.0831378828433742	0.0831378828433742	34.5659118048683	3
1350	260.79	347.73	1.2896	6.41899786202063	9.88708763451955	350	0.097723476324667	0.097723476324667	34.663635281193	3
1351	262.84	339.34	1.2695	6.32127438569597	9.98481111084422	351	-0.0879997473371361	0.0879997473371361	34.7516350285301	3
1352	266.03	338.52	1.2876	6.40927413303311	9.89681136350708	352	0.147314494161064	0.147314494161064	34.8989495226912	3
1353	263.3	343.03	1.2573	6.26195963887204	10.0441258576681	353	-0.190098901706191	0.190098901706191	35.0890484243974	3
1354	261.91	349.86	1.2964	6.45205854057823	9.85402695596195	354	0.0617456790708069	0.0617456790708069	35.1507941034682	3
1355	251.6	349.12	1.2837	6.39031286150742	9.91577263503276	355	-0.182806104965545	0.182806104965545	35.3336002084337	3
1356	246.98	320.97	1.3213	6.57311896647297	9.73296653006721	356	0.0427844075451276	0.0427844075451276	35.3763846159789	3
1357	248.06	337.3	1.3125	6.53033455892784	9.77575093761234	357	0.137590765173536	0.137590765173536	35.5139753811524	3
1358	250.06	339.57	1.2842	6.39274379375431	9.91334170278588	358	-0.0807069505964897	0.0807069505964897	35.5946823317489	3
1359	240.76	340.06	1.3008	6.4734507443508	9.83263475218939	359	0.175999494674276	0.175999494674276	35.7706818264232	3
1360	243.8	345.96	1.2646	6.29745124967652	10.0086342468637	360	-0.0238231360194483	0.0238231360194483	35.7945049624426	3
1361	242.95	349.45	1.2695	6.32127438569597	9.98481111084422	361	0.0354916108044812	0.0354916108044812	35.8299965732471	3
1362	254.63	339.89	1.2622	6.28578277489149	10.0203027216487	362	0.0403534752982466	0.0403534752982466	35.8703500485453	3
1363	264.27	343.46	1.2539	6.24542929959324	10.0606561969469	363	-0.0238231360194447	0.0238231360194447	35.8941731845648	3
1364	264.02	345.08	1.2588	6.26925243561269	10.0368330609275	364	-0.125922290388502	0.125922290388502	36.0200954749533	3
1365	259.35	343.56	1.2847	6.39517472600119	9.910910770539	365	0.163844833439864	0.163844833439864	36.1839403083931	3
1366	267.9	344.79	1.251	6.23132989256132	10.0747556039789	366	-0.0807069505964915	0.0807069505964915	36.2646472589896	3
1367	255.43	341.03	1.2676	6.31203684315781	9.99404865338237	367	-0.116198561400973	0.116198561400973	36.3808458203906	3
1368	256.23	348.73	1.2915	6.42823540455879	9.8778500919814	368	0.0165303392787983	0.0165303392787983	36.3973761596694	3
1369	252.18	351.15	1.2881	6.41170506527999	9.8943804312602	369	0.121060425894736	0.121060425894736	36.5184365855641	3
1370	246.77	357.53	1.2632	6.29064463938525	10.0154408571549	370	-0.0403534752982431	0.0403534752982431	36.5587900608624	3
1371	241.11	357.82	1.2715	6.3309981146835	9.97508738185669	371	-0.0617456790708104	0.0617456790708104	36.6205357399332	3
1372	251.55	354.4	1.2842	6.39274379375431	9.91334170278588	372	0.0311159327600929	0.0311159327600929	36.6516516726933	3
1373	264.71	358.74	1.2778	6.36162786099421	9.94445763554597	373	0.073414153855845	0.073414153855845	36.7250658265491	3
1374	268.91	375.42	1.2627	6.28821370713837	10.0178717894018	374	-0.0165303392788001	0.0165303392788001	36.7415961658279	3
1375	269.82	374.75	1.2661	6.30474404641717	10.001341450123	375	0.163844833439866	0.163844833439866	36.9054409992678	3
1376	279.66	370.93	1.2324	6.1408992129773	10.1651862835629	376	-0.258651191068274	0.258651191068274	37.1640921903361	3
1377	278.43	353.69	1.2856	6.39955040404558	9.90653509249461	377	0.14682830771169	0.14682830771169	37.3109204980478	3
1378	265.89	374.09	1.2554	6.25272209633389	10.0533634002063	378	0	0	37.3109204980478	3
1379	262.4	372.8	1.2554	6.25272209633389	10.0533634002063	379	-0.0379225430513657	0.0379225430513657	37.3488430410991	3
1380	265	376.76	1.2632	6.29064463938525	10.0154408571549	380	0.0072927967406482	0.0072927967406482	37.3561358378398	3
1381	266.52	375.13	1.2617	6.2833518426446	10.0227336538956	381	0.0354916108044829	0.0354916108044829	37.3916274486443	3
1382	279	378.11	1.2544	6.24786023184012	10.0582252647001	382	0.0213922037725638	0.0213922037725638	37.4130196524168	3
1383	270.73	376.14	1.25	6.22646802806756	10.0796174684726	383	-0.125922290388502	0.125922290388502	37.5389419428053	3
1384	263.34	370.64	1.2759	6.35239031845606	9.95369517808412	384	0.209060173231872	0.209060173231872	37.7480021160372	3
1385	254.61	378.26	1.2329	6.14333014522419	10.162755351316	385	-0.0948063576284071	0.0948063576284071	37.8428084736656	3
1386	252.2	374.41	1.2524	6.23813650285259	10.0679489936876	386	0.0520219500832795	0.0520219500832795	37.8948304237489	3
1387	245.62	388.42	1.2417	6.18611455276931	10.1199709437709	387	0	0	37.8948304237489	3
1388	240.72	381.4	1.2417	6.18611455276931	10.1199709437709	388	0.0831378828433742	0.0831378828433742	37.9779683065923	3
1389	235.37	367.08	1.2246	6.10297666992594	10.2031088266142	389	-0.00729279674064642	0.00729279674064642	37.9852611033329	3
1390	233.98	375.61	1.2261	6.11026946666659	10.1958160298736	390	0.00729279674064642	0.00729279674064642	37.9925539000736	3
1391	244.8	379.25	1.2246	6.10297666992594	10.2031088266142	391	-0.0568838145770449	0.0568838145770449	38.0494377146506	3
1392	233.5	384.28	1.2363	6.15986048450298	10.1462250120372	392	0.116198561400973	0.116198561400973	38.1656362760516	3
1393	240.28	386.8	1.2124	6.04366192310201	10.2624235734382	393	-0.0996682221221743	0.0996682221221743	38.2653044981737	3
1394	253.21	394.52	1.2329	6.14333014522419	10.162755351316	394	0	0	38.2653044981737	3
1395	250.73	395.67	1.2329	6.14333014522419	10.162755351316	395	0.0306297463107192	0.0306297463107192	38.2959342444845	3
1396	252.1	398.08	1.2266	6.11270039891347	10.1933850976267	396	0.209060173231872	0.209060173231872	38.5049944177163	3
1397	259.08	396.72	1.1836	5.90364022568159	10.4024452708586	397	-0.242120851789473	0.242120851789473	38.7471152695058	3
1398	257.36	392.98	1.2334	6.14576107747107	10.1603244190691	398	0.462849499806383	0.462849499806383	39.2099647693122	3
1399	264.48	405.88	1.1382	5.68291157766468	10.6231739188755	399	-0.313104073398435	0.313104073398435	39.5230688427106	3
1400	258.93	395.45	1.2026	5.99601565106312	10.3100698454771	400	0.177944240471781	0.177944240471781	39.7010130831824	3
1401	246.5	411.28	1.166	5.81807141059134	10.4880140859488	401	-0.0452153397920103	0.0452153397920103	39.7462284229744	3
1402	256.45	415.51	1.1753	5.86328675038335	10.4427987461568	402	-0.0286850005132102	0.0286850005132102	39.7749134234876	3
1403	254.32	416.18	1.1812	5.89197175089656	10.4141137456436	403	0.0952925440777843	0.0952925440777843	39.8702059675654	3
1404	252.25	413.04	1.1616	5.79667920681877	10.5094062897214	404	-0.0403534752982448	0.0403534752982448	39.9105594428637	3
1405	252.38	419.88	1.1699	5.83703268211702	10.4690528144232	405	0.0471600855895158	0.0471600855895158	39.9577195284532	3
1406	258.93	422.88	1.1602	5.7898725965275	10.5162129000127	406	0.225590512510674	0.225590512510674	40.1833100409638	3
1407	238.68	426.88	1.1138	5.56428208401683	10.7418034125234	407	-0.00680661029127094	0.00680661029127094	40.1901166512551	3
1408	240.61	422.3	1.1152	5.5710886943081	10.7349968022321	408	0.11376762915409	0.11376762915409	40.3038842804092	3
1409	238.65	424.83	1.0918	5.45732106515401	10.8487644313862	409	-0.0262540682663275	0.0262540682663275	40.3301383486755	3
1410	235.86	431.23	1.0972	5.48357513342034	10.8225103631198	410	0.325258734632847	0.325258734632847	40.6553970833084	3
1411	236.61	444.23	1.0303	5.15831639878749	11.1477690977527	411	-0.215866783523147	0.215866783523147	40.8712638668315	3
1412	240.55	450.63	1.0747	5.37418318231064	10.9319023142295	412	0.196905511997464	0.196905511997464	41.068169378829	3
1413	248.4	446.79	1.0342	5.17727767031317	11.128807826227	413	-0.137590765173535	0.137590765173535	41.2057601440025	3
1414	246.37	445.5	1.0625	5.31486843548671	10.9912170610535	414	0.218297715770026	0.218297715770026	41.4240578597726	3
1415	256.81	452.98	1.0176	5.09657071971668	11.2095147768235	415	-0.0617456790708086	0.0617456790708086	41.4858035388434	3
1416	263.14	448.93	1.0303	5.15831639878749	11.1477690977527	416	0.0213922037725638	0.0213922037725638	41.5071957426159	3
1417	264.36	463.02	1.0259	5.13692419501493	11.1691613015253	417	0.0145855934812928	0.0145855934812928	41.5217813360972	3
1418	262.4	467.27	1.0229	5.12233860153363	11.1837468950065	418	0.0140994070319174	0.0140994070319174	41.5358807431291	3
1419	274.35	475.52	1.02	5.10823919450172	11.1978463020385	419	-0.0121546612344119	0.0121546612344119	41.5480354043635	3
1420	264.87	479.37	1.0225	5.12039385573613	11.1856916408041	420	0.0311159327600947	0.0311159327600947	41.5791513371236	3
1421	269.11	481.47	1.0161	5.08927792297604	11.2168075735642	421	-0.0213922037725638	0.0213922037725638	41.6005435408962	3
1422	274.72	491.27	1.0205	5.1106701267486	11.1954153697916	422	-0.0189612715256828	0.0189612715256828	41.6195048124219	3
1423	264.2	491.3	1.0244	5.12963139827428	11.1764540982659	423	-0.0238231360194465	0.0238231360194465	41.6433279484413	3
1424	265.53	494.51	1.0293	5.15345453429373	11.1526309622465	424	0.0500772042857758	0.0500772042857758	41.6934051527271	3
1425	247.09	481.69	1.019	5.10337733000795	11.2027081665322	425	-0.0170165257281774	0.0170165257281774	41.7104216784553	3
1426	261.53	481.37	1.0225	5.12039385573613	11.1856916408041	426	0.0311159327600947	0.0311159327600947	41.7415376112154	3
1427	257.69	493.53	1.0161	5.08927792297604	11.2168075735642	427	0.00243093224688096	0.00243093224688096	41.7439685434623	3
1428	257.79	491.3	1.0156	5.08684699072915	11.219238505811	428	-0.0213922037725638	0.0213922037725638	41.7653607472348	3
1429	256.32	493.06	1.02	5.10823919450172	11.1978463020385	429	-0.0121546612344119	0.0121546612344119	41.7775154084692	3
1430	250.04	476.05	1.0225	5.12039385573613	11.1856916408041	430	-0.00680661029127094	0.00680661029127094	41.7843220187605	3
1431	243.73	476.54	1.0239	5.1272004660274	11.1788850305128	431	0.0165303392788019	0.0165303392788019	41.8008523580393	3
1432	241.55	470.25	1.0205	5.1106701267486	11.1954153697916	432	-0.0140994070319191	0.0140994070319191	41.8149517650712	3
1433	247.33	472.49	1.0234	5.12476953378052	11.1813159627597	433	0.00923754253815368	0.00923754253815368	41.8241893076094	3
1434	252.32	472.29	1.0215	5.11553199124236	11.1905535052978	434	-0.00680661029127094	0.00680661029127094	41.8309959179007	3
1435	239.8	464.91	1.0229	5.12233860153363	11.1837468950065	435	0.0330606785576002	0.0330606785576002	41.8640565964583	3
1436	235.81	469.6	1.0161	5.08927792297604	11.2168075735642	436	-0.0121546612344119	0.0121546612344119	41.8762112576927	3
1437	245.24	475.11	1.0186	5.10143258421045	11.2046529123297	437	-0.0306297463107157	0.0306297463107157	41.9068410040034	3
1438	234.47	469.44	1.0249	5.13206233052116	11.174023166019	438	0.0165303392787983	0.0165303392787983	41.9233713432822	3
1439	237.56	468.3	1.0215	5.11553199124236	11.1905535052978	439	0.00486186449376547	0.00486186449376547	41.9282332077759	3
1440	236.44	473.15	1.0205	5.1106701267486	11.1954153697916	440	0.0092375425381519	0.0092375425381519	41.9374707503141	3
1441	250.91	467.92	1.0186	5.10143258421045	11.2046529123297	441	-0.0116684747850346	0.0116684747850346	41.9491392250991	3
1442	254.02	466.76	1.021	5.11310105899548	11.1929844375447	442	0.0165303392787983	0.0165303392787983	41.9656695643779	3
1443	257.82	468.97	1.0176	5.09657071971668	11.2095147768235	443	-0.00923754253815368	0.00923754253815368	41.9749071069161	3
1444	263.37	465.13	1.0195	5.10580826225484	11.2002772342853	444	-0.0213922037725638	0.0213922037725638	41.9962993106887	3
1445	266.32	466.52	1.0239	5.1272004660274	11.1788850305128	445	0.0189612715256828	0.0189612715256828	42.0152605822143	3
1446	260.3	474.77	1.02	5.10823919450172	11.1978463020385	446	-0.00486186449376369	0.00486186449376369	42.0201224467081	3
1447	250.45	464	1.021	5.11310105899548	11.1929844375447	447	-0.0213922037725656	0.0213922037725656	42.0415146504807	3
1448	253.47	464.71	1.0254	5.13449326276805	11.1715922337721	448	0.0238231360194483	0.0238231360194483	42.0653377865001	3
1449	250.79	471.46	1.0205	5.1106701267486	11.1954153697916	449	0	0	42.0653377865001	3
1450	263.69	471.68	1.0205	5.1106701267486	11.1954153697916	450	-0.00972372898753093	0.00972372898753093	42.0750615154876	3
1451	277.85	467.66	1.0225	5.12039385573613	11.1856916408041	451	0.00972372898753093	0.00972372898753093	42.0847852444752	3
1452	271.57	469.15	1.0205	5.1106701267486	11.1954153697916	452	-0.0238231360194483	0.0238231360194483	42.1086083804946	3
1453	279.79	479.84	1.0254	5.13449326276805	11.1715922337721	453	0.0189612715256828	0.0189612715256828	42.1275696520203	3
1454	264.5	490.01	1.0215	5.11553199124236	11.1905535052978	454	-0.0116684747850364	0.0116684747850364	42.1392381268053	3
1455	261.22	490.3	1.0239	5.1272004660274	11.1788850305128	455	0.00680661029127094	0.00680661029127094	42.1460447370966	3
1456	259.1	474.09	1.0225	5.12039385573613	11.1856916408041	456	0.0189612715256828	0.0189612715256828	42.1650060086223	3
1457	246.41	468.03	1.0186	5.10143258421045	11.2046529123297	457	-0.168220511484254	0.168220511484254	42.3332265201065	3
1458	231.99	453.08	1.0532	5.2696530956947	11.0364324008455	458	0.0758450861027278	0.0758450861027278	42.4090716062093	3
1459	231.92	456.41	1.0376	5.19380800959197	11.1122774869482	459	-0.206629240984993	0.206629240984993	42.6157008471943	3
1460	231.32	448.37	1.0801	5.40043725057697	10.9056482459632	460	0.0549390687795395	0.0549390687795395	42.6706399159738	3
1461	235.64	434.75	1.0688	5.34549818179743	10.9605873147428	461	0.242120851789474	0.242120851789474	42.9127607677633	3
1462	230.18	432.89	1.019	5.10337733000795	11.2027081665322	462	-0.0598009332733049	0.0598009332733049	42.9725617010366	3
1463	248.17	447.4	1.0313	5.16317826328126	11.1429072332589	463	-0.261082123315155	0.261082123315155	43.2336438243517	3
1464	243.24	439.74	1.085	5.42426038659641	10.8818251099438	464	0.0952925440777861	0.0952925440777861	43.3289363684295	3
1465	248.04	436.6	1.0654	5.32896784251863	10.9771176540216	465	0.0306297463107157	0.0306297463107157	43.3595661147402	3
1466	250.36	440.29	1.0591	5.29833809620791	11.0077474003323	466	-0.185237037212428	0.185237037212428	43.5448031519527	3
1467	250.23	434.18	1.0972	5.48357513342034	10.8225103631198	467	0.0807069505964897	0.0807069505964897	43.6255101025492	3
1468	250.75	441.72	1.0806	5.40286818282385	10.9032173137163	468	0.140021697420419	0.140021697420419	43.7655317999696	3
1469	253.86	445.77	1.0518	5.26284648540343	11.0432390111368	469	0.166275765686747	0.166275765686747	43.9318075656563	3
1470	244.1	451.2	1.0176	5.09657071971668	11.2095147768235	470	-0.0238231360194465	0.0238231360194465	43.9556307016758	3
1471	248.01	463.22	1.0225	5.12039385573613	11.1856916408041	471	0.0238231360194465	0.0238231360194465	43.9794538376952	3
1472	249.59	464.29	1.0176	5.09657071971668	11.2095147768235	472	-0.0140994070319156	0.0140994070319156	43.9935532447271	3
1473	256.67	469.78	1.0205	5.1106701267486	11.1954153697916	473	-0.00243093224688273	0.00243093224688273	43.995984176974	3
1474	233.09	458.03	1.021	5.11310105899548	11.1929844375447	474	-0.0807069505964915	0.0807069505964915	44.0766911275705	3
1475	250.07	457.77	1.0376	5.19380800959197	11.1122774869482	475	-0.00972372898753093	0.00972372898753093	44.086414856558	3
1476	251.11	456.4	1.0396	5.2035317385795	11.1025537579607	476	0.0335468650069757	0.0335468650069757	44.119961721565	3
1477	253.11	450.93	1.0327	5.16998487357253	11.1361006229677	477	0.0855688150902569	0.0855688150902569	44.2055305366553	3
1478	244.78	458.17	1.0151	5.08441605848227	11.2216694380579	478	-0.157038223148595	0.157038223148595	44.3625687598039	3
1479	252.7	455.5	1.0474	5.24145428163087	11.0646312149093	479	0.123491358141619	0.123491358141619	44.4860601179455	3
1480	262.25	470.86	1.022	5.11796292348925	11.1881225730509	480	0.0121546612344101	0.0121546612344101	44.4982147791799	3
1481	277.81	494.45	1.0195	5.10580826225484	11.2002772342853	481	0.00680661029127094	0.00680661029127094	44.5050213894712	3
1482	279.18	481.31	1.0181	5.09900165196356	11.2070838445766	482	-0.00680661029127094	0.00680661029127094	44.5118279997624	3
1483	274.56	481.34	1.0195	5.10580826225484	11.2002772342853	483	-0.0213922037725638	0.0213922037725638	44.533220203535	3
1484	273.33	490.17	1.0239	5.1272004660274	11.1788850305128	484	0.0165303392788019	0.0165303392788019	44.5497505428138	3
1485	271.77	484.21	1.0205	5.1106701267486	11.1954153697916	485	0.00243093224688096	0.00243093224688096	44.5521814750607	3
1486	263.24	484.22	1.02	5.10823919450172	11.1978463020385	486	-0.0140994070319174	0.0140994070319174	44.5662808820926	3
1487	270.97	455.29	1.0229	5.12233860153363	11.1837468950065	487	-0.225590512510674	0.225590512510674	44.7918713946033	3
1488	272.02	450.61	1.0693	5.34792911404431	10.9581563824959	488	-0.0690384758114551	0.0690384758114551	44.8609098704147	3
1489	262.2	442.17	1.0835	5.41696758985576	10.8891179066844	489	0.18766796945931	0.18766796945931	45.048577839874	3
1490	253.09	446.14	1.0449	5.22929962039645	11.0767858761437	490	0.0641766113176914	0.0641766113176914	45.1127544511917	3
1491	248.4	449.89	1.0317	5.16512300907876	11.1409624874614	491	-0.106961018862819	0.106961018862819	45.2197154700546	3
1492	242.16	452.65	1.0537	5.27208402794158	11.0340014685986	492	0.1589829689461	0.1589829689461	45.3786984390007	3
1493	240.35	461.16	1.021	5.11310105899548	11.1929844375447	493	-0.00243093224688273	0.00243093224688273	45.3811293712475	3
1494	239.85	458.56	1.0215	5.11553199124236	11.1905535052978	494	-0.209060173231876	0.209060173231876	45.5901895444794	3
1495	267.62	452.1	1.0645	5.32459216447424	10.9814933320659	495	0.0549390687795395	0.0549390687795395	45.645128613259	3
1496	249.64	445.18	1.0532	5.2696530956947	11.0364324008455	496	-0.0782760183496087	0.0782760183496087	45.7234046316086	3
1497	238.05	438.4	1.0693	5.34792911404431	10.9581563824959	497	-0.00972372898752738	0.00972372898752738	45.7331283605961	3
1498	235.42	439.29	1.0713	5.35765284303184	10.9484326535083	498	-0.0427844075451294	0.0427844075451294	45.7759127681412	3
1499	239.53	436.93	1.0801	5.40043725057697	10.9056482459632	499	-0.0213922037725638	0.0213922037725638	45.7973049719138	3
1500	259.01	427.16	1.0845	5.42182945434953	10.8842560421907	500	NA	NA	NA	3
