# Supplementary material for: Assessment of crusting effects on interrill erosion by laser scanning
Source: PeerJ. 2020 Jan 31;8:e8487. doi: 10.7717/peerj.8487 (PMC6996510; doi:10.7717/peerj.8487)
Supplement: Data S1 — Each has two transects and four subplots. [file peerj-08-8487-s001.zip › raw data for uploading/cs4transectaleft.txt]

x	y	z	cal	h	h2	h0mm	code	deltah	absh	cumsumh	number
92	255	91	1.0776	5.38828258934255	10.8798803641463	1.11579790131896	0.257979013189595	1	-0.162540682663275	0.162540682663275	0.162540682663275	1
93	255	92	1.083	5.41453665760888	10.8536262958799	1.08954383305263	0.0954383305263207	2	0.503534752982431	0.503534752982431	0.666075435645705	1
94	255	93	1.0747	5.37418318231064	10.8939797711782	1.12989730835088	0.598973083508751	3	0.64452882330164	0.64452882330164	1.31060425894735	1
95	255	94	1.0635	5.31973029998047	10.9484326535083	1.18435019068104	1.24350190681039	4	0.197237289875274	0.197237289875274	1.50784154882262	1
96	255	95	1.0615	5.31000657099295	10.9581563824959	1.19407391966857	1.44073919668567	5	-1.04253815603465	1.04253815603465	2.55037970485727	1
97	255	96	1.085	5.42426038659641	10.8439025668924	1.0798201040651	0.398201040651012	6	-1.15436103939125	1.15436103939125	3.70474074424852	1
98	255	97	1.1108	5.54969649053554	10.7184664629533	0.954384000125977	-0.756159998740233	7	0.265303392788001	0.265303392788001	3.97004413703652	1
99	255	98	1.1074	5.53316615125674	10.7349968022321	0.970914339404777	-0.490856605952232	8	-0.0215466123441188	0.0215466123441188	3.99159074938064	1
100	255	99	1.1099	5.54532081249115	10.7228421409977	0.958759678170365	-0.512403218296351	9	0.056243219556118	0.056243219556118	4.04783396893676	1
101	255	100	1.1108	5.54969649053554	10.7184664629533	0.954384000125977	-0.456159998740233	10	-0.0896127152568105	0.0896127152568105	4.13744668419357	1
102	255	101	1.1147	5.56865776206122	10.6995051914276	0.935422728600296	-0.545772713997044	11	0.406297463107157	0.406297463107157	4.54374414730072	1
103	255	102	1.1084	5.5380280157505	10.7301349377383	0.966052474911011	-0.139475250889887	12	0.386850005132102	0.386850005132102	4.93059415243283	1
104	255	103	1.1025	5.50934301523729	10.7588199382515	0.994737475424222	0.247374754242216	13	-0.614694080583378	0.614694080583378	5.5452882330162	1
105	255	104	1.1172	5.58081242329563	10.6873505301932	0.923268067365884	-0.367319326341162	14	-0.658450861027279	0.658450861027279	6.20373909404348	1
106	255	105	1.1328	5.65665750939836	10.6115054440905	0.847422981263156	-1.02577018736844	15	-0.0653033927879831	0.0653033927879831	6.26904248683147	1
107	255	106	1.1362	5.67318784867716	10.5949751048117	0.830892641984358	-1.09107358015642	16	0.693147468239259	0.693147468239259	6.96218995507072	1
108	255	107	1.124	5.61387310185323	10.6542898516356	0.890207388808284	-0.397926111917165	17	1.83082375978019	1.83082375978019	8.79301371485092	1
109	255	108	1.0884	5.44079072587521	10.8273722276136	1.0632897647863	1.43289764786303	18	0.57646272038893	0.57646272038893	9.36947643523985	1
110	255	109	1.0786	5.39314445383632	10.8750184996525	1.1109360368252	2.00936036825196	19	-0.279225430513656	0.279225430513656	9.64870186575351	1
111	255	110	1.0864	5.43106699688768	10.8370959566011	1.07301349377383	1.7301349377383	20	0.124309322468827	0.124309322468827	9.77301118822233	1
112	255	111	1.0859	5.4286360646408	10.839526888848	1.07544442602071	1.85444426020713	21	0.124309322468827	0.124309322468827	9.89732051069116	1
113	255	112	1.0854	5.42620513239392	10.8419578210949	1.0778753582676	1.97875358267596	22	-0.498009332733031	0.498009332733031	10.3953298434242	1
114	255	113	1.0977	5.48600606566722	10.7821568878216	1.01807442499429	1.48074424994293	23	-0.920991543690552	0.920991543690552	11.3163213871147	1
115	255	114	1.1187	5.58810522003628	10.6800577334525	0.915975270625237	0.559752706252373	24	-1.22728900679773	1.22728900679773	12.5436103939125	1
116	255	115	1.146	5.72083412071605	10.5473288327728	0.783246369945465	-0.667536300545354	25	-1.01336696907207	1.01336696907207	13.5569773629845	1
117	255	116	1.1689	5.83217081762326	10.4359921358656	0.671909673038257	-1.68090326961743	26	0.809832216089604	0.809832216089604	14.3668095790741	1
118	255	117	1.1543	5.76118759601429	10.5069753574745	0.742892894647218	-0.871071053527821	27	-0.186850005132084	0.186850005132084	14.5536595842062	1
119	255	118	1.1602	5.7898725965275	10.4782903569613	0.71420789413401	-1.05792105865991	28	0.0319338970872907	0.0319338970872907	14.5855934812935	1
120	255	119	1.1616	5.79667920681877	10.47148374667	0.707401283842739	-1.02598716157261	29	0.1	0.1	14.6855934812935	1
121	255	120	1.1616	5.79667920681877	10.47148374667	0.707401283842739	-0.925987161572615	30	1.80651443731135	1.80651443731135	16.4921079186049	1
122	255	121	1.1265	5.62602776308764	10.6421351904012	0.878052727573873	0.880527275738734	31	0.600772042857758	0.600772042857758	17.0928799614626	1
123	255	122	1.1162	5.57595055880186	10.692212394687	0.928129931859649	1.48129931859649	32	0.338231360194448	0.338231360194448	17.4311113216571	1
124	255	123	1.1113	5.55212742278242	10.7160355307064	0.951953067879094	1.81953067879094	33	-0.682760183496087	0.682760183496087	18.1138715051532	1
125	255	124	1.1274	5.63040344113203	10.6377595123568	0.873677049529485	1.13677049529485	34	-1.28076951622912	1.28076951622912	19.3946410213823	1
126	255	125	1.1558	5.76848039275494	10.4996825607339	0.735600097906573	-0.143999020934267	35	0.790384758114551	0.790384758114551	20.1850257794968	1
127	255	126	1.1416	5.69944191694348	10.5687210365453	0.804638573718028	0.646385737180284	36	1.26198561400974	1.26198561400974	21.4470113935066	1
128	255	127	1.1177	5.58324335554251	10.6849195979463	0.920837135119003	1.90837135119003	37	0.265303392787983	0.265303392787983	21.7123147862946	1
129	255	128	1.1143	5.56671301626371	10.7014499372251	0.937367474397801	2.17367474397801	38	-0.303534752982466	0.303534752982466	22.015849539277	1
130	255	129	1.1226	5.60706649156196	10.6610964619269	0.897013999099554	1.87013999099555	39	-0.682760183496088	0.682760183496088	22.6986097227731	1
131	255	130	1.1387	5.68534250991157	10.5828204435773	0.818737980749946	1.18737980749946	40	-1.58220511484252	1.58220511484252	24.2808148376156	1
132	255	131	1.1733	5.85356302139582	10.414599932093	0.650517469265694	-0.394825307343064	41	0.143756780443882	0.143756780443882	24.4245716180595	1
133	255	132	1.1724	5.84918734335143	10.4189756101374	0.654893147310082	-0.251068526899182	42	0.863312725521033	0.863312725521033	25.2878843435806	1
134	255	133	1.1567	5.77285607079933	10.4953068826895	0.731224419862185	0.612244198621851	43	-0.779997473371397	0.779997473371397	26.0678818169519	1
135	255	134	1.1748	5.86085581813647	10.4073071353524	0.643224672525045	-0.167753274749546	44	0.406297463107175	0.406297463107175	26.4741792800591	1
136	255	135	1.1685	5.83022607182575	10.4379368816631	0.673854418835763	0.238544188357629	45	1.05292544077784	1.05292544077784	27.527104720837	1
137	255	136	1.1489	5.73493352774797	10.5332294257409	0.769146962913547	1.29146962913547	46	0.124309322468827	0.124309322468827	27.6514140433058	1
138	255	137	1.1484	5.73250259550108	10.5356603579877	0.77157789516043	1.4157789516043	47	-0.284087295007394	0.284087295007394	27.9355013383132	1
139	255	138	1.1563	5.77091132500182	10.497251628487	0.733169165659691	1.13169165659691	48	-0.940439001665607	0.940439001665607	28.8759403399788	1
140	255	139	1.1777	5.87495522516838	10.3932077283204	0.62912526549313	0.191252654931299	49	0.381988140638347	0.381988140638347	29.2579284806171	1
141	255	140	1.1719	5.84675641110455	10.4214065423843	0.657324079556965	0.573240795569646	50	1.45646019376031	1.45646019376031	30.7143886743774	1
142	255	141	1.144	5.71111039172852	10.5570525617603	0.792970098932996	2.02970098932996	51	0.00276271012469032	0.00276271012469032	30.7171513845021	1
143	255	142	1.146	5.72083412071605	10.5473288327728	0.783246369945465	2.03246369945465	52	-0.779997473371362	0.779997473371362	31.4971488578735	1
144	255	143	1.1641	5.80883386805319	10.4593290854356	0.695246622608328	1.25246622608328	53	-1.32452629667302	1.32452629667302	32.8216751545465	1
145	255	144	1.1934	5.95128649772049	10.3168764557683	0.552793992941027	-0.0720600705897345	54	-1.36828307711688	1.36828307711688	34.1899582316634	1
146	255	145	1.2236	6.09811480543218	10.1700481480566	0.405965685229338	-1.44034314770662	55	-0.211159327600929	0.211159327600929	34.4011175592643	1
147	255	146	1.23	6.12923073819227	10.1389322152966	0.374849752469245	-1.65150247530755	56	0.85845086102726	0.85845086102726	35.2595684202916	1
148	255	147	1.2144	6.05338565208954	10.2147773013993	0.450694838571971	-0.793051614280287	57	1.02861611830902	1.02861611830902	36.2881845386006	1
149	255	148	1.1953	5.96052404025864	10.3076389132302	0.543556450402873	0.235564504028729	58	0.454916108044812	0.454916108044812	36.7431006466454	1
150	255	149	1.188	5.92503242945416	10.3431305240347	0.579048061207354	0.690480612073541	59	0.172927967406464	0.172927967406464	36.9160286140519	1
151	255	150	1.1865	5.91773963271351	10.3504233207753	0.586340857948001	0.863408579480005	60	0.240994070319174	0.240994070319174	37.1570226843711	1
152	255	151	1.1836	5.90364022568159	10.3645227278072	0.600440264979918	1.10440264979918	61	-0.113922037725638	0.113922037725638	37.2709447220967	1
153	255	152	1.188	5.92503242945416	10.3431305240347	0.579048061207354	0.990480612073541	62	-1.37314494161064	1.37314494161064	38.6440896637073	1
154	255	153	1.2183	6.07234692361522	10.1958160298736	0.43173356704629	-0.382664329537097	63	-0.536904248683159	0.536904248683159	39.1809939123905	1
155	255	154	1.2314	6.13603734848354	10.1321256050053	0.368043142177974	-0.919568578220256	64	0.406297463107175	0.406297463107175	39.5872913754977	1
156	255	155	1.2251	6.10540760217282	10.162755351316	0.398672888488692	-0.513271115113081	65	1.14530086615936	1.14530086615936	40.732592241657	1
157	255	156	1.2036	6.00087751555689	10.2672854379319	0.503202975104628	0.632029751046281	66	-0.113922037725638	0.113922037725638	40.8465142793827	1
158	255	157	1.208	6.02226971932945	10.2458932341594	0.481810771332064	0.518107713320643	67	0.289612715256811	0.289612715256811	41.1361269946395	1
159	255	158	1.2041	6.00330844780377	10.2648545056851	0.500772042857745	0.807720428577454	68	1.42728900679773	1.42728900679773	42.5634160014372	1
160	255	159	1.1768	5.870579547124	10.3975834063648	0.633500943537518	2.23500943537518	69	0.673700010264205	0.673700010264205	43.2371160117014	1
161	255	160	1.165	5.81320954609757	10.4549534073912	0.690870944563938	2.90870944563938	70	0.119447457975054	0.119447457975054	43.3565634696765	1
162	255	161	1.1646	5.81126480030007	10.4568981531887	0.692815690361444	3.02815690361444	71	0.411159327600948	0.411159327600948	43.7677227972774	1
163	255	162	1.1582	5.78014886753997	10.4880140859488	0.723931623121539	3.43931623121539	72	-0.0896127152568287	0.0896127152568287	43.8573355125342	1
164	255	163	1.1621	5.79911013906566	10.4690528144232	0.704970351595856	3.34970351595856	73	-0.59038475811455	0.59038475811455	44.4477202706488	1
165	255	164	1.1763	5.86814861487711	10.4000143386117	0.635931875784401	2.75931875784401	74	-1.44121104452337	1.44121104452337	45.8889313151722	1
166	255	165	1.208	6.02226971932945	10.2458932341594	0.481810771332064	1.31810771332064	75	-0.230606785575984	0.230606785575984	46.1195381007481	1
167	255	166	1.2148	6.05533039788705	10.2128325556018	0.448750092774466	1.08750092774466	76	-0.920991543690552	0.920991543690552	47.0405296444387	1
168	255	167	1.2358	6.1574295522561	10.1107334012327	0.346650938405411	0.166509384054106	77	-0.352153397920103	0.352153397920103	47.3926830423588	1
169	255	168	1.2451	6.20264489204811	10.0655180614407	0.3014355986134	-0.185644013865997	78	-0.425081365326567	0.425081365326567	47.8177644076854	1
170	255	169	1.2559	6.25515302858077	10.013009924908	0.248927462080744	-0.610725379192564	79	0.41115932760093	0.41115932760093	48.2289237352863	1
171	255	170	1.2495	6.22403709582068	10.0441258576681	0.280043394840837	-0.199566051591635	80	1.33491358141619	1.33491358141619	49.5638373167025	1
172	255	171	1.2241	6.10054573767906	10.1676172158098	0.403534752982456	1.13534752982456	81	0.313922037725638	0.313922037725638	49.8777593544281	1
173	255	172	1.2197	6.07915353390649	10.1890094195823	0.424926956755019	1.44926956755019	82	-1.65999494674276	1.65999494674276	51.5377543011709	1
174	255	173	1.2559	6.25515302858077	10.013009924908	0.248927462080744	-0.210725379192565	83	0.459777972538584	0.459777972538584	51.9975322737095	1
175	255	174	1.2485	6.21917523132691	10.0489877221619	0.284905259334602	0.24905259334602	84	0.168066102912692	0.168066102912692	52.1655983766222	1
176	255	175	1.2471	6.21236862103564	10.0557943324532	0.291711869625871	0.417118696258711	85	0.221546612344119	0.221546612344119	52.3871449889663	1
177	255	176	1.2446	6.20021395980123	10.0679489936876	0.303866530860283	0.63866530860283	86	-0.327844075451294	0.327844075451294	52.7149890644176	1
178	255	177	1.2534	6.24299836734636	10.0251645861425	0.261082123315154	0.310821233151537	87	-0.303534752982448	0.303534752982448	53.0185238174	1
179	255	178	1.2617	6.2833518426446	9.98481111084421	0.220728648016909	0.00728648016908834	88	-0.804306795840188	0.804306795840188	53.8228306132402	1
180	255	179	1.2803	6.37378252222862	9.8943804312602	0.13029796843289	-0.7970203156711	89	-1.2029796843289	1.2029796843289	55.0258102975691	1
181	255	180	1.3071	6.50408049066151	9.76408246282731	0	-2	90	0.430606785575984	0.430606785575984	55.4564170831451	1
182	255	181	1.3003	6.47101981210391	9.7971431413849	0.0330606785575984	-1.56939321442402	91	1.07237289875292	1.07237289875292	56.528789981898	1
183	255	182	1.2803	6.37378252222862	9.8943804312602	0.13029796843289	-0.4970203156711	92	0.00762457461846305	0.00762457461846305	56.5364145565165	1
184	255	183	1.2822	6.38302006476678	9.88514288872204	0.121060425894736	-0.489395741052637	93	1.12099154369055	1.12099154369055	57.657406100207	1
185	255	184	1.2612	6.28092091039772	9.9872420430911	0.223159580263792	0.631595802637916	94	0.454916108044812	0.454916108044812	58.1123222082518	1
186	255	185	1.2539	6.24542929959324	10.0227336538956	0.258651191068273	1.08651191068273	95	-0.896682221221725	0.896682221221725	59.0090044294736	1
187	255	186	1.2744	6.34509752171541	9.92306543177341	0.1589829689461	0.189829689461002	96	-0.590384758114568	0.590384758114568	59.5993891875881	1
188	255	187	1.2886	6.41413599752687	9.85402695596195	0.0899444931346434	-0.400555068653566	97	0.907069505964915	0.907069505964915	60.506458693553	1
189	255	188	1.272	6.33342904693038	9.93473390655844	0.170651443731135	0.506514437311348	98	0.289612715256811	0.289612715256811	60.7960714088099	1
190	255	189	1.2681	6.3144677754047	9.95369517808412	0.189612715256816	0.796127152568159	99	-0.658450861027278	0.658450861027278	61.4545222698371	1
191	255	190	1.2837	6.39031286150742	9.87785009198139	0.113767629154088	0.137676291540881	100	-0.755688150902534	0.755688150902534	62.2102104207397	1
192	255	191	1.3013	6.47588167659768	9.79228127689114	0.0281988140638347	-0.618011859361653	101	0.172927967406446	0.172927967406446	62.3831383881461	1
193	255	192	1.2998	6.46858887985703	9.79957407363178	0.0354916108044794	-0.445083891955206	102	0.766075435645759	0.766075435645759	63.1492138237919	1
194	255	193	1.2861	6.40198133629246	9.86618161719636	0.102099154369055	0.320991543690552	103	1.14530086615938	1.14530086615938	64.2945146899512	1
195	255	194	1.2646	6.29745124967652	9.9707117038123	0.206629240984993	1.46629240984993	104	0.240994070319156	0.240994070319156	64.5355087602704	1
196	255	195	1.2617	6.2833518426446	9.98481111084421	0.220728648016909	1.70728648016909	105	0.216684747850346	0.216684747850346	64.7521935081208	1
197	255	196	1.2593	6.27168336785957	9.99647958562925	0.232397122801943	1.92397122801943	106	0.411159327600948	0.411159327600948	65.1633528357217	1
198	255	197	1.2529	6.24056743509948	10.0275955183893	0.263513055562038	2.33513055562038	107	-0.0458559348129461	0.0458559348129461	65.2092087705346	1
199	255	198	1.2559	6.25515302858077	10.013009924908	0.248927462080744	2.28927462080744	108	0.172927967406482	0.172927967406482	65.3821367379411	1
200	255	199	1.2544	6.24786023184012	10.0203027216487	0.256220258821392	2.46220258821392	109	0.075690677531155	0.075690677531155	65.4578274154723	1
201	255	200	1.2549	6.25029116408701	10.0178717894018	0.253789326574507	2.53789326574507	110	NA	NA	NA	1
921	255	91	1.0825	5.412105725362	10.8492506178356	1.14448290183217	0.544829018321698	1	0.0270720325935359	0.0270720325935359	0.0270720325935359	2
931	255	92	1.084	5.41939852210265	10.8419578210949	1.13719010509152	0.571901050915233	2	-0.327844075451276	0.327844075451276	0.354916108044812	2
941	255	93	1.0928	5.46218292964778	10.7991734135498	1.0944056975464	0.244056975463958	3	0.265303392787983	0.265303392787983	0.620219500832795	2
951	255	94	1.0894	5.44565259036897	10.8157037528286	1.11093603682519	0.509360368251941	4	-0.34729153342633	0.34729153342633	0.967511034259125	2
961	255	95	1.0986	5.49038174371161	10.7709745994859	1.06620688348256	0.162068834825611	5	0.809832216089623	0.809832216089623	1.77734325034875	2
971	255	96	1.084	5.41939852210265	10.8419578210949	1.13719010509152	0.971901050915234	6	-0.138231360194465	0.138231360194465	1.91557461054321	2
981	255	97	1.0889	5.44322165812209	10.8181346850755	1.11336696907208	0.833669690720769	7	-0.517456790708086	0.517456790708086	2.4330314012513	2
991	255	98	1.1016	5.5049673371929	10.7563890060046	1.05162129000127	0.316212900012682	8	-0.42021950083283	0.42021950083283	2.85325090208413	2
1001	255	99	1.1123	5.55698928727618	10.7043670559214	0.999599339917985	-0.104006600820148	9	-0.230606785575966	0.230606785575966	3.0838576876601	2
1011	255	100	1.1191	5.59004996583378	10.6713063773638	0.966538661360389	-0.334613386396114	10	-1.28076951622914	1.28076951622914	4.36462720388923	2
1021	255	101	1.1475	5.72812691745669	10.5332294257409	0.828461709737475	-1.61538290262525	11	-0.230606785576002	0.230606785576002	4.59523398946524	2
1031	255	102	1.1543	5.76118759601429	10.5001687471833	0.795401031179875	-1.84598968820125	12	0.479225430513657	0.479225430513657	5.07445941997889	2
1041	255	103	1.1465	5.72326505296293	10.5380912902346	0.83332357423124	-1.3667642576876	13	0.0756906775311728	0.0756906775311728	5.15015009751006	2
1051	255	104	1.147	5.72569598520981	10.5356603579877	0.830892641984358	-1.29107358015642	14	0.979997473371378	0.979997473371378	6.13014757088144	2
1061	255	105	1.1289	5.63769623787267	10.6236601053249	0.918892389321496	-0.311076106785045	15	-0.303534752982466	0.303534752982466	6.43368232386391	2
1071	255	106	1.1372	5.67804971317092	10.5833066300266	0.878538914023249	-0.614610859767512	16	0.38685000513212	0.38685000513212	6.82053232899603	2
1081	255	107	1.1313	5.64936471265771	10.6119916305398	0.907223914536461	-0.227760854635392	17	1.33005171692242	1.33005171692242	8.15058404591845	2
1091	255	108	1.106	5.52635954096547	10.7349968022321	1.0302290862287	1.10229086228703	18	0.600772042857758	0.600772042857758	8.7513560887762	2
1101	255	109	1.0957	5.47628233667969	10.7850740065179	1.08030629051448	1.70306290514478	19	0.406297463107157	0.406297463107157	9.15765355188336	2
1111	255	110	1.0894	5.44565259036897	10.8157037528286	1.11093603682519	2.10936036825194	20	-0.206297463107157	0.206297463107157	9.36395101499052	2
1121	255	111	1.0957	5.47628233667969	10.7850740065179	1.08030629051448	1.90306290514478	21	0.00276271012470852	0.00276271012470852	9.36671372511523	2
1131	255	112	1.0977	5.48600606566722	10.7753502775303	1.07058256152695	1.90582561526949	22	-0.230606785575984	0.230606785575984	9.59732051069121	2
1141	255	113	1.1045	5.51906674422482	10.7422895989727	1.03752188296935	1.67521882969351	23	0.362540682663275	0.362540682663275	9.95986119335449	2
1151	255	114	1.0991	5.49281267595849	10.7685436672391	1.06377595123568	2.03775951235678	24	-1.84960766199957	1.84960766199957	11.8094688553541	2
1161	255	115	1.1392	5.68777344215845	10.5735829010391	0.868815185035722	0.188151850357215	25	-0.940439001665625	0.940439001665625	12.7499078570197	2
1171	255	116	1.1606	5.79181734232501	10.4695390008725	0.764771284869159	-0.75228715130841	26	-0.901544085715481	0.901544085715481	13.6514519427352	2
1181	255	117	1.1812	5.89197175089656	10.369384592301	0.664616876297611	-1.65383123702389	27	-0.0653033927880009	0.0653033927880009	13.7167553355232	2
1191	255	118	1.1846	5.90850209017536	10.3528542530222	0.648086537018811	-1.71913462981189	28	0.503534752982466	0.503534752982466	14.2202900885056	2
1201	255	119	1.1763	5.86814861487711	10.3932077283204	0.688440012317058	-1.21559987682943	29	1.14530086615936	1.14530086615936	15.365590954665	2
1211	255	120	1.1548	5.76361852826118	10.4977378149364	0.792970098932994	-0.0702990106700629	30	0.289612715256828	0.289612715256828	15.6552036699218	2
1221	255	121	1.1509	5.74465725673549	10.5166990864621	0.811931370458677	0.219313704586765	31	1.26198561400971	1.26198561400971	16.9171892839315	2
1231	255	122	1.127	5.62845869533452	10.632897647863	0.928129931859647	1.48129931859647	32	-0.133369495700693	0.133369495700693	17.0505587796322	2
1241	255	123	1.1318	5.65179564490459	10.609560698293	0.904792982289578	1.34792982289578	33	0.192375425381537	0.192375425381537	17.2429342050138	2
1251	255	124	1.1299	5.64255810236644	10.6187982408311	0.914030524827732	1.54030524827732	34	-0.327844075451293	0.327844075451293	17.570778280465	2
1261	255	125	1.1387	5.68534250991157	10.576013833286	0.871246117282602	1.21246117282602	35	-0.157678818169502	0.157678818169502	17.7284570986346	2
1271	255	126	1.144	5.71111039172852	10.550245951469	0.845478235465652	1.05478235465652	36	0.0270720325935359	0.0270720325935359	17.7555291312281	2
1281	255	127	1.1455	5.71840318846917	10.5429531547284	0.838185438725006	1.08185438725006	37	-0.113922037725638	0.113922037725638	17.8694511689537	2
1291	255	128	1.1499	5.73979539224173	10.5215609509558	0.816793234952442	0.967932349524421	38	1.12099154369053	1.12099154369053	18.9904427126443	2
1301	255	129	1.1289	5.63769623787267	10.6236601053249	0.918892389321496	2.08892389321496	39	0.931378828433741	0.931378828433741	19.921821541078	2
1311	255	130	1.1118	5.5545583550293	10.7067979881683	1.00203027216487	3.0203027216487	40	0.0756906775311554	0.0756906775311554	19.9975122186092	2
1321	255	131	1.1123	5.55698928727618	10.7043670559214	0.999599339917985	3.09599339917985	41	-0.872372898752898	0.872372898752898	20.8698851173621	2
1331	255	132	1.1323	5.65422657715147	10.6071297660461	0.902362050042695	2.22362050042695	42	-1.80098901706191	1.80098901706191	22.670874134424	2
1341	255	133	1.1714	5.84432547885767	10.4170308643399	0.712263148336504	0.42263148336504	43	-0.37646272038893	0.37646272038893	23.0473368548129	2
1351	255	134	1.1812	5.89197175089656	10.369384592301	0.664616876297611	0.0461687629761098	44	0.172927967406464	0.172927967406464	23.2202648222194	2
1361	255	135	1.1797	5.88467895415591	10.3766773890416	0.671909673038257	0.219096730382574	45	0.00762457461848109	0.00762457461848109	23.2278893968378	2
1371	255	136	1.1816	5.89391649669407	10.3674398465035	0.662672130500106	0.226721305001055	46	0.143756780443864	0.143756780443864	23.3716461772817	2
1381	255	137	1.1807	5.88954081864968	10.3718155245479	0.667047808544492	0.37047808544492	47	-0.206297463107157	0.206297463107157	23.5779436403889	2
1391	255	138	1.187	5.92017056496039	10.3411857782372	0.636418062233776	0.164180622337763	48	0.313922037725638	0.313922037725638	23.8918656781145	2
1401	255	139	1.1826	5.89877836118783	10.3625779820097	0.65781026600634	0.478102660063401	49	-0.352153397920085	0.352153397920085	24.2440190760346	2
1411	255	140	1.1919	5.94399370097984	10.3173626422177	0.612594926214332	0.125949262143316	50	0.0513813550623454	0.0513813550623454	24.2954004310969	2
1421	255	141	1.1929	5.9488555654736	10.3125007777239	0.607733061720566	0.177330617205661	51	1.00430679584021	1.00430679584021	25.2997072269371	2
1431	255	142	1.1743	5.85842488588958	10.402931457308	0.698163741304587	1.18163741304587	52	0.00276271012470741	0.00276271012470741	25.3024699370618	2
1441	255	143	1.1763	5.86814861487711	10.3932077283204	0.688440012317058	1.18440012317057	53	-0.731378828433742	0.731378828433742	26.0338487654956	2
1451	255	144	1.1934	5.95128649772049	10.3100698454771	0.605302129473683	0.453021294736833	54	-1.08629493647854	1.08629493647854	27.1201437019741	2
1461	255	145	1.2178	6.06991599136834	10.1914403518292	0.48667263582583	-0.633273641741703	55	-0.0896127152568282	0.0896127152568282	27.209756417231	2
1471	255	146	1.2217	6.08887726289402	10.1724790803035	0.467711364300147	-0.722886356998531	56	0.625081365326567	0.625081365326567	27.8348377825575	2
1481	255	147	1.2109	6.03636912636137	10.2249872168362	0.520219500832804	-0.0978049916719637	57	0.216684747850346	0.216684747850346	28.0515225304079	2
1491	255	148	1.2085	6.02470065157633	10.2366556916212	0.531887975617838	0.118879756178383	58	0.00762457461848109	0.00762457461848109	28.0591471050263	2
1501	255	149	1.2104	6.03393819411448	10.2274181490831	0.522650433079686	0.126504330796864	59	0.834141538558433	0.834141538558433	28.8932886435848	2
1511	255	150	1.1953	5.96052404025864	10.3008323029389	0.59606458693553	0.960645869355297	60	0.406297463107175	0.406297463107175	29.299586106692	2
1521	255	151	1.189	5.92989429394792	10.3314620492496	0.626694333246247	1.36694333246247	61	-0.0166847478503462	0.0166847478503462	29.3162708545423	2
1531	255	152	1.1914	5.94156276873296	10.3197935744646	0.615025858461212	1.35025858461213	62	-0.21115932760093	0.21115932760093	29.5274301821432	2
1541	255	153	1.1978	5.97267870149305	10.2886776417045	0.58390992570112	1.1390992570112	63	-0.63414153855845	0.63414153855845	30.1615717207017	2
1551	255	154	1.2129	6.0460928553489	10.2152634878487	0.510495771845275	0.504957718452745	64	-0.993919511097017	0.993919511097017	31.1554912317987	2
1561	255	155	1.2354	6.1554848064586	10.105871536739	0.401103820735573	-0.488961792644272	65	-0.420219500832812	0.420219500832812	31.5757107326315	2
1571	255	156	1.2461	6.20750675654188	10.0538495866557	0.349081870652292	-0.909181293477084	66	0.527844075451276	0.527844075451276	32.1035548080828	2
1581	255	157	1.2373	6.16472234899675	10.0966339942008	0.391866278197419	-0.381337218025808	67	0.124309322468845	0.124309322468845	32.2278641305516	2
1591	255	158	1.2368	6.16229141674987	10.0990649264477	0.394297210444304	-0.257027895556963	68	0.503534752982448	0.503534752982448	32.7313988835341	2
1601	255	159	1.2285	6.12193794145162	10.1394184017459	0.434650685742549	0.246506857425485	69	1.66552036699219	1.66552036699219	34.3969192505263	2
1611	255	160	1.1963	5.9653859047524	10.2959704384451	0.591202722441768	1.91202722441768	70	1.02861611830902	1.02861611830902	35.4255353688353	2
1621	255	161	1.1772	5.8725242929215	10.3888320502761	0.684064334272669	2.94064334272669	71	0.785522893620796	0.785522893620796	36.2110582624561	2
1631	255	162	1.1631	5.80397200355942	10.4573843396381	0.752616623634749	3.72616623634749	72	0.430606785575984	0.430606785575984	36.6416650480321	2
1641	255	163	1.1563	5.77091132500182	10.4904450181957	0.785677302192347	4.15677302192347	73	-0.493147468239276	0.493147468239276	37.1348125162713	2
1651	255	164	1.1685	5.83022607182575	10.4311302713718	0.72636255536842	3.6636255536842	74	-0.707069505964915	0.707069505964915	37.8418820222363	2
1661	255	165	1.1851	5.91093302242224	10.3504233207753	0.645655604771928	2.95655604771928	75	-1.39259239958571	1.39259239958571	39.234474421822	2
1671	255	166	1.2158	6.06019226238081	10.2011640808167	0.496396364813357	1.56396364813357	76	-1.23215087129148	1.23215087129148	40.4666252931135	2
1681	255	167	1.2432	6.19340734950996	10.0679489936876	0.363181277684209	0.331812776842089	77	0.0319338970873084	0.0319338970873084	40.4985591902008	2
1691	255	168	1.2446	6.20021395980123	10.0611423833963	0.35637466739294	0.363746673929398	78	0.00276271012470852	0.00276271012470852	40.5013219003255	2
1701	255	169	1.2466	6.20993768878876	10.0514186544088	0.346650938405411	0.366509384054106	79	0.00762457461848109	0.00762457461848109	40.508946474944	2
1711	255	170	1.2485	6.21917523132691	10.0421811118706	0.337413395867259	0.374133958672587	80	-0.0458559348129461	0.0458559348129461	40.5548024097569	2
1721	255	171	1.2515	6.23376082480821	10.0275955183893	0.322827802385964	0.328278023859641	81	0.741766113176931	0.741766113176931	41.2965685229338	2
1731	255	172	1.2383	6.16958421349051	10.091772129707	0.387004413703657	1.07004413703657	82	1.0723728987529	1.0723728987529	42.3689414216867	2
1741	255	173	1.2183	6.07234692361522	10.1890094195823	0.484241703578947	2.14241703578947	83	-0.15767881816952	0.15767881816952	42.5266202398562	2
1751	255	174	1.2236	6.09811480543218	10.1632415377654	0.458473821761995	1.98473821761995	84	-2.22883309251321	2.22883309251321	44.7554533323695	2
1761	255	175	1.2715	6.3309981146835	9.93035822851406	0.225590512510674	-0.244094874893257	85	-0.352153397920103	0.352153397920103	45.1076067302896	2
1771	255	176	1.2808	6.37621345447551	9.88514288872205	0.180375172718664	-0.59624827281336	86	0.386850005132102	0.386850005132102	45.4944567354217	2
1781	255	177	1.2749	6.3475284539623	9.91382788923526	0.209060173231874	-0.209398267681258	87	-0.0409940703191736	0.0409940703191736	45.5354508057408	2
1791	255	178	1.2778	6.36162786099421	9.89972848220334	0.194960766199957	-0.250392338000432	88	0.216684747850346	0.216684747850346	45.7521355535912	2
1801	255	179	1.2754	6.34995938620918	9.91139695698837	0.206629240984991	-0.0337075901500852	89	-0.138231360194448	0.138231360194448	45.8903669137856	2
1811	255	180	1.2803	6.37378252222862	9.88757382096893	0.182806104965547	-0.171938950344533	90	-0.254916108044811	0.254916108044811	46.1452830218304	2
1821	255	181	1.2876	6.40927413303311	9.85208221016445	0.147314494161066	-0.426855058389344	91	-0.400772042857758	0.400772042857758	46.5460550646882	2
1831	255	182	1.2979	6.45935133731888	9.80200500587867	0.0972372898752898	-0.827627101247102	92	0.148618644937637	0.148618644937637	46.6946737096258	2
1841	255	183	1.2969	6.45448947282512	9.80686687037243	0.102099154369053	-0.679008456309465	93	1.38353222635385	1.38353222635385	48.0782059359797	2
1851	255	184	1.2705	6.32613625018973	9.93522009300782	0.230452377004438	0.70452377004438	94	0.406297463107175	0.406297463107175	48.4845033990869	2
1861	255	185	1.2642	6.29550650387902	9.96584983931854	0.261082123315155	1.11082123315155	95	0.28961271525681	0.28961271525681	48.7741161143437	2
1871	255	186	1.2603	6.27654523235333	9.98481111084422	0.280043394840837	1.40043394840836	96	-0.964748324134435	0.964748324134435	49.7388644384781	2
1881	255	187	1.2822	6.38302006476678	9.87833627843077	0.173568562427393	0.43568562427393	97	-1.20784154882265	1.20784154882265	50.9467059873008	2
1891	255	188	1.3091	6.51380421964904	9.74755212354851	0.0427844075451276	-0.772155924548724	98	-0.303534752982466	0.303534752982466	51.2502407402832	2
1901	255	189	1.3174	6.55415769494729	9.70719864825026	0.00243093224688096	-1.07569067753119	99	0.240994070319174	0.240994070319174	51.4912348106024	2
1911	255	190	1.3145	6.54005828791537	9.72129805528218	0.0165303392787983	-0.834696607212017	100	-0.0653033927879831	0.0653033927879831	51.5565382033904	2
1921	255	191	1.3179	6.55658862719417	9.70476771600338	0	-0.9	101	0.0999999999999999	0.0999999999999999	51.6565382033904	2
1931	255	192	1.3179	6.55658862719417	9.70476771600338	0	-0.8	102	0.148618644937637	0.148618644937637	51.805156848328	2
1941	255	193	1.3169	6.55172676270041	9.70962958049715	0.00486186449376369	-0.651381355062363	103	0.148618644937637	0.148618644937637	51.9537754932656	2
1951	255	194	1.3159	6.54686489820664	9.71449144499091	0.00972372898752738	-0.502762710124726	104	0.406297463107175	0.406297463107175	52.3600729563728	2
1961	255	195	1.3096	6.51623515189593	9.74512119130163	0.0403534752982448	-0.0964652470175516	105	0.907069505964915	0.907069505964915	53.2671424623377	2
1971	255	196	1.293	6.43552820129943	9.82582814189812	0.121060425894736	0.810604258947363	106	1.40784154882265	1.40784154882265	54.6749840111604	2
1981	255	197	1.2661	6.30474404641717	9.95661229678038	0.251844580777002	2.21844580777002	107	0.406297463107174	0.406297463107174	55.0812814742676	2
1991	255	198	1.2598	6.27411430010645	9.9872420430911	0.282474327087719	2.62474327087719	108	0.12430932246881	0.12430932246881	55.2055907967364	2
2001	255	199	1.2593	6.27168336785957	9.98967297533798	0.2849052593346	2.749052593346	109	0.124309322468845	0.124309322468845	55.3299001192052	2
2011	255	200	1.2588	6.26925243561269	9.99210390758487	0.287336191581485	2.87336191581485	110	NA	NA	NA	2
922	255	91	1.1255	5.62116589859387	10.6849195979463	1.23442739496681	1.44427394966815	1	0.289612715256811	0.289612715256811	0.289612715256811	3
932	255	92	1.1216	5.60220462706819	10.703880869472	1.2533886664925	1.73388666492496	2	0.0756906775311728	0.0756906775311728	0.365303392787983	3
942	255	93	1.1221	5.60463555931508	10.7014499372251	1.25095773424561	1.80957734245613	3	-0.0896127152568105	0.0896127152568105	0.454916108044794	3
952	255	94	1.126	5.62359683084076	10.6824886656994	1.23199646271993	1.71996462719932	4	0.0513813550623454	0.0513813550623454	0.506297463107139	3
962	255	95	1.127	5.62845869533452	10.6776268012057	1.22713459822617	1.77134598226167	5	-0.133369495700693	0.133369495700693	0.639666958807832	3
972	255	96	1.1318	5.65179564490459	10.6542898516356	1.2037976486561	1.63797648656097	6	0.1	0.1	0.739666958807832	3
982	255	97	1.1318	5.65179564490459	10.6542898516356	1.2037976486561	1.73797648656097	7	0.35767881816952	0.35767881816952	1.09734577697735	3
992	255	98	1.1265	5.62602776308764	10.6800577334525	1.22956553047305	2.09565530473049	8	0.148618644937655	0.148618644937655	1.24596442191501	3
1002	255	99	1.1255	5.62116589859387	10.6849195979463	1.23442739496681	2.24427394966815	9	-0.609832216089623	0.609832216089623	1.85579663800463	3
1012	255	100	1.1401	5.69214912020284	10.6139363763373	1.16344417335785	1.63444173357853	10	-0.211159327600929	0.211159327600929	2.06695596560556	3
1022	255	101	1.1465	5.72326505296293	10.5828204435773	1.13232824059776	1.4232824059776	11	-0.327844075451276	0.327844075451276	2.39480004105683	3
1032	255	102	1.1553	5.76604946050806	10.5400360360321	1.08954383305263	1.09543833052632	12	-0.0653033927880009	0.0653033927880009	2.46010343384484	3
1042	255	103	1.1587	5.78257979978686	10.5235056967533	1.07301349377383	1.03013493773832	13	0.1	0.1	2.56010343384484	3
1052	255	104	1.1587	5.78257979978686	10.5235056967533	1.07301349377383	1.13013493773832	14	-0.186850005132121	0.186850005132121	2.74695343897696	3
1062	255	105	1.1646	5.81126480030007	10.4948206962401	1.04432849326062	0.9432849326062	15	0.294474579750583	0.294474579750583	3.04142801872754	3
1072	255	106	1.1606	5.79181734232501	10.5142681542152	1.06377595123568	1.23775951235678	16	0.0756906775311905	0.0756906775311905	3.11711869625873	3
1082	255	107	1.1611	5.79424827457189	10.5118372219683	1.0613450189888	1.31345018988797	17	0.1	0.1	3.21711869625873	3
1092	255	108	1.1611	5.79424827457189	10.5118372219683	1.0613450189888	1.41345018988797	18	0.527844075451276	0.527844075451276	3.74496277171001	3
1102	255	109	1.1523	5.75146386702677	10.5546216295134	1.10412942653392	1.94129426533925	19	0.313922037725638	0.313922037725638	4.05888480943564	3
1112	255	110	1.1479	5.7300716632542	10.576013833286	1.12552163030649	2.25521630306489	20	-0.259777972538566	0.259777972538566	4.31866278197421	3
1122	255	111	1.1553	5.76604946050806	10.5400360360321	1.08954383305263	1.99543833052632	21	-0.113922037725638	0.113922037725638	4.43258481969985	3
1132	255	112	1.1597	5.78744166428062	10.5186438322596	1.06815162928007	1.88151629280068	22	0.1	0.1	4.53258481969985	3
1142	255	113	1.1597	5.78744166428062	10.5186438322596	1.06815162928007	1.98151629280068	23	-0.0653033927880009	0.0653033927880009	4.59788821248785	3
1152	255	114	1.1631	5.80397200355942	10.5021134929808	1.05162129000127	1.91621290001268	24	-0.65845086102726	0.65845086102726	5.25633907351511	3
1162	255	115	1.1787	5.87981708966215	10.426268406878	0.975776203898542	1.25776203898542	25	-0.37646272038893	0.37646272038893	5.63280179390404	3
1172	255	116	1.1885	5.92746336170104	10.3786221348391	0.928129931859649	0.881299318596492	26	0.0756906775311716	0.0756906775311716	5.70849247143521	3
1182	255	117	1.189	5.92989429394792	10.3761912025923	0.925698999612766	0.956989996127664	27	0.172927967406482	0.172927967406482	5.88142043884169	3
1192	255	118	1.1875	5.92260149720728	10.3834839993329	0.932991796353415	1.12991796353415	28	-0.0653033927880187	0.0653033927880187	5.94672383162971	3
1202	255	119	1.1909	5.93913183648608	10.3669536600541	0.916461457074613	1.06461457074613	29	0.1	0.1	6.04672383162971	3
1212	255	120	1.1909	5.93913183648608	10.3669536600541	0.916461457074613	1.16461457074613	30	0.148618644937655	0.148618644937655	6.19534247656737	3
1222	255	121	1.1899	5.93426997199231	10.3718155245479	0.921323321568378	1.31323321568378	31	0.313922037725638	0.313922037725638	6.50926451429301	3
1232	255	122	1.1855	5.91287776821975	10.3932077283204	0.942715525340942	1.62715525340942	32	0.430606785576002	0.430606785576002	6.93987129986901	3
1242	255	123	1.1787	5.87981708966215	10.426268406878	0.975776203898542	2.05776203898542	33	0.338231360194448	0.338231360194448	7.27810266006346	3
1252	255	124	1.1738	5.8559939536427	10.4500915428975	0.999599339917987	2.39599339917987	34	0.0756906775311905	0.0756906775311905	7.35379333759465	3
1262	255	125	1.1743	5.85842488588958	10.4476606106506	0.997168407671106	2.47168407671106	35	-0.303534752982466	0.303534752982466	7.65732809057711	3
1272	255	126	1.1826	5.89877836118783	10.4073071353524	0.956814932372859	2.16814932372859	36	-0.211159327600929	0.211159327600929	7.86848741817804	3
1282	255	127	1.189	5.92989429394792	10.3761912025923	0.925698999612766	1.95698999612766	37	0.172927967406482	0.172927967406482	8.04141538558452	3
1292	255	128	1.1875	5.92260149720728	10.3834839993329	0.932991796353415	2.12991796353415	38	-0.0409940703191736	0.0409940703191736	8.0824094559037	3
1302	255	129	1.1904	5.93670090423919	10.369384592301	0.918892389321497	2.08892389321497	39	0.338231360194446	0.338231360194446	8.42064081609814	3
1312	255	130	1.1855	5.91287776821975	10.3932077283204	0.942715525340942	2.42715525340942	40	0.381988140638348	0.381988140638348	8.80262895673649	3
1322	255	131	1.1797	5.88467895415591	10.4214065423843	0.970914339404777	2.80914339404777	41	-0.303534752982467	0.303534752982467	9.10616370971896	3
1332	255	132	1.188	5.92503242945416	10.381053067086	0.93056086410653	2.5056086410653	42	-0.468838145770449	0.468838145770449	9.57500185548941	3
1342	255	133	1.1997	5.9819162440312	10.324169252509	0.873677049529485	2.03677049529485	43	-0.376462720388913	0.376462720388913	9.95146457587832	3
1352	255	134	1.2095	6.0295625160701	10.2765229804701	0.826030777490594	1.66030777490594	44	0.00762457461846333	0.00762457461846333	9.95908915049678	3
1362	255	135	1.2114	6.03880005860825	10.2672854379319	0.81679323495244	1.6679323495244	45	0.0270720325935359	0.0270720325935359	9.98616118309032	3
1372	255	136	1.2129	6.0460928553489	10.2599926411913	0.809500438211794	1.69500438211794	46	0.265303392788001	0.265303392788001	10.2514645758783	3
1382	255	137	1.2095	6.0295625160701	10.2765229804701	0.826030777490594	1.96030777490594	47	0.172927967406464	0.172927967406464	10.4243925432848	3
1392	255	138	1.208	6.02226971932945	10.2838157772107	0.83332357423124	2.1332357423124	48	-0.0409940703191731	0.0409940703191731	10.465386613604	3
1402	255	139	1.2109	6.03636912636137	10.2697163701788	0.819224167199323	2.09224167199323	49	0.0270720325935354	0.0270720325935354	10.4924586461975	3
1412	255	140	1.2124	6.04366192310201	10.2624235734382	0.811931370458677	2.11931370458677	50	0.0756906775311732	0.0756906775311732	10.5681493237287	3
1422	255	141	1.2129	6.0460928553489	10.2599926411913	0.809500438211794	2.19500438211794	51	0.338231360194465	0.338231360194465	10.9063806839231	3
1432	255	142	1.208	6.02226971932945	10.2838157772107	0.83332357423124	2.5332357423124	52	0.28961271525681	0.28961271525681	11.1959933991799	3
1442	255	143	1.2041	6.00330844780377	10.3027770487364	0.852284845756921	2.82284845756921	53	-0.444528823301622	0.444528823301622	11.6405222224816	3
1452	255	144	1.2153	6.05776133013393	10.2483241664063	0.797831963426759	2.37831963426759	54	-0.327844075451276	0.327844075451276	11.9683662979328	3
1462	255	145	1.2241	6.10054573767906	10.2055397588611	0.755047555881632	2.05047555881632	55	-0.162540682663275	0.162540682663275	12.1309069805961	3
1472	255	146	1.2295	6.12679980594539	10.1792856905948	0.728793487615304	1.88793487615304	56	0.338231360194448	0.338231360194448	12.4691383407906	3
1482	255	147	1.2246	6.10297666992594	10.2031088266142	0.752616623634749	2.22616623634749	57	-0.186850005132102	0.186850005132102	12.6559883459227	3
1492	255	148	1.2305	6.13166167043915	10.174423826101	0.723931623121539	2.03931623121539	58	-0.181988140638347	0.181988140638347	12.837976486561	3
1502	255	149	1.2363	6.15986048450298	10.1462250120372	0.695732809057704	1.85732809057704	59	-0.0653033927879831	0.0653033927879831	12.903279879349	3
1512	255	150	1.2397	6.17639082378178	10.1296946727584	0.679202469778906	1.79202469778906	60	0.0513813550623454	0.0513813550623454	12.9546612344113	3
1522	255	151	1.2407	6.18125268827555	10.1248328082646	0.67434060528514	1.8434060528514	61	-0.0458559348129284	0.0458559348129284	13.0005171692243	3
1532	255	152	1.2437	6.19583828175684	10.1102472147833	0.659755011803847	1.79755011803847	62	-0.230606785576002	0.230606785576002	13.2311239548003	3
1542	255	153	1.2505	6.22889896031444	10.0771865362257	0.626694333246247	1.56694333246247	63	-0.303534752982431	0.303534752982431	13.5346587077827	3
1552	255	154	1.2588	6.26925243561269	10.0368330609275	0.586340857948004	1.26340857948004	64	-0.0896127152568282	0.0896127152568282	13.6242714230395	3
1562	255	155	1.2627	6.28821370713837	10.0178717894018	0.567379586422321	1.17379586422321	65	0.148618644937637	0.148618644937637	13.7728900679772	3
1572	255	156	1.2617	6.2833518426446	10.0227336538956	0.572241450916085	1.32241450916085	66	-0.0896127152568105	0.0896127152568105	13.862502783234	3
1582	255	157	1.2656	6.30231311417029	10.0037723823699	0.553280179390404	1.23280179390404	67	0.503534752982449	0.503534752982449	14.3660375362164	3
1592	255	158	1.2573	6.26195963887204	10.0441258576681	0.593633654688649	1.73633654688649	68	0.552153397920102	0.552153397920102	14.9181909341365	3
1602	255	159	1.248	6.21674429908003	10.0893411974602	0.638848994480659	2.28848994480659	69	0.834141538558433	0.834141538558433	15.752332472695	3
1612	255	160	1.2329	6.14333014522419	10.162755351316	0.712263148336502	3.12263148336502	70	0.979997473371396	0.979997473371396	16.7323299460664	3
1622	255	161	1.2148	6.05533039788705	10.2507550986531	0.800262895673642	4.10262895673642	71	-0.56607543564574	0.56607543564574	17.2984053817121	3
1632	255	162	1.2285	6.12193794145162	10.1841475550886	0.733655352109068	3.53655352109068	72	-0.541766113176932	0.541766113176932	17.840171494889	3
1642	255	163	1.2417	6.18611455276931	10.1199709437709	0.669478740791375	2.99478740791375	73	-0.634141538558432	0.634141538558432	18.4743130334475	3
1652	255	164	1.2568	6.25952870662516	10.046556789915	0.596064586935531	2.36064586935531	74	-0.279225430513622	0.279225430513622	18.7535384639611	3
1662	255	165	1.2646	6.29745124967652	10.0086342468637	0.558142043884169	2.08142043884169	75	-0.211159327600947	0.211159327600947	18.964697791562	3
1672	255	166	1.271	6.32856718243661	9.97751831410357	0.527026111124075	1.87026111124075	76	-0.279225430513621	0.279225430513621	19.2439232220757	3
1682	255	167	1.2788	6.36648972548798	9.93959577105221	0.489103568072712	1.59103568072712	77	-0.186850005132102	0.186850005132102	19.4307732272078	3
1692	255	168	1.2847	6.39517472600119	9.910910770539	0.460418567559502	1.40418567559502	78	0.172927967406464	0.172927967406464	19.6037011946142	3
1702	255	169	1.2832	6.38788192926054	9.91820356727964	0.467711364300149	1.57711364300149	79	-0.016684747850364	0.016684747850364	19.6203859424646	3
1712	255	170	1.2856	6.39955040404558	9.90653509249461	0.456042889515112	1.56042889515112	80	0.289612715256828	0.289612715256828	19.9099986577214	3
1722	255	171	1.2817	6.3805891325199	9.92549636402029	0.475004161040795	1.85004161040795	81	0.620219500832794	0.620219500832794	20.5302181585542	3
1732	255	172	1.271	6.32856718243661	9.97751831410357	0.527026111124075	2.47026111124075	82	0.289612715256828	0.289612715256828	20.819830873811	3
1742	255	173	1.2671	6.30960591091093	9.99647958562925	0.545987382649757	2.75987382649757	83	-0.590384758114568	0.590384758114568	21.4102156319256	3
1752	255	174	1.2813	6.37864438672239	9.9274411098178	0.476948906838301	2.16948906838301	84	-0.512594926214331	0.512594926214331	21.9228105581399	3
1762	255	175	1.2939	6.43990387934382	9.86618161719636	0.415689414216867	1.65689414216867	85	-0.113922037725638	0.113922037725638	22.0367325958656	3
1772	255	176	1.2983	6.46129608311639	9.8447894134238	0.394297210444304	1.54297210444304	86	-0.113922037725638	0.113922037725638	22.1506546335912	3
1782	255	177	1.3027	6.48268828688895	9.82339720965123	0.37290500667174	1.4290500667174	87	-0.37646272038893	0.37646272038893	22.5271173539801	3
1792	255	178	1.3125	6.53033455892784	9.77575093761234	0.325258734632847	1.05258734632847	88	0.0270720325935359	0.0270720325935359	22.5541893865737	3
1802	255	179	1.314	6.53762735566849	9.7684581408717	0.3179659378922	1.079659378922	89	0.0999999999999999	0.0999999999999999	22.6541893865737	3
1812	255	180	1.314	6.53762735566849	9.7684581408717	0.3179659378922	1.179659378922	90	-0.206297463107175	0.206297463107175	22.8604868496808	3
1822	255	181	1.3203	6.56825710197921	9.73782839456098	0.287336191581483	0.973361915814829	91	0.362540682663293	0.362540682663293	23.2230275323441	3
1832	255	182	1.3149	6.54200303371288	9.76408246282731	0.313590259847812	1.33590259847812	92	0.00276271012470808	0.00276271012470808	23.2257902424688	3
1842	255	183	1.3169	6.55172676270041	9.75435873383978	0.303866530860283	1.33866530860283	93	-0.0166847478503462	0.0166847478503462	23.2424749903192	3
1852	255	184	1.3193	6.56339523748544	9.74269025905474	0.292198056075248	1.32198056075248	94	0.240994070319174	0.240994070319174	23.4834690606384	3
1862	255	185	1.3164	6.54929583045352	9.75678966608666	0.306297463107166	1.56297463107166	95	-0.0896127152568285	0.0896127152568285	23.5730817758952	3
1872	255	186	1.3203	6.56825710197921	9.73782839456098	0.287336191581483	1.47336191581483	96	-0.186850005132102	0.186850005132102	23.7599317810273	3
1882	255	187	1.3262	6.59694210249242	9.70914339404777	0.258651191068273	1.28651191068273	97	0.0756906775311905	0.0756906775311905	23.8356224585585	3
1892	255	188	1.3267	6.5993730347393	9.70671246180089	0.256220258821392	1.36220258821392	98	0.12430932246881	0.12430932246881	23.9599317810273	3
1902	255	189	1.3262	6.59694210249242	9.70914339404777	0.258651191068273	1.48651191068273	99	-0.157678818169502	0.157678818169502	24.1176105991968	3
1912	255	190	1.3315	6.62270998430937	9.68337551223082	0.232883309251323	1.32883309251323	100	-0.0215466123441188	0.0215466123441188	24.1391572115409	3
1922	255	191	1.334	6.63486464554378	9.67122085099641	0.220728648016911	1.30728648016911	101	-0.0653033927880011	0.0653033927880011	24.2044606043289	3
1932	255	192	1.3374	6.65139498482258	9.65469051171761	0.204198308738111	1.24198308738111	102	-0.138231360194465	0.138231360194465	24.3426919645234	3
1942	255	193	1.3423	6.67521812084203	9.63086737569816	0.180375172718664	1.10375172718664	103	0.0513813550623632	0.0513813550623632	24.3940733195858	3
1952	255	194	1.3433	6.68007998533579	9.6260055112044	0.1755133082249	1.155133082249	104	-0.327844075451293	0.327844075451293	24.721917395037	3
1962	255	195	1.3521	6.72286439288092	9.58322110365927	0.132728900679771	0.827289006797709	105	0.0999999999999999	0.0999999999999999	24.821917395037	3
1972	255	196	1.3521	6.72286439288092	9.58322110365927	0.132728900679771	0.927289006797709	106	-0.206297463107157	0.206297463107157	25.0282148581442	3
1982	255	197	1.3584	6.75349413919163	9.55259135734855	0.102099154369055	0.720991543690553	107	-0.206297463107157	0.206297463107157	25.2345123212514	3
1992	255	198	1.3647	6.78412388550235	9.52196161103783	0.0714694080583396	0.514694080583396	108	-0.400772042857758	0.400772042857758	25.6352843641091	3
2002	255	199	1.375	6.83420108978813	9.47188440675206	0.0213922037725638	0.113922037725638	109	-0.113922037725638	0.113922037725638	25.7492064018348	3
2012	255	200	1.3794	6.85559329356069	9.4504922029795	0	0	110	NA	NA	NA	3
