# Supplementary material for: Assessment of crusting effects on interrill erosion by laser scanning
Source: PeerJ. 2020 Jan 31;8:e8487. doi: 10.7717/peerj.8487 (PMC6996510; doi:10.7717/peerj.8487)
Supplement: Data S1 — Each has two transects and four subplots. [file peerj-08-8487-s001.zip › raw data for uploading/cs4transectaright.txt]

x	y	z	cal	h	h2	h0mm	code	deltah	absh	cumsumh	number
312	255	311	1.2544	6.24786023184012	10.0203027216487	0.118629493647855	1.18629493647855	1	0.327844075451258	0.327844075451258	0.327844075451258	1
313	255	312	1.2456	6.205075824295	10.0630871291938	0.161413901192981	1.51413901192981	2	0.0896127152568107	0.0896127152568107	0.417456790708069	1
314	255	313	1.2417	6.18611455276931	10.0820484007195	0.180375172718662	1.60375172718662	3	-0.289612715256811	0.289612715256811	0.707069505964879	1
315	255	314	1.2456	6.205075824295	10.0630871291938	0.161413901192981	1.31413901192981	4	-0.124309322468827	0.124309322468827	0.831378828433707	1
316	255	315	1.2461	6.20750675654188	10.0606561969469	0.158982968946098	1.18982968946098	5	0.138231360194465	0.138231360194465	0.969610188628172	1
317	255	316	1.2412	6.18368362052243	10.0844793329664	0.182806104965545	1.32806104965545	6	-0.430606785575984	0.430606785575984	1.40021697420416	1
318	255	317	1.248	6.21674429908003	10.0514186544088	0.149745426407947	0.897454264079465	7	-0.0319338970872907	0.0319338970872907	1.43215087129145	1
319	255	318	1.2466	6.20993768878876	10.0582252647001	0.156552036699217	0.865520366992175	8	-0.1	0.1	1.53215087129145	1
320	255	319	1.2466	6.20993768878876	10.0582252647001	0.156552036699217	0.765520366992175	9	-0.0027627101247083	0.0027627101247083	1.53491358141616	1
321	255	320	1.2446	6.20021395980123	10.0679489936876	0.166275765686747	0.762757656867466	10	0.0896127152568105	0.0896127152568105	1.62452629667297	1
322	255	321	1.2407	6.18125268827555	10.0869102652133	0.185237037212428	0.852370372124277	11	0.0896127152568283	0.0896127152568283	1.71413901192979	1
323	255	322	1.2368	6.16229141674987	10.105871536739	0.204198308738111	0.941983087381105	12	0.279225430513621	0.279225430513621	1.99336444244342	1
324	255	323	1.229	6.1243688736985	10.1437940797903	0.242120851789473	1.22120851789473	13	0.186850005132102	0.186850005132102	2.18021444757552	1
325	255	324	1.2231	6.09568387318529	10.1724790803035	0.270805852302683	1.40805852302683	14	-0.1	0.1	2.28021444757552	1
326	255	325	1.2231	6.09568387318529	10.1724790803035	0.270805852302683	1.30805852302683	15	-1.67038223148593	1.67038223148593	3.95059667906145	1
327	255	326	1.2554	6.25272209633389	10.0154408571549	0.11376762915409	-0.362323708459101	16	-1.2376762915409	1.2376762915409	5.18827297060235	1
328	255	327	1.2788	6.36648972548798	9.90167322800084	0	-1.6	17	1.37314494161066	1.37314494161066	6.561417912213	1
329	255	328	1.2485	6.21917523132691	10.0489877221619	0.147314494161066	-0.226855058389344	18	0.634141538558433	0.634141538558433	7.19555945077143	1
330	255	329	1.2334	6.14576107747107	10.1224018760178	0.220728648016909	0.407286480169088	19	0.0896127152568282	0.0896127152568282	7.28517216602826	1
331	255	330	1.2295	6.12679980594539	10.1413631475434	0.239689919542592	0.496899195425917	20	0.230606785575984	0.230606785575984	7.51577895160425	1
332	255	331	1.2227	6.09373912738779	10.174423826101	0.27275059810019	0.727505981001901	21	0.186850005132085	0.186850005132085	7.70262895673633	1
333	255	332	1.2168	6.06505412687458	10.2031088266142	0.301435598613399	0.914355986133985	22	-0.386850005132084	0.386850005132084	8.08947896186842	1
334	255	333	1.2227	6.09373912738779	10.174423826101	0.27275059810019	0.527505981001901	23	0.138231360194465	0.138231360194465	8.22771032206288	1
335	255	334	1.2178	6.06991599136834	10.1982469621205	0.296573734119637	0.665737341196366	24	-0.338231360194465	0.338231360194465	8.56594168225735	1
336	255	335	1.2227	6.09373912738779	10.174423826101	0.27275059810019	0.327505981001901	25	-1.37867036186009	1.37867036186009	9.94461204411744	1
337	255	336	1.249	6.22160616357379	10.046556789915	0.144883561914181	-1.05116438085819	26	0.541766113176931	0.541766113176931	10.4863781572944	1
338	255	337	1.2358	6.1574295522561	10.1107334012327	0.209060173231874	-0.509398267681258	27	1.22728900679771	1.22728900679771	11.7136671640921	1
339	255	338	1.2085	6.02470065157633	10.2434623019125	0.341789073911645	0.717890739116451	28	0.590384758114568	0.590384758114568	12.3040519222066	1
340	255	339	1.1943	5.95566217576487	10.3125007777239	0.410827549723102	1.30827549723102	29	0.0166847478503644	0.0166847478503644	12.320736670057	1
341	255	340	1.1919	5.94399370097984	10.324169252509	0.422496024508138	1.32496024508138	30	0.279225430513621	0.279225430513621	12.5999621005706	1
342	255	341	1.1841	5.90607115792848	10.3620917955603	0.460418567559501	1.60418567559501	31	-0.00276271012470852	0.00276271012470852	12.6027248106953	1
343	255	342	1.1821	5.89634742894095	10.3718155245479	0.47014229654703	1.6014229654703	32	-0.313922037725656	0.313922037725656	12.916646848421	1
344	255	343	1.1865	5.91773963271351	10.3504233207753	0.448750092774464	1.28750092774464	33	0.206297463107192	0.206297463107192	13.1229443115282	1
345	255	344	1.1802	5.88710988640279	10.381053067086	0.479379839085183	1.49379839085183	34	-0.785522893620814	0.785522893620814	13.908467205149	1
346	255	345	1.1943	5.95566217576487	10.3125007777239	0.410827549723102	0.70827549723102	35	-3.18728395354049	3.18728395354049	17.0957511586895	1
347	255	346	1.2578	6.26439057111892	10.0037723823699	0.102099154369053	-2.47900845630947	36	-0.741766113176913	0.741766113176913	17.8375172718664	1
348	255	347	1.271	6.32856718243661	9.9395957710522	0.0379225430513621	-3.22077456948638	37	1.99060173231876	1.99060173231876	19.8281190041852	1
349	255	348	1.228	6.11950700920474	10.1486559442841	0.246982716283238	-1.23017283716762	38	0.823754253815261	0.823754253815261	20.6518732580004	1
350	255	349	1.209	6.02713158382321	10.2410313696656	0.339358141664764	-0.406418583352358	39	-1.64121104452337	1.64121104452337	22.2930843025238	1
351	255	350	1.2407	6.18125268827555	10.0869102652133	0.185237037212428	-2.04762962787572	40	-0.454916108044811	0.454916108044811	22.7480004105686	1
352	255	351	1.248	6.21674429908003	10.0514186544088	0.149745426407947	-2.50254573592053	41	1.46552036699217	1.46552036699217	24.2135207775608	1
353	255	352	1.2158	6.06019226238081	10.207970691108	0.306297463107164	-1.03702536892836	42	0.566075435645759	0.566075435645759	24.7795962132065	1
354	255	353	1.2021	5.99358471881624	10.2745782346726	0.37290500667174	-0.470949933282601	43	-0.625081365326585	0.625081365326585	25.4046775785331	1
355	255	354	1.2129	6.0460928553489	10.2220700981399	0.320396870139081	-1.09603129860919	44	-0.882760183496087	0.882760183496087	26.2874377620292	1
356	255	355	1.229	6.1243688736985	10.1437940797903	0.242120851789473	-1.97879148210527	45	-0.741766113176914	0.741766113176914	27.0292038752061	1
357	255	356	1.2422	6.1885454850162	10.0796174684726	0.177944240471781	-2.72055759528219	46	0.828616118309016	0.828616118309016	27.8578199935151	1
358	255	357	1.2231	6.09568387318529	10.1724790803035	0.270805852302683	-1.89194147697317	47	0.823754253815261	0.823754253815261	28.6815742473304	1
359	255	358	1.2041	6.00330844780377	10.2648545056851	0.363181277684209	-1.06818722315791	48	0.18685000513212	0.18685000513212	28.8684242524625	1
360	255	359	1.1982	5.97462344729056	10.2935395061983	0.391866278197421	-0.881337218025791	49	-0.717456790708104	0.717456790708104	29.5858810431706	1
361	255	360	1.2109	6.03636912636137	10.2317938271275	0.330120599126611	-1.59879400873389	50	-1.05292544077784	1.05292544077784	30.6388064839485	1
362	255	361	1.2305	6.13166167043915	10.1365012830497	0.234828055048826	-2.65171944951174	51	-0.809832216089623	0.809832216089623	31.4486387000381	1
363	255	362	1.2451	6.20264489204811	10.0655180614407	0.163844833439864	-3.46155166560136	52	-0.00762457461848109	0.00762457461848109	31.4562632746566	1
364	255	363	1.2432	6.19340734950996	10.0747556039789	0.173082375978016	-3.46917624021984	53	0.663312725521032	0.663312725521032	32.1195760001776	1
365	255	364	1.2275	6.11707607695786	10.151086876531	0.249413648530119	-2.80586351469881	54	0.682760183496087	0.682760183496087	32.8023361836737	1
366	255	365	1.2114	6.03880005860825	10.2293628948806	0.327689666879728	-2.12310333120272	55	0.799444931346451	0.799444931346451	33.6017811150201	1
367	255	366	1.1929	5.9488555654736	10.3193073880152	0.417634160014373	-1.32365839985627	56	0.259777972538566	0.259777972538566	33.8615590875587	1
368	255	367	1.1855	5.91287776821975	10.3552851852691	0.45361195726823	-1.0638804273177	57	0.254916108044811	0.254916108044811	34.1164751956035	1
369	255	368	1.1782	5.87738615741527	10.3907767960736	0.489103568072711	-0.808964319272893	58	-0.338231360194446	0.338231360194446	34.454706555798	1
370	255	369	1.1831	5.90120929343471	10.3669536600541	0.465280432053266	-1.14719567946734	59	-0.858450861027278	0.858450861027278	35.3131574168252	1
371	255	370	1.1987	5.97705437953744	10.2911085739514	0.389435345950538	-2.00564654049462	60	-1.689829689461	1.689829689461	37.0029871062862	1
372	255	371	1.2314	6.13603734848354	10.1321256050053	0.230452377004438	-3.69547622995562	61	0.206297463107175	0.206297463107175	37.2092845693934	1
373	255	372	1.2251	6.10540760217282	10.162755351316	0.261082123315155	-3.48917876684845	62	0.279225430513621	0.279225430513621	37.488509999907	1
374	255	373	1.2173	6.06748505912146	10.2006778943674	0.299004666366518	-3.20995333633482	63	-0.0756906775311901	0.0756906775311901	37.5642006774382	1
375	255	374	1.2168	6.06505412687458	10.2031088266142	0.301435598613399	-3.28564401386601	64	0.517456790708104	0.517456790708104	38.0816574681463	1
376	255	375	1.2041	6.00330844780377	10.2648545056851	0.363181277684209	-2.76818722315791	65	-0.313922037725638	0.313922037725638	38.395579505872	1
377	255	376	1.2085	6.02470065157633	10.2434623019125	0.341789073911645	-3.08210926088355	66	-0.834141538558433	0.834141538558433	39.2297210444304	1
378	255	377	1.2236	6.09811480543218	10.1700481480566	0.268374920055802	-3.91625079944198	67	-0.362540682663292	0.362540682663292	39.5922617270937	1
379	255	378	1.229	6.1243688736985	10.1437940797903	0.242120851789473	-4.27879148210527	68	1.01336696907209	1.01336696907209	40.6056286961658	1
380	255	379	1.2061	6.0130321767913	10.2551307766975	0.353457548696682	-3.26542451303319	69	0.449390687795377	0.449390687795377	41.0550193839612	1
381	255	380	1.1948	5.95809310801176	10.3100698454771	0.408396617476219	-2.81603382523781	70	0.444528823301622	0.444528823301622	41.4995482072628	1
382	255	381	1.1836	5.90364022568159	10.3645227278072	0.462849499806381	-2.37150500193619	71	1.03767629154092	1.03767629154092	42.5372244988037	1
383	255	382	1.1602	5.7898725965275	10.4782903569613	0.576617128960473	-1.33382871039527	72	0.186850005132084	0.186850005132084	42.7240745039358	1
384	255	383	1.1543	5.76118759601429	10.5069753574745	0.605302129473682	-1.14697870526318	73	-0.362540682663257	0.362540682663257	43.086615186599	1
385	255	384	1.1597	5.78744166428062	10.4807212892082	0.579048061207356	-1.50951938792644	74	-1.26198561400974	1.26198561400974	44.3486008006088	1
386	255	385	1.1836	5.90364022568159	10.3645227278072	0.462849499806381	-2.77150500193619	75	-0.979997473371361	0.979997473371361	45.3285982739801	1
387	255	386	1.2017	5.99163997301873	10.2765229804701	0.374849752469245	-3.75150247530755	76	-0.381988140638347	0.381988140638347	45.7105864146185	1
388	255	387	1.2075	6.01983878708257	10.2483241664063	0.346650938405411	-4.13349061594589	77	-0.435468650069757	0.435468650069757	46.1460550646882	1
389	255	388	1.2144	6.05338565208954	10.2147773013993	0.313104073398435	-4.56895926601565	78	1.09115680097231	1.09115680097231	47.2372118656606	1
390	255	389	1.1899	5.93426997199231	10.3338929814965	0.432219753495666	-3.47780246504334	79	0.303534752982466	0.303534752982466	47.540746618643	1
391	255	390	1.1816	5.89391649669407	10.3742464567948	0.472573228793912	-3.17426771206088	80	-0.172927967406464	0.172927967406464	47.7136745860495	1
392	255	391	1.1831	5.90120929343471	10.3669536600541	0.465280432053266	-3.34719567946734	81	-0.124309322468845	0.124309322468845	47.8379839085183	1
393	255	392	1.1836	5.90364022568159	10.3645227278072	0.462849499806381	-3.47150500193619	82	-0.192375425381519	0.192375425381519	48.0303593338999	1
394	255	393	1.1855	5.91287776821975	10.3552851852691	0.45361195726823	-3.66388042731771	83	-0.197237289875274	0.197237289875274	48.2275966237751	1
395	255	394	1.1875	5.92260149720728	10.3455614562815	0.443888228280702	-3.86111771719298	84	0.089612715256794	0.089612715256794	48.3172093390319	1
396	255	395	1.1836	5.90364022568159	10.3645227278072	0.462849499806381	-3.77150500193618	85	0.0653033927880182	0.0653033927880182	48.3825127318199	1
397	255	396	1.1802	5.88710988640279	10.381053067086	0.479379839085183	-3.70620160914817	86	-0.168066102912709	0.168066102912709	48.5505788347326	1
398	255	397	1.1816	5.89391649669407	10.3742464567948	0.472573228793912	-3.87426771206088	87	-0.313922037725638	0.313922037725638	48.8645008724583	1
399	255	398	1.186	5.91530870046663	10.3528542530222	0.451181025021349	-4.18818974978651	88	-1.02861611830903	1.02861611830903	49.8931169907673	1
400	255	399	1.2051	6.00817031229753	10.2599926411913	0.358319413190445	-5.21680586809555	89	-0.240994070319174	0.240994070319174	50.1341110610865	1
401	255	400	1.208	6.02226971932945	10.2458932341594	0.344220006158528	-5.45779993841472	90	0.420219500832813	0.420219500832813	50.5543305619193	1
402	255	401	1.1973	5.97024776924617	10.2979151842427	0.396241956241809	-5.03758043758191	91	1.6113763018051	1.6113763018051	52.1657068637244	1
403	255	402	1.1621	5.79911013906566	10.4690528144232	0.567379586422319	-3.42620413577681	92	2.01004919029381	2.01004919029381	54.1757560540182	1
404	255	403	1.1187	5.58810522003628	10.6800577334525	0.778384505451701	-1.41615494548299	93	0.37646272038893	0.37646272038893	54.5522187744072	1
405	255	404	1.1089	5.54045894799738	10.7277040054914	0.826030777490594	-1.03969222509406	94	0.021546612344101	0.021546612344101	54.5737653867513	1
406	255	405	1.1064	5.52830428676297	10.7398586667258	0.838185438725004	-1.01814561274996	95	-0.552153397920103	0.552153397920103	55.1259187846714	1
407	255	406	1.1157	5.57351962655498	10.6946433269338	0.792970098932994	-1.57029901067006	96	-0.454916108044811	0.454916108044811	55.5808348927162	1
408	255	407	1.123	5.60901123735946	10.6591517161294	0.757478488128513	-2.02521511871487	97	0.254916108044811	0.254916108044811	55.835751000761	1
409	255	408	1.1157	5.57351962655498	10.6946433269338	0.792970098932994	-1.77029901067006	98	0.775135608877624	0.775135608877624	56.6108866096386	1
410	255	409	1.0977	5.48600606566722	10.7821568878216	0.880483659820756	-0.995163401792438	99	-0.0270720325935359	0.0270720325935359	56.6379586422321	1
411	255	410	1.0962	5.47871326892657	10.7894496845622	0.887776456561403	-1.02223543438597	100	-0.0513813550623632	0.0513813550623632	56.6893399972945	1
412	255	411	1.0952	5.47385140443281	10.794311549056	0.892638321055166	-1.07361678944834	101	-0.435468650069757	0.435468650069757	57.1248086473643	1
413	255	412	1.1021	5.50739826943979	10.760764684049	0.859091456048191	-1.50908543951809	102	-0.736904248683141	0.736904248683141	57.8617128960474	1
414	255	413	1.1152	5.5710886943081	10.6970742591807	0.795401031179876	-2.24598968820124	103	-0.931378828433742	0.931378828433742	58.7930917244811	1
415	255	414	1.1323	5.65422657715147	10.6139363763373	0.712263148336502	-3.17736851663498	104	-0.503534752982449	0.503534752982449	59.2966264774636	1
416	255	415	1.1406	5.69458005244972	10.5735829010391	0.671909673038257	-3.68090326961743	105	-0.0756906775311728	0.0756906775311728	59.3723171549948	1
417	255	416	1.1401	5.69214912020284	10.576013833286	0.67434060528514	-3.7565939471486	106	-0.197237289875292	0.197237289875292	59.5695544448701	1
418	255	417	1.1421	5.70187284919037	10.5662901042985	0.664616876297611	-3.95383123702389	107	-0.931378828433743	0.931378828433743	60.5009332733038	1
419	255	418	1.1592	5.78501073203374	10.4831522214551	0.581478993454237	-4.88521006545763	108	-1.18905764660324	1.18905764660324	61.689990919907	1
420	255	419	1.1816	5.89391649669407	10.3742464567948	0.472573228793912	-6.07426771206088	109	-0.931378828433742	0.931378828433742	62.6213697483408	1
421	255	420	1.1987	5.97705437953744	10.2911085739514	0.389435345950538	-7.00564654049462	110	NA	NA	NA	1
3121	255	311	1.2856	6.39955040404558	9.86180593915197	0.0335468650069757	0.335468650069757	1	0.44452882330164	0.44452882330164	0.44452882330164	2
3131	255	312	1.2744	6.34509752171541	9.91625882148214	0.0879997473371397	0.779997473371397	2	0.0653033927879831	0.0653033927879831	0.509832216089623	2
3141	255	313	1.271	6.32856718243661	9.93278916076094	0.104530086615938	0.84530086615938	3	-0.454916108044811	0.454916108044811	0.964748324134435	2
3151	255	314	1.2783	6.3640587932411	9.89729754995646	0.0690384758114568	0.390384758114568	4	0.113922037725638	0.113922037725638	1.07867036186007	2
3161	255	315	1.2739	6.34266658946853	9.91868975372902	0.0904306795840206	0.504306795840206	5	-0.435468650069739	0.435468650069739	1.51413901192981	2
3171	255	316	1.2808	6.37621345447551	9.88514288872205	0.0568838145770467	0.0688381457704672	6	-0.668838145770467	0.668838145770467	2.18297715770028	2
3181	255	317	1.2925	6.43309726905255	9.828259074145	0	-0.6	7	0.658450861027278	0.658450861027278	2.84142801872756	2
3191	255	318	1.2769	6.35725218294982	9.90410416024773	0.0758450861027278	0.0584508610272777	8	0.498009332733049	0.498009332733049	3.33943735146061	2
3201	255	319	1.2646	6.29745124967652	9.96390509352103	0.135646019376033	0.556460193760327	9	0.133369495700693	0.133369495700693	3.4728068471613	2
3211	255	320	1.2598	6.27411430010645	9.9872420430911	0.158982968946102	0.68982968946102	10	0.113922037725638	0.113922037725638	3.58672888488694	2
3221	255	321	1.2554	6.25272209633389	10.0086342468637	0.180375172718666	0.803751727186658	11	-0.192375425381537	0.192375425381537	3.77910431026847	2
3231	255	322	1.2573	6.26195963887204	9.99939670432551	0.171137630180512	0.611376301805121	12	0.0896127152568106	0.0896127152568106	3.86871702552528	2
3241	255	323	1.2534	6.24299836734636	10.0183579758512	0.190098901706193	0.700989017061932	13	0.181988140638347	0.181988140638347	4.05070516616363	2
3251	255	324	1.2476	6.21479955328252	10.046556789915	0.218297715770028	0.882977157700279	14	-0.1	0.1	4.15070516616363	2
3261	255	325	1.2476	6.21479955328252	10.046556789915	0.218297715770028	0.782977157700279	15	-0.430606785575966	0.430606785575966	4.5813119517396	2
3271	255	326	1.2544	6.24786023184012	10.0134961113574	0.185237037212431	0.352370372124312	16	-1.04806357628411	1.04806357628411	5.6293755280237	2
3281	255	327	1.2739	6.34266658946853	9.91868975372902	0.0904306795840206	-0.695693204159794	17	-0.814694080583378	0.814694080583378	6.44406960860708	2
3291	255	328	1.2886	6.41413599752687	9.84722034567068	0.0189612715256828	-1.51038728474317	18	0.0653033927880013	0.0653033927880013	6.50937300139508	2
3301	255	329	1.2852	6.39760565824807	9.86375068494948	0.0354916108044829	-1.44508389195517	19	0.755688150902551	0.755688150902551	7.26506115229763	2
3311	255	330	1.2676	6.31203684315781	9.94931950003974	0.121060425894738	-0.689395741052619	20	0.828616118309033	0.828616118309033	8.09367727060667	2
3321	255	331	1.2485	6.21917523132691	10.0421811118706	0.213922037725641	0.139220377256414	21	0.585522893620796	0.585522893620796	8.67920016422746	2
3331	255	332	1.2344	6.15062294196483	10.1107334012327	0.282474327087721	0.72474327087721	22	-0.124309322468827	0.124309322468827	8.80350948669629	2
3341	255	333	1.2349	6.15305387421172	10.1083024689858	0.280043394840838	0.600433948408383	23	-0.931378828433742	0.931378828433742	9.73488831513003	2
3351	255	334	1.252	6.23619175705509	10.0251645861425	0.196905511997464	-0.330944880025359	24	-0.809832216089623	0.809832216089623	10.5447205312197	2
3361	255	335	1.2666	6.30717497866405	9.9541813645335	0.125922290388502	-1.14077709611498	25	-0.0756906775311728	0.0756906775311728	10.6204112087508	2
3371	255	336	1.2661	6.30474404641717	9.95661229678038	0.128353222635385	-1.21646777364615	26	0.138231360194465	0.138231360194465	10.7586425689453	2
3381	255	337	1.2612	6.28092091039772	9.98043543279983	0.152176358654831	-1.07823641345169	27	0.775135608877606	0.775135608877606	11.5337781778229	2
3391	255	338	1.2432	6.19340734950996	10.0679489936876	0.239689919542592	-0.303100804574084	28	0.92099154369057	0.92099154369057	12.4547697215135	2
3401	255	339	1.2222	6.0913081951409	10.1700481480566	0.341789073911649	0.617890739116487	29	0.138231360194448	0.138231360194448	12.5930010817079	2
3411	255	340	1.2173	6.06748505912146	10.1938712840761	0.365612209931093	0.756122099310935	30	-0.1	0.1	12.6930010817079	2
3421	255	341	1.2173	6.06748505912146	10.1938712840761	0.365612209931093	0.656122099310935	31	0.425081365326585	0.425081365326585	13.1180824470345	2
3431	255	342	1.2065	6.0149769225888	10.2463794206088	0.418120346463752	1.08120346463752	32	-0.148618644937655	0.148618644937655	13.2667010919722	2
3441	255	343	1.2075	6.01983878708257	10.241517556115	0.413258481969986	0.932584819699865	33	-0.124309322468827	0.124309322468827	13.391010414441	2
3451	255	344	1.208	6.02226971932945	10.2390866238681	0.410827549723104	0.808275497231037	34	-0.172927967406464	0.172927967406464	13.5639383818474	2
3461	255	345	1.2095	6.0295625160701	10.2317938271275	0.403534752982457	0.635347529824573	35	-0.552153397920103	0.552153397920103	14.1160917797676	2
3471	255	346	1.2188	6.07477785586211	10.1865784873354	0.358319413190447	0.0831941319044699	36	-1.94750850763052	1.94750850763052	16.0636002873981	2
3481	255	347	1.2568	6.25952870662516	10.0018276365724	0.173568562427395	-1.86431437572605	37	-0.148618644937655	0.148618644937655	16.2122189323357	2
3491	255	348	1.2578	6.26439057111892	9.99696577207863	0.168706697933629	-2.01293302066371	38	0.44452882330164	0.44452882330164	16.6567477556374	2
3501	255	349	1.2466	6.20993768878876	10.0514186544088	0.223159580263793	-1.56840419736207	39	0.138231360194447	0.138231360194447	16.7949791158318	2
3511	255	350	1.2417	6.18611455276931	10.0752417904282	0.246982716283238	-1.43017283716762	40	-0.668838145770449	0.668838145770449	17.4638172616023	2
3521	255	351	1.2534	6.24299836734636	10.0183579758512	0.190098901706193	-2.09901098293807	41	0.707069505964932	0.707069505964932	18.1708867675672	2
3531	255	352	1.2368	6.16229141674987	10.0990649264477	0.270805852302686	-1.39194147697314	42	0.658450861027243	0.658450861027243	18.8293376285944	2
3541	255	353	1.2212	6.08644633064714	10.1749100125504	0.346650938405411	-0.733490615945894	43	-0.406297463107157	0.406297463107157	19.2356350917016	2
3551	255	354	1.2275	6.11707607695786	10.1442802662397	0.316021192094695	-1.13978807905305	44	-0.931378828433724	0.931378828433724	20.1670139201353	2
3561	255	355	1.2446	6.20021395980123	10.0611423833963	0.232883309251323	-2.07116690748677	45	-0.1	0.1	20.2670139201353	2
3571	255	356	1.2446	6.20021395980123	10.0611423833963	0.232883309251323	-2.17116690748677	46	0.517456790708086	0.517456790708086	20.7844707108434	2
3581	255	357	1.2319	6.13846828073042	10.1228880624671	0.294628988322131	-1.65371011677869	47	0.585522893620813	0.585522893620813	21.3699936044642	2
3591	255	358	1.2178	6.06991599136834	10.1914403518292	0.363181277684212	-1.06818722315788	48	-0.552153397920121	0.552153397920121	21.9221470023843	2
3601	255	359	1.2271	6.11513133116035	10.1462250120372	0.3179659378922	-1.620340621078	49	-0.503534752982449	0.503534752982449	22.4256817553668	2
3611	255	360	1.2354	6.1554848064586	10.105871536739	0.277612462593956	-2.12387537406044	50	-0.693147468239277	0.693147468239277	23.1188292236061	2
3621	255	361	1.2476	6.21479955328252	10.046556789915	0.218297715770028	-2.81702284229972	51	-0.16806610291271	0.16806610291271	23.2868953265188	2
3631	255	362	1.249	6.22160616357379	10.0397501796238	0.211491105478757	-2.98508894521243	52	0.181988140638347	0.181988140638347	23.4688834671571	2
3641	255	363	1.2432	6.19340734950996	10.0679489936876	0.239689919542592	-2.80310080457408	53	0.162540682663292	0.162540682663292	23.6314241498204	2
3651	255	364	1.2378	6.16715328124363	10.0942030619539	0.265943987808921	-2.64056012191079	54	0.37646272038893	0.37646272038893	24.0078868702093	2
3661	255	365	1.228	6.11950700920474	10.1418493339928	0.313590259847814	-2.26409740152186	55	0.181988140638347	0.181988140638347	24.1898750108477	2
3671	255	366	1.2222	6.0913081951409	10.1700481480566	0.341789073911649	-2.08210926088351	56	0.40077204285774	0.40077204285774	24.5906470537054	2
3681	255	367	1.2119	6.04123099085513	10.2201253523424	0.391866278197423	-1.68133721802577	57	0.0896127152568105	0.0896127152568105	24.6802597689622	2
3691	255	368	1.208	6.02226971932945	10.2390866238681	0.410827549723104	-1.59172450276896	58	0.065303392788002	0.065303392788002	24.7455631617502	2
3701	255	369	1.2046	6.00573938005065	10.2556169631469	0.427357889001904	-1.52642110998096	59	-0.479225430513639	0.479225430513639	25.2247885922639	2
3711	255	370	1.2124	6.04366192310201	10.2176944200955	0.38943534595054	-2.0056465404946	60	-1.16961018862819	1.16961018862819	26.3943987808921	2
3721	255	371	1.2344	6.15062294196483	10.1107334012327	0.282474327087721	-3.17525672912279	61	-0.0513813550623627	0.0513813550623627	26.4457801359544	2
3731	255	372	1.2334	6.14576107747107	10.1155952657265	0.287336191581485	-3.22663808418515	62	0.493147468239258	0.493147468239258	26.9389276041937	2
3741	255	373	1.2212	6.08644633064714	10.1749100125504	0.346650938405411	-2.73349061594589	63	-0.00276271012469032	0.00276271012469032	26.9416903143184	2
3751	255	374	1.2192	6.07672260165961	10.1846337415379	0.356374667392942	-2.73625332607058	64	-0.459777972538567	0.459777972538567	27.401468286857	2
3761	255	375	1.2266	6.11270039891347	10.1486559442841	0.320396870139085	-3.19603129860915	65	-0.454916108044811	0.454916108044811	27.8563843949018	2
3771	255	376	1.2339	6.14819200971795	10.1131643334796	0.284905259334604	-3.65094740665396	66	0.279225430513621	0.279225430513621	28.1356098254154	2
3781	255	377	1.2261	6.11026946666659	10.151086876531	0.322827802385966	-3.37172197614034	67	0.279225430513639	0.279225430513639	28.414835255929	2
3791	255	378	1.2183	6.07234692361522	10.1890094195823	0.36075034543733	-3.0924965456267	68	1.56275765686747	1.56275765686747	29.9775929127965	2
3801	255	379	1.1841	5.90607115792848	10.3552851852691	0.527026111124076	-1.52973888875924	69	0.0653033927879831	0.0653033927879831	30.0428963055845	2
3811	255	380	1.1807	5.88954081864968	10.3718155245479	0.543556450402875	-1.46443549597125	70	0.303534752982466	0.303534752982466	30.3464310585669	2
3821	255	381	1.1724	5.84918734335143	10.4121689998461	0.583909925701121	-1.16090074298879	71	0.0896127152568116	0.0896127152568116	30.4360437738238	2
3831	255	382	1.1685	5.83022607182575	10.4311302713718	0.602871197226802	-1.07128802773198	72	-0.168066102912692	0.168066102912692	30.6041098767364	2
3841	255	383	1.1699	5.83703268211702	10.4243236610805	0.596064586935533	-1.23935413064467	73	0.0896127152568105	0.0896127152568105	30.6937225919933	2
3851	255	384	1.166	5.81807141059134	10.4432849326062	0.615025858461214	-1.14974141538786	74	-1.0723728987529	1.0723728987529	31.7660954907462	2
3861	255	385	1.186	5.91530870046663	10.3460476427309	0.517788568585924	-2.22211431414076	75	-1.52452629667302	1.52452629667302	33.2906217874192	2
3871	255	386	1.2153	6.05776133013393	10.2035950130636	0.375335938918623	-3.74664061081377	76	-0.435468650069739	0.435468650069739	33.7260904374889	2
3881	255	387	1.2222	6.0913081951409	10.1700481480566	0.341789073911649	-4.18210926088351	77	-0.16806610291271	0.16806610291271	33.8941565404016	2
3891	255	388	1.2236	6.09811480543218	10.1632415377654	0.334982463620378	-4.35017536379622	78	-0.245855934812929	0.245855934812929	34.1400124752145	2
3901	255	389	1.2266	6.11270039891347	10.1486559442841	0.320396870139085	-4.59603129860915	79	0.614694080583378	0.614694080583378	34.7547065557979	2
3911	255	390	1.2119	6.04123099085513	10.2201253523424	0.391866278197423	-3.98133721802577	80	-0.148618644937654	0.148618644937654	34.9033252007356	2
3921	255	391	1.2129	6.0460928553489	10.2152634878487	0.387004413703657	-4.12995586296343	81	0.303534752982466	0.303534752982466	35.206859953718	2
3931	255	392	1.2046	6.00573938005065	10.2556169631469	0.427357889001904	-3.82642110998096	82	0.541766113176914	0.541766113176914	35.748626066895	2
3941	255	393	1.1914	5.94156276873296	10.3197935744646	0.491534500319595	-3.28465499680405	83	0.0166847478503462	0.0166847478503462	35.7653108147453	2
3951	255	394	1.189	5.92989429394792	10.3314620492496	0.50320297510463	-3.2679702489537	84	-0.0756906775311714	0.0756906775311714	35.8410014922765	2
3961	255	395	1.1885	5.92746336170104	10.3338929814965	0.505633907351513	-3.34366092648487	85	-0.075690677531191	0.075690677531191	35.9166921698077	2
3971	255	396	1.188	5.92503242945416	10.3363239137434	0.508064839598394	-3.41935160401606	86	0.138231360194483	0.138231360194483	36.0549235300021	2
3981	255	397	1.1831	5.90120929343471	10.3601470497628	0.531887975617842	-3.28112024382158	87	-0.19723728987531	0.19723728987531	36.2521608198775	2
3991	255	398	1.1851	5.91093302242224	10.3504233207753	0.522164246630311	-3.47835753369689	88	-0.240994070319173	0.240994070319173	36.4931548901966	2
4001	255	399	1.188	5.92503242945416	10.3363239137434	0.508064839598394	-3.71935160401606	89	-0.66883814577045	0.66883814577045	37.1619930359671	2
4011	255	400	1.1997	5.9819162440312	10.2794400991663	0.451181025021349	-4.38818974978651	90	-0.386850005132102	0.386850005132102	37.5488430410992	2
4021	255	401	1.2056	6.01060124454441	10.2507550986531	0.422496024508138	-4.77503975491862	91	0.755688150902551	0.755688150902551	38.3045311920017	2
4031	255	402	1.188	5.92503242945416	10.3363239137434	0.508064839598394	-4.01935160401607	92	2.51082123315155	2.51082123315155	40.8153524251533	2
4041	255	403	1.1343	5.663950306139	10.5974060370585	0.769146962913549	-1.50853037086451	93	0.993919511097034	0.993919511097034	41.8092719362503	2
4051	255	404	1.1118	5.5545583550293	10.7067979881683	0.878538914023252	-0.514610859767476	94	-0.1	0.1	41.9092719362503	2
4061	255	405	1.1118	5.5545583550293	10.7067979881683	0.878538914023252	-0.614610859767476	95	-0.221546612344119	0.221546612344119	42.1308185485944	2
4071	255	406	1.1143	5.56671301626371	10.6946433269338	0.866384252788841	-0.836157472111595	96	-0.143756780443881	0.143756780443881	42.2745753290383	2
4081	255	407	1.1152	5.5710886943081	10.6902676488895	0.862008574744452	-0.979914252555476	97	0.493147468239277	0.493147468239277	42.7677227972776	2
4091	255	408	1.103	5.51177394748417	10.7495823957134	0.92132332156838	-0.486766784316199	98	-0.0562432195561358	0.0562432195561358	42.8239660168337	2
4101	255	409	1.1021	5.50739826943979	10.7539580737578	0.925698999612766	-0.543010003872335	99	0.0458559348129461	0.0458559348129461	42.8698219516467	2
4111	255	410	1.0991	5.49281267595849	10.7685436672391	0.940284593094061	-0.497154069059389	100	-0.0319338970872907	0.0319338970872907	42.901755848734	2
4121	255	411	1.0977	5.48600606566722	10.7753502775303	0.947091203385332	-0.52908796614668	101	-0.333369495700711	0.333369495700711	43.2351253444347	2
4131	255	412	1.1025	5.50934301523729	10.7520133279603	0.923754253815261	-0.86245746184739	102	-0.741766113176914	0.741766113176914	43.9768914576116	2
4141	255	413	1.1157	5.57351962655498	10.6878367166426	0.85957764249757	-1.6042235750243	103	-0.717456790708104	0.717456790708104	44.6943482483197	2
4151	255	414	1.1284	5.63526530562579	10.6260910375718	0.797831963426759	-2.32168036573241	104	-0.858450861027242	0.858450861027242	45.5527991093469	2
4161	255	415	1.144	5.71111039172852	10.550245951469	0.721986877324035	-3.18013122675965	105	-0.717456790708104	0.717456790708104	46.2702559000551	2
4171	255	416	1.1567	5.77285607079933	10.4885002723982	0.660241198253225	-3.89758801746775	106	-0.386850005132102	0.386850005132102	46.6571059051872	2
4181	255	417	1.1626	5.80154107131254	10.459815271885	0.631556197740014	-4.28443802259986	107	-0.240994070319174	0.240994070319174	46.8980999755063	2
4191	255	418	1.1655	5.81564047834446	10.4457158648531	0.617456790708097	-4.52543209291903	108	-0.197237289875291	0.197237289875291	47.0953372653816	2
4201	255	419	1.1675	5.82536420733198	10.4359921358656	0.607733061720568	-4.72266938279432	109	0.0215466123441015	0.0215466123441015	47.1168838777257	2
4211	255	420	1.165	5.81320954609757	10.4481467971	0.619887722954978	-4.70112277045022	110	NA	NA	NA	2
3122	255	311	1.3433	6.68007998533579	9.6260055112044	0	0	1	0.162540682663275	0.162540682663275	0.162540682663275	3
3132	255	312	1.3379	6.65382591706946	9.65225957947072	0.0262540682663275	0.162540682663275	2	0.400772042857758	0.400772042857758	0.563312725521033	3
3142	255	313	1.3276	6.60374871278369	9.7023367837565	0.0763312725521033	0.563312725521033	3	0.0166847478503463	0.0166847478503463	0.579997473371379	3
3152	255	314	1.3252	6.59208023799865	9.71400525854153	0.0879997473371379	0.579997473371379	4	-0.717456790708104	0.717456790708104	1.29745426407948	3
3162	255	315	1.3379	6.65382591706946	9.65225957947072	0.0262540682663275	-0.137459317336725	5	-0.0756906775311727	0.0756906775311727	1.37314494161066	3
3172	255	316	1.3374	6.65139498482258	9.65469051171761	0.0286850005132102	-0.213149994867898	6	0.0409940703191559	0.0409940703191559	1.41413901192981	3
3182	255	317	1.3345	6.63729557779066	9.66878991874952	0.0427844075451258	-0.172155924548742	7	0.0896127152568282	0.0896127152568282	1.50375172718664	3
3192	255	318	1.3306	6.61833430626498	9.6877511902752	0.0617456790708086	-0.0825432092919137	8	0.0896127152568284	0.0896127152568284	1.59336444244347	3
3202	255	319	1.3267	6.5993730347393	9.70671246180089	0.0807069505964915	0.00706950596491465	9	0.352153397920085	0.352153397920085	1.94551784036355	3
3212	255	320	1.3174	6.55415769494729	9.7519278015929	0.1259222903885	0.359222903885	10	0.211159327600947	0.211159327600947	2.1566771679645	3
3222	255	321	1.311	6.5230417621872	9.78304373435299	0.157038223148595	0.570382231485947	11	-0.0319338970873083	0.0319338970873083	2.18861106505181	3
3232	255	322	1.3096	6.51623515189593	9.78985034464426	0.163844833439864	0.538448334398639	12	-0.240994070319174	0.240994070319174	2.42960513537098	3
3242	255	323	1.3125	6.53033455892784	9.77575093761234	0.149745426407947	0.297454264079465	13	0.113922037725638	0.113922037725638	2.54352717309662	3
3252	255	324	1.3081	6.50894235515528	9.79714314138491	0.17113763018051	0.411376301805103	14	0.138231360194465	0.138231360194465	2.68175853329109	3
3262	255	325	1.3032	6.48511921913583	9.82096627740435	0.194960766199957	0.549607661999568	15	-0.338231360194465	0.338231360194465	3.01998989348555	3
3272	255	326	1.3081	6.50894235515528	9.79714314138491	0.17113763018051	0.211376301805103	16	-0.41115932760093	0.41115932760093	3.43114922108648	3
3282	255	327	1.3145	6.54005828791537	9.76602720862481	0.140021697420417	-0.199783025795826	17	-0.289612715256811	0.289612715256811	3.72076193634329	3
3292	255	328	1.3184	6.55901955944105	9.74706593709913	0.121060425894736	-0.489395741052637	18	-0.0270720325935356	0.0270720325935356	3.74783396893683	3
3302	255	329	1.3169	6.55172676270041	9.75435873383978	0.128353222635383	-0.516467773646173	19	0.113922037725638	0.113922037725638	3.86175600666246	3
3312	255	330	1.3125	6.53033455892784	9.77575093761234	0.149745426407947	-0.402545735920535	20	0.0409940703191736	0.0409940703191736	3.90275007698164	3
3322	255	331	1.3096	6.51623515189593	9.78985034464426	0.163844833439864	-0.361551665601361	21	0.21115932760093	0.21115932760093	4.11390940458257	3
3332	255	332	1.3032	6.48511921913583	9.82096627740435	0.194960766199957	-0.150392338000432	22	0.658450861027278	0.658450861027278	4.77236026560985	3
3342	255	333	1.2876	6.40927413303311	9.89681136350708	0.270805852302685	0.508058523026846	23	-0.576462720388931	0.576462720388931	5.34882298599878	3
3352	255	334	1.2974	6.456920405072	9.84916509146819	0.223159580263792	-0.0684041973620844	24	-0.430606785576002	0.430606785576002	5.77942977157478	3
3362	255	335	1.3042	6.4899810836296	9.81610441291059	0.190098901706191	-0.499010982938086	25	-0.289612715256811	0.289612715256811	6.06904248683159	3
3372	255	336	1.3081	6.50894235515528	9.79714314138491	0.17113763018051	-0.788623698194897	26	0.279225430513639	0.279225430513639	6.34826791734523	3
3382	255	337	1.3003	6.47101981210391	9.83506568443627	0.209060173231874	-0.509398267681258	27	0.303534752982466	0.303534752982466	6.65180267032769	3
3392	255	338	1.292	6.43066633680567	9.87541915973452	0.249413648530121	-0.205863514698792	28	0.779997473371361	0.779997473371361	7.43180014369905	3
3402	255	339	1.2739	6.34266658946853	9.96341890707165	0.337413395867257	0.574133958672569	29	0.327844075451294	0.327844075451294	7.75964421915035	3
3412	255	340	1.2651	6.2998821819234	10.0062033146168	0.380197803412386	0.901978034123863	30	-0.124309322468827	0.124309322468827	7.88395354161918	3
3422	255	341	1.2656	6.30231311417029	10.0037723823699	0.377766871165504	0.777668711655036	31	-0.741766113176914	0.741766113176914	8.62571965479609	3
3432	255	342	1.2788	6.36648972548798	9.93959577105221	0.313590259847812	0.0359025984781219	32	-0.172927967406464	0.172927967406464	8.79864762220255	3
3442	255	343	1.2803	6.37378252222862	9.93230297431156	0.306297463107166	-0.137025368928342	33	-0.289612715256828	0.289612715256828	9.08826033745938	3
3452	255	344	1.2842	6.39274379375431	9.91334170278588	0.287336191581483	-0.426638084185171	34	-0.148618644937637	0.148618644937637	9.23687898239702	3
3462	255	345	1.2852	6.39760565824807	9.90847983829211	0.282474327087719	-0.575256729122808	35	-0.289612715256811	0.289612715256811	9.52649169765383	3
3472	255	346	1.2891	6.41656692977375	9.88951856676643	0.263513055562038	-0.864869444379618	36	-0.33336949570071	0.33336949570071	9.85986119335454	3
3482	255	347	1.2939	6.43990387934382	9.86618161719636	0.240176105991967	-1.19823894008033	37	0.0409940703191736	0.0409940703191736	9.90085526367371	3
3492	255	348	1.291	6.4258044723119	9.88028102422828	0.254275513023885	-1.15724486976115	38	0.0409940703191558	0.0409940703191558	9.94184933399287	3
3502	255	349	1.2881	6.41170506527999	9.8943804312602	0.2683749200558	-1.116250799442	39	-0.313922037725638	0.313922037725638	10.2557713717185	3
3512	255	350	1.2925	6.43309726905255	9.87298822748763	0.246982716283236	-1.43017283716764	40	0.0409940703191736	0.0409940703191736	10.2967654420377	3
3522	255	351	1.2896	6.41899786202063	9.88708763451955	0.261082123315154	-1.38917876684846	41	0.094474579750583	0.094474579750583	10.3912400217883	3
3532	255	352	1.2856	6.39955040404558	9.90653509249461	0.280529581290212	-1.29470418709788	42	0.634141538558451	0.634141538558451	11.0253815603467	3
3542	255	353	1.2705	6.32613625018973	9.97994924635045	0.353943735146057	-0.660562648539429	43	0.230606785575984	0.230606785575984	11.2559883459227	3
3552	255	354	1.2637	6.29307557163213	10.0130099249081	0.387004413703655	-0.429955862963445	44	-0.620219500832795	0.620219500832795	11.8762078467555	3
3562	255	355	1.2744	6.34509752171541	9.96098797482477	0.334982463620376	-1.05017536379624	45	-0.503534752982466	0.503534752982466	12.379742599738	3
3572	255	356	1.2827	6.38545099701366	9.92063449952652	0.294628988322129	-1.55371011677871	46	-0.338231360194448	0.338231360194448	12.7179739599324	3
3582	255	357	1.2876	6.40927413303311	9.89681136350708	0.270805852302685	-1.89194147697315	47	0.279225430513621	0.279225430513621	12.997199390446	3
3592	255	358	1.2798	6.37135158998174	9.93473390655844	0.308728395354047	-1.61271604645953	48	0.235468650069757	0.235468650069757	13.2326680405158	3
3602	255	359	1.2729	6.33780472497477	9.96828077156542	0.342275260361022	-1.37724739638978	49	-0.245855934812929	0.245855934812929	13.4785239753287	3
3612	255	360	1.2759	6.35239031845606	9.95369517808412	0.32768966687973	-1.6231033312027	50	-0.216684747850364	0.216684747850364	13.6952087231791	3
3622	255	361	1.2783	6.3640587932411	9.94202670329909	0.316021192094693	-1.83978807905307	51	-0.265303392787983	0.265303392787983	13.9605121159671	3
3632	255	362	1.2817	6.3805891325199	9.92549636402029	0.299490852815895	-2.10509147184105	52	0.0653033927879831	0.0653033927879831	14.025815508755	3
3642	255	363	1.2783	6.3640587932411	9.94202670329909	0.316021192094693	-2.03978807905307	53	0.0896127152568282	0.0896127152568282	14.1154282240119	3
3652	255	364	1.2744	6.34509752171541	9.96098797482477	0.334982463620376	-1.95017536379624	54	0.230606785575984	0.230606785575984	14.3460350095879	3
3662	255	365	1.2676	6.31203684315781	9.99404865338237	0.368043142177974	-1.71956857822026	55	0.138231360194465	0.138231360194465	14.4842663697823	3
3672	255	366	1.2627	6.28821370713837	10.0178717894018	0.391866278197421	-1.58133721802579	56	-0.0513813550623632	0.0513813550623632	14.5356477248447	3
3682	255	367	1.2617	6.2833518426446	10.0227336538956	0.396728142691185	-1.63271857308815	57	0.444528823301622	0.444528823301622	14.9801765481463	3
3692	255	368	1.2505	6.22889896031444	10.0771865362257	0.451181025021347	-1.18818974978653	58	-0.00276271012468965	0.00276271012468965	14.982939258271	3
3702	255	369	1.2485	6.21917523132691	10.0869102652133	0.460904754008878	-1.19095245991122	59	-0.289612715256828	0.289612715256828	15.2725519735278	3
3712	255	370	1.2524	6.23813650285259	10.0679489936876	0.441943482483195	-1.48056517516805	60	-0.221546612344119	0.221546612344119	15.4940985858719	3
3722	255	371	1.2549	6.25029116408701	10.0557943324532	0.429788821248783	-1.70211178751217	61	-0.338231360194447	0.338231360194447	15.8323299460664	3
3732	255	372	1.2598	6.27411430010645	10.0319711964337	0.405965685229338	-2.04034314770662	62	-0.240994070319174	0.240994070319174	16.0733240163856	3
3742	255	373	1.2627	6.28821370713837	10.0178717894018	0.391866278197421	-2.28133721802579	63	0.0896127152568287	0.0896127152568287	16.1629367316424	3
3752	255	374	1.2588	6.26925243561269	10.0368330609275	0.410827549723104	-2.19172450276896	64	0.230606785575966	0.230606785575966	16.3935435172184	3
3762	255	375	1.252	6.23619175705509	10.0698937394851	0.4438882282807	-1.961117717193	65	0.211159327600929	0.211159327600929	16.6047028448193	3
3772	255	376	1.2456	6.205075824295	10.1010096722452	0.475004161040793	-1.74995838959207	66	0.279225430513639	0.279225430513639	16.8839282753329	3
3782	255	377	1.2378	6.16715328124363	10.1389322152966	0.512926704092157	-1.47073295907843	67	0.303534752982466	0.303534752982466	17.1874630283154	3
3792	255	378	1.2295	6.12679980594539	10.1792856905948	0.553280179390404	-1.16719820609596	68	0.566075435645723	0.566075435645723	17.7535384639611	3
3802	255	379	1.2158	6.06019226238081	10.2458932341594	0.619887722954976	-0.601122770450239	69	0.138231360194465	0.138231360194465	17.8917698241556	3
3812	255	380	1.2109	6.03636912636137	10.2697163701788	0.643710858974423	-0.462891410255774	70	-0.197237289875292	0.197237289875292	18.0890071140309	3
3822	255	381	1.2129	6.0460928553489	10.2599926411913	0.633987129986894	-0.660128700131065	71	-0.0270720325935347	0.0270720325935347	18.1160791466244	3
3832	255	382	1.2114	6.03880005860825	10.2672854379319	0.64127992672754	-0.6872007327246	72	-0.338231360194448	0.338231360194448	18.4543105068189	3
3842	255	383	1.2163	6.06262319462769	10.2434623019125	0.617456790708095	-1.02543209291905	73	-0.64452882330164	0.64452882330164	19.0988393301205	3
3852	255	384	1.2275	6.11707607695786	10.1890094195823	0.563003908377931	-1.66996091622069	74	-0.459777972538566	0.459777972538566	19.5586173026591	3
3862	255	385	1.2349	6.15305387421172	10.1530316223285	0.527026111124075	-2.12973888875925	75	-0.381988140638347	0.381988140638347	19.9406054432974	3
3872	255	386	1.2407	6.18125268827555	10.1248328082646	0.49882729706024	-2.5117270293976	76	-0.00762457461846333	0.00762457461846333	19.9482300179159	3
3882	255	387	1.2388	6.1720151457374	10.1340703508028	0.508064839598394	-2.51935160401606	77	-0.0513813550623632	0.0513813550623632	19.9996113729782	3
3892	255	388	1.2378	6.16715328124363	10.1389322152966	0.512926704092157	-2.57073295907843	78	-0.265303392788001	0.265303392788001	20.2649147657662	3
3902	255	389	1.2412	6.18368362052243	10.1224018760178	0.496396364813357	-2.83603635186643	79	0.206297463107175	0.206297463107175	20.4712122288734	3
3912	255	390	1.2349	6.15305387421172	10.1530316223285	0.527026111124075	-2.62973888875925	80	0.138231360194465	0.138231360194465	20.6094435890679	3
3922	255	391	1.23	6.12923073819227	10.1768547583479	0.550849247143521	-2.49150752856479	81	-0.381988140638347	0.381988140638347	20.9914317297062	3
3932	255	392	1.2358	6.1574295522561	10.1486559442841	0.522650433079686	-2.87349566920314	82	-0.00762457461846333	0.00762457461846333	20.9990563043247	3
3942	255	393	1.2339	6.14819200971795	10.1578934868222	0.53188797561784	-2.8811202438216	83	0.113922037725638	0.113922037725638	21.1129783420503	3
3952	255	394	1.2295	6.12679980594539	10.1792856905948	0.553280179390404	-2.76719820609596	84	-0.148618644937653	0.148618644937653	21.261596986988	3
3962	255	395	1.2305	6.13166167043915	10.174423826101	0.548418314896638	-2.91581685103362	85	0.138231360194447	0.138231360194447	21.3998283471824	3
3972	255	396	1.2256	6.10783853441971	10.1982469621205	0.572241450916083	-2.77758549083917	86	0.138231360194483	0.138231360194483	21.5380597073769	3
3982	255	397	1.2207	6.08401539840026	10.2220700981399	0.596064586935531	-2.63935413064469	87	0.303534752982448	0.303534752982448	21.8415944603594	3
3992	255	398	1.2124	6.04366192310201	10.2624235734382	0.636418062233776	-2.33581937766224	88	0.040994070319174	0.040994070319174	21.8825885306785	3
4002	255	399	1.2095	6.0295625160701	10.2765229804701	0.650517469265694	-2.29482530734306	89	0.872372898752898	0.872372898752898	22.7549614294314	3
4012	255	400	1.1895	5.9323252261948	10.3737602703454	0.747754759140983	-1.42245240859017	90	-0.119447457975055	0.119447457975055	22.8744088874065	3
4022	255	401	1.1899	5.93426997199231	10.3718155245479	0.745810013343478	-1.54189986656522	91	-0.0319338970872907	0.0319338970872907	22.9063427844938	3
4032	255	402	1.1885	5.92746336170104	10.3786221348391	0.752616623634749	-1.57383376365251	92	0.211159327600929	0.211159327600929	23.1175021120947	3
4042	255	403	1.1821	5.89634742894095	10.4097380675992	0.783732556394842	-1.36267443605158	93	0.468838145770432	0.468838145770432	23.5863402578651	3
4052	255	404	1.1704	5.8394636143639	10.4666218821763	0.840616370971885	-0.89383629028115	94	0.206297463107192	0.206297463107192	23.7926377209723	3
4062	255	405	1.1641	5.80883386805319	10.497251628487	0.871246117282604	-0.687538827173958	95	0.0701652572817379	0.0701652572817379	23.8628029782541	3
4072	255	406	1.1606	5.79181734232501	10.5142681542152	0.888262643010778	-0.61737356989222	96	-0.099999999999999	0.099999999999999	23.9628029782541	3
4082	255	407	1.1606	5.79181734232501	10.5142681542152	0.888262643010778	-0.717373569892219	97	-0.245855934812929	0.245855934812929	24.208658913067	3
4092	255	408	1.1636	5.8064029358063	10.4996825607339	0.873677049529485	-0.963229504705148	98	-0.240994070319174	0.240994070319174	24.4496529833862	3
4102	255	409	1.1665	5.82050234283822	10.485583153702	0.859577642497568	-1.20422357502432	99	0.279225430513639	0.279225430513639	24.7288784138998	3
4112	255	410	1.1587	5.78257979978686	10.5235056967533	0.897500185548932	-0.924998144510683	100	0.254916108044811	0.254916108044811	24.9837945219446	3
4122	255	411	1.1514	5.74708818898238	10.5589973075578	0.932991796353413	-0.670082036465871	101	0.211159327600929	0.211159327600929	25.1949538495455	3
4132	255	412	1.145	5.71597225622228	10.5901132403179	0.964107729113506	-0.458922708864942	102	-0.41115932760093	0.41115932760093	25.6061131771465	3
4142	255	413	1.1514	5.74708818898238	10.5589973075578	0.932991796353413	-0.870082036465871	103	-0.406297463107175	0.406297463107175	26.0124106402537	3
4152	255	414	1.1577	5.77771793529309	10.5283675612471	0.902362050042695	-1.27637949957305	104	-1.00430679584019	1.00430679584019	27.0167174360938	3
4162	255	415	1.1763	5.86814861487711	10.4379368816631	0.811931370458677	-2.28068629541323	105	-0.430606785575984	0.430606785575984	27.4473242216698	3
4172	255	416	1.1831	5.90120929343471	10.4048762031055	0.778870691901078	-2.71129308098922	106	-0.265303392788019	0.265303392788019	27.7126276144578	3
4182	255	417	1.1865	5.91773963271351	10.3883458638267	0.762340352622276	-2.97659647377724	107	0.0896127152568282	0.0896127152568282	27.8022403297147	3
4192	255	418	1.1826	5.89877836118783	10.4073071353524	0.781301624147959	-2.88698375852041	108	0.113922037725638	0.113922037725638	27.9161623674403	3
4202	255	419	1.1782	5.87738615741527	10.4286993391249	0.802693827920523	-2.77306172079477	109	0.15767881816952	0.15767881816952	28.0738411856098	3
4212	255	420	1.1729	5.85161827559831	10.4544672209419	0.828461709737475	-2.61538290262525	110	NA	NA	NA	3
