# Supplementary material for: Assessment of crusting effects on interrill erosion by laser scanning
Source: PeerJ. 2020 Jan 31;8:e8487. doi: 10.7717/peerj.8487 (PMC6996510; doi:10.7717/peerj.8487)
Supplement: Data S1 — Each has two transects and four subplots. [file peerj-08-8487-s001.zip › raw data for uploading/cs4transectbleft.txt]

x	y	z	cal	h	h2	h0mm	code	deltah	absh	cumsumh	number
92	91	255	1.0259	5.13692419501493	11.1312387584739	1.29131120954386	2.0131120954386	1	-0.989057646603262	0.989057646603262	0.989057646603262	1
93	92	255	1.0483	5.24582995967525	11.0223329938136	1.18240544488353	1.02405444883534	2	-0.541766113176931	0.541766113176931	1.53082375978019	1
94	93	255	1.0615	5.31000657099295	10.9581563824959	1.11822883356584	0.482288335658405	3	-0.186850005132084	0.186850005132084	1.71767376491228	1
95	94	255	1.0674	5.33869157150616	10.9294713819827	1.08954383305263	0.295438330526321	4	-1.2029796843289	1.2029796843289	2.92065344924118	1
96	95	255	1.0942	5.46898953993905	10.7991734135498	0.959245864619742	-0.907541353802579	5	-1.01822883356584	1.01822883356584	3.93888228280702	1
97	96	255	1.1172	5.58081242329563	10.6873505301932	0.847422981263158	-1.92577018736842	6	1.12099154369055	1.12099154369055	5.05987382649757	1
98	97	255	1.0962	5.47871326892657	10.7894496845622	0.949522135632213	-0.80477864367787	7	0.240994070319174	0.240994070319174	5.30086789681675	1
99	98	255	1.0933	5.46461386189466	10.8035490915942	0.96362154266413	-0.563784573358697	8	0.289612715256811	0.289612715256811	5.59048061207356	1
100	99	255	1.0894	5.44565259036897	10.8225103631198	0.982582814189811	-0.274171858101886	9	0.338231360194465	0.338231360194465	5.92871197226802	1
101	100	255	1.0845	5.42182945434953	10.8463334991393	1.00640595020926	0.0640595020925794	10	0.148618644937655	0.148618644937655	6.07733061720568	1
102	101	255	1.0835	5.41696758985576	10.8511953636331	1.01126781470302	0.212678147030234	11	0.265303392787983	0.265303392787983	6.34263400999366	1
103	102	255	1.0801	5.40043725057697	10.8677257029119	1.02779815398182	0.477981539818217	12	0.265303392788001	0.265303392788001	6.60793740278166	1
104	103	255	1.0767	5.38390691129817	10.8842560421907	1.04432849326062	0.743284932606219	13	0.1	0.1	6.70793740278166	1
105	104	255	1.0767	5.38390691129817	10.8842560421907	1.04432849326062	0.843284932606219	14	0.435468650069756	0.435468650069756	7.14340605285142	1
106	105	255	1.0698	5.35036004629119	10.9178029071976	1.0778753582676	1.27875358267597	15	0.761213571151969	0.761213571151969	7.90461962400339	1
107	106	255	1.0562	5.28423868917599	10.9839242643128	1.14399671538279	2.03996715382794	16	0.313922037725638	0.313922037725638	8.21854166172903	1
108	107	255	1.0518	5.26284648540343	11.0053164680854	1.16538891915536	2.35388919155358	17	0.527844075451276	0.527844075451276	8.7463857371803	1
109	108	255	1.043	5.2200620778583	11.0481008756305	1.20817332670049	2.88173326700486	18	-0.327844075451276	0.327844075451276	9.07422981263158	1
110	109	255	1.0518	5.26284648540343	11.0053164680854	1.16538891915536	2.55388919155358	19	-1.91767376491228	1.91767376491228	10.9919035775439	1
111	110	255	1.0933	5.46461386189466	10.8035490915942	0.96362154266413	0.636215426641303	20	-1.06198561400973	1.06198561400973	12.0538891915536	1
112	111	255	1.1172	5.58081242329563	10.6873505301932	0.847422981263158	-0.425770187368423	21	-0.517456790708086	0.517456790708086	12.5713459822617	1
113	112	255	1.1299	5.64255810236644	10.6256048511224	0.785677302192349	-0.943226978076509	22	1.57314494161064	1.57314494161064	14.1444909238723	1
114	113	255	1.0996	5.49524360820537	10.7729193452834	0.932991796353413	0.629917963534129	23	1.26198561400973	1.26198561400973	15.406476537882	1
115	114	255	1.0757	5.3790450468044	10.8891179066844	1.04919035775439	1.89190357754386	24	0.221546612344119	0.221546612344119	15.6280231502262	1
116	115	255	1.0732	5.36689038556999	10.9012725679188	1.0613450189888	2.11345018988797	25	-2.30176105991969	2.30176105991969	17.9297842101458	1
117	116	255	1.1226	5.60706649156196	10.6610964619269	0.821168912996828	-0.188310870031715	26	-0.658450861027261	0.658450861027261	18.5882350711731	1
118	117	255	1.1382	5.68291157766468	10.5852513758241	0.745323826894102	-0.846761731058976	27	0.289612715256811	0.289612715256811	18.8778477864299	1
119	118	255	1.1343	5.663950306139	10.6042126473498	0.764285098419784	-0.557149015802165	28	0.148618644937655	0.148618644937655	19.0264664313676	1
120	119	255	1.1333	5.65908844164524	10.6090745118436	0.769146962913549	-0.40853037086451	29	0.240994070319174	0.240994070319174	19.2674605016867	1
121	120	255	1.1304	5.64498903461332	10.6231739188755	0.783246369945466	-0.167536300545337	30	0.1	0.1	19.3674605016867	1
122	121	255	1.1304	5.64498903461332	10.6231739188755	0.783246369945466	-0.0675363005453367	31	-0.279225430513639	0.279225430513639	19.6466859322004	1
123	122	255	1.1382	5.68291157766468	10.5852513758241	0.745323826894102	-0.346761731058975	32	-0.279225430513639	0.279225430513639	19.925911362714	1
124	123	255	1.146	5.72083412071605	10.5473288327728	0.707401283842739	-0.625987161572614	33	0.834141538558451	0.834141538558451	20.7600529012725	1
125	124	255	1.1309	5.6474199668602	10.6207429866286	0.780815437698584	0.208154376985836	34	-1.15436103939125	1.15436103939125	21.9144139406637	1
126	125	255	1.1567	5.77285607079933	10.4953068826895	0.655379333759459	-0.946206662405409	35	-0.37646272038893	0.37646272038893	22.2908766610526	1
127	126	255	1.1665	5.82050234283822	10.4476606106506	0.607733061720566	-1.32266938279434	36	0.595910178363985	0.595910178363985	22.8867868394166	1
128	127	255	1.1563	5.77091132500182	10.497251628487	0.657324079556965	-0.726759204430354	37	0.552153397920103	0.552153397920103	23.4389402373367	1
129	128	255	1.147	5.72569598520981	10.542466968279	0.702539419348975	-0.174605806510251	38	0.313922037725638	0.313922037725638	23.7528622750624	1
130	129	255	1.1426	5.70430378143725	10.5638591720516	0.723931623121539	0.139316231215387	39	0.625081365326566	0.625081365326566	24.3779436403889	1
131	130	255	1.1318	5.65179564490459	10.6163673085842	0.776439759654195	0.764397596541954	40	0.527844075451276	0.527844075451276	24.9057877158402	1
132	131	255	1.123	5.60901123735946	10.6591517161294	0.819224167199323	1.29224167199323	41	-0.0701652572817557	0.0701652572817557	24.975952973122	1
133	132	255	1.1265	5.62602776308764	10.6421351904012	0.802207641471147	1.22207641471147	42	-0.254916108044794	0.254916108044794	25.2308690811668	1
134	133	255	1.1338	5.66151937389212	10.6066435795967	0.766716030666668	0.96716030666668	43	-1.25159832926655	1.25159832926655	26.4824674104333	1
135	134	255	1.1616	5.79667920681877	10.47148374667	0.631556197740013	-0.284438022599874	44	-0.872372898752898	0.872372898752898	27.3548403091862	1
136	135	255	1.1816	5.89391649669407	10.3742464567948	0.534318907864723	-1.15681092135277	45	1.0723728987529	1.0723728987529	28.4272132079391	1
137	136	255	1.1616	5.79667920681877	10.47148374667	0.631556197740013	-0.0844380225998742	46	1.33491358141619	1.33491358141619	29.7621267893553	1
138	137	255	1.1362	5.67318784867716	10.5949751048117	0.755047555881632	1.25047555881632	47	1.21336696907209	1.21336696907209	30.9754937584274	1
139	138	255	1.1133	5.56185115176995	10.7063118017189	0.866384252788841	2.46384252788841	48	0.14861864493762	0.14861864493762	31.124112403365	1
140	139	255	1.1123	5.55698928727618	10.7111736662126	0.871246117282602	2.61246117282603	49	0.479225430513656	0.479225430513656	31.6033378338787	1
141	140	255	1.1045	5.51906674422482	10.749096209264	0.909168660333968	3.09168660333968	50	-0.63414153855845	0.63414153855845	32.2374793724371	1
142	141	255	1.1196	5.59248089808066	10.6756820554082	0.835754506478123	2.45754506478123	51	-0.0458559348129466	0.0458559348129466	32.2833353072501	1
143	142	255	1.1226	5.60706649156196	10.6610964619269	0.821168912996828	2.41168912996828	52	0.459777972538583	0.459777972538583	32.7431132797886	1
144	143	255	1.1152	5.5710886943081	10.6970742591807	0.857146710250687	2.87146710250687	53	1.2376762915409	1.2376762915409	33.9807895713295	1
145	144	255	1.0918	5.45732106515401	10.8108418883348	0.970914339404777	4.10914339404777	54	0.741766113176932	0.741766113176932	34.7225556845065	1
146	145	255	1.0786	5.39314445383632	10.8750184996525	1.03509095072247	4.8509095072247	55	0.0999999999999996	0.0999999999999996	34.8225556845065	1
147	146	255	1.0786	5.39314445383632	10.8750184996525	1.03509095072247	4.9509095072247	56	-0.279225430513657	0.279225430513657	35.1017811150201	1
148	147	255	1.0864	5.43106699688768	10.8370959566011	0.997168407671104	4.67168407671104	57	-1.20784154882264	1.20784154882264	36.3096226638428	1
149	148	255	1.1133	5.56185115176995	10.7063118017189	0.866384252788841	3.46384252788841	58	-2.01004919029381	2.01004919029381	38.3196718541366	1
150	149	255	1.1567	5.77285607079933	10.4953068826895	0.655379333759459	1.45379333759459	59	-0.113922037725638	0.113922037725638	38.4335938918622	1
151	150	255	1.1611	5.79424827457189	10.4739146789169	0.633987129986895	1.33987129986895	60	-0.0701652572817735	0.0701652572817735	38.503759149144	1
152	151	255	1.1646	5.81126480030007	10.4568981531887	0.616970604258718	1.26970604258718	61	0.197237289875309	0.197237289875309	38.7009964390193	1
153	152	255	1.1626	5.80154107131254	10.4666218821763	0.626694333246249	1.46694333246249	62	0.0270720325935354	0.0270720325935354	38.7280684716128	1
154	153	255	1.1641	5.80883386805319	10.4593290854356	0.619401536505602	1.49401536505602	63	-0.303534752982466	0.303534752982466	39.0316032245953	1
155	154	255	1.1724	5.84918734335143	10.4189756101374	0.579048061207356	1.19048061207356	64	-0.230606785576002	0.230606785576002	39.2622100101713	1
156	155	255	1.1792	5.88224802190903	10.3859149315798	0.545987382649756	0.959873826497556	65	-0.609832216089605	0.609832216089605	39.8720422262609	1
157	156	255	1.1938	5.95323124351799	10.3149317099708	0.475004161040795	0.350041610407951	66	-0.541766113176931	0.541766113176931	40.4138083394378	1
158	157	255	1.207	6.01740785483568	10.2507550986531	0.410827549723102	-0.19172450276898	67	-1.23215087129146	1.23215087129146	41.6459592107293	1
159	158	255	1.2344	6.15062294196483	10.117540011524	0.277612462593956	-1.42387537406044	68	-0.113922037725638	0.113922037725638	41.7598812484549	1
160	159	255	1.2388	6.1720151457374	10.0961478077514	0.256220258821392	-1.53779741178608	69	-0.0653033927880009	0.0653033927880009	41.8251846412429	1
161	160	255	1.2422	6.1885454850162	10.0796174684726	0.239689919542592	-1.60310080457408	70	2.00098901706193	2.00098901706193	43.8261736583049	1
162	161	255	1.2031	5.99844658331	10.2697163701788	0.429788821248785	0.397888212487848	71	0.552153397920103	0.552153397920103	44.378327056225	1
163	162	255	1.1938	5.95323124351799	10.3149317099708	0.475004161040795	0.950041610407951	72	0.00276271012470852	0.00276271012470852	44.3810897663497	1
164	163	255	1.1958	5.96295497250552	10.3052079809833	0.465280432053266	0.95280432053266	73	-1.01822883356584	1.01822883356584	45.3993185999155	1
165	164	255	1.2188	6.07477785586211	10.1933850976267	0.353457548696682	-0.0654245130331843	74	-0.536904248683159	0.536904248683159	45.9362228485987	1
166	165	255	1.2319	6.13846828073042	10.1296946727584	0.289767123828366	-0.602328761716344	75	0.16806610291271	0.16806610291271	46.1042889515114	1
167	166	255	1.2305	6.13166167043915	10.1365012830497	0.296573734119637	-0.434262658803634	76	0.907069505964915	0.907069505964915	47.0113584574763	1
168	167	255	1.2139	6.05095471984266	10.2172082336462	0.377280684716128	0.472806847161281	77	0.124309322468827	0.124309322468827	47.1356677799451	1
169	168	255	1.2134	6.04852378759578	10.219639165893	0.379711616963011	0.597116169630108	78	0.148618644937637	0.148618644937637	47.2842864248828	1
170	169	255	1.2124	6.04366192310201	10.2245010303868	0.384573481456775	0.745734814567745	79	-0.420219500832812	0.420219500832812	47.7045059257156	1
171	170	255	1.2231	6.09568387318529	10.1724790803035	0.332551531373493	0.325515313734933	80	-0.284087295007394	0.284087295007394	47.988593220723	1
172	171	255	1.231	6.13409260268603	10.1340703508028	0.294142801872754	0.041428018727539	81	0.313922037725655	0.313922037725655	48.3025152584486	1
173	172	255	1.2266	6.11270039891347	10.1554625545754	0.315535005645319	0.355350056453194	82	0.245855934812929	0.245855934812929	48.5483711932616	1
174	173	255	1.2236	6.09811480543218	10.1700481480566	0.330120599126612	0.601205991266123	83	0.406297463107157	0.406297463107157	48.9546686563687	1
175	174	255	1.2173	6.06748505912146	10.2006778943674	0.360750345437328	1.00750345437328	84	0.172927967406464	0.172927967406464	49.1275966237752	1
176	175	255	1.2158	6.06019226238081	10.207970691108	0.368043142177974	1.18043142177974	85	0.766075435645759	0.766075435645759	49.893672059421	1
177	176	255	1.2021	5.99358471881624	10.2745782346726	0.43465068574255	1.9465068574255	86	0.28961271525681	0.28961271525681	50.1832847746778	1
178	177	255	1.1982	5.97462344729056	10.2935395061983	0.453611957268231	2.23611957268231	87	0.119447457975055	0.119447457975055	50.3027322326528	1
179	178	255	1.1978	5.97267870149305	10.2954842519958	0.455556703065737	2.35556703065737	88	-0.0896127152568105	0.0896127152568105	50.3923449479096	1
180	179	255	1.2017	5.99163997301873	10.2765229804701	0.436595431540056	2.26595431540056	89	0.0319338970872907	0.0319338970872907	50.4242788449969	1
181	180	255	1.2031	5.99844658331	10.2697163701788	0.429788821248785	2.29788821248785	90	-0.37646272038893	0.37646272038893	50.8007415653858	1
182	181	255	1.2129	6.0460928553489	10.2220700981399	0.382142549209892	1.92142549209892	91	-0.395910178363985	0.395910178363985	51.1966517437498	1
183	182	255	1.2231	6.09568387318529	10.1724790803035	0.332551531373493	1.52551531373493	92	-2.27745173745084	2.27745173745084	53.4741034812007	1
184	183	255	1.272	6.33342904693038	9.93473390655844	0.0948063576284088	-0.751936423715912	93	-0.420219500832812	0.420219500832812	53.8943229820335	1
185	184	255	1.2827	6.38545099701366	9.88271195647516	0.0427844075451276	-1.17215592454872	94	0.552153397920103	0.552153397920103	54.4464763799536	1
186	185	255	1.2734	6.34023565722165	9.92792729626717	0.0879997473371379	-0.620002526628621	95	0.620219500832812	0.620219500832812	55.0666958807864	1
187	186	255	1.2627	6.28821370713837	9.97994924635045	0.140021697420419	0.000216974204191311	96	0.552153397920085	0.552153397920085	55.6188492787065	1
188	187	255	1.2534	6.24299836734636	10.0251645861425	0.185237037212428	0.552370372124277	97	0.527844075451294	0.527844075451294	56.1466933541578	1
189	188	255	1.2446	6.20021395980123	10.0679489936876	0.228021444757557	1.08021444757557	98	0.85845086102726	0.85845086102726	57.005144215185	1
190	189	255	1.229	6.1243688736985	10.1437940797903	0.303866530860283	1.93866530860283	99	0.265303392787983	0.265303392787983	57.270447607973	1
191	190	255	1.2256	6.10783853441971	10.1603244190691	0.320396870139081	2.20396870139081	100	-1.0376762915409	1.0376762915409	58.3081238995139	1
192	191	255	1.249	6.22160616357379	10.046556789915	0.206629240984991	1.16629240984991	101	-0.493147468239259	0.493147468239259	58.8012713677532	1
193	192	255	1.2612	6.28092091039772	9.9872420430911	0.147314494161066	0.673144941610656	102	-0.279225430513621	0.279225430513621	59.0804967982668	1
194	193	255	1.269	6.31884345344908	9.94931950003973	0.109391951109703	0.393919511097034	103	0.1	0.1	59.1804967982668	1
195	194	255	1.269	6.31884345344908	9.94931950003973	0.109391951109703	0.493919511097035	104	-0.284087295007411	0.284087295007411	59.4645840932742	1
196	195	255	1.2769	6.35725218294982	9.91091077053899	0.0709832216089623	0.209832216089623	105	-0.609832216089623	0.609832216089623	60.0744163093638	1
197	196	255	1.2915	6.42823540455879	9.83992754893003	0	-0.4	106	0.265303392787983	0.265303392787983	60.3397197021518	1
198	197	255	1.2881	6.41170506527999	9.85645788820883	0.0165303392787983	-0.134696607212017	107	0.882760183496105	0.882760183496105	61.2224798856479	1
199	198	255	1.272	6.33342904693038	9.93473390655844	0.0948063576284088	0.748063576284088	108	0.668838145770449	0.668838145770449	61.8913180314184	1
200	199	255	1.2603	6.27654523235333	9.99161772113549	0.151690172205454	1.41690172205454	109	0.484087295007394	0.484087295007394	62.3754053264258	1
201	200	255	1.2524	6.23813650285259	10.0300264506362	0.190098901706193	1.90098901706193	110	NA	NA	NA	1
921	91	255	1.042	5.21520021336454	11.046156129833	1.22470366597929	1.34703665979286	1	-0.0896127152568282	0.0896127152568282	0.0896127152568282	2
931	92	255	1.0459	5.23416148489022	11.0271948583073	1.2057423944536	1.25742394453603	2	-0.920991543690535	0.920991543690535	1.01060425894736	2
941	93	255	1.0669	5.33626063925927	10.9250957039383	1.10364324008455	0.336432400845494	3	-0.707069505964915	0.707069505964915	1.71767376491228	2
951	94	255	1.0835	5.41696758985576	10.8443887533418	1.02293628948806	-0.37063710511942	4	-0.609832216089641	0.609832216089641	2.32750598100192	2
961	95	255	1.0981	5.48795081146473	10.7734055317328	0.951953067879094	-0.980469321209061	5	-0.259777972538566	0.259777972538566	2.58728395354048	2
971	96	255	1.1055	5.52392860871858	10.737427734479	0.915975270625237	-1.24024729374763	6	0.00762457461848109	0.00762457461848109	2.59490852815897	2
981	97	255	1.1074	5.53316615125674	10.7281901919408	0.906737728087085	-1.23262271912915	7	0.595910178363985	0.595910178363985	3.19081870652295	2
991	98	255	1.0972	5.48357513342034	10.7777812097772	0.956328745923484	-0.636712540765161	8	0.0319338970872907	0.0319338970872907	3.22275260361024	2
1001	99	255	1.0986	5.49038174371161	10.7709745994859	0.949522135632213	-0.60477864367787	9	0.333369495700693	0.333369495700693	3.55612209931093	2
1011	100	255	1.0938	5.46704479414154	10.794311549056	0.972859085202282	-0.271409147977177	10	0.931378828433742	0.931378828433742	4.48750092774468	2
1021	101	255	1.0767	5.38390691129817	10.8774494318994	1.05599696804566	0.659969680456565	11	0.172927967406464	0.172927967406464	4.66042889515114	2
1031	102	255	1.0752	5.37661411455752	10.88474222864	1.0632897647863	0.832897647863029	12	0.313922037725638	0.313922037725638	4.97435093287678	2
1041	103	255	1.0708	5.35522191078496	10.9061344324126	1.08468196855887	1.14681968558867	13	-0.254916108044811	0.254916108044811	5.22926704092159	2
1051	104	255	1.0781	5.39071352158944	10.8706428216081	1.04919035775439	0.891903577543856	14	0.099999999999999	0.099999999999999	5.32926704092159	2
1061	105	255	1.0781	5.39071352158944	10.8706428216081	1.04919035775439	0.991903577543854	15	0.240994070319174	0.240994070319174	5.57026111124076	2
1071	106	255	1.0752	5.37661411455752	10.88474222864	1.0632897647863	1.23289764786303	16	0.41115932760093	0.41115932760093	5.98142043884169	2
1081	107	255	1.0688	5.34549818179743	10.9158581614001	1.0944056975464	1.64405697546396	17	0.761213571151987	0.761213571151987	6.74263400999368	2
1091	108	255	1.0552	5.27937682468223	10.9819795185153	1.16052705466159	2.40527054661594	18	-0.181988140638348	0.181988140638348	6.92462215063203	2
1101	109	255	1.061	5.30757563874606	10.9537807044515	1.13232824059776	2.2232824059776	19	-0.235468650069756	0.235468650069756	7.16009080070178	2
1111	110	255	1.0679	5.34112250375304	10.9202338394445	1.09878137559078	1.98781375590784	20	-1.2029796843289	1.2029796843289	8.36307048503068	2
1121	111	255	1.0947	5.47142047218593	10.7899358710116	0.968483407157894	0.78483407157894	21	0.571600855895158	0.571600855895158	8.93467134092584	2
1131	112	255	1.085	5.42426038659641	10.8370959566011	1.01564349274741	1.3564349274741	22	-0.420219500832795	0.420219500832795	9.35489084175864	2
1141	113	255	1.0957	5.47628233667969	10.7850740065179	0.96362154266413	0.936215426641304	23	0.148618644937637	0.148618644937637	9.50350948669627	2
1151	114	255	1.0947	5.47142047218593	10.7899358710116	0.968483407157894	1.08483407157894	24	-0.828616118309016	0.828616118309016	10.3321256050053	2
1161	115	255	1.1138	5.56428208401683	10.6970742591807	0.875621795326992	0.256217953269925	25	-1.91767376491228	1.91767376491228	12.2497993699176	2
1171	116	255	1.1553	5.76604946050806	10.4953068826895	0.673854418835765	-1.66145581164235	26	-0.444528823301641	0.444528823301641	12.6943281932192	2
1181	117	255	1.1665	5.82050234283822	10.4408540003593	0.619401536505601	-2.10598463494399	27	0.552153397920103	0.552153397920103	13.2464815911393	2
1191	118	255	1.1572	5.77528700304621	10.4860693401513	0.664616876297611	-1.55383123702389	28	0.381988140638347	0.381988140638347	13.6284697317777	2
1201	119	255	1.1514	5.74708818898238	10.5142681542152	0.692815690361446	-1.17184309638554	29	0.41115932760093	0.41115932760093	14.0396290593786	2
1211	120	255	1.145	5.71597225622228	10.5453840869753	0.723931623121539	-0.760683768784614	30	-0.0409940703191736	0.0409940703191736	14.0806231296978	2
1221	121	255	1.1479	5.7300716632542	10.5312846799434	0.709832216089621	-0.801677839103787	31	0.216684747850364	0.216684747850364	14.2973078775481	2
1231	122	255	1.1455	5.71840318846917	10.5429531547284	0.721500690874658	-0.584993091253423	32	-0.113922037725638	0.113922037725638	14.4112299152738	2
1241	123	255	1.1499	5.73979539224173	10.5215609509558	0.700108487102094	-0.698915128979061	33	-0.0653033927880187	0.0653033927880187	14.4765333080618	2
1251	124	255	1.1533	5.75632573152053	10.505030611677	0.683578147823292	-0.764218521767079	34	-1.30021697420417	1.30021697420417	15.776750282266	2
1261	125	255	1.1821	5.89634742894095	10.3650089142566	0.543556450402875	-2.06443549597125	35	-0.804306795840206	0.804306795840206	16.5810570781062	2
1271	126	255	1.2007	5.98677810852497	10.2745782346726	0.453125770818854	-2.86874229181146	36	0.503534752982466	0.503534752982466	17.0845918310886	2
1281	127	255	1.1924	5.94642463322672	10.3149317099708	0.493479246117101	-2.36520753882899	37	0.693147468239277	0.693147468239277	17.7777392993279	2
1291	128	255	1.1802	5.88710988640279	10.3742464567948	0.552793992941028	-1.67206007058972	38	0.668838145770432	0.668838145770432	18.4465774450983	2
1301	129	255	1.1685	5.83022607182575	10.4311302713718	0.609677807518072	-1.00322192481928	39	0.503534752982465	0.503534752982465	18.9501121980808	2
1311	130	255	1.1602	5.7898725965275	10.47148374667	0.650031282816318	-0.499687171836819	40	0.673700010264204	0.673700010264204	19.623812208345	2
1321	131	255	1.1484	5.73250259550108	10.5288537476965	0.707401283842739	0.174012838427385	41	0.0756906775311728	0.0756906775311728	19.6995028858762	2
1331	132	255	1.1489	5.73493352774797	10.5264228154496	0.704970351595856	0.249703515958558	42	-0.352153397920085	0.352153397920085	20.0516562837963	2
1341	133	255	1.1582	5.78014886753997	10.4812074756576	0.659755011803847	-0.102449881961527	43	-0.731378828433742	0.731378828433742	20.78303511223	2
1351	134	255	1.1753	5.86328675038335	10.3980695928142	0.576617128960473	-0.833828710395269	44	0.430606785575984	0.430606785575984	21.213641897806	2
1361	135	255	1.1685	5.83022607182575	10.4311302713718	0.609677807518072	-0.403221924819285	45	0.600772042857758	0.600772042857758	21.8144139406637	2
1371	136	255	1.1582	5.78014886753997	10.4812074756576	0.659755011803847	0.197550118038473	46	1.02375425381526	1.02375425381526	22.838168194479	2
1381	137	255	1.1392	5.68777344215845	10.5735829010391	0.752130437185373	1.22130437185373	47	0.527844075451276	0.527844075451276	23.3660122699303	2
1391	138	255	1.1304	5.64498903461332	10.6163673085842	0.794914844730501	1.74914844730501	48	-0.0409940703191736	0.0409940703191736	23.4070063402495	2
1401	139	255	1.1333	5.65908844164524	10.6022679015523	0.780815437698584	1.70815437698584	49	-0.0653033927880009	0.0653033927880009	23.4723097330375	2
1411	140	255	1.1367	5.67561878092404	10.5857375622735	0.764285098419784	1.64285098419784	50	-0.614694080583378	0.614694080583378	24.0870038136208	2
1421	141	255	1.1514	5.74708818898238	10.5142681542152	0.692815690361446	1.02815690361446	51	-0.254916108044811	0.254916108044811	24.3419199216656	2
1431	142	255	1.1587	5.78257979978686	10.4787765434107	0.657324079556965	0.773240795569646	52	0.858450861027259	0.858450861027259	25.2003707826929	2
1441	143	255	1.1431	5.70673471368413	10.5546216295134	0.733169165659691	1.63169165659691	53	1.24253815603467	1.24253815603467	26.4429089387276	2
1451	144	255	1.1196	5.59248089808066	10.6688754451169	0.847422981263158	2.87422981263158	54	0.265303392788001	0.265303392788001	26.7082123315156	2
1461	145	255	1.1162	5.57595055880186	10.6854057843957	0.863953320541958	3.13953320541958	55	0.362540682663275	0.362540682663275	27.0707530141789	2
1471	146	255	1.1108	5.54969649053554	10.711659852662	0.890207388808285	3.50207388808285	56	-0.021546612344101	0.021546612344101	27.092299626523	2
1481	147	255	1.1133	5.56185115176995	10.6995051914276	0.878052727573875	3.48052727573875	57	-1.37314494161066	1.37314494161066	28.4654445681336	2
1491	148	255	1.1436	5.70916564593101	10.5521906972665	0.73073823341281	2.1073823341281	58	-0.964748324134435	0.964748324134435	29.430192892268	2
1501	149	255	1.1655	5.81564047834446	10.4457158648531	0.624263400999366	1.14263400999366	59	-0.590384758114568	0.590384758114568	30.0205776503826	2
1511	150	255	1.1797	5.88467895415591	10.3766773890416	0.555224925187909	0.552249251879093	60	-0.138231360194465	0.138231360194465	30.1588090105771	2
1521	151	255	1.1846	5.90850209017536	10.3528542530222	0.531401789168463	0.414017891684628	61	-0.0896127152568105	0.0896127152568105	30.2484217258339	2
1531	152	255	1.1885	5.92746336170104	10.3338929814965	0.512440517642782	0.324405176427818	62	-0.371600855895158	0.371600855895158	30.620022581729	2
1541	153	255	1.1982	5.97462344729056	10.286732895907	0.465280432053266	-0.0471956794673406	63	-0.211159327600929	0.211159327600929	30.83118190933	2
1551	154	255	1.2046	6.00573938005065	10.2556169631469	0.434164499293173	-0.25835500706827	64	0.0513813550623454	0.0513813550623454	30.8825632643923	2
1561	155	255	1.2056	6.01060124454441	10.2507550986531	0.429302634799408	-0.206973652005925	65	-0.0896127152568105	0.0896127152568105	30.9721759796491	2
1571	156	255	1.2095	6.0295625160701	10.2317938271275	0.410341363273727	-0.296586367262735	66	-0.468838145770467	0.468838145770467	31.4410141254196	2
1581	157	255	1.2212	6.08644633064714	10.1749100125504	0.35345754869668	-0.765424513033202	67	-0.376462720388912	0.376462720388912	31.8174768458085	2
1591	158	255	1.231	6.13409260268603	10.1272637405115	0.305811276657789	-1.14188723342211	68	-0.347291533426331	0.347291533426331	32.1647683792348	2
1601	159	255	1.2402	6.17882175602867	10.0825345871689	0.261082123315155	-1.48917876684845	69	0.0270720325935181	0.0270720325935181	32.1918404118284	2
1611	160	255	1.2417	6.18611455276931	10.0752417904282	0.253789326574507	-1.46210673425493	70	0.503534752982466	0.503534752982466	32.6953751648108	2
1621	161	255	1.2334	6.14576107747107	10.1155952657265	0.294142801872754	-0.958571981272461	71	0.216684747850346	0.216684747850346	32.9120599126612	2
1631	162	255	1.231	6.13409260268603	10.1272637405115	0.305811276657789	-0.741887233422115	72	-0.561213571151968	0.561213571151968	33.4732734838131	2
1641	163	255	1.2446	6.20021395980123	10.0611423833963	0.239689919542592	-1.30310080457408	73	-0.211159327600929	0.211159327600929	33.6844328114141	2
1651	164	255	1.251	6.23132989256132	10.0300264506362	0.208573986782499	-1.51426013217501	74	0.124309322468809	0.124309322468809	33.8087421338829	2
1661	165	255	1.2505	6.22889896031444	10.0324573828831	0.21100491902938	-1.3899508097062	75	0.454916108044812	0.454916108044812	34.2636582419277	2
1671	166	255	1.2432	6.19340734950996	10.0679489936876	0.246496529833861	-0.935034701661392	76	0.124309322468845	0.124309322468845	34.3879675643965	2
1681	167	255	1.2427	6.19097641726308	10.0703799259345	0.248927462080745	-0.810725379192547	77	0.839003403052188	0.839003403052188	35.2269709674487	2
1691	168	255	1.2275	6.11707607695786	10.1442802662397	0.322827802385964	0.0282780238596408	78	0.333369495700711	0.333369495700711	35.5603404631494	2
1701	169	255	1.2227	6.09373912738779	10.1676172158098	0.346164751956035	0.361647519560351	79	0.148618644937637	0.148618644937637	35.7089591080871	2
1711	170	255	1.2217	6.08887726289402	10.1724790803035	0.351026616449799	0.510266164497988	80	0.240994070319174	0.240994070319174	35.9499531784062	2
1721	171	255	1.2188	6.07477785586211	10.1865784873354	0.365126023481716	0.751260234817162	81	-0.322982210957521	0.322982210957521	36.2729353893638	2
1731	172	255	1.2275	6.11707607695786	10.1442802662397	0.322827802385964	0.428278023859641	82	-0.0701652572817557	0.0701652572817557	36.3431006466455	2
1741	173	255	1.231	6.13409260268603	10.1272637405115	0.305811276657789	0.358112766577885	83	0.362540682663275	0.362540682663275	36.7056413293088	2
1751	174	255	1.2256	6.10783853441971	10.1535178087778	0.332065344924116	0.72065344924116	84	0.221546612344119	0.221546612344119	36.9271879416529	2
1761	175	255	1.2231	6.09568387318529	10.1656724700123	0.344220006158528	0.942200061585279	85	0.0270720325935359	0.0270720325935359	36.9542599742465	2
1771	176	255	1.2246	6.10297666992594	10.1583796732716	0.336927209417881	0.969272094178815	86	0.430606785576002	0.430606785576002	37.3848667598225	2
1781	177	255	1.2178	6.06991599136834	10.1914403518292	0.369987887975482	1.39987887975482	87	0.0513813550623454	0.0513813550623454	37.4362481148848	2
1791	178	255	1.2188	6.07477785586211	10.1865784873354	0.365126023481716	1.45126023481716	88	0.245855934812929	0.245855934812929	37.6821040496977	2
1801	179	255	1.2158	6.06019226238081	10.2011640808167	0.379711616963009	1.69711616963009	89	-0.42508136532655	0.42508136532655	38.1071854150243	2
1811	180	255	1.2266	6.11270039891347	10.1486559442841	0.327203480430354	1.27203480430354	90	-0.585522893620814	0.585522893620814	38.6927083086451	2
1821	181	255	1.2407	6.18125268827555	10.080103654922	0.258651191068273	0.686511910682727	91	-0.352153397920085	0.352153397920085	39.0448617065652	2
1831	182	255	1.25	6.22646802806756	10.03488831513	0.213435851276264	0.334358512762642	92	-1.63082375978019	1.63082375978019	40.6756854663454	2
1841	183	255	1.2856	6.39955040404558	9.86180593915197	0.0403534752982448	-1.29646524701755	93	-0.303534752982448	0.303534752982448	40.9792202193278	2
1851	184	255	1.2939	6.43990387934382	9.82145246385373	0	-1.6	94	0.761213571151986	0.761213571151986	41.7404337904798	2
1861	185	255	1.2803	6.37378252222862	9.88757382096893	0.0661213571151986	-0.838786428848014	95	1.02861611830902	1.02861611830902	42.7690499087888	2
1871	186	255	1.2612	6.28092091039772	9.98043543279983	0.1589829689461	0.189829689461002	96	0.547291533426331	0.547291533426331	43.3163414422152	2
1881	187	255	1.252	6.23619175705509	10.0251645861425	0.203712122288733	0.737121222887333	97	0.698009332733049	0.698009332733049	44.0143507749482	2
1891	188	255	1.2397	6.17639082378178	10.0849655194158	0.263513055562038	1.43513055562038	98	0.0270720325935181	0.0270720325935181	44.0414228075417	2
1901	189	255	1.2412	6.18368362052243	10.0776727226751	0.25622025882139	1.4622025882139	99	-0.254916108044794	0.254916108044794	44.2963389155865	2
1911	190	255	1.2485	6.21917523132691	10.0421811118706	0.220728648016911	1.20728648016911	100	-0.517456790708104	0.517456790708104	44.8137957062946	2
1921	191	255	1.2612	6.28092091039772	9.98043543279983	0.1589829689461	0.689829689461002	101	0.0270720325935356	0.0270720325935356	44.8408677388882	2
1931	192	255	1.2627	6.28821370713837	9.97314263605918	0.151690172205454	0.716901722054538	102	-0.0896127152568283	0.0896127152568283	44.930480454145	2
1941	193	255	1.2666	6.30717497866405	9.9541813645335	0.132728900679771	0.627289006797709	103	-0.138231360194447	0.138231360194447	45.0687118143394	2
1951	194	255	1.2715	6.3309981146835	9.93035822851406	0.108905764660326	0.489057646603262	104	-0.658450861027278	0.658450861027278	45.7271626753667	2
1961	195	255	1.2871	6.40684320078622	9.85451314241133	0.0330606785575984	-0.169393214424016	105	0.1	0.1	45.8271626753667	2
1971	196	255	1.2871	6.40684320078622	9.85451314241133	0.0330606785575984	-0.0693932144240158	106	0.362540682663293	0.362540682663293	46.18970335803	2
1981	197	255	1.2817	6.3805891325199	9.88076721067766	0.0593147468239277	0.293147468239277	107	0.975135608877606	0.975135608877606	47.1648389669076	2
1991	198	255	1.2637	6.29307557163213	9.96828077156542	0.146828307711688	1.26828307711688	108	0.741766113176914	0.741766113176914	47.9066050800845	2
2001	199	255	1.2505	6.22889896031444	10.0324573828831	0.21100491902938	2.0100491902938	109	0.124309322468845	0.124309322468845	48.0309144025534	2
2011	200	255	1.25	6.22646802806756	10.03488831513	0.213435851276264	2.13435851276264	110	NA	NA	NA	2
922	91	255	1.0825	5.412105725362	10.8939797711782	1.47654824675629	3.86548246756288	1	0.0270720325935359	0.0270720325935359	0.0270720325935359	3
932	92	255	1.084	5.41939852210265	10.8866869744375	1.46925545001564	3.89255450015641	2	-0.823754253815261	0.823754253815261	0.850826286408797	3
942	93	255	1.103	5.51177394748417	10.794311549056	1.37688002463412	3.06880024634115	3	-0.327844075451276	0.327844075451276	1.17867036186007	3
952	94	255	1.1118	5.5545583550293	10.7515271415109	1.33409561708899	2.74095617088987	4	0.240994070319174	0.240994070319174	1.41966443217925	3
962	95	255	1.1089	5.54045894799738	10.7656265485428	1.3481950241209	2.98195024120905	5	-0.0896127152568282	0.0896127152568282	1.50927714743607	3
972	96	255	1.1128	5.55942021952307	10.7466652770171	1.32923375259522	2.89233752595222	6	0.0513813550623632	0.0513813550623632	1.56065850249844	3
982	97	255	1.1138	5.56428208401683	10.7418034125234	1.32437188810146	2.94371888101458	7	0.0756906775311728	0.0756906775311728	1.63634918002961	3
992	98	255	1.1143	5.56671301626371	10.7393724802765	1.32194095585458	3.01940955854576	8	-0.0653033927879831	0.0653033927879831	1.70165257281759	3
1002	99	255	1.1177	5.58324335554251	10.7228421409977	1.30541061657578	2.95410616575777	9	0.313922037725638	0.313922037725638	2.01557461054323	3
1012	100	255	1.1133	5.56185115176995	10.7442343447702	1.32680282034834	3.26802820348341	10	0.221546612344101	0.221546612344101	2.23712122288733	3
1022	101	255	1.1108	5.54969649053554	10.7563890060046	1.33895748158275	3.48957481582751	11	0.240994070319156	0.240994070319156	2.47811529320649	3
1032	102	255	1.1079	5.53559708350362	10.7704884130366	1.35305688861467	3.73056888614667	12	-0.113922037725638	0.113922037725638	2.59203733093213	3
1042	103	255	1.1123	5.55698928727618	10.749096209264	1.3316646848421	3.61664684842103	13	-0.0653033927879831	0.0653033927879831	2.65734072372011	3
1052	104	255	1.1157	5.57351962655498	10.7325658699852	1.3151343455633	3.55134345563305	14	0.0756906775311892	0.0756906775311892	2.7330314012513	3
1062	105	255	1.1162	5.57595055880186	10.7301349377383	1.31270341331642	3.62703413316424	15	0.240994070319174	0.240994070319174	2.97402547157047	3
1072	106	255	1.1133	5.56185115176995	10.7442343447702	1.32680282034834	3.86802820348341	16	0.313922037725638	0.313922037725638	3.28794750929611	3
1082	107	255	1.1089	5.54045894799738	10.7656265485428	1.3481950241209	4.18195024120905	17	0.289612715256811	0.289612715256811	3.57756022455292	3
1092	108	255	1.105	5.5214976764717	10.7845878200685	1.36715629564659	4.47156295646586	18	-0.0409940703191918	0.0409940703191918	3.61855429487211	3
1102	109	255	1.1079	5.53559708350362	10.7704884130366	1.35305688861467	4.43056888614667	19	-1.30021697420417	1.30021697420417	4.91877126907629	3
1112	110	255	1.1367	5.67561878092404	10.6304667156161	1.21303519119425	3.13035191194249	20	-0.279225430513639	0.279225430513639	5.19799669958993	3
1122	111	255	1.1445	5.7135413239754	10.5925441725648	1.17511264814289	2.85112648142885	21	0.100000000000001	0.100000000000001	5.29799669958993	3
1132	112	255	1.1445	5.7135413239754	10.5925441725648	1.17511264814289	2.95112648142886	22	-0.138231360194448	0.138231360194448	5.43622805978437	3
1142	113	255	1.1494	5.73736445999485	10.5687210365453	1.15128951212344	2.81289512123441	23	-0.279225430513638	0.279225430513638	5.71545349029801	3
1152	114	255	1.1572	5.77528700304621	10.530798493494	1.11336696907208	2.53366969072077	24	0.0513813550623627	0.0513813550623627	5.76683484536037	3
1162	115	255	1.1582	5.78014886753997	10.5259366290002	1.10850510457831	2.58505104578313	25	0.0513813550623459	0.0513813550623459	5.81821620042272	3
1172	116	255	1.1592	5.78501073203374	10.5210747645064	1.10364324008455	2.63643240084548	26	0.362540682663291	0.362540682663291	6.18075688308601	3
1182	117	255	1.1538	5.75875666376741	10.5473288327728	1.12989730835088	2.99897308350877	27	-0.0215466123441188	0.0215466123441188	6.20230349543013	3
1192	118	255	1.1563	5.77091132500182	10.5351741715384	1.11774264711647	2.97742647116465	28	-0.133369495700693	0.133369495700693	6.33567299113082	3
1202	119	255	1.1611	5.79424827457189	10.5118372219683	1.0944056975464	2.84405697546396	29	-0.473700010264222	0.473700010264222	6.80937300139505	3
1212	120	255	1.1729	5.85161827559831	10.4544672209419	1.03703569651997	2.37035696519974	30	0.294474579750583	0.294474579750583	7.10384758114563	3
1222	121	255	1.1689	5.83217081762326	10.4739146789169	1.05648315449503	2.66483154495032	31	-0.376462720388913	0.376462720388913	7.48031030153454	3
1232	122	255	1.1787	5.87981708966215	10.426268406878	1.00883688245614	2.28836882456141	32	-0.0215466123441188	0.0215466123441188	7.50185691387866	3
1242	123	255	1.1812	5.89197175089656	10.4141137456436	0.996682221221729	2.26682221221729	33	0.056243219556118	0.056243219556118	7.55810013343478	3
1252	124	255	1.1821	5.89634742894095	10.4097380675992	0.992306543177341	2.32306543177341	34	-0.162540682663275	0.162540682663275	7.72064081609805	3
1262	125	255	1.1875	5.92260149720728	10.3834839993329	0.966052474911013	2.16052474911013	35	0.1	0.1	7.82064081609805	3
1272	126	255	1.1875	5.92260149720728	10.3834839993329	0.966052474911013	2.26052474911013	36	0.289612715256793	0.289612715256793	8.11025353135485	3
1282	127	255	1.1836	5.90364022568159	10.4024452708586	0.985013746436692	2.55013746436692	37	-0.162540682663275	0.162540682663275	8.27279421401812	3
1292	128	255	1.189	5.92989429394792	10.3761912025923	0.958759678170365	2.38759678170365	38	0.148618644937637	0.148618644937637	8.42141285895576	3
1302	129	255	1.188	5.92503242945416	10.381053067086	0.963621542664129	2.53621542664129	39	-0.0166847478503298	0.0166847478503298	8.43809760680609	3
1312	130	255	1.1904	5.93670090423919	10.369384592301	0.951953067879096	2.51953067879096	40	0.168066102912692	0.168066102912692	8.60616370971878	3
1322	131	255	1.189	5.92989429394792	10.3761912025923	0.958759678170365	2.68759678170365	41	0.0756906775311723	0.0756906775311723	8.68185438724995	3
1332	132	255	1.1895	5.9323252261948	10.3737602703454	0.956328745923482	2.76328745923482	42	0.19723728987531	0.19723728987531	8.87909167712526	3
1342	133	255	1.1875	5.92260149720728	10.3834839993329	0.966052474911013	2.96052474911013	43	0.240994070319156	0.240994070319156	9.12008574744442	3
1352	134	255	1.1846	5.90850209017536	10.3975834063648	0.980151881942929	3.20151881942929	44	0.100000000000001	0.100000000000001	9.22008574744442	3
1362	135	255	1.1846	5.90850209017536	10.3975834063648	0.980151881942929	3.30151881942929	45	0.459777972538584	0.459777972538584	9.679863719983	3
1372	136	255	1.1772	5.8725242929215	10.4335612036187	1.01612967919679	3.76129679196787	46	0.454916108044812	0.454916108044812	10.1347798280278	3
1382	137	255	1.1699	5.83703268211702	10.4690528144232	1.05162129000127	4.21621290001268	47	0.00276271012470808	0.00276271012470808	10.1375425381525	3
1392	138	255	1.1719	5.84675641110455	10.4593290854356	1.04189756101374	4.21897561013739	48	0.0319338970872911	0.0319338970872911	10.1694764352398	3
1402	139	255	1.1733	5.85356302139582	10.4525224751444	1.03509095072247	4.25090950722468	49	-0.284087295007394	0.284087295007394	10.4535637302472	3
1412	140	255	1.1812	5.89197175089656	10.4141137456436	0.996682221221729	3.96682221221729	50	0.100000000000001	0.100000000000001	10.5535637302472	3
1422	141	255	1.1812	5.89197175089656	10.4141137456436	0.996682221221729	4.06682221221729	51	0.0562432195561176	0.0562432195561176	10.6098069498033	3
1432	142	255	1.1821	5.89634742894095	10.4097380675992	0.992306543177341	4.12306543177341	52	0.430606785575983	0.430606785575983	11.0404137353793	3
1442	143	255	1.1753	5.86328675038335	10.4427987461568	1.02536722173494	4.55367221734939	53	0.240994070319174	0.240994070319174	11.2814078056985	3
1452	144	255	1.1724	5.84918734335143	10.4568981531888	1.03946662876686	4.79466628766856	54	0.552153397920104	0.552153397920104	11.8335612036186	3
1462	145	255	1.1631	5.80397200355942	10.5021134929808	1.08468196855887	5.34681968558867	55	0.0756906775311723	0.0756906775311723	11.9092518811498	3
1472	146	255	1.1636	5.8064029358063	10.4996825607339	1.08225103631198	5.42251036311984	56	-0.420219500832795	0.420219500832795	12.3294713819826	3
1482	147	255	1.1743	5.85842488588958	10.4476606106506	1.0302290862287	5.00229086228704	57	-1.13491358141621	1.13491358141621	13.4643849633988	3
1492	148	255	1.1997	5.9819162440312	10.324169252509	0.906737728087084	3.86737728087084	58	-0.755688150902551	0.755688150902551	14.2200731143013	3
1502	149	255	1.2173	6.06748505912146	10.2386004374187	0.821168912996828	3.11168912996828	59	-0.493147468239259	0.493147468239259	14.7132205825406	3
1512	150	255	1.2295	6.12679980594539	10.1792856905948	0.761854166172903	2.61854166172903	60	-0.230606785576002	0.230606785576002	14.9438273681166	3
1522	151	255	1.2363	6.15986048450298	10.1462250120372	0.728793487615302	2.38793487615302	61	0.265303392787983	0.265303392787983	15.2091307609046	3
1532	152	255	1.2329	6.14333014522419	10.162755351316	0.745323826894101	2.65323826894101	62	-0.254916108044794	0.254916108044794	15.4640468689494	3
1542	153	255	1.2402	6.17882175602867	10.1272637405115	0.709832216089621	2.39832216089621	63	-0.211159327600929	0.211159327600929	15.6752061965503	3
1552	154	255	1.2466	6.20993768878876	10.0961478077514	0.678716283329528	2.18716283329528	64	0.148618644937637	0.148618644937637	15.8238248414879	3
1562	155	255	1.2456	6.205075824295	10.1010096722452	0.683578147823292	2.33578147823292	65	0.124309322468827	0.124309322468827	15.9481341639567	3
1572	156	255	1.2451	6.20264489204811	10.1034406044921	0.686009080070175	2.46009080070175	66	-0.113922037725638	0.113922037725638	16.0620562016824	3
1582	157	255	1.2495	6.22403709582068	10.0820484007195	0.664616876297611	2.34616876297611	67	0.12430932246881	0.12430932246881	16.1863655241512	3
1592	158	255	1.249	6.22160616357379	10.0844793329664	0.667047808544492	2.47047808544492	68	0.289612715256828	0.289612715256828	16.475978239408	3
1602	159	255	1.2451	6.20264489204811	10.1034406044921	0.686009080070175	2.76009080070175	69	0.0513813550623459	0.0513813550623459	16.5273595944704	3
1612	160	255	1.2461	6.20750675654188	10.0985787399983	0.681147215576409	2.81147215576409	70	0.216684747850364	0.216684747850364	16.7440443423207	3
1622	161	255	1.2437	6.19583828175684	10.1102472147833	0.692815690361446	3.02815690361446	71	-0.181988140638347	0.181988140638347	16.9260324829591	3
1632	162	255	1.2495	6.22403709582068	10.0820484007195	0.664616876297611	2.84616876297611	72	-0.040994070319174	0.040994070319174	16.9670265532782	3
1642	163	255	1.2524	6.23813650285259	10.0679489936876	0.650517469265694	2.80517469265694	73	-0.113922037725637	0.113922037725637	17.0809485910039	3
1652	164	255	1.2568	6.25952870662516	10.046556789915	0.62912526549313	2.6912526549313	74	0.0999999999999992	0.0999999999999992	17.1809485910039	3
1662	165	255	1.2568	6.25952870662516	10.046556789915	0.62912526549313	2.7912526549313	75	0.0756906775311728	0.0756906775311728	17.2566392685351	3
1672	166	255	1.2573	6.26195963887204	10.0441258576681	0.626694333246247	2.86694333246247	76	0.265303392788001	0.265303392788001	17.5219426613231	3
1682	167	255	1.2539	6.24542929959324	10.0606561969469	0.643224672525047	3.13224672525047	77	0.172927967406464	0.172927967406464	17.6948706287295	3
1692	168	255	1.2524	6.23813650285259	10.0679489936876	0.650517469265694	3.30517469265694	78	0.192375425381519	0.192375425381519	17.887246054111	3
1702	169	255	1.2505	6.22889896031444	10.0771865362257	0.659755011803846	3.49755011803846	79	0.1	0.1	17.987246054111	3
1712	170	255	1.2505	6.22889896031444	10.0771865362257	0.659755011803846	3.59755011803846	80	-0.206297463107157	0.206297463107157	18.1935435172182	3
1722	171	255	1.2568	6.25952870662516	10.046556789915	0.62912526549313	3.3912526549313	81	-0.235468650069757	0.235468650069757	18.429012167288	3
1732	172	255	1.2637	6.29307557163213	10.0130099249081	0.595578400486154	3.15578400486154	82	0.313922037725638	0.313922037725638	18.7429342050136	3
1742	173	255	1.2593	6.27168336785957	10.0344021286806	0.616970604258718	3.46970604258718	83	0.124309322468845	0.124309322468845	18.8672435274824	3
1752	174	255	1.2588	6.26925243561269	10.0368330609275	0.619401536505602	3.59401536505602	84	-0.181988140638347	0.181988140638347	19.0492316681208	3
1762	175	255	1.2646	6.29745124967652	10.0086342468637	0.591202722441768	3.41202722441768	85	0.143756780443864	0.143756780443864	19.1929884485647	3
1772	176	255	1.2637	6.29307557163213	10.0130099249081	0.595578400486154	3.55578400486154	86	0.552153397920121	0.552153397920121	19.7451418464848	3
1782	177	255	1.2544	6.24786023184012	10.0582252647001	0.640793740278166	4.10793740278166	87	-0.254916108044829	0.254916108044829	20.0000579545296	3
1792	178	255	1.2617	6.2833518426446	10.0227336538956	0.605302129473683	3.85302129473683	88	-0.0409940703191558	0.0409940703191558	20.0410520248488	3
1802	179	255	1.2646	6.29745124967652	10.0086342468637	0.591202722441768	3.81202722441768	89	-0.0215466123441193	0.0215466123441193	20.0625986371929	3
1812	180	255	1.2671	6.30960591091093	9.99647958562925	0.579048061207356	3.79048061207356	90	-0.848063576284088	0.848063576284088	20.910662213477	3
1822	181	255	1.2866	6.40441226853934	9.90167322800084	0.484241703578947	2.94241703578947	91	-0.541766113176931	0.541766113176931	21.4524283266539	3
1832	182	255	1.2998	6.46858887985703	9.83749661668315	0.420065092261254	2.40065092261254	92	0.338231360194483	0.338231360194483	21.7906596868484	3
1842	183	255	1.2949	6.44476574383759	9.8613197527026	0.443888228280702	2.73888228280702	93	-0.162540682663293	0.162540682663293	21.9532003695117	3
1852	184	255	1.3003	6.47101981210391	9.83506568443627	0.417634160014373	2.57634160014373	94	0.00762457461848154	0.00762457461848154	21.9608249441302	3
1862	185	255	1.3022	6.48025735464207	9.82582814189812	0.408396617476221	2.58396617476221	95	0.168066102912709	0.168066102912709	22.1288910470429	3
1872	186	255	1.3008	6.4734507443508	9.83263475218939	0.415203227767492	2.75203227767492	96	0.0513813550623459	0.0513813550623459	22.1802724021052	3
1882	187	255	1.3018	6.47831260884456	9.82777288769562	0.410341363273727	2.80341363273727	97	-0.040994070319174	0.040994070319174	22.2212664724244	3
1892	188	255	1.3047	6.49241201587648	9.81367348066371	0.396241956241809	2.76241956241809	98	0.240994070319174	0.240994070319174	22.4622605427436	3
1902	189	255	1.3018	6.47831260884456	9.82777288769562	0.410341363273727	3.00341363273727	99	0.0319338970872902	0.0319338970872902	22.4941944398308	3
1912	190	255	1.3032	6.48511921913583	9.82096627740435	0.403534752982456	3.03534752982456	100	-0.235468650069756	0.235468650069756	22.7296630899006	3
1922	191	255	1.3101	6.51866608414281	9.78741941239738	0.36998788797548	2.7998788797548	101	-0.279225430513622	0.279225430513622	23.0088885204142	3
1932	192	255	1.3179	6.55658862719417	9.74949686934601	0.332065344924118	2.52065344924118	102	-0.420219500832812	0.420219500832812	23.429108021247	3
1942	193	255	1.3286	6.60861057727745	9.69747491926273	0.280043394840837	2.10043394840836	103	-0.993919511097017	0.993919511097017	24.4230275323441	3
1952	194	255	1.3511	6.71800252838715	9.58808296815303	0.170651443731135	1.10651443731135	104	-0.181988140638347	0.181988140638347	24.6050156729824	3
1962	195	255	1.3569	6.74620134245099	9.5598841540892	0.1424526296673	0.924526296673001	105	-0.162540682663293	0.162540682663293	24.7675563556457	3
1972	196	255	1.3623	6.77245541071732	9.53363008582287	0.116198561400971	0.761985614009708	106	-0.0166847478503285	0.0166847478503285	24.784241103496	3
1982	197	255	1.3647	6.78412388550235	9.52196161103783	0.104530086615938	0.74530086615938	107	-0.0215466123441189	0.0215466123441189	24.8057877158401	3
1992	198	255	1.3672	6.79627854673676	9.50980694980342	0.0923754253815261	0.723754253815261	108	-0.468838145770449	0.468838145770449	25.2746258616106	3
2002	199	255	1.3789	6.85316236131381	9.45292313522638	0.0354916108044812	0.254916108044812	109	-0.254916108044812	0.254916108044812	25.5295419696554	3
2012	200	255	1.3862	6.88865397211829	9.4174315244219	0	0	110	NA	NA	NA	3
