# Supplementary material for: Assessment of crusting effects on interrill erosion by laser scanning
Source: PeerJ. 2020 Jan 31;8:e8487. doi: 10.7717/peerj.8487 (PMC6996510; doi:10.7717/peerj.8487)
Supplement: Data S1 — Each has two transects and four subplots. [file peerj-08-8487-s001.zip › raw data for uploading/cs4transectbright.txt]

x	y	z	cal	h	h2	h0mm	code	deltah	absh	cumsumh	number
312	311	255	1.2471	6.21236862103564	10.0557943324532	0.277612462593956	2.77612462593956	1	-2.09336444244347	2.09336444244347	2.09336444244347	1
313	312	255	1.2881	6.41170506527999	9.85645788820883	0.0782760183496087	0.682760183496087	2	-0.882760183496087	0.882760183496087	2.97612462593956	1
314	313	255	1.3042	6.4899810836296	9.77818186985922	0	-0.2	3	1.32452629667302	1.32452629667302	4.30065092261257	1
315	314	255	1.2749	6.3475284539623	9.92063449952652	0.142452629667302	1.12452629667302	4	0.517456790708086	0.517456790708086	4.81810771332066	1
316	315	255	1.2622	6.28578277489149	9.98238017859733	0.204198308738111	1.6419830873811	5	0.634141538558451	0.634141538558451	5.45224925187911	1
317	316	255	1.2471	6.21236862103564	10.0557943324532	0.277612462593956	2.27612462593956	6	-0.240994070319156	0.240994070319156	5.69324332219827	1
318	317	255	1.25	6.22646802806756	10.0416949254213	0.26351305556204	2.0351305556204	7	-0.38685000513212	0.38685000513212	6.08009332733039	1
319	318	255	1.2559	6.25515302858077	10.013009924908	0.234828055048828	1.64828055048828	8	0.021546612344101	0.021546612344101	6.10163993967449	1
320	319	255	1.2534	6.24299836734636	10.0251645861425	0.246982716283238	1.66982716283238	9	0.585522893620814	0.585522893620814	6.6871628332953	1
321	320	255	1.2393	6.17444607798428	10.0937168755045	0.315535005645319	2.25535005645319	10	0.541766113176914	0.541766113176914	7.22892894647222	1
322	321	255	1.2261	6.11026946666659	10.1578934868222	0.379711616963011	2.79711616963011	11	0.590384758114569	0.590384758114569	7.81931370458678	1
323	322	255	1.2119	6.04123099085513	10.2269319626337	0.448750092774468	3.38750092774468	12	-0.362540682663293	0.362540682663293	8.18185438725008	1
324	323	255	1.2173	6.06748505912146	10.2006778943674	0.422496024508138	3.02496024508138	13	0.0896127152568287	0.0896127152568287	8.27146710250691	1
325	324	255	1.2134	6.04852378759578	10.219639165893	0.441457296033821	3.11457296033821	14	-1.12099154369055	1.12099154369055	9.39245864619746	1
326	325	255	1.2344	6.15062294196483	10.117540011524	0.339358141664766	1.99358141664766	15	-0.454916108044829	0.454916108044829	9.84737475424229	1
327	326	255	1.2417	6.18611455276931	10.0820484007195	0.303866530860283	1.53866530860283	16	-0.12430932246881	0.12430932246881	9.9716840767111	1
328	327	255	1.2422	6.1885454850162	10.0796174684726	0.301435598613402	1.41435598613402	17	0.279225430513639	0.279225430513639	10.2509095072247	1
329	328	255	1.2344	6.15062294196483	10.117540011524	0.339358141664766	1.69358141664766	18	0.327844075451258	0.327844075451258	10.578753582676	1
330	329	255	1.2256	6.10783853441971	10.1603244190691	0.382142549209892	2.02142549209892	19	0.0653033927880187	0.0653033927880187	10.644056975464	1
331	330	255	1.2222	6.0913081951409	10.1768547583479	0.398672888488694	2.08672888488694	20	0.327844075451276	0.327844075451276	10.9719010509153	1
332	331	255	1.2134	6.04852378759578	10.219639165893	0.441457296033821	2.41457296033821	21	-0.1	0.1	11.0719010509153	1
333	332	255	1.2134	6.04852378759578	10.219639165893	0.441457296033821	2.31457296033821	22	0.327844075451276	0.327844075451276	11.3997451263666	1
334	333	255	1.2046	6.00573938005065	10.2624235734382	0.484241703578949	2.64241703578949	23	-0.172927967406465	0.172927967406465	11.572673093773	1
335	334	255	1.2061	6.0130321767913	10.2551307766975	0.476948906838302	2.46948906838302	24	0.0215466123441015	0.0215466123441015	11.5942197061171	1
336	335	255	1.2036	6.00087751555689	10.2672854379319	0.489103568072712	2.49103568072713	25	-0.172927967406464	0.172927967406464	11.7671476735236	1
337	336	255	1.2051	6.00817031229753	10.2599926411913	0.481810771332066	2.31810771332066	26	-0.595910178363985	0.595910178363985	12.3630578518876	1
338	337	255	1.2153	6.05776133013393	10.2104016233549	0.432219753495668	1.72219753495668	27	-0.245855934812929	0.245855934812929	12.6089137867005	1
339	338	255	1.2183	6.07234692361522	10.1958160298736	0.417634160014375	1.47634160014375	28	-0.430606785575984	0.430606785575984	13.0395205722765	1
340	339	255	1.2251	6.10540760217282	10.162755351316	0.384573481456776	1.04573481456776	29	-0.0270720325935354	0.0270720325935354	13.06659260487	1
341	340	255	1.2236	6.09811480543218	10.1700481480566	0.391866278197423	1.01866278197423	30	-0.0562432195561179	0.0562432195561179	13.1228358244261	1
342	341	255	1.2227	6.09373912738779	10.174423826101	0.396241956241811	0.962419562418109	31	-0.785522893620796	0.785522893620796	13.9083587180469	1
343	342	255	1.2368	6.16229141674987	10.105871536739	0.327689666879731	0.176896668797313	32	-1.02861611830903	1.02861611830903	14.936974836356	1
344	343	255	1.2559	6.25515302858077	10.013009924908	0.234828055048828	-0.85171944951172	33	-2.14198308738111	2.14198308738111	17.0789579237371	1
345	344	255	1.2979	6.45935133731888	9.80881161616994	0.0306297463107175	-2.99370253689283	34	0.779997473371379	0.779997473371379	17.8589553971085	1
346	345	255	1.2798	6.37135158998174	9.89681136350708	0.118629493647855	-2.21370506352145	35	0.779997473371379	0.779997473371379	18.6389528704798	1
347	346	255	1.2617	6.2833518426446	9.98481111084421	0.206629240984993	-1.43370759015007	36	0.609832216089624	0.609832216089624	19.2487850865695	1
348	347	255	1.2471	6.21236862103564	10.0557943324532	0.277612462593956	-0.823875374060444	37	0.639003403052205	0.639003403052205	19.8877884896217	1
349	348	255	1.2319	6.13846828073042	10.1296946727584	0.351512802899176	-0.184871971008239	38	0.206297463107157	0.206297463107157	20.0940859527288	1
350	349	255	1.2256	6.10783853441971	10.1603244190691	0.382142549209892	0.0214254920989176	39	1.20784154882267	1.20784154882267	21.3019275015515	1
351	350	255	1.1987	5.97705437953744	10.2911085739514	0.512926704092159	1.22926704092159	40	0.34729153342633	0.34729153342633	21.6492190349778	1
352	351	255	1.1895	5.9323252261948	10.335837727294	0.557655857434792	1.57655857434792	41	-0.216684747850329	0.216684747850329	21.8659037828282	1
353	352	255	1.1919	5.94399370097984	10.324169252509	0.545987382649759	1.35987382649759	42	0.0653033927879838	0.0653033927879838	21.9312071756161	1
354	353	255	1.1885	5.92746336170104	10.3406995917878	0.562517721928558	1.42517721928558	43	1.91767376491228	1.91767376491228	23.8488809405284	1
355	354	255	1.147	5.72569598520981	10.542466968279	0.764285098419785	3.34285098419785	44	-0.00276271012470852	0.00276271012470852	23.8516436506531	1
356	355	255	1.145	5.71597225622228	10.5521906972665	0.774008827407314	3.34008827407314	45	-0.649390687795395	0.649390687795395	24.5010343384485	1
357	356	255	1.1563	5.77091132500182	10.497251628487	0.719069758627775	2.69069758627775	46	-0.454916108044812	0.454916108044812	24.9559504464933	1
358	357	255	1.1636	5.8064029358063	10.4617600176825	0.683578147823294	2.23578147823294	47	-0.907069505964897	0.907069505964897	25.8630199524582	1
359	358	255	1.1802	5.88710988640279	10.381053067086	0.602871197226804	1.32871197226804	48	-1.87944240471785	1.87944240471785	27.7424623571761	1
360	359	255	1.2168	6.06505412687458	10.2031088266142	0.424926956755019	-0.550730432449806	49	0.279225430513657	0.279225430513657	28.0216877876897	1
361	360	255	1.209	6.02713158382321	10.2410313696656	0.462849499806385	-0.27150500193615	50	0.211159327600929	0.211159327600929	28.2328471152907	1
362	361	255	1.2026	5.99601565106312	10.2721473024257	0.493965432566478	-0.0603456743352204	51	0.0166847478503462	0.0166847478503462	28.249531863141	1
363	362	255	1.2002	5.98434717627809	10.2838157772107	0.505633907351513	-0.0436609264848742	52	-0.1	0.1	28.349531863141	1
364	363	255	1.2002	5.98434717627809	10.2838157772107	0.505633907351513	-0.143660926484874	53	0.211159327600929	0.211159327600929	28.5606911907419	1
365	364	255	1.1938	5.95323124351799	10.3149317099708	0.536749840111606	0.0674984011160551	54	0.371600855895158	0.371600855895158	28.9322920466371	1
366	365	255	1.1841	5.90607115792848	10.3620917955603	0.583909925701121	0.439099257011213	55	0.162540682663292	0.162540682663292	29.0948327293004	1
367	366	255	1.1787	5.87981708966215	10.3883458638267	0.610163993967451	0.601639939674505	56	-0.1	0.1	29.1948327293004	1
368	367	255	1.1787	5.87981708966215	10.3883458638267	0.610163993967451	0.501639939674505	57	0.303534752982431	0.303534752982431	29.4983674822828	1
369	368	255	1.1704	5.8394636143639	10.4286993391249	0.650517469265694	0.805174692656936	58	0.395910178364004	0.395910178364004	29.8942776606468	1
370	369	255	1.1602	5.7898725965275	10.4782903569613	0.700108487102094	1.20108487102094	59	-0.66883814577045	0.66883814577045	30.5631158064173	1
371	370	255	1.1719	5.84675641110455	10.4214065423843	0.643224672525049	0.53224672525049	60	0.235468650069739	0.235468650069739	30.798584456487	1
372	371	255	1.165	5.81320954609757	10.4549534073912	0.676771537532023	0.767715375320229	61	0.0653033927880009	0.0653033927880009	30.863887849275	1
373	372	255	1.1616	5.79667920681877	10.47148374667	0.693301876810823	0.83301876810823	62	-0.124309322468827	0.124309322468827	30.9881971717438	1
374	373	255	1.1621	5.79911013906566	10.4690528144232	0.69087094456394	0.708709445639403	63	0.162540682663292	0.162540682663292	31.1507378544071	1
375	374	255	1.1567	5.77285607079933	10.4953068826895	0.71712501283027	0.871250128302695	64	0.0653033927879831	0.0653033927879831	31.2160412471951	1
376	375	255	1.1533	5.75632573152053	10.5118372219683	0.733655352109068	0.936553521090678	65	-0.0513813550623454	0.0513813550623454	31.2674226022575	1
377	376	255	1.1523	5.75146386702677	10.5166990864621	0.738517216602833	0.885172166028333	66	-0.386850005132102	0.386850005132102	31.6542726073896	1
378	377	255	1.1582	5.78014886753997	10.4880140859488	0.709832216089623	0.498322160896231	67	0.493147468239259	0.493147468239259	32.1474200756288	1
379	378	255	1.146	5.72083412071605	10.5473288327728	0.769146962913549	0.99146962913549	68	0.848063576284088	0.848063576284088	32.9954836519129	1
380	379	255	1.1265	5.62602776308764	10.6421351904012	0.863953320541958	1.83953320541958	69	0.707069505964915	0.707069505964915	33.7025531578778	1
381	380	255	1.1099	5.54532081249115	10.7228421409977	0.944660271138449	2.54660271138449	70	0.186850005132102	0.186850005132102	33.8894031630099	1
382	381	255	1.104	5.51663581197794	10.7515271415109	0.97334527165166	2.73345271651659	71	0.138231360194466	0.138231360194466	34.0276345232044	1
383	382	255	1.0991	5.49281267595849	10.7753502775303	0.997168407671106	2.87168407671106	72	-0.503534752982449	0.503534752982449	34.5311692761868	1
384	383	255	1.1074	5.53316615125674	10.7349968022321	0.956814932372861	2.36814932372861	73	-0.41115932760093	0.41115932760093	34.9423286037878	1
385	384	255	1.1138	5.56428208401683	10.703880869472	0.925698999612768	1.95698999612768	74	-0.240994070319192	0.240994070319192	35.183322674107	1
386	385	255	1.1167	5.57838149104875	10.6897814624401	0.911599592580849	1.71599592580849	75	0.0653033927880187	0.0653033927880187	35.248626066895	1
387	386	255	1.1133	5.56185115176995	10.7063118017189	0.928129931859651	1.78129931859651	76	-0.66883814577045	0.66883814577045	35.9174642126654	1
388	387	255	1.125	5.61873496634699	10.6494279871418	0.871246117282606	1.11246117282606	77	-0.0270720325935359	0.0270720325935359	35.944536245259	1
389	388	255	1.1235	5.61144216960635	10.6567207838825	0.878538914023252	1.08538914023252	78	-0.313922037725638	0.313922037725638	36.2584582829846	1
390	389	255	1.1279	5.63283437337891	10.6353285801099	0.857146710250689	0.771467102506886	79	0.561213571151968	0.561213571151968	36.8196718541366	1
391	390	255	1.1143	5.56671301626371	10.7014499372251	0.923268067365886	1.33268067365885	80	0.138231360194465	0.138231360194465	36.957903214331	1
392	391	255	1.1094	5.54288988024427	10.7252730732446	0.947091203385332	1.47091203385332	81	-0.216684747850346	0.216684747850346	37.1745879621814	1
393	392	255	1.1118	5.5545583550293	10.7136045984595	0.935422728600297	1.25422728600297	82	-0.362540682663293	0.362540682663293	37.5371286448447	1
394	393	255	1.1172	5.58081242329563	10.6873505301932	0.909168660333968	0.891686603339681	83	0.40077204285774	0.40077204285774	37.9379006877024	1
395	394	255	1.1069	5.53073521900985	10.737427734479	0.959245864619742	1.29245864619742	84	0.113922037725639	0.113922037725639	38.0518227254281	1
396	395	255	1.1025	5.50934301523729	10.7588199382515	0.980638068392306	1.40638068392306	85	-0.907069505964897	0.907069505964897	38.958892231393	1
397	396	255	1.1191	5.59004996583378	10.678112987655	0.899931117795816	0.499311177958163	86	-0.124309322468827	0.124309322468827	39.0832015538618	1
398	397	255	1.1196	5.59248089808066	10.6756820554082	0.897500185548934	0.375001855489335	87	0.206297463107175	0.206297463107175	39.289499016969	1
399	398	255	1.1133	5.56185115176995	10.7063118017189	0.928129931859651	0.58129931859651	88	-0.265303392788019	0.265303392788019	39.554802409757	1
400	399	255	1.1167	5.57838149104875	10.6897814624401	0.911599592580849	0.315995925808491	89	0.016684747850364	0.016684747850364	39.5714871576073	1
401	400	255	1.1143	5.56671301626371	10.7014499372251	0.923268067365886	0.332680673658855	90	0.259777972538566	0.259777972538566	39.8312651301459	1
402	401	255	1.1069	5.53073521900985	10.737427734479	0.959245864619742	0.592458646197421	91	0.327844075451276	0.327844075451276	40.1591092055972	1
403	402	255	1.0981	5.48795081146473	10.7802121420241	1.00203027216487	0.920302721648697	92	0.42021950083283	0.42021950083283	40.57932870643	1
404	403	255	1.0874	5.43592886138145	10.8322340921074	1.05405222224815	1.34052222248153	93	0.444528823301604	0.444528823301604	41.0238575297316	1
405	404	255	1.0762	5.38147597905128	10.8866869744375	1.10850510457831	1.78505104578313	94	0.0896127152568282	0.0896127152568282	41.1134702449884	1
406	405	255	1.0723	5.3625147075256	10.9056482459632	1.127466376104	1.87466376103996	95	-1.09668222122173	1.09668222122173	42.2101524662102	1
407	406	255	1.0928	5.46218292964778	10.805980023841	1.02779815398182	0.777981539818234	96	-0.216684747850363	0.216684747850363	42.4268372140605	1
408	407	255	1.0952	5.47385140443281	10.794311549056	1.01612967919679	0.561296791967871	97	0.395910178363985	0.395910178363985	42.8227473924245	1
409	408	255	1.085	5.42426038659641	10.8439025668924	1.06572069703319	0.957206970331856	98	0.303534752982466	0.303534752982466	43.126282145407	1
410	409	255	1.0767	5.38390691129817	10.8842560421907	1.10607417233143	1.26074172331432	99	-0.143756780443882	0.143756780443882	43.2700389258509	1
411	410	255	1.0776	5.38828258934255	10.8798803641463	1.10169849428704	1.11698494287044	100	0.15767881816952	0.15767881816952	43.4277177440204	1
412	411	255	1.0723	5.3625147075256	10.9056482459632	1.127466376104	1.27466376103996	101	-0.216684747850364	0.216684747850364	43.6444024918707	1
413	412	255	1.0747	5.37418318231064	10.8939797711782	1.11579790131896	1.0579790131896	102	-0.454916108044812	0.454916108044812	44.0993185999156	1
414	413	255	1.082	5.40967479311512	10.8584881603737	1.08030629051448	0.603062905144784	103	0.42021950083283	0.42021950083283	44.5195381007484	1
415	414	255	1.0713	5.35765284303184	10.910510110457	1.13232824059776	1.02328240597761	104	0.40077204285774	0.40077204285774	44.9203101436061	1
416	415	255	1.061	5.30757563874606	10.9605873147428	1.18240544488354	1.42405444883535	105	-0.172927967406464	0.172927967406464	45.0932381110126	1
417	416	255	1.0625	5.31486843548671	10.9532945180021	1.17511264814289	1.25112648142889	106	-0.289612715256828	0.289612715256828	45.3828508262694	1
418	417	255	1.0664	5.33382970701239	10.9343332464764	1.15615137661721	0.961513766172062	107	-0.172927967406464	0.172927967406464	45.5557787936759	1
419	418	255	1.0679	5.34112250375304	10.9270404497358	1.14885857987656	0.788585798765598	108	-0.381988140638347	0.381988140638347	45.9377669343142	1
420	419	255	1.0737	5.36932131781687	10.8988416356719	1.12065976581273	0.40659765812725	109	0.750826286408797	0.750826286408797	46.688593220723	1
421	420	255	1.0562	5.28423868917599	10.9839242643128	1.2057423944536	1.15742394453605	110	NA	NA	NA	1
3121	311	255	1.2939	6.43990387934382	9.82145246385373	0.166275765686747	1.66275765686747	1	-1.76275765686747	1.76275765686747	1.76275765686747	2
3131	312	255	1.3281	6.60617964503057	9.65517669816698	0	-0.1	2	-0.0756906775311727	0.0756906775311727	1.83844833439864	2
3141	313	255	1.3276	6.60374871278369	9.65760763041387	0.00243093224688273	-0.175690677531173	3	0.0896127152568106	0.0896127152568106	1.92806104965545	2
3151	314	255	1.3237	6.58478744125801	9.67656890193955	0.0213922037725638	-0.0860779622743621	4	0.0409940703191736	0.0409940703191736	1.96905511997462	2
3161	315	255	1.3208	6.57068803422609	9.69066830897146	0.0354916108044812	-0.0450838919551885	5	-0.216684747850346	0.216684747850346	2.18573986782497	2
3171	316	255	1.3232	6.58235650901112	9.67899983418643	0.0238231360194465	-0.261768639805535	6	-0.0562432195561179	0.0562432195561179	2.24198308738109	2
3181	317	255	1.3223	6.57798083096673	9.68337551223082	0.0281988140638347	-0.318011859361653	7	1.01822883356584	1.01822883356584	3.26021192094693	2
3191	318	255	1.2993	6.46615794761015	9.7951983955874	0.140021697420419	0.700216974204191	8	1.91767376491226	1.91767376491226	5.17788568585919	2
3201	319	255	1.2578	6.26439057111892	9.99696577207863	0.341789073911645	2.61789073911645	9	0.254916108044812	0.254916108044812	5.432801793904	2
3211	320	255	1.2505	6.22889896031444	10.0324573828831	0.377280684716126	2.87280684716126	10	-0.595910178363968	0.595910178363968	6.02871197226797	2
3221	321	255	1.2607	6.27848997815084	9.98286636504671	0.32768966687973	2.2768966687973	11	0.206297463107175	0.206297463107175	6.23500943537515	2
3231	322	255	1.2544	6.24786023184012	10.0134961113574	0.358319413190447	2.48319413190447	12	-0.766075435645759	0.766075435645759	7.00108487102091	2
3241	323	255	1.2681	6.3144677754047	9.94688856779285	0.291711869625871	1.71711869625871	13	-0.216684747850346	0.216684747850346	7.21776961887125	2
3251	324	255	1.2705	6.32613625018973	9.93522009300782	0.280043394840837	1.50043394840837	14	-0.362540682663275	0.362540682663275	7.58031030153453	2
3261	325	255	1.2759	6.35239031845606	9.90896602474149	0.253789326574509	1.13789326574509	15	0.614694080583378	0.614694080583378	8.1950043821179	2
3271	326	255	1.2612	6.28092091039772	9.98043543279983	0.325258734632847	1.75258734632847	16	-0.289612715256811	0.289612715256811	8.48461709737472	2
3281	327	255	1.2651	6.2998821819234	9.96147416127415	0.306297463107166	1.46297463107166	17	0.0409940703191558	0.0409940703191558	8.52561116769387	2
3291	328	255	1.2622	6.28578277489149	9.97557356830606	0.320396870139081	1.50396870139081	18	0.162540682663293	0.162540682663293	8.68815185035716	2
3301	329	255	1.2568	6.25952870662516	10.0018276365724	0.346650938405411	1.66650938405411	19	0.517456790708104	0.517456790708104	9.20560864106527	2
3311	330	255	1.2441	6.19778302755435	10.0635733156432	0.408396617476221	2.18396617476221	20	0.395910178363985	0.395910178363985	9.60151881942925	2
3321	331	255	1.2339	6.14819200971795	10.1131643334796	0.45798763531262	2.5798763531262	21	0.186850005132102	0.186850005132102	9.78836882456136	2
3331	332	255	1.228	6.11950700920474	10.1418493339928	0.48667263582583	2.7667263582583	22	-0.362540682663293	0.362540682663293	10.1509095072246	2
3341	333	255	1.2334	6.14576107747107	10.1155952657265	0.460418567559501	2.404185675595	23	0.113922037725638	0.113922037725638	10.2648315449503	2
3351	334	255	1.229	6.1243688736985	10.136987469499	0.481810771332064	2.51810771332064	24	-0.790384758114568	0.790384758114568	11.0552163030649	2
3361	335	255	1.2432	6.19340734950996	10.0679489936876	0.412772295520607	1.72772295520607	25	-0.503534752982449	0.503534752982449	11.5587510560473	2
3371	336	255	1.2515	6.23376082480821	10.0275955183893	0.372418820222363	1.22418820222363	26	-0.0270720325935181	0.0270720325935181	11.5858230886408	2
3381	337	255	1.25	6.22646802806756	10.03488831513	0.379711616963011	1.19711616963011	27	0.493147468239259	0.493147468239259	12.0789705568801	2
3391	338	255	1.2378	6.16715328124363	10.0942030619539	0.439026363786937	1.69026363786937	28	0.0166847478503462	0.0166847478503462	12.0956553047304	2
3401	339	255	1.2354	6.1554848064586	10.105871536739	0.450694838571971	1.70694838571971	29	-0.0270720325935176	0.0270720325935176	12.1227273373239	2
3411	340	255	1.2339	6.14819200971795	10.1131643334796	0.45798763531262	1.6798763531262	30	0.0896127152568105	0.0896127152568105	12.2123400525808	2
3421	341	255	1.23	6.12923073819227	10.1321256050053	0.476948906838301	1.76948906838301	31	-0.16806610291271	0.16806610291271	12.3804061554935	2
3431	342	255	1.2314	6.13603734848354	10.125318994714	0.47014229654703	1.6014229654703	32	-0.600772042857758	0.600772042857758	12.9811781983512	2
3441	343	255	1.2417	6.18611455276931	10.0752417904282	0.420065092261254	1.00065092261254	33	-0.503534752982431	0.503534752982431	13.4847129513337	2
3451	344	255	1.25	6.22646802806756	10.03488831513	0.379711616963011	0.497116169630108	34	-0.454916108044829	0.454916108044829	13.9396290593785	2
3461	345	255	1.2573	6.26195963887204	9.99939670432551	0.344220006158528	0.0422000615852786	35	0.113922037725656	0.113922037725656	14.0535510971041	2
3471	346	255	1.2529	6.24056743509948	10.0207889080981	0.365612209931093	0.156122099310934	36	1.324526296673	1.324526296673	15.3780773937771	2
3481	347	255	1.2236	6.09811480543218	10.1632415377654	0.508064839598394	1.48064839598394	37	0.896682221221725	0.896682221221725	16.2747596149989	2
3491	348	255	1.2031	5.99844658331	10.2629097598875	0.607733061720566	2.37733061720566	38	0.561213571151969	0.561213571151969	16.8359731861508	2
3501	349	255	1.1895	5.9323252261948	10.3290311170027	0.673854418835763	2.93854418835763	39	-0.595910178363986	0.595910178363986	17.4318833645148	2
3511	350	255	1.1997	5.9819162440312	10.2794400991663	0.624263400999364	2.34263400999364	40	0.0896127152568287	0.0896127152568287	17.5214960797716	2
3521	351	255	1.1958	5.96295497250552	10.298401370692	0.643224672525047	2.43224672525047	41	0.609832216089623	0.609832216089623	18.1313282958613	2
3531	352	255	1.1812	5.89197175089656	10.369384592301	0.71420789413401	3.04207894134009	42	0.639003403052206	0.639003403052206	18.7703316989135	2
3541	353	255	1.166	5.81807141059134	10.4432849326062	0.78810823443923	3.6810823443923	43	0.395910178363985	0.395910178363985	19.1662418772775	2
3551	354	255	1.1558	5.76848039275494	10.4928759504426	0.837699252275629	4.07699252275629	44	-0.931378828433742	0.931378828433742	20.0976207057112	2
3561	355	255	1.1729	5.85161827559831	10.4097380675992	0.754561369432254	3.14561369432254	45	-1.4029796843289	1.4029796843289	21.5006003900401	2
3571	356	255	1.1997	5.9819162440312	10.2794400991663	0.624263400999364	1.74263400999364	46	-1.21822883356583	1.21822883356583	22.7188292236059	2
3581	357	255	1.2227	6.09373912738779	10.1676172158098	0.512440517642782	0.524405176427817	47	0.186850005132084	0.186850005132084	22.905679228738	2
3591	358	255	1.2168	6.06505412687458	10.196302216323	0.54112551815599	0.711255181559902	48	-0.197237289875273	0.197237289875273	23.1029165186133	2
3601	359	255	1.2188	6.07477785586211	10.1865784873354	0.531401789168463	0.514017891684628	49	0.541766113176914	0.541766113176914	23.6446826317902	2
3611	360	255	1.2056	6.01060124454441	10.2507550986531	0.595578400486154	1.05578400486154	50	-0.216684747850346	0.216684747850346	23.8613673796405	2
3621	361	255	1.208	6.02226971932945	10.2390866238681	0.58390992570112	0.839099257011195	51	-0.0270720325935181	0.0270720325935181	23.8884394122341	2
3631	362	255	1.2065	6.0149769225888	10.2463794206088	0.591202722441768	0.812027224417677	52	0.0653033927879831	0.0653033927879831	23.953742805022	2
3641	363	255	1.2031	5.99844658331	10.2629097598875	0.607733061720566	0.877330617205661	53	0.707069505964897	0.707069505964897	24.6608123109869	2
3651	364	255	1.1865	5.91773963271351	10.343616710484	0.688440012317056	1.58440012317056	54	0.327844075451293	0.327844075451293	24.9886563864382	2
3661	365	255	1.1777	5.87495522516838	10.3864011180292	0.731224419862185	1.91224419862185	55	-0.00762457461846333	0.00762457461846333	24.9962809610567	2
3671	366	255	1.1758	5.86571768263023	10.3956386605673	0.740461962400339	1.90461962400339	56	-0.430606785576002	0.430606785576002	25.4268877466327	2
3681	367	255	1.1826	5.89877836118783	10.3625779820097	0.707401283842739	1.47401283842739	57	-0.1	0.1	25.5268877466327	2
3691	368	255	1.1826	5.89877836118783	10.3625779820097	0.707401283842739	1.37401283842739	58	-0.289612715256827	0.289612715256827	25.8165004618895	2
3701	369	255	1.1865	5.91773963271351	10.343616710484	0.688440012317056	1.08440012317056	59	-0.0513813550623454	0.0513813550623454	25.8678818169519	2
3711	370	255	1.1855	5.91287776821975	10.3484785749778	0.693301876810821	1.03301876810821	60	0.0653033927880009	0.0653033927880009	25.9331852097399	2
3721	371	255	1.1821	5.89634742894095	10.3650089142566	0.709832216089621	1.09832216089621	61	0.0653033927880009	0.0653033927880009	25.9984886025279	2
3731	372	255	1.1787	5.87981708966215	10.3815392535354	0.726362555368421	1.16362555368421	62	0.162540682663275	0.162540682663275	26.1610292851912	2
3741	373	255	1.1733	5.85356302139582	10.4077933218017	0.752616623634749	1.32616623634749	63	-0.270165257281756	0.270165257281756	26.4311945424729	2
3751	374	255	1.1768	5.870579547124	10.3907767960736	0.735600097906573	1.05600097906573	64	-0.0270720325935359	0.0270720325935359	26.4582665750664	2
3761	375	255	1.1753	5.86328675038335	10.3980695928142	0.74289289464722	1.0289289464722	65	0.186850005132102	0.186850005132102	26.6451165801985	2
3771	376	255	1.1694	5.83460174987014	10.4267545933274	0.77157789516043	1.2157789516043	66	0.279225430513639	0.279225430513639	26.9243420107122	2
3781	377	255	1.1616	5.79667920681877	10.4646771363788	0.809500438211794	1.49500438211794	67	0.254916108044794	0.254916108044794	27.179258118757	2
3791	378	255	1.1543	5.76118759601429	10.5001687471833	0.844992049016273	1.74992049016273	68	0.327844075451311	0.327844075451311	27.5071021942083	2
3801	379	255	1.1455	5.71840318846917	10.5429531547284	0.887776456561404	2.07776456561404	69	0.303534752982431	0.303534752982431	27.8106369471907	2
3811	380	255	1.1372	5.67804971317092	10.5833066300266	0.928129931859647	2.38129931859647	70	0.206297463107174	0.206297463107174	28.0169344102979	2
3821	381	255	1.1309	5.6474199668602	10.6139363763373	0.958759678170365	2.58759678170365	71	-0.0756906775311714	0.0756906775311714	28.0926250878291	2
3831	382	255	1.1304	5.64498903461332	10.6163673085842	0.961190610417248	2.51190610417248	72	0.0653033927879831	0.0653033927879831	28.1579284806171	2
3841	383	255	1.127	5.62845869533452	10.632897647863	0.977720949696046	2.57720949696046	73	-0.736904248683141	0.736904248683141	28.8948327293002	2
3851	384	255	1.1401	5.69214912020284	10.5692072229947	0.914030524827732	1.84030524827732	74	-0.289612715256811	0.289612715256811	29.184445444557	2
3861	385	255	1.144	5.71111039172852	10.550245951469	0.895069253302051	1.55069253302051	75	-0.0319338970873084	0.0319338970873084	29.2163793416443	2
3871	386	255	1.1426	5.70430378143725	10.5570525617603	0.90187586359332	1.5187586359332	76	-0.1	0.1	29.3163793416443	2
3881	387	255	1.1426	5.70430378143725	10.5570525617603	0.90187586359332	1.4187586359332	77	-0.0756906775311728	0.0756906775311728	29.3920700191755	2
3891	388	255	1.1421	5.70187284919037	10.5594834940072	0.904306795840203	1.34306795840203	78	0.138231360194447	0.138231360194447	29.5303013793699	2
3901	389	255	1.1372	5.67804971317092	10.5833066300266	0.928129931859647	1.48129931859647	79	0.420219500832812	0.420219500832812	29.9505208802027	2
3911	390	255	1.1265	5.62602776308764	10.6353285801099	0.980151881942929	1.90151881942929	80	-0.00276271012470852	0.00276271012470852	29.9532835903275	2
3921	391	255	1.1245	5.61630403410011	10.6450523090974	0.989875610930458	1.89875610930458	81	-0.644528823301622	0.644528823301622	30.5978124136291	2
3931	392	255	1.1357	5.67075691643027	10.5905994267673	0.935422728600296	1.25422728600296	82	0.0653033927879831	0.0653033927879831	30.6631158064171	2
3941	393	255	1.1323	5.65422657715147	10.6071297660461	0.951953067879094	1.31953067879094	83	0.138231360194465	0.138231360194465	30.8013471666115	2
3951	394	255	1.1274	5.63040344113203	10.6309529020655	0.97577620389854	1.4577620389854	84	-0.2215466123441	0.2215466123441	31.0228937789556	2
3961	395	255	1.1299	5.64255810236644	10.6187982408311	0.96362154266413	1.2362154266413	85	-0.527844075451294	0.527844075451294	31.5507378544069	2
3971	396	255	1.1387	5.68534250991157	10.576013833286	0.920837135119001	0.70837135119001	86	-0.0513813550623454	0.0513813550623454	31.6021192094693	2
3981	397	255	1.1377	5.6804806454178	10.5808756977797	0.925698999612766	0.656989996127665	87	0.40077204285774	0.40077204285774	32.002891252327	2
3991	398	255	1.1274	5.63040344113203	10.6309529020655	0.97577620389854	1.0577620389854	88	0.0896127152568282	0.0896127152568282	32.0925039675838	2
4001	399	255	1.1235	5.61144216960635	10.6499141735912	0.994737475424223	1.14737475424223	89	-0.00762457461848109	0.00762457461848109	32.1001285422023	2
4011	400	255	1.1216	5.60220462706819	10.6591517161294	1.00397501796238	1.13975017962375	90	-0.0513813550623454	0.0513813550623454	32.1515098972647	2
4021	401	255	1.1206	5.59734276257443	10.6640135806231	1.00883688245614	1.08836882456141	91	0.0653033927879831	0.0653033927879831	32.2168132900526	2
4031	402	255	1.1172	5.58081242329563	10.6805439199019	1.02536722173494	1.15367221734939	92	0.186850005132102	0.186850005132102	32.4036632951847	2
4041	403	255	1.1113	5.55212742278242	10.7092289204151	1.05405222224815	1.34052222248149	93	0.0896127152568282	0.0896127152568282	32.4932760104416	2
4051	404	255	1.1074	5.53316615125674	10.7281901919408	1.07301349377383	1.43013493773832	94	-0.00762457461848109	0.00762457461848109	32.5009005850601	2
4061	405	255	1.1055	5.52392860871858	10.737427734479	1.08225103631198	1.42251036311984	95	0.0215466123441188	0.0215466123441188	32.5224471974042	2
4071	406	255	1.103	5.51177394748417	10.7495823957134	1.0944056975464	1.44405697546396	96	-0.00762457461847998	0.00762457461847998	32.5300717720227	2
4081	407	255	1.1011	5.50253640494602	10.7588199382515	1.10364324008455	1.43643240084548	97	-0.148618644937655	0.148618644937655	32.6786904169603	2
4091	408	255	1.1021	5.50739826943979	10.7539580737578	1.09878137559078	1.28781375590782	98	-0.00276271012469076	0.00276271012469076	32.681453127085	2
4101	409	255	1.1001	5.49767454045226	10.7636818027453	1.10850510457831	1.28505104578313	99	-0.197237289875309	0.197237289875309	32.8786904169603	2
4111	410	255	1.1021	5.50739826943979	10.7539580737578	1.09878137559078	1.08781375590782	100	-0.333369495700693	0.333369495700693	33.212059912661	2
4121	411	255	1.1069	5.53073521900985	10.7306211241877	1.07544442602071	0.75444426020713	101	-0.172927967406464	0.172927967406464	33.3849878800675	2
4131	412	255	1.1084	5.5380280157505	10.723328327447	1.06815162928007	0.581516292800666	102	0.230606785576002	0.230606785576002	33.6155946656435	2
4141	413	255	1.1016	5.5049673371929	10.7563890060046	1.10121230783767	0.812123078376668	103	0.211159327600912	0.211159327600912	33.8267539932444	2
4151	414	255	1.0952	5.47385140443281	10.7875049387647	1.13232824059776	1.02328240597758	104	0.303534752982466	0.303534752982466	34.1302887462268	2
4161	415	255	1.0869	5.43349792913456	10.827858414063	1.172681715896	1.32681715896005	105	0.181988140638347	0.181988140638347	34.3122768868652	2
4171	416	255	1.0811	5.40529911507073	10.8560572281268	1.20088052995984	1.50880529959839	106	-0.571600855895176	0.571600855895176	34.8838777427604	2
4181	417	255	1.0908	5.45245920066025	10.8088971425373	1.15372044437032	0.937204443703217	107	-0.172927967406464	0.172927967406464	35.0568057101668	2
4191	418	255	1.0923	5.45975199740089	10.8016043457967	1.14642764762968	0.764276476296752	108	-0.0270720325935359	0.0270720325935359	35.0838777427604	2
4201	419	255	1.0908	5.45245920066025	10.8088971425373	1.15372044437032	0.737204443703217	109	0.63414153855845	0.63414153855845	35.7180192813188	2
4211	420	255	1.0757	5.3790450468044	10.8823112963931	1.22713459822617	1.37134598226167	110	NA	NA	NA	2
3122	311	255	1.3462	6.69417939236771	9.61190610417248	0.0379225430513621	0.379225430513621	1	-0.12430932246881	0.12430932246881	0.12430932246881	3
3132	312	255	1.3467	6.69661032461459	9.6094751719256	0.0354916108044812	0.254916108044812	2	-0.454916108044812	0.454916108044812	0.579225430513621	3
3142	313	255	1.354	6.73210193541907	9.57398356112111	0	-0.2	3	0.541766113176914	0.541766113176914	1.12099154369053	3
3152	314	255	1.3408	6.66792532410138	9.63816017243881	0.0641766113176914	0.341766113176914	4	-0.0319338970872906	0.0319338970872906	1.15292544077783	3
3162	315	255	1.3394	6.66111871381011	9.64496678273008	0.0709832216089623	0.309832216089623	5	-0.35767881816952	0.35767881816952	1.51060425894735	3
3172	316	255	1.3447	6.68688659562706	9.61919890091312	0.0452153397920103	-0.0478466020798969	6	1.01336696907207	1.01336696907207	2.52397122801942	3
3182	317	255	1.3218	6.57554989871985	9.73053559782033	0.156552036699217	0.965520366992175	7	-0.313922037725638	0.313922037725638	2.83789326574506	3
3192	318	255	1.3262	6.59694210249242	9.70914339404777	0.135159832926654	0.651598329266537	8	1.08629493647855	1.08629493647855	3.92418820222361	3
3202	319	255	1.3018	6.47831260884456	9.82777288769562	0.253789326574509	1.73789326574509	9	0.449390687795395	0.449390687795395	4.373578890019	3
3212	320	255	1.2905	6.42337354006502	9.88271195647516	0.308728395354049	2.18728395354049	10	-0.124309322468827	0.124309322468827	4.49788821248783	3
3222	321	255	1.291	6.4258044723119	9.88028102422828	0.306297463107166	2.06297463107166	11	-0.148618644937637	0.148618644937637	4.64650685742547	3
3232	322	255	1.292	6.43066633680567	9.87541915973452	0.301435598613402	1.91435598613402	12	-0.620219500832813	0.620219500832813	5.26672635825828	3
3242	323	255	1.3027	6.48268828688895	9.82339720965123	0.249413648530121	1.29413648530121	13	-0.576462720388931	0.576462720388931	5.84318907864721	3
3252	324	255	1.3125	6.53033455892784	9.77575093761234	0.201767376491228	0.717673764912278	14	0.162540682663292	0.162540682663292	6.0057297613105	3
3262	325	255	1.3071	6.50408049066151	9.80200500587867	0.228021444757557	0.88021444757557	15	-0.221546612344119	0.221546612344119	6.22727637365462	3
3272	326	255	1.3096	6.51623515189593	9.78985034464426	0.215866783523145	0.658667835231451	16	0.376462720388913	0.376462720388913	6.60373909404353	3
3282	327	255	1.2998	6.46858887985703	9.83749661668315	0.263513055562036	1.03513055562036	17	-0.313922037725638	0.313922037725638	6.91766113176917	3
3292	328	255	1.3042	6.4899810836296	9.81610441291059	0.242120851789473	0.721208517894726	18	-0.172927967406464	0.172927967406464	7.09058909917564	3
3302	329	255	1.3057	6.49727388037024	9.80881161616994	0.234828055048826	0.548280550488262	19	-0.0513813550623454	0.0513813550623454	7.14197045423798	3
3312	330	255	1.3047	6.49241201587648	9.81367348066371	0.239689919542592	0.496899195425917	20	-0.148618644937655	0.148618644937655	7.29058909917564	3
3322	331	255	1.3057	6.49727388037024	9.80881161616994	0.234828055048826	0.348280550488262	21	0.138231360194483	0.138231360194483	7.42882045937012	3
3332	332	255	1.3008	6.4734507443508	9.83263475218939	0.258651191068274	0.486511910682745	22	0.138231360194447	0.138231360194447	7.56705181956457	3
3342	333	255	1.2959	6.44962760833135	9.85645788820883	0.282474327087719	0.624743270877193	23	-0.148618644937655	0.148618644937655	7.71567046450222	3
3352	334	255	1.2969	6.45448947282512	9.85159602371507	0.277612462593954	0.476124625939538	24	0.0458559348129464	0.0458559348129464	7.76152639931517	3
3362	335	255	1.2939	6.43990387934382	9.86618161719636	0.292198056075248	0.521980560752484	25	-0.1	0.1	7.86152639931517	3
3372	336	255	1.2939	6.43990387934382	9.86618161719636	0.292198056075248	0.421980560752484	26	-0.00762457461846333	0.00762457461846333	7.86915097393363	3
3382	337	255	1.292	6.43066633680567	9.87541915973452	0.301435598613402	0.414355986134021	27	0.230606785575984	0.230606785575984	8.09975775950962	3
3392	338	255	1.2852	6.39760565824807	9.90847983829211	0.334496277171001	0.644962771710005	28	0.614694080583378	0.614694080583378	8.71445184009299	3
3402	339	255	1.2705	6.32613625018973	9.97994924635045	0.405965685229338	1.25965685229338	29	0.468838145770468	0.468838145770468	9.18328998586346	3
3412	340	255	1.2588	6.26925243561269	10.0368330609275	0.462849499806385	1.72849499806385	30	0.0409940703191558	0.0409940703191558	9.22428405618262	3
3422	341	255	1.2559	6.25515302858077	10.0509324679594	0.476948906838301	1.76948906838301	31	-0.192375425381537	0.192375425381537	9.41665948156415	3
3432	342	255	1.2578	6.26439057111892	10.0416949254213	0.467711364300147	1.57711364300147	32	-0.411159327600912	0.411159327600912	9.82781880916507	3
3442	343	255	1.2642	6.29550650387902	10.0105789926612	0.436595431540056	1.16595431540056	33	-0.381988140638347	0.381988140638347	10.2098069498034	3
3452	344	255	1.27	6.32370531794285	9.98238017859734	0.408396617476221	0.78396617476221	34	0.0896127152568105	0.0896127152568105	10.2994196650602	3
3462	345	255	1.2661	6.30474404641717	10.001341450123	0.427357889001902	0.873578890019021	35	-0.240994070319156	0.240994070319156	10.5404137353794	3
3472	346	255	1.269	6.31884345344908	9.9872420430911	0.413258481969986	0.632584819699865	36	0.468838145770432	0.468838145770432	11.0092518811498	3
3482	347	255	1.2573	6.26195963887204	10.0441258576681	0.47014229654703	1.1014229654703	37	0.138231360194465	0.138231360194465	11.1474832413443	3
3492	348	255	1.2524	6.23813650285259	10.0679489936876	0.493965432566476	1.23965432566476	38	0.468838145770449	0.468838145770449	11.6163213871147	3
3502	349	255	1.2407	6.18125268827555	10.1248328082646	0.550849247143521	1.70849247143521	39	0.0653033927879831	0.0653033927879831	11.6816247799027	3
3512	350	255	1.2373	6.16472234899675	10.1413631475434	0.567379586422319	1.77379586422319	40	-0.265303392787983	0.265303392787983	11.9469281726907	3
3522	351	255	1.2407	6.18125268827555	10.1248328082646	0.550849247143521	1.50849247143521	41	0.327844075451276	0.327844075451276	12.274772248142	3
3532	352	255	1.2319	6.13846828073042	10.1676172158098	0.593633654688649	1.83633654688649	42	0.327844075451276	0.327844075451276	12.6026163235932	3
3542	353	255	1.2231	6.09568387318529	10.2104016233549	0.636418062233776	2.16418062233776	43	0.13336949570071	0.13336949570071	12.735985819294	3
3552	354	255	1.2183	6.07234692361522	10.233738572925	0.659755011803847	2.29755011803847	44	-0.454916108044829	0.454916108044829	13.1909019273388	3
3562	355	255	1.2256	6.10783853441971	10.1982469621205	0.624263400999364	1.84263400999364	45	-0.479225430513621	0.479225430513621	13.6701273578524	3
3572	356	255	1.2334	6.14576107747107	10.1603244190691	0.586340857948002	1.36340857948002	46	0.0653033927880009	0.0653033927880009	13.7354307506404	3
3582	357	255	1.23	6.12923073819227	10.1768547583479	0.602871197226802	1.42871197226802	47	-0.1	0.1	13.8354307506404	3
3592	358	255	1.23	6.12923073819227	10.1768547583479	0.602871197226802	1.32871197226802	48	-0.265303392788001	0.265303392788001	14.1007341434284	3
3602	359	255	1.2334	6.14576107747107	10.1603244190691	0.586340857948002	1.06340857948002	49	0.0896127152568282	0.0896127152568282	14.1903468586852	3
3612	360	255	1.2295	6.12679980594539	10.1792856905948	0.605302129473685	1.15302129473685	50	-0.00276271012472629	0.00276271012472629	14.19310956881	3
3622	361	255	1.2275	6.11707607695786	10.1890094195823	0.615025858461212	1.15025858461212	51	-0.148618644937637	0.148618644937637	14.3417282137476	3
3632	362	255	1.2285	6.12193794145162	10.1841475550886	0.610163993967449	1.00163993967449	52	-0.00762457461846333	0.00762457461846333	14.3493527883661	3
3642	363	255	1.2266	6.11270039891347	10.1933850976267	0.619401536505602	0.994015365056025	53	-0.0756906775311905	0.0756906775311905	14.4250434658973	3
3652	364	255	1.2261	6.11026946666659	10.1958160298736	0.621832468752483	0.918324687524834	54	-0.0513813550623454	0.0513813550623454	14.4764248209596	3
3662	365	255	1.2251	6.10540760217282	10.2006778943674	0.626694333246249	0.866943332462489	55	0.206297463107157	0.206297463107157	14.6827222840668	3
3672	366	255	1.2188	6.07477785586211	10.2313076406781	0.657324079556965	1.07324079556965	56	0.0215466123441188	0.0215466123441188	14.7042688964109	3
3682	367	255	1.2163	6.06262319462769	10.2434623019125	0.669478740791376	1.09478740791376	57	-0.0513813550623632	0.0513813550623632	14.7556502514732	3
3692	368	255	1.2153	6.05776133013393	10.2483241664063	0.67434060528514	1.0434060528514	58	0.0166847478503473	0.0166847478503473	14.7723349993236	3
3702	369	255	1.2129	6.0460928553489	10.2599926411913	0.686009080070175	1.06009080070175	59	-0.12430932246881	0.12430932246881	14.8966443217924	3
3712	370	255	1.2134	6.04852378759578	10.2575617089444	0.683578147823294	0.935781478232939	60	0.0653033927879831	0.0653033927879831	14.9619477145804	3
3722	371	255	1.21	6.03199344831698	10.2740920482232	0.700108487102092	1.00108487102092	61	0.425081365326567	0.425081365326567	15.3870290799069	3
3732	372	255	1.1992	5.97948531178432	10.3266001847559	0.752616623634749	1.42616623634749	62	-0.172927967406464	0.172927967406464	15.5599570473134	3
3742	373	255	1.2007	5.98677810852497	10.3193073880152	0.745323826894102	1.25323826894102	63	0.113922037725656	0.113922037725656	15.6738790850391	3
3752	374	255	1.1963	5.9653859047524	10.3406995917878	0.766716030666668	1.36716030666668	64	-0.1	0.1	15.7738790850391	3
3762	375	255	1.1963	5.9653859047524	10.3406995917878	0.766716030666668	1.26716030666668	65	0.162540682663257	0.162540682663257	15.9364197677023	3
3772	376	255	1.1909	5.93913183648608	10.3669536600541	0.792970098932994	1.42970098932994	66	0.0896127152568282	0.0896127152568282	16.0260324829591	3
3782	377	255	1.187	5.92017056496039	10.3859149315798	0.811931370458677	1.51931370458677	67	0.37646272038893	0.37646272038893	16.4024952033481	3
3792	378	255	1.1772	5.8725242929215	10.4335612036187	0.85957764249757	1.8957764249757	68	0.15767881816952	0.15767881816952	16.5601740215176	3
3802	379	255	1.1719	5.84675641110455	10.4593290854356	0.885345524314522	2.05345524314522	69	-0.216684747850346	0.216684747850346	16.7768587693679	3
3812	380	255	1.1743	5.85842488588958	10.4476606106506	0.873677049529487	1.83677049529487	70	-0.0319338970873084	0.0319338970873084	16.8087926664553	3
3822	381	255	1.1729	5.85161827559831	10.4544672209419	0.880483659820756	1.80483659820756	71	-0.119447457975054	0.119447457975054	16.9282401244303	3
3832	382	255	1.1733	5.85356302139582	10.4525224751444	0.878538914023251	1.68538914023251	72	-0.270165257281756	0.270165257281756	17.1984053817121	3
3842	383	255	1.1768	5.870579547124	10.4355059494162	0.861522388295075	1.41522388295075	73	-0.0270720325935359	0.0270720325935359	17.2254774143056	3
3852	384	255	1.1753	5.86328675038335	10.4427987461568	0.868815185035722	1.38815185035722	74	-0.265303392787983	0.265303392787983	17.4907808070936	3
3862	385	255	1.1787	5.87981708966215	10.426268406878	0.852284845756923	1.12284845756923	75	0.254916108044811	0.254916108044811	17.7456969151384	3
3872	386	255	1.1714	5.84432547885767	10.4617600176825	0.887776456561404	1.37776456561404	76	0.0409940703191558	0.0409940703191558	17.7866909854576	3
3882	387	255	1.1685	5.83022607182575	10.4758594247144	0.90187586359332	1.4187586359332	77	0.18685000513212	0.18685000513212	17.9735409905897	3
3892	388	255	1.1626	5.80154107131254	10.5045444252276	0.930560864106532	1.60560864106532	78	-0.172927967406464	0.172927967406464	18.1464689579961	3
3902	389	255	1.1641	5.80883386805319	10.497251628487	0.923268067365886	1.43268067365885	79	-0.16806610291271	0.16806610291271	18.3145350609088	3
3912	390	255	1.1655	5.81564047834446	10.4904450181957	0.916461457074615	1.26461457074615	80	0.0166847478503462	0.0166847478503462	18.3312198087592	3
3922	391	255	1.1631	5.80397200355942	10.5021134929808	0.928129931859649	1.28129931859649	81	-0.0756906775311728	0.0756906775311728	18.4069104862904	3
3932	392	255	1.1626	5.80154107131254	10.5045444252276	0.930560864106532	1.20560864106532	82	-0.1	0.1	18.5069104862904	3
3942	393	255	1.1626	5.80154107131254	10.5045444252276	0.930560864106532	1.10560864106532	83	-0.0513813550623632	0.0513813550623632	18.5582918413527	3
3952	394	255	1.1616	5.79667920681877	10.5094062897214	0.935422728600296	1.05422728600296	84	-0.0319338970872896	0.0319338970872896	18.59022573844	3
3962	395	255	1.1602	5.7898725965275	10.5162129000127	0.942229338891567	1.02229338891567	85	-0.0270720325935359	0.0270720325935359	18.6172977710336	3
3972	396	255	1.1587	5.78257979978686	10.5235056967533	0.949522135632213	0.99522135632213	86	-0.0756906775311728	0.0756906775311728	18.6929884485647	3
3982	397	255	1.1582	5.78014886753997	10.5259366290002	0.951953067879096	0.919530678790957	87	0.682760183496087	0.682760183496087	19.3757486320608	3
3992	398	255	1.1421	5.70187284919037	10.6042126473498	1.0302290862287	1.60229086228704	88	0.0215466123441188	0.0215466123441188	19.3972952444049	3
4002	399	255	1.1396	5.68971818795595	10.6163673085842	1.04238374746312	1.62383747463116	89	-0.338231360194483	0.338231360194483	19.7355266045994	3
4012	400	255	1.1445	5.7135413239754	10.5925441725648	1.01856061144367	1.28560611443668	90	-0.0562432195561002	0.0562432195561002	19.7917698241555	3
4022	401	255	1.1436	5.70916564593101	10.5969198506092	1.02293628948806	1.22936289488058	91	0.0215466123441188	0.0215466123441188	19.8133164364996	3
4032	402	255	1.1411	5.6970109846966	10.6090745118436	1.03509095072247	1.2509095072247	92	-0.479225430513657	0.479225430513657	20.2925418670133	3
4042	403	255	1.1489	5.73493352774797	10.5711519687922	0.997168407671104	0.771684076711042	93	0.0653033927880187	0.0653033927880187	20.3578452598013	3
4052	404	255	1.1455	5.71840318846917	10.587682308071	1.01369874694991	0.836987469499061	94	0.279225430513621	0.279225430513621	20.6370706903149	3
4062	405	255	1.1377	5.6804806454178	10.6256048511224	1.05162129000127	1.11621290001268	95	-0.240994070319174	0.240994070319174	20.8780647606341	3
4072	406	255	1.1406	5.69458005244972	10.6115054440905	1.03752188296935	0.875218829693508	96	-0.148618644937654	0.148618644937654	21.0266834055718	3
4082	407	255	1.1416	5.69944191694348	10.6066435795967	1.03266001847559	0.726600184755855	97	0.0409940703191736	0.0409940703191736	21.0676774758909	3
4092	408	255	1.1387	5.68534250991157	10.6207429866286	1.0467594255075	0.767594255075028	98	0.162540682663292	0.162540682663292	21.2302181585542	3
4102	409	255	1.1333	5.65908844164524	10.6469970548949	1.07301349377383	0.930134937738321	99	-0.0270720325935359	0.0270720325935359	21.2572901911478	3
4112	410	255	1.1318	5.65179564490459	10.6542898516356	1.08030629051448	0.903062905144785	100	0.113922037725638	0.113922037725638	21.3712122288734	3
4122	411	255	1.1274	5.63040344113203	10.6756820554082	1.10169849428704	1.01698494287042	101	-0.0805525420249453	0.0805525420249453	21.4517647708983	3
4132	412	255	1.127	5.62845869533452	10.6776268012057	1.10364324008455	0.936432400845477	102	0.211159327600947	0.211159327600947	21.6629240984993	3
4142	413	255	1.1206	5.59734276257443	10.7087427339658	1.13475917284464	1.14759172844642	103	0.230606785575984	0.230606785575984	21.8935308840753	3
4152	414	255	1.1138	5.56428208401683	10.7418034125234	1.16781985140224	1.37819851402241	104	0.259777972538566	0.259777972538566	22.1533088566138	3
4162	415	255	1.1064	5.52830428676297	10.7777812097772	1.2037976486561	1.63797648656097	105	0.13336949570071	0.13336949570071	22.2866783523145	3
4172	416	255	1.1016	5.5049673371929	10.8011181593473	1.22713459822617	1.77134598226169	106	-0.882760183496087	0.882760183496087	23.1694385358106	3
4182	417	255	1.1177	5.58324335554251	10.7228421409977	1.14885857987656	0.888585798765598	107	-0.240994070319174	0.240994070319174	23.4104326061298	3
4192	418	255	1.1206	5.59734276257443	10.7087427339658	1.13475917284464	0.647591728446424	108	-0.148618644937655	0.148618644937655	23.5590512510675	3
4202	419	255	1.1216	5.60220462706819	10.703880869472	1.12989730835088	0.498973083508769	109	-0.0756906775311728	0.0756906775311728	23.6347419285986	3
4212	420	255	1.1211	5.59977369482131	10.7063118017189	1.13232824059776	0.423282405977596	110	NA	NA	NA	3
