# Supplementary material for: Assessment of crusting effects on interrill erosion by laser scanning
Source: PeerJ. 2020 Jan 31;8:e8487. doi: 10.7717/peerj.8487 (PMC6996510; doi:10.7717/peerj.8487)
Supplement: Data S1 — Each has two transects and four subplots. [file peerj-08-8487-s001.zip › raw data for uploading/cs5plota.txt]

x	y	z	cal	h	code	deltah	absh	cumsumh	number
1	117.72	250.17	1.1753	5.86328675038335	10.3766773890416	1	0.607733061720566	0.607733061720566	0.607733061720566	1
2	115.52	255.12	1.0503	5.25555368866278	10.9844104507622	2	-0.631556197740011	0.631556197740011	1.23928925946058	1
3	130.19	255.41	1.1802	5.88710988640279	10.3528542530222	3	-0.0281988140638347	0.0281988140638347	1.26748807352441	1
4	125.8	250.53	1.186	5.91530870046663	10.3246554389584	4	0.322827802385964	0.322827802385964	1.59031587591038	1
5	122.44	250.98	1.1196	5.59248089808066	10.6474832413443	5	-0.25913737751765	0.25913737751765	1.84945325342803	1
6	125.13	256.2	1.1729	5.85161827559831	10.3883458638267	6	0.0904306795840188	0.0904306795840188	1.93988393301204	1
7	122.68	255.41	1.1543	5.76118759601429	10.4787765434107	7	0.239689919542593	0.239689919542593	2.17957385255464	1
8	121.67	243.87	1.105	5.5214976764717	10.7184664629533	8	-0.275181530347073	0.275181530347073	2.45475538290171	1
9	147.99	245.98	1.1616	5.79667920681877	10.4432849326062	9	-0.114253815603467	0.114253815603467	2.56900919850518	1
10	156.21	243.88	1.1851	5.91093302242224	10.3290311170027	10	-0.0116684747850329	0.0116684747850329	2.58067767329021	1
11	145.2	231.12	1.1875	5.92260149720728	10.3173626422177	11	-0.047646272038893	0.047646272038893	2.6283239453291	1
12	159.12	237.15	1.1973	5.97024776924617	10.2697163701788	12	-0.135159832926654	0.135159832926654	2.76348377825576	1
13	163.29	237.68	1.2251	6.10540760217282	10.1345565372522	13	-0.270805852302685	0.270805852302685	3.03428963055844	1
14	170.03	237.13	1.2808	6.37621345447551	9.86375068494948	14	0.384573481456775	0.384573481456775	3.41886311201522	1
15	166.49	230.37	1.2017	5.99163997301873	10.2483241664063	15	-0.0422982210957521	0.0422982210957521	3.46116133311097	1
16	161.13	236.11	1.2104	6.03393819411448	10.2060259453105	16	0.220728648016909	0.220728648016909	3.68188998112788	1
17	158.71	241.16	1.165	5.81320954609757	10.4267545933274	17	-0.242120851789473	0.242120851789473	3.92401083291735	1
18	156.24	245.96	1.2148	6.05533039788705	10.1846337415379	18	0.0447291533426331	0.0447291533426331	3.96873998625998	1
19	151.55	248.83	1.2056	6.01060124454441	10.2293628948806	19	0.0904306795840206	0.0904306795840206	4.059170665844	1
20	163.46	234.37	1.187	5.92017056496039	10.3197935744646	20	-0.275667716796448	0.275667716796448	4.33483838264045	1
21	169.03	241.92	1.2437	6.19583828175684	10.0441258576681	21	0.0194474579750583	0.0194474579750583	4.35428584061551	1
22	160.59	248	1.2397	6.17639082378178	10.0635733156432	22	0.0972372898752898	0.0972372898752898	4.4515231304908	1
23	162.27	239.78	1.2197	6.07915353390649	10.1608106055185	23	-0.0262540682663275	0.0262540682663275	4.47777719875713	1
24	159.1	243.89	1.2251	6.10540760217282	10.1345565372522	24	-0.116198561400974	0.116198561400974	4.5939757601581	1
25	166.16	243.74	1.249	6.22160616357379	10.0183579758512	25	0.0807069505964932	0.0807069505964932	4.6746827107546	1
26	168.84	243.54	1.2324	6.1408992129773	10.0990649264477	26	0.446319160527583	0.446319160527583	5.12100187128218	1
27	168.07	259.56	1.1406	5.69458005244972	10.5453840869753	27	-0.280043394840837	0.280043394840837	5.40104526612302	1
28	170.26	260	1.1982	5.97462344729056	10.2653406921344	28	-0.152176358654829	0.152176358654829	5.55322162477784	1
29	174.39	272.58	1.2295	6.12679980594539	10.1131643334796	29	-0.177944240471783	0.177944240471783	5.73116586524963	1
30	187.03	269.35	1.2661	6.30474404641717	9.93522009300782	30	-0.0140994070319156	0.0140994070319156	5.74526527228154	1
31	191.6	263.95	1.269	6.31884345344908	9.9211206859759	31	0.097237289875288	0.097237289875288	5.84250256215683	1
32	182.64	256.45	1.249	6.22160616357379	10.0183579758512	32	-0.755047555881632	0.755047555881632	6.59755011803846	1
33	187.54	244.49	1.4043	6.97665371945543	9.26331041996956	33	0.866384252788841	0.866384252788841	7.4639343708273	1
34	194.94	234.71	1.2261	6.11026946666659	10.1296946727584	34	0.0262540682663293	0.0262540682663293	7.49018843909363	1
35	191.47	230.11	1.2207	6.08401539840026	10.1559487410247	35	-0.137590765173538	0.137590765173538	7.62777920426717	1
36	179.81	232.92	1.249	6.22160616357379	10.0183579758512	36	-0.213922037725638	0.213922037725638	7.84170124199281	1
37	189.07	230.57	1.293	6.43552820129943	9.80443593812555	37	0.173568562427393	0.173568562427393	8.0152698044202	1
38	186.47	239.92	1.2573	6.26195963887204	9.97800450055295	38	-0.171137630180512	0.171137630180512	8.18640743460071	1
39	182.8	238.07	1.2925	6.43309726905255	9.80686687037243	39	0.13321508712915	0.13321508712915	8.31962252172986	1
40	189.87	250.31	1.2651	6.2998821819234	9.94008195750158	40	0.025767881816952	0.025767881816952	8.34539040354682	1
41	180.78	247.8	1.2598	6.27411430010645	9.96584983931854	41	0.185237037212428	0.185237037212428	8.53062744075924	1
42	173.93	244.59	1.2217	6.08887726289402	10.151086876531	42	0.218297715770028	0.218297715770028	8.74892515652927	1
43	167.68	247.33	1.1768	5.870579547124	10.369384592301	43	-0.116198561400973	0.116198561400973	8.86512371793024	1
44	175.77	247.38	1.2007	5.98677810852497	10.2531860309	44	0.00972372898752916	0.00972372898752916	8.87484744691777	1
45	182.33	240.31	1.1987	5.97705437953744	10.2629097598875	45	0.00243093224688273	0.00243093224688273	8.87727837916466	1
46	169.82	230.41	1.1982	5.97462344729056	10.2653406921344	46	-0.814362302705559	0.814362302705559	9.69164068187021	1
47	184.47	233.05	1.3657	6.78898574999611	9.45097838942887	47	0.168220511484254	0.168220511484254	9.85986119335447	1
48	194.61	247.11	1.3311	6.62076523851186	9.61919890091313	48	0.147314494161066	0.147314494161066	10.0071756875155	1
49	193.21	247.14	1.3008	6.4734507443508	9.76651339507419	49	0.192529833953074	0.192529833953074	10.1997055214686	1
50	190.11	258.21	1.2612	6.28092091039772	9.95904322902727	50	-0.0311159327600929	0.0311159327600929	10.2308214542287	1
51	193.29	250.56	1.2676	6.31203684315781	9.92792729626717	51	0.0525081365326567	0.0525081365326567	10.2833295907614	1
52	188.45	241.12	1.2568	6.25952870662516	9.98043543279983	52	0.116198561400971	0.116198561400971	10.3995281521623	1
53	175.75	260.43	1.2329	6.14333014522419	10.0966339942008	53	-0.0311159327600912	0.0311159327600912	10.4306440849224	1
54	175.81	267.7	1.2393	6.17444607798428	10.0655180614407	54	-0.0520219500832795	0.0520219500832795	10.4826660350057	1
55	177.54	276.5	1.25	6.22646802806756	10.0134961113574	55	0.301435598613399	0.301435598613399	10.7841016336191	1
56	165.25	278.58	1.188	5.92503242945416	10.3149317099708	56	0.0262540682663293	0.0262540682663293	10.8103557018854	1
57	161.85	274.63	1.1826	5.89877836118783	10.3411857782372	57	0.180375172718666	0.180375172718666	10.9907308746041	1
58	162.7	271.06	1.1455	5.71840318846917	10.5215609509558	58	-0.339358141664766	0.339358141664766	11.3300890162689	1
59	159.11	273.79	1.2153	6.05776133013393	10.1822028092911	59	0.182806104965547	0.182806104965547	11.5128951212344	1
60	153.31	278.05	1.1777	5.87495522516838	10.3650089142566	60	0.0471600855895158	0.0471600855895158	11.5600552068239	1
61	154.78	278.45	1.168	5.82779513957887	10.4121689998461	61	0.0855688150902552	0.0855688150902552	11.6456240219142	1
62	153.44	268.26	1.1504	5.74222632448861	10.4977378149364	62	0.0904306795840206	0.0904306795840206	11.7360547014982	1
63	150.18	264.35	1.1318	5.65179564490459	10.5881684945204	63	-0.0739003403052205	0.0739003403052205	11.8099550418034	1
64	145.81	262.58	1.147	5.72569598520981	10.5142681542152	64	-0.189612715256816	0.189612715256816	11.9995677570602	1
65	149.28	260.87	1.186	5.91530870046663	10.3246554389584	65	-0.125922290388502	0.125922290388502	12.1254900474487	1
66	143.45	266.92	1.2119	6.04123099085513	10.1987331485699	66	0.121060425894736	0.121060425894736	12.2465504733435	1
67	152.36	275.83	1.187	5.92017056496039	10.3197935744646	67	-0.211491105478757	0.211491105478757	12.4580415788222	1
68	159.88	274.34	1.2305	6.13166167043915	10.1083024689858	68	0.389435345950538	0.389435345950538	12.8474769247728	1
69	164.2	274.31	1.1504	5.74222632448861	10.4977378149364	69	-0.545987382649756	0.545987382649756	13.3934643074225	1
70	187.25	267.83	1.2627	6.28821370713837	9.95175043228662	70	-0.047646272038893	0.047646272038893	13.4411105794614	1
71	187.37	270.22	1.2725	6.33585997917726	9.90410416024773	71	-0.11376762915409	0.11376762915409	13.5548782086155	1
72	192.25	274.87	1.2959	6.44962760833135	9.79033653109364	72	0.0238231360194465	0.0238231360194465	13.578701344635	1
73	185.63	273.53	1.291	6.4258044723119	9.81415966711308	73	0.0238231360194465	0.0238231360194465	13.6025244806544	1
74	194.08	260.26	1.2861	6.40198133629246	9.83798280313253	74	0.168220511484252	0.168220511484252	13.7707449921387	1
75	188.18	260.08	1.2515	6.23376082480821	10.0062033146168	75	0.0379225430513639	0.0379225430513639	13.80866753519	1
76	187.79	257.31	1.2437	6.19583828175684	10.0441258576681	76	-0.0568838145770449	0.0568838145770449	13.8655513497671	1
77	191.93	264.18	1.2554	6.25272209633389	9.9872420430911	77	-0.054452882330164	0.054452882330164	13.9200042320972	1
78	193.79	261.91	1.2666	6.30717497866405	9.93278916076094	78	0.0452153397920103	0.0452153397920103	13.9652195718892	1
79	193.31	256.13	1.2573	6.26195963887204	9.97800450055295	79	0.369987887975482	0.369987887975482	14.3352074598647	1
80	174.43	250.53	1.1812	5.89197175089656	10.3479923885284	80	-0.291711869625873	0.291711869625873	14.6269193294906	1
81	172.03	276.39	1.2412	6.18368362052243	10.0562805189026	81	0.460418567559502	0.460418567559502	15.0873378970501	1
82	167.66	257.85	1.1465	5.72326505296293	10.5166990864621	82	-0.280043394840838	0.280043394840838	15.3673812918909	1
83	156.33	255.28	1.2041	6.00330844780377	10.2366556916212	83	-0.0904306795840188	0.0904306795840188	15.4578119714749	1
84	155.66	256.23	1.2227	6.09373912738779	10.1462250120372	84	-0.0996682221221743	0.0996682221221743	15.5574801935971	1
85	159.02	252.14	1.2432	6.19340734950996	10.046556789915	85	0.29219805607525	0.29219805607525	15.8496782496724	1
86	142.23	242.74	1.1831	5.90120929343471	10.3387548459903	86	0.0427844075451276	0.0427844075451276	15.8924626572175	1
87	145.48	236.14	1.1743	5.85842488588958	10.3815392535354	87	-0.00243093224688451	0.00243093224688451	15.8948935894644	1
88	148.24	253.76	1.1748	5.86085581813647	10.3791083212885	88	-0.0904306795840188	0.0904306795840188	15.9853242690484	1
89	146.98	258.49	1.1934	5.95128649772049	10.2886776417045	89	0.256706445270767	0.256706445270767	16.2420307143192	1
90	142.72	260.8	1.1406	5.69458005244972	10.5453840869753	90	0.0831378828433742	0.0831378828433742	16.3251685971625	1
91	150.27	266.03	1.1235	5.61144216960635	10.6285219698186	91	-0.60335738367618	0.60335738367618	16.9285259808387	1
92	155.96	273.48	1.2476	6.21479955328252	10.0251645861425	92	0.382628735659269	0.382628735659269	17.311154716498	1
93	132.42	276.79	1.1689	5.83217081762326	10.4077933218017	93	0.256220258821392	0.256220258821392	17.5673749753194	1
94	128.53	272.72	1.1162	5.57595055880186	10.6640135806231	94	-0.218297715770028	0.218297715770028	17.7856726910894	1
95	131.83	279.77	1.1611	5.79424827457189	10.4457158648531	95	-0.175999494674276	0.175999494674276	17.9616721857637	1
96	140.52	277.54	1.1973	5.97024776924617	10.2697163701788	96	-0.106474832413443	0.106474832413443	18.0681470181771	1
97	138.77	276.97	1.2192	6.07672260165961	10.1632415377654	97	0.3014355986134	0.3014355986134	18.3695826167905	1
98	134.44	266.23	1.1572	5.77528700304621	10.4646771363788	98	-0.0427844075451276	0.0427844075451276	18.4123670243357	1
99	126.34	258.61	1.166	5.81807141059134	10.4218927288336	99	-0.00972372898752916	0.00972372898752916	18.4220907533232	1
100	130.4	261.52	1.168	5.82779513957887	10.4121689998461	100	0.11668474785035	0.11668474785035	18.5387755011735	1
101	124.13	268.94	1.144	5.71111039172852	10.5288537476965	101	0.161413901192981	0.161413901192981	18.7001894023665	1
102	128.22	270.1	1.1108	5.54969649053554	10.6902676488895	102	0.0709832216089623	0.0709832216089623	18.7711726239755	1
103	118.99	251.54	1.0962	5.47871326892657	10.7612508704984	103	-0.334496277171001	0.334496277171001	19.1056689011465	1
104	120.52	260.84	1.165	5.81320954609757	10.4267545933274	104	0.00923754253815368	0.00923754253815368	19.1149064436846	1
105	123.62	272.96	1.1631	5.80397200355942	10.4359921358656	105	0.166275765686747	0.166275765686747	19.2811822093714	1
106	120.96	264.98	1.1289	5.63769623787267	10.6022679015523	106	-0.273236784549567	0.273236784549567	19.554418993921	1
107	124.92	264.51	1.1851	5.91093302242224	10.3290311170027	107	0.268374920055804	0.268374920055804	19.8227939139768	1
108	119.75	266.03	1.1299	5.64255810236644	10.5974060370585	108	0.0311159327600929	0.0311159327600929	19.8539098467368	1
109	117.62	265.73	1.1235	5.61144216960635	10.6285219698186	109	0.360750345437328	0.360750345437328	20.2146601921742	1
110	92.424	264.17	1.0493	5.25069182416902	10.989272315256	110	-0.130784154882267	0.130784154882267	20.3454443470564	1
111	89.001	276.5	1.0762	5.38147597905128	10.8584881603737	111	0.265943987808921	0.265943987808921	20.6113883348654	1
112	102.08	278.84	1.0215	5.11553199124236	11.1244321481826	112	-0.201767376491228	0.201767376491228	20.8131557113566	1
113	104.11	274.4	1.063	5.31729936773359	10.9226647716914	113	-0.0568838145770467	0.0568838145770467	20.8700395259336	1
114	101.32	270.07	1.0747	5.37418318231064	10.8657809571143	114	0.223159580263793	0.223159580263793	21.0931991061974	1
115	72.979	271.02	1.0288	5.15102360204684	11.0889405373781	115	0.0520219500832795	0.0520219500832795	21.1452210562807	1
116	79.334	256.34	1.0181	5.09900165196356	11.1409624874614	116	-0.106474832413443	0.106474832413443	21.2516958886942	1
117	88.803	250.99	1.04	5.20547648437701	11.034487655048	117	0.0875135608877624	0.0875135608877624	21.3392094495819	1
118	87.382	255.15	1.022	5.11796292348925	11.1220012159357	118	-0.0520219500832813	0.0520219500832813	21.3912313996652	1
119	87.285	251.9	1.0327	5.16998487357253	11.0699792658525	119	0.0427844075451276	0.0427844075451276	21.4340158072103	1
120	83.658	241.59	1.0239	5.1272004660274	11.1127636733976	120	0.00680661029127094	0.00680661029127094	21.4408224175016	1
121	85.361	241.19	1.0225	5.12039385573613	11.1195702836889	121	0.0072927967406482	0.0072927967406482	21.4481152142422	1
122	73.101	245.53	1.021	5.11310105899548	11.1268630804295	122	0.00486186449376369	0.00486186449376369	21.452977078736	1
123	76.481	232.64	1.02	5.10823919450172	11.1317249449233	123	-0.0238231360194447	0.0238231360194447	21.4768002147555	1
124	77.875	234.21	1.0249	5.13206233052116	11.1079018089038	124	-0.0165303392788019	0.0165303392788019	21.4933305540343	1
125	75.774	251.34	1.0283	5.14859266979996	11.091371469625	125	0.0403534752982466	0.0403534752982466	21.5336840293325	1
126	76.413	255.13	1.02	5.10823919450172	11.1317249449233	126	0.00486186449376547	0.00486186449376547	21.5385458938263	1
127	72.516	249.88	1.019	5.10337733000795	11.136586809417	127	-0.0213922037725656	0.0213922037725656	21.5599380975988	1
128	57.453	249	1.0234	5.12476953378052	11.1151946056445	128	-0.00729279674064465	0.00729279674064465	21.5672308943395	1
129	51.306	248.92	1.0249	5.13206233052116	11.1079018089038	129	-0.0140994070319191	0.0140994070319191	21.5813303013714	1
130	56.631	256.18	1.0278	5.14616173755308	11.0938024018719	130	-0.0311159327600929	0.0311159327600929	21.6124462341315	1
131	56.306	269.84	1.0342	5.17727767031317	11.0626864691118	131	0.0593147468239277	0.0593147468239277	21.6717609809554	1
132	61.215	275.3	1.022	5.11796292348925	11.1220012159357	132	-0.00680661029127094	0.00680661029127094	21.6785675912467	1
133	69.091	265.84	1.0234	5.12476953378052	11.1151946056445	133	0.0189612715256811	0.0189612715256811	21.6975288627724	1
134	64.328	268.18	1.0195	5.10580826225484	11.1341558771702	134	-0.0335468650069739	0.0335468650069739	21.7310757277793	1
135	63.917	270.95	1.0264	5.13935512726181	11.1006090121632	135	0.0379225430513639	0.0379225430513639	21.7689982708307	1
136	63.26	263.12	1.0186	5.10143258421045	11.1385315552145	136	0	0	21.7689982708307	1
137	73.672	260	1.0186	5.10143258421045	11.1385315552145	137	-0.0209060173231883	0.0209060173231883	21.7899042881539	1
138	69.681	269.45	1.0229	5.12233860153363	11.1176255378914	138	0.0189612715256828	0.0189612715256828	21.8088655596796	1
139	54.198	279.12	1.019	5.10337733000795	11.136586809417	139	0.00194474579750548	0.00194474579750548	21.8108103054771	1
140	61.623	279.79	1.0186	5.10143258421045	11.1385315552145	140	-0.0140994070319174	0.0140994070319174	21.824909712509	1
141	61.11	279.38	1.0215	5.11553199124236	11.1244321481826	141	-0.11376762915409	0.11376762915409	21.9386773416631	1
142	74.023	258.79	1.0449	5.22929962039645	11.0106645190285	142	0.106961018862819	0.106961018862819	22.0456383605259	1
143	67.463	259.69	1.0229	5.12233860153363	11.1176255378914	143	-0.104530086615938	0.104530086615938	22.1501684471418	1
144	79.63	260.43	1.0444	5.22686868814957	11.0130954512754	144	0.121060425894736	0.121060425894736	22.2712288730366	1
145	75.516	267.44	1.0195	5.10580826225484	11.1341558771702	145	0	0	22.2712288730366	1
146	68.395	276.33	1.0195	5.10580826225484	11.1341558771702	146	-0.00972372898752738	0.00972372898752738	22.2809526020241	1
147	71.739	276.23	1.0215	5.11553199124236	11.1244321481826	147	0	0	22.2809526020241	1
148	73.303	270.19	1.0215	5.11553199124236	11.1244321481826	148	0.00243093224688273	0.00243093224688273	22.283383534271	1
149	80.307	278.59	1.021	5.11310105899548	11.1268630804295	149	-0.00486186449376547	0.00486186449376547	22.2882453987648	1
150	69.62	268.8	1.022	5.11796292348925	11.1220012159357	150	-0.00243093224688273	0.00243093224688273	22.2906763310116	1
151	60.626	258.75	1.0225	5.12039385573613	11.1195702836889	151	0	0	22.2906763310116	1
152	53.156	274.99	1.0225	5.12039385573613	11.1195702836889	152	-0.0140994070319174	0.0140994070319174	22.3047757380436	1
153	51.539	274.02	1.0254	5.13449326276805	11.1054708766569	153	0.0140994070319174	0.0140994070319174	22.3188751450755	1
154	33.614	272.79	1.0225	5.12039385573613	11.1195702836889	154	0.0121546612344119	0.0121546612344119	22.3310298063099	1
155	18.389	267.05	1.02	5.10823919450172	11.1317249449233	155	0.00243093224688096	0.00243093224688096	22.3334607385568	1
156	27.64	271.65	1.0195	5.10580826225484	11.1341558771702	156	-0.00486186449376191	0.00486186449376191	22.3383226030505	1
157	33.342	267.28	1.0205	5.1106701267486	11.1292940126764	157	0	0	22.3383226030505	1
158	37.093	268.73	1.0205	5.1106701267486	11.1292940126764	158	0.0092375425381519	0.0092375425381519	22.3475601455887	1
159	36.291	267.32	1.0186	5.10143258421045	11.1385315552145	159	-0.0092375425381519	0.0092375425381519	22.3567976881268	1
160	36.703	267.92	1.0205	5.1106701267486	11.1292940126764	160	-0.00486186449376547	0.00486186449376547	22.3616595526206	1
161	34.775	262.05	1.0215	5.11553199124236	11.1244321481826	161	0	0	22.3616595526206	1
162	36.112	249.43	1.0215	5.11553199124236	11.1244321481826	162	-0.0189612715256828	0.0189612715256828	22.3806208241463	1
163	49.245	254.26	1.0254	5.13449326276805	11.1054708766569	163	0.0213922037725656	0.0213922037725656	22.4020130279188	1
164	43.462	250.32	1.021	5.11310105899548	11.1268630804295	164	0.00243093224688273	0.00243093224688273	22.4044439601657	1
165	48.787	254.12	1.0205	5.1106701267486	11.1292940126764	165	0	0	22.4044439601657	1
166	62.258	252.7	1.0205	5.1106701267486	11.1292940126764	166	0.00243093224688096	0.00243093224688096	22.4068748924126	1
167	55.899	253.29	1.02	5.10823919450172	11.1317249449233	167	0.00243093224688096	0.00243093224688096	22.4093058246595	1
168	56.759	251.96	1.0195	5.10580826225484	11.1341558771702	168	-0.00243093224688096	0.00243093224688096	22.4117367569064	1
169	60.611	247.35	1.02	5.10823919450172	11.1317249449233	169	0.00243093224688096	0.00243093224688096	22.4141676891533	1
170	66.523	241.41	1.0195	5.10580826225484	11.1341558771702	170	-0.0213922037725638	0.0213922037725638	22.4355598929258	1
171	53.59	230.62	1.0239	5.1272004660274	11.1127636733976	171	0.00923754253815368	0.00923754253815368	22.444797435464	1
172	49.062	236.34	1.022	5.11796292348925	11.1220012159357	172	0.0189612715256811	0.0189612715256811	22.4637587069897	1
173	42.433	238.64	1.0181	5.09900165196356	11.1409624874614	173	-0.0092375425381519	0.0092375425381519	22.4729962495278	1
174	44.423	239.29	1.02	5.10823919450172	11.1317249449233	174	-0.0262540682663293	0.0262540682663293	22.4992503177941	1
175	33.923	240.41	1.0254	5.13449326276805	11.1054708766569	175	0.0165303392788001	0.0165303392788001	22.5157806570729	1
176	40.603	237.03	1.022	5.11796292348925	11.1220012159357	176	-0.00243093224688273	0.00243093224688273	22.5182115893198	1
177	24.514	230.57	1.0225	5.12039385573613	11.1195702836889	177	0.0072927967406482	0.0072927967406482	22.5255043860605	1
178	25.837	231.99	1.021	5.11310105899548	11.1268630804295	178	0.00486186449376369	0.00486186449376369	22.5303662505542	1
179	26.153	231.65	1.02	5.10823919450172	11.1317249449233	179	-0.00243093224688096	0.00243093224688096	22.5327971828011	1
180	24.079	231.02	1.0205	5.1106701267486	11.1292940126764	180	-0.00243093224688273	0.00243093224688273	22.535228115048	1
181	23.554	234.92	1.021	5.11310105899548	11.1268630804295	181	0.00486186449376369	0.00486186449376369	22.5400899795418	1
182	16.603	233.54	1.02	5.10823919450172	11.1317249449233	182	-0.00486186449376369	0.00486186449376369	22.5449518440355	1
183	17.653	235.87	1.021	5.11310105899548	11.1268630804295	183	0.00486186449376369	0.00486186449376369	22.5498137085293	1
184	17.795	234.95	1.02	5.10823919450172	11.1317249449233	184	0	0	22.5498137085293	1
185	10.729	234.92	1.02	5.10823919450172	11.1317249449233	185	-0.00486186449376369	0.00486186449376369	22.554675573023	1
186	12.391	245.93	1.021	5.11310105899548	11.1268630804295	186	-0.00923754253815368	0.00923754253815368	22.5639131155612	1
187	15.991	247.67	1.0229	5.12233860153363	11.1176255378914	187	0.00437567804438821	0.00437567804438821	22.5682887936056	1
188	20.574	254.97	1.022	5.11796292348925	11.1220012159357	188	0.00243093224688273	0.00243093224688273	22.5707197258525	1
189	14.081	258.4	1.0215	5.11553199124236	11.1244321481826	189	-0.00486186449376547	0.00486186449376547	22.5755815903462	1
190	17.92	251.17	1.0225	5.12039385573613	11.1195702836889	190	0.00972372898753093	0.00972372898753093	22.5853053193338	1
191	12.184	240.5	1.0205	5.1106701267486	11.1292940126764	191	-0.0354916108044829	0.0354916108044829	22.6207969301383	1
192	17.742	231.55	1.0278	5.14616173755308	11.0938024018719	192	0.0306297463107175	0.0306297463107175	22.651426676449	1
193	43.334	235.2	1.0215	5.11553199124236	11.1244321481826	193	-0.00923754253815368	0.00923754253815368	22.6606642189871	1
194	42.715	236.55	1.0234	5.12476953378052	11.1151946056445	194	0.023336949570071	0.023336949570071	22.6840011685572	1
195	44.699	236.72	1.0186	5.10143258421045	11.1385315552145	195	-0.0257678818169538	0.0257678818169538	22.7097690503741	1
196	37.533	250.77	1.0239	5.1272004660274	11.1127636733976	196	0.00486186449376547	0.00486186449376547	22.7146309148679	1
197	31.243	251.73	1.0229	5.12233860153363	11.1176255378914	197	0.00923754253815368	0.00923754253815368	22.7238684574061	1
198	26.795	258.72	1.021	5.11310105899548	11.1268630804295	198	-0.00243093224688273	0.00243093224688273	22.726299389653	1
199	39.415	259.97	1.0215	5.11553199124236	11.1244321481826	199	0.00729279674064642	0.00729279674064642	22.7335921863936	1
200	39.83	268.38	1.02	5.10823919450172	11.1317249449233	200	0.00243093224688096	0.00243093224688096	22.7360231186405	1
201	43.033	269.09	1.0195	5.10580826225484	11.1341558771702	201	0.00680661029127094	0.00680661029127094	22.7428297289317	1
202	43.409	275.76	1.0181	5.09900165196356	11.1409624874614	202	-0.0116684747850329	0.0116684747850329	22.7544982037168	1
203	45.541	275.21	1.0205	5.1106701267486	11.1292940126764	203	-0.0213922037725638	0.0213922037725638	22.7758904074893	1
204	35.139	271.92	1.0249	5.13206233052116	11.1079018089038	204	-0.0072927967406482	0.0072927967406482	22.78318320423	1
205	38.107	271.89	1.0264	5.13935512726181	11.1006090121632	205	0.0189612715256811	0.0189612715256811	22.8021444757557	1
206	32.872	264.52	1.0225	5.12039385573613	11.1195702836889	206	0.0072927967406482	0.0072927967406482	22.8094372724963	1
207	37.505	263.08	1.021	5.11310105899548	11.1268630804295	207	0	0	22.8094372724963	1
208	30.368	269.85	1.021	5.11310105899548	11.1268630804295	208	-0.0165303392788001	0.0165303392788001	22.8259676117751	1
209	17.725	277.54	1.0244	5.12963139827428	11.1103327411507	209	0.0213922037725638	0.0213922037725638	22.8473598155477	1
210	23.15	264.89	1.02	5.10823919450172	11.1317249449233	210	0.00486186449376547	0.00486186449376547	22.8522216800415	1
211	26.808	269.48	1.019	5.10337733000795	11.136586809417	211	-0.0145855934812946	0.0145855934812946	22.8668072735227	1
212	11.711	259.77	1.022	5.11796292348925	11.1220012159357	212	-0.00923754253815368	0.00923754253815368	22.8760448160609	1
213	10.877	259.09	1.0239	5.1272004660274	11.1127636733976	213	0.00680661029127094	0.00680661029127094	22.8828514263522	1
214	11.251	262.9	1.0225	5.12039385573613	11.1195702836889	214	0.0121546612344119	0.0121546612344119	22.8950060875866	1
215	30.414	260.65	1.02	5.10823919450172	11.1317249449233	215	-0.00972372898752916	0.00972372898752916	22.9047298165741	1
216	22.262	244.83	1.022	5.11796292348925	11.1220012159357	216	0.0165303392788001	0.0165303392788001	22.9212601558529	1
217	33.74	234.95	1.0186	5.10143258421045	11.1385315552145	217	-0.0257678818169538	0.0257678818169538	22.9470280376699	1
218	41.869	245.25	1.0239	5.1272004660274	11.1127636733976	218	0.0471600855895176	0.0471600855895176	22.9941881232594	1
219	49.33	232.7	1.0142	5.08004038043788	11.1599237589871	219	-0.0257678818169538	0.0257678818169538	23.0199560050763	1
220	49.705	238.02	1.0195	5.10580826225484	11.1341558771702	220	-0.00729279674064465	0.00729279674064465	23.027248801817	1
221	43.614	239.81	1.021	5.11310105899548	11.1268630804295	221	0.00972372898752916	0.00972372898752916	23.0369725308045	1
222	53.432	244.7	1.019	5.10337733000795	11.136586809417	222	0.0116684747850346	0.0116684747850346	23.0486410055895	1
223	45.768	247.03	1.0166	5.09170885522292	11.1482552842021	223	-0.0403534752982448	0.0403534752982448	23.0889944808878	1
224	52.854	231.44	1.0249	5.13206233052116	11.1079018089038	224	0.0140994070319156	0.0140994070319156	23.1030938879197	1
225	61.288	231.48	1.022	5.11796292348925	11.1220012159357	225	0.00486186449376547	0.00486186449376547	23.1079557524135	1
226	61.9	230.5	1.021	5.11310105899548	11.1268630804295	226	0.00972372898752916	0.00972372898752916	23.117679481401	1
227	82.027	230.93	1.019	5.10337733000795	11.136586809417	227	-0.00729279674064642	0.00729279674064642	23.1249722781416	1
228	63.927	231.96	1.0205	5.1106701267486	11.1292940126764	228	-0.0116684747850364	0.0116684747850364	23.1366407529267	1
229	63.399	231.53	1.0229	5.12233860153363	11.1176255378914	229	0.00680661029127094	0.00680661029127094	23.143447363218	1
230	64.261	231.87	1.0215	5.11553199124236	11.1244321481826	230	0.00243093224688273	0.00243093224688273	23.1458782954648	1
231	69.293	233.94	1.021	5.11310105899548	11.1268630804295	231	-0.106961018862821	0.106961018862821	23.2528393143277	1
232	69.356	239.34	1.043	5.2200620778583	11.0199020615667	232	0.130784154882267	0.130784154882267	23.3836234692099	1
233	64.892	250.86	1.0161	5.08927792297604	11.150686216449	233	-0.0568838145770467	0.0568838145770467	23.440507283787	1
234	67.802	244.7	1.0278	5.14616173755308	11.0938024018719	234	0.0213922037725638	0.0213922037725638	23.4618994875595	1
235	70.485	247.43	1.0234	5.12476953378052	11.1151946056445	235	0.0116684747850364	0.0116684747850364	23.4735679623446	1
236	71.848	260.07	1.021	5.11310105899548	11.1268630804295	236	0	0	23.4735679623446	1
237	59.556	274.14	1.021	5.11310105899548	11.1268630804295	237	0.00486186449376369	0.00486186449376369	23.4784298268383	1
238	63.256	267.9	1.02	5.10823919450172	11.1317249449233	238	-0.00486186449376369	0.00486186449376369	23.4832916913321	1
239	51.059	269.59	1.021	5.11310105899548	11.1268630804295	239	0	0	23.4832916913321	1
240	53.716	271.25	1.021	5.11310105899548	11.1268630804295	240	-0.0165303392788001	0.0165303392788001	23.4998220306109	1
241	44.403	266.23	1.0244	5.12963139827428	11.1103327411507	241	-0.0121546612344119	0.0121546612344119	23.5119766918453	1
242	46.828	255.48	1.0269	5.14178605950869	11.0981780799163	242	0.0213922037725638	0.0213922037725638	23.5333688956179	1
243	50.822	244.83	1.0225	5.12039385573613	11.1195702836889	243	0.00486186449376547	0.00486186449376547	23.5382307601116	1
244	50.32	249.08	1.0215	5.11553199124236	11.1244321481826	244	-0.00486186449376547	0.00486186449376547	23.5430926246054	1
245	48.48	240.2	1.0225	5.12039385573613	11.1195702836889	245	0.00486186449376547	0.00486186449376547	23.5479544890992	1
246	51.284	247.37	1.0215	5.11553199124236	11.1244321481826	246	-0.0520219500832795	0.0520219500832795	23.5999764391825	1
247	61.555	240.74	1.0322	5.16755394132564	11.0724101980993	247	0.0403534752982431	0.0403534752982431	23.6403299144807	1
248	59.117	241.3	1.0239	5.1272004660274	11.1127636733976	248	-0.00729279674064642	0.00729279674064642	23.6476227112213	1
249	49.407	232.92	1.0254	5.13449326276805	11.1054708766569	249	0.0140994070319174	0.0140994070319174	23.6617221182533	1
250	26.174	247.24	1.0225	5.12039385573613	11.1195702836889	250	0	0	23.6617221182533	1
251	26.732	234.18	1.0225	5.12039385573613	11.1195702836889	251	0.0121546612344119	0.0121546612344119	23.6738767794877	1
252	10.028	238.99	1.02	5.10823919450172	11.1317249449233	252	0.0140994070319174	0.0140994070319174	23.6879761865196	1
253	16.963	248.06	1.0171	5.0941397874698	11.1458243519552	253	-0.0281988140638347	0.0281988140638347	23.7161750005834	1
254	23.552	250.96	1.0229	5.12233860153363	11.1176255378914	254	0.00194474579750548	0.00194474579750548	23.7181197463809	1
255	21.405	250.74	1.0225	5.12039385573613	11.1195702836889	255	0.0072927967406482	0.0072927967406482	23.7254125431216	1
256	38.387	260.63	1.021	5.11310105899548	11.1268630804295	256	0	0	23.7254125431216	1
257	39.107	256.11	1.021	5.11310105899548	11.1268630804295	257	0	0	23.7254125431216	1
258	41.772	253.69	1.021	5.11310105899548	11.1268630804295	258	0.00486186449376369	0.00486186449376369	23.7302744076153	1
259	33.189	255.06	1.02	5.10823919450172	11.1317249449233	259	0	0	23.7302744076153	1
260	27.377	262.97	1.02	5.10823919450172	11.1317249449233	260	-0.0165303392788001	0.0165303392788001	23.7468047468941	1
261	30.354	265.02	1.0234	5.12476953378052	11.1151946056445	261	-0.00243093224688273	0.00243093224688273	23.749235679141	1
262	24.358	266.92	1.0239	5.1272004660274	11.1127636733976	262	0.0238231360194483	0.0238231360194483	23.7730588151605	1
263	18.223	271.63	1.019	5.10337733000795	11.136586809417	263	-0.0359777972538584	0.0359777972538584	23.8090366124143	1
264	32.411	264.67	1.0264	5.13935512726181	11.1006090121632	264	0.00486186449376369	0.00486186449376369	23.8138984769081	1
265	35.452	270.06	1.0254	5.13449326276805	11.1054708766569	265	0.00243093224688451	0.00243093224688451	23.816329409155	1
266	39.937	273.09	1.0249	5.13206233052116	11.1079018089038	266	0.00243093224688096	0.00243093224688096	23.8187603414019	1
267	46.817	276	1.0244	5.12963139827428	11.1103327411507	267	0.0306297463107157	0.0306297463107157	23.8493900877126	1
268	52.428	267.14	1.0181	5.09900165196356	11.1409624874614	268	-0.0140994070319156	0.0140994070319156	23.8634894947445	1
269	58.292	261.09	1.021	5.11310105899548	11.1268630804295	269	-0.0452153397920103	0.0452153397920103	23.9087048345365	1
270	57.583	270.31	1.0303	5.15831639878749	11.0816477406375	270	0.0379225430513621	0.0379225430513621	23.9466273775879	1
271	52.989	269.22	1.0225	5.12039385573613	11.1195702836889	271	0.00243093224688273	0.00243093224688273	23.9490583098347	1
272	41.328	277.08	1.022	5.11796292348925	11.1220012159357	272	0.00486186449376547	0.00486186449376547	23.9539201743285	1
273	34.301	269.64	1.021	5.11310105899548	11.1268630804295	273	-0.00486186449376547	0.00486186449376547	23.9587820388223	1
274	20.597	276.36	1.022	5.11796292348925	11.1220012159357	274	-0.0238231360194465	0.0238231360194465	23.9826051748417	1
275	19.606	279.5	1.0269	5.14178605950869	11.0981780799163	275	0.0194474579750583	0.0194474579750583	24.0020526328168	1
276	17.577	276.72	1.0229	5.12233860153363	11.1176255378914	276	0.00923754253815368	0.00923754253815368	24.0112901753549	1
277	20.889	265.44	1.021	5.11310105899548	11.1268630804295	277	-0.0072927967406482	0.0072927967406482	24.0185829720956	1
278	17.157	255.31	1.0225	5.12039385573613	11.1195702836889	278	0	0	24.0185829720956	1
279	14.7	249.2	1.0225	5.12039385573613	11.1195702836889	279	0.0145855934812928	0.0145855934812928	24.0331685655769	1
280	14.625	244.02	1.0195	5.10580826225484	11.1341558771702	280	-0.00243093224688096	0.00243093224688096	24.0355994978238	1
281	15.241	250.25	1.02	5.10823919450172	11.1317249449233	281	-0.00486186449376369	0.00486186449376369	24.0404613623175	1
282	10.649	248.24	1.021	5.11310105899548	11.1268630804295	282	0	0	24.0404613623175	1
283	17.949	240.33	1.021	5.11310105899548	11.1268630804295	283	0.00243093224688273	0.00243093224688273	24.0428922945644	1
284	27.91	245.85	1.0205	5.1106701267486	11.1292940126764	284	-0.0072927967406482	0.0072927967406482	24.0501850913051	1
285	25.974	234.51	1.022	5.11796292348925	11.1220012159357	285	0.00243093224688273	0.00243093224688273	24.0526160235519	1
286	23.368	236.33	1.0215	5.11553199124236	11.1244321481826	286	-0.00486186449376547	0.00486186449376547	24.0574778880457	1
287	29.325	238.97	1.0225	5.12039385573613	11.1195702836889	287	0.0262540682663293	0.0262540682663293	24.083731956312	1
288	12.607	235.69	1.0171	5.0941397874698	11.1458243519552	288	-0.0116684747850364	0.0116684747850364	24.0954004310971	1
289	15.204	235.1	1.0195	5.10580826225484	11.1341558771702	289	-0.00972372898752738	0.00972372898752738	24.1051241600846	1
290	15.766	230.26	1.0215	5.11553199124236	11.1244321481826	290	-0.0140994070319174	0.0140994070319174	24.1192235671165	1
291	12.978	257.18	1.0244	5.12963139827428	11.1103327411507	291	0.0189612715256828	0.0189612715256828	24.1381848386422	1
292	10.523	258.39	1.0205	5.1106701267486	11.1292940126764	292	-0.0072927967406482	0.0072927967406482	24.1454776353828	1
293	12.72	263.85	1.022	5.11796292348925	11.1220012159357	293	0.00243093224688273	0.00243093224688273	24.1479085676297	1
294	12.692	255.69	1.0215	5.11553199124236	11.1244321481826	294	0.00729279674064642	0.00729279674064642	24.1552013643704	1
295	22.292	259.93	1.02	5.10823919450172	11.1317249449233	295	-0.00972372898752916	0.00972372898752916	24.1649250933579	1
296	38.524	256.23	1.022	5.11796292348925	11.1220012159357	296	-0.00243093224688273	0.00243093224688273	24.1673560256048	1
297	36.021	262.02	1.0225	5.12039385573613	11.1195702836889	297	-0.0140994070319174	0.0140994070319174	24.1814554326367	1
298	40.427	261.68	1.0254	5.13449326276805	11.1054708766569	298	0.00729279674064642	0.00729279674064642	24.1887482293773	1
299	43.746	271.75	1.0239	5.1272004660274	11.1127636733976	299	-0.00243093224688096	0.00243093224688096	24.1911791616242	1
300	54.957	276.6	1.0244	5.12963139827428	11.1103327411507	300	0.0165303392788001	0.0165303392788001	24.207709500903	1
301	68.807	275.94	1.021	5.11310105899548	11.1268630804295	301	-0.0116684747850364	0.0116684747850364	24.2193779756881	1
302	79.863	276.02	1.0234	5.12476953378052	11.1151946056445	302	-0.138076951622912	0.138076951622912	24.357454927311	1
303	87.336	275.53	1.0518	5.26284648540343	10.9771176540216	303	-0.180375172718664	0.180375172718664	24.5378301000296	1
304	107.78	269.17	1.0889	5.44322165812209	10.7967424813029	304	0.246982716283238	0.246982716283238	24.7848128163129	1
305	100.95	246.68	1.0381	5.19623894183886	11.0437251975861	305	-0.113767629154092	0.113767629154092	24.898580445467	1
306	91.824	246.18	1.0615	5.31000657099295	10.929957568432	306	0.161413901192983	0.161413901192983	25.05999434666	1
307	86.649	252.42	1.0283	5.14859266979996	11.091371469625	307	0	0	25.05999434666	1
308	94.694	254.99	1.0283	5.14859266979996	11.091371469625	308	-0.356374667392938	0.356374667392938	25.4163690140529	1
309	103.67	258.18	1.1016	5.5049673371929	10.7349968022321	309	-0.296573734119637	0.296573734119637	25.7129427481725	1
310	110.15	258.64	1.1626	5.80154107131254	10.4384230681124	310	0.322827802385964	0.322827802385964	26.0357705505585	1
311	103.14	274.03	1.0962	5.47871326892657	10.7612508704984	311	0.147314494161064	0.147314494161064	26.1830850447196	1
312	106.87	273.55	1.0659	5.33139877476551	10.9085653646595	312	-0.182806104965545	0.182806104965545	26.3658911496851	1
313	109.71	272.76	1.1035	5.51420487973106	10.7257592596939	313	-0.394297210444304	0.394297210444304	26.7601883601294	1
314	115.71	270.78	1.1846	5.90850209017536	10.3314620492496	314	0.142452629667302	0.142452629667302	26.9026409897967	1
315	116.77	264.23	1.1553	5.76604946050806	10.4739146789169	315	-0.0354916108044812	0.0354916108044812	26.9381326006012	1
316	117.02	263.36	1.1626	5.80154107131254	10.4384230681124	316	0.218297715770028	0.218297715770028	27.1564303163712	1
317	109.28	252.38	1.1177	5.58324335554251	10.6567207838825	317	-0.0330606785576002	0.0330606785576002	27.1894909949288	1
318	112.9	244.85	1.1245	5.61630403410011	10.6236601053249	318	0.0996682221221725	0.0996682221221725	27.289159217051	1
319	101.01	234.41	1.104	5.51663581197794	10.723328327447	319	0.125922290388502	0.125922290388502	27.4150815074395	1
320	99.538	236.34	1.0781	5.39071352158944	10.8492506178356	320	-0.230452377004438	0.230452377004438	27.6455338844439	1
321	92.695	237.75	1.1255	5.62116589859387	10.6187982408311	321	0.360750345437328	0.360750345437328	28.0062842298813	1
322	88.968	231.54	1.0513	5.26041555315655	10.9795485862684	322	0.147314494161066	0.147314494161066	28.1535987240423	1
323	84.772	239.74	1.021	5.11310105899548	11.1268630804295	323	-0.0072927967406482	0.0072927967406482	28.160891520783	1
324	86.585	240.65	1.0225	5.12039385573613	11.1195702836889	324	-0.296573734119635	0.296573734119635	28.4574652549026	1
325	107.47	238.49	1.0835	5.41696758985576	10.8229965495692	325	-0.201767376491228	0.201767376491228	28.6592326313938	1
326	103.95	240.45	1.125	5.61873496634699	10.621229173078	326	0.137590765173535	0.137590765173535	28.7968233965674	1
327	102.58	241.21	1.0967	5.48114420117346	10.7588199382515	327	0.114253815603467	0.114253815603467	28.9110772121708	1
328	86.992	246.44	1.0732	5.36689038556999	10.873073753855	328	0.161413901192981	0.161413901192981	29.0724911133638	1
329	84.108	246.18	1.04	5.20547648437701	11.034487655048	329	-0.0262540682663293	0.0262540682663293	29.0987451816301	1
330	91.746	244.06	1.0454	5.23173055264334	11.0082335867816	330	-0.294628988322129	0.294628988322129	29.3933741699523	1
331	87.251	236.07	1.106	5.52635954096547	10.7136045984595	331	0.33741339586726	0.33741339586726	29.7307875658195	1
332	88.936	233.86	1.0366	5.18894614509821	11.0510179943268	332	-0.731224419862187	0.731224419862187	30.4620119856817	1
333	138.63	252.43	1.187	5.92017056496039	10.3197935744646	333	0.0330606785576002	0.0330606785576002	30.4950726642393	1
334	146.1	250.03	1.1802	5.88710988640279	10.3528542530222	334	-0.104530086615938	0.104530086615938	30.5996027508553	1
335	144.19	240.76	1.2017	5.99163997301873	10.2483241664063	335	0.0311159327600912	0.0311159327600912	30.6307186836153	1
336	138.13	241.99	1.1953	5.96052404025864	10.2794400991663	336	0.0452153397920121	0.0452153397920121	30.6759340234074	1
337	135.26	243.92	1.186	5.91530870046663	10.3246554389584	337	0.27275059810019	0.27275059810019	30.9486846215076	1
338	122.95	241.99	1.1299	5.64255810236644	10.5974060370585	338	-0.182806104965547	0.182806104965547	31.1314907264731	1
339	124.91	236.01	1.1675	5.82536420733198	10.414599932093	339	0.320396870139083	0.320396870139083	31.4518875966122	1
340	117.68	237.15	1.1016	5.5049673371929	10.7349968022321	340	-0.0734141538558468	0.0734141538558468	31.525301750468	1
341	121.98	238.13	1.1167	5.57838149104875	10.6615826483762	341	-0.263513055562036	0.263513055562036	31.7888148060301	1
342	129.76	244.25	1.1709	5.84189454661078	10.3980695928142	342	0.0238231360194465	0.0238231360194465	31.8126379420495	1
343	139.32	236.35	1.166	5.81807141059134	10.4218927288336	343	-0.050077204285774	0.050077204285774	31.8627151463353	1
344	137.15	237.67	1.1763	5.86814861487711	10.3718155245479	344	-0.0831378828433742	0.0831378828433742	31.9458530291787	1
345	139.69	248.76	1.1934	5.95128649772049	10.2886776417045	345	0.149745426407948	0.149745426407948	32.0955984555866	1
346	129.99	254.4	1.1626	5.80154107131254	10.4384230681124	346	0.0782760183496087	0.0782760183496087	32.1738744739362	1
347	140.44	234.86	1.1465	5.72326505296293	10.5166990864621	347	-0.265943987808921	0.265943987808921	32.4398184617451	1
348	141.42	242.51	1.2012	5.98920904077185	10.2507550986531	348	0.216352969972522	0.216352969972522	32.6561714317177	1
349	137.26	235.08	1.1567	5.77285607079933	10.4671080686257	349	-0.166275765686748	0.166275765686748	32.8224471974044	1
350	145.17	241.8	1.1909	5.93913183648608	10.3008323029389	350	-0.0476462720388913	0.0476462720388913	32.8700934694433	1
351	154.59	245.11	1.2007	5.98677810852497	10.2531860309	351	-0.0782760183496105	0.0782760183496105	32.9483694877929	1
352	158.07	247.74	1.2168	6.06505412687458	10.1749100125504	352	0.168706697933631	0.168706697933631	33.1170761857265	1
353	155.81	242.88	1.1821	5.89634742894095	10.343616710484	353	-0.316021192094695	0.316021192094695	33.4330973778212	1
354	162.35	247.35	1.2471	6.21236862103564	10.0275955183893	354	0.346650938405412	0.346650938405412	33.7797483162266	1
355	167.44	253.34	1.1758	5.86571768263023	10.3742464567948	355	-0.199336444244349	0.199336444244349	33.979084760471	1
356	162.67	249.94	1.2168	6.06505412687458	10.1749100125504	356	0.289767123828367	0.289767123828367	34.2688518842994	1
357	159.57	266.06	1.1572	5.77528700304621	10.4646771363788	357	-0.536749840111604	0.536749840111604	34.805601724411	1
358	162.3	265.2	1.2676	6.31203684315781	9.92792729626717	358	0.453611957268231	0.453611957268231	35.2592136816792	1
359	161.96	269.65	1.1743	5.85842488588958	10.3815392535354	359	-0.0782760183496087	0.0782760183496087	35.3374897000288	1
360	161.09	279.44	1.1904	5.93670090423919	10.3032632351858	360	-0.047646272038893	0.047646272038893	35.3851359720677	1
361	149.76	272.98	1.2002	5.98434717627809	10.2556169631469	361	0.047646272038893	0.047646272038893	35.4327822441066	1
362	149.32	270.46	1.1904	5.93670090423919	10.3032632351858	362	0.104530086615936	0.104530086615936	35.5373123307225	1
363	157.13	278.01	1.1689	5.83217081762326	10.4077933218017	363	0.0447291533426348	0.0447291533426348	35.5820414840652	1
364	156.83	275.85	1.1597	5.78744166428062	10.4525224751444	364	-0.0661213571151986	0.0661213571151986	35.6481628411804	1
365	166.69	272.34	1.1733	5.85356302139582	10.3864011180292	365	-0.458473821761995	0.458473821761995	36.1066366629424	1
366	176.39	276.89	1.2676	6.31203684315781	9.92792729626717	366	-0.242120851789474	0.242120851789474	36.3487575147318	1
367	193.15	279.27	1.3174	6.55415769494729	9.6858064444777	367	0.152176358654831	0.152176358654831	36.5009338733867	1
368	186.38	276.37	1.2861	6.40198133629246	9.83798280313253	368	-0.102099154369055	0.102099154369055	36.6030330277557	1
369	192.11	273.36	1.3071	6.50408049066151	9.73588364876347	369	0.246982716283238	0.246982716283238	36.850015744039	1
370	191.51	277.33	1.2563	6.25709777437828	9.98286636504671	370	-0.289767123828367	0.289767123828367	37.1397828678673	1
371	193.02	278.49	1.3159	6.54686489820664	9.69309924121834	371	0.451181025021349	0.451181025021349	37.5909638928887	1
372	167.92	269.71	1.2231	6.09568387318529	10.1442802662397	372	-0.405965685229337	0.405965685229337	37.996929578118	1
373	183.67	278.02	1.3066	6.50164955841463	9.73831458101036	373	0.258651191068271	0.258651191068271	38.2555807691863	1
374	184.1	270.58	1.2534	6.24299836734636	9.99696577207863	374	-0.37290500667174	0.37290500667174	38.628485775858	1
375	194.57	277.14	1.3301	6.6159033740181	9.62406076540689	375	0.109391951109703	0.109391951109703	38.7378777269677	1
376	191.25	272	1.3076	6.5065114229084	9.73345271651659	376	-0.0189612715256828	0.0189612715256828	38.7568389984934	1
377	190.77	271.78	1.3115	6.52547269443408	9.71449144499091	377	0.118629493647855	0.118629493647855	38.8754684921413	1
378	187.74	263.31	1.2871	6.40684320078622	9.83312093863876	378	0.256220258821392	0.256220258821392	39.1316887509627	1
379	186.36	255.42	1.2344	6.15062294196483	10.0893411974602	379	-0.0238231360194465	0.0238231360194465	39.1555118869821	1
380	183.73	247.62	1.2393	6.17444607798428	10.0655180614407	380	0.182806104965547	0.182806104965547	39.3383179919476	1
381	183.42	241.85	1.2017	5.99163997301873	10.2483241664063	381	-0.054452882330164	0.054452882330164	39.3927708742778	1
382	180.83	240.23	1.2129	6.0460928553489	10.1938712840761	382	-0.719069758627773	0.719069758627773	40.1118406329056	1
383	184.37	232.51	1.3608	6.76516261397667	9.47480152544832	383	0.586340857948002	0.586340857948002	40.6981814908536	1
384	176.38	243.1	1.2402	6.17882175602867	10.0611423833963	384	-0.273236784549566	0.273236784549566	40.9714182754032	1
385	174.39	239.03	1.2964	6.45205854057823	9.78790559884676	385	0.477435093287676	0.477435093287676	41.4488533686908	1
386	175.17	232.87	1.1982	5.97462344729056	10.2653406921344	386	0.0948063576284088	0.0948063576284088	41.5436597263192	1
387	176.89	232.81	1.1787	5.87981708966215	10.3601470497628	387	-0.0641766113176914	0.0641766113176914	41.6078363376369	1
388	177.7	235.34	1.1919	5.94399370097984	10.2959704384451	388	-0.517302382136547	0.517302382136547	42.1251387197735	1
389	181.05	235.65	1.2983	6.46129608311639	9.7786680563086	389	-0.00486186449376369	0.00486186449376369	42.1300005842672	1
390	183.91	231.59	1.2993	6.46615794761015	9.77380619181484	390	-0.351512802899176	0.351512802899176	42.4815133871664	1
391	186.64	231.46	1.3716	6.81767075050933	9.42229338891566	391	0.534318907864721	0.534318907864721	43.0158322950311	1
392	183.18	230.32	1.2617	6.2833518426446	9.95661229678038	392	0.310673141151554	0.310673141151554	43.3265054361827	1
393	180.95	241.23	1.1978	5.97267870149305	10.2672854379319	393	-0.505633907351511	0.505633907351511	43.8321393435342	1
394	189.86	232.74	1.3018	6.47831260884456	9.76165153058043	394	0.405965685229338	0.405965685229338	44.2381050287635	1
395	194.78	232.35	1.2183	6.07234692361522	10.1676172158098	395	-0.36075034543733	0.36075034543733	44.5988553742009	1
396	189.77	233.68	1.2925	6.43309726905255	9.80686687037243	396	0.0617456790708104	0.0617456790708104	44.6606010532717	1
397	180.35	236.09	1.2798	6.37135158998174	9.86861254944325	397	0.246982716283238	0.246982716283238	44.9075837695549	1
398	168.55	244.65	1.229	6.1243688736985	10.1155952657265	398	-0.0452153397920085	0.0452153397920085	44.9527991093469	1
399	169.78	243.03	1.2383	6.16958421349051	10.0703799259345	399	0.152176358654827	0.152176358654827	45.1049754680018	1
400	149	258.85	1.207	6.01740785483568	10.2225562845893	400	0.363181277684211	0.363181277684211	45.468156745686	1
401	148.87	265.25	1.1323	5.65422657715147	10.5857375622735	401	-0.294628988322129	0.294628988322129	45.7627857340081	1
402	149.3	262	1.1929	5.9488555654736	10.2911085739514	402	0.0213922037725638	0.0213922037725638	45.7841779377807	1
403	157.32	251.72	1.1885	5.92746336170104	10.3125007777239	403	-0.149259239958571	0.149259239958571	45.9334371777392	1
404	155.49	256.08	1.2192	6.07672260165961	10.1632415377654	404	-0.0384087295007411	0.0384087295007411	45.97184590724	1
405	160.68	261.51	1.2271	6.11513133116035	10.1248328082646	405	0.232883309251321	0.232883309251321	46.2047292164913	1
406	148.9	252.55	1.1792	5.88224802190903	10.357716117516	406	0.0354916108044829	0.0354916108044829	46.2402208272958	1
407	140.26	256.28	1.1719	5.84675641110455	10.3932077283204	407	0.0403534752982448	0.0403534752982448	46.280574302594	1
408	140.45	262.84	1.1636	5.8064029358063	10.4335612036187	408	-0.0165303392787983	0.0165303392787983	46.2971046418728	1
409	143.51	255.9	1.167	5.8229332750851	10.4170308643399	409	-0.0617456790708104	0.0617456790708104	46.3588503209436	1
410	139.03	248.58	1.1797	5.88467895415591	10.3552851852691	410	0.168706697933629	0.168706697933629	46.5275570188773	1
411	134.23	237.58	1.145	5.71597225622228	10.5239918832027	411	-0.177944240471781	0.177944240471781	46.705501259349	1
412	128.38	247.97	1.1816	5.89391649669407	10.3460476427309	412	0.0875135608877606	0.0875135608877606	46.7930148202368	1
413	132.58	247.27	1.1636	5.8064029358063	10.4335612036187	413	-0.0709832216089623	0.0709832216089623	46.8639980418458	1
414	129.8	250.37	1.1782	5.87738615741527	10.3625779820097	414	0.248927462080744	0.248927462080744	47.1129255039265	1
415	137.29	269.44	1.127	5.62845869533452	10.6115054440905	415	-0.187181783009933	0.187181783009933	47.3001072869364	1
416	140.62	263.11	1.1655	5.81564047834446	10.4243236610805	416	0.0495910178363985	0.0495910178363985	47.3496983047728	1
417	134.85	265.58	1.1553	5.76604946050806	10.4739146789169	417	-0.263513055562038	0.263513055562038	47.6132113603349	1
418	137.8	277.88	1.2095	6.0295625160701	10.2104016233549	418	0.204198308738111	0.204198308738111	47.817409669073	1
419	133.78	276.29	1.1675	5.82536420733198	10.414599932093	419	-0.0948063576284088	0.0948063576284088	47.9122160267014	1
420	135.95	277.95	1.187	5.92017056496039	10.3197935744646	420	0.0855688150902552	0.0855688150902552	47.9977848417916	1
421	145.57	266.57	1.1694	5.83460174987014	10.4053623895548	421	0.199336444244345	0.199336444244345	48.197121286036	1
422	128.49	254.68	1.1284	5.63526530562579	10.6046988337992	422	-0.0904306795840188	0.0904306795840188	48.28755196562	1
423	122.82	247.97	1.147	5.72569598520981	10.5142681542152	423	-0.0495910178363985	0.0495910178363985	48.3371429834564	1
424	126.19	248.14	1.1572	5.77528700304621	10.4646771363788	424	0.0354916108044829	0.0354916108044829	48.3726345942609	1
425	134.42	239.31	1.1499	5.73979539224173	10.5001687471833	425	-0.106961018862821	0.106961018862821	48.4795956131237	1
426	141.98	232.15	1.1719	5.84675641110455	10.3932077283204	426	-0.073414153855845	0.073414153855845	48.5530097669796	1
427	149.68	237.02	1.187	5.92017056496039	10.3197935744646	427	0.209060173231876	0.209060173231876	48.7620699402114	1
428	130.6	232.03	1.144	5.71111039172852	10.5288537476965	428	0.0923754253815261	0.0923754253815261	48.854445365593	1
429	105.88	231.39	1.125	5.61873496634699	10.621229173078	429	0.0238231360194447	0.0238231360194447	48.8782685016124	1
430	96.142	235.92	1.1201	5.59491183032755	10.6450523090974	430	0.341789073911647	0.341789073911647	49.2200575755241	1
431	83.205	249.1	1.0498	5.2531227564159	10.9868413830091	431	0.0495910178363967	0.0495910178363967	49.2696485933605	1
432	85.755	250.19	1.0396	5.2035317385795	11.0364324008455	432	0.0928616118309051	0.0928616118309051	49.3625102051914	1
433	77.391	253.64	1.0205	5.1106701267486	11.1292940126764	433	0.00486186449376191	0.00486186449376191	49.3673720696851	1
434	80.264	261.8	1.0195	5.10580826225484	11.1341558771702	434	0.00923754253815368	0.00923754253815368	49.3766096122233	1
435	71.598	259.71	1.0176	5.09657071971668	11.1433934197083	435	-0.0140994070319156	0.0140994070319156	49.3907090192552	1
436	65.375	263.82	1.0205	5.1106701267486	11.1292940126764	436	-0.0072927967406482	0.0072927967406482	49.3980018159958	1
437	71.431	271.39	1.022	5.11796292348925	11.1220012159357	437	-0.0641766113176914	0.0641766113176914	49.4621784273135	1
438	84.729	274.2	1.0352	5.18213953480694	11.057824604618	438	-0.621832468752483	0.621832468752483	50.084010896066	1
439	111	258.97	1.1631	5.80397200355942	10.4359921358656	439	-0.0379225430513639	0.0379225430513639	50.1219334391174	1
440	109.66	258.09	1.1709	5.84189454661078	10.3980695928142	440	0.11376762915409	0.11376762915409	50.2357010682715	1
441	106.46	262.45	1.1475	5.72812691745669	10.5118372219683	441	0.536749840111604	0.536749840111604	50.7724509083831	1
442	100.49	254.38	1.0371	5.19137707734509	11.0485870620799	442	-0.204198308738111	0.204198308738111	50.9766492171212	1
443	88.284	230.92	1.0791	5.3955753860832	10.8443887533418	443	-0.104530086615936	0.104530086615936	51.0811793037371	1
444	88.976	235.96	1.1006	5.50010547269914	10.7398586667258	444	0.372905006671738	0.372905006671738	51.4540843104089	1
445	68.067	246.98	1.0239	5.1272004660274	11.1127636733976	445	-0.00729279674064642	0.00729279674064642	51.4613771071495	1
446	63.05	246.28	1.0254	5.13449326276805	11.1054708766569	446	0.0311159327600947	0.0311159327600947	51.4924930399096	1
447	62.667	252.01	1.019	5.10337733000795	11.136586809417	447	-0.00486186449376547	0.00486186449376547	51.4973549044034	1
448	55.806	241.18	1.02	5.10823919450172	11.1317249449233	448	0.0140994070319174	0.0140994070319174	51.5114543114353	1
449	51.099	240.21	1.0171	5.0941397874698	11.1458243519552	449	-0.0262540682663293	0.0262540682663293	51.5377083797016	1
450	44.063	244.24	1.0225	5.12039385573613	11.1195702836889	450	0.0121546612344119	0.0121546612344119	51.549863040936	1
451	29.717	253.22	1.02	5.10823919450172	11.1317249449233	451	-0.0140994070319174	0.0140994070319174	51.5639624479679	1
452	33.873	259.43	1.0229	5.12233860153363	11.1176255378914	452	-0.00729279674064642	0.00729279674064642	51.5712552447086	1
453	51.883	262.41	1.0244	5.12963139827428	11.1103327411507	453	0.0213922037725638	0.0213922037725638	51.5926474484811	1
454	42.989	277.54	1.02	5.10823919450172	11.1317249449233	454	-0.0311159327600929	0.0311159327600929	51.6237633812412	1
455	52.979	263.96	1.0264	5.13935512726181	11.1006090121632	455	0	0	51.6237633812412	1
456	67.905	257.95	1.0264	5.13935512726181	11.1006090121632	456	0.0238231360194465	0.0238231360194465	51.6475865172607	1
457	63.655	261.91	1.0215	5.11553199124236	11.1244321481826	457	0.00972372898752738	0.00972372898752738	51.6573102462482	1
458	60.399	260.01	1.0195	5.10580826225484	11.1341558771702	458	-0.0213922037725638	0.0213922037725638	51.6787024500208	1
459	72.243	255.82	1.0239	5.1272004660274	11.1127636733976	459	-0.287336191581481	0.287336191581481	51.9660386416023	1
460	83.732	262.62	1.083	5.41453665760888	10.8254274818161	460	-0.00243093224688273	0.00243093224688273	51.9684695738491	1
461	91.287	252.03	1.0835	5.41696758985576	10.8229965495692	461	0.168706697933628	0.168706697933628	52.1371762717828	1
462	84.204	249.23	1.0488	5.24826089192214	10.9917032475029	462	-0.0286850005132102	0.0286850005132102	52.165861272296	1
463	85.242	263.31	1.0547	5.27694589243535	10.9630182469896	463	0.00972372898752916	0.00972372898752916	52.1755850012835	1
464	89.094	233.79	1.0527	5.26722216344782	10.9727419759772	464	-0.0617456790708086	0.0617456790708086	52.2373306803543	1
465	109.47	267.74	1.0654	5.32896784251863	10.9109962969064	465	-0.287336191581485	0.287336191581485	52.5246668719358	1
466	114.69	266.06	1.1245	5.61630403410011	10.6236601053249	466	0.102099154369055	0.102099154369055	52.6267660263049	1
467	106.45	267.98	1.1035	5.51420487973106	10.7257592596939	467	-0.339358141664764	0.339358141664764	52.9661241679696	1
468	128.26	277.1	1.1733	5.85356302139582	10.3864011180292	468	0.308242208904671	0.308242208904671	53.2743663768743	1
469	127.42	270.68	1.1099	5.54532081249115	10.6946433269338	469	-0.365612209931093	0.365612209931093	53.6399785868054	1
470	120.16	273.17	1.1851	5.91093302242224	10.3290311170027	470	0.43465068574255	0.43465068574255	54.0746292725479	1
471	101.35	271.29	1.0957	5.47628233667969	10.7636818027453	471	0.311159327600929	0.311159327600929	54.3857886001489	1
472	99.078	272.02	1.0317	5.16512300907876	11.0748411303462	472	-0.228021444757555	0.228021444757555	54.6138100449064	1
473	94.526	267.95	1.0786	5.39314445383632	10.8468196855887	473	0.130297968432888	0.130297968432888	54.7441080133393	1
474	88.937	258.42	1.0518	5.26284648540343	10.9771176540216	474	-0.0972372898752916	0.0972372898752916	54.8413453032146	1
475	85.622	248.02	1.0718	5.36008377527872	10.8798803641463	475	-0.251358394327625	0.251358394327625	55.0927036975422	1
476	98.324	235.14	1.1235	5.61144216960635	10.6285219698186	476	0.505633907351509	0.505633907351509	55.5983376048937	1
477	71.446	231.34	1.0195	5.10580826225484	11.1341558771702	477	-0.00243093224688096	0.00243093224688096	55.6007685371406	1
478	55.696	231.12	1.02	5.10823919450172	11.1317249449233	478	-0.00486186449376369	0.00486186449376369	55.6056304016344	1
479	73.705	231.2	1.021	5.11310105899548	11.1268630804295	479	-0.382142549209894	0.382142549209894	55.9877729508443	1
480	77.658	236.99	1.0996	5.49524360820537	10.7447205312196	480	0.206629240984993	0.206629240984993	56.1944021918293	1
481	76.793	240.25	1.0571	5.28861436722038	10.9513497722046	481	0.149259239958571	0.149259239958571	56.3436614317878	1
482	75.116	247.83	1.0264	5.13935512726181	11.1006090121632	482	-0.156552036699217	0.156552036699217	56.5002134684871	1
483	79.934	243.79	1.0586	5.29590716396103	10.944056975464	483	0.182806104965547	0.182806104965547	56.6830195734526	1
484	76.995	260.61	1.021	5.11310105899548	11.1268630804295	484	-0.220728648016911	0.220728648016911	56.9037482214695	1
485	80.417	271.36	1.0664	5.33382970701239	10.9061344324126	485	0.209060173231874	0.209060173231874	57.1128083947014	1
486	77	274.17	1.0234	5.12476953378052	11.1151946056445	486	-0.0763312725521015	0.0763312725521015	57.1891396672535	1
487	91.43	265.15	1.0391	5.20110080633262	11.0388633330924	487	-0.299004666366519	0.299004666366519	57.48814433362	1
488	109.48	262.99	1.1006	5.50010547269914	10.7398586667258	488	-0.229966190555063	0.229966190555063	57.7181105241751	1
489	117.33	260.55	1.1479	5.7300716632542	10.5098924761708	489	-0.140507883869795	0.140507883869795	57.8586184080449	1
490	123.66	260.49	1.1768	5.870579547124	10.369384592301	490	0.0427844075451276	0.0427844075451276	57.90140281559	1
491	127.51	257.73	1.168	5.82779513957887	10.4121689998461	491	0.394297210444304	0.394297210444304	58.2957000260343	1
492	107.3	267.96	1.0869	5.43349792913456	10.8064662102904	492	0.251358394327626	0.251358394327626	58.5470584203619	1
493	100.28	270.09	1.0352	5.18213953480694	11.057824604618	493	-0.208573986782499	0.208573986782499	58.7556324071444	1
494	89.649	276.07	1.0781	5.39071352158944	10.8492506178356	494	0.301435598613402	0.301435598613402	59.0570680057578	1
495	82.632	272.13	1.0161	5.08927792297604	11.150686216449	495	-0.213922037725641	0.213922037725641	59.2709900434835	1
496	90.813	271.78	1.0601	5.30319996070167	10.9367641787233	496	-0.453125770818854	0.453125770818854	59.7241158143023	1
497	106.45	249.31	1.1533	5.75632573152053	10.4836384079045	497	0.493479246117101	0.493479246117101	60.2175950604194	1
498	115.97	256.26	1.0518	5.26284648540343	10.9771176540216	498	0.0593147468239259	0.0593147468239259	60.2769098072433	1
499	119.13	252.57	1.0396	5.2035317385795	11.0364324008455	499	-0.668992554341997	0.668992554341997	60.9459023615853	1
500	123.68	249.47	1.1772	5.8725242929215	10.3674398465035	500	NA	NA	NA	1
501	160.72	259.11	1.2339	6.14819200971795	10.1034406044921	1	0.232883309251321	0.232883309251321	0.232883309251321	2
502	151.62	259.3	1.186	5.91530870046663	10.3363239137434	2	-0.0170165257281774	0.0170165257281774	0.249899834979498	2
503	153.36	263.32	1.1895	5.9323252261948	10.3193073880152	3	0.23045237700444	0.23045237700444	0.480352211983938	2
504	152.5	269.45	1.1421	5.70187284919037	10.5497597650197	4	-0.23045237700444	0.23045237700444	0.710804588988378	2
505	154.12	263.4	1.1895	5.9323252261948	10.3193073880152	5	-0.111336696907207	0.111336696907207	0.822141285895585	2
506	141.23	264.39	1.2124	6.04366192310201	10.207970691108	6	0.121060425894738	0.121060425894738	0.943201711790323	2
507	142.9	273.56	1.1875	5.92260149720728	10.3290311170027	7	0.151690172205452	0.151690172205452	1.09489188399577	2
508	147.48	276.64	1.1563	5.77091132500182	10.4807212892082	8	-0.206143054535616	0.206143054535616	1.30103493853139	2
509	139.7	276.69	1.1987	5.97705437953744	10.2745782346726	9	0.156552036699217	0.156552036699217	1.45758697523061	2
510	129.57	252.12	1.1665	5.82050234283822	10.4311302713718	10	0.0923754253815261	0.0923754253815261	1.54996240061213	2
511	133.31	254.38	1.1475	5.72812691745669	10.5235056967533	11	-0.213435851276262	0.213435851276262	1.7633982518884	2
512	132.03	267	1.1914	5.94156276873296	10.3100698454771	12	-0.0286850005132102	0.0286850005132102	1.79208325240161	2
513	129.81	267.6	1.1973	5.97024776924617	10.2813848449639	13	0.232883309251321	0.232883309251321	2.02496656165293	2
514	130.06	278.53	1.1494	5.73736445999485	10.5142681542152	14	0.116198561400973	0.116198561400973	2.1411651230539	2
515	121.4	271.18	1.1255	5.62116589859387	10.6304667156161	15	0.0452153397920103	0.0452153397920103	2.18638046284591	2
516	111.23	270.43	1.1162	5.57595055880186	10.6756820554082	16	0.45361195726823	0.45361195726823	2.63999242011414	2
517	102.59	269.92	1.0229	5.12233860153363	11.1292940126764	17	-0.10015440857155	0.10015440857155	2.74014682868569	2
518	100.39	274.86	1.0435	5.22249301010518	11.0291396041048	18	-0.0661213571151968	0.0661213571151968	2.80626818580089	2
519	103.6	274.39	1.0571	5.28861436722038	10.9630182469896	19	-0.194960766199957	0.194960766199957	3.00122895200084	2
520	108.3	264.28	1.0972	5.48357513342034	10.7680574807897	20	0.0928616118309016	0.0928616118309016	3.09409056383175	2
521	100.63	266.72	1.0781	5.39071352158944	10.8609190926206	21	-0.0189612715256828	0.0189612715256828	3.11305183535743	2
522	99.794	266.05	1.082	5.40967479311512	10.8419578210949	22	0.0447291533426348	0.0447291533426348	3.15778098870006	2
523	95.27	265.14	1.0728	5.36494563977248	10.8866869744375	23	0.135646019376031	0.135646019376031	3.29342700807609	2
524	88.225	251.62	1.0449	5.22929962039645	11.0223329938136	24	-0.306297463107168	0.306297463107168	3.59972447118326	2
525	105.94	241.74	1.1079	5.53559708350362	10.7160355307064	25	0.204198308738111	0.204198308738111	3.80392277992137	2
526	105.84	236.24	1.0659	5.33139877476551	10.9202338394445	26	-0.152176358654827	0.152176358654827	3.9560991385762	2
527	118.6	235.91	1.0972	5.48357513342034	10.7680574807897	27	-0.0495910178363985	0.0495910178363985	4.0056901564126	2
528	119.06	235.44	1.1074	5.53316615125674	10.7184664629533	28	-0.270805852302685	0.270805852302685	4.27649600871528	2
529	134.94	240.61	1.1631	5.80397200355942	10.4476606106506	29	0.0544528823301622	0.0544528823301622	4.33094889104544	2
530	133.27	239.37	1.1519	5.74951912122926	10.5021134929808	30	-0.0972372898752898	0.0972372898752898	4.42818618092073	2
531	145.37	232.6	1.1719	5.84675641110455	10.4048762031055	31	0.0476462720388913	0.0476462720388913	4.47583245295963	2
532	138.75	233.7	1.1621	5.79911013906566	10.4525224751444	32	-0.0121546612344119	0.0121546612344119	4.48798711419404	2
533	137.5	230.03	1.1646	5.81126480030007	10.44036781391	33	0.140507883869796	0.140507883869796	4.62849499806383	2
534	130.95	230.52	1.1357	5.67075691643027	10.5808756977797	34	-0.0213922037725638	0.0213922037725638	4.6498872018364	2
535	125.45	233.1	1.1401	5.69214912020284	10.5594834940072	35	0.0447291533426331	0.0447291533426331	4.69461635517903	2
536	118.27	243.51	1.1309	5.6474199668602	10.6042126473498	36	0.130784154882265	0.130784154882265	4.8254005100613	2
537	115.05	245.93	1.104	5.51663581197794	10.7349968022321	37	-0.173082375978016	0.173082375978016	4.99848288603931	2
538	111.12	258.87	1.1396	5.68971818795595	10.5619144262541	38	-0.0617456790708104	0.0617456790708104	5.06022856511012	2
539	125.74	255.67	1.1523	5.75146386702677	10.5001687471833	39	-0.0194474579750583	0.0194474579750583	5.07967602308518	2
540	129.2	257.95	1.1563	5.77091132500182	10.4807212892082	40	0.0170165257281756	0.0170165257281756	5.09669254881336	2
541	129.22	242.88	1.1528	5.75389479927365	10.4977378149364	41	0.156552036699219	0.156552036699219	5.25324458551258	2
542	131.26	239.6	1.1206	5.59734276257443	10.6542898516356	42	-0.121060425894736	0.121060425894736	5.37430501140731	2
543	126.99	245.9	1.1455	5.71840318846917	10.5332294257409	43	0.0641766113176896	0.0641766113176896	5.438481622725	2
544	122.35	249.54	1.1323	5.65422657715147	10.5974060370585	44	0.00923754253815368	0.00923754253815368	5.44771916526316	2
545	117.03	239.83	1.1304	5.64498903461332	10.6066435795967	45	0.251844580777004	0.251844580777004	5.69956374604016	2
546	116.69	236.39	1.0786	5.39314445383632	10.8584881603737	46	-0.0904306795840206	0.0904306795840206	5.78999442562418	2
547	111.16	235.08	1.0972	5.48357513342034	10.7680574807897	47	-0.196905511997464	0.196905511997464	5.98689993762164	2
548	129.28	234.62	1.1377	5.6804806454178	10.5711519687922	48	0.330120599126612	0.330120599126612	6.31702053674826	2
549	106.51	235.87	1.0698	5.35036004629119	10.9012725679188	49	0.170651443731135	0.170651443731135	6.48767198047939	2
550	102.5	249.83	1.0347	5.17970860256006	11.07192401165	50	-0.242120851789474	0.242120851789474	6.72979283226887	2
551	100.61	267.75	1.0845	5.42182945434953	10.8298031598605	51	0.0714694080583396	0.0714694080583396	6.8012622403272	2
552	93.275	270.81	1.0698	5.35036004629119	10.9012725679188	52	-0.158982968946102	0.158982968946102	6.96024520927331	2
553	95.553	274.72	1.1025	5.50934301523729	10.7422895989727	53	0.177944240471781	0.177944240471781	7.13818944974509	2
554	93.35	260.63	1.0659	5.33139877476551	10.9202338394445	54	0.0641766113176931	0.0641766113176931	7.20236606106278	2
555	86.989	261.78	1.0527	5.26722216344782	10.9844104507622	55	0.1589829689461	0.1589829689461	7.36134903000888	2
556	96.837	254.75	1.02	5.10823919450172	11.1433934197083	56	-0.154607290901712	0.154607290901712	7.51595632091059	2
557	87.283	251.63	1.0518	5.26284648540343	10.9887861288066	57	0.1424526296673	0.1424526296673	7.65840895057789	2
558	84.334	248.12	1.0225	5.12039385573613	11.1312387584739	58	0.00486186449376547	0.00486186449376547	7.66327081507166	2
559	78.25	245.79	1.0215	5.11553199124236	11.1361006229677	59	0.0121546612344119	0.0121546612344119	7.67542547630607	2
560	72.806	235.24	1.019	5.10337733000795	11.1482552842021	60	-0.00729279674064642	0.00729279674064642	7.68271827304672	2
561	75.334	234.1	1.0205	5.1106701267486	11.1409624874614	61	0.00486186449376191	0.00486186449376191	7.68758013754048	2
562	83.863	240.28	1.0195	5.10580826225484	11.1458243519552	62	-0.370474074424855	0.370474074424855	8.05805421196533	2
563	97.121	249.84	1.0957	5.47628233667969	10.7753502775303	63	0.135159832926654	0.135159832926654	8.19321404489199	2
564	91.416	257.92	1.0679	5.34112250375304	10.910510110457	64	0.154607290901712	0.154607290901712	8.3478213357937	2
565	84.724	273.7	1.0361	5.18651521285133	11.0651174013587	65	-0.138076951622914	0.138076951622914	8.48589828741661	2
566	91.895	272.26	1.0645	5.32459216447424	10.9270404497358	66	-0.125436103939125	0.125436103939125	8.61133439135574	2
567	95.234	268.64	1.0903	5.45002826841336	10.8016043457967	67	0.332065344924118	0.332065344924118	8.94339973627986	2
568	94.624	251.22	1.022	5.11796292348925	11.1336696907208	68	-0.275181530347071	0.275181530347071	9.21858126662693	2
569	85.41	238.06	1.0786	5.39314445383632	10.8584881603737	69	-0.149745426407948	0.149745426407948	9.36832669303488	2
570	91.191	240.45	1.1094	5.54288988024427	10.7087427339658	70	0.00972372898752916	0.00972372898752916	9.3780504220224	2
571	89.855	237.59	1.1074	5.53316615125674	10.7184664629533	71	0.424926956755019	0.424926956755019	9.80297737877742	2
572	94.887	245.37	1.02	5.10823919450172	11.1433934197083	72	-0.00486186449376369	0.00486186449376369	9.80783924327119	2
573	91.168	247.39	1.021	5.11310105899548	11.1385315552145	73	-0.00486186449376547	0.00486186449376547	9.81270110776495	2
574	92.655	244.78	1.022	5.11796292348925	11.1336696907208	74	-0.0617456790708086	0.0617456790708086	9.87444678683576	2
575	88.76	252	1.0347	5.17970860256006	11.07192401165	75	-0.369987887975482	0.369987887975482	10.2444346748112	2
576	104.49	262.41	1.1108	5.54969649053554	10.7019361236745	76	0.182806104965547	0.182806104965547	10.4272407797768	2
577	97.121	265.35	1.0732	5.36689038556999	10.88474222864	77	-0.228021444757557	0.228021444757557	10.6552622245343	2
578	104.07	253.35	1.1201	5.59491183032755	10.6567207838825	78	0.0666075435645741	0.0666075435645741	10.7218697680989	2
579	104.95	260.74	1.1064	5.52830428676297	10.723328327447	79	-0.154607290901712	0.154607290901712	10.8764770590006	2
580	111.17	262.28	1.1382	5.68291157766468	10.5687210365453	80	0.147314494161064	0.147314494161064	11.0237915531617	2
581	111.72	272.24	1.1079	5.53559708350362	10.7160355307064	81	0.0354916108044829	0.0354916108044829	11.0592831639662	2
582	100.06	276.96	1.1006	5.50010547269914	10.7515271415109	82	0.384573481456775	0.384573481456775	11.443856645423	2
583	78.17	269.28	1.0215	5.11553199124236	11.1361006229677	83	0	0	11.443856645423	2
584	73.726	264.08	1.0215	5.11553199124236	11.1361006229677	84	0.00243093224688273	0.00243093224688273	11.4462875776698	2
585	74.747	271.68	1.021	5.11310105899548	11.1385315552145	85	-0.0709832216089641	0.0709832216089641	11.5172707992788	2
586	88.339	246.77	1.0356	5.18408428060444	11.0675483336056	86	0.0709832216089641	0.0709832216089641	11.5882540208878	2
587	90.634	245.07	1.021	5.11310105899548	11.1385315552145	87	-0.408396617476221	0.408396617476221	11.996650638364	2
588	97.595	236.01	1.105	5.5214976764717	10.7301349377383	88	0.0666075435645741	0.0666075435645741	12.0632581819286	2
589	90.604	235.01	1.0913	5.45489013290713	10.7967424813029	89	0.11376762915409	0.11376762915409	12.1770258110827	2
590	89.588	232.84	1.0679	5.34112250375304	10.910510110457	90	-0.108905764660326	0.108905764660326	12.285931575743	2
591	88.471	236.71	1.0903	5.45002826841336	10.8016043457967	91	-0.0617456790708086	0.0617456790708086	12.3476772548138	2
592	88.026	240.93	1.103	5.51177394748417	10.7398586667258	92	0.320396870139081	0.320396870139081	12.6680741249529	2
593	80.588	237.5	1.0371	5.19137707734509	11.0602555368649	93	-0.0286850005132102	0.0286850005132102	12.6967591254661	2
594	83.17	232.32	1.043	5.2200620778583	11.0315705363517	94	-0.144883561914183	0.144883561914183	12.8416426873803	2
595	93.953	234.31	1.0728	5.36494563977248	10.8866869744375	95	-0.0520219500832795	0.0520219500832795	12.8936646374635	2
596	100.45	244.87	1.0835	5.41696758985576	10.8346650243543	96	-0.0709832216089641	0.0709832216089641	12.9646478590725	2
597	102.2	230.98	1.0981	5.48795081146473	10.7636818027453	97	0.00194474579750725	0.00194474579750725	12.96659260487	2
598	101.42	232.42	1.0977	5.48600606566722	10.7656265485428	98	0.0238231360194465	0.0238231360194465	12.9904157408895	2
599	108.2	235.59	1.0928	5.46218292964778	10.7894496845622	99	-0.225590512510674	0.225590512510674	13.2160062534001	2
600	116.41	250.85	1.1392	5.68777344215845	10.5638591720516	100	0.0213922037725638	0.0213922037725638	13.2373984571727	2
601	108.57	252.3	1.1348	5.66638123838589	10.5852513758241	101	0.297059920569012	0.297059920569012	13.5344583777417	2
602	117.25	254.21	1.0737	5.36932131781687	10.8823112963931	102	-0.394297210444304	0.394297210444304	13.928755588186	2
603	128.13	250.12	1.1548	5.76361852826118	10.4880140859488	103	-0.225590512510674	0.225590512510674	14.1543461006967	2
604	153.51	231.54	1.2012	5.98920904077185	10.2624235734382	104	0.0286850005132102	0.0286850005132102	14.1830311012099	2
605	161.2	234.17	1.1953	5.96052404025864	10.2911085739514	105	-0.0807069505964897	0.0807069505964897	14.2637380518064	2
606	158.62	234.33	1.2119	6.04123099085513	10.2104016233549	106	-0.0427844075451276	0.0427844075451276	14.3065224593515	2
607	160.14	247.39	1.2207	6.08401539840026	10.1676172158098	107	-0.0116684747850364	0.0116684747850364	14.3181909341365	2
608	176.51	254.96	1.2231	6.09568387318529	10.1559487410247	108	-0.102099154369053	0.102099154369053	14.4202900885056	2
609	178.97	253.98	1.2441	6.19778302755435	10.0538495866557	109	0.310673141151554	0.310673141151554	14.7309632296572	2
610	173.15	252.59	1.1802	5.88710988640279	10.3645227278072	110	0.0879997473371361	0.0879997473371361	14.8189629769943	2
611	171.94	251.47	1.1621	5.79911013906566	10.4525224751444	111	-0.460418567559501	0.460418567559501	15.2793815445538	2
612	172.05	263.14	1.2568	6.25952870662516	9.99210390758486	112	-0.316021192094695	0.316021192094695	15.5954027366485	2
613	170.82	273.14	1.3218	6.57554989871985	9.67608271549017	113	0.878538914023252	0.878538914023252	16.4739416506717	2
614	165.76	277.54	1.1411	5.6970109846966	10.5546216295134	114	-0.00972372898753093	0.00972372898753093	16.4836653796593	2
615	177.37	269.01	1.1431	5.70673471368413	10.5448979005259	115	-0.379711616963011	0.379711616963011	16.8633769966223	2
616	174.82	266.49	1.2212	6.08644633064714	10.1651862835629	116	-0.23968991954259	0.23968991954259	17.1030669161649	2
617	186.05	235.61	1.2705	6.32613625018973	9.92549636402029	117	0.0140994070319174	0.0140994070319174	17.1171663231968	2
618	191.06	233.64	1.2676	6.31203684315781	9.93959577105221	118	-0.108905764660326	0.108905764660326	17.2260720878571	2
619	189.2	247.54	1.29	6.42094260781814	9.83069000639188	119	0.244551784036357	0.244551784036357	17.4706238718935	2
620	187.08	257.19	1.2397	6.17639082378178	10.0752417904282	120	0.144397375464806	0.144397375464806	17.6150212473583	2
621	177.67	257.79	1.21	6.03199344831698	10.219639165893	121	0.0262540682663293	0.0262540682663293	17.6412753156246	2
622	178.47	259.07	1.2046	6.00573938005065	10.2458932341594	122	-0.351512802899176	0.351512802899176	17.9927881185238	2
623	190	266.75	1.2769	6.35725218294982	9.8943804312602	123	-0.239689919542592	0.239689919542592	18.2324780380664	2
624	191.79	245.82	1.3262	6.59694210249242	9.6546905117176	124	0.403534752982456	0.403534752982456	18.6360127910488	2
625	192.05	235.03	1.2432	6.19340734950996	10.0582252647001	125	-0.263513055562036	0.263513055562036	18.8995258466109	2
626	184.57	231.22	1.2974	6.456920405072	9.79471220913802	126	0.325258734632847	0.325258734632847	19.2247845812437	2
627	187.47	249.84	1.2305	6.13166167043915	10.1199709437709	127	-0.13029796843289	0.13029796843289	19.3550825496766	2
628	188.17	252.8	1.2573	6.26195963887204	9.98967297533798	128	-0.0714694080583378	0.0714694080583378	19.4265519577349	2
629	187.17	245.88	1.272	6.33342904693038	9.91820356727964	129	0.163844833439866	0.163844833439866	19.5903967911748	2
630	179.68	239.99	1.2383	6.16958421349051	10.0820484007195	130	-0.106961018862821	0.106961018862821	19.6973578100376	2
631	179.46	238.18	1.2603	6.27654523235333	9.97508738185669	131	0.0904306795840188	0.0904306795840188	19.7877884896216	2
632	180.83	247.98	1.2417	6.18611455276931	10.0655180614407	132	0.268374920055802	0.268374920055802	20.0561634096774	2
633	179.72	242.77	1.1865	5.91773963271351	10.3338929814965	133	-0.282474327087717	0.282474327087717	20.3386377367652	2
634	184.79	261.76	1.2446	6.20021395980123	10.0514186544088	134	0.00923754253815368	0.00923754253815368	20.3478752793033	2
635	185.79	267.06	1.2427	6.19097641726308	10.0606561969469	135	0.0641766113176914	0.0641766113176914	20.412051890621	2
636	174	274.52	1.2295	6.12679980594539	10.1248328082646	136	0.379711616963009	0.379711616963009	20.791763507584	2
637	163.7	274.21	1.1514	5.74708818898238	10.5045444252276	137	-0.0685522893620796	0.0685522893620796	20.8603157969461	2
638	158.06	273.35	1.1655	5.81564047834446	10.4359921358656	138	0.0403534752982448	0.0403534752982448	20.9006692722443	2
639	157.04	272.11	1.1572	5.77528700304621	10.4763456111638	139	-0.157038223148595	0.157038223148595	21.0577074953929	2
640	137.05	279.22	1.1895	5.9323252261948	10.3193073880152	140	0.078762204798986	0.078762204798986	21.1364697001919	2
641	135.08	277.85	1.1733	5.85356302139582	10.3980695928142	141	0.0422982210957503	0.0422982210957503	21.1787679212877	2
642	131	279.45	1.1646	5.81126480030007	10.44036781391	142	-0.192043647503699	0.192043647503699	21.3708115687914	2
643	147.77	273.02	1.2041	6.00330844780377	10.2483241664063	143	-0.0286850005132102	0.0286850005132102	21.3994965693046	2
644	149.44	271.28	1.21	6.03199344831698	10.219639165893	144	-0.0165303392787983	0.0165303392787983	21.4160269085834	2
645	148.98	271.09	1.2134	6.04852378759578	10.2031088266142	145	0.0165303392787983	0.0165303392787983	21.4325572478622	2
646	148.41	273.27	1.21	6.03199344831698	10.219639165893	146	0.505633907351511	0.505633907351511	21.9381911552137	2
647	135.75	271.29	1.106	5.52635954096547	10.7252730732446	147	-0.360750345437326	0.360750345437326	22.298941500651	2
648	136.42	269.73	1.1802	5.88710988640279	10.3645227278072	148	0.052508136532655	0.052508136532655	22.3514496371837	2
649	133.8	260.49	1.1694	5.83460174987014	10.4170308643399	149	0.0568838145770449	0.0568838145770449	22.4083334517607	2
650	132.47	255.28	1.1577	5.77771793529309	10.4739146789169	150	-0.0904306795840188	0.0904306795840188	22.4987641313447	2
651	138.54	249.67	1.1763	5.86814861487711	10.3834839993329	151	-0.00680661029127094	0.00680661029127094	22.505570741636	2
652	135.57	261.39	1.1777	5.87495522516838	10.3766773890416	152	0.286850005132107	0.286850005132107	22.7924207467681	2
653	121.37	270.77	1.1187	5.58810522003628	10.6635273941737	153	0.00486186449376547	0.00486186449376547	22.7972826112619	2
654	129.83	276.56	1.1177	5.58324335554251	10.6683892586675	154	0.17113763018051	0.17113763018051	22.9684202414424	2
655	118.27	259.4	1.0825	5.412105725362	10.839526888848	155	-0.292198056075248	0.292198056075248	23.2606182975176	2
656	126.18	262.1	1.1426	5.70430378143725	10.5473288327728	156	-0.0403534752982448	0.0403534752982448	23.3009717728159	2
657	150.08	267.44	1.1509	5.74465725673549	10.5069753574745	157	-0.132728900679773	0.132728900679773	23.4337006734957	2
658	147.65	257.83	1.1782	5.87738615741527	10.3742464567948	158	-0.128353222635383	0.128353222635383	23.562053896131	2
659	146.5	260.18	1.2046	6.00573938005065	10.2458932341594	159	0.161413901192983	0.161413901192983	23.723467797324	2
660	146.61	250.75	1.1714	5.84432547885767	10.4073071353524	160	-0.303866530860283	0.303866530860283	24.0273343281843	2
661	165.53	269.52	1.2339	6.14819200971795	10.1034406044921	161	-0.158982968946102	0.158982968946102	24.1863172971304	2
662	169	267.06	1.2666	6.30717497866405	9.94445763554597	162	0.0948063576284088	0.0948063576284088	24.2811236547588	2
663	181.91	251.93	1.2471	6.21236862103564	10.0392639931744	163	0.21392203772564	0.21392203772564	24.4950456924845	2
664	177.4	246.79	1.2031	5.99844658331	10.2531860309	164	-0.320396870139081	0.320396870139081	24.8154425626235	2
665	172.74	239.22	1.269	6.31884345344908	9.93278916076094	165	0.0996682221221725	0.0996682221221725	24.9151107847457	2
666	179.41	235.29	1.2485	6.21917523132691	10.0324573828831	166	0.0948063576284071	0.0948063576284071	25.0099171423741	2
667	177	232.13	1.229	6.1243688736985	10.1272637405115	167	0.0855688150902552	0.0855688150902552	25.0954859574644	2
668	173.76	234.49	1.2114	6.03880005860825	10.2128325556018	168	0.127867036186007	0.127867036186007	25.2233529936504	2
669	178.97	243.24	1.1851	5.91093302242224	10.3406995917878	169	0.0952925440777861	0.0952925440777861	25.3186455377282	2
670	182.79	268.18	1.1655	5.81564047834446	10.4359921358656	170	-0.54841831489664	0.54841831489664	25.8670638526248	2
671	191.6	264.82	1.2783	6.3640587932411	9.88757382096892	171	-0.0213922037725638	0.0213922037725638	25.8884560563974	2
672	192.78	268.07	1.2827	6.38545099701366	9.86618161719636	172	0.156552036699217	0.156552036699217	26.0450080930966	2
673	181.84	252.09	1.2505	6.22889896031444	10.0227336538956	173	-0.391866278197419	0.391866278197419	26.436874371294	2
674	194.83	243.65	1.3311	6.62076523851186	9.63086737569816	174	0.451181025021349	0.451181025021349	26.8880553963154	2
675	184.86	268.37	1.2383	6.16958421349051	10.0820484007195	175	0.0311159327600912	0.0311159327600912	26.9191713290754	2
676	184.41	267.9	1.2319	6.13846828073042	10.1131643334796	176	0.0213922037725638	0.0213922037725638	26.940563532848	2
677	184.28	258.25	1.2275	6.11707607695786	10.1345565372522	177	-0.303866530860283	0.303866530860283	27.2444300637083	2
678	188.5	261.97	1.29	6.42094260781814	9.83069000639188	178	0.140021697420419	0.140021697420419	27.3844517611287	2
679	187.14	253.97	1.2612	6.28092091039772	9.9707117038123	179	0.0661213571151968	0.0661213571151968	27.4505731182439	2
680	182.79	263.93	1.2476	6.21479955328252	10.0368330609275	180	0.522650433079688	0.522650433079688	27.9732235513236	2
681	167.81	257.61	1.1401	5.69214912020284	10.5594834940072	181	-0.443888228280702	0.443888228280702	28.4171117796043	2
682	162.68	248.46	1.2314	6.13603734848354	10.1155952657265	182	0.0447291533426348	0.0447291533426348	28.4618409329469	2
683	161.36	246.44	1.2222	6.0913081951409	10.1603244190691	183	0.121060425894736	0.121060425894736	28.5829013588417	2
684	155.18	257.04	1.1973	5.97024776924617	10.2813848449639	184	-0.0281988140638347	0.0281988140638347	28.6111001729055	2
685	174.82	268.46	1.2031	5.99844658331	10.2531860309	185	-0.0904306795840206	0.0904306795840206	28.7015308524895	2
686	170.71	261.3	1.2217	6.08887726289402	10.162755351316	186	0.0568838145770449	0.0568838145770449	28.7584146670666	2
687	167.09	248.29	1.21	6.03199344831698	10.219639165893	187	-0.0831378828433742	0.0831378828433742	28.8415525499099	2
688	166.2	244.39	1.2271	6.11513133116035	10.1365012830497	188	0.0403534752982466	0.0403534752982466	28.8819060252082	2
689	162.34	254.24	1.2188	6.07477785586211	10.1768547583479	189	0.0549390687795395	0.0549390687795395	28.9368450939877	2
690	164.09	252.2	1.2075	6.01983878708257	10.2317938271275	190	-0.00972372898752916	0.00972372898752916	28.9465688229753	2
691	177.19	256.31	1.2095	6.0295625160701	10.2220700981399	191	0.0189612715256811	0.0189612715256811	28.9655300945009	2
692	177.57	257.04	1.2056	6.01060124454441	10.2410313696656	192	-0.514871449889664	0.514871449889664	29.4804015443906	2
693	189.56	262.37	1.3115	6.52547269443408	9.72615991977594	193	0.108905764660328	0.108905764660328	29.5893073090509	2
694	191.86	262.77	1.2891	6.41656692977375	9.83506568443627	194	-0.116198561400974	0.116198561400974	29.7055058704519	2
695	194.28	275.04	1.313	6.53276549117472	9.7188671230353	195	0.742892894647222	0.742892894647222	30.4483987650991	2
696	180.26	269.22	1.1602	5.7898725965275	10.4617600176825	196	-0.481810771332066	0.481810771332066	30.9302095364312	2
697	186.88	262.02	1.2593	6.27168336785957	9.97994924635045	197	0.0690384758114568	0.0690384758114568	30.9992480122427	2
698	187.95	259.3	1.2451	6.20264489204811	10.0489877221619	198	0.187667969459312	0.187667969459312	31.186915981702	2
699	161.25	262.69	1.2065	6.0149769225888	10.2366556916212	199	0.344220006158528	0.344220006158528	31.5311359878605	2
700	154.4	253.16	1.1357	5.67075691643027	10.5808756977797	200	-0.322827802385964	0.322827802385964	31.8539637902465	2
701	158.05	256.12	1.2021	5.99358471881624	10.2580478953938	201	-0.0573700010264222	0.0573700010264222	31.9113337912729	2
702	156.94	258.03	1.2139	6.05095471984266	10.2006778943674	202	0.135646019376031	0.135646019376031	32.0469798106489	2
703	154.34	238.88	1.186	5.91530870046663	10.3363239137434	203	-0.0286850005132102	0.0286850005132102	32.0756648111621	2
704	154.35	236.2	1.1919	5.94399370097984	10.3076389132302	204	0.0116684747850329	0.0116684747850329	32.0873332859472	2
705	156.56	235.48	1.1895	5.9323252261948	10.3193073880152	205	-0.0330606785575966	0.0330606785575966	32.1203939645047	2
706	161.92	235.29	1.1963	5.9653859047524	10.2862467094576	206	-0.0807069505964932	0.0807069505964932	32.2011009151012	2
707	166.21	235.3	1.2129	6.0460928553489	10.2055397588611	207	-0.0855688150902552	0.0855688150902552	32.2866697301915	2
708	163.81	240.3	1.2305	6.13166167043915	10.1199709437709	208	-0.111336696907209	0.111336696907209	32.3980064270987	2
709	183.72	238.86	1.2534	6.24299836734636	10.0086342468637	209	0.137590765173538	0.137590765173538	32.5355971922722	2
710	178.96	234.04	1.2251	6.10540760217282	10.1462250120372	210	-0.109391951109703	0.109391951109703	32.6449891433819	2
711	168.27	236.51	1.2476	6.21479955328252	10.0368330609275	211	0.301921785062778	0.301921785062778	32.9469109284447	2
712	161.26	231.26	1.1855	5.91287776821975	10.3387548459903	212	-0.111822883356584	0.111822883356584	33.0587338118013	2
713	159.02	235.24	1.2085	6.02470065157633	10.2269319626337	213	-0.0641766113176914	0.0641766113176914	33.122910423119	2
714	161.29	240.6	1.2217	6.08887726289402	10.162755351316	214	0.173568562427395	0.173568562427395	33.2964789855464	2
715	157.11	243.11	1.186	5.91530870046663	10.3363239137434	215	-0.185237037212429	0.185237037212429	33.4817160227588	2
716	160.64	246.38	1.2241	6.10054573767906	10.151086876531	216	0.166275765686747	0.166275765686747	33.6479917884456	2
717	149.62	247.96	1.1899	5.93426997199231	10.3173626422177	217	0.0354916108044812	0.0354916108044812	33.6834833992501	2
718	135.74	249.74	1.1826	5.89877836118783	10.3528542530222	218	0.135159832926654	0.135159832926654	33.8186432321767	2
719	131.07	249.07	1.1548	5.76361852826118	10.4880140859488	219	-0.0568838145770449	0.0568838145770449	33.8755270467538	2
720	127.98	244.51	1.1665	5.82050234283822	10.4311302713718	220	0.0495910178363985	0.0495910178363985	33.9251180645902	2
721	143.43	244.7	1.1563	5.77091132500182	10.4807212892082	221	-0.156552036699217	0.156552036699217	34.0816701012894	2
722	154.15	236.81	1.1885	5.92746336170104	10.324169252509	222	-0.00680661029127094	0.00680661029127094	34.0884767115806	2
723	158.19	242.12	1.1899	5.93426997199231	10.3173626422177	223	-0.135646019376029	0.135646019376029	34.2241227309567	2
724	162.51	245.87	1.2178	6.06991599136834	10.1817166228417	224	-0.054452882330164	0.054452882330164	34.2785756132868	2
725	162.78	241.39	1.229	6.1243688736985	10.1272637405115	225	-0.18766796945931	0.18766796945931	34.4662435827461	2
726	187.55	246.54	1.2676	6.31203684315781	9.93959577105221	226	0.140021697420419	0.140021697420419	34.6062652801666	2
727	191.25	238.78	1.2388	6.1720151457374	10.0796174684726	227	-0.441457296033819	0.441457296033819	35.0477225762004	2
728	187.51	233.18	1.3296	6.61347244177121	9.63816017243881	228	0.22315958026379	0.22315958026379	35.2708821564642	2
729	181.94	236.7	1.2837	6.39031286150742	9.8613197527026	229	0.567379586422323	0.567379586422323	35.8382617428865	2
730	141.85	234.43	1.167	5.8229332750851	10.4286993391249	230	0.0286850005132102	0.0286850005132102	35.8669467433997	2
731	136.16	236.6	1.1611	5.79424827457189	10.4573843396381	231	-0.0525081365326567	0.0525081365326567	35.9194548799324	2
732	135.62	241.43	1.1719	5.84675641110455	10.4048762031055	232	-0.0899444931346434	0.0899444931346434	36.009399373067	2
733	152.48	237.68	1.1904	5.93670090423919	10.3149317099708	233	-0.0690384758114568	0.0690384758114568	36.0784378488785	2
734	139.48	264.2	1.2046	6.00573938005065	10.2458932341594	234	0.19447457975058	0.19447457975058	36.272912428629	2
735	142.28	260.17	1.1646	5.81126480030007	10.44036781391	235	-0.242120851789473	0.242120851789473	36.5150332804185	2
736	140.62	264.81	1.2144	6.05338565208954	10.1982469621205	236	0.34422000615853	0.34422000615853	36.859253286577	2
737	132.46	270.73	1.1436	5.70916564593101	10.542466968279	237	-0.104043900166563	0.104043900166563	36.9632971867436	2
738	130.09	258.69	1.165	5.81320954609757	10.4384230681124	238	0.00194474579750548	0.00194474579750548	36.9652419325411	2
739	121.53	267.28	1.1646	5.81126480030007	10.44036781391	239	0.688926198766435	0.688926198766435	37.6541681313075	2
740	64.885	259.86	1.0229	5.12233860153363	11.1292940126764	240	0.0306297463107175	0.0306297463107175	37.6847978776183	2
741	68.663	263.57	1.0166	5.09170885522292	11.1599237589871	241	-0.0354916108044829	0.0354916108044829	37.7202894884228	2
742	58.804	259	1.0239	5.1272004660274	11.1244321481826	242	0.0520219500832813	0.0520219500832813	37.772311438506	2
743	65.731	257	1.0132	5.07517851594412	11.1764540982659	243	-0.0452153397920103	0.0452153397920103	37.817526778298	2
744	66.675	246.65	1.0225	5.12039385573613	11.1312387584739	244	0.0238231360194465	0.0238231360194465	37.8413499143175	2
745	59.297	252.63	1.0176	5.09657071971668	11.1550618944933	245	-0.00923754253815368	0.00923754253815368	37.8505874568556	2
746	57.193	251.5	1.0195	5.10580826225484	11.1458243519552	246	-0.0311159327600912	0.0311159327600912	37.8817033896157	2
747	64.017	254.22	1.0259	5.13692419501493	11.1147084191951	247	0.0121546612344101	0.0121546612344101	37.8938580508501	2
748	46.37	268.44	1.0234	5.12476953378052	11.1268630804295	248	0.00437567804438821	0.00437567804438821	37.8982337288945	2
749	61.065	266.82	1.0225	5.12039385573613	11.1312387584739	249	0.0121546612344119	0.0121546612344119	37.9103883901289	2
750	57.136	267.97	1.02	5.10823919450172	11.1433934197083	250	0.0140994070319174	0.0140994070319174	37.9244877971609	2
751	52.361	256.38	1.0171	5.0941397874698	11.1574928267402	251	-0.00486186449376547	0.00486186449376547	37.9293496616546	2
752	48.653	263.56	1.0181	5.09900165196356	11.1526309622465	252	-0.00243093224688096	0.00243093224688096	37.9317805939015	2
753	54.531	262.68	1.0186	5.10143258421045	11.1502000299996	253	0	0	37.9317805939015	2
754	53.703	262.1	1.0186	5.10143258421045	11.1502000299996	254	-0.00194474579750548	0.00194474579750548	37.933725339699	2
755	55.052	263.56	1.019	5.10337733000795	11.1482552842021	255	0.00437567804438643	0.00437567804438643	37.9381010177434	2
756	57.742	263.77	1.0181	5.09900165196356	11.1526309622465	256	-0.0140994070319156	0.0140994070319156	37.9522004247753	2
757	58.446	256.69	1.021	5.11310105899548	11.1385315552145	257	0.0189612715256811	0.0189612715256811	37.971161696301	2
758	54.387	254.26	1.0171	5.0941397874698	11.1574928267402	258	-0.194474579750581	0.194474579750581	38.1656362760516	2
759	73.108	246.29	1.0571	5.28861436722038	10.9630182469896	259	0.127867036186007	0.127867036186007	38.2935033122376	2
760	67.853	245.67	1.0308	5.16074733103437	11.0908852831756	260	0.047646272038893	0.047646272038893	38.3411495842765	2
761	62.88	250.35	1.021	5.11310105899548	11.1385315552145	261	0.00972372898752916	0.00972372898752916	38.350873313264	2
762	52.845	246.6	1.019	5.10337733000795	11.1482552842021	262	-0.00486186449376547	0.00486186449376547	38.3557351777578	2
763	31.722	239.21	1.02	5.10823919450172	11.1433934197083	263	0	0	38.3557351777578	2
764	27.844	243.51	1.02	5.10823919450172	11.1433934197083	264	-0.00243093224688096	0.00243093224688096	38.3581661100046	2
765	26.802	244.96	1.0205	5.1106701267486	11.1409624874614	265	-0.0072927967406482	0.0072927967406482	38.3654589067453	2
766	46.652	234.57	1.022	5.11796292348925	11.1336696907208	266	0.0165303392788001	0.0165303392788001	38.3819892460241	2
767	39.875	238.31	1.0186	5.10143258421045	11.1502000299996	267	-0.0257678818169538	0.0257678818169538	38.4077571278411	2
768	44.571	232.22	1.0239	5.1272004660274	11.1244321481826	268	0	0	38.4077571278411	2
769	38.935	236.27	1.0239	5.1272004660274	11.1244321481826	269	0.0140994070319191	0.0140994070319191	38.421856534873	2
770	22.729	250.11	1.021	5.11310105899548	11.1385315552145	270	0	0	38.421856534873	2
771	16.607	252.42	1.021	5.11310105899548	11.1385315552145	271	-0.00243093224688273	0.00243093224688273	38.4242874671199	2
772	19.745	244.58	1.0215	5.11553199124236	11.1361006229677	272	0.0189612715256811	0.0189612715256811	38.4432487386455	2
773	32.814	239.63	1.0176	5.09657071971668	11.1550618944933	273	-0.00923754253815368	0.00923754253815368	38.4524862811837	2
774	35.173	236.04	1.0195	5.10580826225484	11.1458243519552	274	-0.00729279674064465	0.00729279674064465	38.4597790779243	2
775	29.65	241.87	1.021	5.11310105899548	11.1385315552145	275	-0.0072927967406482	0.0072927967406482	38.467071874665	2
776	46.595	244.4	1.0225	5.12039385573613	11.1312387584739	276	0.0145855934812928	0.0145855934812928	38.4816574681463	2
777	45.321	251.16	1.0195	5.10580826225484	11.1458243519552	277	-0.0189612715256811	0.0189612715256811	38.500618739672	2
778	51.796	253.24	1.0234	5.12476953378052	11.1268630804295	278	0.00680661029127094	0.00680661029127094	38.5074253499632	2
779	53.897	234.67	1.022	5.11796292348925	11.1336696907208	279	0.0072927967406482	0.0072927967406482	38.5147181467039	2
780	54.927	239.04	1.0205	5.1106701267486	11.1409624874614	280	-0.00243093224688273	0.00243093224688273	38.5171490789508	2
781	51.405	239.85	1.021	5.11310105899548	11.1385315552145	281	0.00729279674064465	0.00729279674064465	38.5244418756914	2
782	35.262	246.9	1.0195	5.10580826225484	11.1458243519552	282	-0.00486186449376191	0.00486186449376191	38.5293037401852	2
783	32.015	252.12	1.0205	5.1106701267486	11.1409624874614	283	-0.00243093224688273	0.00243093224688273	38.531734672432	2
784	34.033	254.76	1.021	5.11310105899548	11.1385315552145	284	-0.00243093224688273	0.00243093224688273	38.5341656046789	2
785	43.841	257.48	1.0215	5.11553199124236	11.1361006229677	285	0.0140994070319174	0.0140994070319174	38.5482650117108	2
786	40.645	259.14	1.0186	5.10143258421045	11.1502000299996	286	-0.00680661029127094	0.00680661029127094	38.5550716220021	2
787	25.621	263.05	1.02	5.10823919450172	11.1433934197083	287	0.00486186449376547	0.00486186449376547	38.5599334864959	2
788	16.982	261.55	1.019	5.10337733000795	11.1482552842021	288	-0.0286850005132102	0.0286850005132102	38.5886184870091	2
789	15.65	264.63	1.0249	5.13206233052116	11.1195702836889	289	0.0213922037725638	0.0213922037725638	38.6100106907817	2
790	17.85	266.14	1.0205	5.1106701267486	11.1409624874614	290	-0.0262540682663293	0.0262540682663293	38.636264759048	2
791	14.165	265.34	1.0259	5.13692419501493	11.1147084191951	291	0.0354916108044812	0.0354916108044812	38.6717563698525	2
792	34.415	240.42	1.0186	5.10143258421045	11.1502000299996	292	-0.0116684747850346	0.0116684747850346	38.6834248446375	2
793	41.067	232.57	1.021	5.11310105899548	11.1385315552145	293	0.00972372898752916	0.00972372898752916	38.693148573625	2
794	41.657	231.86	1.019	5.10337733000795	11.1482552842021	294	-0.00243093224688451	0.00243093224688451	38.6955795058719	2
795	45.23	232.97	1.0195	5.10580826225484	11.1458243519552	295	0.00243093224688451	0.00243093224688451	38.6980104381188	2
796	63.732	237.1	1.019	5.10337733000795	11.1482552842021	296	0.00194474579750548	0.00194474579750548	38.6999551839163	2
797	72.041	235.46	1.0186	5.10143258421045	11.1502000299996	297	-0.0257678818169538	0.0257678818169538	38.7257230657333	2
798	73.617	242.55	1.0239	5.1272004660274	11.1244321481826	298	-0.0238231360194447	0.0238231360194447	38.7495462017527	2
799	81.553	238.75	1.0288	5.15102360204684	11.1006090121632	299	0.0306297463107157	0.0306297463107157	38.7801759480634	2
800	74.885	232.71	1.0225	5.12039385573613	11.1312387584739	300	-0.154121104452335	0.154121104452335	38.9342970525158	2
801	79.61	230.39	1.0542	5.27451496018846	10.9771176540216	301	0.1259222903885	0.1259222903885	39.0602193429043	2
802	58.509	235.2	1.0283	5.14859266979996	11.1030399444101	302	-0.0714694080583378	0.0714694080583378	39.1316887509626	2
803	56.584	234.93	1.043	5.2200620778583	11.0315705363517	303	0.106961018862821	0.106961018862821	39.2386497698254	2
804	67.554	238.91	1.021	5.11310105899548	11.1385315552145	304	-0.0072927967406482	0.0072927967406482	39.2459425665661	2
805	61.986	247.98	1.0225	5.12039385573613	11.1312387584739	305	0.0170165257281774	0.0170165257281774	39.2629590922942	2
806	78.896	256.54	1.019	5.10337733000795	11.1482552842021	306	0.00680661029126917	0.00680661029126917	39.2697657025855	2
807	72.478	264.76	1.0176	5.09657071971668	11.1550618944933	307	-0.0116684747850346	0.0116684747850346	39.2814341773705	2
808	69.126	261.03	1.02	5.10823919450172	11.1433934197083	308	-0.0286850005132102	0.0286850005132102	39.3101191778837	2
809	71.82	265.36	1.0259	5.13692419501493	11.1147084191951	309	0.0213922037725638	0.0213922037725638	39.3315113816563	2
810	80.382	269.5	1.0215	5.11553199124236	11.1361006229677	310	-0.0495910178363985	0.0495910178363985	39.3811023994927	2
811	80.043	272.7	1.0317	5.16512300907876	11.0865096051313	311	-0.147314494161066	0.147314494161066	39.5284168936538	2
812	82.562	278.64	1.062	5.31243750323983	10.9391951109702	312	-0.220728648016909	0.220728648016909	39.7491455416707	2
813	97.151	277.15	1.1074	5.53316615125674	10.7184664629533	313	0.0403534752982448	0.0403534752982448	39.7894990169689	2
814	107.78	264.83	1.0991	5.49281267595849	10.7588199382515	314	-0.0403534752982448	0.0403534752982448	39.8298524922672	2
815	107.52	267.13	1.1074	5.53316615125674	10.7184664629533	315	-0.204198308738111	0.204198308738111	40.0340508010053	2
816	120.06	275.61	1.1494	5.73736445999485	10.5142681542152	316	0.0415689414216871	0.0415689414216871	40.075619742427	2
817	119.96	275.69	0.12207	0.742625209615732	10.5558370956369	317	0.0415689414216853	0.0415689414216853	40.1171886838487	2
818	123.03	271.62	1.1323	5.65422657715147	10.5974060370585	318	0.308728395354049	0.308728395354049	40.4259170792027	2
819	116.6	276.05	1.0688	5.34549818179743	10.9061344324126	319	-0.135646019376031	0.135646019376031	40.5615630985787	2
820	118.05	274.65	1.0967	5.48114420117346	10.7704884130366	320	-0.0666075435645741	0.0666075435645741	40.6281706421433	2
821	125.16	274.92	1.1104	5.54775174473803	10.703880869472	321	-0.154121104452335	0.154121104452335	40.7822917465956	2
822	123.97	273.1	1.1421	5.70187284919037	10.5497597650197	322	0.050077204285774	0.050077204285774	40.8323689508814	2
823	111.2	266.89	1.1318	5.65179564490459	10.5998369693054	323	-0.050077204285774	0.050077204285774	40.8824461551672	2
824	111.36	264.74	1.1421	5.70187284919037	10.5497597650197	324	0.261082123315155	0.261082123315155	41.1435282784823	2
825	99.174	266.15	1.0884	5.44079072587521	10.8108418883348	325	0.251844580777004	0.251844580777004	41.3953728592594	2
826	87.108	257.59	1.0366	5.18894614509821	11.0626864691118	326	-0.0855688150902569	0.0855688150902569	41.4809416743496	2
827	85.613	253.42	1.0542	5.27451496018846	10.9771176540216	327	0.0972372898752898	0.0972372898752898	41.5781789642249	2
828	58.235	233.87	1.0342	5.17727767031317	11.0743549438968	328	0.0262540682663293	0.0262540682663293	41.6044330324912	2
829	57.442	233	1.0288	5.15102360204684	11.1006090121632	329	0.0403534752982466	0.0403534752982466	41.6447865077895	2
830	54.391	240.27	1.0205	5.1106701267486	11.1409624874614	330	0.00486186449376191	0.00486186449376191	41.6496483722832	2
831	56.451	238.36	1.0195	5.10580826225484	11.1458243519552	331	-0.00972372898752738	0.00972372898752738	41.6593721012708	2
832	57.639	240.8	1.0215	5.11553199124236	11.1361006229677	332	-0.00243093224688273	0.00243093224688273	41.6618030335176	2
833	59.077	239.81	1.022	5.11796292348925	11.1336696907208	333	-0.00437567804438821	0.00437567804438821	41.666178711562	2
834	68.974	245	1.0229	5.12233860153363	11.1292940126764	334	0.00680661029127094	0.00680661029127094	41.6729853218533	2
835	70.152	244.71	1.0215	5.11553199124236	11.1361006229677	335	-0.144883561914183	0.144883561914183	41.8178688837675	2
836	88.673	257.89	1.0513	5.26041555315655	10.9912170610535	336	0.00972372898752916	0.00972372898752916	41.827592612755	2
837	89.227	262.78	1.0493	5.25069182416902	11.000940790041	337	0.135159832926654	0.135159832926654	41.9627524456817	2
838	72.971	251.22	1.0215	5.11553199124236	11.1361006229677	338	-0.151690172205454	0.151690172205454	42.1144426178871	2
839	81.155	236.32	1.0527	5.26722216344782	10.9844104507622	339	-0.230452377004438	0.230452377004438	42.3448949948916	2
840	87.194	237.33	1.1001	5.49767454045226	10.7539580737578	340	0.377280684716126	0.377280684716126	42.7221756796077	2
841	72.368	232.75	1.0225	5.12039385573613	11.1312387584739	341	0.00243093224688273	0.00243093224688273	42.7246066118546	2
842	74.926	231.6	1.022	5.11796292348925	11.1336696907208	342	-0.0116684747850346	0.0116684747850346	42.7362750866396	2
843	64.819	233.17	1.0244	5.12963139827428	11.1220012159357	343	0.0140994070319174	0.0140994070319174	42.7503744936715	2
844	65.769	235.49	1.0215	5.11553199124236	11.1361006229677	344	-0.00243093224688273	0.00243093224688273	42.7528054259184	2
845	61.231	256.27	1.022	5.11796292348925	11.1336696907208	345	0.0145855934812946	0.0145855934812946	42.7673910193997	2
846	82.323	248.38	1.019	5.10337733000795	11.1482552842021	346	-0.394297210444304	0.394297210444304	43.161688229844	2
847	92.433	242.14	1.1001	5.49767454045226	10.7539580737578	347	0.299004666366518	0.299004666366518	43.4606928962105	2
848	88.505	255.83	1.0386	5.19866987408574	11.0529627401243	348	0.0972372898752916	0.0972372898752916	43.5579301860858	2
849	94.864	245.87	1.0186	5.10143258421045	11.1502000299996	349	-0.441457296033819	0.441457296033819	43.9993874821196	2
850	98.786	233.08	1.1094	5.54288988024427	10.7087427339658	350	-0.0568838145770449	0.0568838145770449	44.0562712966967	2
851	127.62	233.21	1.1211	5.59977369482131	10.6518589193887	351	-0.239689919542593	0.239689919542593	44.2959612162393	2
852	135.64	244.91	1.1704	5.8394636143639	10.4121689998461	352	0.296573734119638	0.296573734119638	44.5925349503589	2
853	122.83	246.88	1.1094	5.54288988024427	10.7087427339658	353	-0.0452153397920103	0.0452153397920103	44.6377502901509	2
854	120.73	242.89	1.1187	5.58810522003628	10.6635273941737	354	0.0262540682663293	0.0262540682663293	44.6640043584173	2
855	124.16	238.41	1.1133	5.56185115176995	10.6897814624401	355	-0.0213922037725638	0.0213922037725638	44.6853965621898	2
856	111.7	237.74	1.1177	5.58324335554251	10.6683892586675	356	0.114253815603465	0.114253815603465	44.7996503777933	2
857	117.85	236.72	1.0942	5.46898953993905	10.782643074271	357	0.0996682221221725	0.0996682221221725	44.8993185999155	2
858	108.21	237.72	1.0737	5.36932131781687	10.8823112963931	358	-0.173568562427393	0.173568562427393	45.0728871623429	2
859	109.74	243.31	1.1094	5.54288988024427	10.7087427339658	359	-0.170651443731137	0.170651443731137	45.243538606074	2
860	107.47	249.41	1.1445	5.7135413239754	10.5380912902346	360	0.306297463107168	0.306297463107168	45.5498360691812	2
861	100.51	256.93	1.0815	5.40724386086824	10.8443887533418	361	0.11376762915409	0.11376762915409	45.6636036983352	2
862	89.992	248.32	1.0581	5.29347623171415	10.9581563824959	362	-0.0568838145770449	0.0568838145770449	45.7204875129123	2
863	100.59	250.27	1.0698	5.35036004629119	10.9012725679188	363	-0.157038223148597	0.157038223148597	45.8775257360609	2
864	103.95	240.63	1.1021	5.50739826943979	10.7442343447702	364	-0.137590765173535	0.137590765173535	46.0151165012344	2
865	115.23	239.49	1.1304	5.64498903461332	10.6066435795967	365	0.0879997473371361	0.0879997473371361	46.1031162485716	2
866	111.78	246.54	1.1123	5.55698928727618	10.6946433269338	366	-0.121060425894736	0.121060425894736	46.2241766744663	2
867	113.82	251.48	1.1372	5.67804971317092	10.5735829010391	367	0.00923754253815368	0.00923754253815368	46.2334142170044	2
868	109.59	254.9	1.1353	5.66881217063277	10.5828204435773	368	-0.108905764660326	0.108905764660326	46.3423199816648	2
869	122.37	257.32	1.1577	5.77771793529309	10.4739146789169	369	0.0238231360194465	0.0238231360194465	46.3661431176842	2
870	123.49	273.34	1.1528	5.75389479927365	10.4977378149364	370	0.165789579237371	0.165789579237371	46.5319326969216	2
871	106.41	279.77	1.1187	5.58810522003628	10.6635273941737	371	0.0286850005132102	0.0286850005132102	46.5606176974348	2
872	97.558	279.49	1.1128	5.55942021952307	10.692212394687	372	0.289767123828366	0.289767123828366	46.8503848212632	2
873	88.234	279.4	1.0532	5.2696530956947	10.9819795185153	373	-0.0262540682663275	0.0262540682663275	46.8766388895295	2
874	89.812	268.45	1.0586	5.29590716396103	10.955725450249	374	0.0213922037725638	0.0213922037725638	46.8980310933021	2
875	83.96	266.49	1.0542	5.27451496018846	10.9771176540216	375	0.166275765686747	0.166275765686747	47.0643068589888	2
876	77.976	255.27	1.02	5.10823919450172	11.1433934197083	376	-0.00243093224688096	0.00243093224688096	47.0667377912357	2
877	75.057	255.72	1.0205	5.1106701267486	11.1409624874614	377	0.00729279674064642	0.00729279674064642	47.0740305879763	2
878	53.434	277.4	1.019	5.10337733000795	11.1482552842021	378	-0.00486186449376547	0.00486186449376547	47.0788924524701	2
879	42.077	269.47	1.02	5.10823919450172	11.1433934197083	379	-0.0238231360194447	0.0238231360194447	47.1027155884895	2
880	43.95	272.95	1.0249	5.13206233052116	11.1195702836889	380	0.0238231360194447	0.0238231360194447	47.126538724509	2
881	42.955	268.45	1.02	5.10823919450172	11.1433934197083	381	-0.00972372898752916	0.00972372898752916	47.1362624534965	2
882	44.957	276.72	1.022	5.11796292348925	11.1336696907208	382	-0.00680661029127094	0.00680661029127094	47.1430690637878	2
883	51.845	261.59	1.0234	5.12476953378052	11.1268630804295	383	0.0330606785576002	0.0330606785576002	47.1761297423454	2
884	54.713	272.65	1.0166	5.09170885522292	11.1599237589871	384	-0.0116684747850346	0.0116684747850346	47.1877982171304	2
885	61.522	276.99	1.019	5.10337733000795	11.1482552842021	385	-0.0145855934812946	0.0145855934812946	47.2023838106117	2
886	63.477	276.79	1.022	5.11796292348925	11.1336696907208	386	0.00486186449376547	0.00486186449376547	47.2072456751055	2
887	52.64	279.97	1.021	5.11310105899548	11.1385315552145	387	0.00486186449376369	0.00486186449376369	47.2121075395992	2
888	57.042	277.47	1.02	5.10823919450172	11.1433934197083	388	-0.00243093224688096	0.00243093224688096	47.2145384718461	2
889	48.432	279.42	1.0205	5.1106701267486	11.1409624874614	389	-0.0072927967406482	0.0072927967406482	47.2218312685868	2
890	58.076	274.54	1.022	5.11796292348925	11.1336696907208	390	0	0	47.2218312685868	2
891	63.187	276.63	1.022	5.11796292348925	11.1336696907208	391	-0.0495910178363967	0.0495910178363967	47.2714222864232	2
892	69.657	277.67	1.0322	5.16755394132564	11.0840786728844	392	0.047160085589514	0.047160085589514	47.3185823720127	2
893	54.384	254.48	1.0225	5.12039385573613	11.1312387584739	393	0.0262540682663293	0.0262540682663293	47.344836440279	2
894	45.473	249.94	1.0171	5.0941397874698	11.1574928267402	394	-0.0262540682663293	0.0262540682663293	47.3710905085453	2
895	38.426	251.13	1.0225	5.12039385573613	11.1312387584739	395	0.0170165257281774	0.0170165257281774	47.3881070342735	2
896	37.619	248.87	1.019	5.10337733000795	11.1482552842021	396	-0.0121546612344119	0.0121546612344119	47.4002616955079	2
897	30.573	252.26	1.0215	5.11553199124236	11.1361006229677	397	0.0165303392787983	0.0165303392787983	47.4167920347867	2
898	39.158	257.24	1.0181	5.09900165196356	11.1526309622465	398	-0.0092375425381519	0.0092375425381519	47.4260295773249	2
899	41.263	261.05	1.02	5.10823919450172	11.1433934197083	399	-0.00486186449376369	0.00486186449376369	47.4308914418186	2
900	46.031	250.73	1.021	5.11310105899548	11.1385315552145	400	0.0140994070319156	0.0140994070319156	47.4449908488506	2
901	16.616	231.83	1.0181	5.09900165196356	11.1526309622465	401	-0.0116684747850329	0.0116684747850329	47.4566593236356	2
902	15.889	234.69	1.0205	5.1106701267486	11.1409624874614	402	0.00486186449376191	0.00486186449376191	47.4615211881294	2
903	12.85	237.1	1.0195	5.10580826225484	11.1458243519552	403	0.00243093224688451	0.00243093224688451	47.4639521203762	2
904	12.202	237.38	1.019	5.10337733000795	11.1482552842021	404	-0.0189612715256828	0.0189612715256828	47.4829133919019	2
905	17.959	238.32	1.0229	5.12233860153363	11.1292940126764	405	0.00923754253815368	0.00923754253815368	47.4921509344401	2
906	25.008	249.93	1.021	5.11310105899548	11.1385315552145	406	-0.00243093224688273	0.00243093224688273	47.494581866687	2
907	41.67	236.94	1.0215	5.11553199124236	11.1361006229677	407	0.00729279674064642	0.00729279674064642	47.5018746634276	2
908	40.926	244.7	1.02	5.10823919450172	11.1433934197083	408	-0.0121546612344119	0.0121546612344119	47.514029324662	2
909	33.683	249.8	1.0225	5.12039385573613	11.1312387584739	409	0.0121546612344119	0.0121546612344119	47.5261839858964	2
910	32.088	250.95	1.02	5.10823919450172	11.1433934197083	410	-0.0213922037725638	0.0213922037725638	47.547576189669	2
911	16.031	263.66	1.0244	5.12963139827428	11.1220012159357	411	0.00243093224688096	0.00243093224688096	47.5500071219159	2
912	21.029	264.19	1.0239	5.1272004660274	11.1244321481826	412	0	0	47.5500071219159	2
913	24.033	256.7	1.0239	5.1272004660274	11.1244321481826	413	0.0140994070319191	0.0140994070319191	47.5641065289478	2
914	29.541	256.53	1.021	5.11310105899548	11.1385315552145	414	0.0213922037725638	0.0213922037725638	47.5854987327204	2
915	44.191	256.09	1.0166	5.09170885522292	11.1599237589871	415	-0.0306297463107175	0.0306297463107175	47.6161284790311	2
916	51.023	258.09	1.0229	5.12233860153363	11.1292940126764	416	0.0140994070319174	0.0140994070319174	47.630227886063	2
917	52.118	270.91	1.02	5.10823919450172	11.1433934197083	417	-0.0121546612344119	0.0121546612344119	47.6423825472974	2
918	51.447	267.03	1.0225	5.12039385573613	11.1312387584739	418	0.0145855934812928	0.0145855934812928	47.6569681407787	2
919	44.902	262.68	1.0195	5.10580826225484	11.1458243519552	419	-0.0311159327600912	0.0311159327600912	47.6880840735388	2
920	43.642	276.42	1.0259	5.13692419501493	11.1147084191951	420	0.0286850005132102	0.0286850005132102	47.716769074052	2
921	36.249	279.69	1.02	5.10823919450172	11.1433934197083	421	0.0092375425381519	0.0092375425381519	47.7260066165902	2
922	30.557	275.26	1.0181	5.09900165196356	11.1526309622465	422	-0.0281988140638347	0.0281988140638347	47.754205430654	2
923	28.262	275.26	1.0239	5.1272004660274	11.1244321481826	423	0.00486186449376547	0.00486186449376547	47.7590672951478	2
924	25.82	274.75	1.0229	5.12233860153363	11.1292940126764	424	-0.00729279674064642	0.00729279674064642	47.7663600918884	2
925	42.537	270.46	1.0244	5.12963139827428	11.1220012159357	425	-0.0121546612344119	0.0121546612344119	47.7785147531228	2
926	32.313	256.56	1.0269	5.14178605950869	11.1098465547013	426	0.00729279674064642	0.00729279674064642	47.7858075498635	2
927	34.637	259.9	1.0254	5.13449326276805	11.117139351442	427	0.0121546612344119	0.0121546612344119	47.7979622110979	2
928	37.725	259.16	1.0229	5.12233860153363	11.1292940126764	428	0.0116684747850364	0.0116684747850364	47.8096306858829	2
929	41.581	268.2	1.0205	5.1106701267486	11.1409624874614	429	-0.0213922037725638	0.0213922037725638	47.8310228896555	2
930	27.969	273.06	1.0249	5.13206233052116	11.1195702836889	430	0.0165303392787983	0.0165303392787983	47.8475532289343	2
931	25.507	279.5	1.0215	5.11553199124236	11.1361006229677	431	-0.00923754253815368	0.00923754253815368	47.8567907714724	2
932	16.217	279.14	1.0234	5.12476953378052	11.1268630804295	432	0.023336949570071	0.023336949570071	47.8801277210425	2
933	15.305	269.95	1.0186	5.10143258421045	11.1502000299996	433	0.00243093224688096	0.00243093224688096	47.8825586532894	2
934	12.865	269.1	1.0181	5.09900165196356	11.1526309622465	434	-0.0306297463107157	0.0306297463107157	47.9131883996001	2
935	10.213	263.3	1.0244	5.12963139827428	11.1220012159357	435	0.0238231360194447	0.0238231360194447	47.9370115356195	2
936	38.253	256.25	1.0195	5.10580826225484	11.1458243519552	436	-0.0165303392787983	0.0165303392787983	47.9535418748983	2
937	28.045	235.96	1.0229	5.12233860153363	11.1292940126764	437	0.00194474579750548	0.00194474579750548	47.9554866206958	2
938	27.432	238.52	1.0225	5.12039385573613	11.1312387584739	438	0.0213922037725638	0.0213922037725638	47.9768788244684	2
939	23.217	235.52	1.0181	5.09900165196356	11.1526309622465	439	-0.0165303392787983	0.0165303392787983	47.9934091637472	2
940	24.054	232.48	1.0215	5.11553199124236	11.1361006229677	440	0.0165303392787983	0.0165303392787983	48.009939503026	2
941	15.406	232.69	1.0181	5.09900165196356	11.1526309622465	441	-0.0233369495700693	0.0233369495700693	48.0332764525961	2
942	19.186	239.45	1.0229	5.12233860153363	11.1292940126764	442	-0.00729279674064642	0.00729279674064642	48.0405692493367	2
943	11.242	234.93	1.0244	5.12963139827428	11.1220012159357	443	0.00486186449376369	0.00486186449376369	48.0454311138305	2
944	10.857	242.34	1.0234	5.12476953378052	11.1268630804295	444	0.00923754253815368	0.00923754253815368	48.0546686563686	2
945	18.542	256.52	1.0215	5.11553199124236	11.1361006229677	445	-0.00923754253815368	0.00923754253815368	48.0639061989068	2
946	27.895	262.04	1.0234	5.12476953378052	11.1268630804295	446	0.00923754253815368	0.00923754253815368	48.0731437414449	2
947	35.646	267.75	1.0215	5.11553199124236	11.1361006229677	447	0.00729279674064642	0.00729279674064642	48.0804365381856	2
948	29.731	266.93	1.02	5.10823919450172	11.1433934197083	448	-0.00486186449376369	0.00486186449376369	48.0852984026793	2
949	38.19	270.07	1.021	5.11310105899548	11.1385315552145	449	0	0	48.0852984026793	2
950	40.004	272.54	1.021	5.11310105899548	11.1385315552145	450	-0.0165303392788001	0.0165303392788001	48.1018287419581	2
951	67.575	276.48	1.0244	5.12963139827428	11.1220012159357	451	-0.00243093224688096	0.00243093224688096	48.104259674205	2
952	74.79	272.61	1.0249	5.13206233052116	11.1195702836889	452	0.00972372898752738	0.00972372898752738	48.1139834031926	2
953	59.787	278.22	1.0229	5.12233860153363	11.1292940126764	453	0.00680661029127094	0.00680661029127094	48.1207900134838	2
954	58.65	273.95	1.0215	5.11553199124236	11.1361006229677	454	0.0121546612344119	0.0121546612344119	48.1329446747182	2
955	43.072	261.12	1.019	5.10337733000795	11.1482552842021	455	-0.00972372898752916	0.00972372898752916	48.1426684037058	2
956	40.083	265.2	1.021	5.11310105899548	11.1385315552145	456	-0.0140994070319191	0.0140994070319191	48.1567678107377	2
957	33.493	273.5	1.0239	5.1272004660274	11.1244321481826	457	0.0165303392788019	0.0165303392788019	48.1732981500165	2
958	29.751	267.32	1.0205	5.1106701267486	11.1409624874614	458	-0.00243093224688273	0.00243093224688273	48.1757290822634	2
959	22.579	268.19	1.021	5.11310105899548	11.1385315552145	459	0	0	48.1757290822634	2
960	16.373	256	1.021	5.11310105899548	11.1385315552145	460	-0.0213922037725656	0.0213922037725656	48.1971212860359	2
961	21.187	268.6	1.0254	5.13449326276805	11.117139351442	461	0.0140994070319174	0.0140994070319174	48.2112206930679	2
962	25.442	264.25	1.0225	5.12039385573613	11.1312387584739	462	-0.0092375425381519	0.0092375425381519	48.220458235606	2
963	29.937	265.16	1.0244	5.12963139827428	11.1220012159357	463	0.0092375425381519	0.0092375425381519	48.2296957781442	2
964	24.462	258.73	1.0225	5.12039385573613	11.1312387584739	464	0.00486186449376547	0.00486186449376547	48.2345576426379	2
965	21.059	240.3	1.0215	5.11553199124236	11.1361006229677	465	-0.00923754253815368	0.00923754253815368	48.2437951851761	2
966	19.981	234.5	1.0234	5.12476953378052	11.1268630804295	466	0.0140994070319191	0.0140994070319191	48.257894592208	2
967	26.856	238.18	1.0205	5.1106701267486	11.1409624874614	467	-0.00243093224688273	0.00243093224688273	48.2603255244549	2
968	36.817	240.47	1.021	5.11310105899548	11.1385315552145	468	-0.00486186449376547	0.00486186449376547	48.2651873889486	2
969	36.925	230.85	1.022	5.11796292348925	11.1336696907208	469	0.00243093224688273	0.00243093224688273	48.2676183211955	2
970	59.776	231.03	1.0215	5.11553199124236	11.1361006229677	470	-0.0495910178363985	0.0495910178363985	48.3172093390319	2
971	58.559	233.57	1.0317	5.16512300907876	11.0865096051313	471	0.054452882330164	0.054452882330164	48.3716622213621	2
972	44.023	236.15	1.0205	5.1106701267486	11.1409624874614	472	0	0	48.3716622213621	2
973	78.311	256.79	1.0205	5.1106701267486	11.1409624874614	473	-0.206629240984993	0.206629240984993	48.5782914623471	2
974	82.102	254.52	1.063	5.31729936773359	10.9343332464764	474	-0.0617456790708104	0.0617456790708104	48.6400371414179	2
975	93.421	266.43	1.0757	5.3790450468044	10.8725875674056	475	0.0165303392788001	0.0165303392788001	48.6565674806967	2
976	97.201	263.99	1.0723	5.3625147075256	10.8891179066844	476	-0.0593147468239277	0.0593147468239277	48.7158822275206	2
977	100.81	244.09	1.0845	5.42182945434953	10.8298031598605	477	-0.427357889001902	0.427357889001902	49.1432401165225	2
978	124.27	260.39	1.1724	5.84918734335143	10.4024452708586	478	0.0549390687795395	0.0549390687795395	49.1981791853021	2
979	125.08	261.49	1.1611	5.79424827457189	10.4573843396381	479	-0.0145855934812928	0.0145855934812928	49.2127647787834	2
980	131.19	264.17	1.1641	5.80883386805319	10.4427987461568	480	0.0427844075451276	0.0427844075451276	49.2555491863285	2
981	139.15	269.89	1.1553	5.76604946050806	10.485583153702	481	-0.144883561914185	0.144883561914185	49.4004327482427	2
982	139.27	269.07	1.1851	5.91093302242224	10.3406995917878	482	-0.0617456790708086	0.0617456790708086	49.4621784273135	2
983	143.65	267.46	1.1978	5.97267870149305	10.278953912717	483	-0.0281988140638347	0.0281988140638347	49.4903772413773	2
984	141.22	265.76	1.2036	6.00087751555689	10.2507550986531	484	0.275181530347073	0.275181530347073	49.7655587717244	2
985	134.28	252.89	1.147	5.72569598520981	10.5259366290002	485	-0.166275765686747	0.166275765686747	49.9318345374111	2
986	139.33	249.56	1.1812	5.89197175089656	10.3596608633135	486	0.0855688150902552	0.0855688150902552	50.0174033525014	2
987	131.31	250.23	1.1636	5.8064029358063	10.4452296784037	487	0.047646272038893	0.047646272038893	50.0650496245403	2
988	131.52	241.45	1.1538	5.75875666376741	10.4928759504426	488	-0.158982968946102	0.158982968946102	50.2240325934864	2
989	145.11	230.66	1.1865	5.91773963271351	10.3338929814965	489	0.0330606785576002	0.0330606785576002	50.257093272044	2
990	145.1	240.88	1.1797	5.88467895415591	10.3669536600541	490	0.0452153397920085	0.0452153397920085	50.302308611836	2
991	138.6	242.02	1.1704	5.8394636143639	10.4121689998461	491	-0.163844833439864	0.163844833439864	50.4661534452759	2
992	133.55	267.18	1.2041	6.00330844780377	10.2483241664063	492	0.0189612715256828	0.0189612715256828	50.4851147168015	2
993	143.53	267.43	1.2002	5.98434717627809	10.2672854379319	493	-0.0262540682663293	0.0262540682663293	50.5113687850679	2
994	151.62	276.18	1.2056	6.01060124454441	10.2410313696656	494	0.306297463107166	0.306297463107166	50.817666248175	2
995	161.7	267.91	1.1426	5.70430378143725	10.5473288327728	495	-0.0544528823301622	0.0544528823301622	50.8721191305052	2
996	157.29	268.86	1.1538	5.75875666376741	10.4928759504426	496	0.0544528823301622	0.0544528823301622	50.9265720128354	2
997	158.01	279.12	1.1426	5.70430378143725	10.5473288327728	497	-0.18766796945931	0.18766796945931	51.1142399822947	2
998	150.18	268.6	1.1812	5.89197175089656	10.3596608633135	498	-0.0923754253815261	0.0923754253815261	51.2066154076762	2
999	141.57	266.81	1.2002	5.98434717627809	10.2672854379319	499	-0.0092375425381519	0.0092375425381519	51.2158529502143	2
1000	154.08	259.87	1.2021	5.99358471881624	10.2580478953938	500	NA	NA	NA	2
1001	117.72	250.17	1.1616	5.79667920681877	10.4646771363788	1	0.427357889001902	0.427357889001902	0.427357889001902	3
1002	115.52	255.12	1.0737	5.36932131781687	10.8920350253807	2	-0.600926451429295	0.600926451429295	1.0282843404312	3
1003	130.19	255.41	1.1973	5.97024776924617	10.2911085739514	3	0.116684747850348	0.116684747850348	1.14496908828155	3
1004	125.8	250.53	1.1733	5.85356302139582	10.4077933218017	4	0.0636904248683159	0.0636904248683159	1.20865951314986	3
1005	122.44	250.98	1.1602	5.7898725965275	10.47148374667	5	-0.118629493647855	0.118629493647855	1.32728900679772	3
1006	125.13	256.2	1.1846	5.90850209017536	10.3528542530222	6	0.125922290388502	0.125922290388502	1.45321129718622	3
1007	122.68	255.41	1.1587	5.78257979978686	10.4787765434107	7	0.00243093224688273	0.00243093224688273	1.4556422294331	3
1008	121.67	243.87	1.1582	5.78014886753997	10.4812074756576	8	-0.161413901192983	0.161413901192983	1.61705613062608	3
1009	147.99	245.98	1.1914	5.94156276873296	10.3197935744646	9	-0.161413901192983	0.161413901192983	1.77847003181907	3
1010	156.21	243.88	1.2246	6.10297666992594	10.1583796732716	10	0.073414153855845	0.073414153855845	1.85188418567491	3
1011	145.2	231.12	1.2095	6.0295625160701	10.2317938271275	11	-0.0807069505964915	0.0807069505964915	1.9325911362714	3
1012	159.12	237.15	1.2261	6.11026946666659	10.151086876531	12	-0.0568838145770449	0.0568838145770449	1.98947495084845	3
1013	163.29	237.68	1.2378	6.16715328124363	10.0942030619539	13	-0.0972372898752916	0.0972372898752916	2.08671224072374	3
1014	170.03	237.13	1.2578	6.26439057111892	9.99696577207863	14	0.125922290388502	0.125922290388502	2.21263453111224	3
1015	166.49	230.37	1.2319	6.13846828073042	10.1228880624671	15	-0.0189612715256811	0.0189612715256811	2.23159580263792	3
1016	161.13	236.11	1.2358	6.1574295522561	10.1039267909414	16	-0.0121546612344101	0.0121546612344101	2.24375046387233	3
1017	158.71	241.16	1.2383	6.16958421349051	10.091772129707	17	0.0121546612344101	0.0121546612344101	2.25590512510674	3
1018	156.24	245.96	1.2358	6.1574295522561	10.1039267909414	18	0.116198561400973	0.116198561400973	2.37210368650772	3
1019	151.55	248.83	1.2119	6.04123099085513	10.2201253523424	19	-0.130784154882265	0.130784154882265	2.50288784138998	3
1020	163.46	234.37	1.2388	6.1720151457374	10.0893411974602	20	-0.118629493647857	0.118629493647857	2.62151733503784	3
1021	169.03	241.92	1.2632	6.29064463938525	9.9707117038123	21	0.0996682221221761	0.0996682221221761	2.72118555716001	3
1022	160.59	248	1.2427	6.19097641726308	10.0703799259345	22	-0.0379225430513657	0.0379225430513657	2.75910810021138	3
1023	162.27	239.78	1.2505	6.22889896031444	10.0324573828831	23	0.0690384758114568	0.0690384758114568	2.82814657602284	3
1024	159.1	243.89	1.2363	6.15986048450298	10.1014958586946	24	-0.0617456790708104	0.0617456790708104	2.88989225509365	3
1025	166.16	243.74	1.249	6.22160616357379	10.0397501796238	25	-0.0476462720388895	0.0476462720388895	2.93753852713254	3
1026	168.84	243.54	1.2588	6.26925243561269	9.99210390758487	26	0.325258734632847	0.325258734632847	3.26279726176538	3
1027	168.07	259.56	1.1919	5.94399370097984	10.3173626422177	27	-0.137590765173538	0.137590765173538	3.40038802693892	3
1028	170.26	260	1.2202	6.08158446615338	10.1797718770442	28	-0.277612462593954	0.277612462593954	3.67800048953288	3
1029	174.39	272.58	1.2773	6.35919692874733	9.90215941445022	29	-0.0714694080583378	0.0714694080583378	3.74946989759121	3
1030	187.03	269.35	1.292	6.43066633680567	9.83069000639188	30	-0.0996682221221743	0.0996682221221743	3.84913811971339	3
1031	191.6	263.95	1.3125	6.53033455892784	9.73102178426971	31	0.140021697420417	0.140021697420417	3.9891598171338	3
1032	182.64	256.45	1.2837	6.39031286150742	9.87104348169013	32	-0.104530086615934	0.104530086615934	4.09368990374974	3
1033	187.54	244.49	1.3052	6.49484294812336	9.76651339507419	33	0.0238231360194447	0.0238231360194447	4.11751303976918	3
1034	194.94	234.71	1.3003	6.47101981210391	9.79033653109364	34	0.0330606785575984	0.0330606785575984	4.15057371832678	3
1035	191.47	230.11	1.2935	6.43795913354632	9.82339720965123	35	0.0403534752982466	0.0403534752982466	4.19092719362503	3
1036	179.81	232.92	1.2852	6.39760565824807	9.86375068494948	36	-0.0281988140638347	0.0281988140638347	4.21912600768886	3
1037	189.07	230.57	1.291	6.4258044723119	9.83555187088565	37	0.0544528823301622	0.0544528823301622	4.27357889001903	3
1038	186.47	239.92	1.2798	6.37135158998174	9.89000475321581	38	-0.0092375425381519	0.0092375425381519	4.28281643255718	3
1039	182.8	238.07	1.2817	6.3805891325199	9.88076721067766	39	-0.125922290388502	0.125922290388502	4.40873872294568	3
1040	189.87	250.31	1.3076	6.5065114229084	9.75484492028916	40	0.156552036699217	0.156552036699217	4.5652907596449	3
1041	180.78	247.8	1.2754	6.34995938620918	9.91139695698837	41	0.104530086615938	0.104530086615938	4.66982084626084	3
1042	173.93	244.59	1.2539	6.24542929959324	10.0159270436043	42	0.0189612715256828	0.0189612715256828	4.68878211778652	3
1043	167.68	247.33	1.25	6.22646802806756	10.03488831513	43	0.0996682221221725	0.0996682221221725	4.78845033990869	3
1044	175.77	247.38	1.2295	6.12679980594539	10.1345565372522	44	-0.13029796843289	0.13029796843289	4.91874830834158	3
1045	182.33	240.31	1.2563	6.25709777437828	10.0042585688193	45	0.111336696907207	0.111336696907207	5.03008500524879	3
1046	169.82	230.41	1.2334	6.14576107747107	10.1155952657265	46	-0.239689919542592	0.239689919542592	5.26977492479138	3
1047	184.47	233.05	1.2827	6.38545099701366	9.87590534618389	47	-0.194960766199957	0.194960766199957	5.46473569099134	3
1048	194.61	247.11	1.3228	6.58041176321362	9.68094457998393	48	0.0170165257281756	0.0170165257281756	5.48175221671951	3
1049	193.21	247.14	1.3193	6.56339523748544	9.69796110571211	49	0.0140994070319174	0.0140994070319174	5.49585162375143	3
1050	190.11	258.21	1.3164	6.54929583045352	9.71206051274403	50	-0.0286850005132102	0.0286850005132102	5.52453662426464	3
1051	193.29	250.56	1.3223	6.57798083096673	9.68337551223082	51	0.123491358141617	0.123491358141617	5.64802798240626	3
1052	188.45	241.12	1.2969	6.45448947282512	9.80686687037243	52	0.177944240471783	0.177944240471783	5.82597222287804	3
1053	175.75	260.43	1.2603	6.27654523235333	9.98481111084422	53	0	0	5.82597222287804	3
1054	175.81	267.7	1.2603	6.27654523235333	9.98481111084422	54	-0.0807069505964915	0.0807069505964915	5.90667917347453	3
1055	177.54	276.5	1.2769	6.35725218294982	9.90410416024773	55	0.244551784036357	0.244551784036357	6.15123095751089	3
1056	165.25	278.58	1.2266	6.11270039891347	10.1486559442841	56	-0.0379225430513639	0.0379225430513639	6.18915350056225	3
1057	161.85	274.63	1.2344	6.15062294196483	10.1107334012327	57	-0.0165303392788001	0.0165303392788001	6.20568383984105	3
1058	162.7	271.06	1.2378	6.16715328124363	10.0942030619539	58	0.118629493647855	0.118629493647855	6.32431333348891	3
1059	159.11	273.79	1.2134	6.04852378759578	10.2128325556018	59	-0.0520219500832813	0.0520219500832813	6.37633528357219	3
1060	153.31	278.05	1.2241	6.10054573767906	10.1608106055185	60	0.140021697420417	0.140021697420417	6.51635698099261	3
1061	154.78	278.45	1.1953	5.96052404025864	10.3008323029389	61	0.0072927967406482	0.0072927967406482	6.52364977773325	3
1062	153.44	268.26	1.1938	5.95323124351799	10.3081250996796	62	-0.114253815603467	0.114253815603467	6.63790359333672	3
1063	150.18	264.35	1.2173	6.06748505912146	10.1938712840761	63	-0.0427844075451276	0.0427844075451276	6.68068800088185	3
1064	145.81	262.58	1.2261	6.11026946666659	10.151086876531	64	0.0525081365326567	0.0525081365326567	6.73319613741451	3
1065	149.28	260.87	1.2153	6.05776133013393	10.2035950130636	65	-0.0335468650069739	0.0335468650069739	6.76674300242148	3
1066	143.45	266.92	1.2222	6.0913081951409	10.1700481480566	66	-0.0447291533426348	0.0447291533426348	6.81147215576411	3
1067	152.36	275.83	1.2314	6.13603734848354	10.125318994714	67	0.0709832216089605	0.0709832216089605	6.88245537737308	3
1068	159.88	274.34	1.2168	6.06505412687458	10.196302216323	68	0.161413901192983	0.161413901192983	7.04386927856606	3
1069	164.2	274.31	1.1836	5.90364022568159	10.357716117516	69	-0.510495771845275	0.510495771845275	7.55436505041133	3
1070	187.25	267.83	1.2886	6.41413599752687	9.84722034567068	70	-0.0379225430513621	0.0379225430513621	7.59228759346269	3
1071	187.37	270.22	1.2964	6.45205854057823	9.80929780261932	71	-0.0831378828433742	0.0831378828433742	7.67542547630607	3
1072	192.25	274.87	1.3135	6.53519642342161	9.72615991977595	72	0.0213922037725638	0.0213922037725638	7.69681768007863	3
1073	185.63	273.53	1.3091	6.51380421964904	9.74755212354851	73	-0.0520219500832813	0.0520219500832813	7.74883963016191	3
1074	194.08	260.26	1.3198	6.56582616973232	9.69553017346523	74	0.0661213571151986	0.0661213571151986	7.81496098727711	3
1075	188.18	260.08	1.3062	6.49970481261713	9.76165153058043	75	0.052508136532655	0.052508136532655	7.86746912380977	3
1076	187.79	257.31	1.2954	6.44719667608447	9.81415966711308	76	-0.1093919511097	0.1093919511097	7.97686107491947	3
1077	191.93	264.18	1.3179	6.55658862719417	9.70476771600338	77	0.00486186449376369	0.00486186449376369	7.98172293941323	3
1078	193.79	261.91	1.3169	6.55172676270041	9.70962958049715	78	-0.0262540682663275	0.0262540682663275	8.00797700767956	3
1079	193.31	256.13	1.3223	6.57798083096673	9.68337551223082	79	0.410827549723102	0.410827549723102	8.41880455740266	3
1080	174.43	250.53	1.2378	6.16715328124363	10.0942030619539	80	-0.199336444244345	0.199336444244345	8.61814100164701	3
1081	172.03	276.39	1.2788	6.36648972548798	9.89486661770957	81	0.420065092261256	0.420065092261256	9.03820609390826	3
1082	167.66	257.85	1.1924	5.94642463322672	10.3149317099708	82	-0.194474579750581	0.194474579750581	9.23268067365884	3
1083	156.33	255.28	1.2324	6.1408992129773	10.1204571302202	83	-0.0165303392788001	0.0165303392788001	9.24921101293764	3
1084	155.66	256.23	1.2358	6.1574295522561	10.1039267909414	84	-0.0145855934812928	0.0145855934812928	9.26379660641894	3
1085	159.02	252.14	1.2388	6.1720151457374	10.0893411974602	85	0.178430426921159	0.178430426921159	9.44222703334009	3
1086	142.23	242.74	1.2021	5.99358471881624	10.2677716243813	86	0.0165303392787983	0.0165303392787983	9.45875737261889	3
1087	145.48	236.14	1.1987	5.97705437953744	10.2843019636601	87	-0.0782760183496087	0.0782760183496087	9.5370333909685	3
1088	148.24	253.76	1.2148	6.05533039788705	10.2060259453105	88	0.0140994070319174	0.0140994070319174	9.55113279800042	3
1089	146.98	258.49	1.2119	6.04123099085513	10.2201253523424	89	-0.0213922037725638	0.0213922037725638	9.57252500177298	3
1090	142.72	260.8	1.2163	6.06262319462769	10.1987331485699	90	0.0452153397920085	0.0452153397920085	9.61774034156499	3
1091	150.27	266.03	1.207	6.01740785483568	10.2439484883619	91	-0.0617456790708086	0.0617456790708086	9.6794860206358	3
1092	155.96	273.48	1.2197	6.07915353390649	10.1822028092911	92	0.194474579750581	0.194474579750581	9.87396060038638	3
1093	132.42	276.79	1.1797	5.88467895415591	10.3766773890416	93	0.206629240984991	0.206629240984991	10.0805898413714	3
1094	128.53	272.72	1.1372	5.67804971317092	10.5833066300266	94	-0.315535005645316	0.315535005645316	10.3961248470167	3
1095	131.83	279.77	1.2021	5.99358471881624	10.2677716243813	95	-0.130784154882267	0.130784154882267	10.526909001899	3
1096	140.52	277.54	1.229	6.1243688736985	10.136987469499	96	0.047646272038893	0.047646272038893	10.5745552739378	3
1097	138.77	276.97	1.2192	6.07672260165961	10.1846337415379	97	0.0092375425381519	0.0092375425381519	10.583792816476	3
1098	134.44	266.23	1.2173	6.06748505912146	10.1938712840761	98	0.130784154882267	0.130784154882267	10.7145769713583	3
1099	126.34	258.61	1.1904	5.93670090423919	10.3246554389584	99	-0.0145855934812946	0.0145855934812946	10.7291625648396	3
1100	130.4	261.52	1.1934	5.95128649772049	10.3100698454771	100	0.0262540682663275	0.0262540682663275	10.7554166331059	3
1101	124.13	268.94	1.188	5.92503242945416	10.3363239137434	101	0.0354916108044812	0.0354916108044812	10.7909082439104	3
1102	128.22	270.1	1.1807	5.88954081864968	10.3718155245479	102	0.0739003403052223	0.0739003403052223	10.8648085842156	3
1103	118.99	251.54	1.1655	5.81564047834446	10.4457158648531	103	-0.0593147468239277	0.0593147468239277	10.9241233310395	3
1104	120.52	260.84	1.1777	5.87495522516838	10.3864011180292	104	0.00923754253815368	0.00923754253815368	10.9333608735777	3
1105	123.62	272.96	1.1758	5.86571768263023	10.3956386605673	105	-0.0709832216089623	0.0709832216089623	11.0043440951866	3
1106	120.96	264.98	1.1904	5.93670090423919	10.3246554389584	106	-0.0262540682663293	0.0262540682663293	11.030598163453	3
1107	124.92	264.51	1.1958	5.96295497250552	10.298401370692	107	0.0782760183496087	0.0782760183496087	11.1088741818026	3
1108	119.75	266.03	1.1797	5.88467895415591	10.3766773890416	108	0.0379225430513639	0.0379225430513639	11.1467967248539	3
1109	117.62	265.73	1.1719	5.84675641110455	10.414599932093	109	0.427357889001902	0.427357889001902	11.5741546138558	3
1110	92.424	264.17	1.084	5.41939852210265	10.8419578210949	110	0.0238231360194447	0.0238231360194447	11.5979777498753	3
1111	89.001	276.5	1.0791	5.3955753860832	10.8657809571143	111	-0.289767123828366	0.289767123828366	11.8877448737037	3
1112	102.08	278.84	1.1387	5.68534250991157	10.576013833286	112	0.228021444757557	0.228021444757557	12.1157663184612	3
1113	104.11	274.4	1.0918	5.45732106515401	10.8040352780435	113	0.0972372898752898	0.0972372898752898	12.2130036083365	3
1114	101.32	270.07	1.0718	5.36008377527872	10.9012725679188	114	0.185237037212429	0.185237037212429	12.3982406455489	3
1115	72.979	271.02	1.0337	5.17484673806629	11.0865096051313	115	0.073414153855845	0.073414153855845	12.4716547994048	3
1116	79.334	256.34	1.0186	5.10143258421045	11.1599237589871	116	-0.377280684716128	0.377280684716128	12.8489354841209	3
1117	88.803	250.99	1.0962	5.47871326892657	10.782643074271	117	0.0855688150902569	0.0855688150902569	12.9345042992112	3
1118	87.382	255.15	1.0786	5.39314445383632	10.8682118893612	118	-0.0690384758114568	0.0690384758114568	13.0035427750226	3
1119	87.285	251.9	1.0928	5.46218292964778	10.7991734135498	119	0.358805599639823	0.358805599639823	13.3623483746624	3
1120	83.658	241.59	1.019	5.10337733000795	11.1579790131896	120	-0.11668474785035	0.11668474785035	13.4790331225128	3
1121	85.361	241.19	1.043	5.2200620778583	11.0412942653392	121	-0.0899444931346451	0.0899444931346451	13.5689776156474	3
1122	73.101	245.53	1.0615	5.31000657099295	10.9513497722046	122	0.0617456790708104	0.0617456790708104	13.6307232947182	3
1123	76.481	232.64	1.0488	5.24826089192214	11.0130954512754	123	-0.111822883356584	0.111822883356584	13.7425461780748	3
1124	77.875	234.21	1.0718	5.36008377527872	10.9012725679188	124	0.147314494161066	0.147314494161066	13.8898606722359	3
1125	75.774	251.34	1.0415	5.21276928111766	11.0485870620799	125	0.121060425894738	0.121060425894738	14.0109210981306	3
1126	76.413	255.13	1.0166	5.09170885522292	11.1696474879746	126	-0.190098901706195	0.190098901706195	14.2010199998368	3
1127	72.516	249.88	1.0557	5.28180775692911	10.9795485862684	127	0.173568562427395	0.173568562427395	14.3745885622642	3
1128	57.453	249	1.02	5.10823919450172	11.1531171486958	128	-0.0666075435645741	0.0666075435645741	14.4411961058288	3
1129	51.306	248.92	1.0337	5.17484673806629	11.0865096051313	129	-0.0213922037725638	0.0213922037725638	14.4625883096014	3
1130	56.631	256.18	1.0381	5.19623894183886	11.0651174013587	130	0.0354916108044812	0.0354916108044812	14.4980799204058	3
1131	56.306	269.84	1.0308	5.16074733103437	11.1006090121632	131	-0.0165303392788001	0.0165303392788001	14.5146102596846	3
1132	61.215	275.3	1.0342	5.17727767031317	11.0840786728844	132	0.0568838145770449	0.0568838145770449	14.5714940742617	3
1133	69.091	265.84	1.0225	5.12039385573613	11.1409624874614	133	-0.0923754253815261	0.0923754253815261	14.6638694996432	3
1134	64.328	268.18	1.0415	5.21276928111766	11.0485870620799	134	0.0238231360194483	0.0238231360194483	14.6876926356627	3
1135	63.917	270.95	1.0366	5.18894614509821	11.0724101980993	135	-0.0379225430513657	0.0379225430513657	14.725615178714	3
1136	63.26	263.12	1.0444	5.22686868814957	11.034487655048	136	-0.0189612715256811	0.0189612715256811	14.7445764502397	3
1137	73.672	260	1.0483	5.24582995967525	11.0155263835223	137	0.0826516963939969	0.0826516963939969	14.8272281466337	3
1138	69.681	269.45	1.0313	5.16317826328126	11.0981780799163	138	0.047646272038893	0.047646272038893	14.8748744186726	3
1139	54.198	279.12	1.0215	5.11553199124236	11.1458243519552	139	-0.0593147468239277	0.0593147468239277	14.9341891654965	3
1140	61.623	279.79	1.0337	5.17484673806629	11.0865096051313	140	0.00486186449376369	0.00486186449376369	14.9390510299903	3
1141	61.11	279.38	1.0327	5.16998487357253	11.091371469625	141	-0.0928616118309016	0.0928616118309016	15.0319126418212	3
1142	74.023	258.79	1.0518	5.26284648540343	10.9985098577941	142	0.0904306795840206	0.0904306795840206	15.1223433214052	3
1143	67.463	259.69	1.0332	5.17241580581941	11.0889405373781	143	0.075845086102726	0.075845086102726	15.1981884075079	3
1144	79.63	260.43	1.0176	5.09657071971668	11.1647856234809	144	-0.0165303392787983	0.0165303392787983	15.2147187467867	3
1145	75.516	267.44	1.021	5.11310105899548	11.1482552842021	145	-0.109391951109703	0.109391951109703	15.3241106978964	3
1146	68.395	276.33	1.0435	5.22249301010518	11.0388633330924	146	0.0573700010264222	0.0573700010264222	15.3814806989229	3
1147	71.739	276.23	1.0317	5.16512300907876	11.0962333341188	147	-0.0213922037725638	0.0213922037725638	15.4028729026954	3
1148	73.303	270.19	1.0361	5.18651521285133	11.0748411303462	148	-0.19739169844684	0.19739169844684	15.6002646011423	3
1149	80.307	278.59	1.0767	5.38390691129817	10.8774494318994	149	0.223159580263792	0.223159580263792	15.8234241814061	3
1150	69.62	268.8	1.0308	5.16074733103437	11.1006090121632	150	-0.00923754253815368	0.00923754253815368	15.8326617239442	3
1151	60.626	258.75	1.0327	5.16998487357253	11.091371469625	151	0.0685522893620814	0.0685522893620814	15.9012140133063	3
1152	53.156	274.99	1.0186	5.10143258421045	11.1599237589871	152	0.0170165257281756	0.0170165257281756	15.9182305390345	3
1153	51.539	274.02	1.0151	5.08441605848227	11.1769402847153	153	-0.0335468650069757	0.0335468650069757	15.9517774040414	3
1154	33.614	272.79	1.022	5.11796292348925	11.1433934197083	154	0.00486186449376547	0.00486186449376547	15.9566392685352	3
1155	18.389	267.05	1.021	5.11310105899548	11.1482552842021	155	-0.0213922037725656	0.0213922037725656	15.9780314723078	3
1156	27.64	271.65	1.0254	5.13449326276805	11.1268630804295	156	0.0213922037725656	0.0213922037725656	15.9994236760803	3
1157	33.342	267.28	1.021	5.11310105899548	11.1482552842021	157	0.00729279674064465	0.00729279674064465	16.006716472821	3
1158	37.093	268.73	1.0195	5.10580826225484	11.1555480809427	158	-0.0238231360194447	0.0238231360194447	16.0305396088404	3
1159	36.291	267.32	1.0244	5.12963139827428	11.1317249449233	159	0.0189612715256828	0.0189612715256828	16.0495008803661	3
1160	36.703	267.92	1.0205	5.1106701267486	11.150686216449	160	0.00486186449376191	0.00486186449376191	16.0543627448599	3
1161	34.775	262.05	1.0195	5.10580826225484	11.1555480809427	161	-0.00243093224688096	0.00243093224688096	16.0567936771068	3
1162	36.112	249.43	1.02	5.10823919450172	11.1531171486958	162	-0.00972372898752916	0.00972372898752916	16.0665174060943	3
1163	49.245	254.26	1.022	5.11796292348925	11.1433934197083	163	0.0072927967406482	0.0072927967406482	16.0738102028349	3
1164	43.462	250.32	1.0205	5.1106701267486	11.150686216449	164	0.0092375425381519	0.0092375425381519	16.0830477453731	3
1165	48.787	254.12	1.0186	5.10143258421045	11.1599237589871	165	-0.0495910178363985	0.0495910178363985	16.1326387632095	3
1166	62.258	252.7	1.0288	5.15102360204684	11.1103327411507	166	0.0379225430513639	0.0379225430513639	16.1705613062608	3
1167	55.899	253.29	1.021	5.11310105899548	11.1482552842021	167	-0.00486186449376547	0.00486186449376547	16.1754231707546	3
1168	56.759	251.96	1.022	5.11796292348925	11.1433934197083	168	0.0072927967406482	0.0072927967406482	16.1827159674953	3
1169	60.611	247.35	1.0205	5.1106701267486	11.150686216449	169	-0.106961018862821	0.106961018862821	16.2896769863581	3
1170	66.523	241.41	1.0425	5.21763114561142	11.0437251975861	170	0.0928616118309016	0.0928616118309016	16.382538598189	3
1171	53.59	230.62	1.0234	5.12476953378052	11.136586809417	171	-0.00729279674064465	0.00729279674064465	16.3898313949296	3
1172	49.062	236.34	1.0249	5.13206233052116	11.1292940126764	172	0.0427844075451276	0.0427844075451276	16.4326158024747	3
1173	42.433	238.64	1.0161	5.08927792297604	11.1720784202215	173	-0.0311159327600947	0.0311159327600947	16.4637317352348	3
1174	44.423	239.29	1.0225	5.12039385573613	11.1409624874614	174	0.00243093224688273	0.00243093224688273	16.4661626674817	3
1175	33.923	240.41	1.022	5.11796292348925	11.1433934197083	175	-0.0330606785575984	0.0330606785575984	16.4992233460393	3
1176	40.603	237.03	1.0288	5.15102360204684	11.1103327411507	176	0.0286850005132102	0.0286850005132102	16.5279083465525	3
1177	24.514	230.57	1.0229	5.12233860153363	11.1390177416639	177	0.00923754253815368	0.00923754253815368	16.5371458890907	3
1178	25.837	231.99	1.021	5.11310105899548	11.1482552842021	178	0.00486186449376369	0.00486186449376369	16.5420077535845	3
1179	26.153	231.65	1.02	5.10823919450172	11.1531171486958	179	-0.00486186449376369	0.00486186449376369	16.5468696180782	3
1180	24.079	231.02	1.021	5.11310105899548	11.1482552842021	180	-0.00486186449376547	0.00486186449376547	16.551731482572	3
1181	23.554	234.92	1.022	5.11796292348925	11.1433934197083	181	0.0262540682663293	0.0262540682663293	16.5779855508383	3
1182	16.603	233.54	1.0166	5.09170885522292	11.1696474879746	182	-0.0116684747850346	0.0116684747850346	16.5896540256233	3
1183	17.653	235.87	1.019	5.10337733000795	11.1579790131896	183	-0.0286850005132102	0.0286850005132102	16.6183390261366	3
1184	17.795	234.95	1.0249	5.13206233052116	11.1292940126764	184	0.0262540682663257	0.0262540682663257	16.6445930944029	3
1185	10.729	234.92	1.0195	5.10580826225484	11.1555480809427	185	-0.00486186449376191	0.00486186449376191	16.6494549588966	3
1186	12.391	245.93	1.0205	5.1106701267486	11.150686216449	186	0.0092375425381519	0.0092375425381519	16.6586925014348	3
1187	15.991	247.67	1.0186	5.10143258421045	11.1599237589871	187	-0.00194474579750548	0.00194474579750548	16.6606372472323	3
1188	20.574	254.97	1.019	5.10337733000795	11.1579790131896	188	-0.00243093224688451	0.00243093224688451	16.6630681794792	3
1189	14.081	258.4	1.0195	5.10580826225484	11.1555480809427	189	0.00243093224688451	0.00243093224688451	16.6654991117261	3
1190	17.92	251.17	1.019	5.10337733000795	11.1579790131896	190	-0.00486186449376547	0.00486186449376547	16.6703609762198	3
1191	12.184	240.5	1.02	5.10823919450172	11.1531171486958	191	-0.00243093224688096	0.00243093224688096	16.6727919084667	3
1192	17.742	231.55	1.0205	5.1106701267486	11.150686216449	192	-0.00243093224688273	0.00243093224688273	16.6752228407136	3
1193	43.334	235.2	1.021	5.11310105899548	11.1482552842021	193	-0.00486186449376547	0.00486186449376547	16.6800847052074	3
1194	42.715	236.55	1.022	5.11796292348925	11.1433934197083	194	0.0121546612344101	0.0121546612344101	16.6922393664418	3
1195	44.699	236.72	1.0195	5.10580826225484	11.1555480809427	195	-0.00486186449376191	0.00486186449376191	16.6971012309355	3
1196	37.533	250.77	1.0205	5.1106701267486	11.150686216449	196	-0.00972372898753093	0.00972372898753093	16.7068249599231	3
1197	31.243	251.73	1.0225	5.12039385573613	11.1409624874614	197	0.00972372898753093	0.00972372898753093	16.7165486889106	3
1198	26.795	258.72	1.0205	5.1106701267486	11.150686216449	198	0.00729279674064642	0.00729279674064642	16.7238414856512	3
1199	39.415	259.97	1.019	5.10337733000795	11.1579790131896	199	-0.0170165257281774	0.0170165257281774	16.7408580113794	3
1200	39.83	268.38	1.0225	5.12039385573613	11.1409624874614	200	0.0170165257281774	0.0170165257281774	16.7578745371076	3
1201	43.033	269.09	1.019	5.10337733000795	11.1579790131896	201	-0.0452153397920121	0.0452153397920121	16.8030898768996	3
1202	43.409	275.76	1.0283	5.14859266979996	11.1127636733976	202	0.0379225430513657	0.0379225430513657	16.841012419951	3
1203	45.541	275.21	1.0205	5.1106701267486	11.150686216449	203	0	0	16.841012419951	3
1204	35.139	271.92	1.0205	5.1106701267486	11.150686216449	204	-0.0165303392788019	0.0165303392788019	16.8575427592298	3
1205	38.107	271.89	1.0239	5.1272004660274	11.1341558771702	205	0	0	16.8575427592298	3
1206	32.872	264.52	1.0239	5.1272004660274	11.1341558771702	206	0.0116684747850364	0.0116684747850364	16.8692112340148	3
1207	37.505	263.08	1.0215	5.11553199124236	11.1458243519552	207	-0.0116684747850364	0.0116684747850364	16.8808797087999	3
1208	30.368	269.85	1.0239	5.1272004660274	11.1341558771702	208	0.0257678818169538	0.0257678818169538	16.9066475906168	3
1209	17.725	277.54	1.0186	5.10143258421045	11.1599237589871	209	-0.0189612715256828	0.0189612715256828	16.9256088621425	3
1210	23.15	264.89	1.0225	5.12039385573613	11.1409624874614	210	0.0121546612344119	0.0121546612344119	16.9377635233769	3
1211	26.808	269.48	1.02	5.10823919450172	11.1531171486958	211	-0.0121546612344119	0.0121546612344119	16.9499181846113	3
1212	11.711	259.77	1.0225	5.12039385573613	11.1409624874614	212	0.0359777972538584	0.0359777972538584	16.9858959818652	3
1213	10.877	259.09	1.0151	5.08441605848227	11.1769402847153	213	-0.0379225430513639	0.0379225430513639	17.0238185249165	3
1214	11.251	262.9	1.0229	5.12233860153363	11.1390177416639	214	-0.00243093224688273	0.00243093224688273	17.0262494571634	3
1215	30.414	260.65	1.0234	5.12476953378052	11.136586809417	215	0.0189612715256811	0.0189612715256811	17.0452107286891	3
1216	22.262	244.83	1.0195	5.10580826225484	11.1555480809427	216	-0.0165303392787983	0.0165303392787983	17.0617410679679	3
1217	33.74	234.95	1.0229	5.12233860153363	11.1390177416639	217	0.0379225430513639	0.0379225430513639	17.0996636110193	3
1218	41.869	245.25	1.0151	5.08441605848227	11.1769402847153	218	-0.0403534752982466	0.0403534752982466	17.1400170863175	3
1219	49.33	232.7	1.0234	5.12476953378052	11.136586809417	219	0.0116684747850364	0.0116684747850364	17.1516855611025	3
1220	49.705	238.02	1.021	5.11310105899548	11.1482552842021	220	0.00486186449376369	0.00486186449376369	17.1565474255963	3
1221	43.614	239.81	1.02	5.10823919450172	11.1531171486958	221	-0.0335468650069757	0.0335468650069757	17.1900942906033	3
1222	53.432	244.7	1.0269	5.14178605950869	11.1195702836889	222	0.0213922037725638	0.0213922037725638	17.2114864943758	3
1223	45.768	247.03	1.0225	5.12039385573613	11.1409624874614	223	-0.00194474579750548	0.00194474579750548	17.2134312401734	3
1224	52.854	231.44	1.0229	5.12233860153363	11.1390177416639	224	-0.114253815603465	0.114253815603465	17.3276850557768	3
1225	61.288	231.48	1.0464	5.2365924171371	11.0247639260605	225	0	0	17.3276850557768	3
1226	61.9	230.5	1.0464	5.2365924171371	11.0247639260605	226	-0.0923754253815261	0.0923754253815261	17.4200604811583	3
1227	82.027	230.93	1.0654	5.32896784251863	10.9323885006789	227	0.0948063576284071	0.0948063576284071	17.5148668387868	3
1228	63.927	231.96	1.0459	5.23416148489022	11.0271948583073	228	-0.00486186449376369	0.00486186449376369	17.5197287032805	3
1229	63.399	231.53	1.0469	5.23902334938398	11.0223329938136	229	0.0213922037725638	0.0213922037725638	17.5411209070531	3
1230	64.261	231.87	1.0425	5.21763114561142	11.0437251975861	230	0.109391951109702	0.109391951109702	17.6505128581628	3
1231	69.293	233.94	1.02	5.10823919450172	11.1531171486958	231	0.00243093224688096	0.00243093224688096	17.6529437904097	3
1232	69.356	239.34	1.0195	5.10580826225484	11.1555480809427	232	-0.0262540682663257	0.0262540682663257	17.679197858676	3
1233	64.892	250.86	1.0249	5.13206233052116	11.1292940126764	233	-0.137590765173538	0.137590765173538	17.8167886238495	3
1234	67.802	244.7	1.0532	5.2696530956947	10.9917032475029	234	-0.0452153397920085	0.0452153397920085	17.8620039636415	3
1235	70.485	247.43	1.0625	5.31486843548671	10.9464879077108	235	0.0617456790708086	0.0617456790708086	17.9237496427123	3
1236	71.848	260.07	1.0498	5.2531227564159	11.0082335867817	236	0.135159832926654	0.135159832926654	18.058909475639	3
1237	59.556	274.14	1.022	5.11796292348925	11.1433934197083	237	-0.0923754253815243	0.0923754253815243	18.1512849010205	3
1238	63.256	267.9	1.041	5.21033834887077	11.0510179943268	238	0.0972372898752898	0.0972372898752898	18.2485221908958	3
1239	51.059	269.59	1.021	5.11310105899548	11.1482552842021	239	0	0	18.2485221908958	3
1240	53.716	271.25	1.021	5.11310105899548	11.1482552842021	240	0.00243093224688273	0.00243093224688273	18.2509531231427	3
1241	44.403	266.23	1.0205	5.1106701267486	11.150686216449	241	0.00486186449376191	0.00486186449376191	18.2558149876365	3
1242	46.828	255.48	1.0195	5.10580826225484	11.1555480809427	242	-0.00729279674064465	0.00729279674064465	18.2631077843771	3
1243	50.822	244.83	1.021	5.11310105899548	11.1482552842021	243	0.00729279674064465	0.00729279674064465	18.2704005811177	3
1244	50.32	249.08	1.0195	5.10580826225484	11.1555480809427	244	-0.0359777972538566	0.0359777972538566	18.3063783783716	3
1245	48.48	240.2	1.0269	5.14178605950869	11.1195702836889	245	0.0194474579750583	0.0194474579750583	18.3258258363467	3
1246	51.284	247.37	1.0229	5.12233860153363	11.1390177416639	246	0.0165303392787983	0.0165303392787983	18.3423561756255	3
1247	61.555	240.74	1.0195	5.10580826225484	11.1555480809427	247	0	0	18.3423561756255	3
1248	59.117	241.3	1.0195	5.10580826225484	11.1555480809427	248	-0.00486186449376191	0.00486186449376191	18.3472180401192	3
1249	49.407	232.92	1.0205	5.1106701267486	11.150686216449	249	-0.00243093224688273	0.00243093224688273	18.3496489723661	3
1250	26.174	247.24	1.021	5.11310105899548	11.1482552842021	250	-0.00486186449376547	0.00486186449376547	18.3545108368599	3
1251	26.732	234.18	1.022	5.11796292348925	11.1433934197083	251	0.0145855934812946	0.0145855934812946	18.3690964303412	3
1252	10.028	238.99	1.019	5.10337733000795	11.1579790131896	252	-0.00972372898752916	0.00972372898752916	18.3788201593287	3
1253	16.963	248.06	1.021	5.11310105899548	11.1482552842021	253	-0.00923754253815368	0.00923754253815368	18.3880577018668	3
1254	23.552	250.96	1.0229	5.12233860153363	11.1390177416639	254	0.00437567804438821	0.00437567804438821	18.3924333799112	3
1255	21.405	250.74	1.022	5.11796292348925	11.1433934197083	255	0.0189612715256811	0.0189612715256811	18.4113946514369	3
1256	38.387	260.63	1.0181	5.09900165196356	11.162354691234	256	-0.0213922037725638	0.0213922037725638	18.4327868552095	3
1257	39.107	256.11	1.0225	5.12039385573613	11.1409624874614	257	-0.00680661029127094	0.00680661029127094	18.4395934655007	3
1258	41.772	253.69	1.0239	5.1272004660274	11.1341558771702	258	-0.00486186449376191	0.00486186449376191	18.4444553299945	3
1259	33.189	255.06	1.0249	5.13206233052116	11.1292940126764	259	0.0354916108044794	0.0354916108044794	18.479946940799	3
1260	27.377	262.97	1.0176	5.09657071971668	11.1647856234809	260	-0.0238231360194465	0.0238231360194465	18.5037700768184	3
1261	30.354	265.02	1.0225	5.12039385573613	11.1409624874614	261	0.00486186449376547	0.00486186449376547	18.5086319413122	3
1262	24.358	266.92	1.0215	5.11553199124236	11.1458243519552	262	0.00486186449376547	0.00486186449376547	18.513493805806	3
1263	18.223	271.63	1.0205	5.1106701267486	11.150686216449	263	0.0306297463107157	0.0306297463107157	18.5441235521167	3
1264	32.411	264.67	1.0142	5.08004038043788	11.1813159627597	264	-0.0782760183496087	0.0782760183496087	18.6223995704663	3
1265	35.452	270.06	1.0303	5.15831639878749	11.1030399444101	265	0.0121546612344101	0.0121546612344101	18.6345542317007	3
1266	39.937	273.09	1.0278	5.14616173755308	11.1151946056445	266	0.025767881816952	0.025767881816952	18.6603221135177	3
1267	46.817	276	1.0225	5.12039385573613	11.1409624874614	267	-0.0427844075451276	0.0427844075451276	18.7031065210628	3
1268	52.428	267.14	1.0313	5.16317826328126	11.0981780799163	268	-0.00680661029127094	0.00680661029127094	18.7099131313541	3
1269	58.292	261.09	1.0327	5.16998487357253	11.091371469625	269	0.0379225430513657	0.0379225430513657	18.7478356744054	3
1270	57.583	270.31	1.0249	5.13206233052116	11.1292940126764	270	-0.0330606785576002	0.0330606785576002	18.780896352963	3
1271	52.989	269.22	1.0317	5.16512300907876	11.0962333341188	271	0.0354916108044812	0.0354916108044812	18.8163879637675	3
1272	41.328	277.08	1.0244	5.12963139827428	11.1317249449233	272	0.0213922037725638	0.0213922037725638	18.8377801675401	3
1273	34.301	269.64	1.02	5.10823919450172	11.1531171486958	273	0.00680661029127094	0.00680661029127094	18.8445867778313	3
1274	20.597	276.36	1.0186	5.10143258421045	11.1599237589871	274	-0.00680661029127094	0.00680661029127094	18.8513933881226	3
1275	19.606	279.5	1.02	5.10823919450172	11.1531171486958	275	0.00243093224688096	0.00243093224688096	18.8538243203695	3
1276	17.577	276.72	1.0195	5.10580826225484	11.1555480809427	276	0.00680661029127094	0.00680661029127094	18.8606309306608	3
1277	20.889	265.44	1.0181	5.09900165196356	11.162354691234	277	-0.00437567804438643	0.00437567804438643	18.8650066087051	3
1278	17.157	255.31	1.019	5.10337733000795	11.1579790131896	278	-0.0145855934812946	0.0145855934812946	18.8795922021864	3
1279	14.7	249.2	1.022	5.11796292348925	11.1433934197083	279	-0.00243093224688273	0.00243093224688273	18.8820231344333	3
1280	14.625	244.02	1.0225	5.12039385573613	11.1409624874614	280	0.0072927967406482	0.0072927967406482	18.889315931174	3
1281	15.241	250.25	1.021	5.11310105899548	11.1482552842021	281	0.00972372898752916	0.00972372898752916	18.8990396601615	3
1282	10.649	248.24	1.019	5.10337733000795	11.1579790131896	282	-0.00243093224688451	0.00243093224688451	18.9014705924084	3
1283	17.949	240.33	1.0195	5.10580826225484	11.1555480809427	283	-0.00243093224688096	0.00243093224688096	18.9039015246553	3
1284	27.91	245.85	1.02	5.10823919450172	11.1531171486958	284	-0.00486186449376369	0.00486186449376369	18.908763389149	3
1285	25.974	234.51	1.021	5.11310105899548	11.1482552842021	285	0	0	18.908763389149	3
1286	23.368	236.33	1.021	5.11310105899548	11.1482552842021	286	-0.0213922037725656	0.0213922037725656	18.9301555929216	3
1287	29.325	238.97	1.0254	5.13449326276805	11.1268630804295	287	0.0286850005132102	0.0286850005132102	18.9588405934348	3
1288	12.607	235.69	1.0195	5.10580826225484	11.1555480809427	288	0	0	18.9588405934348	3
1289	15.204	235.1	1.0195	5.10580826225484	11.1555480809427	289	-0.0262540682663257	0.0262540682663257	18.9850946617011	3
1290	15.766	230.26	1.0249	5.13206233052116	11.1292940126764	290	0.0262540682663257	0.0262540682663257	19.0113487299675	3
1291	12.978	257.18	1.0195	5.10580826225484	11.1555480809427	291	-0.0145855934812928	0.0145855934812928	19.0259343234488	3
1292	10.523	258.39	1.0225	5.12039385573613	11.1409624874614	292	0	0	19.0259343234488	3
1293	12.72	263.85	1.0225	5.12039385573613	11.1409624874614	293	0	0	19.0259343234488	3
1294	12.692	255.69	1.0225	5.12039385573613	11.1409624874614	294	0.00972372898753093	0.00972372898753093	19.0356580524363	3
1295	22.292	259.93	1.0205	5.1106701267486	11.150686216449	295	-0.0213922037725638	0.0213922037725638	19.0570502562088	3
1296	38.524	256.23	1.0249	5.13206233052116	11.1292940126764	296	0.0238231360194447	0.0238231360194447	19.0808733922283	3
1297	36.021	262.02	1.02	5.10823919450172	11.1531171486958	297	0.00680661029127094	0.00680661029127094	19.0876800025196	3
1298	40.427	261.68	1.0186	5.10143258421045	11.1599237589871	298	-0.0165303392788001	0.0165303392788001	19.1042103417984	3
1299	43.746	271.75	1.022	5.11796292348925	11.1433934197083	299	0.0072927967406482	0.0072927967406482	19.111503138539	3
1300	54.957	276.6	1.0205	5.1106701267486	11.150686216449	300	-0.13321508712915	0.13321508712915	19.2447182256682	3
1301	68.807	275.94	1.0479	5.24388521387775	11.0174711293198	301	-0.111336696907207	0.111336696907207	19.3560549225754	3
1302	79.863	276.02	1.0708	5.35522191078496	10.9061344324126	302	-0.0831378828433742	0.0831378828433742	19.4391928054187	3
1303	87.336	275.53	1.0879	5.43835979362833	10.8229965495692	303	-0.242120851789473	0.242120851789473	19.6813136572082	3
1304	107.78	269.17	1.1377	5.6804806454178	10.5808756977797	304	0.0904306795840206	0.0904306795840206	19.7717443367922	3
1305	100.95	246.68	1.1191	5.59004996583378	10.6713063773638	305	0.48667263582583	0.48667263582583	20.2584169726181	3
1306	91.824	246.18	1.019	5.10337733000795	11.1579790131896	306	-0.358805599639823	0.358805599639823	20.6172225722579	3
1307	86.649	252.42	1.0928	5.46218292964778	10.7991734135498	307	0.0617456790708086	0.0617456790708086	20.6789682513287	3
1308	94.694	254.99	1.0801	5.40043725057697	10.8609190926206	308	-0.0831378828433724	0.0831378828433724	20.7621061341721	3
1309	103.67	258.18	1.0972	5.48357513342034	10.7777812097772	309	-0.308242208904673	0.308242208904673	21.0703483430767	3
1310	110.15	258.64	1.1606	5.79181734232501	10.4695390008725	310	0.398672888488694	0.398672888488694	21.4690212315654	3
1311	103.14	274.03	1.0786	5.39314445383632	10.8682118893612	311	-0.1755133082249	0.1755133082249	21.6445345397903	3
1312	106.87	273.55	1.1147	5.56865776206122	10.6926985811363	312	-0.106961018862821	0.106961018862821	21.7514955586532	3
1313	109.71	272.76	1.1367	5.67561878092404	10.5857375622735	313	-0.0807069505964915	0.0807069505964915	21.8322025092496	3
1314	115.71	270.78	1.1533	5.75632573152053	10.505030611677	314	-0.111822883356583	0.111822883356583	21.9440253926062	3
1315	116.77	264.23	1.1763	5.86814861487711	10.3932077283204	315	0.0262540682663275	0.0262540682663275	21.9702794608726	3
1316	117.02	263.36	1.1709	5.84189454661078	10.4194617965868	316	0.0403534752982466	0.0403534752982466	22.0106329361708	3
1317	109.28	252.38	1.1626	5.80154107131254	10.459815271885	317	0.075845086102726	0.075845086102726	22.0864780222735	3
1318	112.9	244.85	1.147	5.72569598520981	10.5356603579877	318	0.0427844075451276	0.0427844075451276	22.1292624298187	3
1319	101.01	234.41	1.1382	5.68291157766468	10.5784447655329	319	0.0617456790708104	0.0617456790708104	22.1910081088895	3
1320	99.538	236.34	1.1255	5.62116589859387	10.6401904446037	320	-0.0140994070319191	0.0140994070319191	22.2051075159214	3
1321	92.695	237.75	1.1284	5.63526530562579	10.6260910375718	321	0.1755133082249	0.1755133082249	22.3806208241463	3
1322	88.968	231.54	1.0923	5.45975199740089	10.8016043457967	322	0.0855688150902552	0.0855688150902552	22.4661896392365	3
1323	84.772	239.74	1.0747	5.37418318231064	10.8871731608869	323	-0.0452153397920085	0.0452153397920085	22.5114049790285	3
1324	86.585	240.65	1.084	5.41939852210265	10.8419578210949	324	-0.0238231360194465	0.0238231360194465	22.535228115048	3
1325	107.47	238.49	1.0889	5.44322165812209	10.8181346850755	325	-0.111336696907207	0.111336696907207	22.6465648119552	3
1326	103.95	240.45	1.1118	5.5545583550293	10.7067979881683	326	0.0116684747850346	0.0116684747850346	22.6582332867402	3
1327	102.58	241.21	1.1094	5.54288988024427	10.7184664629533	327	0.322827802385964	0.322827802385964	22.9810610891262	3
1328	86.992	246.44	1.043	5.2200620778583	11.0412942653392	328	0.102099154369055	0.102099154369055	23.0831602434953	3
1329	84.108	246.18	1.022	5.11796292348925	11.1433934197083	329	-0.173082375978018	0.173082375978018	23.2562426194733	3
1330	91.746	244.06	1.0576	5.29104529946726	10.9703110437303	330	-0.201767376491228	0.201767376491228	23.4580099959645	3
1331	87.251	236.07	1.0991	5.49281267595849	10.7685436672391	331	0.13029796843289	0.13029796843289	23.5883079643974	3
1332	88.936	233.86	1.0723	5.3625147075256	10.8988416356719	332	-0.605302129473685	0.605302129473685	24.1936100938711	3
1333	138.63	252.43	1.1968	5.96781683699929	10.2935395061983	333	-0.0403534752982448	0.0403534752982448	24.2339635691693	3
1334	146.1	250.03	1.2051	6.00817031229753	10.2531860309	334	0.00243093224688273	0.00243093224688273	24.2363945014162	3
1335	144.19	240.76	1.2046	6.00573938005065	10.2556169631469	335	0.0330606785575984	0.0330606785575984	24.2694551799738	3
1336	138.13	241.99	1.1978	5.97267870149305	10.2886776417045	336	-0.0233369495700693	0.0233369495700693	24.2927921295439	3
1337	135.26	243.92	1.2026	5.99601565106312	10.2653406921344	337	0.189612715256816	0.189612715256816	24.4824048448007	3
1338	122.95	241.99	1.1636	5.8064029358063	10.4549534073912	338	0.154607290901712	0.154607290901712	24.6370121357024	3
1339	124.91	236.01	1.1318	5.65179564490459	10.609560698293	339	-0.0763312725521033	0.0763312725521033	24.7133434082545	3
1340	117.68	237.15	1.1475	5.72812691745669	10.5332294257409	340	-0.102099154369055	0.102099154369055	24.8154425626236	3
1341	121.98	238.13	1.1685	5.83022607182575	10.4311302713718	341	-0.106474832413442	0.106474832413442	24.921917395037	3
1342	129.76	244.25	1.1904	5.93670090423919	10.3246554389584	342	-0.0262540682663293	0.0262540682663293	24.9481714633033	3
1343	139.32	236.35	1.1958	5.96295497250552	10.298401370692	343	0.0238231360194447	0.0238231360194447	24.9719945993228	3
1344	137.15	237.67	1.1909	5.93913183648608	10.3222245067115	344	-0.0593147468239259	0.0593147468239259	25.0313093461467	3
1345	139.69	248.76	1.2031	5.99844658331	10.2629097598875	345	0.0709832216089623	0.0709832216089623	25.1022925677557	3
1346	129.99	254.4	1.1885	5.92746336170104	10.3338929814965	346	-0.0452153397920103	0.0452153397920103	25.1475079075477	3
1347	140.44	234.86	1.1978	5.97267870149305	10.2886776417045	347	-0.0520219500832813	0.0520219500832813	25.199529857631	3
1348	141.42	242.51	1.2085	6.02470065157633	10.2366556916212	348	0.073414153855845	0.073414153855845	25.2729440114868	3
1349	137.26	235.08	1.1934	5.95128649772049	10.3100698454771	349	-0.075845086102726	0.075845086102726	25.3487890975895	3
1350	145.17	241.8	1.209	6.02713158382321	10.2342247593743	350	-0.106961018862821	0.106961018862821	25.4557501164523	3
1351	154.59	245.11	1.231	6.13409260268603	10.1272637405115	351	-0.028198814063833	0.028198814063833	25.4839489305162	3
1352	158.07	247.74	1.2368	6.16229141674987	10.0990649264477	352	0.0306297463107157	0.0306297463107157	25.5145786768269	3
1353	155.81	242.88	1.2305	6.13166167043915	10.1296946727584	353	-0.0831378828433742	0.0831378828433742	25.5977165596703	3
1354	162.35	247.35	1.2476	6.21479955328252	10.046556789915	354	0.163844833439866	0.163844833439866	25.7615613931101	3
1355	167.44	253.34	1.2139	6.05095471984266	10.2104016233549	355	-0.154121104452337	0.154121104452337	25.9156824975625	3
1356	162.67	249.94	1.2456	6.205075824295	10.0562805189026	356	0.168706697933629	0.168706697933629	26.0843891954961	3
1357	159.57	266.06	1.2109	6.03636912636137	10.2249872168362	357	-0.140021697420417	0.140021697420417	26.2244108929165	3
1358	162.3	265.2	1.2397	6.17639082378178	10.0849655194158	358	0.137590765173535	0.137590765173535	26.3620016580901	3
1359	161.96	269.65	1.2114	6.03880005860825	10.2225562845893	359	-0.0831378828433724	0.0831378828433724	26.4451395409334	3
1360	161.09	279.44	1.2285	6.12193794145162	10.1394184017459	360	0.0116684747850346	0.0116684747850346	26.4568080157185	3
1361	149.76	272.98	1.2261	6.11026946666659	10.151086876531	361	-0.0165303392787983	0.0165303392787983	26.4733383549973	3
1362	149.32	270.46	1.2295	6.12679980594539	10.1345565372522	362	0.351512802899174	0.351512802899174	26.8248511578964	3
1363	157.13	278.01	1.1572	5.77528700304621	10.4860693401513	363	-0.152176358654829	0.152176358654829	26.9770275165513	3
1364	156.83	275.85	1.1885	5.92746336170104	10.3338929814965	364	-0.168220511484254	0.168220511484254	27.1452480280355	3
1365	166.69	272.34	1.2231	6.09568387318529	10.1656724700123	365	-0.268374920055802	0.268374920055802	27.4136229480913	3
1366	176.39	276.89	1.2783	6.3640587932411	9.89729754995646	366	-0.140021697420417	0.140021697420417	27.5536446455117	3
1367	193.15	279.27	1.3071	6.50408049066151	9.75727585253604	367	0.00243093224688273	0.00243093224688273	27.5560755777586	3
1368	186.38	276.37	1.3066	6.50164955841463	9.75970678478292	368	-0.0666075435645759	0.0666075435645759	27.6226831213232	3
1369	192.11	273.36	1.3203	6.56825710197921	9.69309924121834	369	0.0520219500832813	0.0520219500832813	27.6747050714065	3
1370	191.51	277.33	1.3096	6.51623515189593	9.74512119130163	370	-0.0116684747850346	0.0116684747850346	27.6863735461915	3
1371	193.02	278.49	1.312	6.52790362668096	9.73345271651659	371	0.209060173231876	0.209060173231876	27.8954337194234	3
1372	167.92	269.71	1.269	6.31884345344908	9.94251288974847	372	-0.152176358654831	0.152176358654831	28.0476100780782	3
1373	183.67	278.02	1.3003	6.47101981210391	9.79033653109364	373	0.0520219500832795	0.0520219500832795	28.0996320281615	3
1374	184.1	270.58	1.2896	6.41899786202063	9.84235848117692	374	-0.111336696907207	0.111336696907207	28.2109687250687	3
1375	194.57	277.14	1.3125	6.53033455892784	9.73102178426971	375	-0.0403534752982448	0.0403534752982448	28.2513222003669	3
1376	191.25	272	1.3208	6.57068803422609	9.69066830897146	376	-0.00486186449376547	0.00486186449376547	28.2561840648607	3
1377	190.77	271.78	1.3218	6.57554989871985	9.6858064444777	377	0.0782760183496087	0.0782760183496087	28.3344600832103	3
1378	187.74	263.31	1.3057	6.49727388037024	9.76408246282731	378	0.0807069505964932	0.0807069505964932	28.4151670338068	3
1379	186.36	255.42	1.2891	6.41656692977375	9.8447894134238	379	0.0238231360194447	0.0238231360194447	28.4389901698263	3
1380	183.73	247.62	1.2842	6.39274379375431	9.86861254944325	380	0.182806104965547	0.182806104965547	28.6217962747918	3
1381	183.42	241.85	1.2466	6.20993768878876	10.0514186544088	381	-0.054452882330164	0.054452882330164	28.676249157122	3
1382	180.83	240.23	1.2578	6.26439057111892	9.99696577207863	382	-0.1093919511097	0.1093919511097	28.7856411082317	3
1383	184.37	232.51	1.2803	6.37378252222862	9.88757382096893	383	0.0807069505964897	0.0807069505964897	28.8663480588282	3
1384	176.38	243.1	1.2637	6.29307557163213	9.96828077156542	384	-0.0189612715256811	0.0189612715256811	28.8853093303538	3
1385	174.39	239.03	1.2676	6.31203684315781	9.94931950003974	385	0.0782760183496087	0.0782760183496087	28.9635853487035	3
1386	175.17	232.87	1.2515	6.23376082480821	10.0275955183893	386	-0.0403534752982448	0.0403534752982448	29.0039388240017	3
1387	176.89	232.81	1.2598	6.27411430010645	9.9872420430911	387	0	0	29.0039388240017	3
1388	177.7	235.34	1.2598	6.27411430010645	9.9872420430911	388	-0.132728900679773	0.132728900679773	29.1366677246815	3
1389	181.05	235.65	1.2871	6.40684320078622	9.85451314241133	389	0.0379225430513621	0.0379225430513621	29.1745902677328	3
1390	183.91	231.59	1.2793	6.36892065773486	9.89243568546269	390	-0.0568838145770432	0.0568838145770432	29.2314740823099	3
1391	186.64	231.46	1.291	6.4258044723119	9.83555187088565	391	0.0568838145770432	0.0568838145770432	29.2883578968869	3
1392	183.18	230.32	1.2793	6.36892065773486	9.89243568546269	392	0.109391951109703	0.109391951109703	29.3977498479966	3
1393	180.95	241.23	1.2568	6.25952870662516	10.0018276365724	393	-0.178430426921159	0.178430426921159	29.5761802749178	3
1394	189.86	232.74	1.2935	6.43795913354632	9.82339720965123	394	0.028685000513212	0.028685000513212	29.604865275431	3
1395	194.78	232.35	1.2876	6.40927413303311	9.85208221016445	395	-0.0262540682663293	0.0262540682663293	29.6311193436973	3
1396	189.77	233.68	1.293	6.43552820129943	9.82582814189812	396	0.0617456790708104	0.0617456790708104	29.6928650227681	3
1397	180.35	236.09	1.2803	6.37378252222862	9.88757382096893	397	0.104530086615938	0.104530086615938	29.7973951093841	3
1398	168.55	244.65	1.2588	6.26925243561269	9.99210390758487	398	-0.00923754253815368	0.00923754253815368	29.8066326519222	3
1399	169.78	243.03	1.2607	6.27848997815084	9.98286636504671	399	0.215866783523145	0.215866783523145	30.0224994354454	3
1400	149	258.85	1.2163	6.06262319462769	10.1987331485699	400	0.00486186449376369	0.00486186449376369	30.0273612999391	3
1401	148.87	265.25	1.2153	6.05776133013393	10.2035950130636	401	-0.0170165257281756	0.0170165257281756	30.0443778256673	3
1402	149.3	262	1.2188	6.07477785586211	10.1865784873354	402	-0.0233369495700693	0.0233369495700693	30.0677147752374	3
1403	157.32	251.72	1.2236	6.09811480543218	10.1632415377654	403	-0.0525081365326567	0.0525081365326567	30.12022291177	3
1404	155.49	256.08	1.2344	6.15062294196483	10.1107334012327	404	-0.0427844075451294	0.0427844075451294	30.1630073193152	3
1405	160.68	261.51	1.2432	6.19340734950996	10.0679489936876	405	0.209060173231876	0.209060173231876	30.372067492547	3
1406	148.9	252.55	1.2002	5.98434717627809	10.2770091669195	406	0.0311159327600929	0.0311159327600929	30.4031834253071	3
1407	140.26	256.28	1.1938	5.95323124351799	10.3081250996796	407	-0.125922290388502	0.125922290388502	30.5291057156956	3
1408	140.45	262.84	1.2197	6.07915353390649	10.1822028092911	408	0.0782760183496087	0.0782760183496087	30.6073817340452	3
1409	143.51	255.9	1.2036	6.00087751555689	10.2604788276407	409	-0.00729279674064642	0.00729279674064642	30.6146745307859	3
1410	139.03	248.58	1.2051	6.00817031229753	10.2531860309	410	0.161413901192983	0.161413901192983	30.7760884319789	3
1411	134.23	237.58	1.1719	5.84675641110455	10.414599932093	411	-0.073414153855845	0.073414153855845	30.8495025858347	3
1412	128.38	247.97	1.187	5.92017056496039	10.3411857782372	412	-0.0262540682663275	0.0262540682663275	30.875756654101	3
1413	132.58	247.27	1.1924	5.94642463322672	10.3149317099708	413	0.0286850005132084	0.0286850005132084	30.9044416546143	3
1414	129.8	250.37	1.1865	5.91773963271351	10.343616710484	414	-0.0690384758114551	0.0690384758114551	30.9734801304257	3
1415	137.29	269.44	1.2007	5.98677810852497	10.2745782346726	415	-0.111336696907207	0.111336696907207	31.0848168273329	3
1416	140.62	263.11	1.2236	6.09811480543218	10.1632415377654	416	0.0165303392787983	0.0165303392787983	31.1013471666117	3
1417	134.85	265.58	1.2202	6.08158446615338	10.1797718770442	417	-0.0165303392787983	0.0165303392787983	31.1178775058905	3
1418	137.8	277.88	1.2236	6.09811480543218	10.1632415377654	418	0.270319665853307	0.270319665853307	31.3881971717438	3
1419	133.78	276.29	1.168	5.82779513957887	10.4335612036187	419	-0.177944240471781	0.177944240471781	31.5661414122156	3
1420	135.95	277.95	1.2046	6.00573938005065	10.2556169631469	420	-0.0782760183496087	0.0782760183496087	31.6444174305652	3
1421	145.57	266.57	1.2207	6.08401539840026	10.1773409447973	421	0.192043647503699	0.192043647503699	31.8364610780689	3
1422	128.49	254.68	1.1812	5.89197175089656	10.369384592301	422	0.138076951622912	0.138076951622912	31.9745380296918	3
1423	122.82	247.97	1.1528	5.75389479927365	10.5074615439239	423	-0.0855688150902569	0.0855688150902569	32.0601068447821	3
1424	126.19	248.14	1.1704	5.8394636143639	10.4218927288336	424	-0.050077204285774	0.050077204285774	32.1101840490678	3
1425	134.42	239.31	1.1807	5.88954081864968	10.3718155245479	425	-0.047160085589514	0.047160085589514	32.1573441346574	3
1426	141.98	232.15	1.1904	5.93670090423919	10.3246554389584	426	-0.114253815603467	0.114253815603467	32.2715979502608	3
1427	149.68	237.02	1.2139	6.05095471984266	10.2104016233549	427	0.0831378828433724	0.0831378828433724	32.3547358331042	3
1428	130.6	232.03	1.1968	5.96781683699929	10.2935395061983	428	0.37290500667174	0.37290500667174	32.7276408397759	3
1429	105.88	231.39	1.1201	5.59491183032755	10.66644451287	429	-0.0311159327600929	0.0311159327600929	32.758756772536	3
1430	96.142	235.92	1.1265	5.62602776308764	10.6353285801099	430	0.429788821248785	0.429788821248785	33.1885455937848	3
1431	83.205	249.1	1.0381	5.19623894183886	11.0651174013587	431	-0.192043647503699	0.192043647503699	33.3805892412885	3
1432	85.755	250.19	1.0776	5.38828258934255	10.873073753855	432	0.229966190555063	0.229966190555063	33.6105554318436	3
1433	77.391	253.64	1.0303	5.15831639878749	11.1030399444101	433	-0.0617456790708104	0.0617456790708104	33.6723011109144	3
1434	80.264	261.8	1.043	5.2200620778583	11.0412942653392	434	-0.0427844075451276	0.0427844075451276	33.7150855184595	3
1435	71.598	259.71	1.0518	5.26284648540343	10.9985098577941	435	0.0213922037725638	0.0213922037725638	33.7364777222321	3
1436	65.375	263.82	1.0474	5.24145428163087	11.0199020615667	436	0.0452153397920103	0.0452153397920103	33.7816930620241	3
1437	71.431	271.39	1.0381	5.19623894183886	11.0651174013587	437	-0.180375172718664	0.180375172718664	33.9620682347428	3
1438	84.729	274.2	1.0752	5.37661411455752	10.88474222864	438	-0.420065092261256	0.420065092261256	34.382133327004	3
1439	111	258.97	1.1616	5.79667920681877	10.4646771363788	439	0.0379225430513639	0.0379225430513639	34.4200558700554	3
1440	109.66	258.09	1.1538	5.75875666376741	10.5025996794301	440	0.0923754253815261	0.0923754253815261	34.5124312954369	3
1441	106.46	262.45	1.1348	5.66638123838589	10.5949751048117	441	0.0831378828433742	0.0831378828433742	34.5955691782803	3
1442	100.49	254.38	1.1177	5.58324335554251	10.678112987655	442	0.15460729090171	0.15460729090171	34.750176469182	3
1443	88.284	230.92	1.0859	5.4286360646408	10.8327202785568	443	-0.111822883356583	0.111822883356583	34.8619993525386	3
1444	88.976	235.96	1.1089	5.54045894799738	10.7208973952002	444	0.270805852302683	0.270805852302683	35.1328052048413	3
1445	68.067	246.98	1.0532	5.2696530956947	10.9917032475029	445	0.1424526296673	0.1424526296673	35.2752578345086	3
1446	63.05	246.28	1.0239	5.1272004660274	11.1341558771702	446	-0.00972372898752738	0.00972372898752738	35.2849815634961	3
1447	62.667	252.01	1.0259	5.13692419501493	11.1244321481826	447	0.0213922037725638	0.0213922037725638	35.3063737672686	3
1448	55.806	241.18	1.0215	5.11553199124236	11.1458243519552	448	0.00729279674064642	0.00729279674064642	35.3136665640093	3
1449	51.099	240.21	1.02	5.10823919450172	11.1531171486958	449	-0.00243093224688096	0.00243093224688096	35.3160974962562	3
1450	44.063	244.24	1.0205	5.1106701267486	11.150686216449	450	0.00243093224688096	0.00243093224688096	35.3185284285031	3
1451	29.717	253.22	1.02	5.10823919450172	11.1531171486958	451	0.00243093224688096	0.00243093224688096	35.3209593607499	3
1452	33.873	259.43	1.0195	5.10580826225484	11.1555480809427	452	-0.0617456790708069	0.0617456790708069	35.3827050398207	3
1453	51.883	262.41	1.0322	5.16755394132564	11.0938024018719	453	0.0709832216089605	0.0709832216089605	35.4536882614297	3
1454	42.989	277.54	1.0176	5.09657071971668	11.1647856234809	454	-0.0709832216089605	0.0709832216089605	35.5246714830387	3
1455	52.979	263.96	1.0322	5.16755394132564	11.0938024018719	455	0.0734141538558433	0.0734141538558433	35.5980856368945	3
1456	67.905	257.95	1.0171	5.0941397874698	11.1672165557278	456	-0.132728900679773	0.132728900679773	35.7308145375743	3
1457	63.655	261.91	1.0444	5.22686868814957	11.034487655048	457	0.0831378828433742	0.0831378828433742	35.8139524204176	3
1458	60.399	260.01	1.0273	5.1437308053062	11.1176255378914	458	-0.0641766113176914	0.0641766113176914	35.8781290317353	3
1459	72.243	255.82	1.0405	5.20790741662389	11.0534489265737	459	-0.147314494161066	0.147314494161066	36.0254435258964	3
1460	83.732	262.62	1.0708	5.35522191078496	10.9061344324126	460	-0.118629493647855	0.118629493647855	36.1440730195443	3
1461	91.287	252.03	1.0952	5.47385140443281	10.7875049387647	461	0.26351305556204	0.26351305556204	36.4075860751063	3
1462	84.204	249.23	1.041	5.21033834887077	11.0510179943268	462	-0.223159580263793	0.223159580263793	36.6307456553701	3
1463	85.242	263.31	1.0869	5.43349792913456	10.827858414063	463	0.0354916108044812	0.0354916108044812	36.6662372661746	3
1464	89.094	233.79	1.0796	5.39800631833008	10.8633500248675	464	-0.341789073911645	0.341789073911645	37.0080263400862	3
1465	109.47	267.74	1.1499	5.73979539224173	10.5215609509558	465	-0.0690384758114568	0.0690384758114568	37.0770648158977	3
1466	114.69	266.06	1.1641	5.80883386805319	10.4525224751444	466	0.133215087129146	0.133215087129146	37.2102799030268	3
1467	106.45	267.98	1.1367	5.67561878092404	10.5857375622735	467	-0.0831378828433724	0.0831378828433724	37.2934177858702	3
1468	128.26	277.1	1.1538	5.75875666376741	10.5025996794301	468	-0.0641766113176914	0.0641766113176914	37.3575943971879	3
1469	127.42	270.68	1.167	5.8229332750851	10.4384230681124	469	-0.00243093224688273	0.00243093224688273	37.3600253294348	3
1470	120.16	273.17	1.1675	5.82536420733198	10.4359921358656	470	0.517788568585923	0.517788568585923	37.8778138980207	3
1471	101.35	271.29	1.061	5.30757563874606	10.9537807044515	471	-0.0238231360194483	0.0238231360194483	37.9016370340401	3
1472	99.078	272.02	1.0659	5.33139877476551	10.929957568432	472	-0.175999494674276	0.175999494674276	38.0776365287144	3
1473	94.526	267.95	1.1021	5.50739826943979	10.7539580737578	473	0.17843042692116	0.17843042692116	38.2560669556356	3
1474	88.937	258.42	1.0654	5.32896784251863	10.9323885006789	474	0.144883561914181	0.144883561914181	38.4009505175498	3
1475	85.622	248.02	1.0356	5.18408428060444	11.0772720625931	475	-0.441943482483195	0.441943482483195	38.842894000033	3
1476	98.324	235.14	1.1265	5.62602776308764	10.6353285801099	476	0.536749840111606	0.536749840111606	39.3796438401446	3
1477	71.446	231.34	1.0161	5.08927792297604	11.1720784202215	477	-0.0403534752982466	0.0403534752982466	39.4199973154428	3
1478	55.696	231.12	1.0244	5.12963139827428	11.1317249449233	478	0.0281988140638347	0.0281988140638347	39.4481961295066	3
1479	73.705	231.2	1.0186	5.10143258421045	11.1599237589871	479	-0.154121104452337	0.154121104452337	39.602317233959	3
1480	77.658	236.99	1.0503	5.25555368866278	11.0058026545348	480	0.0904306795840206	0.0904306795840206	39.692747913543	3
1481	76.793	240.25	1.0317	5.16512300907876	11.0962333341188	481	-0.0807069505964915	0.0807069505964915	39.7734548641395	3
1482	75.116	247.83	1.0483	5.24582995967525	11.0155263835223	482	0.121060425894736	0.121060425894736	39.8945152900342	3
1483	79.934	243.79	1.0234	5.12476953378052	11.136586809417	483	-0.0714694080583378	0.0714694080583378	39.9659846980926	3
1484	76.995	260.61	1.0381	5.19623894183886	11.0651174013587	484	-0.0641766113176914	0.0641766113176914	40.0301613094103	3
1485	80.417	271.36	1.0513	5.26041555315655	11.000940790041	485	0.1424526296673	0.1424526296673	40.1726139390776	3
1486	77	274.17	1.022	5.11796292348925	11.1433934197083	486	-0.363181277684211	0.363181277684211	40.5357952167618	3
1487	91.43	265.15	1.0967	5.48114420117346	10.7802121420241	487	-0.225590512510674	0.225590512510674	40.7613857292724	3
1488	109.48	262.99	1.1431	5.70673471368413	10.5546216295134	488	0.0238231360194465	0.0238231360194465	40.7852088652919	3
1489	117.33	260.55	1.1382	5.68291157766468	10.5784447655329	489	-0.280043394840837	0.280043394840837	41.0652522601327	3
1490	123.66	260.49	1.1958	5.96295497250552	10.298401370692	490	0.0641766113176914	0.0641766113176914	41.1294288714504	3
1491	127.51	257.73	1.1826	5.89877836118783	10.3625779820097	491	0.213435851276262	0.213435851276262	41.3428647227267	3
1492	107.3	267.96	1.1387	5.68534250991157	10.576013833286	492	0.311159327600929	0.311159327600929	41.6540240503276	3
1493	100.28	270.09	1.0747	5.37418318231064	10.8871731608869	493	-0.0286850005132102	0.0286850005132102	41.6827090508408	3
1494	89.649	276.07	1.0806	5.40286818282385	10.8584881603737	494	0.232883309251321	0.232883309251321	41.9155923600921	3
1495	82.632	272.13	1.0327	5.16998487357253	11.091371469625	495	-0.299004666366518	0.299004666366518	42.2145970264587	3
1496	90.813	271.78	1.0942	5.46898953993905	10.7923668032585	496	-0.163844833439864	0.163844833439864	42.3784418598985	3
1497	106.45	249.31	1.1279	5.63283437337891	10.6285219698186	497	0.344220006158528	0.344220006158528	42.7226618660571	3
1498	115.97	256.26	1.0571	5.28861436722038	10.9727419759772	498	-0.501258229307123	0.501258229307123	43.2239200953642	3
1499	119.13	252.57	1.1602	5.7898725965275	10.47148374667	499	-0.0165303392788001	0.0165303392788001	43.240450434643	3
1500	123.68	249.47	1.1636	5.8064029358063	10.4549534073912	500	NA	NA	NA	3
