# Supplementary material for: Assessment of crusting effects on interrill erosion by laser scanning
Source: PeerJ. 2020 Jan 31;8:e8487. doi: 10.7717/peerj.8487 (PMC6996510; doi:10.7717/peerj.8487)
Supplement: Data S1 — Each has two transects and four subplots. [file peerj-08-8487-s001.zip › raw data for uploading/cs5plotb.txt]

x	y	z	cal	h	code	deltah	absh	cumsumh	number
1	258.14	130.6	1.2012	5.98920904077185	10.2507550986531	1	0.0145855934812946	0.0145855934812946	0.0145855934812946	1
2	257.82	139.68	1.1982	5.97462344729056	10.2653406921344	2	0.111336696907207	0.111336696907207	0.125922290388502	1
3	257.55	125.62	1.1753	5.86328675038335	10.3766773890416	3	-0.0996682221221725	0.0996682221221725	0.225590512510674	1
4	253.51	126.72	1.1958	5.96295497250552	10.2770091669195	4	0.199336444244345	0.199336444244345	0.424926956755019	1
5	250.15	117.72	1.1548	5.76361852826118	10.4763456111638	5	-0.168706697933629	0.168706697933629	0.593633654688649	1
6	253.61	119.31	1.1895	5.9323252261948	10.3076389132302	6	0.187667969459312	0.187667969459312	0.781301624147961	1
7	245.8	117.18	1.1509	5.74465725673549	10.4953068826895	7	-0.177944240471781	0.177944240471781	0.959245864619742	1
8	233.86	133.2	1.1875	5.92260149720728	10.3173626422177	8	0.462849499806381	0.462849499806381	1.42209536442612	1
9	232.28	109.73	1.0923	5.45975199740089	10.7802121420241	9	-0.163844833439864	0.163844833439864	1.58594019786599	1
10	231.92	110.85	1.126	5.62359683084076	10.6163673085842	10	-0.0899444931346451	0.0899444931346451	1.67588469100063	1
11	230.2	111.86	1.1445	5.7135413239754	10.5264228154496	11	0.0238231360194483	0.0238231360194483	1.69970782702008	1
12	231.55	96.604	1.1396	5.68971818795595	10.550245951469	12	0.261082123315154	0.261082123315154	1.96078995033523	1
13	233.77	99.447	1.0859	5.4286360646408	10.8113280747842	13	0.0923754253815279	0.0923754253815279	2.05316537571676	1
14	236.54	99.171	1.0669	5.33626063925927	10.9037035001657	14	-0.353457548696682	0.353457548696682	2.40662292441344	1
15	238.47	105.72	1.1396	5.68971818795595	10.550245951469	15	0.137590765173535	0.137590765173535	2.54421368958698	1
16	237.41	116.08	1.1113	5.55212742278242	10.6878367166426	16	-0.163844833439864	0.163844833439864	2.70805852302684	1
17	243.31	121.68	1.145	5.71597225622228	10.5239918832027	17	-0.194960766199959	0.194960766199959	2.9030192892268	1
18	247.86	121.15	1.1851	5.91093302242224	10.3290311170027	18	-0.130297968432888	0.130297968432888	3.03331725765969	1
19	258.32	123.16	1.2119	6.04123099085513	10.1987331485699	19	0.106961018862819	0.106961018862819	3.14027827652251	1
20	260.92	125.91	1.1899	5.93426997199231	10.3056941674327	20	0.0495910178363985	0.0495910178363985	3.18986929435891	1
21	275.89	123.28	1.1797	5.88467895415591	10.3552851852691	21	0.0714694080583378	0.0714694080583378	3.26133870241724	1
22	269.36	112.78	1.165	5.81320954609757	10.4267545933274	22	0.0709832216089623	0.0709832216089623	3.33232192402621	1
23	274.36	111.55	1.1504	5.74222632448861	10.4977378149364	23	0.166275765686748	0.166275765686748	3.49859768971296	1
24	274.63	100.76	1.1162	5.57595055880186	10.6640135806231	24	0.156552036699217	0.156552036699217	3.65514972641217	1
25	269.01	97.539	1.084	5.41939852210265	10.8205656173223	25	0.0165303392787983	0.0165303392787983	3.67168006569097	1
26	260.96	97.482	1.0806	5.40286818282385	10.8370959566011	26	-0.177944240471781	0.177944240471781	3.84962430616275	1
27	264.95	101.35	1.1172	5.58081242329563	10.6591517161294	27	-0.211004919029381	0.211004919029381	4.06062922519213	1
28	271.75	98.671	1.1606	5.79181734232501	10.4481467971	28	0.403534752982457	0.403534752982457	4.46416397817459	1
29	259.4	96.148	1.0776	5.38828258934255	10.8516815500824	29	-0.370474074424857	0.370474074424857	4.83463805259945	1
30	259.16	100.5	1.1538	5.75875666376741	10.4812074756576	30	0.118629493647855	0.118629493647855	4.9532675462473	1
31	256.07	101.95	1.1294	5.64012717011956	10.5998369693054	31	-0.0165303392788019	0.0165303392788019	4.96979788552611	1
32	244.45	101.3	1.1328	5.65665750939836	10.5833066300266	32	-0.0330606785575966	0.0330606785575966	5.0028585640837	1
33	240.07	105.63	1.1396	5.68971818795595	10.550245951469	33	0.141966443217923	0.141966443217923	5.14482500730163	1
34	230.96	105.57	1.1104	5.54775174473803	10.692212394687	34	0.24260703823885	0.24260703823885	5.38743204554047	1
35	236.72	98.503	1.0605	5.30514470649918	10.9348194329258	35	-0.244551784036355	0.244551784036355	5.63198382957683	1
36	233.94	88.351	1.1108	5.54969649053554	10.6902676488895	36	-0.00243093224688273	0.00243093224688273	5.63441476182371	1
37	239.2	91.883	1.1113	5.55212742278242	10.6878367166426	37	0.158982968946102	0.158982968946102	5.79339773076982	1
38	243.53	79.932	1.0786	5.39314445383632	10.8468196855887	38	0.23968991954259	0.23968991954259	6.0330876503124	1
39	238.16	85.186	1.0293	5.15345453429373	11.0865096051313	39	-0.1589829689461	0.1589829689461	6.19207061925851	1
40	235.55	87.524	1.062	5.31243750323983	10.9275266361852	40	-0.1589829689461	0.1589829689461	6.35105358820461	1
41	230.19	84.665	1.0947	5.47142047218593	10.7685436672391	41	0.369987887975482	0.369987887975482	6.72104147618009	1
42	233.41	51.201	1.0186	5.10143258421045	11.1385315552145	42	-0.0140994070319174	0.0140994070319174	6.735140883212	1
43	238.27	61.902	1.0215	5.11553199124236	11.1244321481826	43	-0.45798763531262	0.45798763531262	7.19312851852462	1
44	235.18	75.736	1.1157	5.57351962655498	10.66644451287	44	0.3179659378922	0.3179659378922	7.51109445641682	1
45	238.98	84.137	1.0503	5.25555368866278	10.9844104507622	45	-0.292198056075248	0.292198056075248	7.80329251249207	1
46	240.08	82.884	1.1104	5.54775174473803	10.692212394687	46	0.168706697933629	0.168706697933629	7.9719992104257	1
47	232.69	78.731	1.0757	5.3790450468044	10.8609190926206	47	-0.13029796843289	0.13029796843289	8.10229717885859	1
48	232.05	82.237	1.1025	5.50934301523729	10.7306211241877	48	0.0636904248683159	0.0636904248683159	8.16598760372691	1
49	249.1	99.885	1.0894	5.44565259036897	10.794311549056	49	-0.0403534752982448	0.0403534752982448	8.20634107902515	1
50	242.39	98.881	1.0977	5.48600606566722	10.7539580737578	50	-0.334496277171001	0.334496277171001	8.54083735619615	1
51	243.76	102.83	1.1665	5.82050234283822	10.4194617965868	51	0.0831378828433742	0.0831378828433742	8.62397523903953	1
52	230.32	106.73	1.1494	5.73736445999485	10.5025996794301	52	-0.215866783523145	0.215866783523145	8.83984202256267	1
53	230.81	114.85	1.1938	5.95323124351799	10.286732895907	53	0.0165303392788001	0.0165303392788001	8.85637236184147	1
54	234.53	132.03	1.1904	5.93670090423919	10.3032632351858	54	0.121060425894736	0.121060425894736	8.97743278773621	1
55	231.43	125.29	1.1655	5.81564047834446	10.4243236610805	55	0.0379225430513621	0.0379225430513621	9.01535533078757	1
56	250.91	133.04	1.1577	5.77771793529309	10.4622462041319	56	-0.325258734632847	0.325258734632847	9.34061406542042	1
57	256.19	147.85	1.2246	6.10297666992594	10.136987469499	57	0.0238231360194465	0.0238231360194465	9.36443720143986	1
58	247.89	151.44	1.2197	6.07915353390649	10.1608106055185	58	0.025767881816952	0.025767881816952	9.39020508325682	1
59	250.85	155.1	1.2144	6.05338565208954	10.1865784873354	59	-0.075845086102726	0.075845086102726	9.46605016935954	1
60	246.72	152.29	1.23	6.12923073819227	10.1107334012327	60	0.00729279674064642	0.00729279674064642	9.47334296610019	1
61	238.96	150.28	1.2285	6.12193794145162	10.1180261979734	61	0.073414153855845	0.073414153855845	9.54675711995603	1
62	254.43	147.25	1.2134	6.04852378759578	10.1914403518292	62	-0.0471600855895176	0.0471600855895176	9.59391720554555	1
63	255.3	150.67	1.2231	6.09568387318529	10.1442802662397	63	0.0403534752982466	0.0403534752982466	9.6342706808438	1
64	259.92	144.35	1.2148	6.05533039788705	10.1846337415379	64	0.0165303392787983	0.0165303392787983	9.6508010201226	1
65	265.03	143.71	1.2114	6.03880005860825	10.2011640808167	65	-0.0213922037725638	0.0213922037725638	9.67219322389516	1
66	259.01	164.24	1.2158	6.06019226238081	10.1797718770442	66	-0.379711616963009	0.379711616963009	10.0519048408582	1
67	234.93	169.78	1.2939	6.43990387934382	9.80006026008117	67	0.420065092261256	0.420065092261256	10.4719699331194	1
68	242.66	164.2	1.2075	6.01983878708257	10.2201253523424	68	0.170651443731135	0.170651443731135	10.6426213768506	1
69	235.92	166.91	1.1724	5.84918734335143	10.3907767960736	69	-0.678716283329528	0.678716283329528	11.3213376601801	1
70	237.32	169.01	1.312	6.52790362668096	9.71206051274403	70	0.788108234439232	0.788108234439232	12.1094458946193	1
71	235.53	163.47	1.1499	5.73979539224173	10.5001687471833	71	-0.0855688150902569	0.0855688150902569	12.1950147097096	1
72	233.74	163.63	1.1675	5.82536420733198	10.414599932093	72	-0.287336191581483	0.287336191581483	12.4823509012911	1
73	247.89	153.89	1.2266	6.11270039891347	10.1272637405115	73	0.128353222635383	0.128353222635383	12.6107041239264	1
74	244.57	163.24	1.2002	5.98434717627809	10.2556169631469	74	-0.374849752469245	0.374849752469245	12.9855538763957	1
75	248.04	165.98	1.2773	6.35919692874733	9.88076721067766	75	0.446319160527583	0.446319160527583	13.4318730369233	1
76	242.01	154.32	1.1855	5.91287776821975	10.3270863712052	76	-0.0855688150902552	0.0855688150902552	13.5174418520135	1
77	242.63	156.13	1.2031	5.99844658331	10.241517556115	77	-0.0568838145770449	0.0568838145770449	13.5743256665906	1
78	248.1	145.1	1.2148	6.05533039788705	10.1846337415379	78	0.1424526296673	0.1424526296673	13.7167782962579	1
79	236.75	123.27	1.1855	5.91287776821975	10.3270863712052	79	0.20176737649123	0.20176737649123	13.9185456727491	1
80	233.29	119.51	1.144	5.71111039172852	10.5288537476965	80	-0.213922037725641	0.213922037725641	14.1324677104747	1
81	237.66	126.41	1.188	5.92503242945416	10.3149317099708	81	0.0666075435645759	0.0666075435645759	14.1990752540393	1
82	230.16	130.7	1.1743	5.85842488588958	10.3815392535354	82	-0.23045237700444	0.23045237700444	14.4295276310438	1
83	239.54	141.45	1.2217	6.08887726289402	10.151086876531	83	0.133215087129148	0.133215087129148	14.5627427181729	1
84	238.53	137.45	1.1943	5.95566217576487	10.2843019636601	84	0.232397122801945	0.232397122801945	14.7951398409749	1
85	249.35	135.95	1.1465	5.72326505296293	10.5166990864621	85	0.00243093224688096	0.00243093224688096	14.7975707732217	1
86	247.74	118.43	1.146	5.72083412071605	10.5191300187089	86	0.0116684747850364	0.0116684747850364	14.8092392480068	1
87	240.04	128.19	1.1436	5.70916564593101	10.530798493494	87	-0.237258987295709	0.237258987295709	15.0464982353025	1
88	239.88	125.77	1.1924	5.94642463322672	10.2935395061983	88	-0.0471600855895158	0.0471600855895158	15.093658320892	1
89	256.78	141.33	1.2021	5.99358471881624	10.2463794206088	89	-0.154607290901712	0.154607290901712	15.2482656117937	1
90	260.47	145.04	1.2339	6.14819200971795	10.091772129707	90	0.116198561400971	0.116198561400971	15.3644641731947	1
91	271.29	135.62	1.21	6.03199344831698	10.207970691108	91	0.206629240984993	0.206629240984993	15.5710934141797	1
92	277.12	137.67	1.1675	5.82536420733198	10.414599932093	92	-0.0471600855895158	0.0471600855895158	15.6182534997692	1
93	277.21	146.87	1.1772	5.8725242929215	10.3674398465035	93	0.025767881816952	0.025767881816952	15.6440213815861	1
94	277.92	149.02	1.1719	5.84675641110455	10.3932077283204	94	0.0739003403052205	0.0739003403052205	15.7179217218914	1
95	278.32	132.61	1.1567	5.77285607079933	10.4671080686257	95	-0.121060425894736	0.121060425894736	15.8389821477861	1
96	274.94	124.7	1.1816	5.89391649669407	10.3460476427309	96	0.00437567804438643	0.00437567804438643	15.8433578258305	1
97	248.29	115.49	1.1807	5.88954081864968	10.3504233207753	97	-0.213435851276262	0.213435851276262	16.0567936771067	1
98	249.76	128.31	1.2246	6.10297666992594	10.136987469499	98	0.125922290388502	0.125922290388502	16.1827159674952	1
99	252.39	127.2	1.1987	5.97705437953744	10.2629097598875	99	-0.201767376491228	0.201767376491228	16.3844833439865	1
100	249	129.39	1.2402	6.17882175602867	10.0611423833963	100	0.348595684202916	0.348595684202916	16.7330790281894	1
101	247.65	119.77	1.1685	5.83022607182575	10.4097380675992	101	-0.106474832413442	0.106474832413442	16.8395538606028	1
102	250.22	115.96	1.1904	5.93670090423919	10.3032632351858	102	0.275181530347073	0.275181530347073	17.1147353909499	1
103	249.93	111.23	1.1338	5.66151937389212	10.5784447655329	103	-0.0666075435645759	0.0666075435645759	17.1813429345145	1
104	243.96	86.351	1.1475	5.72812691745669	10.5118372219683	104	0.168706697933629	0.168706697933629	17.3500496324481	1
105	260.13	84.282	1.1128	5.55942021952307	10.6805439199019	105	0.125922290388502	0.125922290388502	17.4759719228366	1
106	260.16	82.928	1.0869	5.43349792913456	10.8064662102904	106	0.228021444757555	0.228021444757555	17.7039933675942	1
107	263.25	84.501	1.04	5.20547648437701	11.034487655048	107	0.0165303392788019	0.0165303392788019	17.720523706873	1
108	261.74	80.545	1.0366	5.18894614509821	11.0510179943268	108	-0.0758450861027278	0.0758450861027278	17.7963687929757	1
109	258.73	79.836	1.0522	5.26479123120094	10.9751729082241	109	0.0899444931346434	0.0899444931346434	17.8863132861103	1
110	248.99	73.118	1.0337	5.17484673806629	11.0651174013587	110	-0.18766796945931	0.18766796945931	18.0739812555696	1
111	247.56	69.753	1.0723	5.3625147075256	10.8774494318994	111	0.166275765686747	0.166275765686747	18.2402570212564	1
112	249.14	72.217	1.0381	5.19623894183886	11.0437251975861	112	-0.282474327087719	0.282474327087719	18.5227313483441	1
113	245.11	72.839	1.0962	5.47871326892657	10.7612508704984	113	0.258651191068273	0.258651191068273	18.7813825394124	1
114	241.48	74.958	1.043	5.2200620778583	11.0199020615667	114	-0.168220511484252	0.168220511484252	18.9496030508966	1
115	239.73	68.837	1.0776	5.38828258934255	10.8516815500824	115	-0.0213922037725656	0.0213922037725656	18.9709952546692	1
116	237.68	88.734	1.082	5.40967479311512	10.8302893463099	116	-0.133215087129146	0.133215087129146	19.1042103417983	1
117	239.41	87.057	1.1094	5.54288988024427	10.6970742591807	117	-0.144883561914183	0.144883561914183	19.2490939037125	1
118	242.55	90.28	1.1392	5.68777344215845	10.5521906972665	118	0.4438882282807	0.4438882282807	19.6929821319932	1
119	235.78	84.796	1.0479	5.24388521387775	10.9960789255472	119	-0.137590765173536	0.137590765173536	19.8305728971668	1
120	236.48	103.06	1.0762	5.38147597905128	10.8584881603737	120	-0.0972372898752898	0.0972372898752898	19.9278101870421	1
121	235.35	92.506	1.0962	5.47871326892657	10.7612508704984	121	0.201767376491228	0.201767376491228	20.1295775635333	1
122	246.76	67.611	1.0547	5.27694589243535	10.9630182469896	122	-0.118629493647855	0.118629493647855	20.2482070571811	1
123	242.43	73.532	1.0791	5.3955753860832	10.8443887533418	123	-0.00486186449376369	0.00486186449376369	20.2530689216749	1
124	237.95	72.99	1.0801	5.40043725057697	10.839526888848	124	0.0213922037725638	0.0213922037725638	20.2744611254475	1
125	246.38	53.878	1.0757	5.3790450468044	10.8609190926206	125	0.270805852302685	0.270805852302685	20.5452669777502	1
126	251.68	56.421	1.02	5.10823919450172	11.1317249449233	126	0.0354916108044812	0.0354916108044812	20.5807585885546	1
127	247.41	51.162	1.0127	5.07274758369724	11.1672165557278	127	-0.0306297463107157	0.0306297463107157	20.6113883348654	1
128	244.63	61.008	1.019	5.10337733000795	11.136586809417	128	-0.396728142691186	0.396728142691186	21.0081164775565	1
129	233.81	78	1.1006	5.50010547269914	10.7398586667258	129	-0.147314494161066	0.147314494161066	21.1554309717176	1
130	246.9	88.789	1.1309	5.6474199668602	10.5925441725648	130	0.351512802899176	0.351512802899176	21.5069437746168	1
131	266.95	87.017	1.0586	5.29590716396103	10.944056975464	131	-0.363181277684211	0.363181277684211	21.870125052301	1
132	270.41	92.526	1.1333	5.65908844164524	10.5808756977797	132	0.230452377004438	0.230452377004438	22.1005774293054	1
133	268.24	97.746	1.0859	5.4286360646408	10.8113280747842	133	-0.119115680097231	0.119115680097231	22.2196931094027	1
134	276.41	102.48	1.1104	5.54775174473803	10.692212394687	134	0.0831378828433742	0.0831378828433742	22.302830992246	1
135	278.97	87.656	1.0933	5.46461386189466	10.7753502775303	135	0.123491358141619	0.123491358141619	22.4263223503877	1
136	275.29	78.452	1.0679	5.34112250375304	10.8988416356719	136	-0.132728900679773	0.132728900679773	22.5590512510674	1
137	277.4	83.08	1.0952	5.47385140443281	10.7661127349922	137	0.213435851276264	0.213435851276264	22.7724871023437	1
138	272.16	73.118	1.0513	5.26041555315655	10.9795485862684	138	-0.0544528823301622	0.0544528823301622	22.8269399846739	1
139	266.24	75.865	1.0625	5.31486843548671	10.9250957039383	139	-0.294142801872756	0.294142801872756	23.1210827865466	1
140	251.26	78.641	1.123	5.60901123735946	10.6309529020655	140	0.149259239958571	0.149259239958571	23.2703420265052	1
141	263.01	91.308	1.0923	5.45975199740089	10.7802121420241	141	-0.116198561400971	0.116198561400971	23.3865405879062	1
142	251.15	108.98	1.1162	5.57595055880186	10.6640135806231	142	-0.0641766113176914	0.0641766113176914	23.4507171992238	1
143	256.32	108.86	1.1294	5.64012717011956	10.5998369693054	143	-0.315535005645319	0.315535005645319	23.7662522048692	1
144	259.42	120.7	1.1943	5.95566217576487	10.2843019636601	144	0.239689919542592	0.239689919542592	24.0059421244118	1
145	258.87	115.41	1.145	5.71597225622228	10.5239918832027	145	-0.21392203772564	0.21392203772564	24.2198641621374	1
146	256.14	113.23	1.189	5.92989429394792	10.3100698454771	146	0.297059920569014	0.297059920569014	24.5169240827064	1
147	251.49	110.45	1.1279	5.63283437337891	10.6071297660461	147	0.0685522893620796	0.0685522893620796	24.5854763720685	1
148	254.19	104.77	1.1138	5.56428208401683	10.6756820554082	148	-0.108905764660326	0.108905764660326	24.6943821367288	1
149	255.16	115.13	1.1362	5.67318784867716	10.5667762907478	149	-0.00729279674064642	0.00729279674064642	24.7016749334695	1
150	254.93	115.25	1.1377	5.6804806454178	10.5594834940072	150	0.152176358654829	0.152176358654829	24.8538512921243	1
151	256.1	107.18	1.1064	5.52830428676297	10.711659852662	151	-0.254275513023885	0.254275513023885	25.1081268051482	1
152	242.62	102.13	1.1587	5.78257979978686	10.4573843396381	152	0.25622025882139	0.25622025882139	25.3643470639696	1
153	244.38	108.54	1.106	5.52635954096547	10.7136045984595	153	-0.363181277684211	0.363181277684211	25.7275283416538	1
154	246.68	115.47	1.1807	5.88954081864968	10.3504233207753	154	0.138076951622914	0.138076951622914	25.8656052932767	1
155	253.04	115.46	1.1523	5.75146386702677	10.4885002723982	155	0.1755133082249	0.1755133082249	26.0411186015016	1
156	265.01	101.17	1.1162	5.57595055880186	10.6640135806231	156	-0.0213922037725638	0.0213922037725638	26.0625108052742	1
157	258.73	103.7	1.1206	5.59734276257443	10.6426213768506	157	0.151690172205452	0.151690172205452	26.2142009774796	1
158	261.82	87.963	1.0894	5.44565259036897	10.794311549056	158	-0.267888733606426	0.267888733606426	26.482089711086	1
159	271.3	97.767	1.1445	5.7135413239754	10.5264228154496	159	0.346650938405412	0.346650938405412	26.8287406494914	1
160	269.94	88.887	1.0732	5.36689038556999	10.873073753855	160	-0.119115680097231	0.119115680097231	26.9478563295887	1
161	269.55	98.146	1.0977	5.48600606566722	10.7539580737578	161	-0.149259239958573	0.149259239958573	27.0971155695472	1
162	263.34	106.52	1.1284	5.63526530562579	10.6046988337992	162	-0.0452153397920085	0.0452153397920085	27.1423309093393	1
163	264.67	114.09	1.1377	5.6804806454178	10.5594834940072	163	-0.111336696907209	0.111336696907209	27.2536676062465	1
164	257.59	115.67	1.1606	5.79181734232501	10.4481467971	164	0.0568838145770449	0.0568838145770449	27.3105514208235	1
165	274.79	108.55	1.1489	5.73493352774797	10.505030611677	165	-0.050077204285774	0.050077204285774	27.3606286251093	1
166	274.44	109.21	1.1592	5.78501073203374	10.4549534073912	166	0.475004161040793	0.475004161040793	27.8356327861501	1
167	279.8	93.619	1.0615	5.31000657099295	10.929957568432	167	-0.420065092261254	0.420065092261254	28.2556978784113	1
168	263.29	107.89	1.1479	5.7300716632542	10.5098924761708	168	0.11376762915409	0.11376762915409	28.3694655075654	1
169	253.81	104.07	1.1245	5.61630403410011	10.6236601053249	169	0.0495910178363985	0.0495910178363985	28.4190565254018	1
170	258.47	93.561	1.1143	5.56671301626371	10.6732511231613	170	0.439512550236312	0.439512550236312	28.8585690756381	1
171	260.11	70.218	1.0239	5.1272004660274	11.1127636733976	171	-0.0739003403052187	0.0739003403052187	28.9324694159433	1
172	262.69	64.36	1.0391	5.20110080633262	11.0388633330924	172	0.102099154369053	0.102099154369053	29.0345685703124	1
173	272.31	55.728	1.0181	5.09900165196356	11.1409624874614	173	-0.0568838145770449	0.0568838145770449	29.0914523848894	1
174	266.93	44.791	1.0298	5.15588546654061	11.0840786728844	174	0.0165303392788001	0.0165303392788001	29.1079827241682	1
175	274.02	47.262	1.0264	5.13935512726181	11.1006090121632	175	-0.0116684747850346	0.0116684747850346	29.1196511989533	1
176	272.65	43.297	1.0288	5.15102360204684	11.0889405373781	176	0.0427844075451276	0.0427844075451276	29.1624356064984	1
177	258.76	31.831	1.02	5.10823919450172	11.1317249449233	177	0.00486186449376547	0.00486186449376547	29.1672974709922	1
178	259.02	39.849	1.019	5.10337733000795	11.136586809417	178	-0.0213922037725656	0.0213922037725656	29.1886896747647	1
179	265.41	47.642	1.0234	5.12476953378052	11.1151946056445	179	-0.0525081365326567	0.0525081365326567	29.2411978112974	1
180	270.54	51.053	1.0342	5.17727767031317	11.0626864691118	180	0.0593147468239277	0.0593147468239277	29.3005125581213	1
181	262.3	63.769	1.022	5.11796292348925	11.1220012159357	181	-0.0140994070319156	0.0140994070319156	29.3146119651532	1
182	261.86	61.992	1.0249	5.13206233052116	11.1079018089038	182	0.0165303392787983	0.0165303392787983	29.331142304432	1
183	250.76	51.259	1.0215	5.11553199124236	11.1244321481826	183	0.0238231360194465	0.0238231360194465	29.3549654404515	1
184	252.53	55.691	1.0166	5.09170885522292	11.1482552842021	184	-0.00486186449376547	0.00486186449376547	29.3598273049452	1
185	237.36	61.001	1.0176	5.09657071971668	11.1433934197083	185	-0.00923754253815368	0.00923754253815368	29.3690648474834	1
186	238.65	60.645	1.0195	5.10580826225484	11.1341558771702	186	-0.0165303392787983	0.0165303392787983	29.3855951867622	1
187	231.96	44.723	1.0229	5.12233860153363	11.1176255378914	187	0	0	29.3855951867622	1
188	230.79	59.058	1.0229	5.12233860153363	11.1176255378914	188	-0.0145855934812928	0.0145855934812928	29.4001807802435	1
189	245.24	60.399	1.0259	5.13692419501493	11.1030399444101	189	0.0403534752982448	0.0403534752982448	29.4405342555417	1
190	238.73	59.134	1.0176	5.09657071971668	11.1433934197083	190	-0.614539672011835	0.614539672011835	30.0550739275536	1
191	230.91	96.799	1.144	5.71111039172852	10.5288537476965	191	0.0996682221221725	0.0996682221221725	30.1547421496757	1
192	232.74	87.461	1.1235	5.61144216960635	10.6285219698186	192	-0.261082123315155	0.261082123315155	30.4158242729909	1
193	231.97	91.656	1.1772	5.8725242929215	10.3674398465035	193	0.448263906325089	0.448263906325089	30.864088179316	1
194	231.28	70.364	1.085	5.42426038659641	10.8157037528286	194	0.268374920055802	0.268374920055802	31.1324630993718	1
195	232.36	64.481	1.0298	5.15588546654061	11.0840786728844	195	-0.270319665853307	0.270319665853307	31.4027827652251	1
196	240.3	69.278	1.0854	5.42620513239392	10.8137590070311	196	-0.0787622047989842	0.0787622047989842	31.4815449700241	1
197	245.61	71.653	1.1016	5.5049673371929	10.7349968022321	197	0.19739169844684	0.19739169844684	31.6789366684709	1
198	258.96	75.324	1.061	5.30757563874606	10.9323885006789	198	0.0661213571151968	0.0661213571151968	31.7450580255861	1
199	259.42	78.615	1.0474	5.24145428163087	10.9985098577941	199	-0.0899444931346451	0.0899444931346451	31.8350025187208	1
200	253.43	72.392	1.0659	5.33139877476551	10.9085653646595	200	0.220728648016912	0.220728648016912	32.0557311667377	1
201	260.76	60.247	1.0205	5.1106701267486	11.1292940126764	201	0.00486186449376191	0.00486186449376191	32.0605930312314	1
202	251.04	45.776	1.0195	5.10580826225484	11.1341558771702	202	-0.0165303392787983	0.0165303392787983	32.0771233705102	1
203	256.1	42.691	1.0229	5.12233860153363	11.1176255378914	203	0.00923754253815368	0.00923754253815368	32.0863609130484	1
204	255.7	45.508	1.021	5.11310105899548	11.1268630804295	204	0.0189612715256811	0.0189612715256811	32.1053221845741	1
205	272.01	33.651	1.0171	5.0941397874698	11.1458243519552	205	-0.0262540682663293	0.0262540682663293	32.1315762528404	1
206	271.45	27.99	1.0225	5.12039385573613	11.1195702836889	206	0.0121546612344119	0.0121546612344119	32.1437309140748	1
207	278.97	16.524	1.02	5.10823919450172	11.1317249449233	207	0.00243093224688096	0.00243093224688096	32.1461618463217	1
208	277.82	12.091	1.0195	5.10580826225484	11.1341558771702	208	0	0	32.1461618463217	1
209	276.76	19.558	1.0195	5.10580826225484	11.1341558771702	209	0	0	32.1461618463217	1
210	273.42	24.469	1.0195	5.10580826225484	11.1341558771702	210	-0.0335468650069739	0.0335468650069739	32.1797087113287	1
211	275.53	36.968	1.0264	5.13935512726181	11.1006090121632	211	0.0262540682663293	0.0262540682663293	32.205962779595	1
212	278.85	41.484	1.021	5.11310105899548	11.1268630804295	212	-0.00486186449376547	0.00486186449376547	32.2108246440888	1
213	275.53	65.295	1.022	5.11796292348925	11.1220012159357	213	-0.00243093224688273	0.00243093224688273	32.2132555763356	1
214	266.08	56.51	1.0225	5.12039385573613	11.1195702836889	214	0.0170165257281774	0.0170165257281774	32.2302721020638	1
215	259.35	54.89	1.019	5.10337733000795	11.136586809417	215	-0.00243093224688451	0.00243093224688451	32.2327030343107	1
216	278.16	44.481	1.0195	5.10580826225484	11.1341558771702	216	0.00437567804438999	0.00437567804438999	32.2370787123551	1
217	272.99	12.932	1.0186	5.10143258421045	11.1385315552145	217	-0.00194474579750548	0.00194474579750548	32.2390234581526	1
218	275.87	17.313	1.019	5.10337733000795	11.136586809417	218	-0.00972372898752916	0.00972372898752916	32.2487471871401	1
219	266.23	13.302	1.021	5.11310105899548	11.1268630804295	219	-0.00243093224688273	0.00243093224688273	32.251178119387	1
220	263.62	14.45	1.0215	5.11553199124236	11.1244321481826	220	0.0121546612344119	0.0121546612344119	32.2633327806214	1
221	263.37	42.284	1.019	5.10337733000795	11.136586809417	221	0.00194474579750548	0.00194474579750548	32.2652775264189	1
222	262.24	43.609	1.0186	5.10143258421045	11.1385315552145	222	-0.0354916108044812	0.0354916108044812	32.3007691372234	1
223	275.61	35.286	1.0259	5.13692419501493	11.1030399444101	223	0.0238231360194465	0.0238231360194465	32.3245922732429	1
224	273.2	26.48	1.021	5.11310105899548	11.1268630804295	224	0	0	32.3245922732429	1
225	269.13	14.45	1.021	5.11310105899548	11.1268630804295	225	0.0116684747850346	0.0116684747850346	32.3362607480279	1
226	257.2	11.233	1.0186	5.10143258421045	11.1385315552145	226	-0.00194474579750548	0.00194474579750548	32.3382054938254	1
227	254.94	22.727	1.019	5.10337733000795	11.136586809417	227	-0.00486186449376547	0.00486186449376547	32.3430673583192	1
228	255.56	18.186	1.02	5.10823919450172	11.1317249449233	228	0	0	32.3430673583192	1
229	268.41	18.754	1.02	5.10823919450172	11.1317249449233	229	-0.0213922037725638	0.0213922037725638	32.3644595620917	1
230	267.07	11.768	1.0244	5.12963139827428	11.1103327411507	230	0.00486186449376369	0.00486186449376369	32.3693214265855	1
231	266	21.286	1.0234	5.12476953378052	11.1151946056445	231	0.0116684747850364	0.0116684747850364	32.3809899013705	1
232	259.02	26.975	1.021	5.11310105899548	11.1268630804295	232	-0.00243093224688273	0.00243093224688273	32.3834208336174	1
233	255.12	33.789	1.0215	5.11553199124236	11.1244321481826	233	-0.13029796843289	0.13029796843289	32.5137188020503	1
234	240.02	54.871	1.0483	5.24582995967525	10.9941341797497	234	0.140021697420417	0.140021697420417	32.6537404994707	1
235	245.91	42.724	1.0195	5.10580826225484	11.1341558771702	235	-0.0189612715256811	0.0189612715256811	32.6727017709964	1
236	241.18	42.005	1.0234	5.12476953378052	11.1151946056445	236	0.00243093224688273	0.00243093224688273	32.6751327032433	1
237	231.03	24.772	1.0229	5.12233860153363	11.1176255378914	237	0.0116684747850364	0.0116684747850364	32.6868011780283	1
238	239.08	15.287	1.0205	5.1106701267486	11.1292940126764	238	0	0	32.6868011780283	1
239	238.09	18.791	1.0205	5.1106701267486	11.1292940126764	239	0	0	32.6868011780283	1
240	244.21	21.761	1.0205	5.1106701267486	11.1292940126764	240	-0.00243093224688273	0.00243093224688273	32.6892321102752	1
241	239.37	13.181	1.021	5.11310105899548	11.1268630804295	241	-0.0116684747850364	0.0116684747850364	32.7009005850602	1
242	234.84	10.551	1.0234	5.12476953378052	11.1151946056445	242	-0.00243093224688273	0.00243093224688273	32.7033315173071	1
243	236.57	13.809	1.0239	5.1272004660274	11.1127636733976	243	0.0165303392788019	0.0165303392788019	32.7198618565859	1
244	233.06	18.046	1.0205	5.1106701267486	11.1292940126764	244	-0.00243093224688273	0.00243093224688273	32.7222927888328	1
245	238.17	22.782	1.021	5.11310105899548	11.1268630804295	245	0.0140994070319156	0.0140994070319156	32.7363921958647	1
246	250.01	18.107	1.0181	5.09900165196356	11.1409624874614	246	-0.00437567804438643	0.00437567804438643	32.7407678739091	1
247	252.15	13.971	1.019	5.10337733000795	11.136586809417	247	-0.0262540682663293	0.0262540682663293	32.7670219421754	1
248	279.16	10.624	1.0244	5.12963139827428	11.1103327411507	248	0	0	32.7670219421754	1
249	276.99	20.654	1.0244	5.12963139827428	11.1103327411507	249	0.00729279674064642	0.00729279674064642	32.7743147389161	1
250	274.71	17.975	1.0229	5.12233860153363	11.1176255378914	250	-0.00972372898752738	0.00972372898752738	32.7840384679036	1
251	279.27	23.016	1.0249	5.13206233052116	11.1079018089038	251	0.00486186449376191	0.00486186449376191	32.7889003323974	1
252	270.55	38.134	1.0239	5.1272004660274	11.1127636733976	252	0.0213922037725638	0.0213922037725638	32.8102925361699	1
253	261.3	36.905	1.0195	5.10580826225484	11.1341558771702	253	-0.121060425894736	0.121060425894736	32.9313529620647	1
254	274.19	44.915	1.0444	5.22686868814957	11.0130954512754	254	0.0685522893620814	0.0685522893620814	32.9999052514268	1
255	272.55	46.733	1.0303	5.15831639878749	11.0816477406375	255	-0.0257678818169538	0.0257678818169538	33.0256731332437	1
256	266.9	52.595	1.0356	5.18408428060444	11.0558798588205	256	0.0758450861027278	0.0758450861027278	33.1015182193464	1
257	279.24	50.975	1.02	5.10823919450172	11.1317249449233	257	-0.0714694080583378	0.0714694080583378	33.1729876274048	1
258	273.78	56.292	1.0347	5.17970860256006	11.0602555368649	258	0.0641766113176914	0.0641766113176914	33.2371642387225	1
259	267.59	53.655	1.0215	5.11553199124236	11.1244321481826	259	-0.0923754253815261	0.0923754253815261	33.329539664104	1
260	274.28	55.925	1.0405	5.20790741662389	11.0320567228011	260	0.0972372898752916	0.0972372898752916	33.4267769539793	1
261	277.83	56.796	1.0205	5.1106701267486	11.1292940126764	261	-0.0116684747850364	0.0116684747850364	33.4384454287643	1
262	274.26	64.463	1.0229	5.12233860153363	11.1176255378914	262	0.0116684747850364	0.0116684747850364	33.4501139035494	1
263	268.86	65.283	1.0205	5.1106701267486	11.1292940126764	263	-0.20176737649123	0.20176737649123	33.6518812800406	1
264	266.13	59.532	1.062	5.31243750323983	10.9275266361852	264	-0.106961018862819	0.106961018862819	33.7588422989034	1
265	266.98	89.673	1.084	5.41939852210265	10.8205656173223	265	0	0	33.7588422989034	1
266	268.73	89.929	1.084	5.41939852210265	10.8205656173223	266	-0.0666075435645741	0.0666075435645741	33.825449842468	1
267	263.76	76.648	1.0977	5.48600606566722	10.7539580737578	267	0.375335938918623	0.375335938918623	34.2007857813866	1
268	266.79	71.884	1.0205	5.1106701267486	11.1292940126764	268	0.00243093224688096	0.00243093224688096	34.2032167136335	1
269	273.86	64.456	1.02	5.10823919450172	11.1317249449233	269	0.0165303392788001	0.0165303392788001	34.2197470529123	1
270	271.73	66.921	1.0166	5.09170885522292	11.1482552842021	270	-0.0189612715256811	0.0189612715256811	34.238708324438	1
271	270.99	70.976	1.0205	5.1106701267486	11.1292940126764	271	0.00486186449376191	0.00486186449376191	34.2435701889317	1
272	278.4	60.877	1.0195	5.10580826225484	11.1341558771702	272	0.00243093224688451	0.00243093224688451	34.2460011211786	1
273	275.89	56.861	1.019	5.10337733000795	11.136586809417	273	-0.00243093224688451	0.00243093224688451	34.2484320534255	1
274	271.77	55.997	1.0195	5.10580826225484	11.1341558771702	274	-0.00972372898752738	0.00972372898752738	34.258155782413	1
275	270.64	58.772	1.0215	5.11553199124236	11.1244321481826	275	-0.00680661029127094	0.00680661029127094	34.2649623927043	1
276	262.43	46.51	1.0229	5.12233860153363	11.1176255378914	276	0.0209060173231883	0.0209060173231883	34.2858684100275	1
277	259.52	56.692	1.0186	5.10143258421045	11.1385315552145	277	-0.118629493647855	0.118629493647855	34.4044979036753	1
278	275.69	55.099	1.043	5.2200620778583	11.0199020615667	278	0.0427844075451276	0.0427844075451276	34.4472823112205	1
279	272.68	60.992	1.0342	5.17727767031317	11.0626864691118	279	0.0666075435645759	0.0666075435645759	34.513889854785	1
280	279.81	53.776	1.0205	5.1106701267486	11.1292940126764	280	-0.00486186449376547	0.00486186449376547	34.5187517192788	1
281	279.83	38.74	1.0215	5.11553199124236	11.1244321481826	281	0.0121546612344119	0.0121546612344119	34.5309063805132	1
282	274.24	35.788	1.019	5.10337733000795	11.136586809417	282	-0.00486186449376547	0.00486186449376547	34.535768245007	1
283	270.77	27.18	1.02	5.10823919450172	11.1317249449233	283	-0.0213922037725638	0.0213922037725638	34.5571604487795	1
284	263.43	26.494	1.0244	5.12963139827428	11.1103327411507	284	0.0116684747850346	0.0116684747850346	34.5688289235646	1
285	264.86	15.406	1.022	5.11796292348925	11.1220012159357	285	0.0121546612344101	0.0121546612344101	34.580983584799	1
286	263.88	18.999	1.0195	5.10580826225484	11.1341558771702	286	-0.00729279674064465	0.00729279674064465	34.5882763815396	1
287	261.92	13.269	1.021	5.11310105899548	11.1268630804295	287	-0.028685000513212	0.028685000513212	34.6169613820528	1
288	250.98	13.501	1.0269	5.14178605950869	11.0981780799163	288	0.0170165257281756	0.0170165257281756	34.633977907781	1
289	254.1	10.42	1.0234	5.12476953378052	11.1151946056445	289	0.0165303392788001	0.0165303392788001	34.6505082470598	1
290	244.99	19.131	1.02	5.10823919450172	11.1317249449233	290	-0.0354916108044812	0.0354916108044812	34.6859998578643	1
291	255.58	23.784	1.0273	5.1437308053062	11.0962333341188	291	0.0403534752982466	0.0403534752982466	34.7263533331625	1
292	237.02	22.482	1.019	5.10337733000795	11.136586809417	292	0.0116684747850346	0.0116684747850346	34.7380218079476	1
293	232.35	20.793	1.0166	5.09170885522292	11.1482552842021	293	0.00243093224688273	0.00243093224688273	34.7404527401945	1
294	254.61	10.67	1.0161	5.08927792297604	11.150686216449	294	-0.0525081365326585	0.0525081365326585	34.7929608767271	1
295	253.51	10.624	1.0269	5.14178605950869	11.0981780799163	295	0.0427844075451276	0.0427844075451276	34.8357452842723	1
296	262.83	10.121	1.0181	5.09900165196356	11.1409624874614	296	-0.00243093224688096	0.00243093224688096	34.8381762165191	1
297	256.61	11.381	1.0186	5.10143258421045	11.1385315552145	297	-0.0306297463107157	0.0306297463107157	34.8688059628299	1
298	254.97	18.76	1.0249	5.13206233052116	11.1079018089038	298	0.00729279674064465	0.00729279674064465	34.8760987595705	1
299	258.51	39.43	1.0234	5.12476953378052	11.1151946056445	299	-0.0121546612344101	0.0121546612344101	34.8882534208049	1
300	257.82	38.02	1.0259	5.13692419501493	11.1030399444101	300	0.0165303392787983	0.0165303392787983	34.9047837600837	1
301	271.11	40.858	1.0225	5.12039385573613	11.1195702836889	301	-0.0281988140638347	0.0281988140638347	34.9329825741475	1
302	270.37	48.916	1.0283	5.14859266979996	11.091371469625	302	-0.0904306795840188	0.0904306795840188	35.0234132537316	1
303	266.89	65.315	1.0469	5.23902334938398	11.000940790041	303	0.128353222635385	0.128353222635385	35.1517664763669	1
304	263.55	60.14	1.0205	5.1106701267486	11.1292940126764	304	0	0	35.1517664763669	1
305	263.92	72.543	1.0205	5.1106701267486	11.1292940126764	305	-0.00972372898753093	0.00972372898753093	35.1614902053545	1
306	261.42	69.943	1.0225	5.12039385573613	11.1195702836889	306	0.0121546612344119	0.0121546612344119	35.1736448665889	1
307	260.12	64.989	1.02	5.10823919450172	11.1317249449233	307	0.00680661029127094	0.00680661029127094	35.1804514768802	1
308	251.35	65.162	1.0186	5.10143258421045	11.1385315552145	308	-0.0189612715256828	0.0189612715256828	35.1994127484058	1
309	243.04	51.397	1.0225	5.12039385573613	11.1195702836889	309	0.0121546612344119	0.0121546612344119	35.2115674096403	1
310	234.21	43.773	1.02	5.10823919450172	11.1317249449233	310	-0.00486186449376369	0.00486186449376369	35.216429274134	1
311	230.68	39.324	1.021	5.11310105899548	11.1268630804295	311	0.0286850005132102	0.0286850005132102	35.2451142746472	1
312	230.03	37.153	1.0151	5.08441605848227	11.1555480809427	312	-0.0213922037725656	0.0213922037725656	35.2665064784198	1
313	242.82	30.445	1.0195	5.10580826225484	11.1341558771702	313	-0.0238231360194447	0.0238231360194447	35.2903296144392	1
314	258.26	43.008	1.0244	5.12963139827428	11.1103327411507	314	0.00243093224688096	0.00243093224688096	35.2927605466861	1
315	250.54	41.303	1.0239	5.1272004660274	11.1127636733976	315	0.0213922037725638	0.0213922037725638	35.3141527504587	1
316	254.18	46.331	1.0195	5.10580826225484	11.1341558771702	316	-0.0165303392787983	0.0165303392787983	35.3306830897375	1
317	247.3	42.787	1.0229	5.12233860153363	11.1176255378914	317	-0.00972372898752738	0.00972372898752738	35.340406818725	1
318	244.09	42.252	1.0249	5.13206233052116	11.1079018089038	318	0.0286850005132102	0.0286850005132102	35.3690918192382	1
319	261.58	57.103	1.019	5.10337733000795	11.136586809417	319	-0.0213922037725656	0.0213922037725656	35.3904840230108	1
320	254.07	65.106	1.0234	5.12476953378052	11.1151946056445	320	-0.232883309251319	0.232883309251319	35.6233673322621	1
321	248.37	56.198	1.0713	5.35765284303184	10.8823112963932	321	0.0617456790708086	0.0617456790708086	35.6851130113329	1
322	244.31	53.948	1.0586	5.29590716396103	10.944056975464	322	0.180375172718664	0.180375172718664	35.8654881840516	1
323	243.44	52.895	1.0215	5.11553199124236	11.1244321481826	323	-0.00680661029127094	0.00680661029127094	35.8722947943428	1
324	241.72	48.952	1.0229	5.12233860153363	11.1176255378914	324	0.0165303392787983	0.0165303392787983	35.8888251336216	1
325	236.18	49.291	1.0195	5.10580826225484	11.1341558771702	325	0.0116684747850364	0.0116684747850364	35.9004936084067	1
326	234.73	28.773	1.0171	5.0941397874698	11.1458243519552	326	-0.0092375425381519	0.0092375425381519	35.9097311509448	1
327	234.63	22.434	1.019	5.10337733000795	11.136586809417	327	-0.0121546612344119	0.0121546612344119	35.9218858121792	1
328	243.34	23.999	1.0215	5.11553199124236	11.1244321481826	328	0.00729279674064642	0.00729279674064642	35.9291786089199	1
329	251.1	29.076	1.02	5.10823919450172	11.1317249449233	329	-0.00243093224688096	0.00243093224688096	35.9316095411668	1
330	244.63	32.797	1.0205	5.1106701267486	11.1292940126764	330	0	0	35.9316095411668	1
331	236.3	26.478	1.0205	5.1106701267486	11.1292940126764	331	0.00729279674064642	0.00729279674064642	35.9389023379074	1
332	252.06	40.592	1.019	5.10337733000795	11.136586809417	332	0.00194474579750548	0.00194474579750548	35.9408470837049	1
333	264.28	22.866	1.0186	5.10143258421045	11.1385315552145	333	-0.0092375425381519	0.0092375425381519	35.9500846262431	1
334	272.65	27.965	1.0205	5.1106701267486	11.1292940126764	334	-0.0116684747850364	0.0116684747850364	35.9617531010281	1
335	266.52	25.476	1.0229	5.12233860153363	11.1176255378914	335	0.0209060173231883	0.0209060173231883	35.9826591183513	1
336	263.97	26.337	1.0186	5.10143258421045	11.1385315552145	336	-0.00680661029127094	0.00680661029127094	35.9894657286426	1
337	252.28	28.476	1.02	5.10823919450172	11.1317249449233	337	-0.0165303392788001	0.0165303392788001	36.0059960679214	1
338	252.7	51.806	1.0234	5.12476953378052	11.1151946056445	338	0.00437567804438821	0.00437567804438821	36.0103717459658	1
339	253.34	47.531	1.0225	5.12039385573613	11.1195702836889	339	0.0238231360194465	0.0238231360194465	36.0341948819852	1
340	246.14	49.277	1.0176	5.09657071971668	11.1433934197083	340	-0.206629240984993	0.206629240984993	36.2408241229702	1
341	250.4	63.27	1.0601	5.30319996070167	10.9367641787233	341	-0.25622025882139	0.25622025882139	36.4970443817916	1
342	253.19	78.4	1.1128	5.55942021952307	10.6805439199019	342	-0.0690384758114568	0.0690384758114568	36.566082857603	1
343	256.2	84.072	1.127	5.62845869533452	10.6115054440905	343	0.458473821761995	0.458473821761995	37.024556679365	1
344	266.09	82.571	1.0327	5.16998487357253	11.0699792658525	344	-0.239689919542592	0.239689919542592	37.2642465989076	1
345	264.36	77.795	1.082	5.40967479311512	10.8302893463099	345	-0.0549390687795377	0.0549390687795377	37.3191856676872	1
346	272.18	81.015	1.0933	5.46461386189466	10.7753502775303	346	0.130784154882265	0.130784154882265	37.4499698225694	1
347	270.7	89.852	1.0664	5.33382970701239	10.9061344324126	347	-0.0996682221221725	0.0996682221221725	37.5496380446916	1
348	277.69	91.639	1.0869	5.43349792913456	10.8064662102904	348	-0.0739003403052223	0.0739003403052223	37.6235383849968	1
349	266.25	91.952	1.1021	5.50739826943979	10.7325658699852	349	0.202253562940605	0.202253562940605	37.8257919479374	1
350	270.84	85.033	1.0605	5.30514470649918	10.9348194329258	350	-0.0690384758114568	0.0690384758114568	37.8948304237489	1
351	273.25	86.383	1.0747	5.37418318231064	10.8657809571143	351	-0.0879997473371361	0.0879997473371361	37.982830171086	1
352	265	92.623	1.0928	5.46218292964778	10.7777812097772	352	-0.0831378828433742	0.0831378828433742	38.0659680539294	1
353	267.54	93.47	1.1099	5.54532081249115	10.6946433269338	353	-0.201767376491228	0.201767376491228	38.2677354304206	1
354	254.92	101.66	1.1514	5.74708818898238	10.4928759504426	354	0.0189612715256811	0.0189612715256811	38.2866967019463	1
355	264.22	102.48	1.1475	5.72812691745669	10.5118372219683	355	0.218783902219403	0.218783902219403	38.5054806041657	1
356	255.54	99.475	1.1025	5.50934301523729	10.7306211241877	356	-0.125922290388502	0.125922290388502	38.6314028945542	1
357	257.44	94.59	1.1284	5.63526530562579	10.6046988337992	357	0.228021444757559	0.228021444757559	38.8594243393118	1
358	254.29	89.895	1.0815	5.40724386086824	10.8327202785568	358	-0.0286850005132102	0.0286850005132102	38.888109339825	1
359	261.07	90.113	1.0874	5.43592886138145	10.8040352780435	359	0.0520219500832795	0.0520219500832795	38.9401312899083	1
360	263.39	87.409	1.0767	5.38390691129817	10.8560572281268	360	-0.180375172718664	0.180375172718664	39.1205064626269	1
361	258.17	87.652	1.1138	5.56428208401683	10.6756820554082	361	0.157038223148595	0.157038223148595	39.2775446857755	1
362	254.31	90.259	1.0815	5.40724386086824	10.8327202785568	362	0.0923754253815261	0.0923754253815261	39.3699201111571	1
363	237.66	97.88	1.0625	5.31486843548671	10.9250957039383	363	-0.0306297463107175	0.0306297463107175	39.4005498574678	1
364	238.64	95.851	1.0688	5.34549818179743	10.8944659576276	364	-0.152176358654829	0.152176358654829	39.5527262161226	1
365	233.42	102.63	1.1001	5.49767454045226	10.7422895989727	365	-0.154121104452337	0.154121104452337	39.7068473205749	1
366	244.96	105.31	1.1318	5.65179564490459	10.5881684945204	366	0.0875135608877624	0.0875135608877624	39.7943608814627	1
367	252.61	97.024	1.1138	5.56428208401683	10.6756820554082	367	-0.1920436475037	0.1920436475037	39.9864045289664	1
368	253.35	113.94	1.1533	5.75632573152053	10.4836384079045	368	-0.104530086615938	0.104530086615938	40.0909346155823	1
369	251.44	116.77	1.1748	5.86085581813647	10.3791083212885	369	0.140021697420419	0.140021697420419	40.2309563130027	1
370	254.03	115.76	1.146	5.72083412071605	10.5191300187089	370	-0.358319413190445	0.358319413190445	40.5892757261932	1
371	258.64	135.65	1.2197	6.07915353390649	10.1608106055185	371	0.185237037212429	0.185237037212429	40.7745127634056	1
372	250.09	144.79	1.1816	5.89391649669407	10.3460476427309	372	-0.194960766199959	0.194960766199959	40.9694735296056	1
373	256.48	147.55	1.2217	6.08887726289402	10.151086876531	373	-0.0948063576284088	0.0948063576284088	41.064279887234	1
374	267.91	158.69	1.2412	6.18368362052243	10.0562805189026	374	0.128353222635385	0.128353222635385	41.1926331098694	1
375	265.32	135.15	1.2148	6.05533039788705	10.1846337415379	375	0.180375172718664	0.180375172718664	41.373008282588	1
376	263.66	129.47	1.1777	5.87495522516838	10.3650089142566	376	-0.0121546612344101	0.0121546612344101	41.3851629438225	1
377	267.6	128.04	1.1802	5.88710988640279	10.3528542530222	377	0.251844580777	0.251844580777	41.6370075245995	1
378	261.35	118.63	1.1284	5.63526530562579	10.6046988337992	378	-0.166275765686745	0.166275765686745	41.8032832902862	1
379	255.32	109.63	1.1626	5.80154107131254	10.4384230681124	379	0.0452153397920085	0.0452153397920085	41.8484986300782	1
380	241.68	130.93	1.1533	5.75632573152053	10.4836384079045	380	-0.360750345437328	0.360750345437328	42.2092489755155	1
381	245.22	135.53	1.2275	6.11707607695786	10.1228880624671	381	-0.211491105478757	0.211491105478757	42.4207400809943	1
382	242.06	140.26	1.271	6.32856718243661	9.91139695698837	382	0.249413648530121	0.249413648530121	42.6701537295244	1
383	239.8	141.08	1.2197	6.07915353390649	10.1608106055185	383	0.161413901192981	0.161413901192981	42.8315676307174	1
384	245.18	127.55	1.1865	5.91773963271351	10.3222245067115	384	-0.254275513023883	0.254275513023883	43.0858431437413	1
385	246.7	139.28	1.2388	6.1720151457374	10.0679489936876	385	0.118629493647854	0.118629493647854	43.2044726373891	1
386	252.14	141.01	1.2144	6.05338565208954	10.1865784873354	386	-0.1589829689461	0.1589829689461	43.3634556063352	1
387	255.9	154	1.2471	6.21236862103564	10.0275955183893	387	0.0714694080583396	0.0714694080583396	43.4349250143936	1
388	252.35	152.82	1.2324	6.1408992129773	10.0990649264477	388	-0.0121546612344119	0.0121546612344119	43.447079675628	1
389	254.17	154.91	1.2349	6.15305387421172	10.0869102652133	389	-0.0661213571151968	0.0661213571151968	43.5132010327432	1
390	264.16	154.57	1.2485	6.21917523132691	10.0207889080981	390	0.11376762915409	0.11376762915409	43.6269686618973	1
391	267.8	170.57	1.2251	6.10540760217282	10.1345565372522	391	0.0714694080583378	0.0714694080583378	43.6984380699556	1
392	277.41	169.88	1.2104	6.03393819411448	10.2060259453105	392	-0.0928616118309016	0.0928616118309016	43.7912996817865	1
393	269.65	161.86	1.2295	6.12679980594539	10.1131643334796	393	-0.213435851276264	0.213435851276264	44.0047355330628	1
394	266.91	165.17	1.2734	6.34023565722165	9.89972848220334	394	0.106474832413443	0.106474832413443	44.1112103654762	1
395	273.98	146.58	1.2515	6.23376082480821	10.0062033146168	395	0.185237037212429	0.185237037212429	44.2964474026886	1
396	279	140.24	1.2134	6.04852378759578	10.1914403518292	396	0.152176358654829	0.152176358654829	44.4486237613435	1
397	278.96	144.53	1.1821	5.89634742894095	10.343616710484	397	-0.244551784036355	0.244551784036355	44.6931755453798	1
398	274.2	141.57	1.2324	6.1408992129773	10.0990649264477	398	0.242120851789473	0.242120851789473	44.9352963971693	1
399	273.4	136.53	1.1826	5.89877836118783	10.3411857782372	399	0.0855688150902552	0.0855688150902552	45.0208652122596	1
400	275.54	138.18	1.165	5.81320954609757	10.4267545933274	400	-0.182806104965545	0.182806104965545	45.2036713172251	1
401	278.45	136.21	1.2026	5.99601565106312	10.2439484883619	401	0.102099154369055	0.102099154369055	45.3057704715942	1
402	279.39	125.99	1.1816	5.89391649669407	10.3460476427309	402	0.0281988140638347	0.0281988140638347	45.333969285658	1
403	271.09	116.04	1.1758	5.86571768263023	10.3742464567948	403	0.0855688150902552	0.0855688150902552	45.4195381007482	1
404	275.6	117.43	1.1582	5.78014886753997	10.459815271885	404	-0.144883561914185	0.144883561914185	45.5644216626624	1
405	279.66	125.46	1.188	5.92503242945416	10.3149317099708	405	-0.173082375978016	0.173082375978016	45.7375040386405	1
406	262.36	164.53	1.2236	6.09811480543218	10.1418493339928	406	-0.118629493647855	0.118629493647855	45.8561335322883	1
407	270.53	165.55	1.248	6.21674429908003	10.023219840345	407	0.355888480943563	0.355888480943563	46.2120220132319	1
408	272	162.74	1.1748	5.86085581813647	10.3791083212885	408	0.0709832216089641	0.0709832216089641	46.2830052348408	1
409	274.25	162.36	1.1602	5.7898725965275	10.4500915428975	409	-0.374849752469247	0.374849752469247	46.6578549873101	1
410	270.74	168.94	1.2373	6.16472234899675	10.0752417904282	410	0.185237037212429	0.185237037212429	46.8430920245225	1
411	277.86	167.51	1.1992	5.97948531178432	10.2604788276407	411	-0.144883561914183	0.144883561914183	46.9879755864367	1
412	276.01	170.59	1.229	6.1243688736985	10.1155952657265	412	-0.0879997473371379	0.0879997473371379	47.0759753337738	1
413	270.56	165.99	1.2471	6.21236862103564	10.0275955183893	413	-0.320396870139083	0.320396870139083	47.3963722039129	1
414	273.98	174.14	1.313	6.53276549117472	9.70719864825026	414	0.166275765686748	0.166275765686748	47.5626479695997	1
415	273.53	174.55	1.2788	6.36648972548798	9.87347441393701	415	0.291711869625871	0.291711869625871	47.8543598392255	1
416	264.88	171.18	1.2188	6.07477785586211	10.1651862835629	416	0.0714694080583378	0.0714694080583378	47.9258292472839	1
417	268.42	174.85	1.2041	6.00330844780377	10.2366556916212	417	-0.140021697420419	0.140021697420419	48.0658509447043	1
418	265.45	176.08	1.2329	6.14333014522419	10.0966339942008	418	0.00243093224688451	0.00243093224688451	48.0682818769512	1
419	271.42	193.26	1.2324	6.1408992129773	10.0990649264477	419	-0.0641766113176931	0.0641766113176931	48.1324584882689	1
420	273.07	192.22	1.2456	6.205075824295	10.03488831513	420	0.0306297463107175	0.0306297463107175	48.1630882345796	1
421	274.22	194.83	1.2393	6.17444607798428	10.0655180614407	421	-0.213435851276262	0.213435851276262	48.3765240858558	1
422	278.04	194.7	1.2832	6.38788192926054	9.85208221016445	422	-0.116198561400973	0.116198561400973	48.4927226472568	1
423	278.95	189.16	1.3071	6.50408049066151	9.73588364876347	423	0.277612462593956	0.277612462593956	48.7703351098508	1
424	273.08	191.83	1.25	6.22646802806756	10.0134961113574	424	0.0286850005132102	0.0286850005132102	48.799020110364	1
425	272.96	192.43	1.2441	6.19778302755435	10.0421811118706	425	-0.135646019376031	0.135646019376031	48.93466612974	1
426	267.75	192.41	1.272	6.33342904693038	9.90653509249461	426	0.142452629667302	0.142452629667302	49.0771187594073	1
427	255.75	178.84	1.2427	6.19097641726308	10.0489877221619	427	0.0476462720388895	0.0476462720388895	49.1247650314462	1
428	261.01	182.88	1.2329	6.14333014522419	10.0966339942008	428	-0.156552036699216	0.156552036699216	49.2813170681454	1
429	277.84	184.98	1.2651	6.2998821819234	9.94008195750158	429	0.149259239958571	0.149259239958571	49.430576308104	1
430	279.28	162.45	1.2344	6.15062294196483	10.0893411974602	430	0.0996682221221725	0.0996682221221725	49.5302445302262	1
431	277.73	157.6	1.2139	6.05095471984266	10.1890094195823	431	0.0403534752982448	0.0403534752982448	49.5705980055244	1
432	279.48	175.54	1.2056	6.01060124454441	10.2293628948806	432	-0.0306297463107157	0.0306297463107157	49.6012277518351	1
433	261.99	172.26	1.2119	6.04123099085513	10.1987331485699	433	0	0	49.6012277518351	1
434	267	175.85	1.2119	6.04123099085513	10.1987331485699	434	-0.349081870652295	0.349081870652295	49.9503096224874	1
435	256.23	190.09	1.2837	6.39031286150742	9.84965127791756	435	0.261082123315157	0.261082123315157	50.2113917458026	1
436	264.88	187.96	1.23	6.12923073819227	10.1107334012327	436	-0.0593147468239277	0.0593147468239277	50.2707064926265	1
437	272.71	166.64	1.2422	6.1885454850162	10.0514186544088	437	0.047646272038893	0.047646272038893	50.3183527646654	1
438	279.67	167.49	1.2324	6.1408992129773	10.0990649264477	438	0.0238231360194447	0.0238231360194447	50.3421759006848	1
439	274.99	156.67	1.2275	6.11707607695786	10.1228880624671	439	0.0213922037725638	0.0213922037725638	50.3635681044574	1
440	269.91	154.42	1.2231	6.09568387318529	10.1442802662397	440	0.177944240471781	0.177944240471781	50.5415123449292	1
441	256.55	145.48	1.1865	5.91773963271351	10.3222245067115	441	-0.0189612715256793	0.0189612715256793	50.5604736164549	1
442	255.89	142.69	1.1904	5.93670090423919	10.3032632351858	442	-0.346650938405412	0.346650938405412	50.9071245548603	1
443	234.94	154.05	1.2617	6.2833518426446	9.95661229678038	443	0.232397122801945	0.232397122801945	51.1395216776622	1
444	231.99	162.89	1.2139	6.05095471984266	10.1890094195823	444	-0.0899444931346434	0.0899444931346434	51.2294661707969	1
445	236.8	160.21	1.2324	6.1408992129773	10.0990649264477	445	0.0354916108044812	0.0354916108044812	51.2649577816014	1
446	253.5	162.76	1.2251	6.10540760217282	10.1345565372522	446	-0.0238231360194465	0.0238231360194465	51.2887809176208	1
447	251.82	167.49	1.23	6.12923073819227	10.1107334012327	447	-0.294142801872754	0.294142801872754	51.5829237194936	1
448	255.7	169.89	1.2905	6.42337354006502	9.81659059935997	448	0.393811023994926	0.393811023994926	51.9767347434885	1
449	261.81	162.95	1.2095	6.0295625160701	10.2104016233549	449	-0.0189612715256811	0.0189612715256811	51.9956960150142	1
450	250.52	153.67	1.2134	6.04852378759578	10.1914403518292	450	-0.0855688150902569	0.0855688150902569	52.0812648301044	1
451	247.8	156.62	1.231	6.13409260268603	10.105871536739	451	0.116684747850348	0.116684747850348	52.1979495779548	1
452	259.32	163.41	1.207	6.01740785483568	10.2225562845893	452	-0.192529833953074	0.192529833953074	52.3904794119078	1
453	259.81	166.67	1.2466	6.20993768878876	10.0300264506362	453	0.047646272038893	0.047646272038893	52.4381256839467	1
454	255.68	164.11	1.2368	6.16229141674987	10.0776727226751	454	0.0758450861027242	0.0758450861027242	52.5139707700495	1
455	258.29	165.65	1.2212	6.08644633064714	10.1535178087778	455	-0.322827802385962	0.322827802385962	52.8367985724354	1
456	241.33	188.85	1.2876	6.40927413303311	9.83069000639188	456	-0.173082375978018	0.173082375978018	53.0098809484134	1
457	238.01	193.3	1.3232	6.58235650901112	9.65760763041387	457	0.121060425894736	0.121060425894736	53.1309413743082	1
458	241.29	194.48	1.2983	6.46129608311639	9.7786680563086	458	-0.166275765686747	0.166275765686747	53.2972171399949	1
459	242.52	189.62	1.3325	6.62757184880313	9.61239229062186	459	0.315535005645318	0.315535005645318	53.6127521456402	1
460	238.28	186.54	1.2676	6.31203684315781	9.92792729626717	460	0.273236784549566	0.273236784549566	53.8859889301898	1
461	232.34	190.51	1.2114	6.03880005860825	10.2011640808167	461	-0.135646019376029	0.135646019376029	54.0216349495658	1
462	254.66	178.4	1.2393	6.17444607798428	10.0655180614407	462	-0.194474579750583	0.194474579750583	54.2161095293164	1
463	264.39	179.11	1.2793	6.36892065773486	9.87104348169013	463	0.0807069505964932	0.0807069505964932	54.2968164799129	1
464	263.98	175.92	1.2627	6.28821370713837	9.95175043228662	464	-0.0666075435645741	0.0666075435645741	54.3634240234775	1
465	269.43	182.88	1.2764	6.35482125070294	9.88514288872205	465	0.178430426921159	0.178430426921159	54.5418544503986	1
466	272.41	193.03	1.2397	6.17639082378178	10.0635733156432	466	-0.171137630180512	0.171137630180512	54.7129920805791	1
467	279.5	192.14	1.2749	6.3475284539623	9.89243568546269	467	0.163844833439864	0.163844833439864	54.876836914019	1
468	272	191.41	1.2412	6.18368362052243	10.0562805189026	468	-0.218297715770026	0.218297715770026	55.095134629789	1
469	271.87	184.45	1.2861	6.40198133629246	9.83798280313253	469	0.43173356704629	0.43173356704629	55.5268681968353	1
470	269.44	174.93	1.1973	5.97024776924617	10.2697163701788	470	-0.104530086615938	0.104530086615938	55.6313982834513	1
471	253.91	187.62	1.2188	6.07477785586211	10.1651862835629	471	-0.424926956755019	0.424926956755019	56.0563252402063	1
472	245.63	189.38	1.3062	6.49970481261713	9.74025932680786	472	0.100154408571548	0.100154408571548	56.1564796487778	1
473	256.26	184.31	1.2856	6.39955040404558	9.84041373537941	473	0.156552036699217	0.156552036699217	56.3130316854771	1
474	241.98	177.19	1.2534	6.24299836734636	9.99696577207863	474	-0.230452377004436	0.230452377004436	56.5434840624815	1
475	234.56	186.53	1.3008	6.4734507443508	9.76651339507419	475	-0.0972372898752916	0.0972372898752916	56.6407213523568	1
476	236.38	185.98	1.3208	6.57068803422609	9.6692761051989	476	0.446319160527583	0.446319160527583	57.0870405128844	1
477	235.03	187.62	1.229	6.1243688736985	10.1155952657265	477	0.0238231360194465	0.0238231360194465	57.1108636489038	1
478	237.49	188.94	1.2241	6.10054573767906	10.1394184017459	478	-0.147314494161064	0.147314494161064	57.2581781430649	1
479	232.01	178.71	1.2544	6.24786023184012	9.99210390758487	479	0.263513055562036	0.263513055562036	57.5216911986269	1
480	240.2	177.72	1.2002	5.98434717627809	10.2556169631469	480	-0.60044026497992	0.60044026497992	58.1221314636068	1
481	245.15	180.76	1.3237	6.58478744125801	9.65517669816698	481	0.0238231360194465	0.0238231360194465	58.1459545996263	1
482	247.77	181.67	1.3188	6.56096430523856	9.67899983418643	482	0.0544528823301622	0.0544528823301622	58.2004074819564	1
483	237.45	168.02	1.3076	6.5065114229084	9.73345271651659	483	0.209060173231876	0.209060173231876	58.4094676551883	1
484	232.6	169.21	1.2646	6.29745124967652	9.94251288974847	484	0.296573734119635	0.296573734119635	58.7060413893079	1
485	234.8	172.68	1.2036	6.00087751555689	10.2390866238681	485	0.125922290388502	0.125922290388502	58.8319636796965	1
486	235.87	147.35	1.1777	5.87495522516838	10.3650089142566	486	0.00437567804438821	0.00437567804438821	58.8363393577408	1
487	232.96	146.79	1.1768	5.870579547124	10.369384592301	487	-0.391380091748045	0.391380091748045	59.2277194494889	1
488	231.23	152.89	1.2573	6.26195963887204	9.97800450055295	488	0.204198308738111	0.204198308738111	59.431917758227	1
489	232.8	144.82	1.2153	6.05776133013393	10.1822028092911	489	0.0972372898752898	0.0972372898752898	59.5291550481023	1
490	230.92	132.96	1.1953	5.96052404025864	10.2794400991663	490	0.123491358141621	0.123491358141621	59.6526464062439	1
491	242.21	153.05	1.1699	5.83703268211702	10.402931457308	491	-0.484241703578949	0.484241703578949	60.1368881098229	1
492	248.48	162.98	1.2695	6.32127438569597	9.91868975372902	492	0.28928093737899	0.28928093737899	60.4261690472018	1
493	259.16	151.45	1.21	6.03199344831698	10.207970691108	493	0.144883561914185	0.144883561914185	60.571052609116	1
494	264.36	146.25	1.1802	5.88710988640279	10.3528542530222	494	0.0165303392787983	0.0165303392787983	60.5875829483948	1
495	275.58	138.57	1.1768	5.870579547124	10.369384592301	495	-0.177944240471781	0.177944240471781	60.7655271888666	1
496	267.87	150.78	1.2134	6.04852378759578	10.1914403518292	496	0.306297463107164	0.306297463107164	61.0718246519738	1
497	249.85	133.54	1.1504	5.74222632448861	10.4977378149364	497	0.0617456790708104	0.0617456790708104	61.1335703310446	1
498	259.61	116.59	1.1377	5.6804806454178	10.5594834940072	498	-0.1755133082249	0.1755133082249	61.3090836392695	1
499	265.71	118.51	1.1738	5.8559939536427	10.3839701857823	499	-0.0928616118309016	0.0928616118309016	61.4019452511004	1
500	266.78	118.43	1.1929	5.9488555654736	10.2911085739514	500	NA	NA	NA	1
501	248.73	31.193	1.0215	5.11553199124236	11.1361006229677	1	0.00486186449376547	0.00486186449376547	0.00486186449376547	2
502	251.6	24.622	1.0205	5.1106701267486	11.1409624874614	2	0.00486186449376191	0.00486186449376191	0.00972372898752738	2
503	252.33	22.036	1.0195	5.10580826225484	11.1458243519552	3	-0.00486186449376191	0.00486186449376191	0.0145855934812893	2
504	250.76	25.538	1.0205	5.1106701267486	11.1409624874614	4	-0.00486186449376547	0.00486186449376547	0.0194474579750548	2
505	263.76	32.907	1.0215	5.11553199124236	11.1361006229677	5	0.00729279674064642	0.00729279674064642	0.0267402547157012	2
506	276.71	29.253	1.02	5.10823919450172	11.1433934197083	6	-0.00486186449376369	0.00486186449376369	0.0316021192094649	2
507	278.58	32.121	1.021	5.11310105899548	11.1385315552145	7	-0.0189612715256811	0.0189612715256811	0.0505633907351459	2
508	279.54	61.759	1.0249	5.13206233052116	11.1195702836889	8	-0.00486186449376547	0.00486186449376547	0.0554252552289114	2
509	272.69	63.126	1.0259	5.13692419501493	11.1147084191951	9	-0.0520219500832795	0.0520219500832795	0.107447205312191	2
510	275.54	62.536	1.0366	5.18894614509821	11.0626864691118	10	-0.00243093224688451	0.00243093224688451	0.109878137559075	2
511	276.07	61.193	1.0371	5.19137707734509	11.0602555368649	11	0.0165303392788001	0.0165303392788001	0.126408476837875	2
512	278.61	60.006	1.0337	5.17484673806629	11.0767858761437	12	0.0593147468239277	0.0593147468239277	0.185723223661803	2
513	275.41	24.907	1.0215	5.11553199124236	11.1361006229677	13	0.00243093224688273	0.00243093224688273	0.188154155908686	2
514	275.5	35.092	1.021	5.11310105899548	11.1385315552145	14	0.00243093224688273	0.00243093224688273	0.190585088155569	2
515	256.79	33.79	1.0205	5.1106701267486	11.1409624874614	15	-0.00972372898753093	0.00972372898753093	0.2003088171431	2
516	256.56	36.086	1.0225	5.12039385573613	11.1312387584739	16	-0.0092375425381519	0.0092375425381519	0.209546359681251	2
517	274.67	26.27	1.0244	5.12963139827428	11.1220012159357	17	0.00729279674064642	0.00729279674064642	0.216839156421898	2
518	275.01	10.805	1.0229	5.12233860153363	11.1292940126764	18	0.00680661029127094	0.00680661029127094	0.223645766713169	2
519	276.06	17.062	1.0215	5.11553199124236	11.1361006229677	19	-0.0140994070319174	0.0140994070319174	0.237745173745086	2
520	266.89	13.653	1.0244	5.12963139827428	11.1220012159357	20	0.0189612715256828	0.0189612715256828	0.256706445270769	2
521	277.64	15.731	1.0205	5.1106701267486	11.1409624874614	21	-0.00486186449376547	0.00486186449376547	0.261568309764534	2
522	276.11	15.473	1.0215	5.11553199124236	11.1361006229677	22	0.00486186449376547	0.00486186449376547	0.2664301742583	2
523	265.12	23.957	1.0205	5.1106701267486	11.1409624874614	23	0.00486186449376191	0.00486186449376191	0.271292038752062	2
524	266.19	25.123	1.0195	5.10580826225484	11.1458243519552	24	0.00243093224688451	0.00243093224688451	0.273722970998946	2
525	267.31	25.282	1.019	5.10337733000795	11.1482552842021	25	-0.00486186449376547	0.00486186449376547	0.278584835492712	2
526	263.24	35.275	1.02	5.10823919450172	11.1433934197083	26	-0.00972372898752916	0.00972372898752916	0.288308564480241	2
527	267.53	39.595	1.022	5.11796292348925	11.1336696907208	27	0.0311159327600929	0.0311159327600929	0.319424497240334	2
528	263.56	56.65	1.0156	5.08684699072915	11.1647856234809	28	-0.0121546612344119	0.0121546612344119	0.331579158474746	2
529	268.24	52.141	1.0181	5.09900165196356	11.1526309622465	29	-0.0213922037725638	0.0213922037725638	0.35297136224731	2
530	255.86	53.011	1.0225	5.12039385573613	11.1312387584739	30	-0.0495910178363985	0.0495910178363985	0.402562380083708	2
531	253.94	61.831	1.0327	5.16998487357253	11.0816477406375	31	-0.177944240471781	0.177944240471781	0.580506620555489	2
532	246.18	65.763	1.0693	5.34792911404431	10.9037035001657	32	0.106474832413443	0.106474832413443	0.686981452968933	2
533	251.19	78.926	1.0474	5.24145428163087	11.0101783325792	33	-0.0165303392787983	0.0165303392787983	0.703511792247731	2
534	253	72.41	1.0508	5.25798462090966	10.9936479933004	34	-0.108905764660326	0.108905764660326	0.812417556908057	2
535	265.72	76.539	1.0732	5.36689038556999	10.88474222864	35	-0.0384087295007394	0.0384087295007394	0.850826286408797	2
536	270.11	74.614	1.0811	5.40529911507073	10.8463334991393	36	0.123491358141617	0.123491358141617	0.974317644550414	2
537	264.91	77.859	1.0557	5.28180775692911	10.9698248572809	37	-0.0636904248683141	0.0636904248683141	1.03800806941873	2
538	273.04	76.544	1.0688	5.34549818179743	10.9061344324126	38	0	0	1.03800806941873	2
539	269.81	83.807	1.0688	5.34549818179743	10.9061344324126	39	-0.0904306795840188	0.0904306795840188	1.12843874900275	2
540	275.72	88.465	1.0874	5.43592886138145	10.8157037528286	40	0.177944240471781	0.177944240471781	1.30638298947453	2
541	271.52	87.132	1.0508	5.25798462090966	10.9936479933004	41	-0.1920436475037	0.1920436475037	1.49842663697823	2
542	264.21	95.261	1.0903	5.45002826841336	10.8016043457967	42	-0.00243093224688273	0.00243093224688273	1.50085756922511	2
543	259.7	94.683	1.0908	5.45245920066025	10.7991734135498	43	0.0996682221221725	0.0996682221221725	1.60052579134728	2
544	249.5	93.921	1.0703	5.35279097853807	10.8988416356719	44	-0.130784154882264	0.130784154882264	1.73130994622955	2
545	231.11	98.003	1.0972	5.48357513342034	10.7680574807897	45	0.237745173745084	0.237745173745084	1.96905511997463	2
546	237.08	102.04	1.0483	5.24582995967525	11.0058026545348	46	-0.249413648530121	0.249413648530121	2.21846876850475	2
547	231.15	106.05	1.0996	5.49524360820537	10.7563890060046	47	0.187667969459312	0.187667969459312	2.40613673796407	2
548	239.41	101.91	1.061	5.30757563874606	10.944056975464	48	-0.204198308738111	0.204198308738111	2.61033504670218	2
549	257.45	95.992	1.103	5.51177394748417	10.7398586667258	49	0.0330606785575984	0.0330606785575984	2.64339572525977	2
550	267.51	100.45	1.0962	5.47871326892657	10.7729193452834	50	0.0714694080583396	0.0714694080583396	2.71486513331811	2
551	260.41	93.201	1.0815	5.40724386086824	10.8443887533418	51	-0.0879997473371397	0.0879997473371397	2.80286488065525	2
552	248.01	99.301	1.0996	5.49524360820537	10.7563890060046	52	0.0709832216089623	0.0709832216089623	2.87384810226422	2
553	247.79	100.86	1.085	5.42426038659641	10.8273722276136	53	-0.365612209931092	0.365612209931092	3.23946031219531	2
554	263.32	109.14	1.1602	5.7898725965275	10.4617600176825	54	0.0714694080583396	0.0714694080583396	3.31092972025365	2
555	259.74	108.21	1.1455	5.71840318846917	10.5332294257409	55	-0.0714694080583396	0.0714694080583396	3.38239912831199	2
556	258.71	113.61	1.1602	5.7898725965275	10.4617600176825	56	0.171137630180512	0.171137630180512	3.5535367584925	2
557	256.5	109.29	1.125	5.61873496634699	10.632897647863	57	-0.410827549723104	0.410827549723104	3.9643643082156	2
558	259.39	131.99	1.2095	6.0295625160701	10.2220700981399	58	0.0476462720388913	0.0476462720388913	4.01201058025449	2
559	261.14	131.29	1.1997	5.9819162440312	10.2697163701788	59	-0.0165303392787983	0.0165303392787983	4.02854091953329	2
560	255.71	131.26	1.2031	5.99844658331	10.2531860309	60	-0.0739003403052205	0.0739003403052205	4.10244125983851	2
561	256.16	149.01	1.2183	6.07234692361522	10.1792856905948	61	0.0121546612344101	0.0121546612344101	4.11459592107292	2
562	254.75	160.64	1.2158	6.06019226238081	10.1914403518292	62	-0.175999494674276	0.175999494674276	4.2905954157472	2
563	251.04	179.56	1.252	6.23619175705509	10.0154408571549	63	-0.322827802385964	0.322827802385964	4.61342321813316	2
564	251	186.37	1.3184	6.55901955944105	9.69261305476897	64	0.261568309764533	0.261568309764533	4.87499152789769	2
565	237.55	193.8	1.2646	6.29745124967652	9.9541813645335	65	-0.330120599126612	0.330120599126612	5.20511212702431	2
566	258.23	193.09	1.3325	6.62757184880313	9.62406076540689	66	0.393811023994926	0.393811023994926	5.59892315101923	2
567	269.83	187.22	1.2515	6.23376082480821	10.0178717894018	67	0.0952925440777843	0.0952925440777843	5.69421569509702	2
568	268.34	188.02	1.2319	6.13846828073042	10.1131643334796	68	-0.0782760183496087	0.0782760183496087	5.77249171344663	2
569	274.55	174.12	1.248	6.21674429908003	10.03488831513	69	0.108905764660324	0.108905764660324	5.88139747810695	2
570	269.21	166.91	1.2256	6.10783853441971	10.1437940797903	70	0.0452153397920121	0.0452153397920121	5.92661281789896	2
571	275.17	164.48	1.2163	6.06262319462769	10.1890094195823	71	0.204198308738111	0.204198308738111	6.13081112663707	2
572	276.97	143.12	1.1743	5.85842488588958	10.3932077283204	72	-0.0666075435645759	0.0666075435645759	6.19741867020165	2
573	275.27	145.32	1.188	5.92503242945416	10.3266001847559	73	0.00729279674064642	0.00729279674064642	6.2047114669423	2
574	275.45	144.82	1.1865	5.91773963271351	10.3338929814965	74	-0.182806104965545	0.182806104965545	6.38751757190784	2
575	270.72	145.19	1.2241	6.10054573767906	10.151086876531	75	0.116198561400973	0.116198561400973	6.50371613330881	2
576	254.17	133.21	1.2002	5.98434717627809	10.2672854379319	76	0.0238231360194447	0.0238231360194447	6.52753926932826	2
577	252.85	130.45	1.1953	5.96052404025864	10.2911085739514	77	0.270805852302686	0.270805852302686	6.79834512163094	2
578	243.21	123.39	1.1396	5.68971818795595	10.5619144262541	78	-0.078762204798986	0.078762204798986	6.87710732642993	2
579	248.37	133.5	1.1558	5.76848039275494	10.4831522214551	79	-0.391380091748045	0.391380091748045	7.26848741817798	2
580	271.43	143.97	1.2363	6.15986048450298	10.091772129707	80	0.206629240984993	0.206629240984993	7.47511665916297	2
581	277.11	140.84	1.1938	5.95323124351799	10.298401370692	81	0.00437567804438821	0.00437567804438821	7.47949233720736	2
582	276.33	135.25	1.1929	5.9488555654736	10.3027770487364	82	0.1093919511097	0.1093919511097	7.58888428831706	2
583	271.92	114.85	1.1704	5.8394636143639	10.4121689998461	83	-0.104530086615934	0.104530086615934	7.69341437493299	2
584	270.96	124.53	1.1919	5.94399370097984	10.3076389132302	84	-0.0189612715256828	0.0189612715256828	7.71237564645867	2
585	263.64	134.43	1.1958	5.96295497250552	10.2886776417045	85	0.0666075435645741	0.0666075435645741	7.77898319002325	2
586	263.64	127.78	1.1821	5.89634742894095	10.3552851852691	86	-0.0666075435645741	0.0666075435645741	7.84559073358782	2
587	254.89	130.94	1.1958	5.96295497250552	10.2886776417045	87	0.0923754253815261	0.0923754253815261	7.93796615896935	2
588	245.36	130.54	1.1768	5.870579547124	10.381053067086	88	0.0690384758114568	0.0690384758114568	8.00700463478081	2
589	249.13	123.15	1.1626	5.80154107131254	10.4500915428975	89	-0.0568838145770449	0.0568838145770449	8.06388844935785	2
590	243.3	129.47	1.1743	5.85842488588958	10.3932077283204	90	-0.0807069505964932	0.0807069505964932	8.14459539995434	2
591	253.75	128.77	1.1909	5.93913183648608	10.3125007777239	91	-0.0238231360194447	0.0238231360194447	8.16841853597379	2
592	258.33	127.06	1.1958	5.96295497250552	10.2886776417045	92	-0.054452882330164	0.054452882330164	8.22287141830395	2
593	257.12	135.86	1.207	6.01740785483568	10.2342247593743	93	0.052021950083283	0.052021950083283	8.27489336838724	2
594	255.36	130.91	1.1963	5.9653859047524	10.2862467094576	94	0.1424526296673	0.1424526296673	8.41734599805454	2
595	250.08	134.03	1.167	5.8229332750851	10.4286993391249	95	-0.0427844075451276	0.0427844075451276	8.46013040559966	2
596	245.09	132.79	1.1758	5.86571768263023	10.3859149315798	96	-0.268374920055804	0.268374920055804	8.72850532565547	2
597	251.5	150.59	1.231	6.13409260268603	10.117540011524	97	0.149745426407948	0.149745426407948	8.87825075206342	2
598	237.16	157.43	1.2002	5.98434717627809	10.2672854379319	98	-0.166275765686747	0.166275765686747	9.04452651775016	2
599	242.58	171.05	1.2344	6.15062294196483	10.1010096722452	99	-0.223159580263792	0.223159580263792	9.26768609801395	2
600	251.36	182.46	1.2803	6.37378252222862	9.8778500919814	100	0.270805852302683	0.270805852302683	9.53849195031664	2
601	251.14	172.63	1.2246	6.10297666992594	10.1486559442841	101	-0.0330606785575984	0.0330606785575984	9.57155262887423	2
602	253.03	155.92	1.2314	6.13603734848354	10.1155952657265	102	-0.0598009332733032	0.0598009332733032	9.63135356214754	2
603	250.15	165.88	1.2437	6.19583828175684	10.0557943324532	103	-0.00680661029127094	0.00680661029127094	9.63816017243881	2
604	251.78	164.09	1.2451	6.20264489204811	10.0489877221619	104	0.106961018862819	0.106961018862819	9.74512119130163	2
605	262.5	172.3	1.2231	6.09568387318529	10.1559487410247	105	-0.0855688150902552	0.0855688150902552	9.83069000639188	2
606	257.07	169.98	1.2407	6.18125268827555	10.0703799259345	106	0.00923754253815368	0.00923754253815368	9.83992754893004	2
607	264.62	169.71	1.2388	6.1720151457374	10.0796174684726	107	0.00972372898752916	0.00972372898752916	9.84965127791757	2
608	264.93	169.52	1.2368	6.16229141674987	10.0893411974602	108	0.0666075435645723	0.0666075435645723	9.91625882148214	2
609	263.14	173.22	1.2231	6.09568387318529	10.1559487410247	109	-0.0952925440777825	0.0952925440777825	10.0115513655599	2
610	248.82	155.99	1.2427	6.19097641726308	10.0606561969469	110	0.0379225430513621	0.0379225430513621	10.0494739086113	2
611	263.28	157.7	1.2349	6.15305387421172	10.0985787399983	111	0.204198308738111	0.204198308738111	10.2536722173494	2
612	262.8	151.95	1.1929	5.9488555654736	10.3027770487364	112	-0.265943987808921	0.265943987808921	10.5196162051583	2
613	260.99	160.15	1.2476	6.21479955328252	10.0368330609275	113	0.25913737751765	0.25913737751765	10.778753582676	2
614	273.52	168.85	1.1943	5.95566217576487	10.2959704384451	114	-0.201767376491228	0.201767376491228	10.9805209591672	2
615	270.35	169.31	1.2358	6.1574295522561	10.0942030619539	115	0.073414153855845	0.073414153855845	11.053935113023	2
616	268.72	165.07	1.2207	6.08401539840026	10.1676172158098	116	-0.0714694080583396	0.0714694080583396	11.1254045210814	2
617	264.07	153.12	1.2354	6.1554848064586	10.0961478077514	117	0.0427844075451294	0.0427844075451294	11.1681889286265	2
618	267.13	173.73	1.2266	6.11270039891347	10.1389322152966	118	-0.137590765173538	0.137590765173538	11.3057796938	2
619	253.89	188.16	1.2549	6.25029116408701	10.001341450123	119	0.0262540682663293	0.0262540682663293	11.3320337620664	2
620	255.83	190.06	1.2495	6.22403709582068	10.0275955183893	120	-0.379711616963009	0.379711616963009	11.7117453790294	2
621	256.61	193.63	1.3276	6.60374871278369	9.64788390142633	121	0.339358141664762	0.339358141664762	12.0511035206941	2
622	253.42	193.13	1.2578	6.26439057111892	9.9872420430911	122	0.177944240471781	0.177944240471781	12.2290477611659	2
623	263.53	192.37	1.2212	6.08644633064714	10.1651862835629	123	-0.840130184522508	0.840130184522508	13.0691779456884	2
624	260.26	194.06	1.394	6.92657651516965	9.32505609904037	124	0.51244051764278	0.51244051764278	13.5816184633312	2
625	239.17	190.75	1.2886	6.41413599752687	9.83749661668315	125	0.0145855934812928	0.0145855934812928	13.5962040568125	2
626	235.8	189.05	1.2856	6.39955040404558	9.85208221016444	126	-0.0928616118309016	0.0928616118309016	13.6890656686434	2
627	233.64	187.96	1.3047	6.49241201587648	9.75922059833354	127	0.35637466739294	0.35637466739294	14.0454403360363	2
628	245.43	168.39	1.2314	6.13603734848354	10.1155952657265	128	-0.228021444757557	0.228021444757557	14.2734617807939	2
629	237.62	168.93	1.2783	6.3640587932411	9.88757382096892	129	0.538694585909111	0.538694585909111	14.812156366703	2
630	235.08	166.86	1.1675	5.82536420733198	10.426268406878	130	-0.455556703065737	0.455556703065737	15.2677130697688	2
631	239.8	168.31	1.2612	6.28092091039772	9.9707117038123	131	-0.116684747850348	0.116684747850348	15.3843978176191	2
632	239.16	169.86	1.2852	6.39760565824807	9.85402695596195	132	0.0238231360194465	0.0238231360194465	15.4082209536385	2
633	240.49	173.59	1.2803	6.37378252222862	9.8778500919814	133	0.268374920055802	0.268374920055802	15.6765958736943	2
634	243.75	172.83	1.2251	6.10540760217282	10.1462250120372	134	-0.246982716283238	0.246982716283238	15.9235785899776	2
635	245.79	177.39	1.2759	6.35239031845606	9.89924229575396	135	0.140021697420417	0.140021697420417	16.063600287398	2
636	246.31	179.84	1.2471	6.21236862103564	10.0392639931744	136	0.0904306795840206	0.0904306795840206	16.154030966982	2
637	248.97	175.53	1.2285	6.12193794145162	10.1296946727584	137	-0.0354916108044812	0.0354916108044812	16.1895225777865	2
638	246.41	169.17	1.2358	6.1574295522561	10.0942030619539	138	-0.0525081365326567	0.0525081365326567	16.2420307143192	2
639	255.99	171.73	1.2466	6.20993768878876	10.0416949254213	139	-0.0092375425381519	0.0092375425381519	16.2512682568573	2
640	251.09	164.53	1.2485	6.21917523132691	10.0324573828831	140	0.0165303392787983	0.0165303392787983	16.2677985961361	2
641	263.86	160.62	1.2451	6.20264489204811	10.0489877221619	141	0.161413901192983	0.161413901192983	16.4292124973291	2
642	269.98	167.06	1.2119	6.04123099085513	10.2104016233549	142	-0.187667969459312	0.187667969459312	16.6168804667884	2
643	271.18	174.36	1.2505	6.22889896031444	10.0227336538956	143	-0.163844833439864	0.163844833439864	16.7807253002283	2
644	262.25	182.87	1.2842	6.39274379375431	9.85888882045571	144	0.140021697420419	0.140021697420419	16.9207469976487	2
645	249.65	193.52	1.2554	6.25272209633389	9.99891051787613	145	0.0427844075451276	0.0427844075451276	16.9635314051938	2
646	258.98	175.91	1.2466	6.20993768878876	10.0416949254213	146	-0.135159832926654	0.135159832926654	17.0986912381205	2
647	263.24	185.24	1.2744	6.34509752171541	9.90653509249461	147	0.163844833439864	0.163844833439864	17.2625360715603	2
648	269.36	188.1	1.2407	6.18125268827555	10.0703799259345	148	0.0116684747850364	0.0116684747850364	17.2742045463454	2
649	265.03	189.01	1.2383	6.16958421349051	10.0820484007195	149	-0.154121104452337	0.154121104452337	17.4283256507977	2
650	279.44	190.07	1.27	6.32370531794285	9.92792729626717	150	0.322827802385964	0.322827802385964	17.7511534531837	2
651	268.34	178.22	1.2036	6.00087751555689	10.2507550986531	151	-0.391866278197421	0.391866278197421	18.1430197313811	2
652	276.83	185.34	1.2842	6.39274379375431	9.85888882045571	152	0.173568562427395	0.173568562427395	18.3165882938085	2
653	279.32	193.9	1.2485	6.21917523132691	10.0324573828831	153	-0.104530086615938	0.104530086615938	18.4211183804244	2
654	270.08	183.59	1.27	6.32370531794285	9.92792729626717	154	-0.0403534752982466	0.0403534752982466	18.4614718557227	2
655	276.73	186.16	1.2783	6.3640587932411	9.88757382096892	155	0.00243093224688273	0.00243093224688273	18.4639027879696	2
656	279.61	187.57	1.2778	6.36162786099421	9.89000475321581	156	0.215866783523145	0.215866783523145	18.6797695714927	2
657	279.42	178.61	1.2334	6.14576107747107	10.105871536739	157	-0.0904306795840206	0.0904306795840206	18.7702002510767	2
658	269.45	181.46	1.252	6.23619175705509	10.0154408571549	158	0.223159580263793	0.223159580263793	18.9933598313405	2
659	279.44	175.15	1.2061	6.0130321767913	10.2386004374187	159	-0.265457801359544	0.265457801359544	19.2588176327001	2
660	271.33	183.12	1.2607	6.27848997815084	9.97314263605918	160	0.0661213571151968	0.0661213571151968	19.3249389898153	2
661	264.63	181.38	1.2471	6.21236862103564	10.0392639931744	161	-0.073414153855845	0.073414153855845	19.3983531436711	2
662	256.27	181.35	1.2622	6.28578277489149	9.96584983931853	162	0.0403534752982466	0.0403534752982466	19.4387066189693	2
663	255.97	183.94	1.2539	6.24542929959324	10.0062033146168	163	-0.254275513023885	0.254275513023885	19.6929821319932	2
664	242.4	185.13	1.3062	6.49970481261713	9.7519278015929	164	-0.149259239958571	0.149259239958571	19.8422413719518	2
665	239.07	186.74	1.3369	6.6489640525757	9.60266856163432	165	0.106961018862819	0.106961018862819	19.9492023908146	2
666	243.74	182.46	1.3149	6.54200303371288	9.70962958049714	166	-0.0787622047989842	0.0787622047989842	20.0279645956136	2
667	245.32	194.54	1.3311	6.62076523851186	9.63086737569816	167	0.163844833439864	0.163844833439864	20.1918094290535	2
668	236.37	183.98	1.2974	6.456920405072	9.79471220913802	168	-0.0306297463107175	0.0306297463107175	20.2224391753642	2
669	242.93	181.88	1.3037	6.48755015138271	9.76408246282731	169	0.346650938405412	0.346650938405412	20.5690901137696	2
670	265.15	180.39	1.2324	6.1408992129773	10.1107334012327	170	-0.0666075435645759	0.0666075435645759	20.6356976573342	2
671	266.39	181.89	1.2461	6.20750675654188	10.0441258576681	171	0.147314494161066	0.147314494161066	20.7830121514952	2
672	277.97	177.12	1.2158	6.06019226238081	10.1914403518292	172	-0.0165303392787983	0.0165303392787983	20.799542490774	2
673	277.19	177.52	1.2192	6.07672260165961	10.1749100125504	173	0.0875135608877606	0.0875135608877606	20.8870560516618	2
674	274.01	169.16	1.2012	5.98920904077185	10.2624235734382	174	-0.213435851276262	0.213435851276262	21.1004919029381	2
675	279.1	155.79	1.2451	6.20264489204811	10.0489877221619	175	0.306297463107166	0.306297463107166	21.4067893660452	2
676	263.48	150.25	1.1821	5.89634742894095	10.3552851852691	176	0.0281988140638347	0.0281988140638347	21.4349881801091	2
677	275.77	125.06	1.1763	5.86814861487711	10.3834839993329	177	-0.0330606785575984	0.0330606785575984	21.4680488586667	2
678	271.9	113.23	1.1831	5.90120929343471	10.3504233207753	178	-0.0238231360194483	0.0238231360194483	21.4918719946861	2
679	269.62	115.58	1.188	5.92503242945416	10.3266001847559	179	0.365612209931093	0.365612209931093	21.8574842046172	2
680	274.94	101.77	1.1128	5.55942021952307	10.692212394687	180	0.0714694080583378	0.0714694080583378	21.9289536126755	2
681	279.74	97.866	1.0981	5.48795081146473	10.7636818027453	181	0.135159832926654	0.135159832926654	22.0641134456022	2
682	275.78	99.247	1.0703	5.35279097853807	10.8988416356719	182	-0.154607290901712	0.154607290901712	22.2187207365039	2
683	267.94	101.32	1.1021	5.50739826943979	10.7442343447702	183	0.104530086615938	0.104530086615938	22.3232508231198	2
684	266.8	91.112	1.0806	5.40286818282385	10.8487644313862	184	-0.108905764660324	0.108905764660324	22.4321565877802	2
685	272.02	98.965	1.103	5.51177394748417	10.7398586667258	185	0.104530086615938	0.104530086615938	22.5366866743961	2
686	274.36	96.199	1.0815	5.40724386086824	10.8443887533418	186	0.0189612715256811	0.0189612715256811	22.5556479459218	2
687	260.86	78.842	1.0776	5.38828258934255	10.8633500248675	187	-0.0807069505964915	0.0807069505964915	22.6363548965183	2
688	257.33	73.431	1.0942	5.46898953993905	10.782643074271	188	0.305811276657789	0.305811276657789	22.9421661731761	2
689	245.46	78.688	1.0313	5.16317826328126	11.0884543509288	189	-0.215866783523145	0.215866783523145	23.1580329566992	2
690	236.05	80.55	1.0757	5.3790450468044	10.8725875674056	190	0.0165303392788001	0.0165303392788001	23.174563295978	2
691	231.51	79.833	1.0723	5.3625147075256	10.8891179066844	191	0.0311159327600912	0.0311159327600912	23.2056792287381	2
692	234.67	104.82	1.0659	5.33139877476551	10.9202338394445	192	-0.187667969459309	0.187667969459309	23.3933471981974	2
693	233.18	97.854	1.1045	5.51906674422482	10.7325658699852	193	0.220728648016909	0.220728648016909	23.6140758462143	2
694	236.45	85.666	1.0591	5.29833809620791	10.9532945180021	194	-0.0807069505964915	0.0807069505964915	23.6947827968108	2
695	238.57	96.312	1.0757	5.3790450468044	10.8725875674056	195	0.173568562427393	0.173568562427393	23.8683513592382	2
696	236.79	101.29	1.04	5.20547648437701	11.046156129833	196	0.0948063576284106	0.0948063576284106	23.9631577168666	2
697	260.41	65.196	1.0205	5.1106701267486	11.1409624874614	197	0	0	23.9631577168666	2
698	263.52	57.553	1.0205	5.1106701267486	11.1409624874614	198	-0.00243093224688273	0.00243093224688273	23.9655886491135	2
699	265.62	49.283	1.021	5.11310105899548	11.1385315552145	199	-0.0140994070319191	0.0140994070319191	23.9796880561454	2
700	270.25	44.447	1.0239	5.1272004660274	11.1244321481826	200	0.0452153397920121	0.0452153397920121	24.0249033959374	2
701	269.89	50.776	1.0146	5.08198512623539	11.1696474879746	201	-0.0359777972538584	0.0359777972538584	24.0608811931913	2
702	275.49	51.249	1.022	5.11796292348925	11.1336696907208	202	0.00972372898752916	0.00972372898752916	24.0706049221788	2
703	268.29	41.556	1.02	5.10823919450172	11.1433934197083	203	-0.00972372898752916	0.00972372898752916	24.0803286511663	2
704	277.14	41.175	1.022	5.11796292348925	11.1336696907208	204	0.0145855934812946	0.0145855934812946	24.0949142446476	2
705	275.22	41.636	1.019	5.10337733000795	11.1482552842021	205	-0.0904306795840206	0.0904306795840206	24.1853449242317	2
706	279.74	65.928	1.0376	5.19380800959197	11.057824604618	206	-0.332551531373495	0.332551531373495	24.5178964556052	2
707	278.34	86.656	1.106	5.52635954096547	10.7252730732446	207	0.102099154369055	0.102099154369055	24.6199956099742	2
708	241.67	101.62	1.085	5.42426038659641	10.8273722276136	208	-0.00194474579750548	0.00194474579750548	24.6219403557717	2
709	242.93	101.05	1.0854	5.42620513239392	10.8254274818161	209	0.111336696907209	0.111336696907209	24.7332770526789	2
710	250.84	100.41	1.0625	5.31486843548671	10.9367641787233	210	-0.054452882330164	0.054452882330164	24.7877299350091	2
711	252.12	100.55	1.0737	5.36932131781687	10.8823112963931	211	-0.0452153397920085	0.0452153397920085	24.8329452748011	2
712	259.6	85.914	1.083	5.41453665760888	10.8370959566011	212	-0.0855688150902569	0.0855688150902569	24.9185140898914	2
713	266.48	95.817	1.1006	5.50010547269914	10.7515271415109	213	0.0476462720388913	0.0476462720388913	24.9661603619302	2
714	265.49	102.13	1.0908	5.45245920066025	10.7991734135498	214	-0.00243093224688096	0.00243093224688096	24.9685912941771	2
715	277.07	86.855	1.0913	5.45489013290713	10.7967424813029	215	0	0	24.9685912941771	2
716	275.68	92.292	1.0913	5.45489013290713	10.7967424813029	216	-0.268374920055802	0.268374920055802	25.2369662142329	2
717	269.96	101	1.1465	5.72326505296293	10.5283675612471	217	0.389435345950538	0.389435345950538	25.6264015601835	2
718	274.17	106.94	1.0664	5.33382970701239	10.9178029071976	218	-0.196905511997464	0.196905511997464	25.8233070721809	2
719	272.53	108.95	1.1069	5.53073521900985	10.7208973952002	219	0.0165303392788001	0.0165303392788001	25.8398374114597	2
720	276.8	102.9	1.1035	5.51420487973106	10.737427734479	220	-0.254275513023885	0.254275513023885	26.0941129244836	2
721	278.27	109.27	1.1558	5.76848039275494	10.4831522214551	221	0.00486186449376369	0.00486186449376369	26.0989747889774	2
722	267.71	108.11	1.1548	5.76361852826118	10.4880140859488	222	0.050077204285774	0.050077204285774	26.1490519932632	2
723	267.61	107.75	1.1445	5.7135413239754	10.5380912902346	223	0.242120851789474	0.242120851789474	26.3911728450526	2
724	265.59	115.61	1.0947	5.47142047218593	10.7802121420241	224	-0.00486186449376369	0.00486186449376369	26.3960347095464	2
725	264.65	70.386	1.0957	5.47628233667969	10.7753502775303	225	0.368043142177974	0.368043142177974	26.7640778517244	2
726	263.38	68.168	1.02	5.10823919450172	11.1433934197083	226	-0.00243093224688096	0.00243093224688096	26.7665087839713	2
727	262.77	62.093	1.0205	5.1106701267486	11.1409624874614	227	0.0189612715256811	0.0189612715256811	26.7854700554969	2
728	265.46	61.891	1.0166	5.09170885522292	11.1599237589871	228	-0.0238231360194465	0.0238231360194465	26.8092931915164	2
729	268.98	35.284	1.0215	5.11553199124236	11.1361006229677	229	-0.00680661029127094	0.00680661029127094	26.8160998018076	2
730	266.14	40.073	1.0229	5.12233860153363	11.1292940126764	230	0.00680661029127094	0.00680661029127094	26.8229064120989	2
731	260.16	38.579	1.0215	5.11553199124236	11.1361006229677	231	0.00243093224688273	0.00243093224688273	26.8253373443458	2
732	252.03	34.245	1.021	5.11310105899548	11.1385315552145	232	-0.0072927967406482	0.0072927967406482	26.8326301410865	2
733	253.17	34.329	1.0225	5.12039385573613	11.1312387584739	233	0.0121546612344119	0.0121546612344119	26.8447848023209	2
734	258.89	26.728	1.02	5.10823919450172	11.1433934197083	234	-0.00486186449376369	0.00486186449376369	26.8496466668146	2
735	278.97	11.603	1.021	5.11310105899548	11.1385315552145	235	0.00243093224688273	0.00243093224688273	26.8520775990615	2
736	269.48	14.488	1.0205	5.1106701267486	11.1409624874614	236	0.00729279674064642	0.00729279674064642	26.8593703958022	2
737	276	25.457	1.019	5.10337733000795	11.1482552842021	237	-0.0121546612344119	0.0121546612344119	26.8715250570366	2
738	270.66	19.258	1.0215	5.11553199124236	11.1361006229677	238	0.0140994070319174	0.0140994070319174	26.8856244640685	2
739	257.64	24.431	1.0186	5.10143258421045	11.1502000299996	239	-0.0092375425381519	0.0092375425381519	26.8948620066066	2
740	247.63	22.283	1.0205	5.1106701267486	11.1409624874614	240	0.0092375425381519	0.0092375425381519	26.9040995491448	2
741	230.73	12.979	1.0186	5.10143258421045	11.1502000299996	241	-0.00680661029127094	0.00680661029127094	26.9109061594361	2
742	241.37	26.408	1.02	5.10823919450172	11.1433934197083	242	-0.00729279674064642	0.00729279674064642	26.9181989561767	2
743	242.18	32.318	1.0215	5.11553199124236	11.1361006229677	243	0.00972372898752738	0.00972372898752738	26.9279226851642	2
744	252.49	44.501	1.0195	5.10580826225484	11.1458243519552	244	0.00243093224688451	0.00243093224688451	26.9303536174111	2
745	250.36	56.667	1.019	5.10337733000795	11.1482552842021	245	-0.223159580263793	0.223159580263793	27.1535131976749	2
746	267.35	69	1.0649	5.32653691027174	10.9250957039383	246	0.125436103939126	0.125436103939126	27.278949301614	2
747	270.84	64.483	1.0391	5.20110080633262	11.0505318078774	247	0.0641766113176914	0.0641766113176914	27.3431259129317	2
748	275.79	66.979	1.0259	5.13692419501493	11.1147084191951	248	-0.116198561400973	0.116198561400973	27.4593244743327	2
749	278.17	72.151	1.0498	5.2531227564159	10.9985098577941	249	-0.123491358141619	0.123491358141619	27.5828158324743	2
750	277.57	74.362	1.0752	5.37661411455752	10.8750184996525	250	0.106961018862819	0.106961018862819	27.6897768513371	2
751	276.13	73.379	1.0532	5.2696530956947	10.9819795185153	251	0.0641766113176914	0.0641766113176914	27.7539534626548	2
752	275.08	68.465	1.04	5.20547648437701	11.046156129833	252	-0.249413648530119	0.249413648530119	28.003367111185	2
753	271.02	69.43	1.0913	5.45489013290713	10.7967424813029	253	0.0593147468239259	0.0593147468239259	28.0626818580089	2
754	271.56	71.248	1.0791	5.3955753860832	10.8560572281268	254	0.109391951109703	0.109391951109703	28.1720738091186	2
755	268.67	80.316	1.0566	5.2861834349735	10.9654491792365	255	-0.0286850005132102	0.0286850005132102	28.2007588096318	2
756	273.56	75.459	1.0625	5.31486843548671	10.9367641787233	256	-0.543556450402875	0.543556450402875	28.7443152600347	2
757	279.51	117.85	1.1743	5.85842488588958	10.3932077283204	257	-0.102099154369057	0.102099154369057	28.8464144144037	2
758	279.95	126.03	1.1953	5.96052404025864	10.2911085739514	258	0.13029796843289	0.13029796843289	28.9767123828366	2
759	274.26	131.77	1.1685	5.83022607182575	10.4214065423843	259	-0.0899444931346434	0.0899444931346434	29.0666568759713	2
760	273.73	130.4	1.187	5.92017056496039	10.3314620492496	260	-0.0379225430513639	0.0379225430513639	29.1045794190226	2
761	277.39	130.53	1.1948	5.95809310801176	10.2935395061983	261	0.073414153855845	0.073414153855845	29.1779935728785	2
762	264.19	148.06	1.1797	5.88467895415591	10.3669536600541	262	-0.277612462593954	0.277612462593954	29.4556060354724	2
763	263.91	153.49	1.2368	6.16229141674987	10.0893411974602	263	-0.0335468650069757	0.0335468650069757	29.4891529004794	2
764	278.97	154.3	1.2437	6.19583828175684	10.0557943324532	264	0.097723476324667	0.097723476324667	29.5868763768041	2
765	273.75	148.26	1.2236	6.09811480543218	10.1535178087778	265	0.00437567804438821	0.00437567804438821	29.5912520548484	2
766	273.73	152.65	1.2227	6.09373912738779	10.1578934868222	266	-0.0306297463107175	0.0306297463107175	29.6218818011592	2
767	262.15	153.51	1.229	6.1243688736985	10.1272637405115	267	0.11376762915409	0.11376762915409	29.7356494303133	2
768	266.49	141.92	1.2056	6.01060124454441	10.2410313696656	268	0.0573700010264222	0.0573700010264222	29.7930194313397	2
769	263.72	142.27	1.1938	5.95323124351799	10.298401370692	269	0.00923754253815368	0.00923754253815368	29.8022569738778	2
770	263.57	138.51	1.1919	5.94399370097984	10.3076389132302	270	-0.140021697420419	0.140021697420419	29.9422786712983	2
771	268.47	127.11	1.2207	6.08401539840026	10.1676172158098	271	0.168706697933629	0.168706697933629	30.1109853692319	2
772	265.36	127.05	1.186	5.91530870046663	10.3363239137434	272	0.0330606785575966	0.0330606785575966	30.1440460477895	2
773	249.03	129.01	1.1792	5.88224802190903	10.369384592301	273	0.182806104965547	0.182806104965547	30.326852152755	2
774	249.15	136.15	1.1416	5.69944191694348	10.5521906972665	274	-0.196905511997462	0.196905511997462	30.5237576647525	2
775	252.09	129.44	1.1821	5.89634742894095	10.3552851852691	275	0.0427844075451276	0.0427844075451276	30.5665420722976	2
776	243.21	129.5	1.1733	5.85356302139582	10.3980695928142	276	0.0447291533426348	0.0447291533426348	30.6112712256402	2
777	242.05	129.9	1.1641	5.80883386805319	10.4427987461568	277	-0.127867036186007	0.127867036186007	30.7391382618263	2
778	256.96	123.52	1.1904	5.93670090423919	10.3149317099708	278	0.127867036186007	0.127867036186007	30.8670052980123	2
779	251.42	122.31	1.1641	5.80883386805319	10.4427987461568	279	-0.11376762915409	0.11376762915409	30.9807729271664	2
780	254.42	123.66	1.1875	5.92260149720728	10.3290311170027	280	0.358319413190445	0.358319413190445	31.3390923403568	2
781	238.02	118.43	1.1138	5.56428208401683	10.6873505301932	281	-0.168220511484254	0.168220511484254	31.507312851841	2
782	243.51	124.52	1.1484	5.73250259550108	10.5191300187089	282	-0.0311159327600929	0.0311159327600929	31.5384287846011	2
783	241.24	122.4	1.1548	5.76361852826118	10.4880140859488	283	0.0855688150902552	0.0855688150902552	31.6239975996914	2
784	233.4	117.42	1.1372	5.67804971317092	10.5735829010391	284	-0.0476462720388913	0.0476462720388913	31.6716438717303	2
785	236.47	114.64	1.147	5.72569598520981	10.5259366290002	285	0.0666075435645741	0.0666075435645741	31.7382514152949	2
786	233.8	115.67	1.1333	5.65908844164524	10.5925441725648	286	-0.0996682221221725	0.0996682221221725	31.837919637417	2
787	238.26	111.57	1.1538	5.75875666376741	10.4928759504426	287	-0.0311159327600929	0.0311159327600929	31.8690355701771	2
788	249.91	118.7	1.1602	5.7898725965275	10.4617600176825	288	0.173568562427393	0.173568562427393	32.0426041326045	2
789	247.25	111.05	1.1245	5.61630403410011	10.6353285801099	289	-0.00243093224688096	0.00243093224688096	32.0450350648514	2
790	260.21	120.31	1.125	5.61873496634699	10.632897647863	290	-0.130784154882267	0.130784154882267	32.1758192197337	2
791	240.32	121.63	1.1519	5.74951912122926	10.5021134929808	291	-0.0281988140638347	0.0281988140638347	32.2040180337975	2
792	240.97	121.25	1.1577	5.77771793529309	10.4739146789169	292	0.0593147468239295	0.0593147468239295	32.2633327806214	2
793	239.63	121.72	1.1455	5.71840318846917	10.5332294257409	293	-0.00486186449376547	0.00486186449376547	32.2681946451152	2
794	239.63	122.31	1.1465	5.72326505296293	10.5283675612471	294	-0.111336696907209	0.111336696907209	32.3795313420224	2
795	238.78	127.29	1.1694	5.83460174987014	10.4170308643399	295	0.0923754253815261	0.0923754253815261	32.4719067674039	2
796	237.85	130.68	1.1504	5.74222632448861	10.5094062897214	296	0.0238231360194483	0.0238231360194483	32.4957299034234	2
797	237.44	132.65	1.1455	5.71840318846917	10.5332294257409	297	0.00486186449376191	0.00486186449376191	32.5005917679171	2
798	239.37	131.11	1.1445	5.7135413239754	10.5380912902346	298	-0.0831378828433724	0.0831378828433724	32.5837296507605	2
799	248.59	132.97	1.1616	5.79667920681877	10.4549534073912	299	-0.0782760183496087	0.0782760183496087	32.6620056691101	2
800	252.88	138.91	1.1777	5.87495522516838	10.3766773890416	300	-0.0641766113176931	0.0641766113176931	32.7261822804278	2
801	254.52	144.34	1.1909	5.93913183648608	10.3125007777239	301	0.123491358141621	0.123491358141621	32.8496736385694	2
802	251.82	139.09	1.1655	5.81564047834446	10.4359921358656	302	-0.299490852815897	0.299490852815897	33.1491644913853	2
803	252.27	142.34	1.2271	6.11513133116035	10.1365012830497	303	0.154607290901712	0.154607290901712	33.3037717822871	2
804	253.7	141.35	1.1953	5.96052404025864	10.2911085739514	304	-0.130784154882264	0.130784154882264	33.4345559371693	2
805	247.67	143.07	1.2222	6.0913081951409	10.1603244190691	305	0.0666075435645723	0.0666075435645723	33.5011634807339	2
806	230.78	145.9	1.2085	6.02470065157633	10.2269319626337	306	-0.111336696907207	0.111336696907207	33.6125001776411	2
807	233.62	154.97	1.2314	6.13603734848354	10.1155952657265	307	0.251358394327626	0.251358394327626	33.8638585719687	2
808	233.48	168.1	1.1797	5.88467895415591	10.3669536600541	308	-0.0879997473371379	0.0879997473371379	33.9518583193059	2
809	233.01	178.48	1.1978	5.97267870149305	10.278953912717	309	-0.412772295520609	0.412772295520609	34.3646306148265	2
810	240.9	181.19	1.2827	6.38545099701366	9.86618161719636	310	-0.1424526296673	0.1424526296673	34.5070832444938	2
811	232.74	188.29	1.312	6.52790362668096	9.72372898752906	311	-0.0928616118309016	0.0928616118309016	34.5999448563247	2
812	248.18	186.98	1.3311	6.62076523851186	9.63086737569816	312	0.358805599639821	0.358805599639821	34.9587504559645	2
813	243.74	177.4	1.2573	6.26195963887204	9.98967297533798	313	-0.0782760183496087	0.0782760183496087	35.0370264743141	2
814	234.17	181.82	1.2734	6.34023565722165	9.91139695698837	314	0.025767881816952	0.025767881816952	35.0627943561311	2
815	244.68	177.03	1.2681	6.3144677754047	9.93716483880532	315	0.0311159327600929	0.0311159327600929	35.0939102888911	2
816	242.79	174.64	1.2617	6.2833518426446	9.96828077156542	316	0.332065344924118	0.332065344924118	35.4259756338153	2
817	237.66	177.99	1.1934	5.95128649772049	10.3003461164895	317	-0.00437567804438821	0.00437567804438821	35.4303513118597	2
818	233.66	176.23	1.1943	5.95566217576487	10.2959704384451	318	0.208573986782499	0.208573986782499	35.6389252986421	2
819	235.83	163.38	1.1514	5.74708818898238	10.5045444252276	319	-0.246496529833861	0.246496529833861	35.885421828476	2
820	231.7	165.16	1.2021	5.99358471881624	10.2580478953938	320	-0.19739169844684	0.19739169844684	36.0828135269228	2
821	237.45	168.15	1.2427	6.19097641726308	10.0606561969469	321	0.118629493647854	0.118629493647854	36.2014430205707	2
822	241.97	163.86	1.2183	6.07234692361522	10.1792856905948	322	-0.121060425894738	0.121060425894738	36.3225034464654	2
823	245.39	157.52	1.2432	6.19340734950996	10.0582252647001	323	0.0617456790708104	0.0617456790708104	36.3842491255363	2
824	244.35	156.19	1.2305	6.13166167043915	10.1199709437709	324	0.0763312725521033	0.0763312725521033	36.4605803980884	2
825	242.2	161.02	1.2148	6.05533039788705	10.196302216323	325	-0.1424526296673	0.1424526296673	36.6030330277557	2
826	231.84	160.56	1.2441	6.19778302755435	10.0538495866557	326	0.149259239958571	0.149259239958571	36.7522922677142	2
827	234.78	155.2	1.2134	6.04852378759578	10.2031088266142	327	0.0593147468239259	0.0593147468239259	36.8116070145382	2
828	237.93	158.92	1.2012	5.98920904077185	10.2624235734382	328	-0.1755133082249	0.1755133082249	36.987120322763	2
829	245.42	154.97	1.2373	6.16472234899675	10.0869102652133	329	0.206629240984993	0.206629240984993	37.193749563748	2
830	236.89	150.59	1.1948	5.95809310801176	10.2935395061983	330	0.0281988140638347	0.0281988140638347	37.2219483778119	2
831	241.82	150.53	1.189	5.92989429394792	10.3217383202621	331	-0.242120851789473	0.242120851789473	37.4640692296013	2
832	243.38	152	1.2388	6.1720151457374	10.0796174684726	332	-0.0306297463107175	0.0306297463107175	37.4946989759121	2
833	246.77	156.17	1.2451	6.20264489204811	10.0489877221619	333	0.0593147468239259	0.0593147468239259	37.554013722736	2
834	240.72	140.7	1.2329	6.14333014522419	10.1083024689858	334	0.0685522893620814	0.0685522893620814	37.6225660120981	2
835	246.72	141.52	1.2188	6.07477785586211	10.1768547583479	335	0.0452153397920103	0.0452153397920103	37.6677813518901	2
836	251.96	141.74	1.2095	6.0295625160701	10.2220700981399	336	0.0904306795840188	0.0904306795840188	37.7582120314741	2
837	264.6	138.19	1.1909	5.93913183648608	10.3125007777239	337	0.00680661029127094	0.00680661029127094	37.7650186417654	2
838	263.78	145.14	1.1895	5.9323252261948	10.3193073880152	338	-0.151690172205452	0.151690172205452	37.9167088139708	2
839	269.77	138.35	1.2207	6.08401539840026	10.1676172158098	339	0.0330606785575984	0.0330606785575984	37.9497694925284	2
840	260.16	146.1	1.2139	6.05095471984266	10.2006778943674	340	-0.0617456790708086	0.0617456790708086	38.0115151715992	2
841	244.98	172.88	1.2266	6.11270039891347	10.1389322152966	341	-0.106474832413443	0.106474832413443	38.1179900040127	2
842	255.63	171.41	1.2485	6.21917523132691	10.0324573828831	342	0.0685522893620796	0.0685522893620796	38.1865422933748	2
843	253.12	165.42	1.2344	6.15062294196483	10.1010096722452	343	0	0	38.1865422933748	2
844	263.1	170.8	1.2344	6.15062294196483	10.1010096722452	344	0.0335468650069739	0.0335468650069739	38.2200891583817	2
845	259.09	170.62	1.2275	6.11707607695786	10.1345565372522	345	-0.0427844075451276	0.0427844075451276	38.2628735659269	2
846	265.22	174.49	1.2363	6.15986048450298	10.091772129707	346	-0.00486186449376547	0.00486186449376547	38.2677354304206	2
847	260.85	169.6	1.2373	6.16472234899675	10.0869102652133	347	0.147314494161066	0.147314494161066	38.4150499245817	2
848	257.31	161.35	1.207	6.01740785483568	10.2342247593743	348	-0.0666075435645723	0.0666075435645723	38.4816574681463	2
849	253.55	153.52	1.2207	6.08401539840026	10.1676172158098	349	-0.0520219500832813	0.0520219500832813	38.5336794182295	2
850	252.38	160.24	1.2314	6.13603734848354	10.1155952657265	350	0.0379225430513639	0.0379225430513639	38.5716019612809	2
851	255.4	150.44	1.2236	6.09811480543218	10.1535178087778	351	0.144883561914183	0.144883561914183	38.7164855231951	2
852	238.72	150.66	1.1938	5.95323124351799	10.298401370692	352	0.0996682221221725	0.0996682221221725	38.8161537453173	2
853	235.4	134.22	1.1733	5.85356302139582	10.3980695928142	353	-0.0213922037725638	0.0213922037725638	38.8375459490898	2
854	250.6	125.41	1.1777	5.87495522516838	10.3766773890416	354	0.025767881816952	0.025767881816952	38.8633138309068	2
855	252.92	118.71	1.1724	5.84918734335143	10.4024452708586	355	0.121060425894736	0.121060425894736	38.9843742568015	2
856	251.69	114.24	1.1475	5.72812691745669	10.5235056967533	356	-0.130297968432888	0.130297968432888	39.1146722252344	2
857	248.26	123.64	1.1743	5.85842488588958	10.3932077283204	357	-0.0140994070319174	0.0140994070319174	39.1287716322663	2
858	245.29	125.9	1.1772	5.8725242929215	10.3791083212885	358	0.177944240471781	0.177944240471781	39.3067158727381	2
859	239.46	121.13	1.1406	5.69458005244972	10.5570525617603	359	-0.00486186449376547	0.00486186449376547	39.3115777372319	2
860	238.17	123.51	1.1416	5.69944191694348	10.5521906972665	360	-0.0520219500832795	0.0520219500832795	39.3635996873151	2
861	234.26	126.71	1.1523	5.75146386702677	10.5001687471833	361	-0.244551784036355	0.244551784036355	39.6081514713515	2
862	258.25	138.37	1.2026	5.99601565106312	10.2556169631469	362	0.073414153855845	0.073414153855845	39.6815656252073	2
863	266.22	122.17	1.1875	5.92260149720728	10.3290311170027	363	-0.0520219500832813	0.0520219500832813	39.7335875752906	2
864	258.97	125.89	1.1982	5.97462344729056	10.2770091669195	364	0.339358141664762	0.339358141664762	40.0729457169554	2
865	249.05	113.5	1.1284	5.63526530562579	10.6163673085842	365	0.189612715256818	0.189612715256818	40.2625584322122	2
866	232.43	108.09	1.0894	5.44565259036897	10.805980023841	366	-0.275181530347073	0.275181530347073	40.5377399625593	2
867	233.24	119.13	1.146	5.72083412071605	10.530798493494	367	0.0354916108044812	0.0354916108044812	40.5732315733638	2
868	241.19	117.14	1.1387	5.68534250991157	10.5662901042985	368	-0.0471600855895158	0.0471600855895158	40.6203916589533	2
869	230.93	113.87	1.1484	5.73250259550108	10.5191300187089	369	0.50320297510463	0.50320297510463	41.1235946340579	2
870	238.75	101.44	1.0449	5.22929962039645	11.0223329938136	370	-0.258651191068274	0.258651191068274	41.3822458251262	2
871	245.17	98.751	1.0981	5.48795081146473	10.7636818027453	371	0.0636904248683159	0.0636904248683159	41.4459362499945	2
872	247.84	102.04	1.085	5.42426038659641	10.8273722276136	372	0.0928616118309016	0.0928616118309016	41.5387978618254	2
873	261	88.233	1.0659	5.33139877476551	10.9202338394445	373	-0.152176358654827	0.152176358654827	41.6909742204802	2
874	272.67	89.587	1.0972	5.48357513342034	10.7680574807897	374	0.199336444244345	0.199336444244345	41.8903106647246	2
875	261.51	85.946	1.0562	5.28423868917599	10.967393925034	375	-0.0685522893620814	0.0685522893620814	41.9588629540867	2
876	277.38	95.021	1.0703	5.35279097853807	10.8988416356719	376	-0.190098901706191	0.190098901706191	42.1489618557928	2
877	279.62	91.706	1.1094	5.54288988024427	10.7087427339658	377	0.137590765173536	0.137590765173536	42.2865526209664	2
878	264.99	92.338	1.0811	5.40529911507073	10.8463334991393	378	-0.11376762915409	0.11376762915409	42.4003202501205	2
879	255.95	97.34	1.1045	5.51906674422482	10.7325658699852	379	-0.0213922037725638	0.0213922037725638	42.421712453893	2
880	241.57	94.683	1.1089	5.54045894799738	10.7111736662126	380	0.168706697933629	0.168706697933629	42.5904191518267	2
881	238.43	76.973	1.0742	5.37175225006375	10.8798803641463	381	0.0330606785575984	0.0330606785575984	42.6234798303843	2
882	237.1	89.126	1.0674	5.33869157150616	10.9129410427039	382	-0.0593147468239277	0.0593147468239277	42.6827945772082	2
883	242.67	81.197	1.0796	5.39800631833008	10.8536262958799	383	0.0140994070319174	0.0140994070319174	42.6968939842401	2
884	241.73	79.801	1.0767	5.38390691129817	10.8677257029119	384	-0.0306297463107157	0.0306297463107157	42.7275237305508	2
885	252.39	66.102	1.083	5.41453665760888	10.8370959566011	385	0.190098901706191	0.190098901706191	42.917622632257	2
886	251.68	57.747	1.0439	5.22443775590269	11.0271948583073	386	0.023336949570071	0.023336949570071	42.9409595818271	2
887	269.5	61.513	1.0391	5.20110080633262	11.0505318078774	387	-0.0354916108044812	0.0354916108044812	42.9764511926316	2
888	271.28	62.642	1.0464	5.2365924171371	11.0150401970729	388	-0.168706697933629	0.168706697933629	43.1451578905652	2
889	254.5	67.508	1.0811	5.40529911507073	10.8463334991393	389	-0.142452629667302	0.142452629667302	43.2876105202325	2
890	257.03	69.882	1.1104	5.54775174473803	10.703880869472	390	0.119115680097231	0.119115680097231	43.4067262003297	2
891	267.74	71.677	1.0859	5.4286360646408	10.8229965495692	391	0.177944240471783	0.177944240471783	43.5846704408015	2
892	274.06	71.858	1.0493	5.25069182416902	11.000940790041	392	0.00243093224688096	0.00243093224688096	43.5871013730484	2
893	274.79	61.38	1.0488	5.24826089192214	11.0033717222879	393	0.0568838145770449	0.0568838145770449	43.6439851876254	2
894	278.1	54.441	1.0371	5.19137707734509	11.0602555368649	394	-0.152176358654829	0.152176358654829	43.7961615462803	2
895	256.62	59.493	1.0684	5.34355343599992	10.9080791782101	395	0.00486186449376547	0.00486186449376547	43.801023410774	2
896	249.11	61.26	1.0674	5.33869157150616	10.9129410427039	396	0.209060173231874	0.209060173231874	44.0100835840059	2
897	249.17	55.515	1.0244	5.12963139827428	11.1220012159357	397	-0.054452882330164	0.054452882330164	44.0645364663361	2
898	256.38	55.628	1.0356	5.18408428060444	11.0675483336056	398	0.0661213571151986	0.0661213571151986	44.1306578234513	2
899	265.21	45.966	1.022	5.11796292348925	11.1336696907208	399	0.0121546612344101	0.0121546612344101	44.1428124846857	2
900	254.36	41.454	1.0195	5.10580826225484	11.1458243519552	400	0.00243093224688451	0.00243093224688451	44.1452434169326	2
901	240.49	27.599	1.019	5.10337733000795	11.1482552842021	401	-0.00729279674064642	0.00729279674064642	44.1525362136732	2
902	241.13	28.527	1.0205	5.1106701267486	11.1409624874614	402	-0.00486186449376547	0.00486186449376547	44.157398078167	2
903	240.27	29.646	1.0215	5.11553199124236	11.1361006229677	403	0.00243093224688273	0.00243093224688273	44.1598290104139	2
904	232.35	29.634	1.021	5.11310105899548	11.1385315552145	404	0.0165303392787983	0.0165303392787983	44.1763593496927	2
905	237.55	27.391	1.0176	5.09657071971668	11.1550618944933	405	0.0145855934812946	0.0145855934812946	44.190944943174	2
906	253.31	21.339	1.0146	5.08198512623539	11.1696474879746	406	-0.0286850005132102	0.0286850005132102	44.2196299436872	2
907	265.3	13.739	1.0205	5.1106701267486	11.1409624874614	407	0.0092375425381519	0.0092375425381519	44.2288674862253	2
908	273.14	11.948	1.0186	5.10143258421045	11.1502000299996	408	-0.0092375425381519	0.0092375425381519	44.2381050287635	2
909	277.29	13.925	1.0205	5.1106701267486	11.1409624874614	409	-0.0116684747850364	0.0116684747850364	44.2497735035485	2
910	259.69	15.161	1.0229	5.12233860153363	11.1292940126764	410	0.0116684747850364	0.0116684747850364	44.2614419783335	2
911	258.23	19.22	1.0205	5.1106701267486	11.1409624874614	411	0	0	44.2614419783335	2
912	243.17	27.036	1.0205	5.1106701267486	11.1409624874614	412	0.00243093224688096	0.00243093224688096	44.2638729105804	2
913	251.4	28.882	1.02	5.10823919450172	11.1433934197083	413	-0.00486186449376369	0.00486186449376369	44.2687347750742	2
914	240.77	34.237	1.021	5.11310105899548	11.1385315552145	414	-0.0116684747850364	0.0116684747850364	44.2804032498592	2
915	248.02	33.837	1.0234	5.12476953378052	11.1268630804295	415	0.0140994070319191	0.0140994070319191	44.2945026568911	2
916	249.14	33.378	1.0205	5.1106701267486	11.1409624874614	416	0.00243093224688096	0.00243093224688096	44.296933589138	2
917	248.12	47.646	1.02	5.10823919450172	11.1433934197083	417	-0.00729279674064642	0.00729279674064642	44.3042263858787	2
918	254.58	42.705	1.0215	5.11553199124236	11.1361006229677	418	-0.0165303392787983	0.0165303392787983	44.3207567251575	2
919	249.11	44.437	1.0249	5.13206233052116	11.1195702836889	419	0.0262540682663257	0.0262540682663257	44.3470107934238	2
920	232.3	64.747	1.0195	5.10580826225484	11.1458243519552	420	-0.263513055562036	0.263513055562036	44.6105238489858	2
921	230.78	71.598	1.0737	5.36932131781687	10.8823112963931	421	-0.0855688150902552	0.0855688150902552	44.6960926640761	2
922	233.92	76.652	1.0913	5.45489013290713	10.7967424813029	422	-0.0189612715256828	0.0189612715256828	44.7150539356018	2
923	236.35	78.23	1.0952	5.47385140443281	10.7777812097772	423	0.0831378828433742	0.0831378828433742	44.7981918184451	2
924	252.67	65.921	1.0781	5.39071352158944	10.8609190926206	424	-0.00729279674064642	0.00729279674064642	44.8054846151858	2
925	251.31	67.205	1.0796	5.39800631833008	10.8536262958799	425	0.0568838145770449	0.0568838145770449	44.8623684297628	2
926	250.06	69.787	1.0679	5.34112250375304	10.910510110457	426	0.228021444757557	0.228021444757557	45.0903898745204	2
927	253.14	53.375	1.021	5.11310105899548	11.1385315552145	427	0.0262540682663275	0.0262540682663275	45.1166439427867	2
928	252.71	53.298	1.0156	5.08684699072915	11.1647856234809	428	-0.0525081365326567	0.0525081365326567	45.1691520793194	2
929	232.77	52.625	1.0264	5.13935512726181	11.1122774869482	429	0.0189612715256811	0.0189612715256811	45.1881133508451	2
930	230.47	47.656	1.0225	5.12039385573613	11.1312387584739	430	0.00972372898753093	0.00972372898753093	45.1978370798326	2
931	234.74	47.459	1.0205	5.1106701267486	11.1409624874614	431	0	0	45.1978370798326	2
932	234.53	45.367	1.0205	5.1106701267486	11.1409624874614	432	0.0140994070319156	0.0140994070319156	45.2119364868645	2
933	233.75	36.423	1.0176	5.09657071971668	11.1550618944933	433	-0.0641766113176914	0.0641766113176914	45.2761130981822	2
934	236.6	54.175	1.0308	5.16074733103437	11.0908852831756	434	0.0500772042857758	0.0500772042857758	45.326190302468	2
935	235.09	63.688	1.0205	5.1106701267486	11.1409624874614	435	-0.00243093224688273	0.00243093224688273	45.3286212347149	2
936	238.63	63.018	1.021	5.11310105899548	11.1385315552145	436	-0.116198561400973	0.116198561400973	45.4448197961158	2
937	240.35	60.343	1.0449	5.22929962039645	11.0223329938136	437	0.00486186449376369	0.00486186449376369	45.4496816606096	2
938	236.47	57.374	1.0439	5.22443775590269	11.0271948583073	438	-0.0286850005132102	0.0286850005132102	45.4783666611228	2
939	242.47	70.831	1.0498	5.2531227564159	10.9985098577941	439	-0.0311159327600929	0.0311159327600929	45.5094825938829	2
940	239.59	67.889	1.0562	5.28423868917599	10.967393925034	440	-0.1589829689461	0.1589829689461	45.668465562829	2
941	232.63	83.976	1.0889	5.44322165812209	10.8084109560879	441	-0.0165303392788001	0.0165303392788001	45.6849959021078	2
942	234.27	90.959	1.0923	5.45975199740089	10.7918806168091	442	-0.201767376491226	0.201767376491226	45.886763278599	2
943	230.48	90.833	1.1338	5.66151937389212	10.5901132403179	443	0.161413901192981	0.161413901192981	46.048177179792	2
944	231.37	94.865	1.1006	5.50010547269914	10.7515271415109	444	0.106961018862821	0.106961018862821	46.1551381986548	2
945	241.51	82.6	1.0786	5.39314445383632	10.8584881603737	445	-0.0525081365326585	0.0525081365326585	46.2076463351875	2
946	234.37	75.824	1.0894	5.44565259036897	10.805980023841	446	0.0525081365326585	0.0525081365326585	46.2601544717201	2
947	242.93	82.875	1.0786	5.39314445383632	10.8584881603737	447	0.0899444931346416	0.0899444931346416	46.3500989648548	2
948	254.74	77.425	1.0601	5.30319996070167	10.9484326535083	448	0.0617456790708104	0.0617456790708104	46.4118446439256	2
949	262.59	79.759	1.0474	5.24145428163087	11.0101783325792	449	-0.0831378828433742	0.0831378828433742	46.494982526769	2
950	258.39	77.02	1.0645	5.32459216447424	10.9270404497358	450	-0.108905764660324	0.108905764660324	46.6038882914293	2
951	251.93	66.232	1.0869	5.43349792913456	10.8181346850755	451	0.047646272038893	0.047646272038893	46.6515345634682	2
952	258.35	60.417	1.0771	5.38585165709567	10.8657809571143	452	0.182319918516168	0.182319918516168	46.8338544819843	2
953	257.37	62.703	1.0396	5.2035317385795	11.0481008756305	453	0.0952925440777861	0.0952925440777861	46.9291470260621	2
954	240.19	57.347	1.02	5.10823919450172	11.1433934197083	454	-0.0904306795840206	0.0904306795840206	47.0195777056462	2
955	245.86	63.466	1.0386	5.19866987408574	11.0529627401243	455	0.0904306795840206	0.0904306795840206	47.1100083852302	2
956	246.71	54.551	1.02	5.10823919450172	11.1433934197083	456	-0.0335468650069757	0.0335468650069757	47.1435552502371	2
957	248.1	55.054	1.0269	5.14178605950869	11.1098465547013	457	-0.0330606785575984	0.0330606785575984	47.1766159287947	2
958	238.91	55.889	1.0337	5.17484673806629	11.0767858761437	458	0.075845086102726	0.075845086102726	47.2524610148975	2
959	247.1	52.568	1.0181	5.09900165196356	11.1526309622465	459	-0.0165303392787983	0.0165303392787983	47.2689913541763	2
960	261.12	53.492	1.0215	5.11553199124236	11.1361006229677	460	-0.00923754253815368	0.00923754253815368	47.2782288967144	2
961	271.87	54.738	1.0234	5.12476953378052	11.1268630804295	461	-0.0311159327600929	0.0311159327600929	47.3093448294745	2
962	271.01	63.885	1.0298	5.15588546654061	11.0957471476694	462	-0.225590512510674	0.225590512510674	47.5349353419852	2
963	255.29	73.405	1.0762	5.38147597905128	10.8701566351587	463	0.0311159327600947	0.0311159327600947	47.5660512747453	2
964	259.37	68.385	1.0698	5.35036004629119	10.9012725679188	464	0.0452153397920085	0.0452153397920085	47.6112666145373	2
965	246.33	74.121	1.0605	5.30514470649918	10.9464879077108	465	0.0661213571151986	0.0661213571151986	47.6773879716525	2
966	243.59	59.092	1.0469	5.23902334938398	11.012609264826	466	0.0403534752982448	0.0403534752982448	47.7177414469507	2
967	240.99	51.811	1.0386	5.19866987408574	11.0529627401243	467	0.0165303392788001	0.0165303392788001	47.7342717862295	2
968	244.73	50.829	1.0352	5.18213953480694	11.0694930794031	468	0.0831378828433724	0.0831378828433724	47.8174096690729	2
969	255.1	35.572	1.0181	5.09900165196356	11.1526309622465	469	-0.00437567804438643	0.00437567804438643	47.8217853471173	2
970	253.54	35.96	1.019	5.10337733000795	11.1482552842021	470	-0.0189612715256828	0.0189612715256828	47.840746618643	2
971	257.16	35.069	1.0229	5.12233860153363	11.1292940126764	471	-0.0121546612344119	0.0121546612344119	47.8529012798774	2
972	258.24	40.333	1.0254	5.13449326276805	11.117139351442	472	0.0403534752982466	0.0403534752982466	47.8932547551756	2
973	255.04	44.283	1.0171	5.0941397874698	11.1574928267402	473	-0.00243093224688273	0.00243093224688273	47.8956856874225	2
974	242.62	33.542	1.0176	5.09657071971668	11.1550618944933	474	-0.0165303392787983	0.0165303392787983	47.9122160267013	2
975	240.27	33.796	1.021	5.11310105899548	11.1385315552145	475	-0.0165303392788001	0.0165303392788001	47.9287463659801	2
976	236.19	31.531	1.0244	5.12963139827428	11.1220012159357	476	0.0165303392788001	0.0165303392788001	47.9452767052589	2
977	240.72	43.724	1.021	5.11310105899548	11.1385315552145	477	-0.0213922037725656	0.0213922037725656	47.9666689090315	2
978	236.89	41.726	1.0254	5.13449326276805	11.117139351442	478	0.0286850005132102	0.0286850005132102	47.9953539095447	2
979	234.71	36.518	1.0195	5.10580826225484	11.1458243519552	479	-0.00972372898752738	0.00972372898752738	48.0050776385322	2
980	233.94	37.193	1.0215	5.11553199124236	11.1361006229677	480	0.00972372898752738	0.00972372898752738	48.0148013675198	2
981	234.22	26.822	1.0195	5.10580826225484	11.1458243519552	481	-0.00729279674064465	0.00729279674064465	48.0220941642604	2
982	250.53	33.187	1.021	5.11310105899548	11.1385315552145	482	-0.0165303392788001	0.0165303392788001	48.0386245035392	2
983	255.4	30.335	1.0244	5.12963139827428	11.1220012159357	483	0.0262540682663293	0.0262540682663293	48.0648785718055	2
984	243.82	16.649	1.019	5.10337733000795	11.1482552842021	484	-0.0213922037725656	0.0213922037725656	48.0862707755781	2
985	256.26	13.11	1.0234	5.12476953378052	11.1268630804295	485	0.0140994070319191	0.0140994070319191	48.10037018261	2
986	250.68	17.472	1.0205	5.1106701267486	11.1409624874614	486	-0.0189612715256828	0.0189612715256828	48.1193314541357	2
987	245.25	10.54	1.0244	5.12963139827428	11.1220012159357	487	0.0213922037725638	0.0213922037725638	48.1407236579083	2
988	260.64	14.453	1.02	5.10823919450172	11.1433934197083	488	-0.00729279674064642	0.00729279674064642	48.1480164546489	2
989	256.65	18.988	1.0215	5.11553199124236	11.1361006229677	489	0	0	48.1480164546489	2
990	256.96	12.839	1.0215	5.11553199124236	11.1361006229677	490	-0.0116684747850364	0.0116684747850364	48.1596849294339	2
991	255.14	13.812	1.0239	5.1272004660274	11.1244321481826	491	-0.00243093224688096	0.00243093224688096	48.1621158616808	2
992	249.96	17.911	1.0244	5.12963139827428	11.1220012159357	492	0.0116684747850346	0.0116684747850346	48.1737843364659	2
993	245.97	15.905	1.022	5.11796292348925	11.1336696907208	493	0.0165303392788001	0.0165303392788001	48.1903146757447	2
994	244.84	11.384	1.0186	5.10143258421045	11.1502000299996	494	-0.0092375425381519	0.0092375425381519	48.1995522182828	2
995	240.9	16.943	1.0205	5.1106701267486	11.1409624874614	495	-0.0140994070319191	0.0140994070319191	48.2136516253147	2
996	236.01	23.307	1.0234	5.12476953378052	11.1268630804295	496	0	0	48.2136516253147	2
997	242.71	39.997	1.0234	5.12476953378052	11.1268630804295	497	0.0165303392788001	0.0165303392788001	48.2301819645935	2
998	260.53	48.558	1.02	5.10823919450172	11.1433934197083	498	-0.00729279674064642	0.00729279674064642	48.2374747613342	2
999	250.73	40.214	1.0215	5.11553199124236	11.1361006229677	499	0.0140994070319174	0.0140994070319174	48.2515741683661	2
1000	255.64	46.025	1.0186	5.10143258421045	11.1502000299996	500	NA	NA	NA	2
1001	258.14	130.6	1.2236	6.09811480543218	10.1632415377654	1	-0.0238231360194465	0.0238231360194465	0.0238231360194465	3
1002	257.82	139.68	1.2285	6.12193794145162	10.1394184017459	2	0.11376762915409	0.11376762915409	0.137590765173536	3
1003	257.55	125.62	1.2051	6.00817031229753	10.2531860309	3	-0.0330606785575984	0.0330606785575984	0.170651443731135	3
1004	253.51	126.72	1.2119	6.04123099085513	10.2201253523424	4	0.111336696907207	0.111336696907207	0.281988140638342	3
1005	250.15	117.72	1.189	5.92989429394792	10.3314620492496	5	-0.0354916108044794	0.0354916108044794	0.317479751442821	3
1006	253.61	119.31	1.1963	5.9653859047524	10.2959704384451	6	0.0641766113176914	0.0641766113176914	0.381656362760513	3
1007	245.8	117.18	1.1831	5.90120929343471	10.3601470497628	7	-0.106961018862821	0.106961018862821	0.488617381623333	3
1008	233.86	133.2	1.2051	6.00817031229753	10.2531860309	8	0.510495771845276	0.510495771845276	0.99911315346861	3
1009	232.28	109.73	1.1001	5.49767454045226	10.7636818027453	9	0.00486186449376369	0.00486186449376369	1.00397501796237	3
1010	231.92	110.85	1.0991	5.49281267595849	10.7685436672391	10	-0.263513055562038	0.263513055562038	1.26748807352441	3
1011	230.2	111.86	1.1533	5.75632573152053	10.505030611677	11	0.108905764660326	0.108905764660326	1.37639383818474	3
1012	231.55	96.604	1.1309	5.6474199668602	10.6139363763373	12	0.0714694080583396	0.0714694080583396	1.44786324624308	3
1013	233.77	99.447	1.1162	5.57595055880186	10.6854057843957	13	0.0544528823301622	0.0544528823301622	1.50231612857324	3
1014	236.54	99.171	1.105	5.5214976764717	10.7398586667258	14	-0.213435851276264	0.213435851276264	1.7157519798495	3
1015	238.47	105.72	1.1489	5.73493352774797	10.5264228154496	15	-0.0879997473371361	0.0879997473371361	1.80375172718664	3
1016	237.41	116.08	1.167	5.8229332750851	10.4384230681124	16	-0.0996682221221725	0.0996682221221725	1.90341994930881	3
1017	243.31	121.68	1.1875	5.92260149720728	10.3387548459903	17	-0.0189612715256828	0.0189612715256828	1.9223812208345	3
1018	247.86	121.15	1.1914	5.94156276873296	10.3197935744646	18	-0.0879997473371379	0.0879997473371379	2.01038096817163	3
1019	258.32	123.16	1.2095	6.0295625160701	10.2317938271275	19	-0.0140994070319174	0.0140994070319174	2.02448037520355	3
1020	260.92	125.91	1.2124	6.04366192310201	10.2176944200955	20	-0.00972372898752916	0.00972372898752916	2.03420410419108	3
1021	275.89	123.28	1.2144	6.05338565208954	10.207970691108	21	0.133215087129148	0.133215087129148	2.16741919132023	3
1022	269.36	112.78	1.187	5.92017056496039	10.3411857782372	22	0.0281988140638347	0.0281988140638347	2.19561800538406	3
1023	274.36	111.55	1.1812	5.89197175089656	10.369384592301	23	0.182806104965547	0.182806104965547	2.37842411034961	3
1024	274.63	100.76	1.1436	5.70916564593101	10.5521906972665	24	0.104530086615936	0.104530086615936	2.48295419696555	3
1025	269.01	97.539	1.1221	5.60463555931508	10.6567207838825	25	0.142452629667302	0.142452629667302	2.62540682663285	3
1026	260.96	97.482	1.0928	5.46218292964778	10.7991734135498	26	-0.163844833439866	0.163844833439866	2.78925166007271	3
1027	264.95	101.35	1.1265	5.62602776308764	10.6353285801099	27	-0.0306297463107175	0.0306297463107175	2.81988140638343	3
1028	271.75	98.671	1.1328	5.65665750939836	10.6046988337992	28	0.0306297463107175	0.0306297463107175	2.85051115269415	3
1029	259.4	96.148	1.1265	5.62602776308764	10.6353285801099	29	-0.0636904248683141	0.0636904248683141	2.91420157756246	3
1030	259.16	100.5	1.1396	5.68971818795595	10.5716381552416	30	-0.0549390687795395	0.0549390687795395	2.969140646342	3
1031	256.07	101.95	1.1509	5.74465725673549	10.5166990864621	31	0.123491358141619	0.123491358141619	3.09263200448362	3
1032	244.45	101.3	1.1255	5.62116589859387	10.6401904446037	32	-0.180375172718664	0.180375172718664	3.27300717720228	3
1033	240.07	105.63	1.1626	5.80154107131254	10.459815271885	33	0.0734141538558433	0.0734141538558433	3.34642133105813	3
1034	230.96	105.57	1.1475	5.72812691745669	10.5332294257409	34	0.201767376491228	0.201767376491228	3.54818870754936	3
1035	236.72	98.503	1.106	5.52635954096547	10.7349968022321	35	-0.00437567804438821	0.00437567804438821	3.55256438559374	3
1036	233.94	88.351	1.1069	5.53073521900985	10.7306211241877	36	-0.147314494161066	0.147314494161066	3.69987887975481	3
1037	239.2	91.883	1.1372	5.67804971317092	10.5833066300266	37	0.170651443731135	0.170651443731135	3.87053032348594	3
1038	243.53	79.932	1.1021	5.50739826943979	10.7539580737578	38	0.0359777972538584	0.0359777972538584	3.9065081207398	3
1039	238.16	85.186	1.0947	5.47142047218593	10.7899358710116	39	0.0427844075451276	0.0427844075451276	3.94929252828493	3
1040	235.55	87.524	1.0859	5.4286360646408	10.8327202785568	40	-0.147314494161064	0.147314494161064	4.09660702244599	3
1041	230.19	84.665	1.1162	5.57595055880186	10.6854057843957	41	0.296573734119637	0.296573734119637	4.39318075656563	3
1042	233.41	51.201	1.0552	5.27937682468223	10.9819795185153	42	0.106961018862819	0.106961018862819	4.50014177542845	3
1043	238.27	61.902	1.0332	5.17241580581941	11.0889405373781	43	-0.37290500667174	0.37290500667174	4.87304678210019	3
1044	235.18	75.736	1.1099	5.54532081249115	10.7160355307064	44	0.00972372898752738	0.00972372898752738	4.88277051108772	3
1045	238.98	84.137	1.1079	5.53559708350362	10.7257592596939	45	-0.0140994070319156	0.0140994070319156	4.89686991811963	3
1046	240.08	82.884	1.1108	5.54969649053554	10.711659852662	46	0	0	4.89686991811963	3
1047	232.69	78.731	1.1108	5.54969649053554	10.711659852662	47	-0.0121546612344101	0.0121546612344101	4.90902457935404	3
1048	232.05	82.237	1.1133	5.56185115176995	10.6995051914276	48	-0.0593147468239277	0.0593147468239277	4.96833932617797	3
1049	249.1	99.885	1.1255	5.62116589859387	10.6401904446037	49	0.0928616118309016	0.0928616118309016	5.06120093800887	3
1050	242.39	98.881	1.1064	5.52830428676297	10.7330520564346	50	-0.180861359168039	0.180861359168039	5.24206229717691	3
1051	243.76	102.83	1.1436	5.70916564593101	10.5521906972665	51	-0.0685522893620814	0.0685522893620814	5.31061458653899	3
1052	230.32	106.73	1.1577	5.77771793529309	10.4836384079045	52	-0.0855688150902552	0.0855688150902552	5.39618340162925	3
1053	230.81	114.85	1.1753	5.86328675038335	10.3980695928142	53	-0.144883561914183	0.144883561914183	5.54106696354343	3
1054	234.53	132.03	1.2051	6.00817031229753	10.2531860309	54	0.114253815603467	0.114253815603467	5.6553207791469	3
1055	231.43	125.29	1.1816	5.89391649669407	10.3674398465035	55	-0.097723476324667	0.097723476324667	5.75304425547156	3
1056	250.91	133.04	1.2017	5.99163997301873	10.2697163701788	56	-0.215866783523147	0.215866783523147	5.96891103899471	3
1057	256.19	147.85	1.2461	6.20750675654188	10.0538495866557	57	-0.0213922037725638	0.0213922037725638	5.99030324276728	3
1058	247.89	151.44	1.2505	6.22889896031444	10.0324573828831	58	-0.0140994070319174	0.0140994070319174	6.00440264979919	3
1059	250.85	155.1	1.2534	6.24299836734636	10.0183579758512	59	0.0330606785576002	0.0330606785576002	6.03746332835679	3
1060	246.72	152.29	1.2466	6.20993768878876	10.0514186544088	60	0.147314494161066	0.147314494161066	6.18477782251786	3
1061	238.96	150.28	1.2163	6.06262319462769	10.1987331485699	61	-0.109391951109702	0.109391951109702	6.29416977362756	3
1062	254.43	147.25	1.2388	6.1720151457374	10.0893411974602	62	-0.0403534752982466	0.0403534752982466	6.33452324892581	3
1063	255.3	150.67	1.2471	6.21236862103564	10.0489877221619	63	0.1259222903885	0.1259222903885	6.46044553931431	3
1064	259.92	144.35	1.2212	6.08644633064714	10.1749100125504	64	-0.0544528823301604	0.0544528823301604	6.51489842164447	3
1065	265.03	143.71	1.2324	6.1408992129773	10.1204571302202	65	-0.050077204285774	0.050077204285774	6.56497562593024	3
1066	259.01	164.24	1.2427	6.19097641726308	10.0703799259345	66	-0.0831378828433742	0.0831378828433742	6.64811350877362	3
1067	234.93	169.78	1.2598	6.27411430010645	9.9872420430911	67	0.00729279674064642	0.00729279674064642	6.65540630551426	3
1068	242.66	164.2	1.2583	6.2668215033658	9.99453483983175	68	0.225590512510674	0.225590512510674	6.88099681802494	3
1069	235.92	166.91	1.2119	6.04123099085513	10.2201253523424	69	-0.251844580777004	0.251844580777004	7.13284139880194	3
1070	237.32	169.01	1.2637	6.29307557163213	9.96828077156542	70	0.297059920569014	0.297059920569014	7.42990131937095	3
1071	235.53	163.47	1.2026	5.99601565106312	10.2653406921344	71	-0.0763312725521033	0.0763312725521033	7.50623259192306	3
1072	233.74	163.63	1.2183	6.07234692361522	10.1890094195823	72	-0.149259239958573	0.149259239958573	7.65549183188163	3
1073	247.89	153.89	1.249	6.22160616357379	10.0397501796238	73	-0.0928616118309016	0.0928616118309016	7.74835344371253	3
1074	244.57	163.24	1.2681	6.3144677754047	9.94688856779285	74	0.00486186449376547	0.00486186449376547	7.7532153082063	3
1075	248.04	165.98	1.2671	6.30960591091093	9.95175043228662	75	0.294628988322131	0.294628988322131	8.04784429652843	3
1076	242.01	154.32	1.2065	6.0149769225888	10.2463794206088	76	-0.104530086615938	0.104530086615938	8.15237438314437	3
1077	242.63	156.13	1.228	6.11950700920474	10.1418493339928	77	-0.0568838145770449	0.0568838145770449	8.20925819772141	3
1078	248.1	145.1	1.2397	6.17639082378178	10.0849655194158	78	0.282474327087719	0.282474327087719	8.49173252480913	3
1079	236.75	123.27	1.1816	5.89391649669407	10.3674398465035	79	0.0306297463107157	0.0306297463107157	8.52236227111985	3
1080	233.29	119.51	1.1753	5.86328675038335	10.3980695928142	80	-0.0899444931346434	0.0899444931346434	8.61230676425449	3
1081	237.66	126.41	1.1938	5.95323124351799	10.3081250996796	81	-0.0807069505964915	0.0807069505964915	8.69301371485098	3
1082	230.16	130.7	1.2104	6.03393819411448	10.2274181490831	82	-0.0787622047989842	0.0787622047989842	8.77177591964996	3
1083	239.54	141.45	1.2266	6.11270039891347	10.1486559442841	83	0.0121546612344101	0.0121546612344101	8.78393058088438	3
1084	238.53	137.45	1.2241	6.10054573767906	10.1608106055185	84	0.21100491902938	0.21100491902938	8.99493549991375	3
1085	249.35	135.95	1.1807	5.88954081864968	10.3718155245479	85	-0.0257678818169502	0.0257678818169502	9.0207033817307	3
1086	247.74	118.43	1.186	5.91530870046663	10.3460476427309	86	-0.0170165257281774	0.0170165257281774	9.03771990745888	3
1087	240.04	128.19	1.1895	5.9323252261948	10.3290311170027	87	-0.0403534752982448	0.0403534752982448	9.07807338275713	3
1088	239.88	125.77	1.1978	5.97267870149305	10.2886776417045	88	-0.127867036186007	0.127867036186007	9.20594041894313	3
1089	256.78	141.33	1.2241	6.10054573767906	10.1608106055185	89	-0.0354916108044812	0.0354916108044812	9.24143202974762	3
1090	260.47	145.04	1.2314	6.13603734848354	10.125318994714	90	0.023336949570071	0.023336949570071	9.26476897931769	3
1091	271.29	135.62	1.2266	6.11270039891347	10.1486559442841	91	0.0855688150902552	0.0855688150902552	9.35033779440794	3
1092	277.12	137.67	1.209	6.02713158382321	10.2342247593743	92	-0.0641766113176914	0.0641766113176914	9.41451440572563	3
1093	277.21	146.87	1.2222	6.0913081951409	10.1700481480566	93	0.0831378828433724	0.0831378828433724	9.49765228856901	3
1094	277.92	149.02	1.2051	6.00817031229753	10.2531860309	94	-0.0330606785575984	0.0330606785575984	9.5307129671266	3
1095	278.32	132.61	1.2119	6.04123099085513	10.2201253523424	95	0.00243093224688096	0.00243093224688096	9.53314389937348	3
1096	274.94	124.7	1.2114	6.03880005860825	10.2225562845893	96	0.0855688150902569	0.0855688150902569	9.61871271446374	3
1097	248.29	115.49	1.1938	5.95323124351799	10.3081250996796	97	-0.0666075435645741	0.0666075435645741	9.68532025802832	3
1098	249.76	128.31	1.2075	6.01983878708257	10.241517556115	98	-0.00729279674064642	0.00729279674064642	9.69261305476896	3
1099	252.39	127.2	1.209	6.02713158382321	10.2342247593743	99	-0.0238231360194465	0.0238231360194465	9.71643619078841	3
1100	249	129.39	1.2139	6.05095471984266	10.2104016233549	100	0.116684747850348	0.116684747850348	9.83312093863876	3
1101	247.65	119.77	1.1899	5.93426997199231	10.3270863712052	101	-0.0238231360194465	0.0238231360194465	9.8569440746582	3
1102	250.22	115.96	1.1948	5.95809310801176	10.3032632351858	102	0.173082375978018	0.173082375978018	10.0300264506362	3
1103	249.93	111.23	1.1592	5.78501073203374	10.4763456111638	103	0.177944240471781	0.177944240471781	10.207970691108	3
1104	243.96	86.351	1.1226	5.60706649156196	10.6542898516356	104	0.050077204285774	0.050077204285774	10.2580478953938	3
1105	260.13	84.282	1.1123	5.55698928727618	10.7043670559214	105	0.0072927967406482	0.0072927967406482	10.2653406921344	3
1106	260.16	82.928	1.1108	5.54969649053554	10.711659852662	106	0.0636904248683159	0.0636904248683159	10.3290311170027	3
1107	263.25	84.501	1.0977	5.48600606566722	10.7753502775303	107	0.0170165257281756	0.0170165257281756	10.3460476427309	3
1108	261.74	80.545	1.0942	5.46898953993905	10.7923668032585	108	0.025767881816952	0.025767881816952	10.3718155245479	3
1109	258.73	79.836	1.0889	5.44322165812209	10.8181346850755	109	-0.0354916108044812	0.0354916108044812	10.4073071353523	3
1110	248.99	73.118	1.0962	5.47871326892657	10.782643074271	110	0.0379225430513639	0.0379225430513639	10.4452296784037	3
1111	247.56	69.753	1.0884	5.44079072587521	10.8205656173223	111	-0.0306297463107175	0.0306297463107175	10.4758594247144	3
1112	249.14	72.217	1.0947	5.47142047218593	10.7899358710116	112	0.0189612715256811	0.0189612715256811	10.4948206962401	3
1113	245.11	72.839	1.0908	5.45245920066025	10.8088971425373	113	-0.0549390687795395	0.0549390687795395	10.5497597650197	3
1114	241.48	74.958	1.1021	5.50739826943979	10.7539580737578	114	0.0573700010264222	0.0573700010264222	10.6071297660461	3
1115	239.73	68.837	1.0903	5.45002826841336	10.8113280747842	115	0.0140994070319191	0.0140994070319191	10.621229173078	3
1116	237.68	88.734	1.0874	5.43592886138145	10.8254274818161	116	-0.0262540682663293	0.0262540682663293	10.6474832413443	3
1117	239.41	87.057	1.0928	5.46218292964778	10.7991734135498	117	-0.223159580263793	0.223159580263793	10.8706428216081	3
1118	242.55	90.28	1.1387	5.68534250991157	10.576013833286	118	0.154607290901712	0.154607290901712	11.0252501125098	3
1119	235.78	84.796	1.1069	5.53073521900985	10.7306211241877	119	0.0330606785576002	0.0330606785576002	11.0583107910674	3
1120	236.48	103.06	1.1001	5.49767454045226	10.7636818027453	120	-0.0709832216089623	0.0709832216089623	11.1292940126764	3
1121	235.35	92.506	1.1147	5.56865776206122	10.6926985811363	121	0.151690172205454	0.151690172205454	11.2809841848818	3
1122	246.76	67.611	1.0835	5.41696758985576	10.8443887533418	122	-0.0758450861027278	0.0758450861027278	11.3568292709846	3
1123	242.43	73.532	1.0991	5.49281267595849	10.7685436672391	123	0.0354916108044812	0.0354916108044812	11.3923208817891	3
1124	237.95	72.99	1.0918	5.45732106515401	10.8040352780435	124	0.215866783523145	0.215866783523145	11.6081876653122	3
1125	246.38	53.878	1.0474	5.24145428163087	11.0199020615667	125	-0.00680661029127094	0.00680661029127094	11.6149942756035	3
1126	251.68	56.421	1.0488	5.24826089192214	11.0130954512754	126	-0.0238231360194447	0.0238231360194447	11.6388174116229	3
1127	247.41	51.162	1.0537	5.27208402794158	10.989272315256	127	-0.137590765173538	0.137590765173538	11.7764081767965	3
1128	244.63	61.008	1.082	5.40967479311512	10.8516815500824	128	-0.15460729090171	0.15460729090171	11.9310154676982	3
1129	233.81	78	1.1138	5.56428208401683	10.6970742591807	129	-0.0782760183496087	0.0782760183496087	12.0092914860478	3
1130	246.9	88.789	1.1299	5.64255810236644	10.6187982408311	130	0.0996682221221725	0.0996682221221725	12.1089597081699	3
1131	266.95	87.017	1.1094	5.54288988024427	10.7184664629533	131	-0.106474832413443	0.106474832413443	12.2154345405834	3
1132	270.41	92.526	1.1313	5.64936471265771	10.6119916305398	132	0.0520219500832813	0.0520219500832813	12.2674564906667	3
1133	268.24	97.746	1.1206	5.59734276257443	10.6640135806231	133	-0.116198561400974	0.116198561400974	12.3836550520676	3
1134	276.41	102.48	1.1445	5.7135413239754	10.5478150192221	134	0.130297968432892	0.130297968432892	12.5139530205005	3
1135	278.97	87.656	1.1177	5.58324335554251	10.678112987655	135	0.0666075435645723	0.0666075435645723	12.5805605640651	3
1136	275.29	78.452	1.104	5.51663581197794	10.7447205312196	136	-0.0311159327600929	0.0311159327600929	12.6116764968252	3
1137	277.4	83.08	1.1104	5.54775174473803	10.7136045984595	137	0.0262540682663293	0.0262540682663293	12.6379305650915	3
1138	272.16	73.118	1.105	5.5214976764717	10.7398586667258	138	0.0213922037725638	0.0213922037725638	12.6593227688641	3
1139	266.24	75.865	1.1006	5.50010547269914	10.7612508704984	139	0.0476462720388913	0.0476462720388913	12.706969040903	3
1140	251.26	78.641	1.0908	5.45245920066025	10.8088971425373	140	-0.152176358654829	0.152176358654829	12.8591453995578	3
1141	263.01	91.308	1.1221	5.60463555931508	10.6567207838825	141	-0.204198308738109	0.204198308738109	13.0633437082959	3
1142	251.15	108.98	1.1641	5.80883386805319	10.4525224751444	142	0.0593147468239259	0.0593147468239259	13.1226584551198	3
1143	256.32	108.86	1.1519	5.74951912122926	10.5118372219683	143	-0.173082375978016	0.173082375978016	13.2957408310979	3
1144	259.42	120.7	1.1875	5.92260149720728	10.3387548459903	144	0.0782760183496087	0.0782760183496087	13.3740168494475	3
1145	258.87	115.41	1.1714	5.84432547885767	10.4170308643399	145	-0.0593147468239295	0.0593147468239295	13.4333315962714	3
1146	256.14	113.23	1.1836	5.90364022568159	10.357716117516	146	0.0923754253815261	0.0923754253815261	13.5257070216529	3
1147	251.49	110.45	1.1646	5.81126480030007	10.4500915428975	147	0.0879997473371397	0.0879997473371397	13.6137067689901	3
1148	254.19	104.77	1.1465	5.72326505296293	10.5380912902346	148	-0.225590512510674	0.225590512510674	13.8392972815007	3
1149	255.16	115.13	1.1929	5.9488555654736	10.3125007777239	149	0.00243093224688273	0.00243093224688273	13.8417282137476	3
1150	254.93	115.25	1.1924	5.94642463322672	10.3149317099708	150	0.201767376491228	0.201767376491228	14.0434955902389	3
1151	256.1	107.18	1.1509	5.74465725673549	10.5166990864621	151	0.047646272038893	0.047646272038893	14.0911418622777	3
1152	242.62	102.13	1.1411	5.6970109846966	10.564345358501	152	-0.0948063576284106	0.0948063576284106	14.1859482199062	3
1153	244.38	108.54	1.1606	5.79181734232501	10.4695390008725	153	-0.0879997473371361	0.0879997473371361	14.2739479672433	3
1154	246.68	115.47	1.1787	5.87981708966215	10.3815392535354	154	-0.0452153397920121	0.0452153397920121	14.3191633070353	3
1155	253.04	115.46	1.188	5.92503242945416	10.3363239137434	155	0.29219805607525	0.29219805607525	14.6113613631106	3
1156	265.01	101.17	1.1279	5.63283437337891	10.6285219698186	156	-0.157038223148595	0.157038223148595	14.7683995862591	3
1157	258.73	103.7	1.1602	5.7898725965275	10.47148374667	157	0.316021192094693	0.316021192094693	15.0844207783538	3
1158	261.82	87.963	1.0952	5.47385140443281	10.7875049387647	158	-0.17113763018051	0.17113763018051	15.2555584085344	3
1159	271.3	97.767	1.1304	5.64498903461332	10.6163673085842	159	0.114253815603465	0.114253815603465	15.3698122241378	3
1160	269.94	88.887	1.1069	5.53073521900985	10.7306211241877	160	-0.0690384758114551	0.0690384758114551	15.4388506999493	3
1161	269.55	98.146	1.1211	5.59977369482131	10.6615826483762	161	-0.215866783523145	0.215866783523145	15.6547174834724	3
1162	263.34	106.52	1.1655	5.81564047834446	10.4457158648531	162	-0.0238231360194483	0.0238231360194483	15.6785406194919	3
1163	264.67	114.09	1.1704	5.8394636143639	10.4218927288336	163	-0.0617456790708069	0.0617456790708069	15.7402862985627	3
1164	257.59	115.67	1.1831	5.90120929343471	10.3601470497628	164	0.234828055048826	0.234828055048826	15.9751143536115	3
1165	274.79	108.55	1.1348	5.66638123838589	10.5949751048117	165	-0.0403534752982466	0.0403534752982466	16.0154678289097	3
1166	274.44	109.21	1.1431	5.70673471368413	10.5546216295134	166	0.280529581290214	0.280529581290214	16.2959974102	3
1167	279.8	93.619	1.0854	5.42620513239392	10.8351512108036	167	-0.377766871165504	0.377766871165504	16.6737642813655	3
1168	263.29	107.89	1.1631	5.80397200355942	10.4573843396381	168	0.0568838145770449	0.0568838145770449	16.7306480959425	3
1169	253.81	104.07	1.1514	5.74708818898238	10.5142681542152	169	0.135646019376031	0.135646019376031	16.8662941153185	3
1170	258.47	93.561	1.1235	5.61144216960635	10.6499141735912	170	0.0568838145770449	0.0568838145770449	16.9231779298956	3
1171	260.11	70.218	1.1118	5.5545583550293	10.7067979881683	171	0.446319160527583	0.446319160527583	17.3694970904232	3
1172	262.69	64.36	1.02	5.10823919450172	11.1531171486958	172	-0.00972372898752916	0.00972372898752916	17.3792208194107	3
1173	272.31	55.728	1.022	5.11796292348925	11.1433934197083	173	0.0145855934812946	0.0145855934812946	17.393806412892	3
1174	266.93	44.791	1.019	5.10337733000795	11.1579790131896	174	-0.0452153397920121	0.0452153397920121	17.439021752684	3
1175	274.02	47.262	1.0283	5.14859266979996	11.1127636733976	175	0.0140994070319174	0.0140994070319174	17.4531211597159	3
1176	272.65	43.297	1.0254	5.13449326276805	11.1268630804295	176	0.0286850005132102	0.0286850005132102	17.4818061602291	3
1177	258.76	31.831	1.0195	5.10580826225484	11.1555480809427	177	-0.0286850005132102	0.0286850005132102	17.5104911607423	3
1178	259.02	39.849	1.0254	5.13449326276805	11.1268630804295	178	-0.00729279674064642	0.00729279674064642	17.517783957483	3
1179	265.41	47.642	1.0269	5.14178605950869	11.1195702836889	179	0.047646272038893	0.047646272038893	17.5654302295219	3
1180	270.54	51.053	1.0171	5.0941397874698	11.1672165557278	180	-0.0092375425381519	0.0092375425381519	17.57466777206	3
1181	262.3	63.769	1.019	5.10337733000795	11.1579790131896	181	-0.140507883869796	0.140507883869796	17.7151756559298	3
1182	261.86	61.992	1.0479	5.24388521387775	11.0174711293198	182	0.0311159327600929	0.0311159327600929	17.7462915886899	3
1183	250.76	51.259	1.0415	5.21276928111766	11.0485870620799	183	0.0140994070319174	0.0140994070319174	17.7603909957218	3
1184	252.53	55.691	1.0386	5.19866987408574	11.0626864691118	184	0.0286850005132102	0.0286850005132102	17.789075996235	3
1185	237.36	61.001	1.0327	5.16998487357253	11.091371469625	185	-0.0335468650069757	0.0335468650069757	17.822622861242	3
1186	238.65	60.645	1.0396	5.2035317385795	11.057824604618	186	0.028685000513212	0.028685000513212	17.8513078617552	3
1187	231.96	44.723	1.0337	5.17484673806629	11.0865096051313	187	-0.116198561400973	0.116198561400973	17.9675064231562	3
1188	230.79	59.058	1.0576	5.29104529946726	10.9703110437303	188	-0.0807069505964897	0.0807069505964897	18.0482133737527	3
1189	245.24	60.399	1.0742	5.37175225006375	10.8896040931338	189	0.0568838145770449	0.0568838145770449	18.1050971883297	3
1190	238.73	59.134	1.0625	5.31486843548671	10.9464879077108	190	-0.355888480943564	0.355888480943564	18.4609856692733	3
1191	230.91	96.799	1.1357	5.67075691643027	10.5905994267673	191	0.0593147468239277	0.0593147468239277	18.5203004160972	3
1192	232.74	87.461	1.1235	5.61144216960635	10.6499141735912	192	-0.0452153397920121	0.0452153397920121	18.5655157558892	3
1193	231.97	91.656	1.1328	5.65665750939836	10.6046988337992	193	0.206629240984993	0.206629240984993	18.7721449968742	3
1194	231.28	70.364	1.0903	5.45002826841336	10.8113280747842	194	0.151690172205454	0.151690172205454	18.9238351690797	3
1195	232.36	64.481	1.0591	5.29833809620791	10.9630182469896	195	-0.182806104965547	0.182806104965547	19.1066412740452	3
1196	240.3	69.278	1.0967	5.48114420117346	10.7802121420241	196	0.0286850005132102	0.0286850005132102	19.1353262745585	3
1197	245.61	71.653	1.0908	5.45245920066025	10.8088971425373	197	-0.0714694080583378	0.0714694080583378	19.2067956826168	3
1198	258.96	75.324	1.1055	5.52392860871858	10.737427734479	198	0.0568838145770449	0.0568838145770449	19.2636794971938	3
1199	259.42	78.615	1.0938	5.46704479414154	10.794311549056	199	0	0	19.2636794971938	3
1200	253.43	72.392	1.0938	5.46704479414154	10.794311549056	200	0.0714694080583378	0.0714694080583378	19.3351489052522	3
1201	260.76	60.247	1.0791	5.3955753860832	10.8657809571143	201	0.244551784036357	0.244551784036357	19.5797006892885	3
1202	251.04	45.776	1.0288	5.15102360204684	11.1103327411507	202	0.0286850005132102	0.0286850005132102	19.6083856898017	3
1203	256.1	42.691	1.0229	5.12233860153363	11.1390177416639	203	-0.0213922037725638	0.0213922037725638	19.6297778935743	3
1204	255.7	45.508	1.0273	5.1437308053062	11.1176255378914	204	0.0189612715256811	0.0189612715256811	19.6487391651	3
1205	272.01	33.651	1.0234	5.12476953378052	11.136586809417	205	0.0165303392788001	0.0165303392788001	19.6652695043788	3
1206	271.45	27.99	1.02	5.10823919450172	11.1531171486958	206	0.00486186449376547	0.00486186449376547	19.6701313688725	3
1207	278.97	16.524	1.019	5.10337733000795	11.1579790131896	207	-0.0121546612344119	0.0121546612344119	19.682286030107	3
1208	277.82	12.091	1.0215	5.11553199124236	11.1458243519552	208	-0.0116684747850364	0.0116684747850364	19.693954504892	3
1209	276.76	19.558	1.0239	5.1272004660274	11.1341558771702	209	0.0330606785576002	0.0330606785576002	19.7270151834496	3
1210	273.42	24.469	1.0171	5.0941397874698	11.1672165557278	210	-0.0213922037725638	0.0213922037725638	19.7484073872222	3
1211	275.53	36.968	1.0215	5.11553199124236	11.1458243519552	211	0.00729279674064642	0.00729279674064642	19.7557001839628	3
1212	278.85	41.484	1.02	5.10823919450172	11.1531171486958	212	-0.147314494161066	0.147314494161066	19.9030146781239	3
1213	275.53	65.295	1.0503	5.25555368866278	11.0058026545348	213	0.073414153855845	0.073414153855845	19.9764288319797	3
1214	266.08	56.51	1.0352	5.18213953480694	11.0792168083906	214	-0.073414153855845	0.073414153855845	20.0498429858356	3
1215	259.35	54.89	1.0503	5.25555368866278	11.0058026545348	215	0.152176358654831	0.152176358654831	20.2020193444904	3
1216	278.16	44.481	1.019	5.10337733000795	11.1579790131896	216	-0.0311159327600947	0.0311159327600947	20.2331352772505	3
1217	272.99	12.932	1.0254	5.13449326276805	11.1268630804295	217	0.0403534752982466	0.0403534752982466	20.2734887525487	3
1218	275.87	17.313	1.0171	5.0941397874698	11.1672165557278	218	-0.0330606785576002	0.0330606785576002	20.3065494311063	3
1219	266.23	13.302	1.0239	5.1272004660274	11.1341558771702	219	0.0140994070319191	0.0140994070319191	20.3206488381383	3
1220	263.62	14.45	1.021	5.11310105899548	11.1482552842021	220	-0.00923754253815368	0.00923754253815368	20.3298863806764	3
1221	263.37	42.284	1.0229	5.12233860153363	11.1390177416639	221	0.0165303392787983	0.0165303392787983	20.3464167199552	3
1222	262.24	43.609	1.0195	5.10580826225484	11.1555480809427	222	-0.00972372898752738	0.00972372898752738	20.3561404489427	3
1223	275.61	35.286	1.0215	5.11553199124236	11.1458243519552	223	0.00972372898752738	0.00972372898752738	20.3658641779303	3
1224	273.2	26.48	1.0195	5.10580826225484	11.1555480809427	224	-0.00486186449376191	0.00486186449376191	20.370726042424	3
1225	269.13	14.45	1.0205	5.1106701267486	11.150686216449	225	0.00243093224688096	0.00243093224688096	20.3731569746709	3
1226	257.2	11.233	1.02	5.10823919450172	11.1531171486958	226	-0.00243093224688096	0.00243093224688096	20.3755879069178	3
1227	254.94	22.727	1.0205	5.1106701267486	11.150686216449	227	-0.0116684747850364	0.0116684747850364	20.3872563817028	3
1228	255.56	18.186	1.0229	5.12233860153363	11.1390177416639	228	0.0116684747850364	0.0116684747850364	20.3989248564879	3
1229	268.41	18.754	1.0205	5.1106701267486	11.150686216449	229	0.0092375425381519	0.0092375425381519	20.408162399026	3
1230	267.07	11.768	1.0186	5.10143258421045	11.1599237589871	230	-0.00680661029127094	0.00680661029127094	20.4149690093173	3
1231	266	21.286	1.02	5.10823919450172	11.1531171486958	231	-0.0121546612344119	0.0121546612344119	20.4271236705517	3
1232	259.02	26.975	1.0225	5.12039385573613	11.1409624874614	232	0.00486186449376547	0.00486186449376547	20.4319855350455	3
1233	255.12	33.789	1.0215	5.11553199124236	11.1458243519552	233	-0.199336444244345	0.199336444244345	20.6313219792898	3
1234	240.02	54.871	1.0625	5.31486843548671	10.9464879077108	234	0.201767376491228	0.201767376491228	20.833089355781	3
1235	245.91	42.724	1.021	5.11310105899548	11.1482552842021	235	-0.00486186449376547	0.00486186449376547	20.8379512202748	3
1236	241.18	42.005	1.022	5.11796292348925	11.1433934197083	236	0.0072927967406482	0.0072927967406482	20.8452440170154	3
1237	231.03	24.772	1.0205	5.1106701267486	11.150686216449	237	0.00486186449376191	0.00486186449376191	20.8501058815092	3
1238	239.08	15.287	1.0195	5.10580826225484	11.1555480809427	238	-0.00243093224688096	0.00243093224688096	20.8525368137561	3
1239	238.09	18.791	1.02	5.10823919450172	11.1531171486958	239	-0.00972372898752916	0.00972372898752916	20.8622605427436	3
1240	244.21	21.761	1.022	5.11796292348925	11.1433934197083	240	0.00972372898752916	0.00972372898752916	20.8719842717311	3
1241	239.37	13.181	1.02	5.10823919450172	11.1531171486958	241	0	0	20.8719842717311	3
1242	234.84	10.551	1.02	5.10823919450172	11.1531171486958	242	-0.00243093224688096	0.00243093224688096	20.874415203978	3
1243	236.57	13.809	1.0205	5.1106701267486	11.150686216449	243	-0.0072927967406482	0.0072927967406482	20.8817080007187	3
1244	233.06	18.046	1.022	5.11796292348925	11.1433934197083	244	0.00243093224688273	0.00243093224688273	20.8841389329656	3
1245	238.17	22.782	1.0215	5.11553199124236	11.1458243519552	245	-0.00243093224688273	0.00243093224688273	20.8865698652124	3
1246	250.01	18.107	1.022	5.11796292348925	11.1433934197083	246	0.0072927967406482	0.0072927967406482	20.8938626619531	3
1247	252.15	13.971	1.0205	5.1106701267486	11.150686216449	247	0.00243093224688096	0.00243093224688096	20.8962935942	3
1248	279.16	10.624	1.02	5.10823919450172	11.1531171486958	248	-0.0121546612344119	0.0121546612344119	20.9084482554344	3
1249	276.99	20.654	1.0225	5.12039385573613	11.1409624874614	249	-0.0330606785575984	0.0330606785575984	20.941508933992	3
1250	274.71	17.975	1.0293	5.15345453429373	11.1079018089038	250	0.0476462720388913	0.0476462720388913	20.9891552060309	3
1251	279.27	23.016	1.0195	5.10580826225484	11.1555480809427	251	0	0	20.9891552060309	3
1252	270.55	38.134	1.0195	5.10580826225484	11.1555480809427	252	-0.0213922037725638	0.0213922037725638	21.0105474098034	3
1253	261.3	36.905	1.0239	5.1272004660274	11.1341558771702	253	0.0238231360194483	0.0238231360194483	21.0343705458229	3
1254	274.19	44.915	1.019	5.10337733000795	11.1579790131896	254	-0.0170165257281774	0.0170165257281774	21.0513870715511	3
1255	272.55	46.733	1.0225	5.12039385573613	11.1409624874614	255	-0.00680661029127094	0.00680661029127094	21.0581936818423	3
1256	266.9	52.595	1.0239	5.1272004660274	11.1341558771702	256	-0.0952925440777843	0.0952925440777843	21.1534862259201	3
1257	279.24	50.975	1.0435	5.22249301010518	11.0388633330924	257	-0.0354916108044794	0.0354916108044794	21.1889778367246	3
1258	273.78	56.292	1.0508	5.25798462090966	11.0033717222879	258	0.152176358654827	0.152176358654827	21.3411541953794	3
1259	267.59	53.655	1.0195	5.10580826225484	11.1555480809427	259	-0.175999494674276	0.175999494674276	21.5171536900537	3
1260	274.28	55.925	1.0557	5.28180775692911	10.9795485862684	260	-0.0354916108044794	0.0354916108044794	21.5526453008582	3
1261	277.83	56.796	1.063	5.31729936773359	10.944056975464	261	0.0452153397920103	0.0452153397920103	21.5978606406502	3
1262	274.26	64.463	1.0537	5.27208402794158	10.989272315256	262	-0.130784154882267	0.130784154882267	21.7286447955325	3
1263	268.86	65.283	1.0806	5.40286818282385	10.8584881603737	263	0.097723476324667	0.097723476324667	21.8263682718571	3
1264	266.13	59.532	1.0605	5.30514470649918	10.9562116366984	264	-0.292198056075247	0.292198056075247	22.1185663279324	3
1265	266.98	89.673	1.1206	5.59734276257443	10.6640135806231	265	-0.0072927967406482	0.0072927967406482	22.125859124673	3
1266	268.73	89.929	1.1221	5.60463555931508	10.6567207838825	266	0.0879997473371379	0.0879997473371379	22.2138588720102	3
1267	263.76	76.648	1.104	5.51663581197794	10.7447205312196	267	-0.0165303392787983	0.0165303392787983	22.230389211289	3
1268	266.79	71.884	1.1074	5.53316615125674	10.7281901919408	268	0.25622025882139	0.25622025882139	22.4866094701103	3
1269	273.86	64.456	1.0547	5.27694589243535	10.9844104507622	269	-0.185237037212428	0.185237037212428	22.6718465073228	3
1270	271.73	66.921	1.0928	5.46218292964778	10.7991734135498	270	-0.0330606785576002	0.0330606785576002	22.7049071858804	3
1271	270.99	70.976	1.0996	5.49524360820537	10.7661127349922	271	0.158982968946102	0.158982968946102	22.8638901548265	3
1272	278.4	60.877	1.0669	5.33626063925927	10.9250957039383	272	0.0189612715256811	0.0189612715256811	22.8828514263522	3
1273	275.89	56.861	1.063	5.31729936773359	10.944056975464	273	0.206629240984993	0.206629240984993	23.0894806673371	3
1274	271.77	55.997	1.0205	5.1106701267486	11.150686216449	274	-0.234828055048828	0.234828055048828	23.324308722386	3
1275	270.64	58.772	1.0688	5.34549818179743	10.9158581614001	275	0.218297715770026	0.218297715770026	23.542606438156	3
1276	262.43	46.51	1.0239	5.1272004660274	11.1341558771702	276	-0.230452377004436	0.230452377004436	23.7730588151604	3
1277	259.52	56.692	1.0713	5.35765284303184	10.9037035001657	277	0.0617456790708086	0.0617456790708086	23.8348044942312	3
1278	275.69	55.099	1.0586	5.29590716396103	10.9654491792365	278	-0.0972372898752898	0.0972372898752898	23.9320417841065	3
1279	272.68	60.992	1.0786	5.39314445383632	10.8682118893612	279	0.137590765173535	0.137590765173535	24.0696325492801	3
1280	279.81	53.776	1.0503	5.25555368866278	11.0058026545348	280	0.149745426407947	0.149745426407947	24.219377975688	3
1281	279.83	38.74	1.0195	5.10580826225484	11.1555480809427	281	-0.0145855934812928	0.0145855934812928	24.2339635691693	3
1282	274.24	35.788	1.0225	5.12039385573613	11.1409624874614	282	-0.0116684747850329	0.0116684747850329	24.2456320439543	3
1283	270.77	27.18	1.0249	5.13206233052116	11.1292940126764	283	0.0213922037725638	0.0213922037725638	24.2670242477269	3
1284	263.43	26.494	1.0205	5.1106701267486	11.150686216449	284	-0.0116684747850364	0.0116684747850364	24.2786927225119	3
1285	264.86	15.406	1.0229	5.12233860153363	11.1390177416639	285	-0.00486186449376547	0.00486186449376547	24.2835545870057	3
1286	263.88	18.999	1.0239	5.1272004660274	11.1341558771702	286	0.0165303392788019	0.0165303392788019	24.3000849262845	3
1287	261.92	13.269	1.0205	5.1106701267486	11.150686216449	287	0.0092375425381519	0.0092375425381519	24.3093224688227	3
1288	250.98	13.501	1.0186	5.10143258421045	11.1599237589871	288	-0.0165303392788001	0.0165303392788001	24.3258528081015	3
1289	254.1	10.42	1.022	5.11796292348925	11.1433934197083	289	0.00486186449376547	0.00486186449376547	24.3307146725952	3
1290	244.99	19.131	1.021	5.11310105899548	11.1482552842021	290	-0.00243093224688273	0.00243093224688273	24.3331456048421	3
1291	255.58	23.784	1.0215	5.11553199124236	11.1458243519552	291	0.00486186449376547	0.00486186449376547	24.3380074693359	3
1292	237.02	22.482	1.0205	5.1106701267486	11.150686216449	292	-0.00486186449376547	0.00486186449376547	24.3428693338296	3
1293	232.35	20.793	1.0215	5.11553199124236	11.1458243519552	293	0	0	24.3428693338296	3
1294	254.61	10.67	1.0215	5.11553199124236	11.1458243519552	294	-0.00486186449376547	0.00486186449376547	24.3477311983234	3
1295	253.51	10.624	1.0225	5.12039385573613	11.1409624874614	295	0.0170165257281774	0.0170165257281774	24.3647477240516	3
1296	262.83	10.121	1.019	5.10337733000795	11.1579790131896	296	-0.00486186449376547	0.00486186449376547	24.3696095885454	3
1297	256.61	11.381	1.02	5.10823919450172	11.1531171486958	297	-0.00486186449376369	0.00486186449376369	24.3744714530391	3
1298	254.97	18.76	1.021	5.11310105899548	11.1482552842021	298	-0.00923754253815368	0.00923754253815368	24.3837089955773	3
1299	258.51	39.43	1.0229	5.12233860153363	11.1390177416639	299	-0.00972372898752738	0.00972372898752738	24.3934327245648	3
1300	257.82	38.02	1.0249	5.13206233052116	11.1292940126764	300	0.0165303392787983	0.0165303392787983	24.4099630638436	3
1301	271.11	40.858	1.0215	5.11553199124236	11.1458243519552	301	-0.0709832216089623	0.0709832216089623	24.4809462854526	3
1302	270.37	48.916	1.0361	5.18651521285133	11.0748411303462	302	-0.204198308738111	0.204198308738111	24.6851445941907	3
1303	266.89	65.315	1.0781	5.39071352158944	10.8706428216081	303	0.0427844075451276	0.0427844075451276	24.7279290017358	3
1304	263.55	60.14	1.0693	5.34792911404431	10.9134272291532	304	-0.216352969972521	0.216352969972521	24.9442819717083	3
1305	263.92	72.543	1.1138	5.56428208401683	10.6970742591807	305	0.0165303392787983	0.0165303392787983	24.9608123109871	3
1306	261.42	69.943	1.1104	5.54775174473803	10.7136045984595	306	0.439512550236314	0.439512550236314	25.4003248612234	3
1307	260.12	64.989	1.02	5.10823919450172	11.1531171486958	307	-0.346650938405411	0.346650938405411	25.7469757996288	3
1308	251.35	65.162	1.0913	5.45489013290713	10.8064662102904	308	0.128353222635383	0.128353222635383	25.8753290222642	3
1309	243.04	51.397	1.0649	5.32653691027174	10.9348194329258	309	0.211004919029381	0.211004919029381	26.0863339412936	3
1310	234.21	43.773	1.0215	5.11553199124236	11.1458243519552	310	0	0	26.0863339412936	3
1311	230.68	39.324	1.0215	5.11553199124236	11.1458243519552	311	0.00121546612344048	0.00121546612344048	26.087549407417	3
1312	230.03	37.153	0.11133	0.690408784952701	11.1470398180786	312	0.00121546612344225	0.00121546612344225	26.0887648735405	3
1313	242.82	30.445	1.021	5.11310105899548	11.1482552842021	313	-0.0165303392788001	0.0165303392788001	26.1052952128193	3
1314	258.26	43.008	1.0244	5.12963139827428	11.1317249449233	314	0.0281988140638347	0.0281988140638347	26.1334940268831	3
1315	250.54	41.303	1.0186	5.10143258421045	11.1599237589871	315	-0.0092375425381519	0.0092375425381519	26.1427315694213	3
1316	254.18	46.331	1.0205	5.1106701267486	11.150686216449	316	-0.0072927967406482	0.0072927967406482	26.1500243661619	3
1317	247.3	42.787	1.022	5.11796292348925	11.1433934197083	317	0.0121546612344101	0.0121546612344101	26.1621790273963	3
1318	244.09	42.252	1.0195	5.10580826225484	11.1555480809427	318	-0.161413901192981	0.161413901192981	26.3235929285893	3
1319	261.58	57.103	1.0527	5.26722216344782	10.9941341797497	319	-0.157038223148595	0.157038223148595	26.4806311517379	3
1320	254.07	65.106	1.085	5.42426038659641	10.8370959566011	320	0.218783902219403	0.218783902219403	26.6994150539573	3
1321	248.37	56.198	1.04	5.20547648437701	11.0558798588205	321	-0.116684747850348	0.116684747850348	26.8160998018077	3
1322	244.31	53.948	1.064	5.32216123222736	10.9391951109702	322	-0.00243093224688273	0.00243093224688273	26.8185307340545	3
1323	243.44	52.895	1.0645	5.32459216447424	10.9367641787233	323	-0.00194474579750548	0.00194474579750548	26.820475479852	3
1324	241.72	48.952	1.0649	5.32653691027174	10.9348194329258	324	0.0826516963939969	0.0826516963939969	26.903127176246	3
1325	236.18	49.291	1.0479	5.24388521387775	11.0174711293198	325	0.128353222635385	0.128353222635385	27.0314803988814	3
1326	234.73	28.773	1.0215	5.11553199124236	11.1458243519552	326	-0.00243093224688273	0.00243093224688273	27.0339113311283	3
1327	234.63	22.434	1.022	5.11796292348925	11.1433934197083	327	0.0121546612344101	0.0121546612344101	27.0460659923627	3
1328	243.34	23.999	1.0195	5.10580826225484	11.1555480809427	328	0.00923754253815368	0.00923754253815368	27.0553035349009	3
1329	251.1	29.076	1.0176	5.09657071971668	11.1647856234809	329	0.0072927967406482	0.0072927967406482	27.0625963316415	3
1330	244.63	32.797	1.0161	5.08927792297604	11.1720784202215	330	-0.0330606785576002	0.0330606785576002	27.0956570101991	3
1331	236.3	26.478	1.0229	5.12233860153363	11.1390177416639	331	0.00437567804438821	0.00437567804438821	27.1000326882435	3
1332	252.06	40.592	1.022	5.11796292348925	11.1433934197083	332	0.00243093224688273	0.00243093224688273	27.1024636204904	3
1333	264.28	22.866	1.0215	5.11553199124236	11.1458243519552	333	0	0	27.1024636204904	3
1334	272.65	27.965	1.0215	5.11553199124236	11.1458243519552	334	0.00729279674064642	0.00729279674064642	27.109756417231	3
1335	266.52	25.476	1.02	5.10823919450172	11.1531171486958	335	-0.00486186449376369	0.00486186449376369	27.1146182817248	3
1336	263.97	26.337	1.021	5.11310105899548	11.1482552842021	336	0	0	27.1146182817248	3
1337	252.28	28.476	1.021	5.11310105899548	11.1482552842021	337	-0.0238231360194465	0.0238231360194465	27.1384414177443	3
1338	252.7	51.806	1.0259	5.13692419501493	11.1244321481826	338	0.0311159327600912	0.0311159327600912	27.1695573505043	3
1339	253.34	47.531	1.0195	5.10580826225484	11.1555480809427	339	-0.194960766199957	0.194960766199957	27.3645181167043	3
1340	246.14	49.277	1.0596	5.30076902845479	10.9605873147428	340	-0.121060425894736	0.121060425894736	27.485578542599	3
1341	250.4	63.27	1.0845	5.42182945434953	10.839526888848	341	-0.0617456790708086	0.0617456790708086	27.5473242216698	3
1342	253.19	78.4	1.0972	5.48357513342034	10.7777812097772	342	-0.0875135608877624	0.0875135608877624	27.6348377825576	3
1343	256.2	84.072	1.1152	5.5710886943081	10.6902676488895	343	0.137590765173536	0.137590765173536	27.7724285477311	3
1344	266.09	82.571	1.0869	5.43349792913456	10.827858414063	344	-0.047646272038893	0.047646272038893	27.82007481977	3
1345	264.36	77.795	1.0967	5.48114420117346	10.7802121420241	345	0.0213922037725638	0.0213922037725638	27.8414670235426	3
1346	272.18	81.015	1.0923	5.45975199740089	10.8016043457967	346	-0.102099154369053	0.102099154369053	27.9435661779117	3
1347	270.7	89.852	1.1133	5.56185115176995	10.6995051914276	347	-0.108905764660326	0.108905764660326	28.052471942572	3
1348	277.69	91.639	1.1357	5.67075691643027	10.5905994267673	348	0.104043900166561	0.104043900166561	28.1565158427385	3
1349	266.25	91.952	1.1143	5.56671301626371	10.6946433269338	349	0.0666075435645741	0.0666075435645741	28.2231233863031	3
1350	270.84	85.033	1.1006	5.50010547269914	10.7612508704984	350	0.00486186449376369	0.00486186449376369	28.2279852507969	3
1351	273.25	86.383	1.0996	5.49524360820537	10.7661127349922	351	-0.104530086615936	0.104530086615936	28.3325153374128	3
1352	265	92.623	1.1211	5.59977369482131	10.6615826483762	352	0.00729279674064642	0.00729279674064642	28.3398081341535	3
1353	267.54	93.47	1.1196	5.59248089808066	10.6688754451169	353	-0.163844833439866	0.163844833439866	28.5036529675933	3
1354	254.92	101.66	1.1533	5.75632573152053	10.505030611677	354	0.0213922037725638	0.0213922037725638	28.5250451713659	3
1355	264.22	102.48	1.1489	5.73493352774797	10.5264228154496	355	0.0306297463107175	0.0306297463107175	28.5556749176766	3
1356	255.54	99.475	1.1426	5.70430378143725	10.5570525617603	356	0.0427844075451294	0.0427844075451294	28.5984593252217	3
1357	257.44	94.59	1.1338	5.66151937389212	10.5998369693054	357	0.0593147468239259	0.0593147468239259	28.6577740720457	3
1358	254.29	89.895	1.1216	5.60220462706819	10.6591517161294	358	0.0568838145770449	0.0568838145770449	28.7146578866227	3
1359	261.07	90.113	1.1099	5.54532081249115	10.7160355307064	359	0.0763312725521033	0.0763312725521033	28.7909891591748	3
1360	263.39	87.409	1.0942	5.46898953993905	10.7923668032585	360	-0.114253815603465	0.114253815603465	28.9052429747783	3
1361	258.17	87.652	1.1177	5.58324335554251	10.678112987655	361	-0.0116684747850364	0.0116684747850364	28.9169114495633	3
1362	254.31	90.259	1.1201	5.59491183032755	10.66644451287	362	0.102099154369055	0.102099154369055	29.0190106039324	3
1363	237.66	97.88	1.0991	5.49281267595849	10.7685436672391	363	-0.0996682221221725	0.0996682221221725	29.1186788260545	3
1364	238.64	95.851	1.1196	5.59248089808066	10.6688754451169	364	-0.0238231360194465	0.0238231360194465	29.142501962074	3
1365	233.42	102.63	1.1245	5.61630403410011	10.6450523090974	365	-0.168706697933629	0.168706697933629	29.3112086600076	3
1366	244.96	105.31	1.1592	5.78501073203374	10.4763456111638	366	0.161413901192983	0.161413901192983	29.4726225612006	3
1367	252.61	97.024	1.126	5.62359683084076	10.6377595123568	367	-0.291711869625871	0.291711869625871	29.7643344308265	3
1368	253.35	113.94	1.186	5.91530870046663	10.3460476427309	368	-0.0145855934812946	0.0145855934812946	29.7789200243078	3
1369	251.44	116.77	1.189	5.92989429394792	10.3314620492496	369	-0.0165303392787983	0.0165303392787983	29.7954503635866	3
1370	254.03	115.76	1.1924	5.94642463322672	10.3149317099708	370	-0.204198308738111	0.204198308738111	29.9996486723247	3
1371	258.64	135.65	1.2344	6.15062294196483	10.1107334012327	371	-0.00243093224688273	0.00243093224688273	30.0020796045716	3
1372	250.09	144.79	1.2349	6.15305387421172	10.1083024689858	372	-0.0471600855895158	0.0471600855895158	30.0492396901611	3
1373	256.48	147.55	1.2446	6.20021395980123	10.0611423833963	373	-0.0807069505964915	0.0807069505964915	30.1299466407576	3
1374	267.91	158.69	1.2612	6.28092091039772	9.98043543279983	374	0.1424526296673	0.1424526296673	30.2723992704249	3
1375	265.32	135.15	1.2319	6.13846828073042	10.1228880624671	375	0.199336444244345	0.199336444244345	30.4717357146692	3
1376	263.66	129.47	1.1909	5.93913183648608	10.3222245067115	376	-0.135646019376029	0.135646019376029	30.6073817340452	3
1377	267.6	128.04	1.2188	6.07477785586211	10.1865784873354	377	0.275667716796448	0.275667716796448	30.8830494508417	3
1378	261.35	118.63	1.1621	5.79911013906566	10.4622462041319	378	0.0379225430513621	0.0379225430513621	30.920971993893	3
1379	255.32	109.63	1.1543	5.76118759601429	10.5001687471833	379	-0.175513308224897	0.175513308224897	31.0964853021179	3
1380	241.68	130.93	1.1904	5.93670090423919	10.3246554389584	380	-0.135646019376031	0.135646019376031	31.232131321494	3
1381	245.22	135.53	1.2183	6.07234692361522	10.1890094195823	381	-0.0831378828433742	0.0831378828433742	31.3152692043373	3
1382	242.06	140.26	1.2354	6.1554848064586	10.105871536739	382	0.0262540682663293	0.0262540682663293	31.3415232726037	3
1383	239.8	141.08	1.23	6.12923073819227	10.1321256050053	383	0.118629493647854	0.118629493647854	31.4601527662515	3
1384	245.18	127.55	1.2056	6.01060124454441	10.2507550986531	384	-0.0831378828433724	0.0831378828433724	31.5432906490949	3
1385	246.7	139.28	1.2227	6.09373912738779	10.1676172158098	385	-0.0189612715256811	0.0189612715256811	31.5622519206206	3
1386	252.14	141.01	1.2266	6.11270039891347	10.1486559442841	386	-0.104043900166563	0.104043900166563	31.6662958207871	3
1387	255.9	154	1.248	6.21674429908003	10.0446120441175	387	-0.00243093224688096	0.00243093224688096	31.668726753034	3
1388	252.35	152.82	1.2485	6.21917523132691	10.0421811118706	388	-0.0335468650069757	0.0335468650069757	31.702273618041	3
1389	254.17	154.91	1.2554	6.25272209633389	10.0086342468637	389	-0.0116684747850364	0.0116684747850364	31.713942092826	3
1390	264.16	154.57	1.2578	6.26439057111892	9.99696577207863	390	0.0593147468239277	0.0593147468239277	31.77325683965	3
1391	267.8	170.57	1.2456	6.205075824295	10.0562805189026	391	-0.021392203772562	0.021392203772562	31.7946490434225	3
1392	277.41	169.88	1.25	6.22646802806756	10.03488831513	392	0.0116684747850329	0.0116684747850329	31.8063175182076	3
1393	269.65	161.86	1.2476	6.21479955328252	10.046556789915	393	-0.0709832216089623	0.0709832216089623	31.8773007398165	3
1394	266.91	165.17	1.2622	6.28578277489149	9.97557356830606	394	0.0923754253815261	0.0923754253815261	31.9696761651981	3
1395	273.98	146.58	1.2432	6.19340734950996	10.0679489936876	395	0.154607290901712	0.154607290901712	32.1242834560998	3
1396	279	140.24	1.2114	6.03880005860825	10.2225562845893	396	0.0116684747850364	0.0116684747850364	32.1359519308848	3
1397	278.96	144.53	1.209	6.02713158382321	10.2342247593743	397	-0.154121104452337	0.154121104452337	32.2900730353371	3
1398	274.2	141.57	1.2407	6.18125268827555	10.080103654922	398	0.135159832926654	0.135159832926654	32.4252328682638	3
1399	273.4	136.53	1.2129	6.0460928553489	10.2152634878487	399	0.047646272038893	0.047646272038893	32.4728791403027	3
1400	275.54	138.18	1.2031	5.99844658331	10.2629097598875	400	-0.0427844075451276	0.0427844075451276	32.5156635478478	3
1401	278.45	136.21	1.2119	6.04123099085513	10.2201253523424	401	0.047646272038893	0.047646272038893	32.5633098198867	3
1402	279.39	125.99	1.2021	5.99358471881624	10.2677716243813	402	0.0209060173231865	0.0209060173231865	32.5842158372099	3
1403	271.09	116.04	1.1978	5.97267870149305	10.2886776417045	403	-0.0209060173231865	0.0209060173231865	32.6051218545331	3
1404	275.6	117.43	1.2021	5.99358471881624	10.2677716243813	404	-0.0145855934812946	0.0145855934812946	32.6197074480144	3
1405	279.66	125.46	1.2051	6.00817031229753	10.2531860309	405	-0.201767376491228	0.201767376491228	32.8214748245056	3
1406	262.36	164.53	1.2466	6.20993768878876	10.0514186544088	406	0	0	32.8214748245056	3
1407	270.53	165.55	1.2466	6.20993768878876	10.0514186544088	407	0.173568562427393	0.173568562427393	32.995043386933	3
1408	272	162.74	1.2109	6.03636912636137	10.2249872168362	408	0.104043900166561	0.104043900166561	33.0990872870996	3
1409	274.25	162.36	1.1895	5.9323252261948	10.3290311170027	409	-0.339358141664764	0.339358141664764	33.4384454287643	3
1410	270.74	168.94	1.2593	6.27168336785957	9.98967297533798	410	0.0641766113176914	0.0641766113176914	33.502622040082	3
1411	277.86	167.51	1.2461	6.20750675654188	10.0538495866557	411	-0.0641766113176914	0.0641766113176914	33.5667986513997	3
1412	276.01	170.59	1.2593	6.27168336785957	9.98967297533798	412	0.0617456790708104	0.0617456790708104	33.6285443304705	3
1413	270.56	165.99	1.2466	6.20993768878876	10.0514186544088	413	-0.147314494161066	0.147314494161066	33.7758588246316	3
1414	273.98	174.14	1.2769	6.35725218294982	9.90410416024773	414	-0.00680661029127094	0.00680661029127094	33.7826654349228	3
1415	273.53	174.55	1.2783	6.3640587932411	9.89729754995646	415	0.0758450861027278	0.0758450861027278	33.8585105210256	3
1416	264.88	171.18	1.2627	6.28821370713837	9.97314263605918	416	-0.0116684747850346	0.0116684747850346	33.8701789958106	3
1417	268.42	174.85	1.2651	6.2998821819234	9.96147416127415	417	-0.0714694080583396	0.0714694080583396	33.941648403869	3
1418	265.45	176.08	1.2798	6.37135158998174	9.89000475321581	418	-0.156552036699217	0.156552036699217	34.0982004405682	3
1419	271.42	193.26	1.312	6.52790362668096	9.73345271651659	419	-0.00243093224688273	0.00243093224688273	34.1006313728151	3
1420	273.07	192.22	1.3125	6.53033455892784	9.73102178426971	420	-0.0238231360194465	0.0238231360194465	34.1244545088345	3
1421	274.22	194.83	1.3174	6.55415769494729	9.70719864825026	421	0.00729279674064642	0.00729279674064642	34.1317473055751	3
1422	278.04	194.7	1.3159	6.54686489820664	9.71449144499091	422	0.0379225430513639	0.0379225430513639	34.1696698486265	3
1423	278.95	189.16	1.3081	6.50894235515528	9.75241398804227	423	-0.0311159327600929	0.0311159327600929	34.2007857813866	3
1424	273.08	191.83	1.3145	6.54005828791537	9.72129805528218	424	-0.00194474579750548	0.00194474579750548	34.2027305271841	3
1425	272.96	192.43	1.3149	6.54200303371288	9.71935330948467	425	0.0403534752982466	0.0403534752982466	34.2430840024823	3
1426	267.75	192.41	1.3066	6.50164955841463	9.75970678478292	426	0.206143054535616	0.206143054535616	34.449227057018	3
1427	255.75	178.84	1.2642	6.29550650387902	9.96584983931854	427	-0.1755133082249	0.1755133082249	34.6247403652429	3
1428	261.01	182.88	1.3003	6.47101981210391	9.79033653109364	428	0.0311159327600929	0.0311159327600929	34.655856298003	3
1429	277.84	184.98	1.2939	6.43990387934382	9.82145246385373	429	0.223159580263792	0.223159580263792	34.8790158782668	3
1430	279.28	162.45	1.248	6.21674429908003	10.0446120441175	430	-0.00243093224688096	0.00243093224688096	34.8814468105136	3
1431	277.73	157.6	1.2485	6.21917523132691	10.0421811118706	431	-0.0739003403052223	0.0739003403052223	34.9553471508189	3
1432	279.48	175.54	1.2637	6.29307557163213	9.96828077156542	432	0.0763312725521033	0.0763312725521033	35.031678423371	3
1433	261.99	172.26	1.248	6.21674429908003	10.0446120441175	433	-0.123491358141619	0.123491358141619	35.1551697815126	3
1434	267	175.85	1.2734	6.34023565722165	9.9211206859759	434	-0.166275765686747	0.166275765686747	35.3214455471993	3
1435	256.23	190.09	1.3076	6.5065114229084	9.75484492028916	435	0.0495910178363985	0.0495910178363985	35.3710365650357	3
1436	264.88	187.96	1.2974	6.456920405072	9.80443593812555	436	0.294628988322131	0.294628988322131	35.6656655533579	3
1437	272.71	166.64	1.2368	6.16229141674987	10.0990649264477	437	-0.0782760183496087	0.0782760183496087	35.7439415717075	3
1438	279.67	167.49	1.2529	6.24056743509948	10.0207889080981	438	0.0520219500832795	0.0520219500832795	35.7959635217907	3
1439	274.99	156.67	1.2422	6.1885454850162	10.0728108581814	439	-0.0306297463107157	0.0306297463107157	35.8265932681015	3
1440	269.91	154.42	1.2485	6.21917523132691	10.0421811118706	440	0.146828307711688	0.146828307711688	35.9734215758131	3
1441	256.55	145.48	1.2183	6.07234692361522	10.1890094195823	441	-0.073414153855845	0.073414153855845	36.046835729669	3
1442	255.89	142.69	1.2334	6.14576107747107	10.1155952657265	442	0.0140994070319174	0.0140994070319174	36.0609351367009	3
1443	234.94	154.05	1.2305	6.13166167043915	10.1296946727584	443	-0.0782760183496087	0.0782760183496087	36.1392111550505	3
1444	231.99	162.89	1.2466	6.20993768878876	10.0514186544088	444	0	0	36.1392111550505	3
1445	236.8	160.21	1.2466	6.20993768878876	10.0514186544088	445	-0.106961018862819	0.106961018862819	36.2461721739133	3
1446	253.5	162.76	1.2686	6.31689870765158	9.94445763554597	446	-0.0189612715256828	0.0189612715256828	36.265133445439	3
1447	251.82	167.49	1.2725	6.33585997917726	9.92549636402029	447	-0.0165303392787983	0.0165303392787983	36.2816637847178	3
1448	255.7	169.89	1.2759	6.35239031845606	9.90896602474149	448	0.158982968946098	0.158982968946098	36.4406467536639	3
1449	261.81	162.95	1.2432	6.19340734950996	10.0679489936876	449	-0.0306297463107157	0.0306297463107157	36.4712764999746	3
1450	250.52	153.67	1.2495	6.22403709582068	10.0373192473769	450	-0.0666075435645759	0.0666075435645759	36.5378840435392	3
1451	247.8	156.62	1.2632	6.29064463938525	9.9707117038123	451	0.125922290388502	0.125922290388502	36.6638063339277	3
1452	259.32	163.41	1.2373	6.16472234899675	10.0966339942008	452	-0.0330606785575966	0.0330606785575966	36.6968670124853	3
1453	259.81	166.67	1.2441	6.19778302755435	10.0635733156432	453	-0.125922290388502	0.125922290388502	36.8227893028738	3
1454	255.68	164.11	1.27	6.32370531794285	9.9376510252547	454	0.102099154369053	0.102099154369053	36.9248884572429	3
1455	258.29	165.65	1.249	6.22160616357379	10.0397501796238	455	-0.379711616963007	0.379711616963007	37.3046000742059	3
1456	241.33	188.85	1.3271	6.6013177805368	9.66003856266075	456	0.0354916108044794	0.0354916108044794	37.3400916850103	3
1457	238.01	193.3	1.3198	6.56582616973232	9.69553017346523	457	-0.0549390687795377	0.0549390687795377	37.3950307537899	3
1458	241.29	194.48	1.3311	6.62076523851186	9.64059110468569	458	0.0238231360194447	0.0238231360194447	37.4188538898093	3
1459	242.52	189.62	1.3262	6.59694210249242	9.66441424070513	459	0.0145855934812946	0.0145855934812946	37.4334394832906	3
1460	238.28	186.54	1.3232	6.58235650901112	9.67899983418643	460	0.0636904248683141	0.0636904248683141	37.4971299081589	3
1461	232.34	190.51	1.3101	6.51866608414281	9.74269025905474	461	0.204198308738111	0.204198308738111	37.7013282168971	3
1462	254.66	178.4	1.2681	6.3144677754047	9.94688856779285	462	-0.0807069505964897	0.0807069505964897	37.7820351674935	3
1463	264.39	179.11	1.2847	6.39517472600119	9.86618161719636	463	0.0617456790708086	0.0617456790708086	37.8437808465643	3
1464	263.98	175.92	1.272	6.33342904693038	9.92792729626717	464	-0.0855688150902569	0.0855688150902569	37.9293496616546	3
1465	269.43	182.88	1.2896	6.41899786202063	9.84235848117692	465	-0.108905764660324	0.108905764660324	38.0382554263149	3
1466	272.41	193.03	1.312	6.52790362668096	9.73345271651659	466	0.118629493647855	0.118629493647855	38.1568849199628	3
1467	279.5	192.14	1.2876	6.40927413303311	9.85208221016445	467	-0.111336696907209	0.111336696907209	38.26822161687	3
1468	272	191.41	1.3105	6.52061082994031	9.74074551325724	468	0.0661213571151968	0.0661213571151968	38.3343429739852	3
1469	271.87	184.45	1.2969	6.45448947282512	9.80686687037243	469	0.142452629667302	0.142452629667302	38.4767956036525	3
1470	269.44	174.93	1.2676	6.31203684315781	9.94931950003974	470	-0.21100491902938	0.21100491902938	38.6878005226819	3
1471	253.91	187.62	1.311	6.5230417621872	9.73831458101036	471	-0.0904306795840206	0.0904306795840206	38.7782312022659	3
1472	245.63	189.38	1.3296	6.61347244177121	9.64788390142634	472	0.149745426407947	0.149745426407947	38.9279766286738	3
1473	256.26	184.31	1.2988	6.46372701536327	9.79762932783428	473	0.0593147468239277	0.0593147468239277	38.9872913754978	3
1474	241.98	177.19	1.2866	6.40441226853934	9.85694407465821	474	-0.156552036699217	0.156552036699217	39.143843412197	3
1475	234.56	186.53	1.3188	6.56096430523856	9.70039203795899	475	0.0233369495700693	0.0233369495700693	39.1671803617671	3
1476	236.38	185.98	1.314	6.53762735566849	9.72372898752906	476	-0.0189612715256811	0.0189612715256811	39.1861416332927	3
1477	235.03	187.62	1.3179	6.55658862719417	9.70476771600338	477	-0.0165303392788001	0.0165303392788001	39.2026719725715	3
1478	237.49	188.94	1.3213	6.57311896647297	9.68823737672458	478	0.334982463620376	0.334982463620376	39.5376544361919	3
1479	232.01	178.71	1.2524	6.23813650285259	10.023219840345	479	-0.0452153397920103	0.0452153397920103	39.5828697759839	3
1480	240.2	177.72	1.2617	6.2833518426446	9.97800450055295	480	-0.196905511997462	0.196905511997462	39.7797752879814	3
1481	245.15	180.76	1.3022	6.48025735464207	9.78109898855548	481	-0.028685000513212	0.028685000513212	39.8084602884946	3
1482	247.77	181.67	1.3081	6.50894235515528	9.75241398804227	482	0.263513055562038	0.263513055562038	40.0719733440566	3
1483	237.45	168.02	1.2539	6.24542929959324	10.0159270436043	483	0.0092375425381519	0.0092375425381519	40.0812108865948	3
1484	232.6	169.21	1.252	6.23619175705509	10.0251645861425	484	-0.0330606785575966	0.0330606785575966	40.1142715651524	3
1485	234.8	172.68	1.2588	6.26925243561269	9.99210390758487	485	0.251844580777	0.251844580777	40.3661161459294	3
1486	235.87	147.35	1.207	6.01740785483568	10.2439484883619	486	-0.0427844075451276	0.0427844075451276	40.4089005534745	3
1487	232.96	146.79	1.2158	6.06019226238081	10.2011640808167	487	0.00680661029127094	0.00680661029127094	40.4157071637658	3
1488	231.23	152.89	1.2144	6.05338565208954	10.207970691108	488	-0.0447291533426331	0.0447291533426331	40.4604363171084	3
1489	232.8	144.82	1.2236	6.09811480543218	10.1632415377654	489	0.0544528823301622	0.0544528823301622	40.5148891994386	3
1490	230.92	132.96	1.2124	6.04366192310201	10.2176944200955	490	-0.0855688150902552	0.0855688150902552	40.6004580145288	3
1491	242.21	153.05	1.23	6.12923073819227	10.1321256050053	491	-0.173082375978018	0.173082375978018	40.7735403905069	3
1492	248.48	162.98	1.2656	6.30231311417029	9.95904322902727	492	0.166275765686747	0.166275765686747	40.9398161561936	3
1493	259.16	151.45	1.2314	6.13603734848354	10.125318994714	493	0.075845086102726	0.075845086102726	41.0156612422963	3
1494	264.36	146.25	1.2158	6.06019226238081	10.2011640808167	494	0.0923754253815261	0.0923754253815261	41.1080366676779	3
1495	275.58	138.57	1.1968	5.96781683699929	10.2935395061983	495	-0.258651191068271	0.258651191068271	41.3666878587461	3
1496	267.87	150.78	1.25	6.22646802806756	10.03488831513	496	0.2683749200558	0.2683749200558	41.6350627788019	3
1497	249.85	133.54	1.1948	5.95809310801176	10.3032632351858	497	0.142452629667302	0.142452629667302	41.7775154084692	3
1498	259.61	116.59	1.1655	5.81564047834446	10.4457158648531	498	-0.0996682221221725	0.0996682221221725	41.8771836305914	3
1499	265.71	118.51	1.186	5.91530870046663	10.3460476427309	499	-0.0359777972538584	0.0359777972538584	41.9131614278453	3
1500	266.78	118.43	1.1934	5.95128649772049	10.3100698454771	500	NA	NA	NA	3
