# Supplementary material for: Assessment of crusting effects on interrill erosion by laser scanning
Source: PeerJ. 2020 Jan 31;8:e8487. doi: 10.7717/peerj.8487 (PMC6996510; doi:10.7717/peerj.8487)
Supplement: Data S1 — Each has two transects and four subplots. [file peerj-08-8487-s001.zip › raw data for uploading/cs5plotc.txt]

x	y	z	cal	h	code	deltah	absh	cumsumh	number
1	325.4	248.5	1.2588	6.26925243561269	9.9707117038123	1	-0.187667969459312	0.187667969459312	0.187667969459312	1
2	323.61	246.19	1.2974	6.456920405072	9.78304373435299	2	-0.0850826286408797	0.0850826286408797	0.272750598100192	1
3	323.24	241.44	1.3149	6.54200303371288	9.69796110571211	3	0.405965685229338	0.405965685229338	0.67871628332953	1
4	332.14	244.47	1.2314	6.13603734848354	10.1039267909414	4	-0.251844580777002	0.251844580777002	0.930560864106532	1
5	327.04	244.8	1.2832	6.38788192926054	9.85208221016445	5	-0.196905511997464	0.196905511997464	1.127466376104	1
6	319.37	243.03	1.3237	6.58478744125801	9.65517669816698	6	0.177944240471781	0.177944240471781	1.30541061657578	1
7	324.75	238.23	1.2871	6.40684320078622	9.83312093863876	7	0.0972372898752916	0.0972372898752916	1.40264790645107	1
8	330.81	240.95	1.2671	6.30960591091093	9.93035822851406	8	-0.0831378828433742	0.0831378828433742	1.48578578929444	1
9	330.58	238.37	1.2842	6.39274379375431	9.84722034567068	9	-0.0685522893620796	0.0685522893620796	1.55433807865652	1
10	336.43	234.03	1.2983	6.46129608311639	9.7786680563086	10	0.154121104452335	0.154121104452335	1.70845918310886	1
11	332.99	230.75	1.2666	6.30717497866405	9.93278916076094	11	-0.0379225430513621	0.0379225430513621	1.74638172616022	1
12	334.28	230.09	1.2744	6.34509752171541	9.89486661770957	12	0.135159832926654	0.135159832926654	1.88154155908687	1
13	316.75	236.08	1.2466	6.20993768878876	10.0300264506362	13	-0.137590765173536	0.137590765173536	2.01913232426041	1
14	317.29	244.76	1.2749	6.3475284539623	9.89243568546269	14	-0.111822883356584	0.111822883356584	2.13095520761699	1
15	315.46	246	1.2979	6.45935133731888	9.78061280210611	15	0.121546612344114	0.121546612344114	2.25250181996111	1
16	316.43	250.8	1.2729	6.33780472497477	9.90215941445022	16	-0.0427844075451276	0.0427844075451276	2.29528622750624	1
17	315.07	232.65	1.2817	6.3805891325199	9.85937500690509	17	0.00680661029127094	0.00680661029127094	2.30209283779751	1
18	330.54	239.62	1.2803	6.37378252222862	9.86618161719636	18	-0.315535005645319	0.315535005645319	2.61762784344283	1
19	334.1	243.07	1.3452	6.68931752787394	9.55064661155104	19	0.583909925701121	0.583909925701121	3.20153776914395	1
20	329.94	244.04	1.2251	6.10540760217282	10.1345565372522	20	-0.158982968946102	0.158982968946102	3.36052073809005	1
21	330.77	231.89	1.2578	6.26439057111892	9.97557356830606	21	-0.135159832926654	0.135159832926654	3.4956805710167	1
22	335	231.19	1.2856	6.39955040404558	9.84041373537941	22	-0.0213922037725638	0.0213922037725638	3.51707277478927	1
23	336.62	234.92	1.29	6.42094260781814	9.81902153160685	23	-0.123491358141617	0.123491358141617	3.64056413293088	1
24	339.44	240.84	1.3154	6.54443396595976	9.69553017346523	24	0.341789073911645	0.341789073911645	3.98235320684253	1
25	353.95	249.24	1.2451	6.20264489204811	10.0373192473769	25	0.0165303392787983	0.0165303392787983	3.99888354612133	1
26	348.71	248.22	1.2417	6.18611455276931	10.0538495866557	26	0.239689919542593	0.239689919542593	4.23857346566392	1
27	356.81	256.55	1.1924	5.94642463322672	10.2935395061983	27	-0.1755133082249	0.1755133082249	4.41408677388882	1
28	365.63	271.73	1.2285	6.12193794145162	10.1180261979734	28	0.0666075435645741	0.0666075435645741	4.48069431745339	1
29	365.46	276.06	1.2148	6.05533039788705	10.1846337415379	29	-0.050077204285774	0.050077204285774	4.53077152173917	1
30	363.39	276.08	1.2251	6.10540760217282	10.1345565372522	30	0.220728648016909	0.220728648016909	4.75150016975608	1
31	360.42	250.52	1.1797	5.88467895415591	10.3552851852691	31	-0.0709832216089623	0.0709832216089623	4.82248339136504	1
32	360.2	249.87	1.1943	5.95566217576487	10.2843019636601	32	-0.270805852302683	0.270805852302683	5.09328924366772	1
33	355.17	249.22	1.25	6.22646802806756	10.0134961113574	33	0.270805852302683	0.270805852302683	5.36409509597041	1
34	354.55	251.65	1.1943	5.95566217576487	10.2843019636601	34	-0.0904306795840206	0.0904306795840206	5.45452577555443	1
35	349.52	257.55	1.2129	6.0460928553489	10.1938712840761	35	-0.137590765173536	0.137590765173536	5.59211654072796	1
36	344.66	258.38	1.2412	6.18368362052243	10.0562805189026	36	-0.113767629154088	0.113767629154088	5.70588416988205	1
37	352.68	259.96	1.2646	6.29745124967652	9.94251288974847	37	0.284419072885225	0.284419072885225	5.99030324276728	1
38	356.5	255.51	1.2061	6.0130321767913	10.2269319626337	38	-0.299004666366519	0.299004666366519	6.28930790913379	1
39	351.26	248	1.2676	6.31203684315781	9.92792729626717	39	0.228021444757557	0.228021444757557	6.51732935389135	1
40	346.85	255.44	1.2207	6.08401539840026	10.1559487410247	40	-0.322827802385966	0.322827802385966	6.84015715627732	1
41	343.11	256.66	1.2871	6.40684320078622	9.83312093863876	41	0.280043394840838	0.280043394840838	7.12020055111816	1
42	351.15	264.72	1.2295	6.12679980594539	10.1131643334796	42	-0.0899444931346451	0.0899444931346451	7.2101450442528	1
43	332.19	267.34	1.248	6.21674429908003	10.023219840345	43	-0.0213922037725638	0.0213922037725638	7.23153724802537	1
44	328.97	278.29	1.2524	6.23813650285259	10.0018276365724	44	0.223159580263793	0.223159580263793	7.45469682828916	1
45	352.04	265.86	1.2065	6.0149769225888	10.2249872168362	45	-0.00243093224688451	0.00243093224688451	7.45712776053604	1
46	347.37	270.58	1.207	6.01740785483568	10.2225562845893	46	0.0281988140638347	0.0281988140638347	7.48532657459988	1
47	347.88	270.65	1.2012	5.98920904077185	10.2507550986531	47	-0.576617128960473	0.576617128960473	8.06194370356035	1
48	346.67	275.66	1.3198	6.56582616973232	9.67413796969266	48	0.287336191581485	0.287336191581485	8.34927989514184	1
49	334.23	269	1.2607	6.27848997815084	9.96147416127415	49	0.182806104965545	0.182806104965545	8.53208600010738	1
50	341.07	271.41	1.2231	6.09568387318529	10.1442802662397	50	0.0568838145770449	0.0568838145770449	8.58896981468443	1
51	361.86	270.95	1.2114	6.03880005860825	10.2011640808167	51	0.108905764660326	0.108905764660326	8.69787557934475	1
52	354.09	274.11	1.189	5.92989429394792	10.3100698454771	52	-0.223159580263792	0.223159580263792	8.92103515960854	1
53	357.06	275.09	1.2349	6.15305387421172	10.0869102652133	53	-0.398672888488692	0.398672888488692	9.31970804809723	1
54	321.29	273.46	1.3169	6.55172676270041	9.68823737672458	54	-0.0354916108044812	0.0354916108044812	9.35519965890172	1
55	323.71	278.25	1.3242	6.58721837350489	9.6527457659201	55	0.00486186449376547	0.00486186449376547	9.36006152339548	1
56	322.94	272.87	1.3232	6.58235650901112	9.65760763041387	56	0.46722517785077	0.46722517785077	9.82728670124625	1
57	317.77	275.33	1.2271	6.11513133116035	10.1248328082646	57	-0.422496024508137	0.422496024508137	10.2497827257544	1
58	322.41	270.06	1.314	6.53762735566849	9.7023367837565	58	0.0807069505964915	0.0807069505964915	10.3304896763509	1
59	321.44	269.47	1.2974	6.456920405072	9.78304373435299	59	-0.111336696907209	0.111336696907209	10.4418263732581	1
60	327.06	269.98	1.3203	6.56825710197921	9.67170703744578	60	0.246982716283238	0.246982716283238	10.6888090895413	1
61	323.91	250.19	1.2695	6.32127438569597	9.91868975372902	61	0.156552036699217	0.156552036699217	10.8453611262405	1
62	320.66	237.73	1.2373	6.16472234899675	10.0752417904282	62	-0.187667969459309	0.187667969459309	11.0330290956999	1
63	317.62	233.56	1.2759	6.35239031845606	9.88757382096893	63	-0.00923754253815368	0.00923754253815368	11.042266638238	1
64	324.63	234.6	1.2778	6.36162786099421	9.87833627843077	64	0.149259239958571	0.149259239958571	11.1915258781966	1
65	321.01	240.73	1.2471	6.21236862103564	10.0275955183893	65	-0.0306297463107175	0.0306297463107175	11.2221556245073	1
66	322.72	237.1	1.2534	6.24299836734636	9.99696577207863	66	-0.246982716283238	0.246982716283238	11.4691383407905	1
67	316.78	239.74	1.3042	6.4899810836296	9.74998305579539	67	0.0879997473371397	0.0879997473371397	11.5571380881277	1
68	317.62	239.77	1.2861	6.40198133629246	9.83798280313253	68	-0.0879997473371397	0.0879997473371397	11.6451378354648	1
69	324.05	244.55	1.3042	6.4899810836296	9.74998305579539	69	0.0116684747850364	0.0116684747850364	11.6568063102498	1
70	317.32	240.74	1.3018	6.47831260884456	9.76165153058043	70	-0.0213922037725638	0.0213922037725638	11.6781985140224	1
71	317.87	242.87	1.3062	6.49970481261713	9.74025932680786	71	-0.0257678818169538	0.0257678818169538	11.7039663958394	1
72	324.06	243.04	1.3115	6.52547269443408	9.71449144499091	72	0.256220258821394	0.256220258821394	11.9601866546608	1
73	358.49	231.56	1.2588	6.26925243561269	9.9707117038123	73	0.0831378828433706	0.0831378828433706	12.0433245375041	1
74	357.94	230.59	1.2417	6.18611455276931	10.0538495866557	74	-0.130784154882264	0.130784154882264	12.1741086923864	1
75	361.22	232.32	1.2686	6.31689870765158	9.92306543177341	75	0.0573700010264204	0.0573700010264204	12.2314786934128	1
76	371.57	237.6	1.2568	6.25952870662516	9.98043543279983	76	0.00437567804438821	0.00437567804438821	12.2358543714572	1
77	372.16	231.08	1.2559	6.25515302858077	9.98481111084422	77	0.0452153397920103	0.0452153397920103	12.2810697112492	1
78	379.37	232.5	1.2466	6.20993768878876	10.0300264506362	78	0.650517469265694	0.650517469265694	12.9315871805149	1
79	376.7	241.71	1.1128	5.55942021952307	10.6805439199019	79	-0.616970604258718	0.616970604258718	13.5485577847736	1
80	381.59	232.85	1.2397	6.17639082378178	10.0635733156432	80	0.0807069505964897	0.0807069505964897	13.6292647353701	1
81	376.49	232.26	1.2231	6.09568387318529	10.1442802662397	81	0.37728068471613	0.37728068471613	14.0065454200862	1
82	384.66	242.19	1.1455	5.71840318846917	10.5215609509558	82	-0.047646272038893	0.047646272038893	14.0541916921251	1
83	392.64	244.75	1.1553	5.76604946050806	10.4739146789169	83	0.278098649043329	0.278098649043329	14.3322903411685	1
84	399.66	245.31	1.0981	5.48795081146473	10.7520133279603	84	-0.0452153397920085	0.0452153397920085	14.3775056809605	1
85	399.5	245.7	1.1074	5.53316615125674	10.7067979881683	85	-0.424926956755021	0.424926956755021	14.8024326377155	1
86	401.9	247.74	1.1948	5.95809310801176	10.2818710314132	86	0.277612462593956	0.277612462593956	15.0800451003095	1
87	401.94	259.01	1.1377	5.6804806454178	10.5594834940072	87	0.294628988322131	0.294628988322131	15.3746740886316	1
88	407.98	250.82	1.0771	5.38585165709567	10.8541124823293	88	0.135159832926654	0.135159832926654	15.5098339215582	1
89	409.38	251.24	1.0493	5.25069182416902	10.989272315256	89	-0.0714694080583396	0.0714694080583396	15.5813033296166	1
90	401.68	245.04	1.064	5.32216123222736	10.9178029071976	90	-0.144883561914183	0.144883561914183	15.7261868915308	1
91	409.79	240.82	1.0938	5.46704479414154	10.7729193452834	91	-0.0996682221221725	0.0996682221221725	15.8258551136529	1
92	410.81	238.11	1.1143	5.56671301626371	10.6732511231613	92	0.377766871165505	0.377766871165505	16.2036219848184	1
93	420.48	245.38	1.0366	5.18894614509821	11.0510179943268	93	-0.206629240984995	0.206629240984995	16.4102512258034	1
94	419.81	246.73	1.0791	5.3955753860832	10.8443887533418	94	0.168706697933629	0.168706697933629	16.5789579237371	1
95	419.59	244.73	1.0444	5.22686868814957	11.0130954512754	95	-0.235314241498202	0.235314241498202	16.8142721652353	1
96	417.02	238.62	1.0928	5.46218292964778	10.7777812097772	96	-0.1755133082249	0.1755133082249	16.9897854734602	1
97	418.71	237.58	1.1289	5.63769623787267	10.6022679015523	97	0.505633907351513	0.505633907351513	17.4954193808117	1
98	424.12	232.85	1.0249	5.13206233052116	11.1079018089038	98	0.0262540682663257	0.0262540682663257	17.521673449078	1
99	423.25	235.81	1.0195	5.10580826225484	11.1341558771702	99	0	0	17.521673449078	1
100	447.59	247.57	1.0195	5.10580826225484	11.1341558771702	100	0.0189612715256828	0.0189612715256828	17.5406347206037	1
101	448.15	241.24	1.0156	5.08684699072915	11.1531171486958	101	-0.0335468650069757	0.0335468650069757	17.5741815856107	1
102	440.87	249.85	1.0225	5.12039385573613	11.1195702836889	102	-0.237258987295707	0.237258987295707	17.8114405729064	1
103	410.69	231.41	1.0713	5.35765284303184	10.8823112963932	103	-0.206629240984993	0.206629240984993	18.0180698138914	1
104	400.11	240.07	1.1138	5.56428208401683	10.6756820554082	104	-0.108905764660326	0.108905764660326	18.1269755785517	1
105	407.43	240.28	1.1362	5.67318784867716	10.5667762907478	105	-0.111822883356584	0.111822883356584	18.2387984619083	1
106	390.76	234.06	1.1592	5.78501073203374	10.4549534073912	106	0.0641766113176914	0.0641766113176914	18.302975073226	1
107	385.95	242.07	1.146	5.72083412071605	10.5191300187089	107	-0.0379225430513621	0.0379225430513621	18.3408976162773	1
108	384.3	241.63	1.1538	5.75875666376741	10.4812074756576	108	0.11376762915409	0.11376762915409	18.4546652454314	1
109	391.18	246.22	1.1304	5.64498903461332	10.5949751048117	109	-0.168220511484254	0.168220511484254	18.6228857569157	1
110	373.28	245.75	1.165	5.81320954609757	10.4267545933274	110	-0.410827549723102	0.410827549723102	19.0337133066388	1
111	362.98	238.04	1.2495	6.22403709582068	10.0159270436043	111	0.0165303392787983	0.0165303392787983	19.0502436459176	1
112	361.6	239.21	1.2461	6.20750675654188	10.0324573828831	112	-0.282474327087719	0.282474327087719	19.3327179730053	1
113	350.09	241.21	1.3042	6.4899810836296	9.74998305579539	113	0	0	19.3327179730053	1
114	341.14	243.99	1.3042	6.4899810836296	9.74998305579539	114	0.0165303392788019	0.0165303392788019	19.3492483122841	1
115	348.12	238.42	1.3008	6.4734507443508	9.76651339507419	115	-0.0593147468239295	0.0593147468239295	19.408563059108	1
116	351.43	231.54	1.313	6.53276549117472	9.70719864825026	116	0.11376762915409	0.11376762915409	19.5223306882621	1
117	346.25	230.05	1.2896	6.41899786202063	9.82096627740435	117	-0.108905764660324	0.108905764660324	19.6312364529224	1
118	349.25	234.06	1.312	6.52790362668096	9.71206051274403	118	0.201767376491228	0.201767376491228	19.8330038294137	1
119	359.82	240.51	1.2705	6.32613625018973	9.91382788923526	119	0.1755133082249	0.1755133082249	20.0085171376386	1
120	372.65	237.18	1.2344	6.15062294196483	10.0893411974602	120	-0.0899444931346434	0.0899444931346434	20.0984616307732	1
121	365	238.54	1.2529	6.24056743509948	9.99939670432551	121	-0.187667969459312	0.187667969459312	20.2861296002325	1
122	358.12	234.41	1.2915	6.42823540455879	9.8117287348662	122	0.2849052593346	0.2849052593346	20.5710348595671	1
123	366.47	238.78	1.2329	6.14333014522419	10.0966339942008	123	-0.00486186449376191	0.00486186449376191	20.5758967240609	1
124	382.35	233.06	1.2339	6.14819200971795	10.091772129707	124	0.211491105478757	0.211491105478757	20.7873878295396	1
125	374.69	237.84	1.1904	5.93670090423919	10.3032632351858	125	-0.0286850005132102	0.0286850005132102	20.8160728300528	1
126	387.12	239.67	1.1963	5.9653859047524	10.2745782346726	126	0.320396870139081	0.320396870139081	21.1364697001919	1
127	388.05	257.08	1.1304	5.64498903461332	10.5949751048117	127	0.0593147468239259	0.0593147468239259	21.1957844470159	1
128	395.02	261.55	1.1182	5.58567428778939	10.6542898516356	128	0.0262540682663293	0.0262540682663293	21.2220385152822	1
129	393.92	263.31	1.1128	5.55942021952307	10.6805439199019	129	-0.0948063576284088	0.0948063576284088	21.3168448729106	1
130	386.61	257.02	1.1323	5.65422657715147	10.5857375622735	130	-0.0238231360194465	0.0238231360194465	21.34066800893	1
131	389.15	256.9	1.1372	5.67804971317092	10.5619144262541	131	0.0568838145770467	0.0568838145770467	21.3975518235071	1
132	394.28	252.86	1.1255	5.62116589859387	10.6187982408311	132	-0.209060173231876	0.209060173231876	21.606611996739	1
133	396.96	245.94	1.1685	5.83022607182575	10.4097380675992	133	-0.0354916108044794	0.0354916108044794	21.6421036075434	1
134	396.99	234.49	1.1758	5.86571768263023	10.3742464567948	134	0.0476462720388913	0.0476462720388913	21.6897498795823	1
135	397.71	234.82	1.166	5.81807141059134	10.4218927288336	135	0.0262540682663275	0.0262540682663275	21.7160039478487	1
136	396.78	257.61	1.1606	5.79181734232501	10.4481467971	136	0.315535005645319	0.315535005645319	22.031538953494	1
137	401.99	252.96	1.0957	5.47628233667969	10.7636818027453	137	-0.0972372898752916	0.0972372898752916	22.1287762433693	1
138	402.05	255.05	1.1157	5.57351962655498	10.66644451287	138	0.0641766113176914	0.0641766113176914	22.192952854687	1
139	402.02	250.56	1.1025	5.50934301523729	10.7306211241877	139	0.0403534752982466	0.0403534752982466	22.2333063299852	1
140	400.52	267.14	1.0942	5.46898953993905	10.7709745994859	140	0.296573734119637	0.296573734119637	22.5298800641048	1
141	424.43	279.15	1.0332	5.17241580581941	11.0675483336056	141	0.0617456790708104	0.0617456790708104	22.5916257431757	1
142	462.56	274.64	1.0205	5.1106701267486	11.1292940126764	142	0.00729279674064642	0.00729279674064642	22.5989185399163	1
143	467	267.97	1.019	5.10337733000795	11.136586809417	143	-0.0121546612344119	0.0121546612344119	22.6110732011507	1
144	473.18	266.32	1.0215	5.11553199124236	11.1244321481826	144	-0.00680661029127094	0.00680661029127094	22.617879811442	1
145	480.13	262.21	1.0229	5.12233860153363	11.1176255378914	145	0.0209060173231883	0.0209060173231883	22.6387858287652	1
146	485.11	269.59	1.0186	5.10143258421045	11.1385315552145	146	-0.00680661029127094	0.00680661029127094	22.6455924390564	1
147	470.36	271.59	1.02	5.10823919450172	11.1317249449233	147	0.00243093224688096	0.00243093224688096	22.6480233713033	1
148	475.73	256.62	1.0195	5.10580826225484	11.1341558771702	148	-0.0189612715256811	0.0189612715256811	22.666984642829	1
149	473.89	252.37	1.0234	5.12476953378052	11.1151946056445	149	-0.0121546612344101	0.0121546612344101	22.6791393040634	1
150	469.17	253.32	1.0259	5.13692419501493	11.1030399444101	150	0.0311159327600912	0.0311159327600912	22.7102552368235	1
151	468.99	244.85	1.0195	5.10580826225484	11.1341558771702	151	-0.00729279674064465	0.00729279674064465	22.7175480335641	1
152	492.8	237.59	1.021	5.11310105899548	11.1268630804295	152	0.00486186449376369	0.00486186449376369	22.7224098980579	1
153	493.81	230.61	1.02	5.10823919450172	11.1317249449233	153	-0.0189612715256828	0.0189612715256828	22.7413711695836	1
154	485	234.67	1.0239	5.1272004660274	11.1127636733976	154	0.0140994070319191	0.0140994070319191	22.7554705766155	1
155	491.01	239.84	1.021	5.11310105899548	11.1268630804295	155	0.00972372898752916	0.00972372898752916	22.765194305603	1
156	492.05	236.69	1.019	5.10337733000795	11.136586809417	156	-0.0286850005132102	0.0286850005132102	22.7938793061163	1
157	490.93	243.61	1.0249	5.13206233052116	11.1079018089038	157	0.0427844075451276	0.0427844075451276	22.8366637136614	1
158	479.17	248.1	1.0161	5.08927792297604	11.150686216449	158	-0.0189612715256828	0.0189612715256828	22.8556249851871	1
159	478.53	240.16	1.02	5.10823919450172	11.1317249449233	159	-0.0140994070319174	0.0140994070319174	22.869724392219	1
160	474.54	241.22	1.0229	5.12233860153363	11.1176255378914	160	0.0189612715256828	0.0189612715256828	22.8886856637447	1
161	479.53	248.77	1.019	5.10337733000795	11.136586809417	161	-0.0121546612344119	0.0121546612344119	22.9008403249791	1
162	475.16	259.78	1.0215	5.11553199124236	11.1244321481826	162	0.00486186449376547	0.00486186449376547	22.9057021894728	1
163	484.39	255.59	1.0205	5.1106701267486	11.1292940126764	163	0.00729279674064642	0.00729279674064642	22.9129949862135	1
164	488.35	256.34	1.019	5.10337733000795	11.136586809417	164	-0.00243093224688451	0.00243093224688451	22.9154259184604	1
165	485.85	254.02	1.0195	5.10580826225484	11.1341558771702	165	-0.00486186449376191	0.00486186449376191	22.9202877829541	1
166	479.92	252.3	1.0205	5.1106701267486	11.1292940126764	166	0.00486186449376191	0.00486186449376191	22.9251496474479	1
167	471	252.82	1.0195	5.10580826225484	11.1341558771702	167	-0.0189612715256811	0.0189612715256811	22.9441109189736	1
168	487.5	255.99	1.0234	5.12476953378052	11.1151946056445	168	0.0189612715256811	0.0189612715256811	22.9630721904993	1
169	491.95	255.06	1.0195	5.10580826225484	11.1341558771702	169	-0.00243093224688096	0.00243093224688096	22.9655031227461	1
170	494.74	231.64	1.02	5.10823919450172	11.1317249449233	170	-0.00486186449376369	0.00486186449376369	22.9703649872399	1
171	493.38	232.67	1.021	5.11310105899548	11.1268630804295	171	-0.00243093224688273	0.00243093224688273	22.9727959194868	1
172	485.73	238.38	1.0215	5.11553199124236	11.1244321481826	172	0.0165303392787983	0.0165303392787983	22.9893262587656	1
173	477.52	235.03	1.0181	5.09900165196356	11.1409624874614	173	-0.0189612715256811	0.0189612715256811	23.0082875302913	1
174	461.18	237.22	1.022	5.11796292348925	11.1220012159357	174	0.00972372898752916	0.00972372898752916	23.0180112592788	1
175	470.02	243.95	1.02	5.10823919450172	11.1317249449233	175	-0.00972372898752916	0.00972372898752916	23.0277349882663	1
176	450.13	230.05	1.022	5.11796292348925	11.1220012159357	176	0.00972372898752916	0.00972372898752916	23.0374587172539	1
177	454.21	230.04	1.02	5.10823919450172	11.1317249449233	177	0	0	23.0374587172539	1
178	438.59	238.34	1.02	5.10823919450172	11.1317249449233	178	-0.00486186449376369	0.00486186449376369	23.0423205817476	1
179	436.78	243.09	1.021	5.11310105899548	11.1268630804295	179	-0.0140994070319191	0.0140994070319191	23.0564199887795	1
180	440.35	246.06	1.0239	5.1272004660274	11.1127636733976	180	0.0281988140638347	0.0281988140638347	23.0846188028434	1
181	427.83	245.23	1.0181	5.09900165196356	11.1409624874614	181	-0.00437567804438643	0.00437567804438643	23.0889944808878	1
182	432.38	238.87	1.019	5.10337733000795	11.136586809417	182	-0.0170165257281774	0.0170165257281774	23.1060110066159	1
183	429.62	233.77	1.0225	5.12039385573613	11.1195702836889	183	0.0121546612344119	0.0121546612344119	23.1181656678503	1
184	428.85	240.46	1.02	5.10823919450172	11.1317249449233	184	-0.0140994070319174	0.0140994070319174	23.1322650748823	1
185	441.35	233.53	1.0229	5.12233860153363	11.1176255378914	185	0.0189612715256828	0.0189612715256828	23.1512263464079	1
186	441.42	233.91	1.019	5.10337733000795	11.136586809417	186	-0.00486186449376547	0.00486186449376547	23.1560882109017	1
187	462.71	238.8	1.02	5.10823919450172	11.1317249449233	187	-0.00243093224688096	0.00243093224688096	23.1585191431486	1
188	462.1	238.54	1.0205	5.1106701267486	11.1292940126764	188	0.00486186449376191	0.00486186449376191	23.1633810076424	1
189	455.02	239.78	1.0195	5.10580826225484	11.1341558771702	189	-0.00972372898752738	0.00972372898752738	23.1731047366299	1
190	463.66	247.55	1.0215	5.11553199124236	11.1244321481826	190	0.00243093224688273	0.00243093224688273	23.1755356688768	1
191	467.7	241.56	1.021	5.11310105899548	11.1268630804295	191	-0.00486186449376547	0.00486186449376547	23.1803975333705	1
192	466.08	231.89	1.022	5.11796292348925	11.1220012159357	192	0.028685000513212	0.028685000513212	23.2090825338837	1
193	469.95	230.64	1.0161	5.08927792297604	11.150686216449	193	-0.0189612715256828	0.0189612715256828	23.2280438054094	1
194	447.42	236.84	1.02	5.10823919450172	11.1317249449233	194	-0.0213922037725638	0.0213922037725638	23.249436009182	1
195	444.99	247.11	1.0244	5.12963139827428	11.1103327411507	195	0.0213922037725638	0.0213922037725638	23.2708282129546	1
196	446.46	240.94	1.02	5.10823919450172	11.1317249449233	196	-0.0452153397920103	0.0452153397920103	23.3160435527466	1
197	425.8	244.99	1.0293	5.15345453429373	11.0865096051313	197	0.00729279674064642	0.00729279674064642	23.3233363494872	1
198	421.9	245.27	1.0278	5.14616173755308	11.0938024018719	198	-0.225590512510673	0.225590512510673	23.5489268619979	1
199	420.01	235.46	1.0742	5.37175225006375	10.8682118893612	199	0.156552036699217	0.156552036699217	23.7054788986971	1
200	415.91	241.8	1.042	5.21520021336454	11.0247639260605	200	-0.0262540682663293	0.0262540682663293	23.7317329669634	1
201	414.74	243.26	1.0474	5.24145428163087	10.9985098577941	201	-0.137590765173536	0.137590765173536	23.869323732137	1
202	411.14	231.53	1.0757	5.3790450468044	10.8609190926206	202	-0.189612715256816	0.189612715256816	24.0589364473938	1
203	415.16	232.3	1.1147	5.56865776206122	10.6713063773638	203	0.462849499806381	0.462849499806381	24.5217859472002	1
204	432.21	239.94	1.0195	5.10580826225484	11.1341558771702	204	-0.00972372898752738	0.00972372898752738	24.5315096761877	1
205	447.02	234.9	1.0215	5.11553199124236	11.1244321481826	205	0.0165303392787983	0.0165303392787983	24.5480400154665	1
206	471.95	233.92	1.0181	5.09900165196356	11.1409624874614	206	-0.00437567804438643	0.00437567804438643	24.5524156935109	1
207	484	238.43	1.019	5.10337733000795	11.136586809417	207	-0.0121546612344119	0.0121546612344119	24.5645703547453	1
208	469.84	251.61	1.0215	5.11553199124236	11.1244321481826	208	0.00486186449376547	0.00486186449376547	24.5694322192391	1
209	472.44	250.65	1.0205	5.1106701267486	11.1292940126764	209	-0.00972372898753093	0.00972372898753093	24.5791559482266	1
210	477.13	250.55	1.0225	5.12039385573613	11.1195702836889	210	0.0170165257281774	0.0170165257281774	24.5961724739548	1
211	486.1	248.99	1.019	5.10337733000795	11.136586809417	211	-0.0145855934812946	0.0145855934812946	24.6107580674361	1
212	480.23	253.63	1.022	5.11796292348925	11.1220012159357	212	0.0121546612344101	0.0121546612344101	24.6229127286705	1
213	488.73	266.71	1.0195	5.10580826225484	11.1341558771702	213	-0.0165303392787983	0.0165303392787983	24.6394430679493	1
214	488.25	272.91	1.0229	5.12233860153363	11.1176255378914	214	0	0	24.6394430679493	1
215	493.64	270.46	1.0229	5.12233860153363	11.1176255378914	215	0.00194474579750548	0.00194474579750548	24.6413878137468	1
216	490.36	267.07	1.0225	5.12039385573613	11.1195702836889	216	0	0	24.6413878137468	1
217	469.01	263.08	1.0225	5.12039385573613	11.1195702836889	217	0.00243093224688273	0.00243093224688273	24.6438187459937	1
218	465.84	264.26	1.022	5.11796292348925	11.1220012159357	218	0.00243093224688273	0.00243093224688273	24.6462496782405	1
219	468.72	251.75	1.0215	5.11553199124236	11.1244321481826	219	0.0121546612344119	0.0121546612344119	24.6584043394749	1
220	468.14	249.2	1.019	5.10337733000795	11.136586809417	220	-0.0170165257281774	0.0170165257281774	24.6754208652031	1
221	469.03	242.72	1.0225	5.12039385573613	11.1195702836889	221	-0.00680661029127094	0.00680661029127094	24.6822274754944	1
222	462.63	248.09	1.0239	5.1272004660274	11.1127636733976	222	0.0189612715256828	0.0189612715256828	24.7011887470201	1
223	462.5	253.79	1.02	5.10823919450172	11.1317249449233	223	0.00486186449376547	0.00486186449376547	24.7060506115138	1
224	461.5	274.49	1.019	5.10337733000795	11.136586809417	224	-0.0262540682663293	0.0262540682663293	24.7323046797802	1
225	457.18	266.07	1.0244	5.12963139827428	11.1103327411507	225	0.0140994070319174	0.0140994070319174	24.7464040868121	1
226	450.21	262.22	1.0215	5.11553199124236	11.1244321481826	226	0.00486186449376547	0.00486186449376547	24.7512659513059	1
227	434.99	275.05	1.0205	5.1106701267486	11.1292940126764	227	-0.00243093224688273	0.00243093224688273	24.7536968835527	1
228	427.91	273.88	1.021	5.11310105899548	11.1268630804295	228	-0.106961018862821	0.106961018862821	24.8606579024156	1
229	411.91	273.82	1.043	5.2200620778583	11.0199020615667	229	-0.242120851789473	0.242120851789473	25.102778754205	1
230	406.93	278.28	1.0928	5.46218292964778	10.7777812097772	230	0.135646019376029	0.135646019376029	25.2384247735811	1
231	411.94	275.92	1.0649	5.32653691027174	10.9134272291532	231	0.0403534752982466	0.0403534752982466	25.2787782488793	1
232	411.49	275.28	1.0566	5.2861834349735	10.9537807044515	232	-0.0690384758114568	0.0690384758114568	25.3478167246908	1
233	416.53	260.35	1.0708	5.35522191078496	10.88474222864	233	0.192043647503699	0.192043647503699	25.5398603721945	1
234	417.47	253.95	1.0313	5.16317826328126	11.0767858761437	234	-0.291711869625871	0.291711869625871	25.8315722418203	1
235	414.03	256.35	1.0913	5.45489013290713	10.7850740065179	235	-0.00486186449376547	0.00486186449376547	25.8364341063141	1
236	408.51	259.6	1.0923	5.45975199740089	10.7802121420241	236	-0.0262540682663275	0.0262540682663275	25.8626881745804	1
237	404.12	265.66	1.0977	5.48600606566722	10.7539580737578	237	-0.291711869625873	0.291711869625873	26.1544000442063	1
238	377.55	246.51	1.1577	5.77771793529309	10.4622462041319	238	-0.311159327600929	0.311159327600929	26.4655593718072	1
239	376.95	254.39	1.2217	6.08887726289402	10.151086876531	239	0.128353222635383	0.128353222635383	26.5939125944426	1
240	373.07	250.65	1.1953	5.96052404025864	10.2794400991663	240	-0.258651191068271	0.258651191068271	26.8525637855109	1
241	378.08	232.33	1.2485	6.21917523132691	10.0207889080981	241	0.121060425894736	0.121060425894736	26.9736242114056	1
242	369.32	255.66	1.2236	6.09811480543218	10.1418493339928	242	0.280043394840837	0.280043394840837	27.2536676062465	1
243	369.79	246.58	1.166	5.81807141059134	10.4218927288336	243	0.232397122801943	0.232397122801943	27.4860647290484	1
244	376.51	243.11	1.1182	5.58567428778939	10.6542898516356	244	-0.296573734119637	0.296573734119637	27.782638463168	1
245	378.28	234.81	1.1792	5.88224802190903	10.357716117516	245	0.0213922037725638	0.0213922037725638	27.8040306669406	1
246	379.32	236.86	1.1748	5.86085581813647	10.3791083212885	246	-0.00729279674064465	0.00729279674064465	27.8113234636812	1
247	386.36	231.42	1.1763	5.86814861487711	10.3718155245479	247	0.0855688150902552	0.0855688150902552	27.8968922787715	1
248	395.97	243.04	1.1587	5.78257979978686	10.4573843396381	248	0.11376762915409	0.11376762915409	28.0106599079256	1
249	393.81	248.91	1.1353	5.66881217063277	10.5711519687922	249	-0.025767881816952	0.025767881816952	28.0364277897425	1
250	405.33	256.85	1.1406	5.69458005244972	10.5453840869753	250	0.25622025882139	0.25622025882139	28.2926480485639	1
251	408.12	257.49	1.0879	5.43835979362833	10.8016043457967	251	-0.206629240984991	0.206629240984991	28.4992772895489	1
252	420.44	247.6	1.1304	5.64498903461332	10.5949751048117	252	0.254275513023885	0.254275513023885	28.7535528025728	1
253	408.64	245.2	1.0781	5.39071352158944	10.8492506178356	253	0.0213922037725638	0.0213922037725638	28.7749450063454	1
254	414.74	246.97	1.0737	5.36932131781687	10.8706428216081	254	-0.0549390687795395	0.0549390687795395	28.8298840751249	1
255	417.81	251.07	1.085	5.42426038659641	10.8157037528286	255	0.0262540682663293	0.0262540682663293	28.8561381433912	1
256	412.58	255.2	1.0796	5.39800631833008	10.8419578210949	256	0.182806104965547	0.182806104965547	29.0389442483568	1
257	413.59	241.69	1.042	5.21520021336454	11.0247639260605	257	-0.258651191068274	0.258651191068274	29.2975954394251	1
258	401.3	240.15	1.0952	5.47385140443281	10.7661127349922	258	-0.403534752982456	0.403534752982456	29.7011301924075	1
259	400.08	246.72	1.1782	5.87738615741527	10.3625779820097	259	-0.0213922037725638	0.0213922037725638	29.7225223961801	1
260	392.19	243.61	1.1826	5.89877836118783	10.3411857782372	260	-0.116198561400971	0.116198561400971	29.8387209575811	1
261	386.53	246.7	1.2065	6.0149769225888	10.2249872168362	261	0.358319413190443	0.358319413190443	30.1970403707715	1
262	384.26	246.17	1.1328	5.65665750939836	10.5833066300266	262	-0.316021192094693	0.316021192094693	30.5130615628662	1
263	382.38	268.41	1.1978	5.97267870149305	10.2672854379319	263	0.028685000513212	0.028685000513212	30.5417465633794	1
264	382.43	277.69	1.1919	5.94399370097984	10.2959704384451	264	0.475004161040793	0.475004161040793	31.0167507244202	1
265	397.87	275.49	1.0942	5.46898953993905	10.7709745994859	265	-0.0666075435645759	0.0666075435645759	31.0833582679848	1
266	396.43	279.34	1.1079	5.53559708350362	10.7043670559214	266	-0.0311159327600912	0.0311159327600912	31.1144742007449	1
267	389.99	267.89	1.1143	5.56671301626371	10.6732511231613	267	0.204198308738111	0.204198308738111	31.318672509483	1
268	396.06	265.21	1.0723	5.3625147075256	10.8774494318994	268	-0.427357889001902	0.427357889001902	31.7460303984849	1
269	393.1	270.12	1.1602	5.7898725965275	10.4500915428975	269	0.261568309764531	0.261568309764531	32.0075987082494	1
270	386.85	275.26	1.1064	5.52830428676297	10.711659852662	270	-0.265943987808919	0.265943987808919	32.2735426960583	1
271	384.08	262.72	1.1611	5.79424827457189	10.4457158648531	271	0.0233369495700693	0.0233369495700693	32.2968796456284	1
272	392.64	269.65	1.1563	5.77091132500182	10.4690528144232	272	0.491534500319595	0.491534500319595	32.788414145948	1
273	408.36	275.05	1.0552	5.27937682468223	10.9605873147428	273	-0.0213922037725656	0.0213922037725656	32.8098063497206	1
274	414.1	278.89	1.0596	5.30076902845479	10.9391951109702	274	-0.154121104452335	0.154121104452335	32.9639274541729	1
275	415.28	276.86	1.0913	5.45489013290713	10.7850740065179	275	0.261082123315155	0.261082123315155	33.225009577488	1
276	420.84	269.34	1.0376	5.19380800959197	11.046156129833	276	0.0904306795840206	0.0904306795840206	33.3154402570721	1
277	424.55	271.49	1.019	5.10337733000795	11.136586809417	277	0.00437567804438643	0.00437567804438643	33.3198159351165	1
278	422.48	279	1.0181	5.09900165196356	11.1409624874614	278	-0.0495910178363985	0.0495910178363985	33.3694069529529	1
279	422.67	265.31	1.0283	5.14859266979996	11.091371469625	279	-0.0666075435645723	0.0666075435645723	33.4360144965174	1
280	413.62	264.68	1.042	5.21520021336454	11.0247639260605	280	0.0904306795840188	0.0904306795840188	33.5264451761014	1
281	421.06	258.69	1.0234	5.12476953378052	11.1151946056445	281	-0.399159074938067	0.399159074938067	33.9256042510395	1
282	405.47	252.84	1.1055	5.52392860871858	10.7160355307064	282	-0.123491358141619	0.123491358141619	34.0490956091811	1
283	404.15	255.12	1.1309	5.6474199668602	10.5925441725648	283	0.0629611451942509	0.0629611451942509	34.1120567543754	1
284	412.93	270.3	0.1123	0.695124793511653	10.655505317759	284	0.0629611451942509	0.0629611451942509	34.1750178995696	1
285	409.94	269.98	1.105	5.5214976764717	10.7184664629533	285	0.1259222903885	0.1259222903885	34.3009401899581	1
286	408.14	266.2	1.0791	5.3955753860832	10.8443887533418	286	0.26351305556204	0.26351305556204	34.5644532455202	1
287	420.98	266.4	1.0249	5.13206233052116	11.1079018089038	287	-0.113767629154092	0.113767629154092	34.6782208746743	1
288	414.82	275.54	1.0483	5.24582995967525	10.9941341797497	288	0.137590765173536	0.137590765173536	34.8158116398478	1
289	423.37	278.35	1.02	5.10823919450172	11.1317249449233	289	-0.0165303392788001	0.0165303392788001	34.8323419791266	1
290	430.05	267.53	1.0234	5.12476953378052	11.1151946056445	290	-0.192529833953074	0.192529833953074	35.0248718130797	1
291	424.91	275.65	1.063	5.31729936773359	10.9226647716914	291	0.211491105478755	0.211491105478755	35.2363629185584	1
292	427.99	270.11	1.0195	5.10580826225484	11.1341558771702	292	0.00243093224688451	0.00243093224688451	35.2387938508053	1
293	428.29	269.87	1.019	5.10337733000795	11.136586809417	293	-0.0525081365326585	0.0525081365326585	35.291301987338	1
294	424.95	249.33	1.0298	5.15588546654061	11.0840786728844	294	0.0525081365326585	0.0525081365326585	35.3438101238706	1
295	425.8	249.97	1.019	5.10337733000795	11.136586809417	295	-0.00972372898752916	0.00972372898752916	35.3535338528582	1
296	428.32	247.26	1.021	5.11310105899548	11.1268630804295	296	0	0	35.3535338528582	1
297	428.27	252.51	1.021	5.11310105899548	11.1268630804295	297	-0.00486186449376547	0.00486186449376547	35.3583957173519	1
298	439.64	241.53	1.022	5.11796292348925	11.1220012159357	298	0.0145855934812946	0.0145855934812946	35.3729813108332	1
299	443.46	241.54	1.019	5.10337733000795	11.136586809417	299	-0.00243093224688451	0.00243093224688451	35.3754122430801	1
300	430.08	252.1	1.0195	5.10580826225484	11.1341558771702	300	-0.0165303392787983	0.0165303392787983	35.3919425823589	1
301	438.02	253.57	1.0229	5.12233860153363	11.1176255378914	301	0.0116684747850364	0.0116684747850364	35.4036110571439	1
302	423.89	240.77	1.0205	5.1106701267486	11.1292940126764	302	-0.177944240471783	0.177944240471783	35.5815552976157	1
303	434.01	259.02	1.0571	5.28861436722038	10.9513497722046	303	-0.00972372898752916	0.00972372898752916	35.5912790266032	1
304	434.11	258.56	1.0591	5.29833809620791	10.9416260432171	304	0.199336444244345	0.199336444244345	35.7906154708476	1
305	434.27	255.03	1.0181	5.09900165196356	11.1409624874614	305	-0.0092375425381519	0.0092375425381519	35.7998530133857	1
306	439.49	253.77	1.02	5.10823919450172	11.1317249449233	306	0	0	35.7998530133857	1
307	429.76	258.58	1.02	5.10823919450172	11.1317249449233	307	-0.0140994070319174	0.0140994070319174	35.8139524204177	1
308	436.93	266.39	1.0229	5.12233860153363	11.1176255378914	308	0.00437567804438821	0.00437567804438821	35.8183280984621	1
309	442.37	269.61	1.022	5.11796292348925	11.1220012159357	309	-0.00680661029127094	0.00680661029127094	35.8251347087533	1
310	444.8	274.88	1.0234	5.12476953378052	11.1151946056445	310	0	0	35.8251347087533	1
311	435.34	266.7	1.0234	5.12476953378052	11.1151946056445	311	0.00437567804438821	0.00437567804438821	35.8295103867977	1
312	438.93	258.21	1.0225	5.12039385573613	11.1195702836889	312	-0.0140994070319174	0.0140994070319174	35.8436097938296	1
313	444.28	257.76	1.0254	5.13449326276805	11.1054708766569	313	0.00972372898752916	0.00972372898752916	35.8533335228172	1
314	449.57	260.28	1.0234	5.12476953378052	11.1151946056445	314	0.0165303392788001	0.0165303392788001	35.869863862096	1
315	449.08	256.88	1.02	5.10823919450172	11.1317249449233	315	-0.0286850005132102	0.0286850005132102	35.8985488626092	1
316	445.9	257.02	1.0259	5.13692419501493	11.1030399444101	316	0.0354916108044812	0.0354916108044812	35.9340404734136	1
317	447.3	257.46	1.0186	5.10143258421045	11.1385315552145	317	-0.0189612715256828	0.0189612715256828	35.9530017449393	1
318	445.41	257.56	1.0225	5.12039385573613	11.1195702836889	318	0.00972372898753093	0.00972372898753093	35.9627254739269	1
319	446.93	259.58	1.0205	5.1106701267486	11.1292940126764	319	-0.0189612715256828	0.0189612715256828	35.9816867454525	1
320	456.06	255.52	1.0244	5.12963139827428	11.1103327411507	320	0.0140994070319174	0.0140994070319174	35.9957861524845	1
321	455.98	256.73	1.0215	5.11553199124236	11.1244321481826	321	0.00729279674064642	0.00729279674064642	36.0030789492251	1
322	452.87	256.32	1.02	5.10823919450172	11.1317249449233	322	0.00243093224688096	0.00243093224688096	36.005509881472	1
323	455.51	248.9	1.0195	5.10580826225484	11.1341558771702	323	-0.00486186449376191	0.00486186449376191	36.0103717459658	1
324	454.7	242.8	1.0205	5.1106701267486	11.1292940126764	324	0	0	36.0103717459658	1
325	457.07	245.65	1.0205	5.1106701267486	11.1292940126764	325	-0.00486186449376547	0.00486186449376547	36.0152336104595	1
326	456.79	254.94	1.0215	5.11553199124236	11.1244321481826	326	0.00729279674064642	0.00729279674064642	36.0225264072002	1
327	450.97	252.38	1.02	5.10823919450172	11.1317249449233	327	-0.00486186449376369	0.00486186449376369	36.0273882716939	1
328	452.24	266.64	1.021	5.11310105899548	11.1268630804295	328	0.0140994070319156	0.0140994070319156	36.0414876787258	1
329	448.21	259.62	1.0181	5.09900165196356	11.1409624874614	329	-0.0306297463107157	0.0306297463107157	36.0721174250366	1
330	439.71	263.8	1.0244	5.12963139827428	11.1103327411507	330	0.0189612715256828	0.0189612715256828	36.0910786965622	1
331	440.31	263.63	1.0205	5.1106701267486	11.1292940126764	331	-0.00486186449376547	0.00486186449376547	36.095940561056	1
332	436.68	266.05	1.0215	5.11553199124236	11.1244321481826	332	-0.00923754253815368	0.00923754253815368	36.1051781035942	1
333	435.79	272.69	1.0234	5.12476953378052	11.1151946056445	333	0.0116684747850364	0.0116684747850364	36.1168465783792	1
334	426.02	276.75	1.021	5.11310105899548	11.1268630804295	334	-0.0262540682663293	0.0262540682663293	36.1431006466455	1
335	432.03	267.89	1.0264	5.13935512726181	11.1006090121632	335	-0.00437567804438821	0.00437567804438821	36.1474763246899	1
336	440.61	276.28	1.0273	5.1437308053062	11.0962333341188	336	0.0189612715256811	0.0189612715256811	36.1664375962156	1
337	434.91	274.73	1.0234	5.12476953378052	11.1151946056445	337	0.00243093224688273	0.00243093224688273	36.1688685284625	1
338	435.09	269.8	1.0229	5.12233860153363	11.1176255378914	338	0.0116684747850364	0.0116684747850364	36.1805370032475	1
339	433.92	268.84	1.0205	5.1106701267486	11.1292940126764	339	-0.00243093224688273	0.00243093224688273	36.1829679354944	1
340	437.82	260.01	1.021	5.11310105899548	11.1268630804295	340	0.00243093224688273	0.00243093224688273	36.1853988677413	1
341	445.94	261.14	1.0205	5.1106701267486	11.1292940126764	341	-0.00486186449376547	0.00486186449376547	36.190260732235	1
342	443.08	269.83	1.0215	5.11553199124236	11.1244321481826	342	0.0165303392787983	0.0165303392787983	36.2067910715138	1
343	460.77	273.99	1.0181	5.09900165196356	11.1409624874614	343	-0.025767881816952	0.025767881816952	36.2325589533308	1
344	453.61	273.18	1.0234	5.12476953378052	11.1151946056445	344	0	0	36.2325589533308	1
345	461.26	277.36	1.0234	5.12476953378052	11.1151946056445	345	0.0281988140638347	0.0281988140638347	36.2607577673946	1
346	446.03	275.96	1.0176	5.09657071971668	11.1433934197083	346	-0.025767881816952	0.025767881816952	36.2865256492116	1
347	442.75	277.12	1.0229	5.12233860153363	11.1176255378914	347	0.0140994070319174	0.0140994070319174	36.3006250562435	1
348	442.88	274.06	1.02	5.10823919450172	11.1317249449233	348	-0.00486186449376369	0.00486186449376369	36.3054869207373	1
349	459.33	273.4	1.021	5.11310105899548	11.1268630804295	349	-0.00243093224688273	0.00243093224688273	36.3079178529841	1
350	458.37	267.64	1.0215	5.11553199124236	11.1244321481826	350	0.00486186449376547	0.00486186449376547	36.3127797174779	1
351	459.28	267.94	1.0205	5.1106701267486	11.1292940126764	351	-0.0165303392788019	0.0165303392788019	36.3293100567567	1
352	459.48	247	1.0239	5.1272004660274	11.1127636733976	352	-0.0165303392787983	0.0165303392787983	36.3458403960355	1
353	454.64	240.65	1.0273	5.1437308053062	11.0962333341188	353	0.0213922037725638	0.0213922037725638	36.3672325998081	1
354	452.63	235.08	1.0229	5.12233860153363	11.1176255378914	354	0	0	36.3672325998081	1
355	462.42	232.47	1.0229	5.12233860153363	11.1176255378914	355	0.0140994070319174	0.0140994070319174	36.38133200684	1
356	470.79	231.04	1.02	5.10823919450172	11.1317249449233	356	-0.0140994070319174	0.0140994070319174	36.3954314138719	1
357	486.56	232.18	1.0229	5.12233860153363	11.1176255378914	357	0	0	36.3954314138719	1
358	485.36	237	1.0229	5.12233860153363	11.1176255378914	358	0.00680661029127094	0.00680661029127094	36.4022380241632	1
359	486.46	238.11	1.0215	5.11553199124236	11.1244321481826	359	0.0140994070319174	0.0140994070319174	36.4163374311951	1
360	490.44	243.38	1.0186	5.10143258421045	11.1385315552145	360	0.00486186449376369	0.00486186449376369	36.4211992956889	1
361	488.41	246.02	1.0176	5.09657071971668	11.1433934197083	361	-0.0306297463107175	0.0306297463107175	36.4518290419996	1
362	494.47	249.09	1.0239	5.1272004660274	11.1127636733976	362	0.0238231360194483	0.0238231360194483	36.475652178019	1
363	474.83	256.82	1.019	5.10337733000795	11.136586809417	363	0.00437567804438643	0.00437567804438643	36.4800278560634	1
364	468.92	254.01	1.0181	5.09900165196356	11.1409624874614	364	-0.0165303392787983	0.0165303392787983	36.4965581953422	1
365	477.96	252.51	1.0215	5.11553199124236	11.1244321481826	365	0.00243093224688273	0.00243093224688273	36.4989891275891	1
366	474.58	250.95	1.021	5.11310105899548	11.1268630804295	366	-0.0306297463107175	0.0306297463107175	36.5296188738998	1
367	465.29	257.3	1.0273	5.1437308053062	11.0962333341188	367	0.0354916108044812	0.0354916108044812	36.5651104847043	1
368	461.76	265.5	1.02	5.10823919450172	11.1317249449233	368	-0.00972372898752916	0.00972372898752916	36.5748342136918	1
369	464.57	275.51	1.022	5.11796292348925	11.1220012159357	369	0.0072927967406482	0.0072927967406482	36.5821270104325	1
370	462.01	279.64	1.0205	5.1106701267486	11.1292940126764	370	0.00243093224688096	0.00243093224688096	36.5845579426794	1
371	469.44	264.03	1.02	5.10823919450172	11.1317249449233	371	0	0	36.5845579426794	1
372	484.6	267.64	1.02	5.10823919450172	11.1317249449233	372	-0.0286850005132102	0.0286850005132102	36.6132429431926	1
373	486.62	263.56	1.0259	5.13692419501493	11.1030399444101	373	0.0145855934812928	0.0145855934812928	36.6278285366739	1
374	479.41	258.62	1.0229	5.12233860153363	11.1176255378914	374	0.0306297463107175	0.0306297463107175	36.6584582829846	1
375	472.71	267.73	1.0166	5.09170885522292	11.1482552842021	375	-0.0262540682663293	0.0262540682663293	36.6847123512509	1
376	467.64	272.87	1.022	5.11796292348925	11.1220012159357	376	0.0165303392788001	0.0165303392788001	36.7012426905297	1
377	489.33	260.75	1.0186	5.10143258421045	11.1385315552145	377	-0.0281988140638347	0.0281988140638347	36.7294415045935	1
378	490.74	249.2	1.0244	5.12963139827428	11.1103327411507	378	0.0140994070319174	0.0140994070319174	36.7435409116255	1
379	485.44	251.55	1.0215	5.11553199124236	11.1244321481826	379	-0.00243093224688273	0.00243093224688273	36.7459718438723	1
380	486.55	269.63	1.022	5.11796292348925	11.1220012159357	380	0	0	36.7459718438723	1
381	493.63	271.57	1.022	5.11796292348925	11.1220012159357	381	0.00243093224688273	0.00243093224688273	36.7484027761192	1
382	494.36	268.71	1.0215	5.11553199124236	11.1244321481826	382	-0.00680661029127094	0.00680661029127094	36.7552093864105	1
383	492.52	277.21	1.0229	5.12233860153363	11.1176255378914	383	0	0	36.7552093864105	1
384	483.33	274.71	1.0229	5.12233860153363	11.1176255378914	384	0.0116684747850364	0.0116684747850364	36.7668778611955	1
385	477.76	274.78	1.0205	5.1106701267486	11.1292940126764	385	0	0	36.7668778611955	1
386	478.25	279.73	1.0205	5.1106701267486	11.1292940126764	386	0.0213922037725638	0.0213922037725638	36.7882700649681	1
387	480.22	275.68	1.0161	5.08927792297604	11.150686216449	387	-0.0311159327600947	0.0311159327600947	36.8193859977282	1
388	466.67	277.88	1.0225	5.12039385573613	11.1195702836889	388	0.00972372898753093	0.00972372898753093	36.8291097267157	1
389	473.4	275.05	1.0205	5.1106701267486	11.1292940126764	389	0.00243093224688096	0.00243093224688096	36.8315406589626	1
390	466.88	279.52	1.02	5.10823919450172	11.1317249449233	390	0	0	36.8315406589626	1
391	458.11	266.68	1.02	5.10823919450172	11.1317249449233	391	-0.00972372898752916	0.00972372898752916	36.8412643879501	1
392	449.9	275.3	1.022	5.11796292348925	11.1220012159357	392	0.00486186449376547	0.00486186449376547	36.8461262524439	1
393	443.5	276.95	1.021	5.11310105899548	11.1268630804295	393	0	0	36.8461262524439	1
394	429.95	275.38	1.021	5.11310105899548	11.1268630804295	394	-0.24698271628324	0.24698271628324	37.0931089687271	1
395	419.53	263.29	1.0718	5.36008377527872	10.8798803641463	395	-0.382142549209892	0.382142549209892	37.475251517937	1
396	392.67	277.84	1.1504	5.74222632448861	10.4977378149364	396	-0.0354916108044812	0.0354916108044812	37.5107431287415	1
397	391.99	278.19	1.1577	5.77771793529309	10.4622462041319	397	0.185237037212429	0.185237037212429	37.6959801659539	1
398	399.19	275.63	1.1196	5.59248089808066	10.6474832413443	398	-0.0831378828433742	0.0831378828433742	37.7791180487973	1
399	390.71	275.16	1.1367	5.67561878092404	10.5643453585009	399	0.306297463107166	0.306297463107166	38.0854155119045	1
400	394.57	267.64	1.0737	5.36932131781687	10.8706428216081	400	-0.34422000615853	0.34422000615853	38.429635518063	1
401	403.72	259.71	1.1445	5.7135413239754	10.5264228154496	401	0.251358394327628	0.251358394327628	38.6809939123906	1
402	408.94	260.29	1.0928	5.46218292964778	10.7777812097772	402	0.368043142177974	0.368043142177974	39.0490370545686	1
403	414.26	251.9	1.0171	5.0941397874698	11.1458243519552	403	-0.194474579750581	0.194474579750581	39.2435116343192	1
404	414.91	255.34	1.0571	5.28861436722038	10.9513497722046	404	-0.192529833953076	0.192529833953076	39.4360414682723	1
405	408.74	252.6	1.0967	5.48114420117346	10.7588199382515	405	-0.132728900679773	0.132728900679773	39.568770368952	1
406	415.34	261.44	1.124	5.61387310185323	10.6260910375718	406	0.498341110610866	0.498341110610866	40.0671114795629	1
407	426.86	274.41	1.0215	5.11553199124236	11.1244321481826	407	0.0121546612344119	0.0121546612344119	40.0792661407973	1
408	426.77	266.3	1.019	5.10337733000795	11.136586809417	408	-0.311159327600929	0.311159327600929	40.3904254683982	1
409	417.08	268.67	1.083	5.41453665760888	10.8254274818161	409	-0.0500772042857758	0.0500772042857758	40.440502672684	1
410	405.83	267.37	1.0933	5.46461386189466	10.7753502775303	410	-0.113767629154092	0.113767629154092	40.5542703018381	1
411	391.14	266.68	1.1167	5.57838149104875	10.6615826483762	411	-0.220728648016909	0.220728648016909	40.774998949855	1
412	383.29	272.03	1.1621	5.79911013906566	10.4408540003593	412	-0.375335938918621	0.375335938918621	41.1503348887736	1
413	374.94	275.85	1.2393	6.17444607798428	10.0655180614407	413	0.211491105478757	0.211491105478757	41.3618259942524	1
414	377.31	265.89	1.1958	5.96295497250552	10.2770091669195	414	0.0427844075451276	0.0427844075451276	41.4046104017975	1
415	371.02	247.31	1.187	5.92017056496039	10.3197935744646	415	-0.21392203772564	0.21392203772564	41.6185324395232	1
416	357.38	260.16	1.231	6.13409260268603	10.105871536739	416	0.24698271628324	0.24698271628324	41.8655151558064	1
417	361.54	262.65	1.1802	5.88710988640279	10.3528542530222	417	-0.229966190555064	0.229966190555064	42.0954813463615	1
418	363.78	269.17	1.2275	6.11707607695786	10.1228880624671	418	-0.0831378828433724	0.0831378828433724	42.1786192292048	1
419	374.18	272.3	1.2446	6.20021395980123	10.0397501796238	419	0.683578147823292	0.683578147823292	42.8621973770281	1
420	390.23	277.85	1.104	5.51663581197794	10.723328327447	420	-0.774008827407314	0.774008827407314	43.6362062044355	1
421	373.53	275.09	1.2632	6.29064463938525	9.94931950003973	421	0.109391951109703	0.109391951109703	43.7455981555452	1
422	339.31	273.41	1.2407	6.18125268827555	10.0587114511494	422	0.0641766113176914	0.0641766113176914	43.8097747668628	1
423	335.36	274.66	1.2275	6.11707607695786	10.1228880624671	423	-0.138076951622912	0.138076951622912	43.9478517184858	1
424	332.85	271.62	1.2559	6.25515302858077	9.98481111084422	424	0.237745173745084	0.237745173745084	44.1855968922308	1
425	324.47	255.32	1.207	6.01740785483568	10.2225562845893	425	-0.111822883356583	0.111822883356583	44.2974197755874	1
426	327.18	256.96	1.23	6.12923073819227	10.1107334012327	426	-0.0593147468239277	0.0593147468239277	44.3567345224114	1
427	321.33	257.24	1.2422	6.1885454850162	10.0514186544088	427	-0.223159580263793	0.223159580263793	44.5798941026751	1
428	323.08	262.84	1.2881	6.41170506527999	9.828259074145	428	0.441457296033821	0.441457296033821	45.021351398709	1
429	330.58	261.08	1.1973	5.97024776924617	10.2697163701788	429	-0.408396617476221	0.408396617476221	45.4297480161852	1
430	348.17	274.92	1.2813	6.37864438672239	9.8613197527026	430	-0.0685522893620814	0.0685522893620814	45.4983003055473	1
431	341.66	264.61	1.2954	6.44719667608447	9.79276746334052	431	0.0495910178364003	0.0495910178364003	45.5478913233837	1
432	340.11	268.54	1.2852	6.39760565824807	9.84235848117692	432	0.0359777972538566	0.0359777972538566	45.5838691206375	1
433	335.65	260.27	1.2778	6.36162786099421	9.87833627843077	433	0.206143054535616	0.206143054535616	45.7900121751731	1
434	341.08	274.61	1.2354	6.1554848064586	10.0844793329664	434	-0.215866783523145	0.215866783523145	46.0058789586963	1
435	337.92	271.73	1.2798	6.37135158998174	9.86861254944325	435	-0.199336444244345	0.199336444244345	46.2052154029406	1
436	323.93	275.8	1.3208	6.57068803422609	9.6692761051989	436	0.166275765686747	0.166275765686747	46.3714911686274	1
437	316.39	263.93	1.2866	6.40441226853934	9.83555187088565	437	0.0495910178363985	0.0495910178363985	46.4210821864638	1
438	318.53	261.77	1.2764	6.35482125070294	9.88514288872205	438	-0.075845086102726	0.075845086102726	46.4969272725665	1
439	334.37	270.76	1.292	6.43066633680567	9.80929780261932	439	-0.0948063576284106	0.0948063576284106	46.5917336301949	1
440	327.69	270.21	1.3115	6.52547269443408	9.71449144499091	440	0.552793992941028	0.552793992941028	47.1445276231359	1
441	329.15	261.28	1.1978	5.97267870149305	10.2672854379319	441	-0.0281988140638347	0.0281988140638347	47.1727264371998	1
442	327.92	260.43	1.2036	6.00087751555689	10.2390866238681	442	-0.0403534752982448	0.0403534752982448	47.213079912498	1
443	326.25	260.63	1.2119	6.04123099085513	10.1987331485699	443	-0.462849499806383	0.462849499806383	47.6759294123044	1
444	317.57	267.76	1.3071	6.50408049066151	9.73588364876347	444	0.489103568072712	0.489103568072712	48.1650329803771	1
445	323.72	256.73	1.2065	6.0149769225888	10.2249872168362	445	-0.491534500319595	0.491534500319595	48.6565674806967	1
446	337.47	254.47	1.3076	6.5065114229084	9.73345271651659	446	0.353457548696682	0.353457548696682	49.0100250293934	1
447	338.61	266.36	1.2349	6.15305387421172	10.0869102652133	447	0.0121546612344119	0.0121546612344119	49.0221796906278	1
448	353.08	271.4	1.2324	6.1408992129773	10.0990649264477	448	0.0807069505964897	0.0807069505964897	49.1028866412243	1
449	361.14	271.82	1.2158	6.06019226238081	10.1797718770442	449	0.194474579750583	0.194474579750583	49.2973612209749	1
450	365.7	279.58	1.1758	5.86571768263023	10.3742464567948	450	-0.211004919029381	0.211004919029381	49.5083661400043	1
451	367.95	275.94	1.2192	6.07672260165961	10.1632415377654	451	-0.0641766113176914	0.0641766113176914	49.5725427513219	1
452	362.56	273.98	1.2324	6.1408992129773	10.0990649264477	452	0.168220511484252	0.168220511484252	49.7407632628062	1
453	356.02	269.1	1.1978	5.97267870149305	10.2672854379319	453	0.0928616118309034	0.0928616118309034	49.8336248746371	1
454	383.86	257.63	1.1787	5.87981708966215	10.3601470497628	454	0	0	49.8336248746371	1
455	383.64	258.82	1.1787	5.87981708966215	10.3601470497628	455	-0.128353222635385	0.128353222635385	49.9619780972725	1
456	377.95	258.17	1.2051	6.00817031229753	10.2317938271275	456	0.00486186449376369	0.00486186449376369	49.9668399617663	1
457	362.17	263.52	1.2041	6.00330844780377	10.2366556916212	457	-0.0996682221221725	0.0996682221221725	50.0665081838884	1
458	355.91	260.11	1.2246	6.10297666992594	10.136987469499	458	0.410827549723104	0.410827549723104	50.4773357336115	1
459	386.01	257.07	1.1401	5.69214912020284	10.5478150192222	459	-0.149745426407948	0.149745426407948	50.6270811600195	1
460	385.49	261.46	1.1709	5.84189454661078	10.3980695928142	460	-0.213435851276262	0.213435851276262	50.8405170112957	1
461	377.81	268.23	1.2148	6.05533039788705	10.1846337415379	461	0.00437567804438821	0.00437567804438821	50.8448926893401	1
462	382.58	265.6	1.2139	6.05095471984266	10.1890094195823	462	-0.025767881816952	0.025767881816952	50.8706605711571	1
463	376.5	262.93	1.2192	6.07672260165961	10.1632415377654	463	0.0116684747850329	0.0116684747850329	50.8823290459421	1
464	369.18	276	1.2168	6.06505412687458	10.1749100125504	464	0.0140994070319191	0.0140994070319191	50.896428452974	1
465	360.76	267.51	1.2139	6.05095471984266	10.1890094195823	465	0.246982716283238	0.246982716283238	51.1434111692573	1
466	361.23	251.44	1.1631	5.80397200355942	10.4359921358656	466	0.116198561400973	0.116198561400973	51.2596097306582	1
467	366.56	251.71	1.1392	5.68777344215845	10.5521906972665	467	-0.0636904248683159	0.0636904248683159	51.3233001555266	1
468	366.31	254.45	1.1523	5.75146386702677	10.4885002723982	468	-0.0879997473371397	0.0879997473371397	51.4112999028637	1
469	362.84	254.21	1.1704	5.8394636143639	10.4005005250611	469	-0.420065092261254	0.420065092261254	51.831364995125	1
470	356.53	265.61	1.2568	6.25952870662516	9.98043543279983	470	0.0948063576284071	0.0948063576284071	51.9261713527534	1
471	359.11	259.75	1.2373	6.16472234899675	10.0752417904282	471	-0.149745426407947	0.149745426407947	52.0759167791613	1
472	362.21	265.29	1.2681	6.3144677754047	9.92549636402029	472	0.0641766113176914	0.0641766113176914	52.140093390479	1
473	359.86	257.95	1.2549	6.25029116408701	9.98967297533798	473	0.37290500667174	0.37290500667174	52.5129983971507	1
474	364.67	259.15	1.1782	5.87738615741527	10.3625779820097	474	-0.633987129986895	0.633987129986895	53.1469855271376	1
475	351.69	233.58	1.3086	6.51137328740216	9.72859085202283	475	0.301435598613402	0.301435598613402	53.448421125751	1
476	351.17	246.23	1.2466	6.20993768878876	10.0300264506362	476	-0.265943987808919	0.265943987808919	53.71436511356	1
477	350.35	237.18	1.3013	6.47588167659768	9.76408246282731	477	0.0403534752982448	0.0403534752982448	53.7547185888582	1
478	345.55	232.98	1.293	6.43552820129943	9.80443593812555	478	0.0335468650069757	0.0335468650069757	53.7882654538652	1
479	347.78	231.07	1.2861	6.40198133629246	9.83798280313253	479	0.140021697420417	0.140021697420417	53.9282871512856	1
480	332.02	231.64	1.2573	6.26195963887204	9.97800450055295	480	-0.182806104965545	0.182806104965545	54.1110932562511	1
481	346.73	237.4	1.2949	6.44476574383759	9.7951983955874	481	-0.116198561400973	0.116198561400973	54.2272918176521	1
482	333.66	246.43	1.3188	6.56096430523856	9.67899983418643	482	0.161413901192981	0.161413901192981	54.3887057188451	1
483	332.73	248	1.2856	6.39955040404558	9.84041373537941	483	0.0617456790708104	0.0617456790708104	54.4504513979159	1
484	340.21	235.43	1.2729	6.33780472497477	9.90215941445022	484	0.0447291533426331	0.0447291533426331	54.4951805512585	1
485	345.84	243.64	1.2637	6.29307557163213	9.94688856779285	485	-0.194474579750581	0.194474579750581	54.6896551310091	1
486	350.6	240.37	1.3037	6.48755015138271	9.75241398804227	486	0.173082375978018	0.173082375978018	54.8627375069871	1
487	357.47	241.94	1.2681	6.3144677754047	9.92549636402029	487	0.437081617989431	0.437081617989431	55.2998191249766	1
488	355.97	245.78	1.1782	5.87738615741527	10.3625779820097	488	-0.206629240984991	0.206629240984991	55.5064483659616	1
489	352.98	242.28	1.2207	6.08401539840026	10.1559487410247	489	-0.330120599126612	0.330120599126612	55.8365689650882	1
490	358.94	235.76	1.2886	6.41413599752687	9.82582814189812	490	0.0952925440777861	0.0952925440777861	55.931861509166	1
491	371.08	233.76	1.269	6.31884345344908	9.9211206859759	491	-0.0213922037725656	0.0213922037725656	55.9532537129385	1
492	370.91	230.47	1.2734	6.34023565722165	9.89972848220334	492	0.187181783009935	0.187181783009935	56.1404354959485	1
493	366.97	230.78	1.2349	6.15305387421172	10.0869102652133	493	-0.0556683484536045	0.0556683484536045	56.1961038444021	1
494	363.7	231.71	0.13379	0.799606261482652	10.0312419167597	494	-0.0556683484536045	0.0556683484536045	56.2517721928557	1
495	354.21	237.89	1.2578	6.26439057111892	9.97557356830606	495	0.294142801872756	0.294142801872756	56.5459149947284	1
496	347.38	250.61	1.1973	5.97024776924617	10.2697163701788	496	-0.301435598613402	0.301435598613402	56.8473505933418	1
497	338.08	251.75	1.2593	6.27168336785957	9.96828077156542	497	-0.140021697420419	0.140021697420419	56.9873722907622	1
498	340.77	251.16	1.2881	6.41170506527999	9.828259074145	498	0.166275765686748	0.166275765686748	57.153648056449	1
499	334.71	249.89	1.2539	6.24542929959324	9.99453483983175	499	-0.163844833439864	0.163844833439864	57.3174928898889	1
500	341.33	250.27	1.2876	6.40927413303311	9.83069000639188	500	NA	NA	NA	1
501	464.43	259.19	1.0254	5.13449326276805	11.117139351442	1	0.0262540682663293	0.0262540682663293	0.0262540682663293	2
502	457.64	253.94	1.02	5.10823919450172	11.1433934197083	2	-0.00243093224688096	0.00243093224688096	0.0286850005132102	2
503	464.21	253.85	1.0205	5.1106701267486	11.1409624874614	3	0	0	0.0286850005132102	2
504	474.74	244.21	1.0205	5.1106701267486	11.1409624874614	4	-0.00486186449376547	0.00486186449376547	0.0335468650069757	2
505	474.26	231.22	1.0215	5.11553199124236	11.1361006229677	5	0.0165303392787983	0.0165303392787983	0.050077204285774	2
506	484.66	237.29	1.0181	5.09900165196356	11.1526309622465	6	-0.0330606785575966	0.0330606785575966	0.0831378828433706	2
507	484.47	251.05	1.0249	5.13206233052116	11.1195702836889	7	0.0330606785575966	0.0330606785575966	0.116198561400967	2
508	490.1	253.03	1.0181	5.09900165196356	11.1526309622465	8	-0.0116684747850329	0.0116684747850329	0.127867036186	2
509	491.53	263.1	1.0205	5.1106701267486	11.1409624874614	9	-0.00486186449376547	0.00486186449376547	0.132728900679766	2
510	493.35	267.06	1.0215	5.11553199124236	11.1361006229677	10	0.00972372898752738	0.00972372898752738	0.142452629667293	2
511	476.6	278.82	1.0195	5.10580826225484	11.1458243519552	11	0	0	0.142452629667293	2
512	484.97	278.04	1.0195	5.10580826225484	11.1458243519552	12	-0.00243093224688096	0.00243093224688096	0.144883561914174	2
513	494.33	274.16	1.02	5.10823919450172	11.1433934197083	13	-0.00729279674064642	0.00729279674064642	0.15217635865482	2
514	493.08	264.16	1.0215	5.11553199124236	11.1361006229677	14	0.00243093224688273	0.00243093224688273	0.154607290901703	2
515	486.37	271.3	1.021	5.11310105899548	11.1385315552145	15	0.00243093224688273	0.00243093224688273	0.157038223148586	2
516	486.29	270.01	1.0205	5.1106701267486	11.1409624874614	16	0	0	0.157038223148586	2
517	481.92	269.18	1.0205	5.1106701267486	11.1409624874614	17	0.00729279674064642	0.00729279674064642	0.164331019889232	2
518	475.91	266.07	1.019	5.10337733000795	11.1482552842021	18	-0.00486186449376547	0.00486186449376547	0.169192884382998	2
519	478.86	268.54	1.02	5.10823919450172	11.1433934197083	19	-0.00243093224688096	0.00243093224688096	0.171623816629879	2
520	474.4	268.87	1.0205	5.1106701267486	11.1409624874614	20	0.00243093224688096	0.00243093224688096	0.17405474887676	2
521	478.12	253.78	1.02	5.10823919450172	11.1433934197083	21	-0.00486186449376369	0.00486186449376369	0.178916613370523	2
522	482	256.33	1.021	5.11310105899548	11.1385315552145	22	-0.00486186449376547	0.00486186449376547	0.183778477864289	2
523	477.5	243.04	1.022	5.11796292348925	11.1336696907208	23	0.0072927967406482	0.0072927967406482	0.191071274604937	2
524	475.79	231.94	1.0205	5.1106701267486	11.1409624874614	24	-0.00972372898753093	0.00972372898753093	0.200795003592468	2
525	479.98	230.06	1.0225	5.12039385573613	11.1312387584739	25	0.0189612715256828	0.0189612715256828	0.219756275118151	2
526	472.88	233.14	1.0186	5.10143258421045	11.1502000299996	26	-0.0140994070319174	0.0140994070319174	0.233855682150068	2
527	492.54	248.91	1.0215	5.11553199124236	11.1361006229677	27	-0.00243093224688273	0.00243093224688273	0.236286614396951	2
528	480.36	247.43	1.022	5.11796292348925	11.1336696907208	28	0.0213922037725638	0.0213922037725638	0.257678818169515	2
529	493.22	245.21	1.0176	5.09657071971668	11.1550618944933	29	-0.0116684747850346	0.0116684747850346	0.269347292954549	2
530	492.1	234.87	1.02	5.10823919450172	11.1433934197083	30	-0.00729279674064642	0.00729279674064642	0.276640089695196	2
531	469.17	234.94	1.0215	5.11553199124236	11.1361006229677	31	-0.00923754253815368	0.00923754253815368	0.285877632233349	2
532	461.62	232.12	1.0234	5.12476953378052	11.1268630804295	32	0.025767881816952	0.025767881816952	0.311645514050301	2
533	450.71	230.61	1.0181	5.09900165196356	11.1526309622465	33	-0.0189612715256811	0.0189612715256811	0.330606785575982	2
534	453.89	240.6	1.022	5.11796292348925	11.1336696907208	34	0.00972372898752916	0.00972372898752916	0.340330514563512	2
535	445.73	236.14	1.02	5.10823919450172	11.1433934197083	35	-0.0855688150902552	0.0855688150902552	0.425899329653767	2
536	427.52	234.53	1.0376	5.19380800959197	11.057824604618	36	0.0948063576284071	0.0948063576284071	0.520705687282174	2
537	445.94	251.42	1.0181	5.09900165196356	11.1526309622465	37	-0.0116684747850329	0.0116684747850329	0.532374162067207	2
538	444.84	252.32	1.0205	5.1106701267486	11.1409624874614	38	-0.0116684747850364	0.0116684747850364	0.544042636852243	2
539	438.07	234.37	1.0229	5.12233860153363	11.1292940126764	39	0.00437567804438821	0.00437567804438821	0.548418314896631	2
540	445.27	231.88	1.022	5.11796292348925	11.1336696907208	40	0.0072927967406482	0.0072927967406482	0.555711111637279	2
541	448.41	244.95	1.0205	5.1106701267486	11.1409624874614	41	0.00243093224688096	0.00243093224688096	0.55814204388416	2
542	449.85	245.87	1.02	5.10823919450172	11.1433934197083	42	-0.0213922037725638	0.0213922037725638	0.579534247656724	2
543	446.65	239.23	1.0244	5.12963139827428	11.1220012159357	43	0.00243093224688096	0.00243093224688096	0.581965179903605	2
544	443.9	234.86	1.0239	5.1272004660274	11.1244321481826	44	0.0140994070319191	0.0140994070319191	0.596064586935524	2
545	450.9	258.33	1.021	5.11310105899548	11.1385315552145	45	0.0189612715256811	0.0189612715256811	0.615025858461205	2
546	478.74	274.3	1.0171	5.0941397874698	11.1574928267402	46	-0.0189612715256811	0.0189612715256811	0.633987129986886	2
547	475.33	266.19	1.021	5.11310105899548	11.1385315552145	47	0	0	0.633987129986886	2
548	475.57	279.22	1.021	5.11310105899548	11.1385315552145	48	0.0238231360194465	0.0238231360194465	0.657810266006333	2
549	485.79	276.89	1.0161	5.08927792297604	11.162354691234	49	-0.0354916108044829	0.0354916108044829	0.693301876810816	2
550	481.22	277	1.0234	5.12476953378052	11.1268630804295	50	0	0	0.693301876810816	2
551	480.46	278.96	1.0234	5.12476953378052	11.1268630804295	51	0.023336949570071	0.023336949570071	0.716638826380887	2
552	487.02	278.49	1.0186	5.10143258421045	11.1502000299996	52	0	0	0.716638826380887	2
553	476.54	267.48	1.0186	5.10143258421045	11.1502000299996	53	-0.0257678818169538	0.0257678818169538	0.742406708197841	2
554	481.67	260.84	1.0239	5.1272004660274	11.1244321481826	54	0.0281988140638347	0.0281988140638347	0.770605522261675	2
555	488.45	260.46	1.0181	5.09900165196356	11.1526309622465	55	-0.0092375425381519	0.0092375425381519	0.779843064799827	2
556	492.28	254.8	1.02	5.10823919450172	11.1433934197083	56	0	0	0.779843064799827	2
557	488.25	259.12	1.02	5.10823919450172	11.1433934197083	57	-0.00729279674064642	0.00729279674064642	0.787135861540474	2
558	476.51	260.61	1.0215	5.11553199124236	11.1361006229677	58	-0.00243093224688273	0.00243093224688273	0.789566793787357	2
559	467.82	257.47	1.022	5.11796292348925	11.1336696907208	59	-0.0189612715256811	0.0189612715256811	0.808528065313038	2
560	473.03	249.41	1.0259	5.13692419501493	11.1147084191951	60	0.0286850005132102	0.0286850005132102	0.837213065826248	2
561	479	233.73	1.02	5.10823919450172	11.1433934197083	61	-0.0140994070319174	0.0140994070319174	0.851312472858165	2
562	484.01	238.11	1.0229	5.12233860153363	11.1292940126764	62	0.0281988140638347	0.0281988140638347	0.879511286922	2
563	474.61	235.57	1.0171	5.0941397874698	11.1574928267402	63	-0.0238231360194465	0.0238231360194465	0.903334422941446	2
564	477.74	235.37	1.022	5.11796292348925	11.1336696907208	64	0.0213922037725638	0.0213922037725638	0.92472662671401	2
565	477.98	230.48	1.0176	5.09657071971668	11.1550618944933	65	-0.00243093224688273	0.00243093224688273	0.927157558960893	2
566	469.88	230.75	1.0181	5.09900165196356	11.1526309622465	66	-0.00437567804438643	0.00437567804438643	0.931533237005279	2
567	479.97	241.97	1.019	5.10337733000795	11.1482552842021	67	0.0092375425381519	0.0092375425381519	0.940770779543431	2
568	488.26	252.4	1.0171	5.0941397874698	11.1574928267402	68	-0.0354916108044812	0.0354916108044812	0.976262390347912	2
569	490.84	256.53	1.0244	5.12963139827428	11.1220012159357	69	0.0281988140638347	0.0281988140638347	1.00446120441175	2
570	494.7	238.03	1.0186	5.10143258421045	11.1502000299996	70	-0.00680661029127094	0.00680661029127094	1.01126781470302	2
571	483.23	249.45	1.02	5.10823919450172	11.1433934197083	71	-0.0354916108044812	0.0354916108044812	1.0467594255075	2
572	483.84	253.52	1.0273	5.1437308053062	11.1079018089038	72	0.0403534752982466	0.0403534752982466	1.08711290080575	2
573	473.14	255.3	1.019	5.10337733000795	11.1482552842021	73	-0.0189612715256828	0.0189612715256828	1.10607417233143	2
574	474.69	256.95	1.0229	5.12233860153363	11.1292940126764	74	0.0165303392787983	0.0165303392787983	1.12260451161023	2
575	479.48	254.95	1.0195	5.10580826225484	11.1458243519552	75	-0.00486186449376191	0.00486186449376191	1.12746637610399	2
576	465.96	252.06	1.0205	5.1106701267486	11.1409624874614	76	0.00486186449376191	0.00486186449376191	1.13232824059775	2
577	472.29	239.71	1.0195	5.10580826225484	11.1458243519552	77	-0.00486186449376191	0.00486186449376191	1.13719010509151	2
578	465.26	233.16	1.0205	5.1106701267486	11.1409624874614	78	0.00243093224688096	0.00243093224688096	1.13962103733839	2
579	462.33	241.4	1.02	5.10823919450172	11.1433934197083	79	0	0	1.13962103733839	2
580	466.24	248.81	1.02	5.10823919450172	11.1433934197083	80	0	0	1.13962103733839	2
581	479.45	252.65	1.02	5.10823919450172	11.1433934197083	81	0.00243093224688096	0.00243093224688096	1.14205196958527	2
582	482.88	239.29	1.0195	5.10580826225484	11.1458243519552	82	-0.00729279674064465	0.00729279674064465	1.14934476632592	2
583	476.61	236.29	1.021	5.11310105899548	11.1385315552145	83	0.00972372898752916	0.00972372898752916	1.15906849531345	2
584	467.9	247.34	1.019	5.10337733000795	11.1482552842021	84	-0.0121546612344119	0.0121546612344119	1.17122315654786	2
585	480.6	247.91	1.0215	5.11553199124236	11.1361006229677	85	0.0286850005132102	0.0286850005132102	1.19990815706107	2
586	475.14	255.91	1.0156	5.08684699072915	11.1647856234809	86	-0.0238231360194447	0.0238231360194447	1.22373129308052	2
587	483.21	230.25	1.0205	5.1106701267486	11.1409624874614	87	0	0	1.22373129308052	2
588	474.54	239.82	1.0205	5.1106701267486	11.1409624874614	88	0	0	1.22373129308052	2
589	476.6	241.14	1.0205	5.1106701267486	11.1409624874614	89	-0.0140994070319191	0.0140994070319191	1.23783070011243	2
590	455.6	241.2	1.0234	5.12476953378052	11.1268630804295	90	0.0116684747850364	0.0116684747850364	1.24949917489747	2
591	455.95	243.29	1.021	5.11310105899548	11.1385315552145	91	0.00486186449376369	0.00486186449376369	1.25436103939123	2
592	459.42	244.82	1.02	5.10823919450172	11.1433934197083	92	-0.00729279674064642	0.00729279674064642	1.26165383613188	2
593	457.98	254.35	1.0215	5.11553199124236	11.1361006229677	93	-0.00486186449376547	0.00486186449376547	1.26651570062565	2
594	452.37	256.9	1.0225	5.12039385573613	11.1312387584739	94	0.0072927967406482	0.0072927967406482	1.27380849736629	2
595	452.62	276.65	1.021	5.11310105899548	11.1385315552145	95	-0.00243093224688273	0.00243093224688273	1.27623942961318	2
596	451.82	274.79	1.0215	5.11553199124236	11.1361006229677	96	0.00486186449376547	0.00486186449376547	1.28110129410694	2
597	447.84	272.35	1.0205	5.1106701267486	11.1409624874614	97	-0.0165303392788019	0.0165303392788019	1.29763163338574	2
598	458.22	270.03	1.0239	5.1272004660274	11.1244321481826	98	0.0257678818169538	0.0257678818169538	1.3233995152027	2
599	450.78	264.79	1.0186	5.10143258421045	11.1502000299996	99	-0.023336949570071	0.023336949570071	1.34673646477277	2
600	456.24	267.17	1.0234	5.12476953378052	11.1268630804295	100	-0.00972372898752916	0.00972372898752916	1.3564601937603	2
601	463.22	276.56	1.0254	5.13449326276805	11.117139351442	101	0.0213922037725656	0.0213922037725656	1.37785239753286	2
602	464.32	278.01	1.021	5.11310105899548	11.1385315552145	102	-0.00486186449376547	0.00486186449376547	1.38271426202663	2
603	465.5	279.56	1.022	5.11796292348925	11.1336696907208	103	0.0145855934812946	0.0145855934812946	1.39729985550792	2
604	454.21	275.46	1.019	5.10337733000795	11.1482552842021	104	-0.00486186449376547	0.00486186449376547	1.40216172000169	2
605	448.88	276.08	1.02	5.10823919450172	11.1433934197083	105	0	0	1.40216172000169	2
606	458.45	269.86	1.02	5.10823919450172	11.1433934197083	106	-0.0311159327600929	0.0311159327600929	1.43327765276178	2
607	444.43	277.56	1.0264	5.13935512726181	11.1122774869482	107	0.00972372898752916	0.00972372898752916	1.44300138174931	2
608	444.75	272.96	1.0244	5.12963139827428	11.1220012159357	108	0.0189612715256828	0.0189612715256828	1.46196265327499	2
609	443.63	272.09	1.0205	5.1106701267486	11.1409624874614	109	-0.0116684747850364	0.0116684747850364	1.47363112806003	2
610	443.18	277.39	1.0229	5.12233860153363	11.1292940126764	110	-0.175999494674276	0.175999494674276	1.64963062273431	2
611	423.96	277.23	1.0591	5.29833809620791	10.9532945180021	111	0.204198308738111	0.204198308738111	1.85382893147242	2
612	431.61	274.83	1.0171	5.0941397874698	11.1574928267402	112	-0.0281988140638347	0.0281988140638347	1.88202774553625	2
613	425.31	270.22	1.0229	5.12233860153363	11.1292940126764	113	-0.1424526296673	0.1424526296673	2.02448037520355	2
614	416.2	271.04	1.0522	5.26479123120094	10.9868413830091	114	0.135159832926654	0.135159832926654	2.15964020813021	2
615	406.21	275.66	1.0244	5.12963139827428	11.1220012159357	115	-0.316021192094695	0.316021192094695	2.4756614002249	2
616	393.22	279.25	1.0894	5.44565259036897	10.805980023841	116	0.028685000513212	0.028685000513212	2.50434640073811	2
617	394.79	268.23	1.0835	5.41696758985576	10.8346650243543	117	-0.401103820735575	0.401103820735575	2.90545022147369	2
618	385.61	271.37	1.166	5.81807141059134	10.4335612036187	118	-0.0593147468239277	0.0593147468239277	2.96476496829762	2
619	372.07	259.76	1.1782	5.87738615741527	10.3742464567948	119	-0.144883561914183	0.144883561914183	3.1096485302118	2
620	370	278.35	1.208	6.02226971932945	10.2293628948806	120	0.121060425894738	0.121060425894738	3.23070895610654	2
621	376.79	276.07	1.1831	5.90120929343471	10.3504233207753	121	-0.187667969459312	0.187667969459312	3.41837692556585	2
622	370.79	278.57	1.2217	6.08887726289402	10.162755351316	122	-0.135159832926654	0.135159832926654	3.5535367584925	2
623	363.47	265.52	1.2495	6.22403709582068	10.0275955183893	123	0.1424526296673	0.1424526296673	3.6959893881598	2
624	359.21	270.38	1.2202	6.08158446615338	10.1700481480566	124	0.0140994070319174	0.0140994070319174	3.71008879519172	2
625	362.67	278.07	1.2173	6.06748505912146	10.1841475550886	125	0.144883561914185	0.144883561914185	3.8549723571059	2
626	366.56	265.32	1.1875	5.92260149720728	10.3290311170027	126	-0.180375172718666	0.180375172718666	4.03534752982457	2
627	361.89	268.91	1.2246	6.10297666992594	10.1486559442841	127	0.451181025021349	0.451181025021349	4.48652855484592	2
628	368.11	268.19	1.1318	5.65179564490459	10.5998369693054	128	-0.242120851789473	0.242120851789473	4.72864940663539	2
629	375.03	261.48	1.1816	5.89391649669407	10.357716117516	129	-0.0904306795840206	0.0904306795840206	4.81908008621941	2
630	381.23	268.05	1.2002	5.98434717627809	10.2672854379319	130	0.0311159327600929	0.0311159327600929	4.8501960189795	2
631	381.41	269.65	1.1938	5.95323124351799	10.298401370692	131	-0.0714694080583396	0.0714694080583396	4.92166542703784	2
632	363.86	274.35	1.2085	6.02470065157633	10.2269319626337	132	-0.0996682221221725	0.0996682221221725	5.02133364916002	2
633	356.18	275.29	1.229	6.1243688736985	10.1272637405115	133	-0.0666075435645723	0.0666075435645723	5.08794119272459	2
634	331.38	272.99	1.2427	6.19097641726308	10.0606561969469	134	0.211491105478755	0.211491105478755	5.29943229820334	2
635	328.75	259.51	1.1992	5.97948531178432	10.2721473024257	135	-0.275667716796448	0.275667716796448	5.57510001499979	2
636	333.16	252.46	1.2559	6.25515302858077	9.99647958562925	136	0.133215087129148	0.133215087129148	5.70831510212894	2
637	334.97	249.61	1.2285	6.12193794145162	10.1296946727584	137	0.196905511997462	0.196905511997462	5.9052206141264	2
638	328.48	261.71	1.188	5.92503242945416	10.3266001847559	138	-0.218297715770028	0.218297715770028	6.12351832989643	2
639	320.88	260.07	1.2329	6.14333014522419	10.1083024689858	139	-0.263513055562036	0.263513055562036	6.38703138545847	2
640	320.7	264.11	1.2871	6.40684320078622	9.8447894134238	140	0.206629240984993	0.206629240984993	6.59366062644346	2
641	330.99	275.84	1.2446	6.20021395980123	10.0514186544088	141	0.0140994070319156	0.0140994070319156	6.60776003347538	2
642	328.99	270.7	1.2417	6.18611455276931	10.0655180614407	142	-0.111336696907205	0.111336696907205	6.71909673038258	2
643	334.7	270.47	1.2646	6.29745124967652	9.9541813645335	143	0.0379225430513621	0.0379225430513621	6.75701927343394	2
644	333.81	266.72	1.2568	6.25952870662516	9.99210390758486	144	-0.097723476324667	0.097723476324667	6.85474274975861	2
645	325.15	264.81	1.2769	6.35725218294982	9.8943804312602	145	-0.108905764660324	0.108905764660324	6.96364851441894	2
646	323.45	266.55	1.2993	6.46615794761015	9.78547466659987	146	0.308728395354047	0.308728395354047	7.27237690977298	2
647	323.14	255.76	1.2358	6.1574295522561	10.0942030619539	147	-0.180375172718664	0.180375172718664	7.45275208249165	2
648	324.86	239.39	1.2729	6.33780472497477	9.91382788923525	148	-0.0311159327600947	0.0311159327600947	7.48386801525174	2
649	325.95	239.28	1.2793	6.36892065773486	9.88271195647516	149	-0.0262540682663257	0.0262540682663257	7.51012208351807	2
650	319.58	237.24	1.2847	6.39517472600119	9.85645788820883	150	0.140021697420417	0.140021697420417	7.65014378093848	2
651	319.43	234.46	1.2559	6.25515302858077	9.99647958562925	151	0.00972372898752916	0.00972372898752916	7.65986750992601	2
652	319.59	240.56	1.2539	6.24542929959324	10.0062033146168	152	-0.1589829689461	0.1589829689461	7.81885047887211	2
653	329.56	252.66	1.2866	6.40441226853934	9.84722034567068	153	0.00923754253815368	0.00923754253815368	7.82808802141027	2
654	324.17	249.2	1.2847	6.39517472600119	9.85645788820883	154	0.182806104965545	0.182806104965545	8.01089412637581	2
655	342.59	262.49	1.2471	6.21236862103564	10.0392639931744	155	-0.123491358141619	0.123491358141619	8.13438548451743	2
656	336.84	271.08	1.2725	6.33585997917726	9.91577263503276	156	0.147314494161066	0.147314494161066	8.2816999786785	2
657	336.06	266.75	1.2422	6.1885454850162	10.0630871291938	157	0.0928616118309016	0.0928616118309016	8.3745615905094	2
658	335.73	250.18	1.2231	6.09568387318529	10.1559487410247	158	-0.344220006158528	0.344220006158528	8.71878159666793	2
659	340.45	257.7	1.2939	6.43990387934382	9.8117287348662	159	0.023336949570071	0.023336949570071	8.742118546238	2
660	315.86	234.88	1.2891	6.41656692977375	9.83506568443627	160	0.0145855934812928	0.0145855934812928	8.75670413971929	2
661	324.87	231.82	1.2861	6.40198133629246	9.84965127791756	161	-0.0831378828433742	0.0831378828433742	8.83984202256266	2
662	328.55	236.21	1.3032	6.48511921913583	9.76651339507419	162	0.118629493647855	0.118629493647855	8.95847151621052	2
663	324.66	232.38	1.2788	6.36648972548798	9.88514288872204	163	-0.0165303392788001	0.0165303392788001	8.97500185548932	2
664	336.9	234.42	1.2822	6.38302006476678	9.86861254944324	164	0.0948063576284088	0.0948063576284088	9.06980821311773	2
665	339.52	230.72	1.2627	6.28821370713837	9.96341890707165	165	-0.0165303392788001	0.0165303392788001	9.08633855239653	2
666	354.38	236.95	1.2661	6.30474404641717	9.94688856779285	166	-0.109391951109702	0.109391951109702	9.19573050350623	2
667	344.6	231.11	1.2886	6.41413599752687	9.83749661668315	167	1.08030629051448	1.08030629051448	10.2760367940207	2
668	387.48	263.24	1.0664	5.33382970701239	10.9178029071976	168	-0.292198056075248	0.292198056075248	10.568234850096	2
669	385.48	258.89	1.1265	5.62602776308764	10.6256048511224	169	-0.121060425894736	0.121060425894736	10.6892952759907	2
670	379.25	248.09	1.1514	5.74708818898238	10.5045444252276	170	0.0573700010264222	0.0573700010264222	10.7466652770171	2
671	375.46	240.66	1.1396	5.68971818795595	10.5619144262541	171	-0.140507883869796	0.140507883869796	10.8871731608869	2
672	388.76	236.56	1.1685	5.83022607182575	10.4214065423843	172	-0.201767376491228	0.201767376491228	11.0889405373781	2
673	384.28	232.07	1.21	6.03199344831698	10.219639165893	173	0.19739169844684	0.19739169844684	11.286332235825	2
674	381.25	239.76	1.1694	5.83460174987014	10.4170308643399	174	-0.0549390687795395	0.0549390687795395	11.3412713046045	2
675	383.05	237.22	1.1807	5.88954081864968	10.3620917955603	175	0.187667969459312	0.187667969459312	11.5289392740638	2
676	386.15	255.68	1.1421	5.70187284919037	10.5497597650197	176	0.144883561914181	0.144883561914181	11.673822835978	2
677	394.49	273.59	1.1123	5.55698928727618	10.6946433269338	177	0.36075034543733	0.36075034543733	12.0345731814153	2
678	409.13	269.11	1.0381	5.19623894183886	11.0553936723712	178	0.0855688150902569	0.0855688150902569	12.1201419965056	2
679	420.95	260.6	1.0205	5.1106701267486	11.1409624874614	179	-0.0072927967406482	0.0072927967406482	12.1274347932462	2
680	422.61	250.25	1.022	5.11796292348925	11.1336696907208	180	0.0165303392788001	0.0165303392788001	12.143965132525	2
681	428.74	251.38	1.0186	5.10143258421045	11.1502000299996	181	-0.0116684747850346	0.0116684747850346	12.1556336073101	2
682	426.66	260.41	1.021	5.11310105899548	11.1385315552145	182	-0.156552036699219	0.156552036699219	12.3121856440093	2
683	414.92	260.11	1.0532	5.2696530956947	10.9819795185153	183	0.0471600855895158	0.0471600855895158	12.3593457295988	2
684	420.01	257.14	1.0435	5.22249301010518	11.0291396041048	184	0.102099154369055	0.102099154369055	12.4614448839679	2
685	423.1	241.51	1.0225	5.12039385573613	11.1312387584739	185	-0.0165303392787983	0.0165303392787983	12.4779752232467	2
686	424.05	238.77	1.0259	5.13692419501493	11.1147084191951	186	-0.0116684747850364	0.0116684747850364	12.4896436980317	2
687	423.18	240.83	1.0283	5.14859266979996	11.1030399444101	187	-0.0286850005132102	0.0286850005132102	12.5183286985449	2
688	434.61	234.83	1.0342	5.17727767031317	11.0743549438968	188	-0.0996682221221725	0.0996682221221725	12.6179969206671	2
689	432.63	237.54	1.0547	5.27694589243535	10.9746867217747	189	0.163844833439866	0.163844833439866	12.781841754107	2
690	430.61	241.83	1.021	5.11310105899548	11.1385315552145	190	-0.0452153397920103	0.0452153397920103	12.827057093899	2
691	435.48	234.36	1.0303	5.15831639878749	11.0933162154225	191	0.0403534752982448	0.0403534752982448	12.8674105691972	2
692	451.26	230.8	1.022	5.11796292348925	11.1336696907208	192	0.0213922037725638	0.0213922037725638	12.8888027729698	2
693	443.65	236.9	1.0176	5.09657071971668	11.1550618944933	193	-0.0189612715256811	0.0189612715256811	12.9077640444955	2
694	443.75	236.53	1.0215	5.11553199124236	11.1361006229677	194	0.00486186449376547	0.00486186449376547	12.9126259089892	2
695	446.41	274.04	1.0205	5.1106701267486	11.1409624874614	195	0.00729279674064642	0.00729279674064642	12.9199187057299	2
696	446.7	275.32	1.019	5.10337733000795	11.1482552842021	196	0	0	12.9199187057299	2
697	447.69	278.33	1.019	5.10337733000795	11.1482552842021	197	-0.0121546612344119	0.0121546612344119	12.9320733669643	2
698	438.63	271.94	1.0215	5.11553199124236	11.1361006229677	198	-0.228021444757557	0.228021444757557	13.1600948117218	2
699	428.59	277.23	1.0684	5.34355343599992	10.9080791782101	199	0.23045237700444	0.23045237700444	13.3905471887263	2
700	434.63	272.86	1.021	5.11310105899548	11.1385315552145	200	-0.0116684747850364	0.0116684747850364	13.4022156635113	2
701	435.38	268.73	1.0234	5.12476953378052	11.1268630804295	201	0.00680661029127094	0.00680661029127094	13.4090222738026	2
702	429.89	264.14	1.022	5.11796292348925	11.1336696907208	202	-0.00437567804438821	0.00437567804438821	13.413397951847	2
703	435.96	264.55	1.0229	5.12233860153363	11.1292940126764	203	0.0422982210957521	0.0422982210957521	13.4556961729427	2
704	442.25	269.87	1.0142	5.08004038043788	11.1715922337721	204	-0.0379225430513639	0.0379225430513639	13.4936187159941	2
705	441.38	266.19	1.022	5.11796292348925	11.1336696907208	205	-0.0140994070319156	0.0140994070319156	13.507718123026	2
706	434.57	279.78	1.0249	5.13206233052116	11.1195702836889	206	-0.113767629154092	0.113767629154092	13.6214857521801	2
707	433.08	279.7	1.0483	5.24582995967525	11.0058026545348	207	0.111336696907207	0.111336696907207	13.7328224490873	2
708	436.45	267.88	1.0254	5.13449326276805	11.117139351442	208	0.0213922037725656	0.0213922037725656	13.7542146528599	2
709	447.65	254.38	1.021	5.11310105899548	11.1385315552145	209	0	0	13.7542146528599	2
710	453.91	254.65	1.021	5.11310105899548	11.1385315552145	210	0.00243093224688273	0.00243093224688273	13.7566455851067	2
711	453.18	254.7	1.0205	5.1106701267486	11.1409624874614	211	-0.00243093224688273	0.00243093224688273	13.7590765173536	2
712	443.65	254.42	1.021	5.11310105899548	11.1385315552145	212	0	0	13.7590765173536	2
713	453.79	257.94	1.021	5.11310105899548	11.1385315552145	213	-0.00486186449376547	0.00486186449376547	13.7639383818474	2
714	445.54	263.31	1.022	5.11796292348925	11.1336696907208	214	-0.00437567804438821	0.00437567804438821	13.7683140598918	2
715	439.36	266.05	1.0229	5.12233860153363	11.1292940126764	215	0	0	13.7683140598918	2
716	435.51	276.66	1.0229	5.12233860153363	11.1292940126764	216	0.0116684747850364	0.0116684747850364	13.7799825346768	2
717	420.7	266.2	1.0205	5.1106701267486	11.1409624874614	217	-0.249413648530123	0.249413648530123	14.0293961832069	2
718	413.42	266.71	1.0718	5.36008377527872	10.8915488389313	218	0.0739003403052223	0.0739003403052223	14.1032965235122	2
719	407.25	264.38	1.0566	5.2861834349735	10.9654491792365	219	-0.0690384758114568	0.0690384758114568	14.1723349993236	2
720	410	270.99	1.0708	5.35522191078496	10.8964107034251	220	-0.0213922037725638	0.0213922037725638	14.1937272030962	2
721	425.38	277.45	1.0752	5.37661411455752	10.8750184996525	221	0.258651191068273	0.258651191068273	14.4523783941645	2
722	426.87	271.13	1.022	5.11796292348925	11.1336696907208	222	-0.0165303392788001	0.0165303392788001	14.4689087334433	2
723	427.13	267.07	1.0254	5.13449326276805	11.117139351442	223	-0.0306297463107157	0.0306297463107157	14.499538479754	2
724	411.72	273.79	1.0317	5.16512300907876	11.0865096051313	224	-0.109391951109702	0.109391951109702	14.6089304308637	2
725	406.91	272.59	1.0542	5.27451496018846	10.9771176540216	225	0.154121104452335	0.154121104452335	14.763051535316	2
726	409.51	274.61	1.0225	5.12039385573613	11.1312387584739	226	-0.0617456790708086	0.0617456790708086	14.8247972143868	2
727	411.92	278.6	1.0352	5.18213953480694	11.0694930794031	227	0.0598009332733032	0.0598009332733032	14.8845981476601	2
728	414.48	276.48	1.0229	5.12233860153363	11.1292940126764	228	-0.147314494161066	0.147314494161066	15.0319126418212	2
729	411.11	272.16	1.0532	5.2696530956947	10.9819795185153	229	0.0875135608877624	0.0875135608877624	15.119426202709	2
730	424.02	257.15	1.0352	5.18213953480694	11.0694930794031	230	0.0739003403052205	0.0739003403052205	15.1933265430142	2
731	418.14	261.36	1.02	5.10823919450172	11.1433934197083	231	-0.239689919542592	0.239689919542592	15.4330164625568	2
732	407.35	258.13	1.0693	5.34792911404431	10.9037035001657	232	-0.106961018862819	0.106961018862819	15.5399774814196	2
733	394.57	263.57	1.0913	5.45489013290713	10.7967424813029	233	0.0092375425381519	0.0092375425381519	15.5492150239577	2
734	400.1	267.71	1.0894	5.44565259036897	10.805980023841	234	0.097723476324667	0.097723476324667	15.6469385002824	2
735	390.07	267.34	1.0693	5.34792911404431	10.9037035001657	235	-0.591202722441768	0.591202722441768	16.2381412227242	2
736	376.56	275.82	1.1909	5.93913183648608	10.3125007777239	236	0.0281988140638347	0.0281988140638347	16.266340036788	2
737	376.22	273.88	1.1851	5.91093302242224	10.3406995917878	237	0.282474327087719	0.282474327087719	16.5488143638757	2
738	384.76	257.32	1.127	5.62845869533452	10.6231739188755	238	-0.140021697420417	0.140021697420417	16.6888360612961	2
739	391.79	254.43	1.1558	5.76848039275494	10.4831522214551	239	-0.0850826286408797	0.0850826286408797	16.773918689937	2
740	389.54	258.05	1.1733	5.85356302139582	10.3980695928142	240	0.121060425894736	0.121060425894736	16.8949791158318	2
741	390.44	245.34	1.1484	5.73250259550108	10.5191300187089	241	0.0281988140638347	0.0281988140638347	16.9231779298956	2
742	384.57	245.22	1.1426	5.70430378143725	10.5473288327728	242	0.0568838145770449	0.0568838145770449	16.9800617444726	2
743	386.09	247.29	1.1309	5.6474199668602	10.6042126473498	243	0.0403534752982448	0.0403534752982448	17.0204152197709	2
744	389.74	239.76	1.1226	5.60706649156196	10.6445661226481	244	-0.242120851789473	0.242120851789473	17.2625360715604	2
745	389.49	231.49	1.1724	5.84918734335143	10.4024452708586	245	0.410827549723102	0.410827549723102	17.6733636212835	2
746	406.51	233.57	1.0879	5.43835979362833	10.8132728205817	246	-0.41520322776749	0.41520322776749	18.0885668490509	2
747	393.81	236.94	1.1733	5.85356302139582	10.3980695928142	247	0.564948654175438	0.564948654175438	18.6535155032264	2
748	412.5	250	1.0571	5.28861436722038	10.9630182469896	248	0.0948063576284088	0.0948063576284088	18.7483218608548	2
749	418.16	255.11	1.0376	5.19380800959197	11.057824604618	249	0.0213922037725638	0.0213922037725638	18.7697140646274	2
750	415.81	263.46	1.0332	5.17241580581941	11.0792168083906	250	0.0092375425381519	0.0092375425381519	18.7789516071655	2
751	410.17	266.73	1.0313	5.16317826328126	11.0884543509288	251	-0.320396870139081	0.320396870139081	19.0993484773046	2
752	409.68	262.24	1.0972	5.48357513342034	10.7680574807897	252	0.278098649043329	0.278098649043329	19.3774471263479	2
753	419.98	245.71	1.04	5.20547648437701	11.046156129833	253	0	0	19.3774471263479	2
754	417.97	237.99	1.04	5.20547648437701	11.046156129833	254	0.0709832216089623	0.0709832216089623	19.4484303479569	2
755	430.74	238.93	1.0254	5.13449326276805	11.117139351442	255	-0.135159832926654	0.135159832926654	19.5835901808835	2
756	416.13	235.69	1.0532	5.2696530956947	10.9819795185153	256	-0.712263148336504	0.712263148336504	20.29585332922	2
757	382.98	230.84	1.1997	5.9819162440312	10.2697163701788	257	0.199336444244347	0.199336444244347	20.4951897734644	2
758	395.68	231.57	1.1587	5.78257979978686	10.4690528144232	258	0.569810518669202	0.569810518669202	21.0650002921336	2
759	412.54	233.6	1.0415	5.21276928111766	11.0388633330924	259	0.104530086615938	0.104530086615938	21.1695303787495	2
760	423.37	239.12	1.02	5.10823919450172	11.1433934197083	260	-0.0238231360194447	0.0238231360194447	21.193353514769	2
761	424.18	255.08	1.0249	5.13206233052116	11.1195702836889	261	0.0213922037725638	0.0213922037725638	21.2147457185415	2
762	427.69	251.91	1.0205	5.1106701267486	11.1409624874614	262	-0.0690384758114568	0.0690384758114568	21.283784194353	2
763	424.07	257.49	1.0347	5.17970860256006	11.07192401165	263	0.0690384758114568	0.0690384758114568	21.3528226701644	2
764	427.33	262.49	1.0205	5.1106701267486	11.1409624874614	264	0.00486186449376191	0.00486186449376191	21.3576845346582	2
765	441.4	266.31	1.0195	5.10580826225484	11.1458243519552	265	-0.00486186449376191	0.00486186449376191	21.362546399152	2
766	434.53	265.08	1.0205	5.1106701267486	11.1409624874614	266	-0.0165303392788019	0.0165303392788019	21.3790767384308	2
767	430.24	259.75	1.0239	5.1272004660274	11.1244321481826	267	0.0213922037725638	0.0213922037725638	21.4004689422033	2
768	430.7	257.12	1.0195	5.10580826225484	11.1458243519552	268	-0.00486186449376191	0.00486186449376191	21.4053308066971	2
769	422.75	239.17	1.0205	5.1106701267486	11.1409624874614	269	-0.028685000513212	0.028685000513212	21.4340158072103	2
770	420.16	239.22	1.0264	5.13935512726181	11.1122774869482	270	0.0145855934812928	0.0145855934812928	21.4486014006916	2
771	439.58	249.17	1.0234	5.12476953378052	11.1268630804295	271	0.0140994070319191	0.0140994070319191	21.4627008077235	2
772	437.09	247.36	1.0205	5.1106701267486	11.1409624874614	272	-0.00243093224688273	0.00243093224688273	21.4651317399704	2
773	425.32	264.95	1.021	5.11310105899548	11.1385315552145	273	-0.0666075435645741	0.0666075435645741	21.531739283535	2
774	421.41	261.02	1.0347	5.17970860256006	11.07192401165	274	-0.253789326574509	0.253789326574509	21.7855286101095	2
775	401.28	276.98	1.0869	5.43349792913456	10.8181346850755	275	-0.0452153397920103	0.0452153397920103	21.8307439499015	2
776	398.38	278.5	1.0962	5.47871326892657	10.7729193452834	276	0.249413648530121	0.249413648530121	22.0801575984316	2
777	405.44	277.49	1.0449	5.22929962039645	11.0223329938136	277	0.118629493647855	0.118629493647855	22.1987870920795	2
778	423.27	272.88	1.0205	5.1106701267486	11.1409624874614	278	0	0	22.1987870920795	2
779	421.67	273.13	1.0205	5.1106701267486	11.1409624874614	279	-0.0568838145770449	0.0568838145770449	22.2556709066565	2
780	425.29	275.25	1.0322	5.16755394132564	11.0840786728844	280	0.0520219500832795	0.0520219500832795	22.3076928567398	2
781	412.99	275.97	1.0215	5.11553199124236	11.1361006229677	281	0.00243093224688273	0.00243093224688273	22.3101237889867	2
782	417.79	276.22	1.021	5.11310105899548	11.1385315552145	282	-0.132728900679773	0.132728900679773	22.4428526896665	2
783	411.72	266.56	1.0483	5.24582995967525	11.0058026545348	283	-0.47014229654703	0.47014229654703	22.9129949862135	2
784	398.82	263.97	1.145	5.71597225622228	10.5356603579877	284	0.11376762915409	0.11376762915409	23.0267626153676	2
785	388.68	277.16	1.1216	5.60220462706819	10.6494279871418	285	0.106961018862819	0.106961018862819	23.1337236342304	2
786	389.45	278.44	1.0996	5.49524360820537	10.7563890060046	286	-0.299004666366518	0.299004666366518	23.4327283005969	2
787	385.55	278.3	1.1611	5.79424827457189	10.4573843396381	287	0.353457548696682	0.353457548696682	23.7861858492936	2
788	393.23	277.5	1.0884	5.44079072587521	10.8108418883348	288	-0.412772295520609	0.412772295520609	24.1989581448142	2
789	384.94	278.78	1.1733	5.85356302139582	10.3980695928142	289	0.0330606785575984	0.0330606785575984	24.2320188233718	2
790	381.85	278.75	1.1665	5.82050234283822	10.4311302713718	290	-0.0782760183496087	0.0782760183496087	24.3102948417214	2
791	377.9	276.71	1.1826	5.89877836118783	10.3528542530222	291	0.154121104452337	0.154121104452337	24.4644159461737	2
792	371.55	270.8	1.1509	5.74465725673549	10.5069753574745	292	-0.310673141151554	0.310673141151554	24.7750890873253	2
793	368.55	253.23	1.2148	6.05533039788705	10.196302216323	293	0.0923754253815261	0.0923754253815261	24.8674645127068	2
794	369.08	260.35	1.1958	5.96295497250552	10.2886776417045	294	0.0855688150902552	0.0855688150902552	24.9530333277971	2
795	380.71	252.42	1.1782	5.87738615741527	10.3742464567948	295	0.154121104452337	0.154121104452337	25.1071544322494	2
796	385.05	255.74	1.1465	5.72326505296293	10.5283675612471	296	-0.147314494161066	0.147314494161066	25.2544689264105	2
797	377.07	248.95	1.1768	5.870579547124	10.381053067086	297	0.0189612715256811	0.0189612715256811	25.2734301979362	2
798	382.52	238.16	1.1729	5.85161827559831	10.4000143386117	298	-0.286850005132107	0.286850005132107	25.5602802030683	2
799	378	234.01	1.2319	6.13846828073042	10.1131643334796	299	0.28928093737899	0.28928093737899	25.8495611404473	2
800	384.33	237.38	1.1724	5.84918734335143	10.4024452708586	300	0.166275765686747	0.166275765686747	26.015836906134	2
801	399.61	233.64	1.1382	5.68291157766468	10.5687210365453	301	-0.0379225430513639	0.0379225430513639	26.0537594491854	2
802	394.57	240.83	1.146	5.72083412071605	10.530798493494	302	-0.0403534752982466	0.0403534752982466	26.0941129244836	2
803	393.44	234.64	1.1543	5.76118759601429	10.4904450181957	303	-0.0544528823301604	0.0544528823301604	26.1485658068138	2
804	383.54	239.17	1.1655	5.81564047834446	10.4359921358656	304	0.0471600855895158	0.0471600855895158	26.1957258924033	2
805	389.28	244.05	1.1558	5.76848039275494	10.4831522214551	305	0.144883561914183	0.144883561914183	26.3406094543175	2
806	391.66	242.96	1.126	5.62359683084076	10.6280357833693	306	-0.116198561400971	0.116198561400971	26.4568080157185	2
807	391.03	245.17	1.1499	5.73979539224173	10.5118372219683	307	0.0330606785575966	0.0330606785575966	26.489868694276	2
808	394.39	240.79	1.1431	5.70673471368413	10.5448979005259	308	-0.0233369495700693	0.0233369495700693	26.5132056438461	2
809	396.68	244.57	1.1479	5.7300716632542	10.5215609509558	309	0.261082123315155	0.261082123315155	26.7742877671613	2
810	400.9	252.16	1.0942	5.46898953993905	10.782643074271	310	-0.261082123315155	0.261082123315155	27.0353698904764	2
811	386.18	255.09	1.1479	5.7300716632542	10.5215609509558	311	-0.199822630693722	0.199822630693722	27.2351925211701	2
812	381.74	269.22	1.189	5.92989429394792	10.3217383202621	312	-0.0140994070319156	0.0140994070319156	27.2492919282021	2
813	373.94	279.04	1.1919	5.94399370097984	10.3076389132302	313	0.0140994070319156	0.0140994070319156	27.263391335234	2
814	367.42	275.15	1.189	5.92989429394792	10.3217383202621	314	-0.0213922037725638	0.0213922037725638	27.2847835390065	2
815	382.87	267.28	1.1934	5.95128649772049	10.3003461164895	315	0.182806104965547	0.182806104965547	27.4675896439721	2
816	388.55	271.75	1.1558	5.76848039275494	10.4831522214551	316	-0.0165303392788001	0.0165303392788001	27.4841199832509	2
817	385.19	279.54	1.1592	5.78501073203374	10.4666218821763	317	-0.163844833439864	0.163844833439864	27.6479648166908	2
818	375.07	276.08	1.1929	5.9488555654736	10.3027770487364	318	0.0952925440777843	0.0952925440777843	27.7432573607685	2
819	375.88	279.46	1.1733	5.85356302139582	10.3980695928142	319	-0.182806104965547	0.182806104965547	27.9260634657341	2
820	368.8	249.96	1.2109	6.03636912636137	10.2152634878487	320	0.151690172205454	0.151690172205454	28.0777536379395	2
821	364.2	248.44	1.1797	5.88467895415591	10.3669536600541	321	-0.249413648530121	0.249413648530121	28.3271672864697	2
822	344.01	246.95	1.231	6.13409260268603	10.117540011524	322	-0.0306297463107175	0.0306297463107175	28.3577970327804	2
823	337.76	251.65	1.2373	6.16472234899675	10.0869102652133	323	-0.275181530347071	0.275181530347071	28.6329785631275	2
824	340.45	260.69	1.2939	6.43990387934382	9.8117287348662	324	0.3179659378922	0.3179659378922	28.9509445010196	2
825	343.73	261.68	1.2285	6.12193794145162	10.1296946727584	325	-0.161413901192983	0.161413901192983	29.1123584022126	2
826	336.95	248.57	1.2617	6.2833518426446	9.96828077156542	326	0.170651443731137	0.170651443731137	29.2830098459438	2
827	327.65	245.82	1.2266	6.11270039891347	10.1389322152966	327	-0.261082123315155	0.261082123315155	29.5440919692589	2
828	325.5	238.98	1.2803	6.37378252222862	9.8778500919814	328	-0.0923754253815261	0.0923754253815261	29.6364673946405	2
829	328.77	238.48	1.2993	6.46615794761015	9.78547466659987	329	-0.054452882330164	0.054452882330164	29.6909202769706	2
830	349.26	239.41	1.3105	6.52061082994031	9.73102178426971	330	0.460418567559501	0.460418567559501	30.1513388445301	2
831	347.77	246.16	1.2158	6.06019226238081	10.1914403518292	331	-0.050077204285774	0.050077204285774	30.2014160488159	2
832	347.91	259.34	1.2261	6.11026946666659	10.1413631475434	332	0.00486186449376547	0.00486186449376547	30.2062779133097	2
833	344.53	268.96	1.2251	6.10540760217282	10.1462250120372	333	-0.0972372898752916	0.0972372898752916	30.3035152031849	2
834	346.5	276.38	1.2451	6.20264489204811	10.0489877221619	334	-0.0165303392787983	0.0165303392787983	30.3200455424637	2
835	328.25	268.56	1.2485	6.21917523132691	10.0324573828831	335	-0.0525081365326585	0.0525081365326585	30.3725536789964	2
836	321.4	261.51	1.2593	6.27168336785957	9.97994924635045	336	-0.123491358141617	0.123491358141617	30.496045037138	2
837	330.45	252.59	1.2847	6.39517472600119	9.85645788820883	337	0.138076951622912	0.138076951622912	30.6341219887609	2
838	333.49	263.56	1.2563	6.25709777437828	9.99453483983175	338	-0.365612209931092	0.365612209931092	30.999734198692	2
839	322.57	275.97	1.3315	6.62270998430937	9.62892262990065	339	0.163358646990487	0.163358646990487	31.1630928456825	2
840	319.7	274.54	1.2979	6.45935133731888	9.79228127689114	340	-0.104043900166561	0.104043900166561	31.2671367458491	2
841	323.19	273.96	1.3193	6.56339523748544	9.68823737672458	341	0.467711364300147	0.467711364300147	31.7348481101492	2
842	336.93	278.19	1.2231	6.09568387318529	10.1559487410247	342	0.0661213571151986	0.0661213571151986	31.8009694672644	2
843	339.76	279.33	1.2095	6.0295625160701	10.2220700981399	343	-0.213435851276264	0.213435851276264	32.0144053185407	2
844	328.79	266.4	1.2534	6.24299836734636	10.0086342468637	344	0.196905511997464	0.196905511997464	32.2113108305381	2
845	331.2	259.1	1.2129	6.0460928553489	10.2055397588611	345	-0.489103568072711	0.489103568072711	32.7004143986109	2
846	339.57	245.76	1.3135	6.53519642342161	9.71643619078841	346	0.0690384758114568	0.0690384758114568	32.7694528744223	2
847	349.99	235.94	1.2993	6.46615794761015	9.78547466659987	347	0.610163993967447	0.610163993967447	33.3796168683898	2
848	362.59	249	1.1738	5.8559939536427	10.3956386605673	348	-0.268374920055802	0.268374920055802	33.6479917884456	2
849	370.18	241.84	1.229	6.1243688736985	10.1272637405115	349	0.251844580777004	0.251844580777004	33.8998363692226	2
850	371.57	245.54	1.1772	5.8725242929215	10.3791083212885	350	-0.0121546612344119	0.0121546612344119	33.911991030457	2
851	373.51	249.36	1.1797	5.88467895415591	10.3669536600541	351	-0.118629493647855	0.118629493647855	34.0306205241048	2
852	368.06	240.41	1.2041	6.00330844780377	10.2483241664063	352	-0.0403534752982448	0.0403534752982448	34.0709739994031	2
853	369.29	240.22	1.2124	6.04366192310201	10.207970691108	353	0	0	34.0709739994031	2
854	350.65	256.15	1.2124	6.04366192310201	10.207970691108	354	-0.213435851276262	0.213435851276262	34.2844098506793	2
855	342.73	246.57	1.2563	6.25709777437828	9.99453483983175	355	0.140021697420417	0.140021697420417	34.4244315480998	2
856	346.73	256.76	1.2275	6.11707607695786	10.1345565372522	356	-0.361236531886703	0.361236531886703	34.7856680799865	2
857	340.62	255.1	1.3018	6.47831260884456	9.77332000536546	357	0.0928616118309016	0.0928616118309016	34.8785296918174	2
858	342.32	253.18	1.2827	6.38545099701366	9.86618161719636	358	0.111336696907209	0.111336696907209	34.9898663887246	2
859	341.61	261.89	1.2598	6.27411430010645	9.97751831410357	359	-0.11376762915409	0.11376762915409	35.1036340178787	2
860	341.97	265.99	1.2832	6.38788192926054	9.86375068494948	360	0.311159327600929	0.311159327600929	35.4147933454796	2
861	350.4	263.79	1.2192	6.07672260165961	10.1749100125504	361	-0.138076951622914	0.138076951622914	35.5528702971025	2
862	336.42	268.39	1.2476	6.21479955328252	10.0368330609275	362	0.00972372898752916	0.00972372898752916	35.56259402609	2
863	338.4	276.35	1.2456	6.205075824295	10.046556789915	363	0.0140994070319191	0.0140994070319191	35.576693433122	2
864	339.15	276.6	1.2427	6.19097641726308	10.0606561969469	364	0.140021697420417	0.140021697420417	35.7167151305424	2
865	340.01	279.44	1.2139	6.05095471984266	10.2006778943674	365	-0.223159580263792	0.223159580263792	35.9398747108062	2
866	319.65	279.02	1.2598	6.27411430010645	9.97751831410357	366	-0.284905259334602	0.284905259334602	36.2247799701408	2
867	321.1	272.62	1.3184	6.55901955944105	9.69261305476897	367	0.0262540682663275	0.0262540682663275	36.2510340384071	2
868	321.17	269.27	1.313	6.53276549117472	9.7188671230353	368	0.0904306795840206	0.0904306795840206	36.3414647179911	2
869	322.48	264.43	1.2944	6.4423348115907	9.80929780261932	369	0.144883561914185	0.144883561914185	36.4863482799053	2
870	318.56	260.87	1.2646	6.29745124967652	9.9541813645335	370	-0.0427844075451294	0.0427844075451294	36.5291326874504	2
871	317.29	260.46	1.2734	6.34023565722165	9.91139695698837	371	-0.0359777972538566	0.0359777972538566	36.5651104847043	2
872	319.53	249.98	1.2808	6.37621345447551	9.87541915973451	372	0.0690384758114551	0.0690384758114551	36.6341489605157	2
873	318.63	233.81	1.2666	6.30717497866405	9.94445763554597	373	-0.0452153397920085	0.0452153397920085	36.6793643003077	2
874	317.94	234.25	1.2759	6.35239031845606	9.89924229575396	374	-0.0948063576284106	0.0948063576284106	36.7741706579362	2
875	327.28	239.77	1.2954	6.44719667608447	9.80443593812555	375	0.0403534752982466	0.0403534752982466	36.8145241332344	2
876	332.21	240.73	1.2871	6.40684320078622	9.8447894134238	376	-0.0948063576284071	0.0948063576284071	36.9093304908628	2
877	328.53	236.83	1.3066	6.50164955841463	9.74998305579539	377	0.0899444931346416	0.0899444931346416	36.9992749839975	2
878	349.52	232.4	1.2881	6.41170506527999	9.83992754893003	378	0.185237037212431	0.185237037212431	37.1845120212099	2
879	357.01	230.46	1.25	6.22646802806756	10.0251645861425	379	-0.0238231360194483	0.0238231360194483	37.2083351572293	2
880	339.39	230.38	1.2549	6.25029116408701	10.001341450123	380	-0.00486186449376369	0.00486186449376369	37.2131970217231	2
881	339.16	238.32	1.2559	6.25515302858077	9.99647958562925	381	-0.154121104452335	0.154121104452335	37.3673181261754	2
882	335.48	234.47	1.2876	6.40927413303311	9.84235848117692	382	-0.0427844075451276	0.0427844075451276	37.4101025337206	2
883	321	231.3	1.2964	6.45205854057823	9.79957407363179	383	-0.0855688150902569	0.0855688150902569	37.4956713488108	2
884	335.8	241.69	1.314	6.53762735566849	9.71400525854153	384	0.256706445270767	0.256706445270767	37.7523777940816	2
885	328.97	242.82	1.2612	6.28092091039772	9.9707117038123	385	-0.163844833439864	0.163844833439864	37.9162226275214	2
886	329.78	239.12	1.2949	6.44476574383759	9.80686687037243	386	0.0972372898752898	0.0972372898752898	38.0134599173967	2
887	358.8	232.57	1.2749	6.3475284539623	9.90410416024772	387	0.147314494161066	0.147314494161066	38.1607744115578	2
888	361.56	242.87	1.2446	6.20021395980123	10.0514186544088	388	0.00680661029126917	0.00680661029126917	38.1675810218491	2
889	361.76	235.68	1.2432	6.19340734950996	10.0582252647001	389	0.125922290388502	0.125922290388502	38.2935033122376	2
890	372.07	237.09	1.2173	6.06748505912146	10.1841475550886	390	-0.104530086615936	0.104530086615936	38.3980333988535	2
891	371.42	235.42	1.2388	6.1720151457374	10.0796174684726	391	0.00972372898752916	0.00972372898752916	38.407757127841	2
892	363.4	235.38	1.2368	6.16229141674987	10.0893411974602	392	0.196905511997464	0.196905511997464	38.6046626398385	2
893	385.3	230.14	1.1963	5.9653859047524	10.2862467094576	393	0.0189612715256811	0.0189612715256811	38.6236239113642	2
894	392.67	236.54	1.1924	5.94642463322672	10.3052079809833	394	0.0140994070319156	0.0140994070319156	38.6377233183961	2
895	382.66	237.07	1.1895	5.9323252261948	10.3193073880152	395	0.0714694080583378	0.0714694080583378	38.7091927264544	2
896	394.85	253.43	1.1748	5.86085581813647	10.3907767960736	396	0.111336696907209	0.111336696907209	38.8205294233616	2
897	391.7	253.99	1.1519	5.74951912122926	10.5021134929808	397	-0.0379225430513621	0.0379225430513621	38.858451966413	2
898	390.45	254.08	1.1597	5.78744166428062	10.4641909499294	398	0.389435345950538	0.389435345950538	39.2478873123635	2
899	392.44	260.16	1.0796	5.39800631833008	10.8536262958799	399	-0.253789326574509	0.253789326574509	39.5016766389381	2
900	389.78	259.04	1.1318	5.65179564490459	10.5998369693054	400	0.213435851276262	0.213435851276262	39.7151124902143	2
901	398.97	246.09	1.0879	5.43835979362833	10.8132728205817	401	0.209060173231876	0.209060173231876	39.9241726634462	2
902	411.79	251.1	1.0449	5.22929962039645	11.0223329938136	402	-0.265943987808921	0.265943987808921	40.1901166512551	2
903	400.22	256.79	1.0996	5.49524360820537	10.7563890060046	403	-0.0262540682663275	0.0262540682663275	40.2163707195214	2
904	394.18	261.41	1.105	5.5214976764717	10.7301349377383	404	0.123491358141619	0.123491358141619	40.3398620776631	2
905	387.13	265.7	1.0796	5.39800631833008	10.8536262958799	405	-0.396241956241809	0.396241956241809	40.7361040339049	2
906	382.56	259.35	1.1611	5.79424827457189	10.4573843396381	406	0.102099154369055	0.102099154369055	40.8382031882739	2
907	385.48	249.6	1.1401	5.69214912020284	10.5594834940072	407	-0.0763312725521033	0.0763312725521033	40.914534460826	2
908	369.61	265.83	1.1558	5.76848039275494	10.4831522214551	408	-0.0996682221221725	0.0996682221221725	41.0142026829482	2
909	363.84	262.68	1.1763	5.86814861487711	10.3834839993329	409	0.232883309251319	0.232883309251319	41.2470859921995	2
910	368.45	270.07	1.1284	5.63526530562579	10.6163673085842	410	-0.424926956755019	0.424926956755019	41.6720129489545	2
911	355.94	274.39	1.2158	6.06019226238081	10.1914403518292	411	0.00680661029127094	0.00680661029127094	41.6788195592458	2
912	358.04	279.41	1.2144	6.05338565208954	10.1982469621205	412	-0.0471600855895158	0.0471600855895158	41.7259796448353	2
913	337.15	277.33	1.2241	6.10054573767906	10.151086876531	413	-0.0593147468239277	0.0593147468239277	41.7852943916592	2
914	333.93	273.57	1.2363	6.15986048450298	10.091772129707	414	-0.263513055562036	0.263513055562036	42.0488074472213	2
915	341.94	263.92	1.2905	6.42337354006502	9.828259074145	415	0.00680661029127094	0.00680661029127094	42.0556140575126	2
916	339.67	261.51	1.2891	6.41656692977375	9.83506568443627	416	0.128353222635383	0.128353222635383	42.1839672801479	2
917	335.47	272.7	1.2627	6.28821370713837	9.96341890707165	417	-0.104530086615938	0.104530086615938	42.2884973667639	2
918	316.28	270.01	1.2842	6.39274379375431	9.85888882045571	418	0.00729279674064642	0.00729279674064642	42.2957901635045	2
919	316.47	270.92	1.2827	6.38545099701366	9.86618161719636	419	-0.0213922037725638	0.0213922037725638	42.3171823672771	2
920	315.45	263.05	1.2871	6.40684320078622	9.8447894134238	420	0.0495910178363985	0.0495910178363985	42.3667733851135	2
921	317.24	259.31	1.2769	6.35725218294982	9.8943804312602	421	-0.22753525830818	0.22753525830818	42.5943086434217	2
922	320.35	272.7	1.3237	6.58478744125801	9.66684517295202	422	0.132728900679773	0.132728900679773	42.7270375441014	2
923	315.32	272.96	1.2964	6.45205854057823	9.79957407363179	423	-0.0593147468239295	0.0593147468239295	42.7863522909254	2
924	324.1	272.76	1.3086	6.51137328740216	9.74025932680786	424	0.268374920055802	0.268374920055802	43.0547272109812	2
925	327.2	274.78	1.2534	6.24299836734636	10.0086342468637	425	-0.0354916108044794	0.0354916108044794	43.0902188217857	2
926	337.35	273.56	1.2607	6.27848997815084	9.97314263605918	426	-0.0170165257281756	0.0170165257281756	43.1072353475138	2
927	336.97	273.6	1.2642	6.29550650387902	9.95612611033101	427	-0.0758450861027278	0.0758450861027278	43.1830804336166	2
928	340.64	267.33	1.2798	6.37135158998174	9.88028102422828	428	0.0666075435645741	0.0666075435645741	43.2496879771811	2
929	346.25	278.2	1.2661	6.30474404641717	9.94688856779285	429	0.18766796945931	0.18766796945931	43.4373559466404	2
930	354.69	266.7	1.2275	6.11707607695786	10.1345565372522	430	0.0875135608877624	0.0875135608877624	43.5248695075282	2
931	356.65	271.77	1.2095	6.0295625160701	10.2220700981399	431	0.144883561914183	0.144883561914183	43.6697530694424	2
932	364.01	261.7	1.1797	5.88467895415591	10.3669536600541	432	-0.182806104965547	0.182806104965547	43.8525591744079	2
933	356.66	269.71	1.2173	6.06748505912146	10.1841475550886	433	-0.111336696907207	0.111336696907207	43.9638958713151	2
934	348.16	267.3	1.2402	6.17882175602867	10.0728108581814	434	-0.0714694080583396	0.0714694080583396	44.0353652793735	2
935	332.82	267.4	1.2549	6.25029116408701	10.001341450123	435	0.254275513023886	0.254275513023886	44.2896407923974	2
936	326.13	262.6	1.2026	5.99601565106312	10.2556169631469	436	-0.475004161040795	0.475004161040795	44.7646449534382	2
937	341.55	245.34	1.3003	6.47101981210391	9.78061280210611	437	0.0807069505964897	0.0807069505964897	44.8453519040347	2
938	328.47	240.78	1.2837	6.39031286150742	9.8613197527026	438	0.0262540682663293	0.0262540682663293	44.871605972301	2
939	334.98	237.39	1.2783	6.3640587932411	9.88757382096892	439	0.118629493647855	0.118629493647855	44.9902354659488	2
940	339.49	235.04	1.2539	6.24542929959324	10.0062033146168	440	-0.180375172718664	0.180375172718664	45.1706106386675	2
941	332.85	233.69	1.291	6.4258044723119	9.82582814189812	441	-0.102099154369055	0.102099154369055	45.2727097930366	2
942	337.11	239.56	1.312	6.52790362668096	9.72372898752906	442	0.363181277684209	0.363181277684209	45.6358910707208	2
943	344.25	253.31	1.2373	6.16472234899675	10.0869102652133	443	-0.294628988322129	0.294628988322129	45.9305200590429	2
944	339.58	259.88	1.2979	6.45935133731888	9.79228127689114	444	0.529457043370957	0.529457043370957	46.4599771024139	2
945	350.86	252.87	1.189	5.92989429394792	10.3217383202621	445	0.21392203772564	0.21392203772564	46.6738991401395	2
946	364.01	254.3	1.145	5.71597225622228	10.5356603579877	446	-0.360750345437328	0.360750345437328	47.0346494855768	2
947	358.44	253.9	1.2192	6.07672260165961	10.1749100125504	447	-0.0763312725521033	0.0763312725521033	47.1109807581289	2
948	359.35	257.69	1.2349	6.15305387421172	10.0985787399983	448	0.175999494674276	0.175999494674276	47.2869802528032	2
949	366.23	260.95	1.1987	5.97705437953744	10.2745782346726	449	-0.00972372898752916	0.00972372898752916	47.2967039817907	2
950	367.6	260.35	1.2007	5.98677810852497	10.2648545056851	450	0.0500772042857758	0.0500772042857758	47.3467811860765	2
951	369.59	259.84	1.1904	5.93670090423919	10.3149317099708	451	0.313104073398435	0.313104073398435	47.6598852594749	2
952	381.5	246.78	1.126	5.62359683084076	10.6280357833693	452	0.047646272038893	0.047646272038893	47.7075315315138	2
953	382.89	246.5	1.1162	5.57595055880186	10.6756820554082	453	-0.168706697933629	0.168706697933629	47.8762382294475	2
954	404.81	233.75	1.1509	5.74465725673549	10.5069753574745	454	-0.0354916108044812	0.0354916108044812	47.9117298402519	2
955	406.94	239.22	1.1582	5.78014886753997	10.47148374667	455	0.441457296033819	0.441457296033819	48.3531871362858	2
956	412.11	242.98	1.0674	5.33869157150616	10.9129410427039	456	0.163844833439864	0.163844833439864	48.5170319697256	2
957	411.76	246.75	1.0337	5.17484673806629	11.0767858761437	457	-0.0520219500832813	0.0520219500832813	48.5690539198089	2
958	415.09	249.74	1.0444	5.22686868814957	11.0247639260604	458	0.13029796843289	0.13029796843289	48.6993518882418	2
959	412.6	245.29	1.0176	5.09657071971668	11.1550618944933	459	-0.287336191581483	0.287336191581483	48.9866880798233	2
960	407.51	254.21	1.0767	5.38390691129817	10.8677257029119	460	-0.0850826286408797	0.0850826286408797	49.0717707084642	2
961	399.44	267.38	1.0942	5.46898953993905	10.782643074271	461	-0.187667969459312	0.187667969459312	49.2594386779235	2
962	395.65	248.1	1.1328	5.65665750939836	10.5949751048117	462	0.144883561914185	0.144883561914185	49.4043222398377	2
963	407.89	234.37	1.103	5.51177394748417	10.7398586667258	463	0.365612209931092	0.365612209931092	49.7699344497687	2
964	425.68	232.41	1.0278	5.14616173755308	11.1054708766569	464	-0.0238231360194465	0.0238231360194465	49.7937575857882	2
965	427.37	235.16	1.0327	5.16998487357253	11.0816477406375	465	0.0666075435645759	0.0666075435645759	49.8603651293528	2
966	431.1	244.36	1.019	5.10337733000795	11.1482552842021	466	0.0116684747850346	0.0116684747850346	49.8720336041378	2
967	442.12	248.16	1.0166	5.09170885522292	11.1599237589871	467	-0.028685000513212	0.028685000513212	49.900718604651	2
968	450.22	249.79	1.0225	5.12039385573613	11.1312387584739	468	-0.0116684747850329	0.0116684747850329	49.912387079436	2
969	456.96	243.74	1.0249	5.13206233052116	11.1195702836889	469	0.0213922037725638	0.0213922037725638	49.9337792832086	2
970	456.27	246.25	1.0205	5.1106701267486	11.1409624874614	470	0	0	49.9337792832086	2
971	453.72	230.64	1.0205	5.1106701267486	11.1409624874614	471	-0.00243093224688273	0.00243093224688273	49.9362102154555	2
972	449.81	237.36	1.021	5.11310105899548	11.1385315552145	472	0	0	49.9362102154555	2
973	450.07	235.81	1.021	5.11310105899548	11.1385315552145	473	0.00972372898752916	0.00972372898752916	49.945933944443	2
974	453.95	236.59	1.019	5.10337733000795	11.1482552842021	474	-0.00486186449376547	0.00486186449376547	49.9507958089368	2
975	459.06	251.15	1.02	5.10823919450172	11.1433934197083	475	-0.00729279674064642	0.00729279674064642	49.9580886056774	2
976	472.61	255.7	1.0215	5.11553199124236	11.1361006229677	476	0	0	49.9580886056774	2
977	473.59	251.93	1.0215	5.11553199124236	11.1361006229677	477	0.00486186449376547	0.00486186449376547	49.9629504701712	2
978	478.64	254.86	1.0205	5.1106701267486	11.1409624874614	478	-0.00486186449376547	0.00486186449376547	49.967812334665	2
979	490.69	264.21	1.0215	5.11553199124236	11.1361006229677	479	0	0	49.967812334665	2
980	492.7	264.18	1.0215	5.11553199124236	11.1361006229677	480	0.00243093224688273	0.00243093224688273	49.9702432669119	2
981	491.96	263.81	1.021	5.11310105899548	11.1385315552145	481	-0.0072927967406482	0.0072927967406482	49.9775360636525	2
982	488.57	259.14	1.0225	5.12039385573613	11.1312387584739	482	0.0145855934812928	0.0145855934812928	49.9921216571338	2
983	486.95	274.63	1.0195	5.10580826225484	11.1458243519552	483	-0.0165303392787983	0.0165303392787983	50.0086519964126	2
984	494.15	279.28	1.0229	5.12233860153363	11.1292940126764	484	-0.00486186449376547	0.00486186449376547	50.0135138609064	2
985	469.45	273.55	1.0239	5.1272004660274	11.1244321481826	485	0.00243093224688273	0.00243093224688273	50.0159447931532	2
986	470.22	264.04	1.0234	5.12476953378052	11.1268630804295	486	0.0116684747850364	0.0116684747850364	50.0276132679383	2
987	472.98	266.33	1.021	5.11310105899548	11.1385315552145	487	-0.00486186449376547	0.00486186449376547	50.032475132432	2
988	475.18	270.87	1.022	5.11796292348925	11.1336696907208	488	0.0072927967406482	0.0072927967406482	50.0397679291727	2
989	474.59	269.33	1.0205	5.1106701267486	11.1409624874614	489	-0.0140994070319191	0.0140994070319191	50.0538673362046	2
990	476.62	258.55	1.0234	5.12476953378052	11.1268630804295	490	0.023336949570071	0.023336949570071	50.0772042857747	2
991	468.2	258.58	1.0186	5.10143258421045	11.1502000299996	491	-0.0140994070319174	0.0140994070319174	50.0913036928066	2
992	464.91	260.91	1.0215	5.11553199124236	11.1361006229677	492	0.00729279674064642	0.00729279674064642	50.0985964895472	2
993	465.73	258.98	1.02	5.10823919450172	11.1433934197083	493	0	0	50.0985964895472	2
994	467.62	261.41	1.02	5.10823919450172	11.1433934197083	494	-0.00243093224688096	0.00243093224688096	50.1010274217941	2
995	462.2	252.53	1.0205	5.1106701267486	11.1409624874614	495	0.00486186449376191	0.00486186449376191	50.1058892862879	2
996	459.02	247.95	1.0195	5.10580826225484	11.1458243519552	496	0.00437567804438999	0.00437567804438999	50.1102649643323	2
997	456.59	241.88	1.0186	5.10143258421045	11.1502000299996	497	0.00972372898752916	0.00972372898752916	50.1199886933198	2
998	461.14	230.94	1.0166	5.09170885522292	11.1599237589871	498	-0.0354916108044829	0.0354916108044829	50.1554803041243	2
999	461.11	234.71	1.0239	5.1272004660274	11.1244321481826	499	-0.00729279674064642	0.00729279674064642	50.1627731008649	2
1000	449.34	245.99	1.0254	5.13449326276805	11.117139351442	500	NA	NA	NA	2
1001	325.4	248.5	1.3154	6.54443396595976	9.71692237723779	1	0.0306297463107157	0.0306297463107157	0.0306297463107157	3
1002	323.61	246.19	1.3091	6.51380421964904	9.74755212354851	2	-0.00243093224688273	0.00243093224688273	0.0330606785575984	3
1003	323.24	241.44	1.3096	6.51623515189593	9.74512119130163	3	0.0593147468239277	0.0593147468239277	0.0923754253815261	3
1004	332.14	244.47	1.2974	6.456920405072	9.80443593812555	4	0.0807069505964915	0.0807069505964915	0.173082375978018	3
1005	327.04	244.8	1.2808	6.37621345447551	9.88514288872205	5	-0.173082375978018	0.173082375978018	0.346164751956035	3
1006	319.37	243.03	1.3164	6.54929583045352	9.71206051274403	6	0.047646272038893	0.047646272038893	0.393811023994928	3
1007	324.75	238.23	1.3066	6.50164955841463	9.75970678478292	7	0.0403534752982448	0.0403534752982448	0.434164499293173	3
1008	330.81	240.95	1.2983	6.46129608311639	9.80006026008117	8	-0.0403534752982448	0.0403534752982448	0.474517974591418	3
1009	330.58	238.37	1.3066	6.50164955841463	9.75970678478292	9	0.0330606785575966	0.0330606785575966	0.507578653149015	3
1010	336.43	234.03	1.2998	6.46858887985703	9.79276746334052	10	0.0879997473371397	0.0879997473371397	0.595578400486154	3
1011	332.99	230.75	1.2817	6.3805891325199	9.88076721067766	11	0.00194474579750548	0.00194474579750548	0.59752314628366	3
1012	334.28	230.09	1.2813	6.37864438672239	9.88271195647516	12	-0.156552036699217	0.156552036699217	0.754075182982877	3
1013	316.75	236.08	1.3135	6.53519642342161	9.72615991977595	13	-0.0427844075451276	0.0427844075451276	0.796859590528005	3
1014	317.29	244.76	1.3223	6.57798083096673	9.68337551223082	14	0.0145855934812928	0.0145855934812928	0.811445184009298	3
1015	315.46	246	1.3193	6.56339523748544	9.69796110571211	15	0.0213922037725638	0.0213922037725638	0.832837387781861	3
1016	316.43	250.8	1.3149	6.54200303371288	9.71935330948467	16	0.0213922037725638	0.0213922037725638	0.854229591554425	3
1017	315.07	232.65	1.3105	6.52061082994031	9.74074551325724	17	0.0330606785575984	0.0330606785575984	0.887290270112024	3
1018	330.54	239.62	1.3037	6.48755015138271	9.77380619181484	18	0.0520219500832813	0.0520219500832813	0.939312220195305	3
1019	334.1	243.07	1.293	6.43552820129943	9.82582814189812	19	0.0452153397920085	0.0452153397920085	0.984527559987313	3
1020	329.94	244.04	1.2837	6.39031286150742	9.87104348169013	20	0.0072927967406482	0.0072927967406482	0.991820356727962	3
1021	330.77	231.89	1.2822	6.38302006476678	9.87833627843077	21	0	0	0.991820356727962	3
1022	335	231.19	1.2822	6.38302006476678	9.87833627843077	22	-0.0739003403052205	0.0739003403052205	1.06572069703318	3
1023	336.62	234.92	1.2974	6.456920405072	9.80443593812555	23	0.0213922037725638	0.0213922037725638	1.08711290080575	3
1024	339.44	240.84	1.293	6.43552820129943	9.82582814189812	24	0.254275513023885	0.254275513023885	1.34138841382963	3
1025	353.95	249.24	1.2407	6.18125268827555	10.080103654922	25	-0.111822883356584	0.111822883356584	1.45321129718621	3
1026	348.71	248.22	1.2637	6.29307557163213	9.96828077156542	26	0.0593147468239277	0.0593147468239277	1.51252604401014	3
1027	356.81	256.55	1.2515	6.23376082480821	10.0275955183893	27	0.211491105478757	0.211491105478757	1.7240171494889	3
1028	365.63	271.73	1.208	6.02226971932945	10.2390866238681	28	-0.106961018862819	0.106961018862819	1.83097816835172	3
1029	365.46	276.06	1.23	6.12923073819227	10.1321256050053	29	-0.0306297463107175	0.0306297463107175	1.86160791466244	3
1030	363.39	276.08	1.2363	6.15986048450298	10.1014958586946	30	0.00680661029127094	0.00680661029127094	1.86841452495371	3
1031	360.42	250.52	1.2349	6.15305387421172	10.1083024689858	31	-0.0281988140638347	0.0281988140638347	1.89661333901754	3
1032	360.2	249.87	1.2407	6.18125268827555	10.080103654922	32	0.00243093224688273	0.00243093224688273	1.89904427126442	3
1033	355.17	249.22	1.2402	6.17882175602867	10.0825345871689	33	-0.0072927967406482	0.0072927967406482	1.90633706800507	3
1034	354.55	251.65	1.2417	6.18611455276931	10.0752417904282	34	-0.0593147468239259	0.0593147468239259	1.965651814829	3
1035	349.52	257.55	1.2539	6.24542929959324	10.0159270436043	35	-0.0641766113176914	0.0641766113176914	2.02982842614669	3
1036	344.66	258.38	1.2671	6.30960591091093	9.95175043228662	36	0.11376762915409	0.11376762915409	2.14359605530078	3
1037	352.68	259.96	1.2437	6.19583828175684	10.0655180614407	37	-0.0422982210957521	0.0422982210957521	2.18589427639653	3
1038	356.5	255.51	1.2524	6.23813650285259	10.023219840345	38	0.0520219500832795	0.0520219500832795	2.23791622647981	3
1039	351.26	248	1.2417	6.18611455276931	10.0752417904282	39	-0.113767629154088	0.113767629154088	2.3516838556339	3
1040	346.85	255.44	1.2651	6.2998821819234	9.96147416127415	40	-0.0690384758114586	0.0690384758114586	2.42072233144536	3
1041	343.11	256.66	1.2793	6.36892065773486	9.89243568546269	41	0.104530086615938	0.104530086615938	2.5252524180613	3
1042	351.15	264.72	1.2578	6.26439057111892	9.99696577207863	42	-0.125922290388502	0.125922290388502	2.6511747084498	3
1043	332.19	267.34	1.2837	6.39031286150742	9.87104348169013	43	-0.0213922037725638	0.0213922037725638	2.67256691222236	3
1044	328.97	278.29	1.2881	6.41170506527999	9.84965127791756	44	0.142452629667304	0.142452629667304	2.81501954188967	3
1045	352.04	265.86	1.2588	6.26925243561269	9.99210390758487	45	0.0641766113176896	0.0641766113176896	2.87919615320735	3
1046	347.37	270.58	1.2456	6.205075824295	10.0562805189026	46	-0.021392203772562	0.021392203772562	2.90058835697992	3
1047	347.88	270.65	1.25	6.22646802806756	10.03488831513	47	0.00243093224688096	0.00243093224688096	2.9030192892268	3
1048	346.67	275.66	1.2495	6.22403709582068	10.0373192473769	48	-0.121060425894736	0.121060425894736	3.02407971512153	3
1049	334.23	269	1.2744	6.34509752171541	9.91625882148214	49	0.00486186449376369	0.00486186449376369	3.0289415796153	3
1050	341.07	271.41	1.2734	6.34023565722165	9.9211206859759	50	0.168220511484254	0.168220511484254	3.19716209109955	3
1051	361.86	270.95	1.2388	6.1720151457374	10.0893411974602	51	0.0145855934812928	0.0145855934812928	3.21174768458084	3
1052	354.09	274.11	1.2358	6.1574295522561	10.1039267909414	52	-0.0335468650069739	0.0335468650069739	3.24529454958782	3
1053	357.06	275.09	1.2427	6.19097641726308	10.0703799259345	53	-0.332065344924118	0.332065344924118	3.57735989451194	3
1054	321.29	273.46	1.311	6.5230417621872	9.73831458101036	54	0.00243093224688096	0.00243093224688096	3.57979082675882	3
1055	323.71	278.25	1.3105	6.52061082994031	9.74074551325724	55	-0.0238231360194447	0.0238231360194447	3.60361396277826	3
1056	322.94	272.87	1.3154	6.54443396595976	9.71692237723779	56	0.161413901192981	0.161413901192981	3.76502786397124	3
1057	317.77	275.33	1.2822	6.38302006476678	9.87833627843077	57	-0.125922290388502	0.125922290388502	3.89095015435974	3
1058	322.41	270.06	1.3081	6.50894235515528	9.75241398804227	58	-0.0165303392788001	0.0165303392788001	3.90748049363854	3
1059	321.44	269.47	1.3115	6.52547269443408	9.73588364876347	59	0.054452882330164	0.054452882330164	3.96193337596871	3
1060	327.06	269.98	1.3003	6.47101981210391	9.79033653109364	60	-0.0495910178363985	0.0495910178363985	4.01152439380511	3
1061	323.91	250.19	1.3105	6.52061082994031	9.74074551325724	61	0.0403534752982466	0.0403534752982466	4.05187786910335	3
1062	320.66	237.73	1.3022	6.48025735464207	9.78109898855548	62	-0.0617456790708104	0.0617456790708104	4.11362354817416	3
1063	317.62	233.56	1.3149	6.54200303371288	9.71935330948467	63	0.0520219500832795	0.0520219500832795	4.16564549825744	3
1064	324.63	234.6	1.3042	6.4899810836296	9.77137525956795	64	-0.0476462720388913	0.0476462720388913	4.21329177029634	3
1065	321.01	240.73	1.314	6.53762735566849	9.72372898752906	65	0.0427844075451294	0.0427844075451294	4.25607617784146	3
1066	322.72	237.1	1.3052	6.49484294812336	9.76651339507419	66	-0.0330606785576002	0.0330606785576002	4.28913685639906	3
1067	316.78	239.74	1.312	6.52790362668096	9.73345271651659	67	0.00243093224688096	0.00243093224688096	4.29156778864595	3
1068	317.62	239.77	1.3115	6.52547269443408	9.73588364876347	68	0.0330606785576002	0.0330606785576002	4.32462846720355	3
1069	324.05	244.55	1.3047	6.49241201587648	9.76894432732107	69	-0.0165303392788001	0.0165303392788001	4.34115880648235	3
1070	317.32	240.74	1.3081	6.50894235515528	9.75241398804227	70	-0.0403534752982448	0.0403534752982448	4.38151228178059	3
1071	317.87	242.87	1.3164	6.54929583045352	9.71206051274403	71	0.0617456790708086	0.0617456790708086	4.4432579608514	3
1072	324.06	243.04	1.3037	6.48755015138271	9.77380619181484	72	0.173082375978018	0.173082375978018	4.61634033682942	3
1073	358.49	231.56	1.2681	6.3144677754047	9.94688856779285	73	-0.0092375425381519	0.0092375425381519	4.62557787936757	3
1074	357.94	230.59	1.27	6.32370531794285	9.9376510252547	74	0.0116684747850346	0.0116684747850346	4.6372463541526	3
1075	361.22	232.32	1.2676	6.31203684315781	9.94931950003974	75	0.0972372898752898	0.0972372898752898	4.73448364402789	3
1076	371.57	237.6	1.2476	6.21479955328252	10.046556789915	76	0.00486186449376547	0.00486186449376547	4.73934550852166	3
1077	372.16	231.08	1.2466	6.20993768878876	10.0514186544088	77	0.0666075435645723	0.0666075435645723	4.80595305208623	3
1078	379.37	232.5	1.2329	6.14333014522419	10.1180261979734	78	0.185237037212429	0.185237037212429	4.99119008929866	3
1079	376.7	241.71	1.1948	5.95809310801176	10.3032632351858	79	-0.180375172718664	0.180375172718664	5.17156526201732	3
1080	381.59	232.85	1.2319	6.13846828073042	10.1228880624671	80	0.0233369495700693	0.0233369495700693	5.19490221158739	3
1081	376.49	232.26	1.2271	6.11513133116035	10.1462250120372	81	0.119115680097233	0.119115680097233	5.31401789168463	3
1082	384.66	242.19	1.2026	5.99601565106312	10.2653406921344	82	0.125436103939125	0.125436103939125	5.43945399562375	3
1083	392.64	244.75	1.1768	5.870579547124	10.3907767960736	83	0.149745426407947	0.149745426407947	5.5891994220317	3
1084	399.66	245.31	1.146	5.72083412071605	10.5405222224815	84	0.0116684747850364	0.0116684747850364	5.60086789681673	3
1085	399.5	245.7	1.1436	5.70916564593101	10.5521906972665	85	-0.023336949570071	0.023336949570071	5.6242048463868	3
1086	401.9	247.74	1.1484	5.73250259550108	10.5288537476965	86	0.0165303392788001	0.0165303392788001	5.6407351856656	3
1087	401.94	259.01	1.145	5.71597225622228	10.5453840869753	87	0.185237037212428	0.185237037212428	5.82597222287803	3
1088	407.98	250.82	1.1069	5.53073521900985	10.7306211241877	88	0.187181783009935	0.187181783009935	6.01315400588797	3
1089	409.38	251.24	1.0684	5.34355343599992	10.9178029071976	89	-0.322827802385964	0.322827802385964	6.33598180827393	3
1090	401.68	245.04	1.1348	5.66638123838589	10.5949751048117	90	-0.0471600855895176	0.0471600855895176	6.38314189386345	3
1091	409.79	240.82	1.1445	5.7135413239754	10.5478150192221	91	0.170651443731137	0.170651443731137	6.55379333759459	3
1092	410.81	238.11	1.1094	5.54288988024427	10.7184664629533	92	0.147314494161064	0.147314494161064	6.70110783175565	3
1093	420.48	245.38	1.0791	5.3955753860832	10.8657809571143	93	0.0427844075451276	0.0427844075451276	6.74389223930078	3
1094	419.81	246.73	1.0703	5.35279097853807	10.9085653646595	94	-0.0379225430513621	0.0379225430513621	6.78181478235214	3
1095	419.59	244.73	1.0781	5.39071352158944	10.8706428216081	95	-0.0311159327600929	0.0311159327600929	6.81293071511223	3
1096	417.02	238.62	1.0845	5.42182945434953	10.839526888848	96	0.0145855934812946	0.0145855934812946	6.82751630859353	3
1097	418.71	237.58	1.0815	5.40724386086824	10.8541124823293	97	0.199336444244345	0.199336444244345	7.02685275283787	3
1098	424.12	232.85	1.0405	5.20790741662389	11.0534489265737	98	0.0092375425381519	0.0092375425381519	7.03609029537602	3
1099	423.25	235.81	1.0386	5.19866987408574	11.0626864691118	99	0.0855688150902569	0.0855688150902569	7.12165911046628	3
1100	447.59	247.57	1.021	5.11310105899548	11.1482552842021	100	0.0286850005132102	0.0286850005132102	7.15034411097949	3
1101	448.15	241.24	1.0151	5.08441605848227	11.1769402847153	101	-0.0238231360194465	0.0238231360194465	7.17416724699894	3
1102	440.87	249.85	1.02	5.10823919450172	11.1531171486958	102	-0.246982716283238	0.246982716283238	7.42114996328218	3
1103	410.69	231.41	1.0708	5.35522191078496	10.9061344324126	103	-0.353943735146057	0.353943735146057	7.77509369842823	3
1104	400.11	240.07	1.1436	5.70916564593101	10.5521906972665	104	-0.0165303392788001	0.0165303392788001	7.79162403770703	3
1105	407.43	240.28	1.147	5.72569598520981	10.5356603579877	105	-0.234828055048828	0.234828055048828	8.02645209275586	3
1106	390.76	234.06	1.1953	5.96052404025864	10.3008323029389	106	-0.0165303392787983	0.0165303392787983	8.04298243203466	3
1107	385.95	242.07	1.1987	5.97705437953744	10.2843019636601	107	-0.0403534752982466	0.0403534752982466	8.08333590733291	3
1108	384.3	241.63	1.207	6.01740785483568	10.2439484883619	108	0.14682830771169	0.14682830771169	8.2301642150446	3
1109	391.18	246.22	1.1768	5.870579547124	10.3907767960736	109	-0.123005171692242	0.123005171692242	8.35316938673684	3
1110	373.28	245.75	1.2021	5.99358471881624	10.2677716243813	110	-0.254275513023885	0.254275513023885	8.60744489976072	3
1111	362.98	238.04	1.2544	6.24786023184012	10.0134961113574	111	-0.0354916108044829	0.0354916108044829	8.6429365105652	3
1112	361.6	239.21	1.2617	6.2833518426446	9.97800450055295	112	-0.050077204285774	0.050077204285774	8.69301371485098	3
1113	350.09	241.21	1.272	6.33342904693038	9.92792729626717	113	-0.0471600855895158	0.0471600855895158	8.74017380044049	3
1114	341.14	243.99	1.2817	6.3805891325199	9.88076721067766	114	0.00194474579750548	0.00194474579750548	8.742118546238	3
1115	348.12	238.42	1.2813	6.37864438672239	9.88271195647516	115	0.00243093224688273	0.00243093224688273	8.74454947848488	3
1116	351.43	231.54	1.2808	6.37621345447551	9.88514288872205	116	-0.023336949570071	0.023336949570071	8.76788642805495	3
1117	346.25	230.05	1.2856	6.39955040404558	9.86180593915197	117	0.0092375425381519	0.0092375425381519	8.77712397059311	3
1118	349.25	234.06	1.2837	6.39031286150742	9.87104348169013	118	0.102099154369057	0.102099154369057	8.87922312496216	3
1119	359.82	240.51	1.2627	6.28821370713837	9.97314263605918	119	0.0855688150902552	0.0855688150902552	8.96479194005242	3
1120	372.65	237.18	1.2451	6.20264489204811	10.0587114511494	120	-0.0525081365326567	0.0525081365326567	9.01730007658507	3
1121	365	238.54	1.2559	6.25515302858077	10.0062033146168	121	-0.0422982210957503	0.0422982210957503	9.05959829768083	3
1122	358.12	234.41	1.2646	6.29745124967652	9.96390509352103	122	0.0593147468239259	0.0593147468239259	9.11891304450475	3
1123	366.47	238.78	1.2524	6.23813650285259	10.023219840345	123	0.0899444931346451	0.0899444931346451	9.2088575376394	3
1124	382.35	233.06	1.2339	6.14819200971795	10.1131643334796	124	0.1424526296673	0.1424526296673	9.3513101673067	3
1125	374.69	237.84	1.2046	6.00573938005065	10.2556169631469	125	0.075845086102726	0.075845086102726	9.42715525340942	3
1126	387.12	239.67	1.189	5.92989429394792	10.3314620492496	126	0.0928616118309034	0.0928616118309034	9.52001686524033	3
1127	388.05	257.08	1.1699	5.83703268211702	10.4243236610805	127	0.135159832926654	0.135159832926654	9.65517669816698	3
1128	395.02	261.55	1.1421	5.70187284919037	10.5594834940072	128	0.0666075435645723	0.0666075435645723	9.72178424173155	3
1129	393.92	263.31	1.1284	5.63526530562579	10.6260910375718	129	-0.17113763018051	0.17113763018051	9.89292187191206	3
1130	386.61	257.02	1.1636	5.8064029358063	10.4549534073912	130	-0.0661213571151968	0.0661213571151968	9.95904322902726	3
1131	389.15	256.9	1.1772	5.8725242929215	10.3888320502761	131	-0.00486186449376547	0.00486186449376547	9.96390509352102	3
1132	394.28	252.86	1.1782	5.87738615741527	10.3839701857823	132	0.0471600855895158	0.0471600855895158	10.0110651791105	3
1133	396.96	245.94	1.1685	5.83022607182575	10.4311302713718	133	-0.0593147468239277	0.0593147468239277	10.0703799259345	3
1134	396.99	234.49	1.1807	5.88954081864968	10.3718155245479	134	-0.0140994070319174	0.0140994070319174	10.0844793329664	3
1135	397.71	234.82	1.1836	5.90364022568159	10.357716117516	135	0.118629493647855	0.118629493647855	10.2031088266142	3
1136	396.78	257.61	1.1592	5.78501073203374	10.4763456111638	136	0.218297715770028	0.218297715770028	10.4214065423843	3
1137	401.99	252.96	1.1143	5.56671301626371	10.6946433269338	137	0.0666075435645741	0.0666075435645741	10.4880140859488	3
1138	402.05	255.05	1.1006	5.50010547269914	10.7612508704984	138	-0.234828055048828	0.234828055048828	10.7228421409977	3
1139	402.02	250.56	1.1489	5.73493352774797	10.5264228154496	139	0.0641766113176931	0.0641766113176931	10.7870187523154	3
1140	400.52	267.14	1.1357	5.67075691643027	10.5905994267673	140	0.488617381623335	0.488617381623335	11.2756361339387	3
1141	424.43	279.15	1.0352	5.18213953480694	11.0792168083906	141	0.0690384758114568	0.0690384758114568	11.3446746097502	3
1142	462.56	274.64	1.021	5.11310105899548	11.1482552842021	142	-0.00243093224688273	0.00243093224688273	11.347105541997	3
1143	467	267.97	1.0215	5.11553199124236	11.1458243519552	143	0.00972372898752738	0.00972372898752738	11.3568292709846	3
1144	473.18	266.32	1.0195	5.10580826225484	11.1555480809427	144	0.00243093224688451	0.00243093224688451	11.3592602032315	3
1145	480.13	262.21	1.019	5.10337733000795	11.1579790131896	145	-0.00972372898752916	0.00972372898752916	11.368983932219	3
1146	485.11	269.59	1.021	5.11310105899548	11.1482552842021	146	0.0116684747850346	0.0116684747850346	11.380652407004	3
1147	470.36	271.59	1.0186	5.10143258421045	11.1599237589871	147	-0.0165303392788001	0.0165303392788001	11.3971827462828	3
1148	475.73	256.62	1.022	5.11796292348925	11.1433934197083	148	0.00486186449376547	0.00486186449376547	11.4020446107766	3
1149	473.89	252.37	1.021	5.11310105899548	11.1482552842021	149	0.00486186449376369	0.00486186449376369	11.4069064752703	3
1150	469.17	253.32	1.02	5.10823919450172	11.1531171486958	150	-0.0238231360194447	0.0238231360194447	11.4307296112898	3
1151	468.99	244.85	1.0249	5.13206233052116	11.1292940126764	151	0.0354916108044794	0.0354916108044794	11.4662212220943	3
1152	492.8	237.59	1.0176	5.09657071971668	11.1647856234809	152	-0.00486186449376369	0.00486186449376369	11.471083086588	3
1153	493.81	230.61	1.0186	5.10143258421045	11.1599237589871	153	-0.0209060173231883	0.0209060173231883	11.4919891039112	3
1154	485	234.67	1.0229	5.12233860153363	11.1390177416639	154	0.0140994070319174	0.0140994070319174	11.5060885109431	3
1155	491.01	239.84	1.02	5.10823919450172	11.1531171486958	155	0.0213922037725638	0.0213922037725638	11.5274807147157	3
1156	492.05	236.69	1.0156	5.08684699072915	11.1745093524684	156	-0.0189612715256828	0.0189612715256828	11.5464419862414	3
1157	490.93	243.61	1.0195	5.10580826225484	11.1555480809427	157	-0.00486186449376191	0.00486186449376191	11.5513038507351	3
1158	479.17	248.1	1.0205	5.1106701267486	11.150686216449	158	0.00486186449376191	0.00486186449376191	11.5561657152289	3
1159	478.53	240.16	1.0195	5.10580826225484	11.1555480809427	159	-0.00486186449376191	0.00486186449376191	11.5610275797227	3
1160	474.54	241.22	1.0205	5.1106701267486	11.150686216449	160	0.00486186449376191	0.00486186449376191	11.5658894442164	3
1161	479.53	248.77	1.0195	5.10580826225484	11.1555480809427	161	-0.00486186449376191	0.00486186449376191	11.5707513087102	3
1162	475.16	259.78	1.0205	5.1106701267486	11.150686216449	162	0.0140994070319156	0.0140994070319156	11.5848507157421	3
1163	484.39	255.59	1.0176	5.09657071971668	11.1647856234809	163	-0.0140994070319156	0.0140994070319156	11.598950122774	3
1164	488.35	256.34	1.0205	5.1106701267486	11.150686216449	164	0.00486186449376191	0.00486186449376191	11.6038119872678	3
1165	485.85	254.02	1.0195	5.10580826225484	11.1555480809427	165	-0.00486186449376191	0.00486186449376191	11.6086738517615	3
1166	479.92	252.3	1.0205	5.1106701267486	11.150686216449	166	0.00729279674064642	0.00729279674064642	11.6159666485022	3
1167	471	252.82	1.019	5.10337733000795	11.1579790131896	167	0.0189612715256811	0.0189612715256811	11.6349279200279	3
1168	487.5	255.99	1.0151	5.08441605848227	11.1769402847153	168	-0.0452153397920103	0.0452153397920103	11.6801432598199	3
1169	491.95	255.06	1.0244	5.12963139827428	11.1317249449233	169	0.0281988140638347	0.0281988140638347	11.7083420738837	3
1170	494.74	231.64	1.0186	5.10143258421045	11.1599237589871	170	-0.0116684747850346	0.0116684747850346	11.7200105486688	3
1171	493.38	232.67	1.021	5.11310105899548	11.1482552842021	171	0.00486186449376369	0.00486186449376369	11.7248724131625	3
1172	485.73	238.38	1.02	5.10823919450172	11.1531171486958	172	0	0	11.7248724131625	3
1173	477.52	235.03	1.02	5.10823919450172	11.1531171486958	173	-0.00729279674064642	0.00729279674064642	11.7321652099032	3
1174	461.18	237.22	1.0215	5.11553199124236	11.1458243519552	174	-0.00486186449376547	0.00486186449376547	11.7370270743969	3
1175	470.02	243.95	1.0225	5.12039385573613	11.1409624874614	175	0.00972372898753093	0.00972372898753093	11.7467508033845	3
1176	450.13	230.05	1.0205	5.1106701267486	11.150686216449	176	-0.0072927967406482	0.0072927967406482	11.7540436001251	3
1177	454.21	230.04	1.022	5.11796292348925	11.1433934197083	177	-0.0807069505964915	0.0807069505964915	11.8347505507216	3
1178	438.59	238.34	1.0386	5.19866987408574	11.0626864691118	178	0.0165303392788001	0.0165303392788001	11.8512808900004	3
1179	436.78	243.09	1.0352	5.18213953480694	11.0792168083906	179	0.0189612715256811	0.0189612715256811	11.8702421615261	3
1180	440.35	246.06	1.0313	5.16317826328126	11.0981780799163	180	-0.0782760183496087	0.0782760183496087	11.9485181798757	3
1181	427.83	245.23	1.0474	5.24145428163087	11.0199020615667	181	-0.0568838145770449	0.0568838145770449	12.0054019944527	3
1182	432.38	238.87	1.0591	5.29833809620791	10.9630182469896	182	-0.0165303392787983	0.0165303392787983	12.0219323337315	3
1183	429.62	233.77	1.0625	5.31486843548671	10.9464879077108	183	0.050077204285774	0.050077204285774	12.0720095380173	3
1184	428.85	240.46	1.0522	5.26479123120094	10.9965651119966	184	0.108905764660324	0.108905764660324	12.1809153026776	3
1185	441.35	233.53	1.0298	5.15588546654061	11.1054708766569	185	0.00972372898752916	0.00972372898752916	12.1906390316652	3
1186	441.42	233.91	1.0278	5.14616173755308	11.1151946056445	186	0.0330606785576002	0.0330606785576002	12.2236997102228	3
1187	462.71	238.8	1.021	5.11310105899548	11.1482552842021	187	-0.00486186449376547	0.00486186449376547	12.2285615747165	3
1188	462.1	238.54	1.022	5.11796292348925	11.1433934197083	188	0.0121546612344101	0.0121546612344101	12.2407162359509	3
1189	455.02	239.78	1.0195	5.10580826225484	11.1555480809427	189	0	0	12.2407162359509	3
1190	463.66	247.55	1.0195	5.10580826225484	11.1555480809427	190	0	0	12.2407162359509	3
1191	467.7	241.56	1.0195	5.10580826225484	11.1555480809427	191	-0.00486186449376191	0.00486186449376191	12.2455781004447	3
1192	466.08	231.89	1.0205	5.1106701267486	11.150686216449	192	-0.00486186449376547	0.00486186449376547	12.2504399649385	3
1193	469.95	230.64	1.0215	5.11553199124236	11.1458243519552	193	-0.0165303392787983	0.0165303392787983	12.2669703042173	3
1194	447.42	236.84	1.0249	5.13206233052116	11.1292940126764	194	0.0427844075451276	0.0427844075451276	12.3097547117624	3
1195	444.99	247.11	1.0161	5.08927792297604	11.1720784202215	195	-0.0311159327600947	0.0311159327600947	12.3408706445225	3
1196	446.46	240.94	1.0225	5.12039385573613	11.1409624874614	196	-0.175513308224899	0.175513308224899	12.5163839527474	3
1197	425.8	244.99	1.0586	5.29590716396103	10.9654491792365	197	-0.0855688150902569	0.0855688150902569	12.6019527678376	3
1198	421.9	245.27	1.0762	5.38147597905128	10.8798803641463	198	0.00729279674064642	0.00729279674064642	12.6092455645783	3
1199	420.01	235.46	1.0747	5.37418318231064	10.8871731608869	199	-0.0666075435645723	0.0666075435645723	12.6758531081429	3
1200	415.91	241.8	1.0884	5.44079072587521	10.8205656173223	200	0.075845086102726	0.075845086102726	12.7516981942456	3
1201	414.74	243.26	1.0728	5.36494563977248	10.8964107034251	201	-0.00437567804438821	0.00437567804438821	12.75607387229	3
1202	411.14	231.53	1.0737	5.36932131781687	10.8920350253807	202	-0.106961018862819	0.106961018862819	12.8630348911528	3
1203	415.16	232.3	1.0957	5.47628233667969	10.7850740065179	203	0.211491105478757	0.211491105478757	13.0745259966316	3
1204	432.21	239.94	1.0522	5.26479123120094	10.9965651119966	204	0.161413901192983	0.161413901192983	13.2359398978245	3
1205	447.02	234.9	1.019	5.10337733000795	11.1579790131896	205	-0.00729279674064642	0.00729279674064642	13.2432326945652	3
1206	471.95	233.92	1.0205	5.1106701267486	11.150686216449	206	-0.0072927967406482	0.0072927967406482	13.2505254913058	3
1207	484	238.43	1.022	5.11796292348925	11.1433934197083	207	-0.00680661029127094	0.00680661029127094	13.2573321015971	3
1208	469.84	251.61	1.0234	5.12476953378052	11.136586809417	208	-0.00486186449376369	0.00486186449376369	13.2621939660909	3
1209	472.44	250.65	1.0244	5.12963139827428	11.1317249449233	209	0.0238231360194447	0.0238231360194447	13.2860171021103	3
1210	477.13	250.55	1.0195	5.10580826225484	11.1555480809427	210	-0.0286850005132102	0.0286850005132102	13.3147021026235	3
1211	486.1	248.99	1.0254	5.13449326276805	11.1268630804295	211	0.0165303392788001	0.0165303392788001	13.3312324419023	3
1212	480.23	253.63	1.022	5.11796292348925	11.1433934197083	212	-0.0140994070319156	0.0140994070319156	13.3453318489342	3
1213	488.73	266.71	1.0249	5.13206233052116	11.1292940126764	213	0.0140994070319156	0.0140994070319156	13.3594312559661	3
1214	488.25	272.91	1.022	5.11796292348925	11.1433934197083	214	0.00486186449376547	0.00486186449376547	13.3642931204599	3
1215	493.64	270.46	1.021	5.11310105899548	11.1482552842021	215	0.00972372898752916	0.00972372898752916	13.3740168494474	3
1216	490.36	267.07	1.019	5.10337733000795	11.1579790131896	216	-0.00243093224688451	0.00243093224688451	13.3764477816943	3
1217	469.01	263.08	1.0195	5.10580826225484	11.1555480809427	217	-0.0213922037725638	0.0213922037725638	13.3978399854669	3
1218	465.84	264.26	1.0239	5.1272004660274	11.1341558771702	218	0.00486186449376547	0.00486186449376547	13.4027018499607	3
1219	468.72	251.75	1.0229	5.12233860153363	11.1390177416639	219	0.00923754253815368	0.00923754253815368	13.4119393924988	3
1220	468.14	249.2	1.021	5.11310105899548	11.1482552842021	220	0.0286850005132102	0.0286850005132102	13.440624393012	3
1221	469.03	242.72	1.0151	5.08441605848227	11.1769402847153	221	-0.0238231360194465	0.0238231360194465	13.4644475290315	3
1222	462.63	248.09	1.02	5.10823919450172	11.1531171486958	222	-0.00729279674064642	0.00729279674064642	13.4717403257721	3
1223	462.5	253.79	1.0215	5.11553199124236	11.1458243519552	223	0.00972372898752738	0.00972372898752738	13.4814640547596	3
1224	461.5	274.49	1.0195	5.10580826225484	11.1555480809427	224	-0.00243093224688096	0.00243093224688096	13.4838949870065	3
1225	457.18	266.07	1.02	5.10823919450172	11.1531171486958	225	0.00680661029127094	0.00680661029127094	13.4907015972978	3
1226	450.21	262.22	1.0186	5.10143258421045	11.1599237589871	226	-0.0092375425381519	0.0092375425381519	13.4999391398359	3
1227	434.99	275.05	1.0205	5.1106701267486	11.150686216449	227	-0.104530086615938	0.104530086615938	13.6044692264519	3
1228	427.91	273.88	1.042	5.21520021336454	11.046156129833	228	-0.132728900679773	0.132728900679773	13.7371981271317	3
1229	411.91	273.82	1.0693	5.34792911404431	10.9134272291532	229	-0.00486186449376547	0.00486186449376547	13.7420599916254	3
1230	406.93	278.28	1.0703	5.35279097853807	10.9085653646595	230	0.0189612715256828	0.0189612715256828	13.7610212631511	3
1231	411.94	275.92	1.0664	5.33382970701239	10.9275266361852	231	-0.0116684747850346	0.0116684747850346	13.7726897379361	3
1232	411.49	275.28	1.0688	5.34549818179743	10.9158581614001	232	0.00194474579750548	0.00194474579750548	13.7746344837336	3
1233	416.53	260.35	1.0684	5.34355343599992	10.9178029071976	233	0.0072927967406482	0.0072927967406482	13.7819272804743	3
1234	417.47	253.95	1.0669	5.33626063925927	10.9250957039383	234	-0.00923754253815368	0.00923754253815368	13.7911648230124	3
1235	414.03	256.35	1.0688	5.34549818179743	10.9158581614001	235	-0.152176358654829	0.152176358654829	13.9433411816673	3
1236	408.51	259.6	1.1001	5.49767454045226	10.7636818027453	236	-0.147314494161066	0.147314494161066	14.0906556758283	3
1237	404.12	265.66	1.1304	5.64498903461332	10.6163673085842	237	-0.270319665853307	0.270319665853307	14.3609753416816	3
1238	377.55	246.51	1.186	5.91530870046663	10.3460476427309	238	-0.166275765686748	0.166275765686748	14.5272511073684	3
1239	376.95	254.39	1.2202	6.08158446615338	10.1797718770442	239	-0.0140994070319174	0.0140994070319174	14.5413505144003	3
1240	373.07	250.65	1.2231	6.09568387318529	10.1656724700123	240	-0.0831378828433724	0.0831378828433724	14.6244883972437	3
1241	378.08	232.33	1.2402	6.17882175602867	10.0825345871689	241	0.0948063576284088	0.0948063576284088	14.7192947548721	3
1242	369.32	255.66	1.2207	6.08401539840026	10.1773409447973	242	0.275181530347073	0.275181530347073	14.9944762852192	3
1243	369.79	246.58	1.1641	5.80883386805319	10.4525224751444	243	-0.0875135608877624	0.0875135608877624	15.0819898461069	3
1244	376.51	243.11	1.1821	5.89634742894095	10.3650089142566	244	-0.223159580263792	0.223159580263792	15.3051494263707	3
1245	378.28	234.81	1.228	6.11950700920474	10.1418493339928	245	0.146828307711688	0.146828307711688	15.4519777340824	3
1246	379.32	236.86	1.1978	5.97267870149305	10.2886776417045	246	-0.135159832926655	0.135159832926655	15.5871375670091	3
1247	386.36	231.42	1.2256	6.10783853441971	10.1535178087778	247	0.246982716283238	0.246982716283238	15.8341202832923	3
1248	395.97	243.04	1.1748	5.86085581813647	10.4005005250611	248	0.0617456790708104	0.0617456790708104	15.8958659623631	3
1249	393.81	248.91	1.1621	5.79911013906566	10.4622462041319	249	0.249413648530121	0.249413648530121	16.1452796108932	3
1250	405.33	256.85	1.1108	5.54969649053554	10.711659852662	250	0.0379225430513639	0.0379225430513639	16.1832021539446	3
1251	408.12	257.49	1.103	5.51177394748417	10.7495823957134	251	0.132728900679771	0.132728900679771	16.3159310546244	3
1252	420.44	247.6	1.0757	5.3790450468044	10.8823112963931	252	-0.170651443731135	0.170651443731135	16.4865824983555	3
1253	408.64	245.2	1.1108	5.54969649053554	10.711659852662	253	0.3014355986134	0.3014355986134	16.7880180969689	3
1254	414.74	246.97	1.0488	5.24826089192214	11.0130954512754	254	-0.0972372898752898	0.0972372898752898	16.8852553868442	3
1255	417.81	251.07	1.0688	5.34549818179743	10.9158581614001	255	-0.0072927967406482	0.0072927967406482	16.8925481835848	3
1256	412.58	255.2	1.0703	5.35279097853807	10.9085653646595	256	-0.152176358654827	0.152176358654827	17.0447245422397	3
1257	413.59	241.69	1.1016	5.5049673371929	10.7563890060046	257	-0.135159832926654	0.135159832926654	17.1798843751663	3
1258	401.3	240.15	1.1294	5.64012717011956	10.621229173078	258	-0.0306297463107175	0.0306297463107175	17.210514121477	3
1259	400.08	246.72	1.1357	5.67075691643027	10.5905994267673	259	-0.199822630693722	0.199822630693722	17.4103367521708	3
1260	392.19	243.61	1.1768	5.870579547124	10.3907767960736	260	0.0262540682663293	0.0262540682663293	17.4365908204371	3
1261	386.53	246.7	1.1714	5.84432547885767	10.4170308643399	261	-0.0685522893620814	0.0685522893620814	17.5051431097992	3
1262	384.26	246.17	1.1855	5.91287776821975	10.3484785749778	262	-0.106961018862819	0.106961018862819	17.612104128662	3
1263	382.38	268.41	1.2075	6.01983878708257	10.241517556115	263	0.0972372898752916	0.0972372898752916	17.7093414185373	3
1264	382.43	277.69	1.1875	5.92260149720728	10.3387548459903	264	0.299004666366518	0.299004666366518	18.0083460849038	3
1265	397.87	275.49	1.126	5.62359683084076	10.6377595123568	265	0.0928616118309016	0.0928616118309016	18.1012076967347	3
1266	396.43	279.34	1.1069	5.53073521900985	10.7306211241877	266	-0.125922290388502	0.125922290388502	18.2271299871232	3
1267	389.99	267.89	1.1328	5.65665750939836	10.6046988337992	267	0.0306297463107175	0.0306297463107175	18.2577597334339	3
1268	396.06	265.21	1.1265	5.62602776308764	10.6353285801099	268	0.0476462720388913	0.0476462720388913	18.3054060054728	3
1269	393.1	270.12	1.1167	5.57838149104875	10.6829748521488	269	-0.308728395354045	0.308728395354045	18.6141344008269	3
1270	386.85	275.26	1.1802	5.88710988640279	10.3742464567948	270	0.0311159327600912	0.0311159327600912	18.645250333587	3
1271	384.08	262.72	1.1738	5.8559939536427	10.4053623895548	271	0.287336191581485	0.287336191581485	18.9325865251684	3
1272	392.64	269.65	1.1147	5.56865776206122	10.6926985811363	272	0.22753525830818	0.22753525830818	19.1601217834766	3
1273	408.36	275.05	1.0679	5.34112250375304	10.9202338394445	273	0.0782760183496087	0.0782760183496087	19.2383978018262	3
1274	414.1	278.89	1.0518	5.26284648540343	10.9985098577941	274	0.147314494161066	0.147314494161066	19.3857122959873	3
1275	415.28	276.86	1.0215	5.11553199124236	11.1458243519552	275	-0.125922290388502	0.125922290388502	19.5116345863758	3
1276	420.84	269.34	1.0474	5.24145428163087	11.0199020615667	276	0.0831378828433742	0.0831378828433742	19.5947724692192	3
1277	424.55	271.49	1.0303	5.15831639878749	11.1030399444101	277	0.050077204285774	0.050077204285774	19.6448496735049	3
1278	422.48	279	1.02	5.10823919450172	11.1531171486958	278	-0.156552036699217	0.156552036699217	19.8014017102042	3
1279	422.67	265.31	1.0522	5.26479123120094	10.9965651119966	279	-0.21392203772564	0.21392203772564	20.0153237479298	3
1280	413.62	264.68	1.0962	5.47871326892657	10.782643074271	280	0.1259222903885	0.1259222903885	20.1412460383183	3
1281	421.06	258.69	1.0703	5.35279097853807	10.9085653646595	281	-0.175513308224899	0.175513308224899	20.3167593465432	3
1282	405.47	252.84	1.1064	5.52830428676297	10.7330520564346	282	-0.0384087295007394	0.0384087295007394	20.3551680760439	3
1283	404.15	255.12	1.1143	5.56671301626371	10.6946433269338	283	0.211491105478757	0.211491105478757	20.5666591815227	3
1284	412.93	270.3	1.0708	5.35522191078496	10.9061344324126	284	-0.0690384758114568	0.0690384758114568	20.6356976573341	3
1285	409.94	269.98	1.085	5.42426038659641	10.8370959566011	285	-0.0471600855895158	0.0471600855895158	20.6828577429237	3
1286	408.14	266.2	1.0947	5.47142047218593	10.7899358710116	286	0.1755133082249	0.1755133082249	20.8583710511486	3
1287	420.98	266.4	1.0586	5.29590716396103	10.9654491792365	287	0.0807069505964915	0.0807069505964915	20.9390780017451	3
1288	414.82	275.54	1.042	5.21520021336454	11.046156129833	288	0.0641766113176914	0.0641766113176914	21.0032546130627	3
1289	423.37	278.35	1.0288	5.15102360204684	11.1103327411507	289	-0.104530086615938	0.104530086615938	21.1077846996787	3
1290	430.05	267.53	1.0503	5.25555368866278	11.0058026545348	290	-0.0262540682663293	0.0262540682663293	21.134038767945	3
1291	424.91	275.65	1.0557	5.28180775692911	10.9795485862684	291	0.104530086615938	0.104530086615938	21.238568854561	3
1292	427.99	270.11	1.0342	5.17727767031317	11.0840786728844	292	-0.0281988140638347	0.0281988140638347	21.2667676686248	3
1293	428.29	269.87	1.04	5.20547648437701	11.0558798588205	293	-0.19739169844684	0.19739169844684	21.4641593670716	3
1294	424.95	249.33	1.0806	5.40286818282385	10.8584881603737	294	0.0452153397920121	0.0452153397920121	21.5093747068636	3
1295	425.8	249.97	1.0713	5.35765284303184	10.9037035001657	295	0	0	21.5093747068636	3
1296	428.32	247.26	1.0713	5.35765284303184	10.9037035001657	296	0.177944240471781	0.177944240471781	21.6873189473354	3
1297	428.27	252.51	1.0347	5.17970860256006	11.0816477406375	297	0.0359777972538566	0.0359777972538566	21.7232967445893	3
1298	439.64	241.53	1.0273	5.1437308053062	11.1176255378914	298	0.0330606785576002	0.0330606785576002	21.7563574231469	3
1299	443.46	241.54	1.0205	5.1106701267486	11.150686216449	299	-0.180375172718666	0.180375172718666	21.9367325958655	3
1300	430.08	252.1	1.0576	5.29104529946726	10.9703110437303	300	0.0354916108044812	0.0354916108044812	21.97222420667	3
1301	438.02	253.57	1.0503	5.25555368866278	11.0058026545348	301	0.0904306795840206	0.0904306795840206	22.062654886254	3
1302	423.89	240.77	1.0317	5.16512300907876	11.0962333341188	302	0.0568838145770449	0.0568838145770449	22.1195387008311	3
1303	434.01	259.02	1.02	5.10823919450172	11.1531171486958	303	-0.0189612715256828	0.0189612715256828	22.1384999723568	3
1304	434.11	258.56	1.0239	5.1272004660274	11.1341558771702	304	-0.0928616118309016	0.0928616118309016	22.2313615841877	3
1305	434.27	255.03	1.043	5.2200620778583	11.0412942653392	305	0.00486186449376547	0.00486186449376547	22.2362234486814	3
1306	439.49	253.77	1.042	5.21520021336454	11.046156129833	306	0.0996682221221725	0.0996682221221725	22.3358916708036	3
1307	429.76	258.58	1.0215	5.11553199124236	11.1458243519552	307	-0.0403534752982466	0.0403534752982466	22.3762451461019	3
1308	436.93	266.39	1.0298	5.15588546654061	11.1054708766569	308	0.0452153397920121	0.0452153397920121	22.4214604858939	3
1309	442.37	269.61	1.0205	5.1106701267486	11.150686216449	309	-0.00972372898753093	0.00972372898753093	22.4311842148814	3
1310	444.8	274.88	1.0225	5.12039385573613	11.1409624874614	310	-0.0593147468239259	0.0593147468239259	22.4904989617053	3
1311	435.34	266.7	1.0347	5.17970860256006	11.0816477406375	311	-0.00243093224688273	0.00243093224688273	22.4929298939522	3
1312	438.93	258.21	1.0352	5.18213953480694	11.0792168083906	312	0.078762204798986	0.078762204798986	22.5716920987512	3
1313	444.28	257.76	1.019	5.10337733000795	11.1579790131896	313	-0.0145855934812946	0.0145855934812946	22.5862776922325	3
1314	449.57	260.28	1.022	5.11796292348925	11.1433934197083	314	0.028685000513212	0.028685000513212	22.6149626927457	3
1315	449.08	256.88	1.0161	5.08927792297604	11.1720784202215	315	-0.0262540682663293	0.0262540682663293	22.641216761012	3
1316	445.9	257.02	1.0215	5.11553199124236	11.1458243519552	316	0.00243093224688273	0.00243093224688273	22.6436476932589	3
1317	447.3	257.46	1.021	5.11310105899548	11.1482552842021	317	0.00729279674064465	0.00729279674064465	22.6509404899996	3
1318	445.41	257.56	1.0195	5.10580826225484	11.1555480809427	318	-0.0121546612344101	0.0121546612344101	22.663095151234	3
1319	446.93	259.58	1.022	5.11796292348925	11.1433934197083	319	-0.0165303392788001	0.0165303392788001	22.6796254905128	3
1320	456.06	255.52	1.0254	5.13449326276805	11.1268630804295	320	0.0311159327600947	0.0311159327600947	22.7107414232729	3
1321	455.98	256.73	1.019	5.10337733000795	11.1579790131896	321	-0.0121546612344119	0.0121546612344119	22.7228960845073	3
1322	452.87	256.32	1.0215	5.11553199124236	11.1458243519552	322	-0.00680661029127094	0.00680661029127094	22.7297026947985	3
1323	455.51	248.9	1.0229	5.12233860153363	11.1390177416639	323	0.00194474579750548	0.00194474579750548	22.7316474405961	3
1324	454.7	242.8	1.0225	5.12039385573613	11.1409624874614	324	0	0	22.7316474405961	3
1325	457.07	245.65	1.0225	5.12039385573613	11.1409624874614	325	0.0189612715256828	0.0189612715256828	22.7506087121217	3
1326	456.79	254.94	1.0186	5.10143258421045	11.1599237589871	326	-0.0140994070319174	0.0140994070319174	22.7647081191537	3
1327	450.97	252.38	1.0215	5.11553199124236	11.1458243519552	327	0.00486186449376547	0.00486186449376547	22.7695699836474	3
1328	452.24	266.64	1.0205	5.1106701267486	11.150686216449	328	0	0	22.7695699836474	3
1329	448.21	259.62	1.0205	5.1106701267486	11.150686216449	329	-0.00972372898753093	0.00972372898753093	22.7792937126349	3
1330	439.71	263.8	1.0225	5.12039385573613	11.1409624874614	330	0.0072927967406482	0.0072927967406482	22.7865865093756	3
1331	440.31	263.63	1.021	5.11310105899548	11.1482552842021	331	-0.047646272038893	0.047646272038893	22.8342327814145	3
1332	436.68	266.05	1.0308	5.16074733103437	11.1006090121632	332	0.0525081365326567	0.0525081365326567	22.8867409179471	3
1333	435.79	272.69	1.02	5.10823919450172	11.1531171486958	333	-0.204198308738111	0.204198308738111	23.0909392266853	3
1334	426.02	276.75	1.062	5.31243750323983	10.9489188399577	334	0.11376762915409	0.11376762915409	23.2047068558393	3
1335	432.03	267.89	1.0386	5.19866987408574	11.0626864691118	335	0.111822883356584	0.111822883356584	23.3165297391959	3
1336	440.61	276.28	1.0156	5.08684699072915	11.1745093524684	336	-0.0238231360194447	0.0238231360194447	23.3403528752154	3
1337	434.91	274.73	1.0205	5.1106701267486	11.150686216449	337	-0.0189612715256828	0.0189612715256828	23.3593141467411	3
1338	435.09	269.8	1.0244	5.12963139827428	11.1317249449233	338	-0.0403534752982466	0.0403534752982466	23.3996676220393	3
1339	433.92	268.84	1.0327	5.16998487357253	11.091371469625	339	0.0140994070319174	0.0140994070319174	23.4137670290712	3
1340	437.82	260.01	1.0298	5.15588546654061	11.1054708766569	340	0.0452153397920121	0.0452153397920121	23.4589823688632	3
1341	445.94	261.14	1.0205	5.1106701267486	11.150686216449	341	0	0	23.4589823688632	3
1342	443.08	269.83	1.0205	5.1106701267486	11.150686216449	342	-0.00972372898753093	0.00972372898753093	23.4687060978508	3
1343	460.77	273.99	1.0225	5.12039385573613	11.1409624874614	343	0.0072927967406482	0.0072927967406482	23.4759988945914	3
1344	453.61	273.18	1.021	5.11310105899548	11.1482552842021	344	0.00486186449376369	0.00486186449376369	23.4808607590852	3
1345	461.26	277.36	1.02	5.10823919450172	11.1531171486958	345	-0.00729279674064642	0.00729279674064642	23.4881535558258	3
1346	446.03	275.96	1.0215	5.11553199124236	11.1458243519552	346	0.00243093224688273	0.00243093224688273	23.4905844880727	3
1347	442.75	277.12	1.021	5.11310105899548	11.1482552842021	347	0.0262540682663275	0.0262540682663275	23.516838556339	3
1348	442.88	274.06	1.0156	5.08684699072915	11.1745093524684	348	-0.0213922037725638	0.0213922037725638	23.5382307601116	3
1349	459.33	273.4	1.02	5.10823919450172	11.1531171486958	349	-0.00972372898752916	0.00972372898752916	23.5479544890991	3
1350	458.37	267.64	1.022	5.11796292348925	11.1433934197083	350	0.0165303392788001	0.0165303392788001	23.5644848283779	3
1351	459.28	267.94	1.0186	5.10143258421045	11.1599237589871	351	-0.00194474579750548	0.00194474579750548	23.5664295741754	3
1352	459.48	247	1.019	5.10337733000795	11.1579790131896	352	-0.00729279674064642	0.00729279674064642	23.5737223709161	3
1353	454.64	240.65	1.0205	5.1106701267486	11.150686216449	353	-0.0140994070319191	0.0140994070319191	23.587821777948	3
1354	452.63	235.08	1.0234	5.12476953378052	11.136586809417	354	0.00923754253815368	0.00923754253815368	23.5970593204862	3
1355	462.42	232.47	1.0215	5.11553199124236	11.1458243519552	355	0.0140994070319174	0.0140994070319174	23.6111587275181	3
1356	470.79	231.04	1.0186	5.10143258421045	11.1599237589871	356	-0.0281988140638347	0.0281988140638347	23.6393575415819	3
1357	486.56	232.18	1.0244	5.12963139827428	11.1317249449233	357	0.0189612715256828	0.0189612715256828	23.6583188131076	3
1358	485.36	237	1.0205	5.1106701267486	11.150686216449	358	-0.00972372898753093	0.00972372898753093	23.6680425420951	3
1359	486.46	238.11	1.0225	5.12039385573613	11.1409624874614	359	0.0121546612344119	0.0121546612344119	23.6801972033295	3
1360	490.44	243.38	1.02	5.10823919450172	11.1531171486958	360	-0.0189612715256828	0.0189612715256828	23.6991584748552	3
1361	488.41	246.02	1.0239	5.1272004660274	11.1341558771702	361	0.0213922037725638	0.0213922037725638	23.7205506786278	3
1362	494.47	249.09	1.0195	5.10580826225484	11.1555480809427	362	0	0	23.7205506786278	3
1363	474.83	256.82	1.0195	5.10580826225484	11.1555480809427	363	-0.0189612715256811	0.0189612715256811	23.7395119501535	3
1364	468.92	254.01	1.0234	5.12476953378052	11.136586809417	364	0.00437567804438821	0.00437567804438821	23.7438876281978	3
1365	477.96	252.51	1.0225	5.12039385573613	11.1409624874614	365	0.0359777972538584	0.0359777972538584	23.7798654254517	3
1366	474.58	250.95	1.0151	5.08441605848227	11.1769402847153	366	-0.0311159327600929	0.0311159327600929	23.8109813582118	3
1367	465.29	257.3	1.0215	5.11553199124236	11.1458243519552	367	0.00729279674064642	0.00729279674064642	23.8182741549524	3
1368	461.76	265.5	1.02	5.10823919450172	11.1531171486958	368	-0.0379225430513639	0.0379225430513639	23.8561966980038	3
1369	464.57	275.51	1.0278	5.14616173755308	11.1151946056445	369	0.0379225430513639	0.0379225430513639	23.8941192410552	3
1370	462.01	279.64	1.02	5.10823919450172	11.1531171486958	370	0.0189612715256828	0.0189612715256828	23.9130805125809	3
1371	469.44	264.03	1.0161	5.08927792297604	11.1720784202215	371	-0.028685000513212	0.028685000513212	23.9417655130941	3
1372	484.6	267.64	1.022	5.11796292348925	11.1433934197083	372	0.0072927967406482	0.0072927967406482	23.9490583098347	3
1373	486.62	263.56	1.0205	5.1106701267486	11.150686216449	373	0.0189612715256811	0.0189612715256811	23.9680195813604	3
1374	479.41	258.62	1.0166	5.09170885522292	11.1696474879746	374	-0.0140994070319191	0.0140994070319191	23.9821189883923	3
1375	472.71	267.73	1.0195	5.10580826225484	11.1555480809427	375	0	0	23.9821189883923	3
1376	467.64	272.87	1.0195	5.10580826225484	11.1555480809427	376	0.00923754253815368	0.00923754253815368	23.9913565309305	3
1377	489.33	260.75	1.0176	5.09657071971668	11.1647856234809	377	-0.0281988140638347	0.0281988140638347	24.0195553449943	3
1378	490.74	249.2	1.0234	5.12476953378052	11.136586809417	378	0.025767881816952	0.025767881816952	24.0453232268113	3
1379	485.44	251.55	1.0181	5.09900165196356	11.162354691234	379	-0.0116684747850329	0.0116684747850329	24.0569917015963	3
1380	486.55	269.63	1.0205	5.1106701267486	11.150686216449	380	-0.00972372898753093	0.00972372898753093	24.0667154305838	3
1381	493.63	271.57	1.0225	5.12039385573613	11.1409624874614	381	0.00486186449376547	0.00486186449376547	24.0715772950776	3
1382	494.36	268.71	1.0215	5.11553199124236	11.1458243519552	382	0.00729279674064642	0.00729279674064642	24.0788700918182	3
1383	492.52	277.21	1.02	5.10823919450172	11.1531171486958	383	-0.00486186449376369	0.00486186449376369	24.083731956312	3
1384	483.33	274.71	1.021	5.11310105899548	11.1482552842021	384	0	0	24.083731956312	3
1385	477.76	274.78	1.021	5.11310105899548	11.1482552842021	385	0.0116684747850346	0.0116684747850346	24.095400431097	3
1386	478.25	279.73	1.0186	5.10143258421045	11.1599237589871	386	-0.0330606785576002	0.0330606785576002	24.1284611096546	3
1387	480.22	275.68	1.0254	5.13449326276805	11.1268630804295	387	0.0238231360194483	0.0238231360194483	24.1522842456741	3
1388	466.67	277.88	1.0205	5.1106701267486	11.150686216449	388	0.00486186449376191	0.00486186449376191	24.1571461101678	3
1389	473.4	275.05	1.0195	5.10580826225484	11.1555480809427	389	-0.0189612715256811	0.0189612715256811	24.1761073816935	3
1390	466.88	279.52	1.0234	5.12476953378052	11.136586809417	390	0.0165303392788001	0.0165303392788001	24.1926377209723	3
1391	458.11	266.68	1.02	5.10823919450172	11.1531171486958	391	0.00680661029127094	0.00680661029127094	24.1994443312636	3
1392	449.9	275.3	1.0186	5.10143258421045	11.1599237589871	392	-0.0330606785576002	0.0330606785576002	24.2325050098212	3
1393	443.5	276.95	1.0254	5.13449326276805	11.1268630804295	393	-0.173082375978016	0.173082375978016	24.4055873857992	3
1394	429.95	275.38	1.061	5.30757563874606	10.9537807044515	394	0.118629493647855	0.118629493647855	24.5242168794471	3
1395	419.53	263.29	1.0366	5.18894614509821	11.0724101980993	395	-0.481810771332066	0.481810771332066	25.0060276507791	3
1396	392.67	277.84	1.1357	5.67075691643027	10.5905994267673	396	-0.0238231360194465	0.0238231360194465	25.0298507867986	3
1397	391.99	278.19	1.1406	5.69458005244972	10.5667762907478	397	0.0807069505964897	0.0807069505964897	25.1105577373951	3
1398	399.19	275.63	1.124	5.61387310185323	10.6474832413443	398	-0.204198308738109	0.204198308738109	25.3147560461332	3
1399	390.71	275.16	1.166	5.81807141059134	10.4432849326062	399	0.261082123315154	0.261082123315154	25.5758381694483	3
1400	394.57	267.64	1.1123	5.55698928727618	10.7043670559214	400	-0.116198561400971	0.116198561400971	25.6920367308493	3
1401	403.72	259.71	1.1362	5.67318784867716	10.5881684945204	401	0.137590765173535	0.137590765173535	25.8296274960228	3
1402	408.94	260.29	1.1079	5.53559708350362	10.7257592596939	402	0.163844833439867	0.163844833439867	25.9934723294627	3
1403	414.26	251.9	1.0742	5.37175225006375	10.8896040931338	403	-0.0189612715256828	0.0189612715256828	26.0124336009884	3
1404	414.91	255.34	1.0781	5.39071352158944	10.8706428216081	404	-0.0452153397920085	0.0452153397920085	26.0576489407804	3
1405	408.74	252.6	1.0874	5.43592886138145	10.8254274818161	405	0.0617456790708069	0.0617456790708069	26.1193946198512	3
1406	415.34	261.44	1.0747	5.37418318231064	10.8871731608869	406	0.137590765173538	0.137590765173538	26.2569853850247	3
1407	426.86	274.41	1.0464	5.2365924171371	11.0247639260605	407	-0.0213922037725638	0.0213922037725638	26.2783775887973	3
1408	426.77	266.3	1.0508	5.25798462090966	11.0033717222879	408	-0.052021950083283	0.052021950083283	26.3303995388806	3
1409	417.08	268.67	1.0615	5.31000657099295	10.9513497722046	409	-0.201767376491226	0.201767376491226	26.5321669153718	3
1410	405.83	267.37	1.103	5.51177394748417	10.7495823957134	410	-0.047646272038893	0.047646272038893	26.5798131874107	3
1411	391.14	266.68	1.1128	5.55942021952307	10.7019361236745	411	-0.427357889001902	0.427357889001902	27.0071710764126	3
1412	383.29	272.03	1.2007	5.98677810852497	10.2745782346726	412	-0.0568838145770449	0.0568838145770449	27.0640548909897	3
1413	374.94	275.85	1.2124	6.04366192310201	10.2176944200955	413	0.0403534752982448	0.0403534752982448	27.1044083662879	3
1414	377.31	265.89	1.2041	6.00330844780377	10.2580478953938	414	-0.00243093224688096	0.00243093224688096	27.1068392985348	3
1415	371.02	247.31	1.2046	6.00573938005065	10.2556169631469	415	-0.218297715770028	0.218297715770028	27.3251370143048	3
1416	357.38	260.16	1.2495	6.22403709582068	10.0373192473769	416	0.1755133082249	0.1755133082249	27.5006503225297	3
1417	361.54	262.65	1.2134	6.04852378759578	10.2128325556018	417	-0.125922290388502	0.125922290388502	27.6265726129182	3
1418	363.78	269.17	1.2393	6.17444607798428	10.0869102652133	418	0.125922290388502	0.125922290388502	27.7524949033067	3
1419	374.18	272.3	1.2134	6.04852378759578	10.2128325556018	419	0.372905006671738	0.372905006671738	28.1253999099784	3
1420	390.23	277.85	1.1367	5.67561878092404	10.5857375622735	420	-0.375335938918621	0.375335938918621	28.5007358488971	3
1421	373.53	275.09	1.2139	6.05095471984266	10.2104016233549	421	-0.251358394327626	0.251358394327626	28.7520942432247	3
1422	339.31	273.41	1.2656	6.30231311417029	9.95904322902727	422	0.108905764660324	0.108905764660324	28.861000007885	3
1423	335.36	274.66	1.2432	6.19340734950996	10.0679489936876	423	-0.189612715256816	0.189612715256816	29.0506127231418	3
1424	332.85	271.62	1.2822	6.38302006476678	9.87833627843077	424	-0.0855688150902569	0.0855688150902569	29.1361815382321	3
1425	324.47	255.32	1.2998	6.46858887985703	9.79276746334052	425	0.0495910178363985	0.0495910178363985	29.1857725560685	3
1426	327.18	256.96	1.2896	6.41899786202063	9.84235848117692	426	-0.0165303392787983	0.0165303392787983	29.2023028953473	3
1427	321.33	257.24	1.293	6.43552820129943	9.82582814189812	427	-0.0427844075451276	0.0427844075451276	29.2450873028924	3
1428	323.08	262.84	1.3018	6.47831260884456	9.78304373435299	428	0.282474327087719	0.282474327087719	29.5275616299801	3
1429	330.58	261.08	1.2437	6.19583828175684	10.0655180614407	429	0.0549390687795395	0.0549390687795395	29.5825006987597	3
1430	348.17	274.92	1.2324	6.1408992129773	10.1204571302202	430	-0.223159580263793	0.223159580263793	29.8056602790235	3
1431	341.66	264.61	1.2783	6.3640587932411	9.89729754995646	431	-0.0189612715256811	0.0189612715256811	29.8246215505491	3
1432	340.11	268.54	1.2822	6.38302006476678	9.87833627843077	432	0.0495910178363985	0.0495910178363985	29.8742125683855	3
1433	335.65	260.27	1.272	6.33342904693038	9.92792729626717	433	0.0452153397920103	0.0452153397920103	29.9194279081776	3
1434	341.08	274.61	1.2627	6.28821370713837	9.97314263605918	434	-0.0617456790708104	0.0617456790708104	29.9811735872484	3
1435	337.92	271.73	1.2754	6.34995938620918	9.91139695698837	435	-0.185237037212428	0.185237037212428	30.1664106244608	3
1436	323.93	275.8	1.3135	6.53519642342161	9.72615991977595	436	0.0145855934812928	0.0145855934812928	30.1809962179421	3
1437	316.39	263.93	1.3105	6.52061082994031	9.74074551325724	437	-0.0359777972538566	0.0359777972538566	30.2169740151959	3
1438	318.53	261.77	1.3179	6.55658862719417	9.70476771600338	438	0.206629240984991	0.206629240984991	30.4236032561809	3
1439	334.37	270.76	1.2754	6.34995938620918	9.91139695698837	439	-0.0807069505964897	0.0807069505964897	30.5043102067774	3
1440	327.69	270.21	1.292	6.43066633680567	9.83069000639188	440	0.218297715770026	0.218297715770026	30.7226079225475	3
1441	329.15	261.28	1.2471	6.21236862103564	10.0489877221619	441	-0.0447291533426331	0.0447291533426331	30.7673370758901	3
1442	327.92	260.43	1.2563	6.25709777437828	10.0042585688193	442	-0.0641766113176931	0.0641766113176931	30.8315136872078	3
1443	326.25	260.63	1.2695	6.32127438569597	9.94008195750158	443	-0.209060173231874	0.209060173231874	31.0405738604397	3
1444	317.57	267.76	1.3125	6.53033455892784	9.73102178426971	444	0.140021697420417	0.140021697420417	31.1805955578601	3
1445	323.72	256.73	1.2837	6.39031286150742	9.87104348169013	445	0.00972372898753093	0.00972372898753093	31.1903192868476	3
1446	337.47	254.47	1.2817	6.3805891325199	9.88076721067766	446	0.0471600855895158	0.0471600855895158	31.2374793724371	3
1447	338.61	266.36	1.272	6.33342904693038	9.92792729626717	447	0.123491358141619	0.123491358141619	31.3609707305787	3
1448	353.08	271.4	1.2466	6.20993768878876	10.0514186544088	448	0.0452153397920085	0.0452153397920085	31.4061860703707	3
1449	361.14	271.82	1.2373	6.16472234899675	10.0966339942008	449	0.113767629154092	0.113767629154092	31.5199536995248	3
1450	365.7	279.58	1.2139	6.05095471984266	10.2104016233549	450	0.0170165257281756	0.0170165257281756	31.536970225253	3
1451	367.95	275.94	1.2104	6.03393819411448	10.2274181490831	451	-0.149745426407948	0.149745426407948	31.686715651661	3
1452	362.56	273.98	1.2412	6.18368362052243	10.0776727226751	452	-0.00972372898752916	0.00972372898752916	31.6964393806485	3
1453	356.02	269.1	1.2432	6.19340734950996	10.0679489936876	453	0.251844580777004	0.251844580777004	31.9482839614255	3
1454	383.86	257.63	1.1914	5.94156276873296	10.3197935744646	454	0.00486186449376547	0.00486186449376547	31.9531458259193	3
1455	383.64	258.82	1.1904	5.93670090423919	10.3246554389584	455	-0.133215087129148	0.133215087129148	32.0863609130484	3
1456	377.95	258.17	1.2178	6.06991599136834	10.1914403518292	456	-0.00486186449376547	0.00486186449376547	32.0912227775422	3
1457	362.17	263.52	1.2188	6.07477785586211	10.1865784873354	457	-0.135159832926654	0.135159832926654	32.2263826104688	3
1458	355.91	260.11	1.2466	6.20993768878876	10.0514186544088	458	0.377766871165504	0.377766871165504	32.6041494816343	3
1459	386.01	257.07	1.1689	5.83217081762326	10.4291855255743	459	-0.0145855934812928	0.0145855934812928	32.6187350751156	3
1460	385.49	261.46	1.1719	5.84675641110455	10.414599932093	460	-0.1920436475037	0.1920436475037	32.8107787226193	3
1461	377.81	268.23	1.2114	6.03880005860825	10.2225562845893	461	0.154121104452337	0.154121104452337	32.9648998270717	3
1462	382.58	265.6	1.1797	5.88467895415591	10.3766773890416	462	-0.173082375978018	0.173082375978018	33.1379822030497	3
1463	376.5	262.93	1.2153	6.05776133013393	10.2035950130636	463	0.0661213571151986	0.0661213571151986	33.2041035601649	3
1464	369.18	276	1.2017	5.99163997301873	10.2697163701788	464	-0.220728648016911	0.220728648016911	33.4248322081818	3
1465	360.76	267.51	1.2471	6.21236862103564	10.0489877221619	465	0.157038223148595	0.157038223148595	33.5818704313304	3
1466	361.23	251.44	1.2148	6.05533039788705	10.2060259453105	466	0.170651443731135	0.170651443731135	33.7525218750615	3
1467	366.56	251.71	1.1797	5.88467895415591	10.3766773890416	467	-0.00243093224688096	0.00243093224688096	33.7549528073084	3
1468	366.31	254.45	1.1802	5.88710988640279	10.3742464567948	468	-0.0875135608877624	0.0875135608877624	33.8424663681962	3
1469	362.84	254.21	1.1982	5.97462344729056	10.286732895907	469	-0.199822630693722	0.199822630693722	34.0422889988899	3
1470	356.53	265.61	1.2393	6.17444607798428	10.0869102652133	470	-0.0379225430513639	0.0379225430513639	34.0802115419412	3
1471	359.11	259.75	1.2471	6.21236862103564	10.0489877221619	471	0.0500772042857758	0.0500772042857758	34.130288746227	3
1472	362.21	265.29	1.2368	6.16229141674987	10.0990649264477	472	-0.047646272038893	0.047646272038893	34.1779350182659	3
1473	359.86	257.95	1.2466	6.20993768878876	10.0514186544088	473	0.128353222635383	0.128353222635383	34.3062882409013	3
1474	364.67	259.15	1.2202	6.08158446615338	10.1797718770442	474	-0.294628988322129	0.294628988322129	34.6009172292234	3
1475	351.69	233.58	1.2808	6.37621345447551	9.88514288872205	475	0.292198056075248	0.292198056075248	34.8931152852987	3
1476	351.17	246.23	1.2207	6.08401539840026	10.1773409447973	476	-0.294628988322131	0.294628988322131	35.1877442736208	3
1477	350.35	237.18	1.2813	6.37864438672239	9.88271195647516	477	-0.0330606785576002	0.0330606785576002	35.2208049521784	3
1478	345.55	232.98	1.2881	6.41170506527999	9.84965127791756	478	-0.0213922037725638	0.0213922037725638	35.242197155951	3
1479	347.78	231.07	1.2925	6.43309726905255	9.828259074145	479	0.0238231360194483	0.0238231360194483	35.2660202919704	3
1480	332.02	231.64	1.2876	6.40927413303311	9.85208221016445	480	0.00729279674064642	0.00729279674064642	35.2733130887111	3
1481	346.73	237.4	1.2861	6.40198133629246	9.85937500690509	481	-0.0452153397920121	0.0452153397920121	35.3185284285031	3
1482	333.66	246.43	1.2954	6.44719667608447	9.81415966711308	482	-0.0213922037725638	0.0213922037725638	35.3399206322756	3
1483	332.73	248	1.2998	6.46858887985703	9.79276746334052	483	0.0831378828433742	0.0831378828433742	35.423058515119	3
1484	340.21	235.43	1.2827	6.38545099701366	9.87590534618389	484	0.0238231360194465	0.0238231360194465	35.4468816511385	3
1485	345.84	243.64	1.2778	6.36162786099421	9.89972848220334	485	0.0544528823301622	0.0544528823301622	35.5013345334686	3
1486	350.6	240.37	1.2666	6.30717497866405	9.9541813645335	486	-0.0330606785575984	0.0330606785575984	35.5343952120262	3
1487	357.47	241.94	1.2734	6.34023565722165	9.9211206859759	487	0.253789326574507	0.253789326574507	35.7881845386007	3
1488	355.97	245.78	1.2212	6.08644633064714	10.1749100125504	488	-0.201767376491226	0.201767376491226	35.989951915092	3
1489	352.98	242.28	1.2627	6.28821370713837	9.97314263605918	489	-0.0306297463107157	0.0306297463107157	36.0205816614027	3
1490	358.94	235.76	1.269	6.31884345344908	9.94251288974847	490	0.0661213571151968	0.0661213571151968	36.0867030185179	3
1491	371.08	233.76	1.2554	6.25272209633389	10.0086342468637	491	0.00486186449376547	0.00486186449376547	36.0915648830116	3
1492	370.91	230.47	1.2544	6.24786023184012	10.0134961113574	492	-0.0354916108044829	0.0354916108044829	36.1270564938161	3
1493	366.97	230.78	1.2617	6.2833518426446	9.97800450055295	493	-0.0354916108044794	0.0354916108044794	36.1625481046206	3
1494	363.7	231.71	1.269	6.31884345344908	9.94251288974847	494	-0.047646272038893	0.047646272038893	36.2101943766595	3
1495	354.21	237.89	1.2788	6.36648972548798	9.89486661770957	495	0.106961018862819	0.106961018862819	36.3171553955223	3
1496	347.38	250.61	1.2568	6.25952870662516	10.0018276365724	496	0.0593147468239277	0.0593147468239277	36.3764701423462	3
1497	338.08	251.75	1.2446	6.20021395980123	10.0611423833963	497	-0.209060173231874	0.209060173231874	36.5855303155781	3
1498	340.77	251.16	1.2876	6.40927413303311	9.85208221016445	498	0.0996682221221725	0.0996682221221725	36.6851985377003	3
1499	334.71	249.89	1.2671	6.30960591091093	9.95175043228662	499	-0.109391951109703	0.109391951109703	36.79459048881	3
1500	341.33	250.27	1.2896	6.41899786202063	9.84235848117692	500	NA	NA	NA	3
