# Supplementary material for: Assessment of crusting effects on interrill erosion by laser scanning
Source: PeerJ. 2020 Jan 31;8:e8487. doi: 10.7717/peerj.8487 (PMC6996510; doi:10.7717/peerj.8487)
Supplement: Data S1 — Each has two transects and four subplots. [file peerj-08-8487-s001.zip › raw data for uploading/cs5plotd.txt]

x	y	z	cal	h	code	deltah	absh	cumsumh	number
1	268.71	456.45	1.021	5.11310105899548	11.1268630804295	1	0.00243093224688273	0.00243093224688273	0.00243093224688273	1
2	257.1	447.22	1.0205	5.1106701267486	11.1292940126764	2	-0.0262540682663293	0.0262540682663293	0.028685000513212	1
3	260.65	440.64	1.0259	5.13692419501493	11.1030399444101	3	-0.0262540682663293	0.0262540682663293	0.0549390687795412	1
4	264.04	436.67	1.0313	5.16317826328126	11.0767858761437	4	0.0427844075451276	0.0427844075451276	0.0977234763246688	1
5	270.35	443.64	1.0225	5.12039385573613	11.1195702836889	5	-0.00680661029127094	0.00680661029127094	0.10453008661594	1
6	266.65	454.69	1.0239	5.1272004660274	11.1127636733976	6	0.0213922037725638	0.0213922037725638	0.125922290388504	1
7	277.33	456.31	1.0195	5.10580826225484	11.1341558771702	7	-0.00729279674064465	0.00729279674064465	0.133215087129148	1
8	271.75	436.92	1.021	5.11310105899548	11.1268630804295	8	0.00729279674064465	0.00729279674064465	0.140507883869793	1
9	269.89	441.33	1.0195	5.10580826225484	11.1341558771702	9	-0.0189612715256811	0.0189612715256811	0.159469155395474	1
10	273.04	463.66	1.0234	5.12476953378052	11.1151946056445	10	-0.0189612715256811	0.0189612715256811	0.178430426921155	1
11	271.5	468.61	1.0273	5.1437308053062	11.0962333341188	11	0.0330606785576002	0.0330606785576002	0.211491105478755	1
12	279.8	471.33	1.0205	5.1106701267486	11.1292940126764	12	0.0092375425381519	0.0092375425381519	0.220728648016907	1
13	277.64	467.56	1.0186	5.10143258421045	11.1385315552145	13	-0.0116684747850346	0.0116684747850346	0.232397122801942	1
14	276.75	466.02	1.021	5.11310105899548	11.1268630804295	14	0.00729279674064465	0.00729279674064465	0.239689919542586	1
15	269.86	469	1.0195	5.10580826225484	11.1341558771702	15	-0.00972372898752738	0.00972372898752738	0.249413648530114	1
16	271.7	484.88	1.0215	5.11553199124236	11.1244321481826	16	0.0165303392787983	0.0165303392787983	0.265943987808912	1
17	267.61	494.38	1.0181	5.09900165196356	11.1409624874614	17	-0.0427844075451276	0.0427844075451276	0.30872839535404	1
18	277.87	489.55	1.0269	5.14178605950869	11.0981780799163	18	0.0262540682663293	0.0262540682663293	0.334982463620369	1
19	278.1	483.33	1.0215	5.11553199124236	11.1244321481826	19	-0.0165303392787983	0.0165303392787983	0.351512802899167	1
20	275.6	471.83	1.0249	5.13206233052116	11.1079018089038	20	0.0165303392787983	0.0165303392787983	0.368043142177966	1
21	275.39	489.73	1.0215	5.11553199124236	11.1244321481826	21	0.0140994070319174	0.0140994070319174	0.382142549209883	1
22	267.47	494.32	1.0186	5.10143258421045	11.1385315552145	22	-0.0140994070319174	0.0140994070319174	0.3962419562418	1
23	248.79	487.63	1.0215	5.11553199124236	11.1244321481826	23	0.00243093224688273	0.00243093224688273	0.398672888488683	1
24	241.9	468.98	1.021	5.11310105899548	11.1268630804295	24	0	0	0.398672888488683	1
25	244.91	477.41	1.021	5.11310105899548	11.1268630804295	25	-0.0072927967406482	0.0072927967406482	0.405965685229331	1
26	254.34	469.94	1.0225	5.12039385573613	11.1195702836889	26	0.00972372898753093	0.00972372898753093	0.415689414216862	1
27	243.35	461.6	1.0205	5.1106701267486	11.1292940126764	27	0.0092375425381519	0.0092375425381519	0.424926956755014	1
28	243.41	459.66	1.0186	5.10143258421045	11.1385315552145	28	-0.0140994070319174	0.0140994070319174	0.439026363786931	1
29	246.17	462.91	1.0215	5.11553199124236	11.1244321481826	29	-0.0189612715256828	0.0189612715256828	0.457987635312614	1
30	249.85	471.58	1.0254	5.13449326276805	11.1054708766569	30	0.0238231360194483	0.0238231360194483	0.481810771332063	1
31	250.16	470.76	1.0205	5.1106701267486	11.1292940126764	31	-0.00486186449376547	0.00486186449376547	0.486672635825828	1
32	240.93	475.31	1.0215	5.11553199124236	11.1244321481826	32	0.00729279674064642	0.00729279674064642	0.493965432566474	1
33	242.24	478.21	1.02	5.10823919450172	11.1317249449233	33	-0.00729279674064642	0.00729279674064642	0.501258229307121	1
34	235.62	485.62	1.0215	5.11553199124236	11.1244321481826	34	0.00486186449376547	0.00486186449376547	0.506120093800886	1
35	267.02	493.76	1.0205	5.1106701267486	11.1292940126764	35	-0.00486186449376547	0.00486186449376547	0.510981958294652	1
36	257.23	486.65	1.0215	5.11553199124236	11.1244321481826	36	0.0140994070319174	0.0140994070319174	0.525081365326569	1
37	240	485.01	1.0186	5.10143258421045	11.1385315552145	37	-0.00680661029127094	0.00680661029127094	0.53188797561784	1
38	237.42	487.33	1.02	5.10823919450172	11.1317249449233	38	0.00243093224688096	0.00243093224688096	0.534318907864721	1
39	259.55	485.68	1.0195	5.10580826225484	11.1341558771702	39	-0.0121546612344101	0.0121546612344101	0.546473569099131	1
40	249.4	460.04	1.022	5.11796292348925	11.1220012159357	40	-0.00243093224688273	0.00243093224688273	0.548904501346014	1
41	249.5	449.91	1.0225	5.12039385573613	11.1195702836889	41	0.00972372898753093	0.00972372898753093	0.558628230333545	1
42	256.55	455.51	1.0205	5.1106701267486	11.1292940126764	42	-0.0262540682663293	0.0262540682663293	0.584882298599874	1
43	274.75	462.02	1.0259	5.13692419501493	11.1030399444101	43	0.0189612715256811	0.0189612715256811	0.603843570125555	1
44	274.24	458.39	1.022	5.11796292348925	11.1220012159357	44	0.0072927967406482	0.0072927967406482	0.611136366866203	1
45	272.28	463.44	1.0205	5.1106701267486	11.1292940126764	45	0.00729279674064642	0.00729279674064642	0.61842916360685	1
46	261.17	462.69	1.019	5.10337733000795	11.136586809417	46	-0.0189612715256828	0.0189612715256828	0.637390435132533	1
47	262.33	470.24	1.0229	5.12233860153363	11.1176255378914	47	0.0233369495700693	0.0233369495700693	0.660727384702602	1
48	268.43	474.94	1.0181	5.09900165196356	11.1409624874614	48	-0.025767881816952	0.025767881816952	0.686495266519554	1
49	274.67	475.45	1.0234	5.12476953378052	11.1151946056445	49	0.00243093224688273	0.00243093224688273	0.688926198766437	1
50	277.78	480.51	1.0229	5.12233860153363	11.1176255378914	50	0.0116684747850364	0.0116684747850364	0.700594673551473	1
51	269.19	477.04	1.0205	5.1106701267486	11.1292940126764	51	-0.0311159327600947	0.0311159327600947	0.731710606311568	1
52	264.21	492.99	1.0269	5.14178605950869	11.0981780799163	52	0.0311159327600947	0.0311159327600947	0.762826539071662	1
53	263.4	491.19	1.0205	5.1106701267486	11.1292940126764	53	-0.00243093224688273	0.00243093224688273	0.765257471318545	1
54	263.39	492.79	1.021	5.11310105899548	11.1268630804295	54	0.00243093224688273	0.00243093224688273	0.767688403565428	1
55	268.24	486.1	1.0205	5.1106701267486	11.1292940126764	55	-0.00243093224688273	0.00243093224688273	0.770119335812311	1
56	276.08	487.02	1.021	5.11310105899548	11.1268630804295	56	-0.00243093224688273	0.00243093224688273	0.772550268059193	1
57	273.43	490.62	1.0215	5.11553199124236	11.1244321481826	57	0.00243093224688273	0.00243093224688273	0.774981200306076	1
58	260.28	489.22	1.021	5.11310105899548	11.1268630804295	58	0	0	0.774981200306076	1
59	251.88	484.42	1.021	5.11310105899548	11.1268630804295	59	0.00486186449376369	0.00486186449376369	0.77984306479984	1
60	255.39	481.79	1.02	5.10823919450172	11.1317249449233	60	-0.0189612715256828	0.0189612715256828	0.798804336325523	1
61	250.68	487.83	1.0239	5.1272004660274	11.1127636733976	61	0.0257678818169538	0.0257678818169538	0.824572218142476	1
62	246.83	489.49	1.0186	5.10143258421045	11.1385315552145	62	-0.0257678818169538	0.0257678818169538	0.85034009995943	1
63	251.41	481.78	1.0239	5.1272004660274	11.1127636733976	63	0.0213922037725638	0.0213922037725638	0.871732303731994	1
64	259.72	481.23	1.0195	5.10580826225484	11.1341558771702	64	-0.00729279674064465	0.00729279674064465	0.879025100472639	1
65	271.29	481.98	1.021	5.11310105899548	11.1268630804295	65	-0.00243093224688273	0.00243093224688273	0.881456032719521	1
66	264.24	475.2	1.0215	5.11553199124236	11.1244321481826	66	-0.00243093224688273	0.00243093224688273	0.883886964966404	1
67	258.17	474.95	1.022	5.11796292348925	11.1220012159357	67	-0.0116684747850346	0.0116684747850346	0.895555439751439	1
68	262.37	480.32	1.0244	5.12963139827428	11.1103327411507	68	0.0281988140638347	0.0281988140638347	0.923754253815273	1
69	272.15	471.41	1.0186	5.10143258421045	11.1385315552145	69	-0.023336949570071	0.023336949570071	0.947091203385344	1
70	270.01	470.87	1.0234	5.12476953378052	11.1151946056445	70	0.0165303392788001	0.0165303392788001	0.963621542664145	1
71	267.3	472.52	1.02	5.10823919450172	11.1317249449233	71	-0.00243093224688096	0.00243093224688096	0.966052474911026	1
72	264.91	490.18	1.0205	5.1106701267486	11.1292940126764	72	-0.00486186449376547	0.00486186449376547	0.970914339404791	1
73	243.12	488.28	1.0215	5.11553199124236	11.1244321481826	73	-0.0165303392787983	0.0165303392787983	0.987444678683589	1
74	230.09	494.07	1.0249	5.13206233052116	11.1079018089038	74	-0.0072927967406482	0.0072927967406482	0.994737475424238	1
75	231.51	483.11	1.0264	5.13935512726181	11.1006090121632	75	0.0189612715256811	0.0189612715256811	1.01369874694992	1
76	255.53	473.58	1.0225	5.12039385573613	11.1195702836889	76	0.0145855934812928	0.0145855934812928	1.02828434043121	1
77	235.13	463.66	1.0195	5.10580826225484	11.1341558771702	77	0.0140994070319191	0.0140994070319191	1.04238374746313	1
78	236.95	455.61	1.0166	5.09170885522292	11.1482552842021	78	-0.0072927967406482	0.0072927967406482	1.04967654420378	1
79	232.19	475.64	1.0181	5.09900165196356	11.1409624874614	79	-0.0165303392787983	0.0165303392787983	1.06620688348258	1
80	232.82	489.6	1.0215	5.11553199124236	11.1244321481826	80	-0.00923754253815368	0.00923754253815368	1.07544442602073	1
81	232.49	484.5	1.0234	5.12476953378052	11.1151946056445	81	-0.0170165257281756	0.0170165257281756	1.09246095174891	1
82	245.22	489.14	1.0269	5.14178605950869	11.0981780799163	82	0.0427844075451276	0.0427844075451276	1.13524535929403	1
83	239.48	486.27	1.0181	5.09900165196356	11.1409624874614	83	-0.025767881816952	0.025767881816952	1.16101324111099	1
84	246.16	484.72	1.0234	5.12476953378052	11.1151946056445	84	0.0189612715256811	0.0189612715256811	1.17997451263667	1
85	247.42	483.97	1.0195	5.10580826225484	11.1341558771702	85	-0.00243093224688096	0.00243093224688096	1.18240544488355	1
86	237.75	479.5	1.02	5.10823919450172	11.1317249449233	86	0.00680661029127094	0.00680661029127094	1.18921205517482	1
87	243.15	478.6	1.0186	5.10143258421045	11.1385315552145	87	-0.00680661029127094	0.00680661029127094	1.19601866546609	1
88	235.33	470.03	1.02	5.10823919450172	11.1317249449233	88	-0.00486186449376369	0.00486186449376369	1.20088052995985	1
89	253.57	471.37	1.021	5.11310105899548	11.1268630804295	89	-0.00486186449376547	0.00486186449376547	1.20574239445362	1
90	261.38	476.22	1.022	5.11796292348925	11.1220012159357	90	0.00243093224688273	0.00243093224688273	1.2081733267005	1
91	263.38	488.77	1.0215	5.11553199124236	11.1244321481826	91	0	0	1.2081733267005	1
92	271.33	484.32	1.0215	5.11553199124236	11.1244321481826	92	0.00972372898752738	0.00972372898752738	1.21789705568803	1
93	260.98	448.56	1.0195	5.10580826225484	11.1341558771702	93	-0.0213922037725638	0.0213922037725638	1.23928925946059	1
94	263.86	451.41	1.0239	5.1272004660274	11.1127636733976	94	0.0116684747850364	0.0116684747850364	1.25095773424563	1
95	263.37	449.02	1.0215	5.11553199124236	11.1244321481826	95	0.0165303392787983	0.0165303392787983	1.26748807352443	1
96	256.54	434.51	1.0181	5.09900165196356	11.1409624874614	96	-0.0306297463107157	0.0306297463107157	1.29811781983514	1
97	267.61	438.77	1.0244	5.12963139827428	11.1103327411507	97	-0.235314241498203	0.235314241498203	1.53343206133335	1
98	266.77	421.53	1.0728	5.36494563977248	10.8750184996525	98	-0.121060425894736	0.121060425894736	1.65449248722808	1
99	257.88	418.85	1.0977	5.48600606566722	10.7539580737578	99	0.159469155395476	0.159469155395476	1.81396164262356	1
100	255.46	423.42	1.0649	5.32653691027174	10.9134272291532	100	0.218297715770028	0.218297715770028	2.03225935839359	1
101	258.85	437.08	1.02	5.10823919450172	11.1317249449233	101	0.00680661029127094	0.00680661029127094	2.03906596868486	1
102	255.78	434.93	1.0186	5.10143258421045	11.1385315552145	102	0.00729279674064642	0.00729279674064642	2.0463587654255	1
103	259.02	424.68	1.0171	5.0941397874698	11.1458243519552	103	-0.0116684747850364	0.0116684747850364	2.05802724021054	1
104	259.74	425.17	1.0195	5.10580826225484	11.1341558771702	104	-0.527026111124073	0.527026111124073	2.58505335133461	1
105	268.71	405.9	1.1279	5.63283437337891	10.6071297660461	105	0.234828055048826	0.234828055048826	2.81988140638344	1
106	267.33	412.12	1.0796	5.39800631833008	10.8419578210949	106	0.161413901192983	0.161413901192983	2.98129530757642	1
107	272.25	421.17	1.0464	5.2365924171371	11.0033717222879	107	-0.415203227767492	0.415203227767492	3.39649853534391	1
108	272.65	408.37	1.1318	5.65179564490459	10.5881684945204	108	-0.0549390687795395	0.0549390687795395	3.45143760412345	1
109	271.04	407.74	1.1431	5.70673471368413	10.5332294257409	109	0.311159327600929	0.311159327600929	3.76259693172438	1
110	266.61	407.78	1.0791	5.3955753860832	10.8443887533418	110	0.0262540682663293	0.0262540682663293	3.78885099999071	1
111	261.42	413.28	1.0737	5.36932131781687	10.8706428216081	111	0.025767881816952	0.025767881816952	3.81461888180766	1
112	267.62	414.22	1.0684	5.34355343599992	10.8964107034251	112	-0.764285098419785	0.764285098419785	4.57890398022745	1
113	274.9	387.76	1.2256	6.10783853441971	10.1321256050053	113	0.456042889515114	0.456042889515114	5.03494686974256	1
114	278.48	391.03	1.1318	5.65179564490459	10.5881684945204	114	-0.0763312725521033	0.0763312725521033	5.11127814229467	1
115	270.68	376.98	1.1475	5.72812691745669	10.5118372219683	115	0.21392203772564	0.21392203772564	5.32520018002031	1
116	267.4	374.45	1.1035	5.51420487973106	10.7257592596939	116	-0.237258987295709	0.237258987295709	5.56245916731602	1
117	270.53	369.84	1.1523	5.75146386702677	10.4885002723982	117	-0.301921785062778	0.301921785062778	5.86438095237879	1
118	258.94	345.64	1.2144	6.05338565208954	10.1865784873354	118	0.0525081365326567	0.0525081365326567	5.91688908891145	1
119	271.61	336.46	1.2036	6.00087751555689	10.2390866238681	119	-0.261082123315155	0.261082123315155	6.17797121222661	1
120	274.8	324.07	1.2573	6.26195963887204	9.97800450055295	120	0.175513308224899	0.175513308224899	6.3534845204515	1
121	268.17	330.88	1.2212	6.08644633064714	10.1535178087778	121	-0.0568838145770449	0.0568838145770449	6.41036833502855	1
122	259.27	347.38	1.2329	6.14333014522419	10.0966339942008	122	0.34422000615853	0.34422000615853	6.75458834118708	1
123	250.56	358.76	1.1621	5.79911013906566	10.4408540003593	123	0.00729279674064642	0.00729279674064642	6.76188113792773	1
124	252.14	364.58	1.1606	5.79181734232501	10.4481467971	124	-0.377766871165502	0.377766871165502	7.13964800909323	1
125	251.86	367.97	1.2383	6.16958421349051	10.0703799259345	125	0.292198056075247	0.292198056075247	7.43184606516847	1
126	257.55	361.17	1.1782	5.87738615741527	10.3625779820097	126	-0.0714694080583378	0.0714694080583378	7.50331547322681	1
127	251.9	366.98	1.1929	5.9488555654736	10.2911085739514	127	0.102099154369055	0.102099154369055	7.60541462759587	1
128	253.79	376.71	1.1719	5.84675641110455	10.3932077283204	128	0.0666075435645741	0.0666075435645741	7.67202217116044	1
129	259.71	379.72	1.1582	5.78014886753997	10.459815271885	129	-0.00972372898752916	0.00972372898752916	7.68174590014797	1
130	262.21	377.33	1.1602	5.7898725965275	10.4500915428975	130	0.0525081365326567	0.0525081365326567	7.73425403668063	1
131	261.93	389.82	1.1494	5.73736445999485	10.5025996794301	131	-0.0525081365326567	0.0525081365326567	7.78676217321328	1
132	264.34	383.42	1.1602	5.7898725965275	10.4500915428975	132	0.0879997473371379	0.0879997473371379	7.87476192055042	1
133	279.37	360.71	1.1421	5.70187284919037	10.5380912902346	133	0.0140994070319174	0.0140994070319174	7.88886132758234	1
134	273.25	359	1.1392	5.68777344215845	10.5521906972665	134	-0.355888480943564	0.355888480943564	8.2447498085259	1
135	265.34	355.64	1.2124	6.04366192310201	10.196302216323	135	0.0500772042857758	0.0500772042857758	8.29482701281168	1
136	263.77	351.41	1.2021	5.99358471881624	10.2463794206088	136	0.0281988140638347	0.0281988140638347	8.32302582687551	1
137	255.91	353.56	1.1963	5.9653859047524	10.2745782346726	137	-0.0403534752982466	0.0403534752982466	8.36337930217376	1
138	252.4	343.35	1.2046	6.00573938005065	10.2342247593743	138	-0.204198308738111	0.204198308738111	8.56757761091187	1
139	264.83	341.37	1.2466	6.20993768878876	10.0300264506362	139	-0.00486186449376547	0.00486186449376547	8.57243947540564	1
140	273.74	340.84	1.2476	6.21479955328252	10.0251645861425	140	0.102099154369057	0.102099154369057	8.67453862977469	1
141	264.36	348.12	1.2266	6.11270039891347	10.1272637405115	141	0.0170165257281738	0.0170165257281738	8.69155515550287	1
142	259.92	352.02	1.2231	6.09568387318529	10.1442802662397	142	0.127867036186007	0.127867036186007	8.81942219168887	1
143	254.07	338.97	1.1968	5.96781683699929	10.2721473024257	143	-0.130297968432888	0.130297968432888	8.94972016012176	1
144	241.14	348.39	1.2236	6.09811480543218	10.1418493339928	144	0.22753525830818	0.22753525830818	9.17725541842994	1
145	236.58	353.14	1.1768	5.870579547124	10.369384592301	145	-0.125436103939125	0.125436103939125	9.30269152236907	1
146	254.88	334.79	1.2026	5.99601565106312	10.2439484883619	146	-0.361236531886705	0.361236531886705	9.66392805425577	1
147	245.6	329.21	1.2769	6.35725218294982	9.88271195647516	147	0.182806104965547	0.182806104965547	9.84673415922132	1
148	248.02	337.31	1.2393	6.17444607798428	10.0655180614407	148	0.0286850005132102	0.0286850005132102	9.87541915973453	1
149	252.42	350.36	1.2334	6.14576107747107	10.0942030619539	149	0.441457296033819	0.441457296033819	10.3168764557683	1
150	249.11	360.68	1.1426	5.70430378143725	10.5356603579877	150	-0.277612462593956	0.277612462593956	10.5944889183623	1
151	237.88	363.63	1.1997	5.9819162440312	10.2580478953938	151	0.251844580777004	0.251844580777004	10.8463334991393	1
152	239.59	378.85	1.1479	5.7300716632542	10.5098924761708	152	-0.0194474579750583	0.0194474579750583	10.8657809571144	1
153	235.94	369.57	1.1519	5.74951912122926	10.4904450181957	153	-0.0422982210957521	0.0422982210957521	10.9080791782101	1
154	239.55	385.3	1.1606	5.79181734232501	10.4481467971	154	-0.261568309764531	0.261568309764531	11.1696474879746	1
155	257.98	376.1	1.2144	6.05338565208954	10.1865784873354	155	0.157038223148595	0.157038223148595	11.3266857111232	1
156	258.36	374.28	1.1821	5.89634742894095	10.343616710484	156	0.287336191581483	0.287336191581483	11.6140219027047	1
157	268.01	384.16	1.123	5.60901123735946	10.6309529020655	157	0.0782760183496087	0.0782760183496087	11.6922979210543	1
158	266.58	401.34	1.1069	5.53073521900985	10.7092289204151	158	-0.168706697933629	0.168706697933629	11.861004618988	1
159	271.97	399.34	1.1416	5.69944191694348	10.5405222224815	159	0.0427844075451276	0.0427844075451276	11.9037890265331	1
160	265.89	383.79	1.1328	5.65665750939836	10.5833066300266	160	-0.106961018862819	0.106961018862819	12.0107500453959	1
161	271.62	378.85	1.1548	5.76361852826118	10.4763456111638	161	-0.199336444244345	0.199336444244345	12.2100864896403	1
162	278.9	353	1.1958	5.96295497250552	10.2770091669195	162	0.00972372898752916	0.00972372898752916	12.2198102186278	1
163	272	347.33	1.1938	5.95323124351799	10.286732895907	163	0.0140994070319156	0.0140994070319156	12.2339096256597	1
164	276.79	356.81	1.1909	5.93913183648608	10.3008323029389	164	-0.268374920055802	0.268374920055802	12.5022845457155	1
165	259.35	326.99	1.2461	6.20750675654188	10.0324573828831	165	0.0189612715256828	0.0189612715256828	12.5212458172412	1
166	263.33	335.36	1.2422	6.1885454850162	10.0514186544088	166	0.261082123315155	0.261082123315155	12.7823279405563	1
167	261.08	339.8	1.1885	5.92746336170104	10.3125007777239	167	-0.244551784036355	0.244551784036355	13.0268797245927	1
168	267.16	330.45	1.2388	6.1720151457374	10.0679489936876	168	-0.225590512510674	0.225590512510674	13.2524702371034	1
169	263.02	329.71	1.2852	6.39760565824807	9.84235848117692	169	0.209060173231874	0.209060173231874	13.4615304103352	1
170	274.24	341.7	1.2422	6.1885454850162	10.0514186544088	170	0.116198561400973	0.116198561400973	13.5777289717362	1
171	275.94	345.57	1.2183	6.07234692361522	10.1676172158098	171	0.308728395354047	0.308728395354047	13.8864573670903	1
172	278.09	361.66	1.1548	5.76361852826118	10.4763456111638	172	-0.140021697420419	0.140021697420419	14.0264790645107	1
173	278.57	341.06	1.1836	5.90364022568159	10.3363239137434	173	-0.140021697420417	0.140021697420417	14.1665007619311	1
174	278.39	334.12	1.2124	6.04366192310201	10.196302216323	174	-0.0165303392788001	0.0165303392788001	14.1830311012099	1
175	279.97	332.68	1.2158	6.06019226238081	10.1797718770442	175	-0.047646272038893	0.047646272038893	14.2306773732488	1
176	279.55	333.59	1.2256	6.10783853441971	10.1321256050053	176	-0.108905764660324	0.108905764660324	14.3395831379091	1
177	272.44	339.33	1.248	6.21674429908003	10.023219840345	177	0.320396870139083	0.320396870139083	14.6599800080482	1
178	279.31	340.56	1.1821	5.89634742894095	10.343616710484	178	-0.237745173745086	0.237745173745086	14.8977251817933	1
179	279.13	333.96	1.231	6.13409260268603	10.105871536739	179	-0.165789579237369	0.165789579237369	15.0635147610307	1
180	258.97	319.73	1.2651	6.2998821819234	9.94008195750158	180	-0.228021444757557	0.228021444757557	15.2915362057882	1
181	254.39	316.22	1.312	6.52790362668096	9.71206051274403	181	0.275181530347073	0.275181530347073	15.5667177361353	1
182	270.31	315.06	1.2554	6.25272209633389	9.9872420430911	182	-0.225590512510674	0.225590512510674	15.792308248646	1
183	277.35	319.49	1.3018	6.47831260884456	9.76165153058043	183	0.166275765686747	0.166275765686747	15.9585840143327	1
184	273.3	317.78	1.2676	6.31203684315781	9.92792729626717	184	0.0714694080583396	0.0714694080583396	16.030053422391	1
185	274.46	317.69	1.2529	6.24056743509948	9.99939670432551	185	0.028198814063833	0.028198814063833	16.0582522364549	1
186	265.53	317.54	1.2471	6.21236862103564	10.0275955183893	186	-0.00243093224688273	0.00243093224688273	16.0606831687018	1
187	267.98	319.76	1.2476	6.21479955328252	10.0251645861425	187	-0.0807069505964897	0.0807069505964897	16.1413901192983	1
188	249.59	327.34	1.2642	6.29550650387902	9.94445763554597	188	0.508064839598394	0.508064839598394	16.6494549588966	1
189	245.82	319.9	1.1597	5.78744166428062	10.4525224751444	189	-0.920837135119003	0.920837135119003	17.5702920940156	1
190	233.75	316.74	1.3491	6.70827879939962	9.53168534002536	190	0.58390992570112	0.58390992570112	18.1542020197168	1
191	240.21	321.08	1.229	6.1243688736985	10.1155952657265	191	-0.0972372898752916	0.0972372898752916	18.2514393095921	1
192	239.65	319.24	1.249	6.22160616357379	10.0183579758512	192	0.374849752469247	0.374849752469247	18.6262890620613	1
193	232.6	320.15	1.1719	5.84675641110455	10.3932077283204	193	-0.208573986782499	0.208573986782499	18.8348630488438	1
194	247.41	343.82	1.2148	6.05533039788705	10.1846337415379	194	-0.0384087295007394	0.0384087295007394	18.8732717783445	1
195	246.55	339.8	1.2227	6.09373912738779	10.1462250120372	195	0.201767376491228	0.201767376491228	19.0750391548358	1
196	249.24	338.58	1.1812	5.89197175089656	10.3479923885284	196	-0.272750598100192	0.272750598100192	19.347789752936	1
197	257.38	348.24	1.2373	6.16472234899675	10.0752417904282	197	0.403534752982456	0.403534752982456	19.7513245059184	1
198	256.89	371.38	1.1543	5.76118759601429	10.4787765434107	198	-0.0709832216089605	0.0709832216089605	19.8223077275274	1
199	257.97	381.03	1.1689	5.83217081762326	10.4077933218017	199	0.286850005132107	0.286850005132107	20.1091577326595	1
200	260.12	395.04	1.1099	5.54532081249115	10.6946433269338	200	-0.192043647503699	0.192043647503699	20.3012013801632	1
201	260.83	405.94	1.1494	5.73736445999485	10.5025996794301	201	0.270319665853307	0.270319665853307	20.5715210460165	1
202	232.38	413.36	1.0938	5.46704479414154	10.7729193452834	202	-0.104043900166561	0.104043900166561	20.6755649461831	1
203	233.77	403.88	1.1152	5.5710886943081	10.6688754451169	203	0.0379225430513639	0.0379225430513639	20.7134874892344	1
204	233.38	401.94	1.1074	5.53316615125674	10.7067979881683	204	-0.00486186449376547	0.00486186449376547	20.7183493537282	1
205	235.76	405.93	1.1084	5.5380280157505	10.7019361236745	205	0.239689919542592	0.239689919542592	20.9580392732708	1
206	237.06	410.09	1.0591	5.29833809620791	10.9416260432171	206	0.106961018862819	0.106961018862819	21.0650002921336	1
207	233.75	409.36	1.0371	5.19137707734509	11.0485870620799	207	-0.0568838145770449	0.0568838145770449	21.1218841067106	1
208	240.31	419.38	1.0488	5.24826089192214	10.9917032475029	208	0.0330606785576002	0.0330606785576002	21.1549447852682	1
209	242.07	422.98	1.042	5.21520021336454	11.0247639260605	209	-0.410827549723104	0.410827549723104	21.5657723349913	1
210	248.3	406.54	1.1265	5.62602776308764	10.6139363763373	210	0.0879997473371379	0.0879997473371379	21.6537720823285	1
211	249.2	409.08	1.1084	5.5380280157505	10.7019361236745	211	0.154121104452337	0.154121104452337	21.8078931867808	1
212	253.45	422.4	1.0767	5.38390691129817	10.8560572281268	212	0.00972372898752738	0.00972372898752738	21.8176169157683	1
213	243	415.73	1.0747	5.37418318231064	10.8657809571143	213	0.223159580263793	0.223159580263793	22.0407764960321	1
214	250.84	414.81	1.0288	5.15102360204684	11.0889405373781	214	-0.396728142691186	0.396728142691186	22.4375046387233	1
215	259.26	392.36	1.1104	5.54775174473803	10.692212394687	215	0.0145855934812946	0.0145855934812946	22.4520902322046	1
216	267.87	393.35	1.1074	5.53316615125674	10.7067979881683	216	-0.192529833953076	0.192529833953076	22.6446200661577	1
217	261.93	403.73	1.147	5.72569598520981	10.5142681542152	217	-0.0593147468239277	0.0593147468239277	22.7039348129816	1
218	258.9	396.42	1.1592	5.78501073203374	10.4549534073912	218	0.0452153397920121	0.0452153397920121	22.7491501527736	1
219	248.19	382.38	1.1499	5.73979539224173	10.5001687471833	219	0.147314494161064	0.147314494161064	22.8964646469347	1
220	250.76	393.43	1.1196	5.59248089808066	10.6474832413443	220	-0.0952925440777843	0.0952925440777843	22.9917571910125	1
221	260.24	402.02	1.1392	5.68777344215845	10.5521906972665	221	0.273236784549567	0.273236784549567	23.264993975562	1
222	274.25	410.25	1.083	5.41453665760888	10.8254274818161	222	0.1424526296673	0.1424526296673	23.4074466052294	1
223	263.99	422.63	1.0537	5.27208402794158	10.9678801114834	223	0.163844833439864	0.163844833439864	23.5712914386692	1
224	261.86	426.01	1.02	5.10823919450172	11.1317249449233	224	-0.0379225430513639	0.0379225430513639	23.6092139817206	1
225	272.35	429.35	1.0278	5.14616173755308	11.0938024018719	225	-0.306297463107166	0.306297463107166	23.9155114448277	1
226	277.14	425.63	1.0908	5.45245920066025	10.7875049387647	226	0.351026616449801	0.351026616449801	24.2665380612775	1
227	277.51	447.54	1.0186	5.10143258421045	11.1385315552145	227	-0.0875135608877606	0.0875135608877606	24.3540516221653	1
228	274.69	442.42	1.0366	5.18894614509821	11.0510179943268	228	0.0807069505964897	0.0807069505964897	24.4347585727618	1
229	271.95	440.12	1.02	5.10823919450172	11.1317249449233	229	0.00486186449376547	0.00486186449376547	24.4396204372556	1
230	266.96	444.28	1.019	5.10337733000795	11.136586809417	230	-0.387004413703657	0.387004413703657	24.8266248509592	1
231	277.78	426.21	1.0986	5.49038174371161	10.7495823957134	231	0.261082123315155	0.261082123315155	25.0877069742744	1
232	272.38	427.16	1.0449	5.22929962039645	11.0106645190285	232	-0.0593147468239277	0.0593147468239277	25.1470217210983	1
233	279.2	439.43	1.0571	5.28861436722038	10.9513497722046	233	0.075845086102726	0.075845086102726	25.222866807201	1
234	275.01	430.85	1.0415	5.21276928111766	11.0271948583073	234	-0.225590512510674	0.225590512510674	25.4484573197117	1
235	274.89	420.68	1.0879	5.43835979362833	10.8016043457967	235	-0.0286850005132102	0.0286850005132102	25.4771423202249	1
236	279.25	433.05	1.0938	5.46704479414154	10.7729193452834	236	0.332551531373493	0.332551531373493	25.8096938515984	1
237	273.45	434.1	1.0254	5.13449326276805	11.1054708766569	237	0.0403534752982466	0.0403534752982466	25.8500473268967	1
238	254.81	442.15	1.0171	5.0941397874698	11.1458243519552	238	-0.0116684747850364	0.0116684747850364	25.8617158016817	1
239	253.92	442.84	1.0195	5.10580826225484	11.1341558771702	239	-0.00486186449376191	0.00486186449376191	25.8665776661755	1
240	253.73	443.09	1.0205	5.1106701267486	11.1292940126764	240	0.00486186449376191	0.00486186449376191	25.8714395306692	1
241	243.32	446.45	1.0195	5.10580826225484	11.1341558771702	241	0.0165303392788019	0.0165303392788019	25.887969869948	1
242	240.56	449.77	1.0161	5.08927792297604	11.150686216449	242	-0.0165303392788019	0.0165303392788019	25.9045002092268	1
243	232.05	452.79	1.0195	5.10580826225484	11.1341558771702	243	0	0	25.9045002092268	1
244	238.48	463.14	1.0195	5.10580826225484	11.1341558771702	244	0.00437567804438999	0.00437567804438999	25.9088758872712	1
245	238.11	462.32	1.0186	5.10143258421045	11.1385315552145	245	-0.0209060173231883	0.0209060173231883	25.9297819045944	1
246	234.03	434.66	1.0229	5.12233860153363	11.1176255378914	246	-0.168706697933629	0.168706697933629	26.098488602528	1
247	239.95	423.98	1.0576	5.29104529946726	10.9489188399577	247	0.0875135608877606	0.0875135608877606	26.1860021634158	1
248	248.86	427.74	1.0396	5.2035317385795	11.0364324008455	248	-0.0165303392787983	0.0165303392787983	26.2025325026946	1
249	249	419.6	1.043	5.2200620778583	11.0199020615667	249	0.0189612715256828	0.0189612715256828	26.2214937742203	1
250	232.15	419.77	1.0391	5.20110080633262	11.0388633330924	250	0.0879997473371379	0.0879997473371379	26.3094935215574	1
251	231.31	424.95	1.021	5.11310105899548	11.1268630804295	251	0.00729279674064465	0.00729279674064465	26.316786318298	1
252	230.2	431.04	1.0195	5.10580826225484	11.1341558771702	252	-0.052508136532655	0.052508136532655	26.3692944548307	1
253	242.92	445.09	1.0303	5.15831639878749	11.0816477406375	253	-0.0427844075451276	0.0427844075451276	26.4120788623758	1
254	234.53	430.04	1.0391	5.20110080633262	11.0388633330924	254	0.0238231360194447	0.0238231360194447	26.4359019983953	1
255	233.47	418.3	1.0342	5.17727767031317	11.0626864691118	255	0.0379225430513639	0.0379225430513639	26.4738245414466	1
256	230.58	415.79	1.0264	5.13935512726181	11.1006090121632	256	-0.025767881816952	0.025767881816952	26.4995924232636	1
257	232.24	415.75	1.0317	5.16512300907876	11.0748411303462	257	-0.384573481456775	0.384573481456775	26.8841659047204	1
258	248.89	410.14	1.1108	5.54969649053554	10.6902676488895	258	0.0403534752982448	0.0403534752982448	26.9245193800186	1
259	254.36	405.46	1.1025	5.50934301523729	10.7306211241877	259	0.0422982210957521	0.0422982210957521	26.9668176011144	1
260	244.81	405.47	1.0938	5.46704479414154	10.7729193452834	260	0.10015440857155	0.10015440857155	27.0669720096859	1
261	241.78	406.11	1.0732	5.36689038556999	10.873073753855	261	-0.297059920569014	0.297059920569014	27.3640319302549	1
262	247.69	410.91	1.1343	5.663950306139	10.576013833286	262	0.228021444757559	0.228021444757559	27.5920533750125	1
263	246.85	413.35	1.0874	5.43592886138145	10.8040352780435	263	-0.0427844075451294	0.0427844075451294	27.6348377825576	1
264	244.48	419.32	1.0962	5.47871326892657	10.7612508704984	264	-0.0427844075451276	0.0427844075451276	27.6776221901027	1
265	246.8	409.91	1.105	5.5214976764717	10.7184664629533	265	0.0568838145770449	0.0568838145770449	27.7345060046798	1
266	247.12	409.07	1.0933	5.46461386189466	10.7753502775303	266	0.332551531373495	0.332551531373495	28.0670575360533	1
267	253.17	416.3	1.0249	5.13206233052116	11.1079018089038	267	-0.152176358654831	0.152176358654831	28.2192338947081	1
268	249.8	420.08	1.0562	5.28423868917599	10.955725450249	268	-0.0972372898752916	0.0972372898752916	28.3164711845834	1
269	238.32	407.18	1.0762	5.38147597905128	10.8584881603737	269	0.261082123315155	0.261082123315155	28.5775533078986	1
270	233.13	422.08	1.0225	5.12039385573613	11.1195702836889	270	0.0145855934812928	0.0145855934812928	28.5921389013799	1
271	248.33	429.06	1.0195	5.10580826225484	11.1341558771702	271	-0.00972372898752738	0.00972372898752738	28.6018626303674	1
272	251.05	437.41	1.0215	5.11553199124236	11.1244321481826	272	-0.00680661029127094	0.00680661029127094	28.6086692406586	1
273	261.14	438.12	1.0229	5.12233860153363	11.1176255378914	273	0.00437567804438821	0.00437567804438821	28.613044918703	1
274	255.29	438.41	1.022	5.11796292348925	11.1220012159357	274	-0.00680661029127094	0.00680661029127094	28.6198515289943	1
275	255.31	441.79	1.0234	5.12476953378052	11.1151946056445	275	0.00243093224688273	0.00243093224688273	28.6222824612412	1
276	251.88	454.24	1.0229	5.12233860153363	11.1176255378914	276	0.00437567804438821	0.00437567804438821	28.6266581392856	1
277	259.36	461.65	1.022	5.11796292348925	11.1220012159357	277	0.0189612715256811	0.0189612715256811	28.6456194108113	1
278	249.68	461.17	1.0181	5.09900165196356	11.1409624874614	278	-0.0403534752982448	0.0403534752982448	28.6859728861095	1
279	242.26	475.22	1.0264	5.13935512726181	11.1006090121632	279	0.0170165257281756	0.0170165257281756	28.7029894118377	1
280	241.22	469.01	1.0229	5.12233860153363	11.1176255378914	280	0.0116684747850364	0.0116684747850364	28.7146578866227	1
281	242.8	464.85	1.0205	5.1106701267486	11.1292940126764	281	-0.0189612715256828	0.0189612715256828	28.7336191581484	1
282	231.95	456.23	1.0244	5.12963139827428	11.1103327411507	282	0.0189612715256828	0.0189612715256828	28.7525804296741	1
283	239.63	454.55	1.0205	5.1106701267486	11.1292940126764	283	-0.00243093224688273	0.00243093224688273	28.755011361921	1
284	256.69	451.56	1.021	5.11310105899548	11.1268630804295	284	0.00486186449376369	0.00486186449376369	28.7598732264147	1
285	254.99	451.53	1.02	5.10823919450172	11.1317249449233	285	-0.00729279674064642	0.00729279674064642	28.7671660231554	1
286	240.55	433.53	1.0215	5.11553199124236	11.1244321481826	286	-0.308728395354049	0.308728395354049	29.0758944185094	1
287	238.21	424.48	1.085	5.42426038659641	10.8157037528286	287	0.246982716283238	0.246982716283238	29.3228771347927	1
288	249.09	428.08	1.0342	5.17727767031317	11.0626864691118	288	-0.215866783523143	0.215866783523143	29.5387439183158	1
289	254.71	411.93	1.0786	5.39314445383632	10.8468196855887	289	0.0593147468239259	0.0593147468239259	29.5980586651397	1
290	243.22	409.82	1.0664	5.33382970701239	10.9061344324126	290	-0.106961018862819	0.106961018862819	29.7050196840026	1
291	243.49	408.01	1.0884	5.44079072587521	10.7991734135498	291	0.0831378828433742	0.0831378828433742	29.7881575668459	1
292	240.21	411.92	1.0713	5.35765284303184	10.8823112963932	292	-0.211004919029381	0.211004919029381	29.9991624858753	1
293	233.13	401.27	1.1147	5.56865776206122	10.6713063773638	293	-0.104530086615938	0.104530086615938	30.1036925724912	1
294	239.03	392.99	1.1362	5.67318784867716	10.5667762907478	294	0.248927462080744	0.248927462080744	30.352620034572	1
295	237.38	401.26	1.085	5.42426038659641	10.8157037528286	295	-0.0520219500832795	0.0520219500832795	30.4046419846553	1
296	252.76	395.96	1.0957	5.47628233667969	10.7636818027453	296	-0.206629240984993	0.206629240984993	30.6112712256403	1
297	241.2	394.48	1.1382	5.68291157766468	10.5570525617603	297	-0.0544528823301622	0.0544528823301622	30.6657241079704	1
298	244.77	396.68	1.1494	5.73736445999485	10.5025996794301	298	0.166275765686747	0.166275765686747	30.8319998736572	1
299	243.05	405.02	1.1152	5.5710886943081	10.6688754451169	299	0.462849499806383	0.462849499806383	31.2948493734636	1
300	252.46	415.5	1.02	5.10823919450172	11.1317249449233	300	-0.104530086615938	0.104530086615938	31.3993794600795	1
301	245.92	426.64	1.0415	5.21276928111766	11.0271948583073	301	0.104530086615938	0.104530086615938	31.5039095466954	1
302	249.87	432.43	1.02	5.10823919450172	11.1317249449233	302	0.00486186449376547	0.00486186449376547	31.5087714111892	1
303	248.14	436.88	1.019	5.10337733000795	11.136586809417	303	-0.0121546612344119	0.0121546612344119	31.5209260724236	1
304	253.58	444.7	1.0215	5.11553199124236	11.1244321481826	304	0.00486186449376547	0.00486186449376547	31.5257879369174	1
305	254.6	452.73	1.0205	5.1106701267486	11.1292940126764	305	0.00243093224688096	0.00243093224688096	31.5282188691643	1
306	259.9	450.28	1.02	5.10823919450172	11.1317249449233	306	-0.00243093224688096	0.00243093224688096	31.5306498014111	1
307	257.2	454.83	1.0205	5.1106701267486	11.1292940126764	307	-0.0165303392788019	0.0165303392788019	31.5471801406899	1
308	266.16	453.62	1.0239	5.1272004660274	11.1127636733976	308	0.0281988140638347	0.0281988140638347	31.5753789547538	1
309	266.01	453.01	1.0181	5.09900165196356	11.1409624874614	309	0.0072927967406482	0.0072927967406482	31.5826717514944	1
310	253.75	447.63	1.0166	5.09170885522292	11.1482552842021	310	-0.0306297463107175	0.0306297463107175	31.6133014978051	1
311	240.02	441.92	1.0229	5.12233860153363	11.1176255378914	311	0.00437567804438821	0.00437567804438821	31.6176771758495	1
312	240.87	456.23	1.022	5.11796292348925	11.1220012159357	312	0.00972372898752916	0.00972372898752916	31.6274009048371	1
313	246.88	449.71	1.02	5.10823919450172	11.1317249449233	313	-0.0165303392788001	0.0165303392788001	31.6439312441159	1
314	241.76	464.97	1.0234	5.12476953378052	11.1151946056445	314	0.0116684747850364	0.0116684747850364	31.6555997189009	1
315	234.44	467.28	1.021	5.11310105899548	11.1268630804295	315	0.00729279674064465	0.00729279674064465	31.6628925156415	1
316	230.43	471.55	1.0195	5.10580826225484	11.1341558771702	316	0.0281988140638347	0.0281988140638347	31.6910913297054	1
317	233.86	478.86	1.0137	5.077609448191	11.162354691234	317	-0.0447291533426331	0.0447291533426331	31.735820483048	1
318	231.26	457.39	1.0229	5.12233860153363	11.1176255378914	318	-0.00972372898752738	0.00972372898752738	31.7455442120355	1
319	238.92	459.86	1.0249	5.13206233052116	11.1079018089038	319	-0.00486186449376547	0.00486186449376547	31.7504060765293	1
320	239.28	463.62	1.0259	5.13692419501493	11.1030399444101	320	0	0	31.7504060765293	1
321	246.49	464.58	1.0259	5.13692419501493	11.1030399444101	321	0.0165303392787983	0.0165303392787983	31.7669364158081	1
322	232.01	455.58	1.0225	5.12039385573613	11.1195702836889	322	-0.00680661029127094	0.00680661029127094	31.7737430260994	1
323	241.85	451.53	1.0239	5.1272004660274	11.1127636733976	323	0.0281988140638347	0.0281988140638347	31.8019418401632	1
324	240.99	450.35	1.0181	5.09900165196356	11.1409624874614	324	-0.0354916108044812	0.0354916108044812	31.8374334509677	1
325	260.58	464.61	1.0254	5.13449326276805	11.1054708766569	325	0.0262540682663293	0.0262540682663293	31.863687519234	1
326	259.07	457.82	1.02	5.10823919450172	11.1317249449233	326	-0.00486186449376369	0.00486186449376369	31.8685493837278	1
327	262.7	466.75	1.021	5.11310105899548	11.1268630804295	327	-0.0140994070319191	0.0140994070319191	31.8826487907597	1
328	256.34	473.79	1.0239	5.1272004660274	11.1127636733976	328	0.00680661029127094	0.00680661029127094	31.889455401051	1
329	264.36	468.81	1.0225	5.12039385573613	11.1195702836889	329	0.0189612715256828	0.0189612715256828	31.9084166725766	1
330	269.73	460.69	1.0186	5.10143258421045	11.1385315552145	330	-0.0140994070319174	0.0140994070319174	31.9225160796086	1
331	273.05	461.16	1.0215	5.11553199124236	11.1244321481826	331	-0.0238231360194465	0.0238231360194465	31.946339215628	1
332	277.44	459.8	1.0264	5.13935512726181	11.1006090121632	332	0.0262540682663293	0.0262540682663293	31.9725932838943	1
333	272.76	458.16	1.021	5.11310105899548	11.1268630804295	333	-0.00243093224688273	0.00243093224688273	31.9750242161412	1
334	259.03	455.89	1.0215	5.11553199124236	11.1244321481826	334	0	0	31.9750242161412	1
335	250.55	440.23	1.0215	5.11553199124236	11.1244321481826	335	0.00972372898752738	0.00972372898752738	31.9847479451288	1
336	271.14	441.33	1.0195	5.10580826225484	11.1341558771702	336	-0.330120599126609	0.330120599126609	32.3148685442554	1
337	277.9	410.35	1.0874	5.43592886138145	10.8040352780435	337	-0.156552036699219	0.156552036699219	32.4714205809546	1
338	279.94	385.48	1.1196	5.59248089808066	10.6474832413443	338	-0.190098901706193	0.190098901706193	32.6615194826608	1
339	269.8	367.24	1.1587	5.78257979978686	10.4573843396381	339	-0.206629240984993	0.206629240984993	32.8681487236458	1
340	264.49	352.92	1.2012	5.98920904077185	10.2507550986531	340	0.168706697933629	0.168706697933629	33.0368554215794	1
341	260.52	355.63	1.1665	5.82050234283822	10.4194617965868	341	-0.0593147468239259	0.0593147468239259	33.0961701684033	1
342	265.88	357.35	1.1787	5.87981708966215	10.3601470497628	342	-0.171137630180512	0.171137630180512	33.2673077985838	1
343	269.41	362.97	1.2139	6.05095471984266	10.1890094195823	343	0.140021697420417	0.140021697420417	33.4073294960043	1
344	272.74	365.54	1.1851	5.91093302242224	10.3290311170027	344	-0.154121104452337	0.154121104452337	33.5614506004566	1
345	274.16	367.21	1.2168	6.06505412687458	10.1749100125504	345	-0.185237037212428	0.185237037212428	33.746687637669	1
346	269.1	338.37	1.2549	6.25029116408701	9.98967297533798	346	0.239689919542592	0.239689919542592	33.9863775572116	1
347	260.88	374.97	1.2056	6.01060124454441	10.2293628948806	347	0.284905259334602	0.284905259334602	34.2712828165462	1
348	258.47	371.73	1.147	5.72569598520981	10.5142681542152	348	-0.0281988140638347	0.0281988140638347	34.29948163061	1
349	233.77	370.76	1.1528	5.75389479927365	10.4860693401513	349	-0.0286850005132102	0.0286850005132102	34.3281666311233	1
350	234.98	370.96	1.1587	5.78257979978686	10.4573843396381	350	0.0189612715256811	0.0189612715256811	34.3471279026489	1
351	246.33	364.57	1.1548	5.76361852826118	10.4763456111638	351	-0.453125770818854	0.453125770818854	34.8002536734678	1
352	242.74	356.35	1.248	6.21674429908003	10.023219840345	352	0.0636904248683159	0.0636904248683159	34.8639440983361	1
353	238.44	361.06	1.2349	6.15305387421172	10.0869102652133	353	0.0690384758114568	0.0690384758114568	34.9329825741476	1
354	231.24	365.92	1.2207	6.08401539840026	10.1559487410247	354	-0.177944240471783	0.177944240471783	35.1109268146193	1
355	246.08	367.43	1.2573	6.26195963887204	9.97800450055295	355	0.113767629154092	0.113767629154092	35.2246944437734	1
356	257.34	367.79	1.2339	6.14819200971795	10.091772129707	356	0.209060173231872	0.209060173231872	35.4337546170053	1
357	251.75	376.69	1.1909	5.93913183648608	10.3008323029389	357	0.00243093224688451	0.00243093224688451	35.4361855492522	1
358	249.83	373.56	1.1904	5.93670090423919	10.3032632351858	358	0.0189612715256793	0.0189612715256793	35.4551468207779	1
359	245.55	380.43	1.1865	5.91773963271351	10.3222245067115	359	0.265943987808921	0.265943987808921	35.7210908085868	1
360	231.75	389.96	1.1318	5.65179564490459	10.5881684945204	360	-0.138076951622912	0.138076951622912	35.8591677602097	1
361	230.27	380.7	1.1602	5.7898725965275	10.4500915428975	361	-0.0165303392788001	0.0165303392788001	35.8756980994885	1
362	232.25	362.24	1.1636	5.8064029358063	10.4335612036187	362	-0.168220511484252	0.168220511484252	36.0439186109728	1
363	249.33	353.88	1.1982	5.97462344729056	10.2653406921344	363	0.334496277171001	0.334496277171001	36.3784148881438	1
364	252.74	358.87	1.1294	5.64012717011956	10.5998369693054	364	-0.517302382136547	0.517302382136547	36.8957172702803	1
365	252.61	352.33	1.2358	6.1574295522561	10.0825345871689	365	0.0782760183496087	0.0782760183496087	36.9739932886299	1
366	235.54	355.34	1.2197	6.07915353390649	10.1608106055185	366	-0.125922290388502	0.125922290388502	37.0999155790184	1
367	247.78	344.84	1.2456	6.205075824295	10.03488831513	367	0.436595431540056	0.436595431540056	37.5365110105585	1
368	254.6	357.16	1.1558	5.76848039275494	10.47148374667	368	-0.0165303392788001	0.0165303392788001	37.5530413498373	1
369	255.8	355.28	1.1592	5.78501073203374	10.4549534073912	369	-0.3179659378922	0.3179659378922	37.8710072877295	1
370	254.17	353.33	1.2246	6.10297666992594	10.136987469499	370	0.154121104452337	0.154121104452337	38.0251283921818	1
371	263.94	353.24	1.1929	5.9488555654736	10.2911085739514	371	-0.1424526296673	0.1424526296673	38.1675810218491	1
372	269.36	362.47	1.2222	6.0913081951409	10.1486559442841	372	0.37290500667174	0.37290500667174	38.5404860285208	1
373	272.76	358.56	1.1455	5.71840318846917	10.5215609509558	373	-0.349081870652295	0.349081870652295	38.8895678991731	1
374	274	356	1.2173	6.06748505912146	10.1724790803035	374	0.235314241498203	0.235314241498203	39.1248821406713	1
375	276.65	371.19	1.1689	5.83217081762326	10.4077933218017	375	0.173082375978018	0.173082375978018	39.2979645166494	1
376	266.23	377.09	1.1333	5.65908844164524	10.5808756977797	376	-0.11376762915409	0.11376762915409	39.4117321458035	1
377	264.27	384.04	1.1567	5.77285607079933	10.4671080686257	377	0.0520219500832795	0.0520219500832795	39.4637540958867	1
378	272.45	384.43	1.146	5.72083412071605	10.5191300187089	378	0.102099154369057	0.102099154369057	39.5658532502558	1
379	267.93	396.7	1.125	5.61873496634699	10.621229173078	379	-0.0500772042857758	0.0500772042857758	39.6159304545416	1
380	268.57	382.57	1.1353	5.66881217063277	10.5711519687922	380	0.0525081365326567	0.0525081365326567	39.6684385910742	1
381	267.33	371.93	1.1245	5.61630403410011	10.6236601053249	381	-0.11376762915409	0.11376762915409	39.7822062202283	1
382	267.79	371.07	1.1479	5.7300716632542	10.5098924761708	382	0.0092375425381519	0.0092375425381519	39.7914437627665	1
383	279.93	375.5	1.146	5.72083412071605	10.5191300187089	383	0.177944240471783	0.177944240471783	39.9693880032383	1
384	276.43	376.15	1.1094	5.54288988024427	10.6970742591807	384	-0.313104073398437	0.313104073398437	40.2824920766367	1
385	253.28	385.44	1.1738	5.8559939536427	10.3839701857823	385	0.0189612715256828	0.0189612715256828	40.3014533481624	1
386	242.59	384.74	1.1699	5.83703268211702	10.402931457308	386	-0.0238231360194483	0.0238231360194483	40.3252764841818	1
387	243.48	383.16	1.1748	5.86085581813647	10.3791083212885	387	0.0855688150902569	0.0855688150902569	40.4108452992721	1
388	241.15	386.3	1.1572	5.77528700304621	10.4646771363788	388	0.116198561400973	0.116198561400973	40.527043860673	1
389	233.69	379.55	1.1333	5.65908844164524	10.5808756977797	389	-0.00486186449376547	0.00486186449376547	40.5319057251668	1
390	245.04	388.17	1.1343	5.663950306139	10.576013833286	390	0.130784154882267	0.130784154882267	40.6626898800491	1
391	248.99	390.42	1.1074	5.53316615125674	10.7067979881683	391	-0.0758450861027278	0.0758450861027278	40.7385349661518	1
392	252.09	390.34	1.123	5.60901123735946	10.6309529020655	392	-0.330120599126612	0.330120599126612	41.0686555652784	1
393	259.36	386.07	1.1909	5.93913183648608	10.3008323029389	393	0.0709832216089641	0.0709832216089641	41.1396387868874	1
394	254.24	384.17	1.1763	5.86814861487711	10.3718155245479	394	0.382142549209892	0.382142549209892	41.5217813360973	1
395	256.37	395.93	1.0977	5.48600606566722	10.7539580737578	395	-0.182806104965547	0.182806104965547	41.7045874410628	1
396	276.34	392.95	1.1353	5.66881217063277	10.5711519687922	396	0.0194474579750583	0.0194474579750583	41.7240348990379	1
397	278.3	391.03	1.1313	5.64936471265771	10.5905994267673	397	0.242120851789474	0.242120851789474	41.9661557508274	1
398	277.01	399.53	1.0815	5.40724386086824	10.8327202785568	398	-0.316021192094695	0.316021192094695	42.282176942922	1
399	274.74	394.42	1.1465	5.72326505296293	10.5166990864621	399	0.225590512510674	0.225590512510674	42.5077674554327	1
400	271.22	403.77	1.1001	5.49767454045226	10.7422895989727	400	0.0904306795840206	0.0904306795840206	42.5981981350167	1
401	277.79	420.22	1.0815	5.40724386086824	10.8327202785568	401	-0.00243093224688451	0.00243093224688451	42.6006290672636	1
402	274.51	411.49	1.082	5.40967479311512	10.8302893463099	402	-0.213922037725638	0.213922037725638	42.8145511049893	1
403	267.23	397.33	1.126	5.62359683084076	10.6163673085842	403	0.0145855934812928	0.0145855934812928	42.8291366984706	1
404	260.56	395.48	1.123	5.60901123735946	10.6309529020655	404	-0.0384087295007394	0.0384087295007394	42.8675454279713	1
405	250.12	401.63	1.1309	5.6474199668602	10.5925441725648	405	-0.0233369495700693	0.0233369495700693	42.8908823775414	1
406	240.45	377.9	1.1357	5.67075691643027	10.5692072229947	406	-0.0807069505964915	0.0807069505964915	42.9715893281379	1
407	240.64	380.69	1.1523	5.75146386702677	10.4885002723982	407	0.0471600855895158	0.0471600855895158	43.0187494137274	1
408	231.46	391.89	1.1426	5.70430378143725	10.5356603579877	408	0.0427844075451294	0.0427844075451294	43.0615338212725	1
409	233.99	379.45	1.1338	5.66151937389212	10.5784447655329	409	-0.0807069505964932	0.0807069505964932	43.142240771869	1
410	232.23	371.34	1.1504	5.74222632448861	10.4977378149364	410	-0.156552036699217	0.156552036699217	43.2987928085682	1
411	230.39	367.23	1.1826	5.89877836118783	10.3411857782372	411	-0.192529833953074	0.192529833953074	43.4913226425213	1
412	244.36	359.27	1.2222	6.0913081951409	10.1486559442841	412	0.052508136532655	0.052508136532655	43.5438307790539	1
413	241.9	363.66	1.2114	6.03880005860825	10.2011640808167	413	0.0807069505964915	0.0807069505964915	43.6245377296504	1
414	236.49	359.57	1.1948	5.95809310801176	10.2818710314132	414	-0.135646019376029	0.135646019376029	43.7601837490265	1
415	239.3	358.37	1.2227	6.09373912738779	10.1462250120372	415	-0.00437567804438821	0.00437567804438821	43.7645594270709	1
416	240.52	349.3	1.2236	6.09811480543218	10.1418493339928	416	0.0685522893620796	0.0685522893620796	43.8331117164329	1
417	239.3	342.17	1.2095	6.0295625160701	10.2104016233549	417	-0.132728900679771	0.132728900679771	43.9658406171127	1
418	239.33	332.95	1.2368	6.16229141674987	10.0776727226751	418	0.277612462593954	0.277612462593954	44.2434530797067	1
419	234.51	335.25	1.1797	5.88467895415591	10.3552851852691	419	-0.420065092261256	0.420065092261256	44.6635181719679	1
420	230.55	341.98	1.2661	6.30474404641717	9.93522009300782	420	0.41520322776749	0.41520322776749	45.0787213997354	1
421	233.37	336.84	1.1807	5.88954081864968	10.3504233207753	421	0.0427844075451294	0.0427844075451294	45.1215058072805	1
422	234.76	335.55	1.1719	5.84675641110455	10.3932077283204	422	-0.36075034543733	0.36075034543733	45.4822561527179	1
423	244.04	336.5	1.2461	6.20750675654188	10.0324573828831	423	0.3179659378922	0.3179659378922	45.8002220906101	1
424	251.57	342.03	1.1807	5.88954081864968	10.3504233207753	424	-0.505633907351509	0.505633907351509	46.3058559979616	1
425	272.23	322.51	1.2847	6.39517472600119	9.8447894134238	425	0.228021444757555	0.228021444757555	46.5338774427191	1
426	276.07	326.01	1.2378	6.16715328124363	10.0728108581814	426	-0.538694585909109	0.538694585909109	47.0725720286282	1
427	279.27	320.83	1.3486	6.70584786715274	9.53411627227225	427	0.382142549209892	0.382142549209892	47.4547145778381	1
428	276.97	319.01	1.27	6.32370531794285	9.91625882148214	428	-0.102099154369055	0.102099154369055	47.5568137322072	1
429	271.67	320.69	1.291	6.4258044723119	9.81415966711308	429	0.306297463107166	0.306297463107166	47.8631111953143	1
430	264.25	317.72	1.228	6.11950700920474	10.1204571302202	430	-0.244551784036357	0.244551784036357	48.1076629793507	1
431	257.71	323.41	1.2783	6.3640587932411	9.87590534618389	431	0.467711364300149	0.467711364300149	48.5753743436509	1
432	253.66	328.91	1.1821	5.89634742894095	10.343616710484	432	-0.429788821248785	0.429788821248785	49.0051631648996	1
433	254.7	326.66	1.2705	6.32613625018973	9.91382788923526	433	0.0213922037725638	0.0213922037725638	49.0265553686722	1
434	252.25	326.26	1.2661	6.30474404641717	9.93522009300782	434	-0.223159580263792	0.223159580263792	49.249714948936	1
435	250.14	324.29	1.312	6.52790362668096	9.71206051274403	435	0.403534752982456	0.403534752982456	49.6532497019184	1
436	249.39	328.49	1.229	6.1243688736985	10.1155952657265	436	0.0617456790708104	0.0617456790708104	49.7149953809893	1
437	253.79	335.37	1.2163	6.06262319462769	10.1773409447973	437	-0.332551531373493	0.332551531373493	50.0475469123628	1
438	248	336.27	1.2847	6.39517472600119	9.8447894134238	438	0.0782760183496087	0.0782760183496087	50.1258229307124	1
439	231.32	333.51	1.2686	6.31689870765158	9.92306543177341	439	0.180861359168039	0.180861359168039	50.3066842898804	1
440	238.86	324.89	1.2314	6.13603734848354	10.1039267909414	440	0.0189612715256811	0.0189612715256811	50.3256455614061	1
441	246.7	316.31	1.2275	6.11707607695786	10.1228880624671	441	-0.560572976131049	0.560572976131049	50.8862185375371	1
442	250.26	315.13	1.3428	6.67764905308891	9.56231508633608	442	0.45361195726823	0.45361195726823	51.3398304948054	1
443	233.19	328.36	1.2495	6.22403709582068	10.0159270436043	443	-0.228021444757555	0.228021444757555	51.5678519395629	1
444	236.08	326.96	1.2964	6.45205854057823	9.78790559884676	444	0.277612462593954	0.277612462593954	51.8454644021569	1
445	239.44	320.03	1.2393	6.17444607798428	10.0655180614407	445	0.0593147468239259	0.0593147468239259	51.9047791489808	1
446	251.38	319.81	1.2271	6.11513133116035	10.1248328082646	446	-0.146828307711688	0.146828307711688	52.0516074566925	1
447	257.57	326.67	1.2573	6.26195963887204	9.97800450055295	447	0.113767629154092	0.113767629154092	52.1653750858466	1
448	240.59	333.36	1.2339	6.14819200971795	10.091772129707	448	-0.135159832926655	0.135159832926655	52.3005349187732	1
449	240.91	353.38	1.2617	6.2833518426446	9.95661229678038	449	0.263513055562038	0.263513055562038	52.5640479743353	1
450	236.53	355.16	1.2075	6.01983878708257	10.2201253523424	450	-0.156552036699217	0.156552036699217	52.7206000110345	1
451	241.32	362.7	1.2397	6.17639082378178	10.0635733156432	451	0.182806104965547	0.182806104965547	52.903406116	1
452	245.26	362.92	1.2021	5.99358471881624	10.2463794206088	452	-0.0072927967406482	0.0072927967406482	52.9106989127407	1
453	233.17	351.74	1.2036	6.00087751555689	10.2390866238681	453	0.0709832216089623	0.0709832216089623	52.9816821343496	1
454	251.29	358.05	1.189	5.92989429394792	10.3100698454771	454	0.218783902219405	0.218783902219405	53.200466036569	1
455	248.47	365.09	1.144	5.71111039172852	10.5288537476965	455	-0.294628988322131	0.294628988322131	53.4950950248912	1
456	256.05	338.72	1.2046	6.00573938005065	10.2342247593743	456	0.0641766113176914	0.0641766113176914	53.5592716362089	1
457	260.28	338.62	1.1914	5.94156276873296	10.298401370692	457	-0.0262540682663293	0.0262540682663293	53.5855257044752	1
458	254.24	339.45	1.1968	5.96781683699929	10.2721473024257	458	0.0213922037725656	0.0213922037725656	53.6069179082478	1
459	260.87	339.91	1.1924	5.94642463322672	10.2935395061983	459	-0.118629493647857	0.118629493647857	53.7255474018956	1
460	270.78	331.23	1.2168	6.06505412687458	10.1749100125504	460	0.0165303392788019	0.0165303392788019	53.7420777411744	1
461	273.57	347.36	1.2134	6.04852378759578	10.1914403518292	461	0.199336444244345	0.199336444244345	53.9414141854188	1
462	270.77	349.05	1.1724	5.84918734335143	10.3907767960736	462	0.0452153397920103	0.0452153397920103	53.9866295252108	1
463	277.08	350.93	1.1631	5.80397200355942	10.4359921358656	463	-0.244551784036355	0.244551784036355	54.2311813092471	1
464	273.88	353.07	1.2134	6.04852378759578	10.1914403518292	464	0.206629240984991	0.206629240984991	54.4378105502321	1
465	273.22	358.44	1.1709	5.84189454661078	10.3980695928142	465	-0.0807069505964897	0.0807069505964897	54.5185175008286	1
466	274.66	361.66	1.1875	5.92260149720728	10.3173626422177	466	-0.0972372898752916	0.0972372898752916	54.6157547907039	1
467	273.74	366.88	1.2075	6.01983878708257	10.2201253523424	467	0.144883561914183	0.144883561914183	54.7606383526181	1
468	271.61	380.11	1.1777	5.87495522516838	10.3650089142566	468	0.280043394840837	0.280043394840837	55.0406817474589	1
469	271.73	373.79	1.1201	5.59491183032755	10.6450523090974	469	0.0165303392787983	0.0165303392787983	55.0572120867377	1
470	273.33	373.77	1.1167	5.57838149104875	10.6615826483762	470	-0.363181277684209	0.363181277684209	55.4203933644219	1
471	279.17	368.24	1.1914	5.94156276873296	10.298401370692	471	0.151690172205454	0.151690172205454	55.5720835366274	1
472	272.23	377.82	1.1602	5.7898725965275	10.4500915428975	472	-0.023336949570071	0.023336949570071	55.5954204861975	1
473	277.06	384.53	1.165	5.81320954609757	10.4267545933274	473	-0.0831378828433724	0.0831378828433724	55.6785583690408	1
474	254.43	379.86	1.1821	5.89634742894095	10.343616710484	474	-0.133215087129148	0.133215087129148	55.81177345617	1
475	255.45	379.77	1.2095	6.0295625160701	10.2104016233549	475	0.182806104965547	0.182806104965547	55.9945795611355	1
476	258.78	386.34	1.1719	5.84675641110455	10.3932077283204	476	0.0879997473371379	0.0879997473371379	56.0825793084727	1
477	257.84	387.63	1.1538	5.75875666376741	10.4812074756576	477	0.0807069505964897	0.0807069505964897	56.1632862590692	1
478	258.2	388.64	1.1372	5.67804971317092	10.5619144262541	478	0.280043394840838	0.280043394840838	56.44332965391	1
479	254.58	413.27	1.0796	5.39800631833008	10.8419578210949	479	-0.0354916108044812	0.0354916108044812	56.4788212647145	1
480	273.61	411.15	1.0869	5.43349792913456	10.8064662102904	480	0.182806104965547	0.182806104965547	56.66162736968	1
481	277.72	416.52	1.0493	5.25069182416902	10.989272315256	481	0.111336696907207	0.111336696907207	56.7729640665872	1
482	270.41	429.05	1.0264	5.13935512726181	11.1006090121632	482	-0.244551784036355	0.244551784036355	57.0175158506236	1
483	261.1	413.42	1.0767	5.38390691129817	10.8560572281268	483	-0.244551784036357	0.244551784036357	57.2620676346599	1
484	258.21	402.14	1.127	5.62845869533452	10.6115054440905	484	-0.0306297463107157	0.0306297463107157	57.2926973809707	1
485	258.09	398.59	1.1333	5.65908844164524	10.5808756977797	485	-0.25622025882139	0.25622025882139	57.548917639792	1
486	247.54	379.93	1.186	5.91530870046663	10.3246554389584	486	0.422496024508137	0.422496024508137	57.9714136643002	1
487	230.18	396.7	1.0991	5.49281267595849	10.7471514634665	487	-0.0690384758114551	0.0690384758114551	58.0404521401116	1
488	235.36	398.48	1.1133	5.56185115176995	10.678112987655	488	-0.052021950083283	0.052021950083283	58.0924740901949	1
489	232.07	399.14	1.124	5.61387310185323	10.6260910375718	489	0.161413901192983	0.161413901192983	58.2538879913879	1
490	232.02	401.64	1.0908	5.45245920066025	10.7875049387647	490	0.315535005645319	0.315535005645319	58.5694229970332	1
491	233.54	424.4	1.0259	5.13692419501493	11.1030399444101	491	0.0262540682663293	0.0262540682663293	58.5956770652996	1
492	239.41	442.92	1.0205	5.1106701267486	11.1292940126764	492	-0.00243093224688273	0.00243093224688273	58.5981079975464	1
493	243.18	442.27	1.021	5.11310105899548	11.1268630804295	493	-0.00243093224688273	0.00243093224688273	58.6005389297933	1
494	238.62	453.78	1.0215	5.11553199124236	11.1244321481826	494	0.0311159327600929	0.0311159327600929	58.6316548625534	1
495	268.77	467.82	1.0151	5.08441605848227	11.1555480809427	495	-0.0335468650069757	0.0335468650069757	58.6652017275604	1
496	273.12	469.36	1.022	5.11796292348925	11.1220012159357	496	-0.0116684747850346	0.0116684747850346	58.6768702023454	1
497	266.89	463.18	1.0244	5.12963139827428	11.1103327411507	497	0.0165303392788001	0.0165303392788001	58.6934005416242	1
498	265.64	466.25	1.021	5.11310105899548	11.1268630804295	498	0.00243093224688273	0.00243093224688273	58.6958314738711	1
499	265.56	463.43	1.0205	5.1106701267486	11.1292940126764	499	0.0092375425381519	0.0092375425381519	58.7050690164093	1
500	271.01	454.54	1.0186	5.10143258421045	11.1385315552145	500	NA	NA	NA	1
501	264.09	427.31	1.0557	5.28180775692911	10.9698248572809	1	0.0831378828433742	0.0831378828433742	0.0831378828433742	2
502	267.74	430.7	1.0386	5.19866987408574	11.0529627401243	2	-0.146828307711688	0.146828307711688	0.229966190555063	2
503	271.14	433.33	1.0688	5.34549818179743	10.9061344324126	3	0.0948063576284088	0.0948063576284088	0.324772548183471	2
504	254.92	430.35	1.0493	5.25069182416902	11.000940790041	4	0.132728900679771	0.132728900679771	0.457501448863242	2
505	266.49	433.43	1.022	5.11796292348925	11.1336696907208	5	-0.0116684747850346	0.0116684747850346	0.469169923648277	2
506	270.02	441.66	1.0244	5.12963139827428	11.1220012159357	6	-0.00243093224688096	0.00243093224688096	0.471600855895158	2
507	271.14	446.95	1.0249	5.13206233052116	11.1195702836889	7	0.0213922037725638	0.0213922037725638	0.492993059667722	2
508	275.86	450.17	1.0205	5.1106701267486	11.1409624874614	8	-0.00486186449376547	0.00486186449376547	0.497854924161487	2
509	278.63	453.38	1.0215	5.11553199124236	11.1361006229677	9	0.00486186449376547	0.00486186449376547	0.502716788655253	2
510	274.14	445.46	1.0205	5.1106701267486	11.1409624874614	10	0.00729279674064642	0.00729279674064642	0.510009585395899	2
511	275.09	442.04	1.019	5.10337733000795	11.1482552842021	11	-0.138076951622914	0.138076951622914	0.648086537018813	2
512	277.39	435.71	1.0474	5.24145428163087	11.0101783325792	12	0.123491358141619	0.123491358141619	0.771577895160432	2
513	274.72	465.1	1.022	5.11796292348925	11.1336696907208	13	0.0072927967406482	0.0072927967406482	0.77887069190108	2
514	270.03	464.99	1.0205	5.1106701267486	11.1409624874614	14	0.00243093224688096	0.00243093224688096	0.781301624147961	2
515	260.09	471.86	1.02	5.10823919450172	11.1433934197083	15	-0.00729279674064642	0.00729279674064642	0.788594420888607	2
516	261.74	462.87	1.0215	5.11553199124236	11.1361006229677	16	0.00486186449376547	0.00486186449376547	0.793456285382373	2
517	245.24	457.03	1.0205	5.1106701267486	11.1409624874614	17	-0.00243093224688273	0.00243093224688273	0.795887217629256	2
518	244.57	455.43	1.021	5.11310105899548	11.1385315552145	18	0.00486186449376369	0.00486186449376369	0.800749082123019	2
519	239.28	476.56	1.02	5.10823919450172	11.1433934197083	19	-0.00243093224688096	0.00243093224688096	0.8031800143699	2
520	240.25	479.14	1.0205	5.1106701267486	11.1409624874614	20	-0.00486186449376547	0.00486186449376547	0.808041878863666	2
521	238.25	487.59	1.0215	5.11553199124236	11.1361006229677	21	0	0	0.808041878863666	2
522	234.62	482.64	1.0215	5.11553199124236	11.1361006229677	22	0.00486186449376547	0.00486186449376547	0.812903743357431	2
523	235.52	493.42	1.0205	5.1106701267486	11.1409624874614	23	0.0092375425381519	0.0092375425381519	0.822141285895583	2
524	234.51	485.08	1.0186	5.10143258421045	11.1502000299996	24	-0.0209060173231883	0.0209060173231883	0.843047303218771	2
525	233.35	490.32	1.0229	5.12233860153363	11.1292940126764	25	0	0	0.843047303218771	2
526	231.72	484.23	1.0229	5.12233860153363	11.1292940126764	26	0.00923754253815368	0.00923754253815368	0.852284845756925	2
527	235.1	492.15	1.021	5.11310105899548	11.1385315552145	27	0.0116684747850346	0.0116684747850346	0.86395332054196	2
528	238.29	487.17	1.0186	5.10143258421045	11.1502000299996	28	-0.0165303392788001	0.0165303392788001	0.88048365982076	2
529	241.69	481.29	1.022	5.11796292348925	11.1336696907208	29	0.0121546612344101	0.0121546612344101	0.89263832105517	2
530	237.77	489.39	1.0195	5.10580826225484	11.1458243519552	30	-0.00486186449376191	0.00486186449376191	0.897500185548932	2
531	239.82	490.5	1.0205	5.1106701267486	11.1409624874614	31	0.00729279674064642	0.00729279674064642	0.904792982289578	2
532	249.9	491.74	1.019	5.10337733000795	11.1482552842021	32	-0.0213922037725656	0.0213922037725656	0.926185186062144	2
533	240.34	481.8	1.0234	5.12476953378052	11.1268630804295	33	0.00243093224688273	0.00243093224688273	0.928616118309026	2
534	231.51	475.14	1.0229	5.12233860153363	11.1292940126764	34	0.0140994070319174	0.0140994070319174	0.942715525340944	2
535	232.37	481.45	1.02	5.10823919450172	11.1433934197083	35	-0.00486186449376369	0.00486186449376369	0.947577389834708	2
536	232.46	475.81	1.021	5.11310105899548	11.1385315552145	36	0.00243093224688273	0.00243093224688273	0.95000832208159	2
537	233.08	477.47	1.0205	5.1106701267486	11.1409624874614	37	0	0	0.95000832208159	2
538	248.19	480.03	1.0205	5.1106701267486	11.1409624874614	38	-0.00972372898753093	0.00972372898753093	0.959732051069121	2
539	245.08	486.54	1.0225	5.12039385573613	11.1312387584739	39	0.028685000513212	0.028685000513212	0.988417051582333	2
540	251.49	489.59	1.0166	5.09170885522292	11.1599237589871	40	-0.028685000513212	0.028685000513212	1.01710205209555	2
541	255.44	494.3	1.0225	5.12039385573613	11.1312387584739	41	0.0121546612344119	0.0121546612344119	1.02925671332996	2
542	241	484.63	1.02	5.10823919450172	11.1433934197083	42	-0.00729279674064642	0.00729279674064642	1.0365495100706	2
543	233.3	478.88	1.0215	5.11553199124236	11.1361006229677	43	0.00486186449376547	0.00486186449376547	1.04141137456437	2
544	231.67	481.5	1.0205	5.1106701267486	11.1409624874614	44	0.00243093224688096	0.00243093224688096	1.04384230681125	2
545	239.71	477.61	1.02	5.10823919450172	11.1433934197083	45	0.00680661029127094	0.00680661029127094	1.05064891710252	2
546	252.56	484.91	1.0186	5.10143258421045	11.1502000299996	46	-0.0116684747850346	0.0116684747850346	1.06231739188756	2
547	257.46	472.77	1.021	5.11310105899548	11.1385315552145	47	-0.0262540682663293	0.0262540682663293	1.08857146015388	2
548	246.17	477.64	1.0264	5.13935512726181	11.1122774869482	48	0.0213922037725638	0.0213922037725638	1.10996366392645	2
549	252.41	456.41	1.022	5.11796292348925	11.1336696907208	49	0.00486186449376547	0.00486186449376547	1.11482552842021	2
550	255.32	456.94	1.021	5.11310105899548	11.1385315552145	50	-0.0072927967406482	0.0072927967406482	1.12211832516086	2
551	251.68	448.5	1.0225	5.12039385573613	11.1312387584739	51	0.00486186449376547	0.00486186449376547	1.12698018965463	2
552	249.51	457.37	1.0215	5.11553199124236	11.1361006229677	52	0	0	1.12698018965463	2
553	235.61	437.92	1.0215	5.11553199124236	11.1361006229677	53	-0.232397122801945	0.232397122801945	1.35937731245657	2
554	237.53	419.54	1.0693	5.34792911404431	10.9037035001657	54	-0.206629240984991	0.206629240984991	1.56600655344156	2
555	232	398.31	1.1118	5.5545583550293	10.6970742591807	55	0.296573734119637	0.296573734119637	1.8625802875612	2
556	244.85	394.53	1.0508	5.25798462090966	10.9936479933004	56	-0.0709832216089623	0.0709832216089623	1.93356350917016	2
557	253.08	391.7	1.0654	5.32896784251863	10.9226647716914	57	-0.410827549723102	0.410827549723102	2.34439105889327	2
558	255.87	391.37	1.1499	5.73979539224173	10.5118372219683	58	0.163844833439864	0.163844833439864	2.50823589233313	2
559	256.63	402.89	1.1162	5.57595055880186	10.6756820554082	59	0.0306297463107157	0.0306297463107157	2.53886563864384	2
560	253.87	403.38	1.1099	5.54532081249115	10.7063118017189	60	0.356374667392942	0.356374667392942	2.89524030603679	2
561	254.17	400.35	1.0366	5.18894614509821	11.0626864691118	61	-0.33741339586726	0.33741339586726	3.23265370190405	2
562	251.1	393.06	1.106	5.52635954096547	10.7252730732446	62	-0.151690172205454	0.151690172205454	3.3843438741095	2
563	271.42	397.39	1.1372	5.67804971317092	10.5735829010391	63	0.182806104965547	0.182806104965547	3.56714997907505	2
564	269.08	402.42	1.0996	5.49524360820537	10.7563890060046	64	-0.00486186449376369	0.00486186449376369	3.57201184356881	2
565	269.59	402.05	1.1006	5.50010547269914	10.7515271415109	65	0.0879997473371379	0.0879997473371379	3.66001159090595	2
566	266.57	411.93	1.0825	5.412105725362	10.839526888848	66	-0.0452153397920103	0.0452153397920103	3.70522693069796	2
567	258.58	409.66	1.0918	5.45732106515401	10.794311549056	67	0.0476462720388913	0.0476462720388913	3.75287320273685	2
568	265.04	421.42	1.082	5.40967479311512	10.8419578210949	68	0.308242208904673	0.308242208904673	4.06111541164152	2
569	261.37	433.67	1.0186	5.10143258421045	11.1502000299996	69	-0.0379225430513639	0.0379225430513639	4.09903795469289	2
570	265.85	443.9	1.0264	5.13935512726181	11.1122774869482	70	-0.00437567804438821	0.00437567804438821	4.10341363273728	2
571	265.48	445.53	1.0273	5.1437308053062	11.1079018089038	71	0.0189612715256811	0.0189612715256811	4.12237490426296	2
572	266.59	439.86	1.0234	5.12476953378052	11.1268630804295	72	0.0140994070319191	0.0140994070319191	4.13647431129488	2
573	277.37	438.46	1.0205	5.1106701267486	11.1409624874614	73	-0.109391951109703	0.109391951109703	4.24586626240458	2
574	274.95	433.22	1.043	5.2200620778583	11.0315705363517	74	-0.291711869625871	0.291711869625871	4.53757813203045	2
575	278.18	428.14	1.103	5.51177394748417	10.7398586667258	75	0.0092375425381519	0.0092375425381519	4.5468156745686	2
576	275.78	427.59	1.1011	5.50253640494602	10.749096209264	76	0.0879997473371397	0.0879997473371397	4.63481542190574	2
577	279.14	430.74	1.083	5.41453665760888	10.8370959566011	77	0.158982968946098	0.158982968946098	4.79379839085184	2
578	276.72	435.84	1.0503	5.25555368866278	10.9960789255472	78	0.00486186449376547	0.00486186449376547	4.79866025534561	2
579	272.32	433.87	1.0493	5.25069182416902	11.000940790041	79	-0.289767123828366	0.289767123828366	5.08842737917397	2
580	269.48	404.75	1.1089	5.54045894799738	10.7111736662126	80	0.292198056075247	0.292198056075247	5.38062543524922	2
581	278.98	418.22	1.0488	5.24826089192214	11.0033717222879	81	-0.137590765173535	0.137590765173535	5.51821620042275	2
582	273.82	426.22	1.0771	5.38585165709567	10.8657809571143	82	-0.0952925440777861	0.0952925440777861	5.61350874450054	2
583	272.39	420.84	1.0967	5.48114420117346	10.7704884130366	83	0.0904306795840206	0.0904306795840206	5.70393942408456	2
584	268.39	416.56	1.0781	5.39071352158944	10.8609190926206	84	0.00680661029127094	0.00680661029127094	5.71074603437583	2
585	263.33	421.36	1.0767	5.38390691129817	10.8677257029119	85	0.0952925440777843	0.0952925440777843	5.80603857845361	2
586	262.73	428.57	1.0571	5.28861436722038	10.9630182469896	86	-0.118629493647854	0.118629493647854	5.92466807210147	2
587	262.39	415.76	1.0815	5.40724386086824	10.8443887533418	87	-0.106961018862821	0.106961018862821	6.03162909096429	2
588	257.92	416.25	1.1035	5.51420487973106	10.737427734479	88	0.330120599126611	0.330120599126611	6.3617496900909	2
589	259.95	428.83	1.0356	5.18408428060444	11.0675483336056	89	0.0782760183496087	0.0782760183496087	6.44002570844051	2
590	263.16	430.73	1.0195	5.10580826225484	11.1458243519552	90	-0.00729279674064465	0.00729279674064465	6.44731850518115	2
591	266.87	431.91	1.021	5.11310105899548	11.1385315552145	91	-0.201767376491228	0.201767376491228	6.64908588167238	2
592	267.09	427.73	1.0625	5.31486843548671	10.9367641787233	92	0.106961018862819	0.106961018862819	6.7560469005352	2
593	263.66	425.57	1.0405	5.20790741662389	11.0437251975861	93	0.0092375425381519	0.0092375425381519	6.76528444307335	2
594	262.12	426.35	1.0386	5.19866987408574	11.0529627401243	94	-0.258651191068273	0.258651191068273	7.02393563414162	2
595	273.6	416.18	1.0918	5.45732106515401	10.794311549056	95	0.121060425894738	0.121060425894738	7.14499606003636	2
596	274.78	411.66	1.0669	5.33626063925927	10.9153719749507	96	0.23968991954259	0.23968991954259	7.38468597957895	2
597	271	411.94	1.0176	5.09657071971668	11.1550618944933	97	-0.379711616963009	0.379711616963009	7.76439759654196	2
598	271.79	416.94	1.0957	5.47628233667969	10.7753502775303	98	-0.00729279674064642	0.00729279674064642	7.77169039328261	2
599	271.08	422.11	1.0972	5.48357513342034	10.7680574807897	99	-0.00680661029127094	0.00680661029127094	7.77849700357388	2
600	269.09	402.16	1.0986	5.49038174371161	10.7612508704984	100	-0.0121546612344119	0.0121546612344119	7.79065166480829	2
601	275.06	383.92	1.1011	5.50253640494602	10.749096209264	101	-0.108905764660324	0.108905764660324	7.89955742946862	2
602	277.06	383.56	1.1235	5.61144216960635	10.6401904446037	102	-0.256706445270767	0.256706445270767	8.15626387473938	2
603	273.31	387.39	1.1763	5.86814861487711	10.3834839993329	103	0.330120599126611	0.330120599126611	8.48638447386599	2
604	273.13	404.4	1.1084	5.5380280157505	10.7136045984595	104	0.194474579750581	0.194474579750581	8.68085905361657	2
605	266.91	407.73	1.0684	5.34355343599992	10.9080791782101	105	-0.13029796843289	0.13029796843289	8.81115702204946	2
606	260.83	413.21	1.0952	5.47385140443281	10.7777812097772	106	0.196905511997464	0.196905511997464	9.00806253404693	2
607	253.99	427.15	1.0547	5.27694589243535	10.9746867217747	107	-0.391866278197421	0.391866278197421	9.39992881224435	2
608	254.25	416.32	1.1353	5.66881217063277	10.5828204435773	108	0.458473821761997	0.458473821761997	9.85840263400635	2
609	252.82	421.35	1.041	5.21033834887077	11.0412942653392	109	0.0617456790708069	0.0617456790708069	9.92014831307715	2
610	260.25	427.46	1.0283	5.14859266979996	11.1030399444101	110	-0.123491358141617	0.123491358141617	10.0436396712188	2
611	256.6	432.28	1.0537	5.27208402794158	10.9795485862684	111	-0.223159580263793	0.223159580263793	10.2667992514826	2
612	254.68	419.35	1.0996	5.49524360820537	10.7563890060046	112	-0.00486186449376369	0.00486186449376369	10.2716611159763	2
613	260.4	414.8	1.1006	5.50010547269914	10.7515271415109	113	0.0121546612344101	0.0121546612344101	10.2838157772107	2
614	260.83	413.34	1.0981	5.48795081146473	10.7636818027453	114	0.0685522893620814	0.0685522893620814	10.3523680665728	2
615	254.84	407.63	1.084	5.41939852210265	10.8322340921074	115	0.1424526296673	0.1424526296673	10.4948206962401	2
616	241.78	404.21	1.0547	5.27694589243535	10.9746867217747	116	-0.201767376491228	0.201767376491228	10.6965880727313	2
617	241.98	400.27	1.0962	5.47871326892657	10.7729193452834	117	0.196905511997462	0.196905511997462	10.8934935847288	2
618	249.97	400.25	1.0557	5.28180775692911	10.9698248572809	118	-0.0734141538558433	0.0734141538558433	10.9669077385847	2
619	255.17	408.69	1.0708	5.35522191078496	10.8964107034251	119	-0.339358141664764	0.339358141664764	11.3062658802494	2
620	256.31	403.83	1.1406	5.69458005244972	10.5570525617603	120	0.353457548696682	0.353457548696682	11.6597234289461	2
621	255.76	410.12	1.0679	5.34112250375304	10.910510110457	121	-0.234828055048826	0.234828055048826	11.8945514839949	2
622	251.03	411.01	1.1162	5.57595055880186	10.6756820554082	122	0.244551784036354	0.244551784036354	12.1391032680313	2
623	240.36	416.07	1.0659	5.33139877476551	10.9202338394445	123	-0.156552036699217	0.156552036699217	12.2956553047305	2
624	232.81	409.49	1.0981	5.48795081146473	10.7636818027453	124	0.0826516963939987	0.0826516963939987	12.3783070011245	2
625	242.72	403.52	1.0811	5.40529911507073	10.8463334991393	125	-0.170651443731135	0.170651443731135	12.5489584448556	2
626	265.4	403.34	1.1162	5.57595055880186	10.6756820554082	126	-0.028685000513212	0.028685000513212	12.5776434453688	2
627	267.6	399.61	1.1221	5.60463555931508	10.6469970548949	127	-0.204198308738109	0.204198308738109	12.7818417541069	2
628	266.8	391.24	1.1641	5.80883386805319	10.4427987461568	128	0.050077204285774	0.050077204285774	12.8319189583927	2
629	263.37	391.53	1.1538	5.75875666376741	10.4928759504426	129	0.154121104452335	0.154121104452335	12.9860400628451	2
630	267.91	395.45	1.1221	5.60463555931508	10.6469970548949	130	-0.187181783009935	0.187181783009935	13.173221845855	2
631	261.29	386.37	1.1606	5.79181734232501	10.459815271885	131	0	0	13.173221845855	2
632	276.06	388.49	1.1606	5.79181734232501	10.459815271885	132	0.286850005132109	0.286850005132109	13.4600718509871	2
633	274.53	402.58	1.1016	5.5049673371929	10.7466652770171	133	-0.151690172205456	0.151690172205456	13.6117620231926	2
634	272.13	402.23	1.1328	5.65665750939836	10.5949751048117	134	0.0709832216089623	0.0709832216089623	13.6827452448015	2
635	267.82	399.08	1.1182	5.58567428778939	10.6659583264206	135	-0.0948063576284071	0.0948063576284071	13.7775516024299	2
636	250.45	385	1.1377	5.6804806454178	10.5711519687922	136	-0.261082123315155	0.261082123315155	14.0386337257451	2
637	241.37	367.84	1.1914	5.94156276873296	10.3100698454771	137	-0.443888228280702	0.443888228280702	14.4825219540258	2
638	233.62	365.62	1.2827	6.38545099701366	9.86618161719636	138	0.0807069505964915	0.0807069505964915	14.5632289046223	2
639	234.16	359.84	1.2661	6.30474404641717	9.94688856779285	139	0.683578147823294	0.683578147823294	15.2468070524456	2
640	261.28	375.49	1.1255	5.62116589859387	10.6304667156161	140	0.106961018862819	0.106961018862819	15.3537680713084	2
641	271.39	376.77	1.1035	5.51420487973106	10.737427734479	141	0.0330606785575984	0.0330606785575984	15.386828749866	2
642	273.82	381.51	1.0967	5.48114420117346	10.7704884130366	142	-0.0972372898752916	0.0972372898752916	15.4840660397413	2
643	271.59	381.55	1.1167	5.57838149104875	10.6732511231613	143	-0.0831378828433706	0.0831378828433706	15.5672039225846	2
644	278.9	386.14	1.1338	5.66151937389212	10.5901132403179	144	0.287336191581481	0.287336191581481	15.8545401141661	2
645	273.05	411.87	1.0747	5.37418318231064	10.8774494318994	145	-0.0238231360194447	0.0238231360194447	15.8783632501856	2
646	278.54	414.81	1.0796	5.39800631833008	10.8536262958799	146	-0.0354916108044812	0.0354916108044812	15.9138548609901	2
647	279.03	410.82	1.0869	5.43349792913456	10.8181346850755	147	-0.128353222635383	0.128353222635383	16.0422080836254	2
648	261.19	403.1	1.1133	5.56185115176995	10.6897814624401	148	0.118629493647854	0.118629493647854	16.1608375772733	2
649	262.03	397.9	1.0889	5.44322165812209	10.8084109560879	149	-0.306297463107166	0.306297463107166	16.4671350403805	2
650	278.92	384.02	1.1519	5.74951912122926	10.5021134929808	150	0.289767123828366	0.289767123828366	16.7569021642088	2
651	276.36	378.72	1.0923	5.45975199740089	10.7918806168091	151	-0.417634160014373	0.417634160014373	17.1745363242232	2
652	274.85	363.48	1.1782	5.87738615741527	10.3742464567948	152	-0.282474327087719	0.282474327087719	17.4570106513109	2
653	277.44	350.96	1.2363	6.15986048450298	10.091772129707	153	0.201767376491228	0.201767376491228	17.6587780278021	2
654	265.49	354.94	1.1948	5.95809310801176	10.2935395061983	154	-0.00243093224688273	0.00243093224688273	17.661208960049	2
655	260.26	352	1.1953	5.96052404025864	10.2911085739514	155	0.104530086615938	0.104530086615938	17.765739046665	2
656	263.82	359.9	1.1738	5.8559939536427	10.3956386605673	156	-0.163844833439864	0.163844833439864	17.9295838801048	2
657	256.64	352.44	1.2075	6.01983878708257	10.2317938271275	157	-0.123491358141621	0.123491358141621	18.0530752382464	2
658	254.74	353.13	1.2329	6.14333014522419	10.1083024689858	158	0.111336696907209	0.111336696907209	18.1644119351537	2
659	253.81	355.48	1.21	6.03199344831698	10.219639165893	159	0.166275765686748	0.166275765686748	18.3306877008404	2
660	254.15	379.65	1.1758	5.86571768263023	10.3859149315798	160	-0.0807069505964915	0.0807069505964915	18.4113946514369	2
661	248.98	369.91	1.1924	5.94642463322672	10.3052079809833	161	0.0855688150902534	0.0855688150902534	18.4969634665272	2
662	264.12	378.82	1.1748	5.86085581813647	10.3907767960736	162	0.239689919542593	0.239689919542593	18.7366533860697	2
663	260.69	379.07	1.1255	5.62116589859387	10.6304667156161	163	-0.123491358141619	0.123491358141619	18.8601447442114	2
664	252.75	386	1.1509	5.74465725673549	10.5069753574745	164	0.158982968946098	0.158982968946098	19.0191277131575	2
665	249.4	382.52	1.1182	5.58567428778939	10.6659583264206	165	-0.248927462080744	0.248927462080744	19.2680551752382	2
666	256.66	384.34	1.1694	5.83460174987014	10.4170308643399	166	0.0899444931346451	0.0899444931346451	19.3579996683729	2
667	253.98	385.74	1.1509	5.74465725673549	10.5069753574745	167	0.0952925440777843	0.0952925440777843	19.4532922124506	2
668	243.76	384.69	1.1313	5.64936471265771	10.6022679015523	168	-0.353943735146059	0.353943735146059	19.8072359475967	2
669	238	380.2	1.2041	6.00330844780377	10.2483241664063	169	0.719069758627775	0.719069758627775	20.5263057062245	2
670	233.89	382.99	1.0562	5.28423868917599	10.967393925034	170	-0.778384505451701	0.778384505451701	21.3046902116762	2
671	233.81	378.99	1.2163	6.06262319462769	10.1890094195823	171	0.280043394840837	0.280043394840837	21.584733606517	2
672	239	388.65	1.1587	5.78257979978686	10.4690528144232	172	0.130784154882265	0.130784154882265	21.7155177613993	2
673	231.11	398	1.1318	5.65179564490459	10.5998369693054	173	0.545987382649756	0.545987382649756	22.261505144049	2
674	233.18	429.43	1.0195	5.10580826225484	11.1458243519552	174	-0.00972372898752738	0.00972372898752738	22.2712288730366	2
675	244.2	428.78	1.0215	5.11553199124236	11.1361006229677	175	-0.199336444244345	0.199336444244345	22.4705653172809	2
676	238.19	418.96	1.0625	5.31486843548671	10.9367641787233	176	-0.34422000615853	0.34422000615853	22.8147853234394	2
677	234.78	394.82	1.1333	5.65908844164524	10.5925441725648	177	-0.0238231360194465	0.0238231360194465	22.8386084594589	2
678	244.81	387.44	1.1382	5.68291157766468	10.5687210365453	178	-0.00680661029126917	0.00680661029126917	22.8454150697501	2
679	230.03	394.75	1.1396	5.68971818795595	10.5619144262541	179	0.261082123315154	0.261082123315154	23.1064971930653	2
680	240.77	399.75	1.0859	5.4286360646408	10.8229965495692	180	-0.0739003403052205	0.0739003403052205	23.1803975333705	2
681	241.53	399.16	1.1011	5.50253640494602	10.749096209264	181	-0.291711869625871	0.291711869625871	23.4721094029964	2
682	235.35	393.59	1.1611	5.79424827457189	10.4573843396381	182	0.237258987295707	0.237258987295707	23.7093683902921	2
683	243.43	381.02	1.1123	5.55698928727618	10.6946433269338	183	-0.0286850005132102	0.0286850005132102	23.7380533908053	2
684	242.66	380.41	1.1182	5.58567428778939	10.6659583264206	184	-0.182806104965545	0.182806104965545	23.9208594957709	2
685	245.99	376.64	1.1558	5.76848039275494	10.4831522214551	185	0.0573700010264222	0.0573700010264222	23.9782294967973	2
686	241.53	379.1	1.144	5.71111039172852	10.5405222224815	186	-0.448750092774468	0.448750092774468	24.4269795895717	2
687	236.92	368.77	1.2363	6.15986048450298	10.091772129707	187	-0.0403534752982448	0.0403534752982448	24.46733306487	2
688	230.47	358.28	1.2446	6.20021395980123	10.0514186544088	188	0.379711616963009	0.379711616963009	24.847044681833	2
689	237.03	338.98	1.1665	5.82050234283822	10.4311302713718	189	-0.0189612715256828	0.0189612715256828	24.8660059533587	2
690	251.49	350.1	1.1704	5.8394636143639	10.4121689998461	190	-0.358319413190443	0.358319413190443	25.2243253665491	2
691	238.95	367.23	1.2441	6.19778302755435	10.0538495866557	191	0.201767376491228	0.201767376491228	25.4260927430403	2
692	231.43	347.35	1.2026	5.99601565106312	10.2556169631469	192	-0.125922290388502	0.125922290388502	25.5520150334289	2
693	256.43	352.08	1.2285	6.12193794145162	10.1296946727584	193	-0.0189612715256811	0.0189612715256811	25.5709763049545	2
694	252.2	353.08	1.2324	6.1408992129773	10.1107334012327	194	0.102099154369053	0.102099154369053	25.6730754593236	2
695	242.24	349.1	1.2114	6.03880005860825	10.2128325556018	195	-0.102099154369053	0.102099154369053	25.7751746136926	2
696	238.46	332.94	1.2324	6.1408992129773	10.1107334012327	196	0.0948063576284071	0.0948063576284071	25.869980971321	2
697	236.03	320.55	1.2129	6.0460928553489	10.2055397588611	197	-0.0306297463107157	0.0306297463107157	25.9006107176318	2
698	247.31	333.28	1.2192	6.07672260165961	10.1749100125504	198	0	0	25.9006107176318	2
699	246.62	331.39	1.2192	6.07672260165961	10.1749100125504	199	-0.109391951109703	0.109391951109703	26.0100026687415	2
700	245.23	329.71	1.2417	6.18611455276931	10.0655180614407	200	0.0403534752982466	0.0403534752982466	26.0503561440397	2
701	251.85	328.81	1.2334	6.14576107747107	10.105871536739	201	-0.130784154882265	0.130784154882265	26.181140298922	2
702	252.15	326.92	1.2603	6.27654523235333	9.97508738185669	202	0.394297210444302	0.394297210444302	26.5754375093663	2
703	255.01	333.63	1.1792	5.88224802190903	10.369384592301	203	-0.424926956755019	0.424926956755019	27.0003644661213	2
704	255.71	338.22	1.2666	6.30717497866405	9.94445763554597	204	-0.0593147468239259	0.0593147468239259	27.0596792129452	2
705	258.57	327.16	1.2788	6.36648972548798	9.88514288872204	205	-0.0879997473371397	0.0879997473371397	27.1476789602824	2
706	275.71	326.68	1.2969	6.45448947282512	9.7971431413849	206	0.0262540682663293	0.0262540682663293	27.1739330285487	2
707	277.55	338.72	1.2915	6.42823540455879	9.82339720965123	207	-0.0690384758114568	0.0690384758114568	27.2429715043602	2
708	279.89	340.75	1.3057	6.49727388037024	9.75435873383978	208	0.284905259334602	0.284905259334602	27.5278767636948	2
709	277.66	333.09	1.2471	6.21236862103564	10.0392639931744	209	0.0311159327600929	0.0311159327600929	27.5589926964548	2
710	277.27	328.91	1.2407	6.18125268827555	10.0703799259345	210	-0.384573481456775	0.384573481456775	27.9435661779116	2
711	278.34	321.96	1.3198	6.56582616973232	9.6858064444777	211	0.0661213571151986	0.0661213571151986	28.0096875350268	2
712	279.61	327.47	1.3062	6.49970481261713	9.7519278015929	212	0.199822630693722	0.199822630693722	28.2095101657205	2
713	279.4	344.25	1.2651	6.2998821819234	9.95175043228662	213	0.242120851789473	0.242120851789473	28.45163101751	2
714	271.66	349.38	1.2153	6.05776133013393	10.1938712840761	214	0.0617456790708104	0.0617456790708104	28.5133766965808	2
715	272.28	351.34	1.2026	5.99601565106312	10.2556169631469	215	0.0306297463107175	0.0306297463107175	28.5440064428915	2
716	271.46	351.53	1.1963	5.9653859047524	10.2862467094576	216	-0.0685522893620814	0.0685522893620814	28.6125587322536	2
717	272.95	352.2	1.2104	6.03393819411448	10.2176944200955	217	-0.182806104965547	0.182806104965547	28.7953648372192	2
718	272.64	343.34	1.248	6.21674429908003	10.03488831513	218	0.00680661029127094	0.00680661029127094	28.8021714475104	2
719	266.94	336.6	1.2466	6.20993768878876	10.0416949254213	219	0.211491105478757	0.211491105478757	29.0136625529892	2
720	273.59	338.96	1.2031	5.99844658331	10.2531860309	220	-0.130784154882265	0.130784154882265	29.1444467078715	2
721	274.96	345.74	1.23	6.12923073819227	10.1224018760178	221	0.00486186449376369	0.00486186449376369	29.1493085723652	2
722	265.45	340.1	1.229	6.1243688736985	10.1272637405115	222	0.0238231360194465	0.0238231360194465	29.1731317083847	2
723	270.18	335.56	1.2241	6.10054573767906	10.151086876531	223	-0.311159327600931	0.311159327600931	29.4842910359856	2
724	258.62	335.24	1.2881	6.41170506527999	9.83992754893003	224	-0.180375172718662	0.180375172718662	29.6646662087043	2
725	251.06	339	1.3252	6.59208023799865	9.65955237621137	225	0.503202975104628	0.503202975104628	30.1678691838089	2
726	254.79	337.27	1.2217	6.08887726289402	10.162755351316	226	0.109391951109702	0.109391951109702	30.2772611349186	2
727	255.65	336.06	1.1992	5.97948531178432	10.2721473024257	227	-0.177944240471781	0.177944240471781	30.4552053753904	2
728	261.25	327.27	1.2358	6.1574295522561	10.0942030619539	228	-0.173568562427393	0.173568562427393	30.6287739378178	2
729	267.1	328.03	1.2715	6.3309981146835	9.92063449952652	229	-0.0140994070319174	0.0140994070319174	30.6428733448497	2
730	272.36	320.2	1.2744	6.34509752171541	9.90653509249461	230	-0.135159832926654	0.135159832926654	30.7780331777763	2
731	275.91	322.67	1.3022	6.48025735464207	9.77137525956795	231	0.353457548696682	0.353457548696682	31.131490726473	2
732	276.94	316.14	1.2295	6.12679980594539	10.1248328082646	232	-0.363181277684212	0.363181277684212	31.4946720041572	2
733	274.68	323.45	1.3042	6.4899810836296	9.76165153058042	233	0.0996682221221725	0.0996682221221725	31.5943402262794	2
734	251.2	322.93	1.2837	6.39031286150742	9.8613197527026	234	0.0116684747850364	0.0116684747850364	31.6060087010644	2
735	258.57	321.65	1.2813	6.37864438672239	9.87298822748763	235	0.0359777972538566	0.0359777972538566	31.6419864983183	2
736	261.32	322.37	1.2739	6.34266658946853	9.90896602474149	236	-0.19739169844684	0.19739169844684	31.8393781967651	2
737	263.02	328.43	1.3145	6.54005828791537	9.71157432629465	237	0.569810518669204	0.569810518669204	32.4091887154343	2
738	255.07	331.9	1.1973	5.97024776924617	10.2813848449639	238	0.0904306795840206	0.0904306795840206	32.4996193950184	2
739	240.17	337.14	1.1787	5.87981708966215	10.3718155245479	239	-0.368043142177974	0.368043142177974	32.8676625371963	2
740	249.37	336.22	1.2544	6.24786023184012	10.0037723823699	240	0.135159832926654	0.135159832926654	33.002822370123	2
741	252.65	355.17	1.2266	6.11270039891347	10.1389322152966	241	-0.0734141538558468	0.0734141538558468	33.0762365239788	2
742	244.5	353.43	1.2417	6.18611455276931	10.0655180614407	242	-0.185237037212428	0.185237037212428	33.2614735611913	2
743	236.91	346.18	1.2798	6.37135158998174	9.88028102422828	243	0.320396870139083	0.320396870139083	33.5818704313304	2
744	236.9	347.36	1.2139	6.05095471984266	10.2006778943674	244	0.1259222903885	0.1259222903885	33.7077927217189	2
745	235.98	351.49	1.188	5.92503242945416	10.3266001847559	245	0.130784154882267	0.130784154882267	33.8385768766011	2
746	231.62	351.6	1.1611	5.79424827457189	10.4573843396381	246	-0.491534500319595	0.491534500319595	34.3301113769207	2
747	240.9	351.74	1.2622	6.28578277489149	9.96584983931853	247	0.0495910178363985	0.0495910178363985	34.3797023947571	2
748	242.15	351.02	1.252	6.23619175705509	10.0154408571549	248	0.0904306795840206	0.0904306795840206	34.4701330743411	2
749	255.71	369.14	1.2334	6.14576107747107	10.105871536739	249	-0.0666075435645741	0.0666075435645741	34.5367406179057	2
750	252.76	372.43	1.2471	6.21236862103564	10.0392639931744	250	0.477435093287676	0.477435093287676	35.0141757111934	2
751	251.86	387.26	1.1489	5.73493352774797	10.5166990864621	251	0.349081870652295	0.349081870652295	35.3632575818457	2
752	253.5	413.29	1.0771	5.38585165709567	10.8657809571143	252	0.0850826286408779	0.0850826286408779	35.4483402104866	2
753	252.35	424.99	1.0596	5.30076902845479	10.9508635857552	253	0.197391698446841	0.197391698446841	35.6457319089334	2
754	248.7	418.71	1.019	5.10337733000795	11.1482552842021	254	-0.0952925440777861	0.0952925440777861	35.7410244530112	2
755	247.37	423.79	1.0386	5.19866987408574	11.0529627401243	255	0.0145855934812928	0.0145855934812928	35.7556100464925	2
756	249.63	422.32	1.0356	5.18408428060444	11.0675483336056	256	0.0782760183496087	0.0782760183496087	35.8338860648421	2
757	254.97	439.63	1.0195	5.10580826225484	11.1458243519552	257	-0.0165303392787983	0.0165303392787983	35.8504164041209	2
758	242.81	446.56	1.0229	5.12233860153363	11.1292940126764	258	0.0165303392787983	0.0165303392787983	35.8669467433997	2
759	233.17	439.18	1.0195	5.10580826225484	11.1458243519552	259	-0.00729279674064465	0.00729279674064465	35.8742395401403	2
760	232.6	439.92	1.021	5.11310105899548	11.1385315552145	260	0.00729279674064465	0.00729279674064465	35.881532336881	2
761	235.98	439.48	1.0195	5.10580826225484	11.1458243519552	261	-0.0145855934812928	0.0145855934812928	35.8961179303623	2
762	239.42	445.56	1.0225	5.12039385573613	11.1312387584739	262	-0.0281988140638347	0.0281988140638347	35.9243167444261	2
763	235.68	445.12	1.0283	5.14859266979996	11.1030399444101	263	0.0403534752982466	0.0403534752982466	35.9646702197243	2
764	232.98	420.31	1.02	5.10823919450172	11.1433934197083	264	0.00486186449376547	0.00486186449376547	35.9695320842181	2
765	231.05	424.5	1.019	5.10337733000795	11.1482552842021	265	-0.0500772042857758	0.0500772042857758	36.0196092885039	2
766	236.18	425	1.0293	5.15345453429373	11.0981780799163	266	-0.130784154882265	0.130784154882265	36.1503934433862	2
767	236.64	421.4	1.0562	5.28423868917599	10.967393925034	267	0.0121546612344119	0.0121546612344119	36.1625481046206	2
768	233.92	415.63	1.0537	5.27208402794158	10.9795485862684	268	0.0685522893620778	0.0685522893620778	36.2311003939826	2
769	239.34	421.12	1.0396	5.2035317385795	11.0481008756305	269	-0.158982968946098	0.158982968946098	36.3900833629287	2
770	243.87	408.98	1.0723	5.3625147075256	10.8891179066844	270	-0.248927462080744	0.248927462080744	36.6390108250095	2
771	249.79	410.39	1.1235	5.61144216960635	10.6401904446037	271	0.0354916108044812	0.0354916108044812	36.674502435814	2
772	244.02	400.48	1.1162	5.57595055880186	10.6756820554082	272	0.234828055048826	0.234828055048826	36.9093304908628	2
773	235.34	416.23	1.0679	5.34112250375304	10.910510110457	273	0.0452153397920103	0.0452153397920103	36.9545458306548	2
774	237.37	414.2	1.0586	5.29590716396103	10.955725450249	274	-0.0427844075451276	0.0427844075451276	36.9973302381999	2
775	242.02	410.87	1.0674	5.33869157150616	10.9129410427039	275	0.0403534752982448	0.0403534752982448	37.0376837134982	2
776	231.71	387.31	1.0591	5.29833809620791	10.9532945180021	276	-0.776439759654195	0.776439759654195	37.8141234731524	2
777	233.01	379.99	1.2188	6.07477785586211	10.1768547583479	277	-0.0165303392787983	0.0165303392787983	37.8306538124312	2
778	230.3	379.8	1.2222	6.0913081951409	10.1603244190691	278	-0.253789326574509	0.253789326574509	38.0844431390057	2
779	237.12	359.09	1.2744	6.34509752171541	9.90653509249461	279	-0.0140994070319174	0.0140994070319174	38.0985425460376	2
780	232.79	364.97	1.2773	6.35919692874733	9.89243568546269	280	0.507578653149016	0.507578653149016	38.6061211991866	2
781	234.81	370.59	1.1729	5.85161827559831	10.4000143386117	281	-0.0972372898752898	0.0972372898752898	38.7033584890619	2
782	238.49	371.23	1.1929	5.9488555654736	10.3027770487364	282	-0.34422000615853	0.34422000615853	39.0475784952204	2
783	255.03	363.63	1.2637	6.29307557163213	9.95855704257789	283	0.218297715770028	0.218297715770028	39.2658762109905	2
784	245.6	356.4	1.2188	6.07477785586211	10.1768547583479	284	0.0714694080583378	0.0714694080583378	39.3373456190488	2
785	251.84	364.78	1.2041	6.00330844780377	10.2483241664063	285	0.239689919542592	0.239689919542592	39.5770355385914	2
786	249.1	368.65	1.1548	5.76361852826118	10.4880140859488	286	-0.196905511997464	0.196905511997464	39.7739410505889	2
787	245.61	362.61	1.1953	5.96052404025864	10.2911085739514	287	-0.0379225430513621	0.0379225430513621	39.8118635936402	2
788	243.01	365.06	1.2031	5.99844658331	10.2531860309	288	0.248927462080744	0.248927462080744	40.060791055721	2
789	248.46	363.32	1.1519	5.74951912122926	10.5021134929808	289	-0.251358394327626	0.251358394327626	40.3121494500486	2
790	240.25	340.17	1.2036	6.00087751555689	10.2507550986531	290	0.140021697420417	0.140021697420417	40.452171147469	2
791	236.3	336.18	1.1748	5.86085581813647	10.3907767960736	291	-0.456042889515111	0.456042889515111	40.9082140369841	2
792	233.79	325.14	1.2686	6.31689870765158	9.93473390655844	292	0.100154408571548	0.100154408571548	41.0083684455557	2
793	232.38	323.62	1.248	6.21674429908003	10.03488831513	293	-0.275667716796448	0.275667716796448	41.2840361623521	2
794	246.46	324.82	1.3047	6.49241201587648	9.75922059833354	294	0.0354916108044812	0.0354916108044812	41.3195277731566	2
795	248.97	325.06	1.2974	6.456920405072	9.79471220913802	295	0.370474074424855	0.370474074424855	41.6900018475814	2
796	243.09	319.6	1.2212	6.08644633064714	10.1651862835629	296	-0.0758450861027242	0.0758450861027242	41.7658469336842	2
797	244.44	320.7	1.2368	6.16229141674987	10.0893411974602	297	0.258651191068271	0.258651191068271	42.0244981247524	2
798	242.67	315.23	1.1836	5.90364022568159	10.3479923885284	298	-0.0379225430513621	0.0379225430513621	42.0624206678038	2
799	245.67	317.19	1.1914	5.94156276873296	10.3100698454771	299	-0.424926956755019	0.424926956755019	42.4873476245588	2
800	241.6	320.16	1.2788	6.36648972548798	9.88514288872204	300	0.391866278197421	0.391866278197421	42.8792139027562	2
801	232.03	337.17	1.1982	5.97462344729056	10.2770091669195	301	-0.270805852302685	0.270805852302685	43.1500197550589	2
802	238.4	329.13	1.2539	6.24542929959324	10.0062033146168	302	-0.0238231360194447	0.0238231360194447	43.1738428910784	2
803	234.16	328.18	1.2588	6.26925243561269	9.98238017859734	303	-0.249413648530123	0.249413648530123	43.4232565396085	2
804	242.63	322.03	1.3101	6.51866608414281	9.73296653006721	304	-0.0826516963939952	0.0826516963939952	43.5059082360025	2
805	251.39	320.27	1.3271	6.6013177805368	9.65031483367322	305	0.31067314115155	0.31067314115155	43.816581377154	2
806	250.41	326.88	1.2632	6.29064463938525	9.96098797482477	306	-0.22315958026379	0.22315958026379	44.0397409574178	2
807	257.19	326.68	1.3091	6.51380421964904	9.73782839456098	307	0.268374920055802	0.268374920055802	44.3081158774736	2
808	248.67	328.29	1.2539	6.24542929959324	10.0062033146168	308	0.0831378828433742	0.0831378828433742	44.391253760317	2
809	241.35	326.97	1.2368	6.16229141674987	10.0893411974602	309	0.0354916108044812	0.0354916108044812	44.4267453711215	2
810	243.05	319.57	1.2295	6.12679980594539	10.1248328082646	310	-0.306297463107168	0.306297463107168	44.7330428342287	2
811	254.5	316.25	1.2925	6.43309726905255	9.81853534515747	311	0.277612462593956	0.277612462593956	45.0106552968226	2
812	248.32	317.86	1.2354	6.1554848064586	10.0961478077514	312	0.185237037212429	0.185237037212429	45.195892334035	2
813	230.23	318.05	1.1973	5.97024776924617	10.2813848449639	313	-0.401103820735575	0.401103820735575	45.5969961547706	2
814	252.47	326.12	1.2798	6.37135158998174	9.88028102422828	314	0.163844833439864	0.163844833439864	45.7608409882105	2
815	257.16	339.15	1.2461	6.20750675654188	10.0441258576681	315	0.1755133082249	0.1755133082249	45.9363542964354	2
816	270.46	337.95	1.21	6.03199344831698	10.219639165893	316	-0.121060425894736	0.121060425894736	46.0574147223301	2
817	269.47	334.3	1.2349	6.15305387421172	10.0985787399983	317	-0.429302634799408	0.429302634799408	46.4867173571295	2
818	265.86	319.62	1.3232	6.58235650901112	9.6692761051989	318	0.208573986782499	0.208573986782499	46.695291343912	2
819	256.67	316.59	1.2803	6.37378252222862	9.8778500919814	319	0.451181025021349	0.451181025021349	47.1464723689334	2
820	257.47	333.72	1.1875	5.92260149720728	10.3290311170027	320	0.0238231360194447	0.0238231360194447	47.1702955049528	2
821	250.13	349.33	1.1826	5.89877836118783	10.3528542530222	321	0.192043647503699	0.192043647503699	47.3623391524565	2
822	256.81	346.46	1.1431	5.70673471368413	10.5448979005259	322	-0.671909673038257	0.671909673038257	48.0342488254948	2
823	249.23	342.48	1.2813	6.37864438672239	9.87298822748763	323	-0.203712122288733	0.203712122288733	48.2379609477835	2
824	251.04	341.26	1.3232	6.58235650901112	9.6692761051989	324	0.469656110097654	0.469656110097654	48.7076170578812	2
825	245.84	343.87	1.2266	6.11270039891347	10.1389322152966	325	0.349081870652292	0.349081870652292	49.0566989285335	2
826	256.17	371.93	1.1548	5.76361852826118	10.4880140859488	326	-0.220728648016909	0.220728648016909	49.2774275765504	2
827	262.85	362.29	1.2002	5.98434717627809	10.2672854379319	327	0.173082375978016	0.173082375978016	49.4505099525284	2
828	277.7	361.16	1.1646	5.81126480030007	10.44036781391	328	-0.52897085692158	0.52897085692158	49.97948080945	2
829	278.34	343.89	1.2734	6.34023565722165	9.91139695698837	329	0.434164499293173	0.434164499293173	50.4136453087431	2
830	266.71	354.11	1.1841	5.90607115792848	10.3455614562815	330	-0.173082375978018	0.173082375978018	50.5867276847211	2
831	271.79	345.21	1.2197	6.07915353390649	10.1724790803035	331	0.0855688150902569	0.0855688150902569	50.6722964998114	2
832	268.37	347.89	1.2021	5.99358471881624	10.2580478953938	332	-0.102099154369057	0.102099154369057	50.7743956541805	2
833	266.3	345.89	1.2231	6.09568387318529	10.1559487410247	333	-0.111822883356584	0.111822883356584	50.886218537537	2
834	267.83	341.17	1.2461	6.20750675654188	10.0441258576681	334	0.0403534752982466	0.0403534752982466	50.9265720128353	2
835	267.91	342.6	1.2378	6.16715328124363	10.0844793329664	335	0.270805852302685	0.270805852302685	51.197377865138	2
836	272.72	360.03	1.1821	5.89634742894095	10.3552851852691	336	0.253789326574509	0.253789326574509	51.4511671917125	2
837	271.94	356.83	1.1299	5.64255810236644	10.6090745118436	337	-0.308728395354049	0.308728395354049	51.7598955870665	2
838	247.48	374.31	1.1934	5.95128649772049	10.3003461164895	338	-0.00194474579750548	0.00194474579750548	51.761840332864	2
839	248.51	371.98	1.1938	5.95323124351799	10.298401370692	339	0.251358394327626	0.251358394327626	52.0131987271917	2
840	256.22	371.03	1.1421	5.70187284919037	10.5497597650197	340	-0.170651443731135	0.170651443731135	52.1838501709228	2
841	266.42	367.73	1.1772	5.8725242929215	10.3791083212885	341	-0.109391951109703	0.109391951109703	52.2932421220325	2
842	261.81	363.58	1.1997	5.9819162440312	10.2697163701788	342	-0.0116684747850329	0.0116684747850329	52.3049105968175	2
843	264.96	359.57	1.2021	5.99358471881624	10.2580478953938	343	0.267888733606425	0.267888733606425	52.572799330424	2
844	273.99	356.14	1.147	5.72569598520981	10.5259366290002	344	-0.194474579750581	0.194474579750581	52.7672739101745	2
845	275.83	369.03	1.187	5.92017056496039	10.3314620492496	345	0.3179659378922	0.3179659378922	53.0852398480667	2
846	270.66	371.41	1.1216	5.60220462706819	10.6494279871418	346	-0.315535005645319	0.315535005645319	53.4007748537121	2
847	276.57	364.51	1.1865	5.91773963271351	10.3338929814965	347	0.0758450861027278	0.0758450861027278	53.4766199398148	2
848	268.95	363.86	1.1709	5.84189454661078	10.4097380675992	348	-0.0734141538558433	0.0734141538558433	53.5500340936706	2
849	262.57	361.08	1.186	5.91530870046663	10.3363239137434	349	0.177944240471781	0.177944240471781	53.7279783341424	2
850	260.79	347.73	1.1494	5.73736445999485	10.5142681542152	350	-0.140021697420419	0.140021697420419	53.8680000315628	2
851	262.84	339.34	1.1782	5.87738615741527	10.3742464567948	351	-0.278098649043331	0.278098649043331	54.1460986806062	2
852	266.03	338.52	1.2354	6.1554848064586	10.0961478077514	352	-0.0281988140638347	0.0281988140638347	54.17429749467	2
853	263.3	343.03	1.2412	6.18368362052243	10.0679489936876	353	0.137590765173536	0.137590765173536	54.3118882598435	2
854	261.91	349.86	1.2129	6.0460928553489	10.2055397588611	354	0.154121104452337	0.154121104452337	54.4660093642959	2
855	251.6	349.12	1.1812	5.89197175089656	10.3596608633135	355	-0.624263400999366	0.624263400999366	55.0902727652952	2
856	246.98	320.97	1.3096	6.51623515189593	9.7353974623141	356	0.175999494674276	0.175999494674276	55.2662722599695	2
857	248.06	337.3	1.2734	6.34023565722165	9.91139695698837	357	-0.185237037212429	0.185237037212429	55.4515092971819	2
858	250.06	339.57	1.3115	6.52547269443408	9.72615991977594	358	0.495910178363983	0.495910178363983	55.9474194755459	2
859	240.76	340.06	1.2095	6.0295625160701	10.2220700981399	359	-0.116198561400973	0.116198561400973	56.0636180369469	2
860	243.8	345.96	1.2334	6.14576107747107	10.105871536739	360	0.118629493647855	0.118629493647855	56.1822475305948	2
861	242.95	349.45	1.209	6.02713158382321	10.2245010303868	361	-0.508064839598394	0.508064839598394	56.6903123701931	2
862	254.63	339.89	1.3135	6.53519642342161	9.71643619078841	362	0.320396870139081	0.320396870139081	57.0107092403322	2
863	264.27	343.46	1.2476	6.21479955328252	10.0368330609275	363	0.050077204285774	0.050077204285774	57.060786444618	2
864	264.02	345.08	1.2373	6.16472234899675	10.0869102652133	364	0.510495771845276	0.510495771845276	57.5712822164633	2
865	259.35	343.56	1.1323	5.65422657715147	10.5974060370585	365	-0.458473821761993	0.458473821761993	58.0297560382253	2
866	267.9	344.79	1.2266	6.11270039891347	10.1389322152966	366	0.097723476324667	0.097723476324667	58.1274795145499	2
867	255.43	341.03	1.2065	6.0149769225888	10.2366556916212	367	0.111336696907205	0.111336696907205	58.2388162114571	2
868	256.23	348.73	1.1836	5.90364022568159	10.3479923885284	368	-0.0972372898752898	0.0972372898752898	58.3360535013324	2
869	252.18	351.15	1.2036	6.00087751555689	10.2507550986531	369	-0.0544528823301622	0.0544528823301622	58.3905063836626	2
870	246.77	357.53	1.2148	6.05533039788705	10.196302216323	370	-0.204198308738111	0.204198308738111	58.5947046924007	2
871	241.11	357.82	1.2568	6.25952870662516	9.99210390758486	371	0.137590765173536	0.137590765173536	58.7322954575742	2
872	251.55	354.4	1.2285	6.12193794145162	10.1296946727584	372	0.1589829689461	0.1589829689461	58.8912784265203	2
873	264.71	358.74	1.1958	5.96295497250552	10.2886776417045	373	0.168706697933629	0.168706697933629	59.059985124454	2
874	268.91	375.42	1.1611	5.79424827457189	10.4573843396381	374	0.0281988140638347	0.0281988140638347	59.0881839385178	2
875	269.82	374.75	1.1553	5.76604946050806	10.485583153702	375	-0.0213922037725638	0.0213922037725638	59.1095761422904	2
876	279.66	370.93	1.1597	5.78744166428062	10.4641909499294	376	-0.51973331438343	0.51973331438343	59.6293094566738	2
877	278.43	353.69	1.2666	6.30717497866405	9.94445763554597	377	0.560086789681675	0.560086789681675	60.1893962463555	2
878	265.89	374.09	1.1514	5.74708818898238	10.5045444252276	378	0.0782760183496087	0.0782760183496087	60.2676722647051	2
879	262.4	372.8	1.1353	5.66881217063277	10.5828204435773	379	-0.102099154369055	0.102099154369055	60.3697714190741	2
880	265	376.76	1.1563	5.77091132500182	10.4807212892082	380	0.00729279674064642	0.00729279674064642	60.3770642158148	2
881	266.52	375.13	1.1548	5.76361852826118	10.4880140859488	381	0.284905259334602	0.284905259334602	60.6619694751494	2
882	279	378.11	1.0962	5.47871326892657	10.7729193452834	382	-0.0617456790708086	0.0617456790708086	60.7237151542202	2
883	270.73	376.14	1.1089	5.54045894799738	10.7111736662126	383	-0.215866783523147	0.215866783523147	60.9395819377433	2
884	263.34	370.64	1.1533	5.75632573152053	10.4953068826895	384	-0.135646019376029	0.135646019376029	61.0752279571194	2
885	254.61	378.26	1.1812	5.89197175089656	10.3596608633135	385	-0.258651191068273	0.258651191068273	61.3338791481876	2
886	252.2	374.41	1.2344	6.15062294196483	10.1010096722452	386	0.553280179390404	0.553280179390404	61.887159327578	2
887	245.62	388.42	1.1206	5.59734276257443	10.6542898516356	387	0.225590512510674	0.225590512510674	62.1127498400887	2
888	240.72	381.4	1.0742	5.37175225006375	10.8798803641463	388	-1.04724561195688	1.04724561195688	63.1599954520456	2
889	235.37	367.08	1.2896	6.41899786202063	9.83263475218939	389	0.510495771845276	0.510495771845276	63.6704912238909	2
890	233.98	375.61	1.1846	5.90850209017536	10.3431305240347	390	0.25913737751765	0.25913737751765	63.9296286014085	2
891	244.8	379.25	1.1313	5.64936471265771	10.6022679015523	391	0.481810771332066	0.481810771332066	64.4114393727406	2
892	233.5	384.28	1.0322	5.16755394132564	11.0840786728844	392	-0.622318655201861	0.622318655201861	65.0337580279425	2
893	240.28	386.8	1.1602	5.7898725965275	10.4617600176825	393	0.320883056588459	0.320883056588459	65.3546410845309	2
894	253.21	394.52	1.0942	5.46898953993905	10.782643074271	394	-0.106961018862819	0.106961018862819	65.4616021033937	2
895	250.73	395.67	1.1162	5.57595055880186	10.6756820554082	395	0.303866530860283	0.303866530860283	65.765468634254	2
896	252.1	398.08	1.0537	5.27208402794158	10.9795485862684	396	-0.0330606785576002	0.0330606785576002	65.7985293128116	2
897	259.08	396.72	1.0605	5.30514470649918	10.9464879077108	397	-0.503689161554004	0.503689161554004	66.3022184743656	2
898	257.36	392.98	1.1641	5.80883386805319	10.4427987461568	398	0.344220006158528	0.344220006158528	66.6464384805242	2
899	264.48	405.88	1.0933	5.46461386189466	10.7870187523154	399	0.21392203772564	0.21392203772564	66.8603605182498	2
900	258.93	395.45	1.0493	5.25069182416902	11.000940790041	400	-0.297059920569014	0.297059920569014	67.1574204388188	2
901	246.5	411.28	1.1104	5.54775174473803	10.703880869472	401	0.0238231360194465	0.0238231360194465	67.1812435748382	2
902	256.45	415.51	1.1055	5.52392860871858	10.7277040054914	402	-0.135159832926654	0.135159832926654	67.3164034077649	2
903	254.32	416.18	1.1333	5.65908844164524	10.5925441725648	403	0.190098901706193	0.190098901706193	67.5065023094711	2
904	252.25	413.04	1.0942	5.46898953993905	10.782643074271	404	0.327203480430352	0.327203480430352	67.8337057899014	2
905	252.38	419.88	1.0269	5.14178605950869	11.1098465547013	405	-0.22753525830818	0.22753525830818	68.0612410482096	2
906	258.93	422.88	1.0737	5.36932131781687	10.8823112963931	406	0.163844833439864	0.163844833439864	68.2250858816495	2
907	238.68	426.88	1.04	5.20547648437701	11.046156129833	407	-0.0831378828433724	0.0831378828433724	68.3082237644929	2
908	240.61	422.3	1.0571	5.28861436722038	10.9630182469896	408	-0.0403534752982448	0.0403534752982448	68.3485772397911	2
909	238.65	424.83	1.0654	5.32896784251863	10.9226647716914	409	0.237258987295709	0.237258987295709	68.5858362270868	2
910	235.86	431.23	1.0166	5.09170885522292	11.1599237589871	410	-0.0690384758114568	0.0690384758114568	68.6548747028983	2
911	236.61	444.23	1.0308	5.16074733103437	11.0908852831756	411	0.0549390687795377	0.0549390687795377	68.7098137716778	2
912	240.55	450.63	1.0195	5.10580826225484	11.1458243519552	412	-0.00243093224688096	0.00243093224688096	68.7122447039247	2
913	248.4	446.79	1.02	5.10823919450172	11.1433934197083	413	0.00680661029127094	0.00680661029127094	68.719051314216	2
914	246.37	445.5	1.0186	5.10143258421045	11.1502000299996	414	-0.0140994070319174	0.0140994070319174	68.7331507212479	2
915	256.81	452.98	1.0215	5.11553199124236	11.1361006229677	415	0.00729279674064642	0.00729279674064642	68.7404435179885	2
916	263.14	448.93	1.02	5.10823919450172	11.1433934197083	416	-0.00243093224688096	0.00243093224688096	68.7428744502354	2
917	264.36	463.02	1.0205	5.1106701267486	11.1409624874614	417	-0.00972372898753093	0.00972372898753093	68.7525981792229	2
918	262.4	467.27	1.0225	5.12039385573613	11.1312387584739	418	0.00243093224688273	0.00243093224688273	68.7550291114698	2
919	274.35	475.52	1.022	5.11796292348925	11.1336696907208	419	0.0121546612344101	0.0121546612344101	68.7671837727042	2
920	264.87	479.37	1.0195	5.10580826225484	11.1458243519552	420	-0.0121546612344101	0.0121546612344101	68.7793384339386	2
921	269.11	481.47	1.022	5.11796292348925	11.1336696907208	421	0.00972372898752916	0.00972372898752916	68.7890621629262	2
922	274.72	491.27	1.02	5.10823919450172	11.1433934197083	422	-0.00729279674064642	0.00729279674064642	68.7963549596668	2
923	264.2	491.3	1.0215	5.11553199124236	11.1361006229677	423	0.00243093224688273	0.00243093224688273	68.7987858919137	2
924	265.53	494.51	1.021	5.11310105899548	11.1385315552145	424	0	0	68.7987858919137	2
925	247.09	481.69	1.021	5.11310105899548	11.1385315552145	425	0.00729279674064465	0.00729279674064465	68.8060786886544	2
926	261.53	481.37	1.0195	5.10580826225484	11.1458243519552	426	-0.00486186449376191	0.00486186449376191	68.8109405531481	2
927	257.69	493.53	1.0205	5.1106701267486	11.1409624874614	427	0.00243093224688096	0.00243093224688096	68.813371485395	2
928	257.79	491.3	1.02	5.10823919450172	11.1433934197083	428	0.0116684747850346	0.0116684747850346	68.82503996018	2
929	256.32	493.06	1.0176	5.09657071971668	11.1550618944933	429	-0.0165303392787983	0.0165303392787983	68.8415702994588	2
930	250.04	476.05	1.021	5.11310105899548	11.1385315552145	430	0.0116684747850346	0.0116684747850346	68.8532387742439	2
931	243.73	476.54	1.0186	5.10143258421045	11.1502000299996	431	-0.00437567804438999	0.00437567804438999	68.8576144522882	2
932	241.55	470.25	1.0195	5.10580826225484	11.1458243519552	432	0	0	68.8576144522882	2
933	247.33	472.49	1.0195	5.10580826225484	11.1458243519552	433	-0.00486186449376191	0.00486186449376191	68.862476316782	2
934	252.32	472.29	1.0205	5.1106701267486	11.1409624874614	434	0.00243093224688096	0.00243093224688096	68.8649072490289	2
935	239.8	464.91	1.02	5.10823919450172	11.1433934197083	435	-0.00729279674064642	0.00729279674064642	68.8722000457695	2
936	235.81	469.6	1.0215	5.11553199124236	11.1361006229677	436	0.0121546612344119	0.0121546612344119	68.884354707004	2
937	245.24	475.11	1.019	5.10337733000795	11.1482552842021	437	-0.00972372898752916	0.00972372898752916	68.8940784359915	2
938	234.47	469.44	1.021	5.11310105899548	11.1385315552145	438	-0.0072927967406482	0.0072927967406482	68.9013712327321	2
939	237.56	468.3	1.0225	5.12039385573613	11.1312387584739	439	0.0072927967406482	0.0072927967406482	68.9086640294728	2
940	236.44	473.15	1.021	5.11310105899548	11.1385315552145	440	0.00972372898752916	0.00972372898752916	68.9183877584603	2
941	250.91	467.92	1.019	5.10337733000795	11.1482552842021	441	-0.00729279674064642	0.00729279674064642	68.925680555201	2
942	254.02	466.76	1.0205	5.1106701267486	11.1409624874614	442	-0.00486186449376547	0.00486186449376547	68.9305424196947	2
943	257.82	468.97	1.0215	5.11553199124236	11.1361006229677	443	0	0	68.9305424196947	2
944	263.37	465.13	1.0215	5.11553199124236	11.1361006229677	444	0	0	68.9305424196947	2
945	266.32	466.52	1.0215	5.11553199124236	11.1361006229677	445	-0.00243093224688273	0.00243093224688273	68.9329733519416	2
946	260.3	474.77	1.022	5.11796292348925	11.1336696907208	446	0.0121546612344101	0.0121546612344101	68.945128013176	2
947	250.45	464	1.0195	5.10580826225484	11.1458243519552	447	0.00243093224688451	0.00243093224688451	68.9475589454229	2
948	253.47	464.71	1.019	5.10337733000795	11.1482552842021	448	-0.0145855934812946	0.0145855934812946	68.9621445389042	2
949	250.79	471.46	1.022	5.11796292348925	11.1336696907208	449	0.00972372898752916	0.00972372898752916	68.9718682678917	2
950	263.69	471.68	1.02	5.10823919450172	11.1433934197083	450	-0.00486186449376369	0.00486186449376369	68.9767301323855	2
951	277.85	467.66	1.021	5.11310105899548	11.1385315552145	451	0.00729279674064465	0.00729279674064465	68.9840229291261	2
952	271.57	469.15	1.0195	5.10580826225484	11.1458243519552	452	-0.0121546612344101	0.0121546612344101	68.9961775903605	2
953	279.79	479.84	1.022	5.11796292348925	11.1336696907208	453	0.0072927967406482	0.0072927967406482	69.0034703871012	2
954	264.5	490.01	1.0205	5.1106701267486	11.1409624874614	454	-0.0213922037725638	0.0213922037725638	69.0248625908738	2
955	261.22	490.3	1.0249	5.13206233052116	11.1195702836889	455	0.0165303392787983	0.0165303392787983	69.0413929301525	2
956	259.1	474.09	1.0215	5.11553199124236	11.1361006229677	456	-0.00486186449376547	0.00486186449376547	69.0462547946463	2
957	246.41	468.03	1.0225	5.12039385573613	11.1312387584739	457	0	0	69.0462547946463	2
958	231.99	453.08	1.0225	5.12039385573613	11.1312387584739	458	0.0189612715256828	0.0189612715256828	69.065216066172	2
959	231.92	456.41	1.0186	5.10143258421045	11.1502000299996	459	-0.0116684747850346	0.0116684747850346	69.076884540957	2
960	231.32	448.37	1.021	5.11310105899548	11.1385315552145	460	0.00243093224688273	0.00243093224688273	69.0793154732039	2
961	235.64	434.75	1.0205	5.1106701267486	11.1409624874614	461	0.0238231360194447	0.0238231360194447	69.1031386092234	2
962	230.18	432.89	1.0156	5.08684699072915	11.1647856234809	462	-0.0286850005132102	0.0286850005132102	69.1318236097366	2
963	248.17	447.4	1.0215	5.11553199124236	11.1361006229677	463	0.00486186449376547	0.00486186449376547	69.1366854742303	2
964	243.24	439.74	1.0205	5.1106701267486	11.1409624874614	464	0.00486186449376191	0.00486186449376191	69.1415473387241	2
965	248.04	436.6	1.0195	5.10580826225484	11.1458243519552	465	-0.00486186449376191	0.00486186449376191	69.1464092032179	2
966	250.36	440.29	1.0205	5.1106701267486	11.1409624874614	466	-0.0330606785576002	0.0330606785576002	69.1794698817755	2
967	250.23	434.18	1.0273	5.1437308053062	11.1079018089038	467	0.0403534752982466	0.0403534752982466	69.2198233570737	2
968	250.75	441.72	1.019	5.10337733000795	11.1482552842021	468	-0.0238231360194483	0.0238231360194483	69.2436464930932	2
969	253.86	445.77	1.0239	5.1272004660274	11.1244321481826	469	0.00486186449376547	0.00486186449376547	69.2485083575869	2
970	244.1	451.2	1.0229	5.12233860153363	11.1292940126764	470	-0.00486186449376547	0.00486186449376547	69.2533702220807	2
971	248.01	463.22	1.0239	5.1272004660274	11.1244321481826	471	0.0140994070319191	0.0140994070319191	69.2674696291126	2
972	249.59	464.29	1.021	5.11310105899548	11.1385315552145	472	-0.00486186449376547	0.00486186449376547	69.2723314936064	2
973	256.67	469.78	1.022	5.11796292348925	11.1336696907208	473	-0.0165303392788001	0.0165303392788001	69.2888618328852	2
974	233.09	458.03	1.0254	5.13449326276805	11.117139351442	474	0.0165303392788001	0.0165303392788001	69.305392172164	2
975	250.07	457.77	1.022	5.11796292348925	11.1336696907208	475	0.0165303392788001	0.0165303392788001	69.3219225114428	2
976	251.11	456.4	1.0186	5.10143258421045	11.1502000299996	476	-0.0140994070319174	0.0140994070319174	69.3360219184747	2
977	253.11	450.93	1.0215	5.11553199124236	11.1361006229677	477	-0.00243093224688273	0.00243093224688273	69.3384528507216	2
978	244.78	458.17	1.022	5.11796292348925	11.1336696907208	478	0.00486186449376547	0.00486186449376547	69.3433147152153	2
979	252.7	455.5	1.021	5.11310105899548	11.1385315552145	479	-0.0072927967406482	0.0072927967406482	69.350607511956	2
980	262.25	470.86	1.0225	5.12039385573613	11.1312387584739	480	-0.00437567804438821	0.00437567804438821	69.3549831900004	2
981	277.81	494.45	1.0234	5.12476953378052	11.1268630804295	481	-0.00243093224688273	0.00243093224688273	69.3574141222472	2
982	279.18	481.31	1.0239	5.1272004660274	11.1244321481826	482	0.00243093224688273	0.00243093224688273	69.3598450544941	2
983	274.56	481.34	1.0234	5.12476953378052	11.1268630804295	483	-0.00486186449376369	0.00486186449376369	69.3647069189879	2
984	273.33	490.17	1.0244	5.12963139827428	11.1220012159357	484	0.00486186449376369	0.00486186449376369	69.3695687834817	2
985	271.77	484.21	1.0234	5.12476953378052	11.1268630804295	485	0.00243093224688273	0.00243093224688273	69.3719997157285	2
986	263.24	484.22	1.0229	5.12233860153363	11.1292940126764	486	0.0233369495700693	0.0233369495700693	69.3953366652986	2
987	270.97	455.29	1.0181	5.09900165196356	11.1526309622465	487	-0.00437567804438643	0.00437567804438643	69.399712343343	2
988	272.02	450.61	1.019	5.10337733000795	11.1482552842021	488	-0.0170165257281774	0.0170165257281774	69.4167288690712	2
989	262.2	442.17	1.0225	5.12039385573613	11.1312387584739	489	-0.0116684747850329	0.0116684747850329	69.4283973438562	2
990	253.09	446.14	1.0249	5.13206233052116	11.1195702836889	490	0.00729279674064465	0.00729279674064465	69.4356901405969	2
991	248.4	449.89	1.0234	5.12476953378052	11.1268630804295	491	0.00437567804438821	0.00437567804438821	69.4400658186412	2
992	242.16	452.65	1.0225	5.12039385573613	11.1312387584739	492	0.00486186449376547	0.00486186449376547	69.444927683135	2
993	240.35	461.16	1.0215	5.11553199124236	11.1361006229677	493	-0.0140994070319174	0.0140994070319174	69.4590270901669	2
994	239.85	458.56	1.0244	5.12963139827428	11.1220012159357	494	0.0189612715256828	0.0189612715256828	69.4779883616926	2
995	267.62	452.1	1.0205	5.1106701267486	11.1409624874614	495	-0.0262540682663293	0.0262540682663293	69.5042424299589	2
996	249.64	445.18	1.0259	5.13692419501493	11.1147084191951	496	-0.0972372898752916	0.0972372898752916	69.6014797198342	2
997	238.05	438.4	1.0459	5.23416148489022	11.0174711293198	497	0.104530086615938	0.104530086615938	69.7060098064502	2
998	235.42	439.29	1.0244	5.12963139827428	11.1220012159357	498	-0.00972372898752916	0.00972372898752916	69.7157335354377	2
999	239.53	436.93	1.0264	5.13935512726181	11.1122774869482	499	0.00972372898752916	0.00972372898752916	69.7254572644252	2
1000	259.01	427.16	1.0244	5.12963139827428	11.1220012159357	500	NA	NA	NA	2
1001	268.71	456.45	1.0181	5.09900165196356	11.162354691234	1	0.00486186449376547	0.00486186449376547	0.00486186449376547	3
1002	257.1	447.22	1.0171	5.0941397874698	11.1672165557278	2	-0.123491358141619	0.123491358141619	0.128353222635385	3
1003	260.65	440.64	1.0425	5.21763114561142	11.0437251975861	3	-0.0281988140638347	0.0281988140638347	0.156552036699219	3
1004	264.04	436.67	1.0483	5.24582995967525	11.0155263835223	4	-0.00486186449376369	0.00486186449376369	0.161413901192983	3
1005	270.35	443.64	1.0493	5.25069182416902	11.0106645190285	5	0.132728900679771	0.132728900679771	0.294142801872754	3
1006	266.65	454.69	1.022	5.11796292348925	11.1433934197083	6	0.0189612715256811	0.0189612715256811	0.313104073398435	3
1007	277.33	456.31	1.0181	5.09900165196356	11.162354691234	7	-0.306297463107164	0.306297463107164	0.619401536505599	3
1008	271.75	436.92	1.0811	5.40529911507073	10.8560572281268	8	0.152176358654829	0.152176358654829	0.771577895160428	3
1009	269.89	441.33	1.0498	5.2531227564159	11.0082335867817	9	0.144883561914183	0.144883561914183	0.916461457074611	3
1010	273.04	463.66	1.02	5.10823919450172	11.1531171486958	10	0.00243093224688096	0.00243093224688096	0.918892389321492	3
1011	271.5	468.61	1.0195	5.10580826225484	11.1555480809427	11	-0.00729279674064465	0.00729279674064465	0.926185186062137	3
1012	279.8	471.33	1.021	5.11310105899548	11.1482552842021	12	0.00243093224688273	0.00243093224688273	0.928616118309019	3
1013	277.64	467.56	1.0205	5.1106701267486	11.150686216449	13	0.0140994070319156	0.0140994070319156	0.942715525340935	3
1014	276.75	466.02	1.0176	5.09657071971668	11.1647856234809	14	-0.0189612715256811	0.0189612715256811	0.961676796866616	3
1015	269.86	469	1.0215	5.11553199124236	11.1458243519552	15	-0.00486186449376547	0.00486186449376547	0.966538661360381	3
1016	271.7	484.88	1.0225	5.12039385573613	11.1409624874614	16	0.00243093224688273	0.00243093224688273	0.968969593607264	3
1017	267.61	494.38	1.022	5.11796292348925	11.1433934197083	17	0.00972372898752916	0.00972372898752916	0.978693322594793	3
1018	277.87	489.55	1.02	5.10823919450172	11.1531171486958	18	0.00486186449376547	0.00486186449376547	0.983555187088559	3
1019	278.1	483.33	1.019	5.10337733000795	11.1579790131896	19	-0.0145855934812946	0.0145855934812946	0.998140780569853	3
1020	275.6	471.83	1.022	5.11796292348925	11.1433934197083	20	0.0145855934812946	0.0145855934812946	1.01272637405115	3
1021	275.39	489.73	1.019	5.10337733000795	11.1579790131896	21	0.00437567804438643	0.00437567804438643	1.01710205209553	3
1022	267.47	494.32	1.0181	5.09900165196356	11.162354691234	22	-0.0379225430513621	0.0379225430513621	1.0550245951469	3
1023	248.79	487.63	1.0259	5.13692419501493	11.1244321481826	23	0.0335468650069757	0.0335468650069757	1.08857146015387	3
1024	241.9	468.98	1.019	5.10337733000795	11.1579790131896	24	-0.0121546612344119	0.0121546612344119	1.10072612138828	3
1025	244.91	477.41	1.0215	5.11553199124236	11.1458243519552	25	0.00486186449376547	0.00486186449376547	1.10558798588205	3
1026	254.34	469.94	1.0205	5.1106701267486	11.150686216449	26	0	0	1.10558798588205	3
1027	243.35	461.6	1.0205	5.1106701267486	11.150686216449	27	-0.00486186449376547	0.00486186449376547	1.11044985037582	3
1028	243.41	459.66	1.0215	5.11553199124236	11.1458243519552	28	-0.0165303392787983	0.0165303392787983	1.12698018965461	3
1029	246.17	462.91	1.0249	5.13206233052116	11.1292940126764	29	0.0286850005132102	0.0286850005132102	1.15566519016782	3
1030	249.85	471.58	1.019	5.10337733000795	11.1579790131896	30	-0.0189612715256828	0.0189612715256828	1.17462646169351	3
1031	250.16	470.76	1.0229	5.12233860153363	11.1390177416639	31	-0.00486186449376547	0.00486186449376547	1.17948832618727	3
1032	240.93	475.31	1.0239	5.1272004660274	11.1341558771702	32	0.0140994070319191	0.0140994070319191	1.19358773321919	3
1033	242.24	478.21	1.021	5.11310105899548	11.1482552842021	33	-0.0116684747850364	0.0116684747850364	1.20525620800423	3
1034	235.62	485.62	1.0234	5.12476953378052	11.136586809417	34	0.0165303392788001	0.0165303392788001	1.22178654728303	3
1035	267.02	493.76	1.02	5.10823919450172	11.1531171486958	35	0	0	1.22178654728303	3
1036	257.23	486.65	1.02	5.10823919450172	11.1531171486958	36	-0.0140994070319174	0.0140994070319174	1.23588595431494	3
1037	240	485.01	1.0229	5.12233860153363	11.1390177416639	37	0.0116684747850364	0.0116684747850364	1.24755442909998	3
1038	237.42	487.33	1.0205	5.1106701267486	11.150686216449	38	0.00486186449376191	0.00486186449376191	1.25241629359374	3
1039	259.55	485.68	1.0195	5.10580826225484	11.1555480809427	39	-0.00243093224688096	0.00243093224688096	1.25484722584062	3
1040	249.4	460.04	1.02	5.10823919450172	11.1531171486958	40	-0.00486186449376369	0.00486186449376369	1.25970909033439	3
1041	249.5	449.91	1.021	5.11310105899548	11.1482552842021	41	0.00729279674064465	0.00729279674064465	1.26700188707503	3
1042	256.55	455.51	1.0195	5.10580826225484	11.1555480809427	42	-0.0145855934812928	0.0145855934812928	1.28158748055633	3
1043	274.75	462.02	1.0225	5.12039385573613	11.1409624874614	43	0.0121546612344119	0.0121546612344119	1.29374214179074	3
1044	274.24	458.39	1.02	5.10823919450172	11.1531171486958	44	-0.00243093224688096	0.00243093224688096	1.29617307403762	3
1045	272.28	463.44	1.0205	5.1106701267486	11.150686216449	45	-0.0189612715256828	0.0189612715256828	1.3151343455633	3
1046	261.17	462.69	1.0244	5.12963139827428	11.1317249449233	46	0.0189612715256828	0.0189612715256828	1.33409561708898	3
1047	262.33	470.24	1.0205	5.1106701267486	11.150686216449	47	-0.00243093224688273	0.00243093224688273	1.33652654933587	3
1048	268.43	474.94	1.021	5.11310105899548	11.1482552842021	48	0.00729279674064465	0.00729279674064465	1.34381934607651	3
1049	274.67	475.45	1.0195	5.10580826225484	11.1555480809427	49	-0.0311159327600912	0.0311159327600912	1.3749352788366	3
1050	277.78	480.51	1.0259	5.13692419501493	11.1244321481826	50	0.0311159327600912	0.0311159327600912	1.40605121159669	3
1051	269.19	477.04	1.0195	5.10580826225484	11.1555480809427	51	-0.0213922037725638	0.0213922037725638	1.42744341536926	3
1052	264.21	492.99	1.0239	5.1272004660274	11.1341558771702	52	0.0165303392788019	0.0165303392788019	1.44397375464806	3
1053	263.4	491.19	1.0205	5.1106701267486	11.150686216449	53	0.0092375425381519	0.0092375425381519	1.45321129718621	3
1054	263.39	492.79	1.0186	5.10143258421045	11.1599237589871	54	-0.0165303392788001	0.0165303392788001	1.46974163646501	3
1055	268.24	486.1	1.022	5.11796292348925	11.1433934197083	55	0.0072927967406482	0.0072927967406482	1.47703443320566	3
1056	276.08	487.02	1.0205	5.1106701267486	11.150686216449	56	-0.00972372898753093	0.00972372898753093	1.48675816219319	3
1057	273.43	490.62	1.0225	5.12039385573613	11.1409624874614	57	0.0072927967406482	0.0072927967406482	1.49405095893384	3
1058	260.28	489.22	1.021	5.11310105899548	11.1482552842021	58	0.00729279674064465	0.00729279674064465	1.50134375567448	3
1059	251.88	484.42	1.0195	5.10580826225484	11.1555480809427	59	-0.0189612715256811	0.0189612715256811	1.52030502720016	3
1060	255.39	481.79	1.0234	5.12476953378052	11.136586809417	60	0.00923754253815368	0.00923754253815368	1.52954256973832	3
1061	250.68	487.83	1.0215	5.11553199124236	11.1458243519552	61	0.00729279674064642	0.00729279674064642	1.53683536647896	3
1062	246.83	489.49	1.02	5.10823919450172	11.1531171486958	62	-0.0121546612344119	0.0121546612344119	1.54899002771338	3
1063	251.41	481.78	1.0225	5.12039385573613	11.1409624874614	63	0	0	1.54899002771338	3
1064	259.72	481.23	1.0225	5.12039385573613	11.1409624874614	64	0.0189612715256828	0.0189612715256828	1.56795129923906	3
1065	271.29	481.98	1.0186	5.10143258421045	11.1599237589871	65	-0.0092375425381519	0.0092375425381519	1.57718884177721	3
1066	264.24	475.2	1.0205	5.1106701267486	11.150686216449	66	0.00486186449376191	0.00486186449376191	1.58205070627097	3
1067	258.17	474.95	1.0195	5.10580826225484	11.1555480809427	67	-0.00972372898752738	0.00972372898752738	1.5917744352585	3
1068	262.37	480.32	1.0215	5.11553199124236	11.1458243519552	68	0.0121546612344119	0.0121546612344119	1.60392909649291	3
1069	272.15	471.41	1.019	5.10337733000795	11.1579790131896	69	-0.0189612715256828	0.0189612715256828	1.6228903680186	3
1070	270.01	470.87	1.0229	5.12233860153363	11.1390177416639	70	0	0	1.6228903680186	3
1071	267.3	472.52	1.0229	5.12233860153363	11.1390177416639	71	0.0209060173231883	0.0209060173231883	1.64379638534178	3
1072	264.91	490.18	1.0186	5.10143258421045	11.1599237589871	72	-0.00437567804438999	0.00437567804438999	1.64817206338617	3
1073	243.12	488.28	1.0195	5.10580826225484	11.1555480809427	73	-0.0262540682663257	0.0262540682663257	1.6744261316525	3
1074	230.09	494.07	1.0249	5.13206233052116	11.1292940126764	74	0.0286850005132102	0.0286850005132102	1.70311113216571	3
1075	231.51	483.11	1.019	5.10337733000795	11.1579790131896	75	-0.0145855934812946	0.0145855934812946	1.717696725647	3
1076	255.53	473.58	1.022	5.11796292348925	11.1433934197083	76	-0.0189612715256811	0.0189612715256811	1.73665799717268	3
1077	235.13	463.66	1.0259	5.13692419501493	11.1244321481826	77	-0.0165303392788001	0.0165303392788001	1.75318833645149	3
1078	236.95	455.61	1.0293	5.15345453429373	11.1079018089038	78	0.0520219500832813	0.0520219500832813	1.80521028653477	3
1079	232.19	475.64	1.0186	5.10143258421045	11.1599237589871	79	-0.0189612715256828	0.0189612715256828	1.82417155806045	3
1080	232.82	489.6	1.0225	5.12039385573613	11.1409624874614	80	0.0335468650069757	0.0335468650069757	1.85771842306742	3
1081	232.49	484.5	1.0156	5.08684699072915	11.1745093524684	81	-0.0286850005132102	0.0286850005132102	1.88640342358064	3
1082	245.22	489.14	1.0215	5.11553199124236	11.1458243519552	82	-0.00923754253815368	0.00923754253815368	1.89564096611879	3
1083	239.48	486.27	1.0234	5.12476953378052	11.136586809417	83	0.023336949570071	0.023336949570071	1.91897791568886	3
1084	246.16	484.72	1.0186	5.10143258421045	11.1599237589871	84	-0.00437567804438999	0.00437567804438999	1.92335359373325	3
1085	247.42	483.97	1.0195	5.10580826225484	11.1555480809427	85	-0.0121546612344101	0.0121546612344101	1.93550825496766	3
1086	237.75	479.5	1.022	5.11796292348925	11.1433934197083	86	-0.00680661029127094	0.00680661029127094	1.94231486525893	3
1087	243.15	478.6	1.0234	5.12476953378052	11.136586809417	87	0.00437567804438821	0.00437567804438821	1.94669054330332	3
1088	235.33	470.03	1.0225	5.12039385573613	11.1409624874614	88	0.00972372898753093	0.00972372898753093	1.95641427229085	3
1089	253.57	471.37	1.0205	5.1106701267486	11.150686216449	89	0.0092375425381519	0.0092375425381519	1.965651814829	3
1090	261.38	476.22	1.0186	5.10143258421045	11.1599237589871	90	-0.0116684747850346	0.0116684747850346	1.97732028961404	3
1091	263.38	488.77	1.021	5.11310105899548	11.1482552842021	91	-0.0140994070319191	0.0140994070319191	1.99141969664596	3
1092	271.33	484.32	1.0239	5.1272004660274	11.1341558771702	92	0.00680661029127094	0.00680661029127094	1.99822630693723	3
1093	260.98	448.56	1.0225	5.12039385573613	11.1409624874614	93	0.00486186449376547	0.00486186449376547	2.00308817143099	3
1094	263.86	451.41	1.0215	5.11553199124236	11.1458243519552	94	0.0140994070319174	0.0140994070319174	2.01718757846291	3
1095	263.37	449.02	1.0186	5.10143258421045	11.1599237589871	95	-0.332065344924118	0.332065344924118	2.34925292338703	3
1096	256.54	434.51	1.0869	5.43349792913456	10.827858414063	96	0.170651443731135	0.170651443731135	2.51990436711816	3
1097	267.61	438.77	1.0518	5.26284648540343	10.9985098577941	97	-0.246496529833863	0.246496529833863	2.76640089695202	3
1098	266.77	421.53	1.1025	5.50934301523729	10.7520133279603	98	-0.106961018862819	0.106961018862819	2.87336191581484	3
1099	257.88	418.85	1.1245	5.61630403410011	10.6450523090974	99	0.140021697420419	0.140021697420419	3.01338361323526	3
1100	255.46	423.42	1.0957	5.47628233667969	10.7850740065179	100	0.111336696907207	0.111336696907207	3.12472031014247	3
1101	258.85	437.08	1.0728	5.36494563977248	10.8964107034251	101	-0.073414153855845	0.073414153855845	3.19813446399831	3
1102	255.78	434.93	1.0879	5.43835979362833	10.8229965495692	102	-0.0379225430513621	0.0379225430513621	3.23605700704968	3
1103	259.02	424.68	1.0957	5.47628233667969	10.7850740065179	103	0.0379225430513621	0.0379225430513621	3.27397955010104	3
1104	259.74	425.17	1.0879	5.43835979362833	10.8229965495692	104	-0.239689919542592	0.239689919542592	3.51366946964363	3
1105	268.71	405.9	1.1372	5.67804971317092	10.5833066300266	105	0.123491358141621	0.123491358141621	3.63716082778525	3
1106	267.33	412.12	1.1118	5.5545583550293	10.7067979881683	106	0	0	3.63716082778525	3
1107	272.25	421.17	1.1118	5.5545583550293	10.7067979881683	107	0.0379225430513621	0.0379225430513621	3.67508337083661	3
1108	272.65	408.37	1.104	5.51663581197794	10.7447205312196	108	0.0116684747850364	0.0116684747850364	3.68675184562165	3
1109	271.04	407.74	1.1016	5.5049673371929	10.7563890060046	109	-0.0685522893620814	0.0685522893620814	3.75530413498373	3
1110	266.61	407.78	1.1157	5.57351962655498	10.6878367166426	110	-0.0286850005132102	0.0286850005132102	3.78398913549694	3
1111	261.42	413.28	1.1216	5.60220462706819	10.6591517161294	111	0.0593147468239277	0.0593147468239277	3.84330388232087	3
1112	267.62	414.22	1.1094	5.54288988024427	10.7184664629533	112	-0.325258734632847	0.325258734632847	4.16856261695372	3
1113	274.9	387.76	1.1763	5.86814861487711	10.3932077283204	113	0.211491105478755	0.211491105478755	4.38005372243247	3
1114	278.48	391.03	1.1328	5.65665750939836	10.6046988337992	114	-0.228021444757555	0.228021444757555	4.60807516719003	3
1115	270.68	376.98	1.1797	5.88467895415591	10.3766773890416	115	-0.0831378828433742	0.0831378828433742	4.6912130500334	3
1116	267.4	374.45	1.1968	5.96781683699929	10.2935395061983	116	0.142452629667302	0.142452629667302	4.8336656797007	3
1117	270.53	369.84	1.1675	5.82536420733198	10.4359921358656	117	-0.166275765686747	0.166275765686747	4.99994144538745	3
1118	258.94	345.64	1.2017	5.99163997301873	10.2697163701788	118	-0.265457801359544	0.265457801359544	5.26539924674699	3
1119	271.61	336.46	1.2563	6.25709777437828	10.0042585688193	119	-0.152176358654829	0.152176358654829	5.41757560540182	3
1120	274.8	324.07	1.2876	6.40927413303311	9.85208221016445	120	-0.054452882330164	0.054452882330164	5.47202848773199	3
1121	268.17	330.88	1.2988	6.46372701536327	9.79762932783428	121	0.467711364300149	0.467711364300149	5.93973985203213	3
1122	259.27	347.38	1.2026	5.99601565106312	10.2653406921344	122	-0.240176105991969	0.240176105991969	6.1799159580241	3
1123	250.56	358.76	1.252	6.23619175705509	10.0251645861425	123	0.142452629667302	0.142452629667302	6.32236858769141	3
1124	252.14	364.58	1.2227	6.09373912738779	10.1676172158098	124	0.0238231360194465	0.0238231360194465	6.34619172371085	3
1125	251.86	367.97	1.2178	6.06991599136834	10.1914403518292	125	-0.116198561400974	0.116198561400974	6.46239028511183	3
1126	257.55	361.17	1.2417	6.18611455276931	10.0752417904282	126	0.0948063576284106	0.0948063576284106	6.55719664274024	3
1127	251.9	366.98	1.2222	6.0913081951409	10.1700481480566	127	0.0452153397920085	0.0452153397920085	6.60241198253225	3
1128	253.79	376.71	1.2129	6.0460928553489	10.2152634878487	128	0.140021697420419	0.140021697420419	6.74243367995266	3
1129	259.71	379.72	1.1841	5.90607115792848	10.3552851852691	129	0.0379225430513639	0.0379225430513639	6.78035622300403	3
1130	262.21	377.33	1.1763	5.86814861487711	10.3932077283204	130	-0.0238231360194465	0.0238231360194465	6.80417935902348	3
1131	261.93	389.82	1.1812	5.89197175089656	10.369384592301	131	-0.0758450861027278	0.0758450861027278	6.8800244451262	3
1132	264.34	383.42	1.1968	5.96781683699929	10.2935395061983	132	-0.135159832926654	0.135159832926654	7.01518427805286	3
1133	279.37	360.71	1.2246	6.10297666992594	10.1583796732716	133	0.0165303392787983	0.0165303392787983	7.03171461733166	3
1134	273.25	359	1.2212	6.08644633064714	10.1749100125504	134	-0.0116684747850329	0.0116684747850329	7.04338309211669	3
1135	265.34	355.64	1.2236	6.09811480543218	10.1632415377654	135	-0.109391951109703	0.109391951109703	7.15277504322639	3
1136	263.77	351.41	1.2461	6.20750675654188	10.0538495866557	136	0.0831378828433742	0.0831378828433742	7.23591292606977	3
1137	255.91	353.56	1.229	6.1243688736985	10.136987469499	137	-0.211491105478757	0.211491105478757	7.44740403154852	3
1138	252.4	343.35	1.2725	6.33585997917726	9.92549636402029	138	0.104530086615938	0.104530086615938	7.55193411816446	3
1139	264.83	341.37	1.251	6.23132989256132	10.0300264506362	139	-0.0165303392787983	0.0165303392787983	7.56846445744326	3
1140	273.74	340.84	1.2544	6.24786023184012	10.0134961113574	140	0.0354916108044794	0.0354916108044794	7.60395606824774	3
1141	264.36	348.12	1.2471	6.21236862103564	10.0489877221619	141	0.0452153397920103	0.0452153397920103	7.64917140803975	3
1142	259.92	352.02	1.2378	6.16715328124363	10.0942030619539	142	-0.1424526296673	0.1424526296673	7.79162403770705	3
1143	254.07	338.97	1.2671	6.30960591091093	9.95175043228662	143	0.0354916108044812	0.0354916108044812	7.82711564851153	3
1144	241.14	348.39	1.2598	6.27411430010645	9.9872420430911	144	0.232883309251321	0.232883309251321	8.05999895776285	3
1145	236.58	353.14	1.2119	6.04123099085513	10.2201253523424	145	-0.140021697420419	0.140021697420419	8.20002065518327	3
1146	254.88	334.79	1.2407	6.18125268827555	10.080103654922	146	-0.19739169844684	0.19739169844684	8.39741235363011	3
1147	245.6	329.21	1.2813	6.37864438672239	9.88271195647516	147	0.0452153397920103	0.0452153397920103	8.44262769342212	3
1148	248.02	337.31	1.272	6.33342904693038	9.92792729626717	148	0.256706445270767	0.256706445270767	8.69933413869289	3
1149	252.42	350.36	1.2192	6.07672260165961	10.1846337415379	149	-0.0359777972538566	0.0359777972538566	8.73531193594674	3
1150	249.11	360.68	1.2266	6.11270039891347	10.1486559442841	150	-0.135159832926654	0.135159832926654	8.8704717688734	3
1151	237.88	363.63	1.2544	6.24786023184012	10.0134961113574	151	0.220728648016909	0.220728648016909	9.09120041689031	3
1152	239.59	378.85	1.209	6.02713158382321	10.2342247593743	152	-0.123491358141619	0.123491358141619	9.21469177503193	3
1153	235.94	369.57	1.2344	6.15062294196483	10.1107334012327	153	0.346650938405411	0.346650938405411	9.56134271343734	3
1154	239.55	385.3	1.1631	5.80397200355942	10.4573843396381	154	-0.0996682221221743	0.0996682221221743	9.66101093555951	3
1155	257.98	376.1	1.1836	5.90364022568159	10.357716117516	155	0.111822883356584	0.111822883356584	9.77283381891609	3
1156	258.36	374.28	1.1606	5.79181734232501	10.4695390008725	156	-0.173568562427391	0.173568562427391	9.94640238134349	3
1157	268.01	384.16	1.1963	5.9653859047524	10.2959704384451	157	0.270805852302683	0.270805852302683	10.2172082336462	3
1158	266.58	401.34	1.1406	5.69458005244972	10.5667762907478	158	0.0452153397920103	0.0452153397920103	10.2624235734382	3
1159	271.97	399.34	1.1313	5.64936471265771	10.6119916305398	159	-0.270805852302685	0.270805852302685	10.5332294257409	3
1160	265.89	383.79	1.187	5.92017056496039	10.3411857782372	160	0.0495910178363985	0.0495910178363985	10.5828204435773	3
1161	271.62	378.85	1.1768	5.870579547124	10.3907767960736	161	-0.439026363786937	0.439026363786937	11.0218468073642	3
1162	278.9	353	1.2671	6.30960591091093	9.95175043228662	162	0.0641766113176914	0.0641766113176914	11.0860234186819	3
1163	272	347.33	1.2539	6.24542929959324	10.0159270436043	163	0.102099154369053	0.102099154369053	11.1881225730509	3
1164	276.79	356.81	1.2329	6.14333014522419	10.1180261979734	164	-0.31359025984781	0.31359025984781	11.5017128328988	3
1165	259.35	326.99	1.2974	6.456920405072	9.80443593812555	165	0.0525081365326567	0.0525081365326567	11.5542209694314	3
1166	263.33	335.36	1.2866	6.40441226853934	9.85694407465821	166	0.192043647503699	0.192043647503699	11.7462646169351	3
1167	261.08	339.8	1.2471	6.21236862103564	10.0489877221619	167	-0.23968991954259	0.23968991954259	11.9859545364777	3
1168	267.16	330.45	1.2964	6.45205854057823	9.80929780261932	168	-0.00243093224688451	0.00243093224688451	11.9883854687246	3
1169	263.02	329.71	1.2969	6.45448947282512	9.80686687037243	169	0.185237037212431	0.185237037212431	12.173622505937	3
1170	274.24	341.7	1.2588	6.26925243561269	9.99210390758487	170	-0.0116684747850364	0.0116684747850364	12.1852909807221	3
1171	275.94	345.57	1.2612	6.28092091039772	9.98043543279983	171	0.282474327087719	0.282474327087719	12.4677653078098	3
1172	278.09	361.66	1.2031	5.99844658331	10.2629097598875	172	-0.341789073911647	0.341789073911647	12.8095543817214	3
1173	278.57	341.06	1.2734	6.34023565722165	9.9211206859759	173	-0.0335468650069739	0.0335468650069739	12.8431012467284	3
1174	278.39	334.12	1.2803	6.37378252222862	9.88757382096893	174	0.00486186449376191	0.00486186449376191	12.8479631112222	3
1175	279.97	332.68	1.2793	6.36892065773486	9.89243568546269	175	0.0165303392788019	0.0165303392788019	12.864493450501	3
1176	279.55	333.59	1.2759	6.35239031845606	9.90896602474149	176	0.121060425894736	0.121060425894736	12.9855538763957	3
1177	272.44	339.33	1.251	6.23132989256132	10.0300264506362	177	-0.144883561914183	0.144883561914183	13.1304374383099	3
1178	279.31	340.56	1.2808	6.37621345447551	9.88514288872205	178	0.00972372898752916	0.00972372898752916	13.1401611672974	3
1179	279.13	333.96	1.2788	6.36648972548798	9.89486661770957	179	-0.130784154882267	0.130784154882267	13.2709453221797	3
1180	258.97	319.73	1.3057	6.49727388037024	9.76408246282731	180	-0.0233369495700693	0.0233369495700693	13.2942822717497	3
1181	254.39	316.22	1.3105	6.52061082994031	9.74074551325724	181	0.0189612715256828	0.0189612715256828	13.3132435432754	3
1182	270.31	315.06	1.3066	6.50164955841463	9.75970678478292	182	0.0593147468239259	0.0593147468239259	13.3725582900993	3
1183	277.35	319.49	1.2944	6.4423348115907	9.81902153160685	183	-0.0121546612344119	0.0121546612344119	13.3847129513338	3
1184	273.3	317.78	1.2969	6.45448947282512	9.80686687037243	184	0.00729279674064642	0.00729279674064642	13.3920057480744	3
1185	274.46	317.69	1.2954	6.44719667608447	9.81415966711308	185	-0.0641766113176914	0.0641766113176914	13.4561823593921	3
1186	265.53	317.54	1.3086	6.51137328740216	9.74998305579539	186	0.00972372898753093	0.00972372898753093	13.4659060883796	3
1187	267.98	319.76	1.3066	6.50164955841463	9.75970678478292	187	0.0826516963939952	0.0826516963939952	13.5485577847736	3
1188	249.59	327.34	1.2896	6.41899786202063	9.84235848117692	188	0.097723476324667	0.097723476324667	13.6462812610983	3
1189	245.82	319.9	1.2695	6.32127438569597	9.94008195750158	189	-0.140021697420417	0.140021697420417	13.7863029585187	3
1190	233.75	316.74	1.2983	6.46129608311639	9.80006026008117	190	0.0709832216089605	0.0709832216089605	13.8572861801277	3
1191	240.21	321.08	1.2837	6.39031286150742	9.87104348169013	191	-0.0452153397920085	0.0452153397920085	13.9025015199197	3
1192	239.65	319.24	1.293	6.43552820129943	9.82582814189812	192	0.052265043307969	0.052265043307969	13.9547665632276	3
1193	232.6	320.15	0.13037	0.782978684913978	9.87809318520609	193	0.052265043307969	0.052265043307969	14.0070316065356	3
1194	247.41	343.82	1.2715	6.3309981146835	9.93035822851406	194	0.0427844075451276	0.0427844075451276	14.0498160140807	3
1195	246.55	339.8	1.2627	6.28821370713837	9.97314263605918	195	-0.0238231360194465	0.0238231360194465	14.0736391501002	3
1196	249.24	338.58	1.2676	6.31203684315781	9.94931950003974	196	0.256706445270767	0.256706445270767	14.330345595371	3
1197	257.38	348.24	1.2148	6.05533039788705	10.2060259453105	197	0.0403534752982466	0.0403534752982466	14.3706990706692	3
1198	256.89	371.38	1.2065	6.0149769225888	10.2463794206088	198	0.0189612715256811	0.0189612715256811	14.3896603421949	3
1199	257.97	381.03	1.2026	5.99601565106312	10.2653406921344	199	0.229966190555063	0.229966190555063	14.6196265327499	3
1200	260.12	395.04	1.1553	5.76604946050806	10.4953068826895	200	0.0145855934812928	0.0145855934812928	14.6342121262312	3
1201	260.83	405.94	1.1523	5.75146386702677	10.5098924761708	201	0.424926956755019	0.424926956755019	15.0591390829863	3
1202	232.38	413.36	1.0649	5.32653691027174	10.9348194329258	202	-0.396728142691185	0.396728142691185	15.4558672256774	3
1203	233.77	403.88	1.1465	5.72326505296293	10.5380912902346	203	-0.0262540682663293	0.0262540682663293	15.4821212939438	3
1204	233.38	401.94	1.1519	5.74951912122926	10.5118372219683	204	0.175999494674276	0.175999494674276	15.658120788618	3
1205	235.76	405.93	1.1157	5.57351962655498	10.6878367166426	205	0.104530086615938	0.104530086615938	15.762650875234	3
1206	237.06	410.09	1.0942	5.46898953993905	10.7923668032585	206	-0.0952925440777843	0.0952925440777843	15.8579434193118	3
1207	233.75	409.36	1.1138	5.56428208401683	10.6970742591807	207	0.173568562427393	0.173568562427393	16.0315119817392	3
1208	240.31	419.38	1.0781	5.39071352158944	10.8706428216081	208	-0.047646272038893	0.047646272038893	16.0791582537781	3
1209	242.07	422.98	1.0879	5.43835979362833	10.8229965495692	209	-0.263513055562036	0.263513055562036	16.3426713093401	3
1210	248.3	406.54	1.1421	5.70187284919037	10.5594834940072	210	0.00729279674064642	0.00729279674064642	16.3499641060807	3
1211	249.2	409.08	1.1406	5.69458005244972	10.5667762907478	211	0.223159580263792	0.223159580263792	16.5731236863445	3
1212	253.45	422.4	1.0947	5.47142047218593	10.7899358710116	212	0	0	16.5731236863445	3
1213	243	415.73	1.0947	5.47142047218593	10.7899358710116	213	-0.204198308738111	0.204198308738111	16.7773219950826	3
1214	250.84	414.81	1.1367	5.67561878092404	10.5857375622735	214	-0.147314494161064	0.147314494161064	16.9246364892437	3
1215	259.26	392.36	1.167	5.8229332750851	10.4384230681124	215	-0.0330606785576002	0.0330606785576002	16.9576971678013	3
1216	267.87	393.35	1.1738	5.8559939536427	10.4053623895548	216	0.0641766113176914	0.0641766113176914	17.021873779119	3
1217	261.93	403.73	1.1606	5.79181734232501	10.4695390008725	217	0.168220511484254	0.168220511484254	17.1900942906033	3
1218	258.9	396.42	1.126	5.62359683084076	10.6377595123568	218	-0.132728900679773	0.132728900679773	17.322823191283	3
1219	248.19	382.38	1.1533	5.75632573152053	10.505030611677	219	0.0262540682663293	0.0262540682663293	17.3490772595494	3
1220	250.76	393.43	1.1479	5.7300716632542	10.5312846799434	220	0.00194474579750548	0.00194474579750548	17.3510220053469	3
1221	260.24	402.02	1.1475	5.72812691745669	10.5332294257409	221	0.220728648016909	0.220728648016909	17.5717506533638	3
1222	274.25	410.25	1.1021	5.50739826943979	10.7539580737578	222	0.0500772042857758	0.0500772042857758	17.6218278576495	3
1223	263.99	422.63	1.0918	5.45732106515401	10.8040352780435	223	0.0831378828433724	0.0831378828433724	17.7049657404929	3
1224	261.86	426.01	1.0747	5.37418318231064	10.8871731608869	224	-0.133215087129148	0.133215087129148	17.8381808276221	3
1225	272.35	429.35	1.1021	5.50739826943979	10.7539580737578	225	0.0403534752982466	0.0403534752982466	17.8785343029203	3
1226	277.14	425.63	1.0938	5.46704479414154	10.794311549056	226	0.311159327600929	0.311159327600929	18.1896936305212	3
1227	277.51	447.54	1.0298	5.15588546654061	11.1054708766569	227	0.0525081365326585	0.0525081365326585	18.2422017670539	3
1228	274.69	442.42	1.019	5.10337733000795	11.1579790131896	228	-0.147314494161066	0.147314494161066	18.389516261215	3
1229	271.95	440.12	1.0493	5.25069182416902	11.0106645190285	229	-0.0286850005132102	0.0286850005132102	18.4182012617282	3
1230	266.96	444.28	1.0552	5.27937682468223	10.9819795185153	230	-0.187667969459312	0.187667969459312	18.6058692311875	3
1231	277.78	426.21	1.0938	5.46704479414154	10.794311549056	231	-0.0165303392787983	0.0165303392787983	18.6223995704663	3
1232	272.38	427.16	1.0972	5.48357513342034	10.7777812097772	232	0.168706697933629	0.168706697933629	18.7911062683999	3
1233	279.2	439.43	1.0625	5.31486843548671	10.9464879077108	233	-0.223159580263793	0.223159580263793	19.0142658486637	3
1234	275.01	430.85	1.1084	5.5380280157505	10.723328327447	234	0.0617456790708104	0.0617456790708104	19.0760115277345	3
1235	274.89	420.68	1.0957	5.47628233667969	10.7850740065179	235	0.0354916108044812	0.0354916108044812	19.111503138539	3
1236	279.25	433.05	1.0884	5.44079072587521	10.8205656173223	236	0.0165303392787983	0.0165303392787983	19.1280334778178	3
1237	273.45	434.1	1.085	5.42426038659641	10.8370959566011	237	0.275667716796448	0.275667716796448	19.4037011946142	3
1238	254.81	442.15	1.0283	5.14859266979996	11.1127636733976	238	-0.0238231360194447	0.0238231360194447	19.4275243306337	3
1239	253.92	442.84	1.0332	5.17241580581941	11.0889405373781	239	-0.0116684747850364	0.0116684747850364	19.4391928054187	3
1240	253.73	443.09	1.0356	5.18408428060444	11.0772720625931	240	-0.0831378828433724	0.0831378828433724	19.5223306882621	3
1241	243.32	446.45	1.0527	5.26722216344782	10.9941341797497	241	0.149259239958571	0.149259239958571	19.6715899282207	3
1242	240.56	449.77	1.022	5.11796292348925	11.1433934197083	242	-0.0685522893620796	0.0685522893620796	19.7401422175828	3
1243	232.05	452.79	1.0361	5.18651521285133	11.0748411303462	243	0.0831378828433742	0.0831378828433742	19.8232801004261	3
1244	238.48	463.14	1.019	5.10337733000795	11.1579790131896	244	-0.0121546612344119	0.0121546612344119	19.8354347616605	3
1245	238.11	462.32	1.0215	5.11553199124236	11.1458243519552	245	-0.161413901192983	0.161413901192983	19.9968486628535	3
1246	234.03	434.66	1.0547	5.27694589243535	10.9844104507622	246	-0.177944240471781	0.177944240471781	20.1747929033253	3
1247	239.95	423.98	1.0913	5.45489013290713	10.8064662102904	247	0.0262540682663275	0.0262540682663275	20.2010469715916	3
1248	248.86	427.74	1.0859	5.4286360646408	10.8327202785568	248	0.220728648016911	0.220728648016911	20.4217756196085	3
1249	249	419.6	1.0405	5.20790741662389	11.0534489265737	249	-0.0714694080583378	0.0714694080583378	20.4932450276669	3
1250	232.15	419.77	1.0552	5.27937682468223	10.9819795185153	250	0.0690384758114568	0.0690384758114568	20.5622835034783	3
1251	231.31	424.95	1.041	5.21033834887077	11.0510179943268	251	-0.0782760183496105	0.0782760183496105	20.6405595218279	3
1252	230.2	431.04	1.0571	5.28861436722038	10.9727419759772	252	0.00437567804438821	0.00437567804438821	20.6449351998723	3
1253	242.92	445.09	1.0562	5.28423868917599	10.9771176540216	253	0.0573700010264204	0.0573700010264204	20.7023052008988	3
1254	234.53	430.04	1.0444	5.22686868814957	11.034487655048	254	-0.1424526296673	0.1424526296673	20.8447578305661	3
1255	233.47	418.3	1.0737	5.36932131781687	10.8920350253807	255	0.0306297463107175	0.0306297463107175	20.8753875768768	3
1256	230.58	415.79	1.0674	5.33869157150616	10.9226647716914	256	-0.0568838145770467	0.0568838145770467	20.9322713914538	3
1257	232.24	415.75	1.0791	5.3955753860832	10.8657809571143	257	-0.292198056075247	0.292198056075247	21.2244694475291	3
1258	248.89	410.14	1.1392	5.68777344215845	10.5735829010391	258	-0.0403534752982466	0.0403534752982466	21.2648229228273	3
1259	254.36	405.46	1.1475	5.72812691745669	10.5332294257409	259	0.0617456790708104	0.0617456790708104	21.3265686018981	3
1260	244.81	405.47	1.1348	5.66638123838589	10.5949751048117	260	0.047646272038893	0.047646272038893	21.374214873937	3
1261	241.78	406.11	1.125	5.61873496634699	10.6426213768506	261	-0.0330606785576002	0.0330606785576002	21.4072755524946	3
1262	247.69	410.91	1.1318	5.65179564490459	10.609560698293	262	0.0213922037725638	0.0213922037725638	21.4286677562672	3
1263	246.85	413.35	1.1274	5.63040344113203	10.6309529020655	263	0.163358646990488	0.163358646990488	21.5920264032577	3
1264	244.48	419.32	1.0938	5.46704479414154	10.794311549056	264	-0.0875135608877606	0.0875135608877606	21.6795399641454	3
1265	246.8	409.91	1.1118	5.5545583550293	10.7067979881683	265	0	0	21.6795399641454	3
1266	247.12	409.07	1.1118	5.5545583550293	10.7067979881683	266	-0.0335468650069757	0.0335468650069757	21.7130868291524	3
1267	253.17	416.3	1.1187	5.58810522003628	10.6732511231613	267	0.396728142691185	0.396728142691185	22.1098149718436	3
1268	249.8	420.08	1.0371	5.19137707734509	11.0699792658525	268	-0.363181277684209	0.363181277684209	22.4729962495278	3
1269	238.32	407.18	1.1118	5.5545583550293	10.7067979881683	269	0.239689919542592	0.239689919542592	22.7126861690704	3
1270	233.13	422.08	1.0625	5.31486843548671	10.9464879077108	270	-0.0520219500832813	0.0520219500832813	22.7647081191537	3
1271	248.33	429.06	1.0732	5.36689038556999	10.8944659576276	271	-0.00486186449376369	0.00486186449376369	22.7695699836474	3
1272	251.05	437.41	1.0742	5.37175225006375	10.8896040931338	272	0.177944240471781	0.177944240471781	22.9475142241192	3
1273	261.14	438.12	1.0376	5.19380800959197	11.0675483336056	273	-0.190098901706193	0.190098901706193	23.1376131258254	3
1274	255.29	438.41	1.0767	5.38390691129817	10.8774494318994	274	0.230452377004438	0.230452377004438	23.3680655028298	3
1275	255.31	441.79	1.0293	5.15345453429373	11.1079018089038	275	0.0403534752982466	0.0403534752982466	23.4084189781281	3
1276	251.88	454.24	1.021	5.11310105899548	11.1482552842021	276	0.00729279674064465	0.00729279674064465	23.4157117748687	3
1277	259.36	461.65	1.0195	5.10580826225484	11.1555480809427	277	-0.0165303392787983	0.0165303392787983	23.4322421141475	3
1278	249.68	461.17	1.0229	5.12233860153363	11.1390177416639	278	0.0233369495700693	0.0233369495700693	23.4555790637176	3
1279	242.26	475.22	1.0181	5.09900165196356	11.162354691234	279	-0.00680661029127094	0.00680661029127094	23.4623856740089	3
1280	241.22	469.01	1.0195	5.10580826225484	11.1555480809427	280	-0.00243093224688096	0.00243093224688096	23.4648166062558	3
1281	242.8	464.85	1.02	5.10823919450172	11.1531171486958	281	0.0092375425381519	0.0092375425381519	23.4740541487939	3
1282	231.95	456.23	1.0181	5.09900165196356	11.162354691234	282	-0.0189612715256811	0.0189612715256811	23.4930154203196	3
1283	239.63	454.55	1.022	5.11796292348925	11.1433934197083	283	0.00486186449376547	0.00486186449376547	23.4978772848134	3
1284	256.69	451.56	1.021	5.11310105899548	11.1482552842021	284	0.00729279674064465	0.00729279674064465	23.505170081554	3
1285	254.99	451.53	1.0195	5.10580826225484	11.1555480809427	285	-0.00243093224688096	0.00243093224688096	23.5076010138009	3
1286	240.55	433.53	1.02	5.10823919450172	11.1531171486958	286	-0.325258734632847	0.325258734632847	23.8328597484337	3
1287	238.21	424.48	1.0869	5.43349792913456	10.827858414063	287	0.0452153397920103	0.0452153397920103	23.8780750882257	3
1288	249.09	428.08	1.0776	5.38828258934255	10.873073753855	288	-0.225590512510676	0.225590512510676	24.1036656007364	3
1289	254.71	411.93	1.124	5.61387310185323	10.6474832413443	289	0.161413901192983	0.161413901192983	24.2650795019294	3
1290	243.22	409.82	1.0908	5.45245920066025	10.8088971425373	290	-0.0165303392787983	0.0165303392787983	24.2816098412082	3
1291	243.49	408.01	1.0942	5.46898953993905	10.7923668032585	291	0.0782760183496087	0.0782760183496087	24.3598858595578	3
1292	240.21	411.92	1.0781	5.39071352158944	10.8706428216081	292	-0.401103820735575	0.401103820735575	24.7609896802934	3
1293	233.13	401.27	1.1606	5.79181734232501	10.4695390008725	293	0.0140994070319174	0.0140994070319174	24.7750890873253	3
1294	239.03	392.99	1.1577	5.77771793529309	10.4836384079045	294	0.0403534752982466	0.0403534752982466	24.8154425626235	3
1295	237.38	401.26	1.1494	5.73736445999485	10.5239918832027	295	0.0189612715256828	0.0189612715256828	24.8344038341492	3
1296	252.76	395.96	1.1455	5.71840318846917	10.5429531547284	296	0.215866783523143	0.215866783523143	25.0502706176724	3
1297	241.2	394.48	1.1011	5.50253640494602	10.7588199382515	297	-0.0189612715256811	0.0189612715256811	25.0692318891981	3
1298	244.77	396.68	1.105	5.5214976764717	10.7398586667258	298	-0.0948063576284088	0.0948063576284088	25.1640382468265	3
1299	243.05	405.02	1.1245	5.61630403410011	10.6450523090974	299	-0.0140994070319174	0.0140994070319174	25.1781376538584	3
1300	252.46	415.5	1.1274	5.63040344113203	10.6309529020655	300	0.220728648016909	0.220728648016909	25.3988663018753	3
1301	245.92	426.64	1.082	5.40967479311512	10.8516815500824	301	0.168220511484254	0.168220511484254	25.5670868133595	3
1302	249.87	432.43	1.0474	5.24145428163087	11.0199020615667	302	0.0145855934812928	0.0145855934812928	25.5816724068408	3
1303	248.14	436.88	1.0444	5.22686868814957	11.034487655048	303	0.0140994070319174	0.0140994070319174	25.5957718138727	3
1304	253.58	444.7	1.0415	5.21276928111766	11.0485870620799	304	0.0904306795840206	0.0904306795840206	25.6862024934568	3
1305	254.6	452.73	1.0229	5.12233860153363	11.1390177416639	305	0.0116684747850364	0.0116684747850364	25.6978709682418	3
1306	259.9	450.28	1.0205	5.1106701267486	11.150686216449	306	-0.0238231360194483	0.0238231360194483	25.7216941042613	3
1307	257.2	454.83	1.0254	5.13449326276805	11.1268630804295	307	0.0286850005132102	0.0286850005132102	25.7503791047745	3
1308	266.16	453.62	1.0195	5.10580826225484	11.1555480809427	308	-0.0121546612344101	0.0121546612344101	25.7625337660089	3
1309	266.01	453.01	1.022	5.11796292348925	11.1433934197083	309	0	0	25.7625337660089	3
1310	253.75	447.63	1.022	5.11796292348925	11.1433934197083	310	-0.208573986782499	0.208573986782499	25.9711077527914	3
1311	240.02	441.92	1.0649	5.32653691027174	10.9348194329258	311	0.215866783523147	0.215866783523147	26.1869745363145	3
1312	240.87	456.23	1.0205	5.1106701267486	11.150686216449	312	-0.0617456790708104	0.0617456790708104	26.2487202153853	3
1313	246.88	449.71	1.0332	5.17241580581941	11.0889405373781	313	0.0709832216089623	0.0709832216089623	26.3197034369943	3
1314	241.76	464.97	1.0186	5.10143258421045	11.1599237589871	314	-0.0140994070319174	0.0140994070319174	26.3338028440262	3
1315	234.44	467.28	1.0215	5.11553199124236	11.1458243519552	315	-0.00243093224688273	0.00243093224688273	26.3362337762731	3
1316	230.43	471.55	1.022	5.11796292348925	11.1433934197083	316	-0.00243093224688273	0.00243093224688273	26.33866470852	3
1317	233.86	478.86	1.0225	5.12039385573613	11.1409624874614	317	0.0145855934812928	0.0145855934812928	26.3532503020013	3
1318	231.26	457.39	1.0195	5.10580826225484	11.1555480809427	318	-0.00486186449376191	0.00486186449376191	26.358112166495	3
1319	238.92	459.86	1.0205	5.1106701267486	11.150686216449	319	-0.0072927967406482	0.0072927967406482	26.3654049632357	3
1320	239.28	463.62	1.022	5.11796292348925	11.1433934197083	320	0.0311159327600929	0.0311159327600929	26.3965208959958	3
1321	246.49	464.58	1.0156	5.08684699072915	11.1745093524684	321	-0.0403534752982466	0.0403534752982466	26.436874371294	3
1322	232.01	455.58	1.0239	5.1272004660274	11.1341558771702	322	0.00680661029127094	0.00680661029127094	26.4436809815853	3
1323	241.85	451.53	1.0225	5.12039385573613	11.1409624874614	323	0	0	26.4436809815853	3
1324	240.99	450.35	1.0225	5.12039385573613	11.1409624874614	324	-0.00680661029127094	0.00680661029127094	26.4504875918766	3
1325	260.58	464.61	1.0239	5.1272004660274	11.1341558771702	325	0	0	26.4504875918766	3
1326	259.07	457.82	1.0239	5.1272004660274	11.1341558771702	326	0.0354916108044829	0.0354916108044829	26.485979202681	3
1327	262.7	466.75	1.0166	5.09170885522292	11.1696474879746	327	-0.0213922037725638	0.0213922037725638	26.5073714064536	3
1328	256.34	473.79	1.021	5.11310105899548	11.1482552842021	328	0	0	26.5073714064536	3
1329	264.36	468.81	1.021	5.11310105899548	11.1482552842021	329	-0.0213922037725656	0.0213922037725656	26.5287636102262	3
1330	269.73	460.69	1.0254	5.13449326276805	11.1268630804295	330	0.0238231360194483	0.0238231360194483	26.5525867462456	3
1331	273.05	461.16	1.0205	5.1106701267486	11.150686216449	331	-0.0116684747850364	0.0116684747850364	26.5642552210307	3
1332	277.44	459.8	1.0229	5.12233860153363	11.1390177416639	332	-0.00729279674064642	0.00729279674064642	26.5715480177713	3
1333	272.76	458.16	1.0244	5.12963139827428	11.1317249449233	333	0.0281988140638347	0.0281988140638347	26.5997468318351	3
1334	259.03	455.89	1.0186	5.10143258421045	11.1599237589871	334	-0.0972372898752916	0.0972372898752916	26.6969841217104	3
1335	250.55	440.23	1.0386	5.19866987408574	11.0626864691118	335	0.0238231360194465	0.0238231360194465	26.7208072577299	3
1336	271.14	441.33	1.0337	5.17484673806629	11.0865096051313	336	-0.382142549209894	0.382142549209894	27.1029498069398	3
1337	277.9	410.35	1.1123	5.55698928727618	10.7043670559214	337	-0.299004666366518	0.299004666366518	27.4019544733063	3
1338	279.94	385.48	1.1738	5.8559939536427	10.4053623895548	338	-0.147314494161066	0.147314494161066	27.5492689674674	3
1339	269.8	367.24	1.2041	6.00330844780377	10.2580478953938	339	-0.168706697933628	0.168706697933628	27.717975665401	3
1340	264.49	352.92	1.2388	6.1720151457374	10.0893411974602	340	0.163844833439864	0.163844833439864	27.8818204988408	3
1341	260.52	355.63	1.2051	6.00817031229753	10.2531860309	341	-0.106961018862821	0.106961018862821	27.9887815177037	3
1342	265.88	357.35	1.2271	6.11513133116035	10.1462250120372	342	0.0855688150902569	0.0855688150902569	28.0743503327939	3
1343	269.41	362.97	1.2095	6.0295625160701	10.2317938271275	343	0.0145855934812946	0.0145855934812946	28.0889359262752	3
1344	272.74	365.54	1.2065	6.0149769225888	10.2463794206088	344	-0.0170165257281774	0.0170165257281774	28.1059524520034	3
1345	274.16	367.21	1.21	6.03199344831698	10.2293628948806	345	-0.280043394840837	0.280043394840837	28.3859958468442	3
1346	269.1	338.37	1.2676	6.31203684315781	9.94931950003974	346	0.539180772358486	0.539180772358486	28.9251766192027	3
1347	260.88	374.97	1.1567	5.77285607079933	10.4885002723982	347	-0.0666075435645759	0.0666075435645759	28.9917841627673	3
1348	258.47	371.73	1.1704	5.8394636143639	10.4218927288336	348	-0.19447457975058	0.19447457975058	29.1862587425179	3
1349	233.77	370.76	1.2104	6.03393819411448	10.2274181490831	349	0.00194474579750548	0.00194474579750548	29.1882034883154	3
1350	234.98	370.96	1.21	6.03199344831698	10.2293628948806	350	0.0714694080583378	0.0714694080583378	29.2596728963737	3
1351	246.33	364.57	1.1953	5.96052404025864	10.3008323029389	351	-0.273236784549566	0.273236784549566	29.5329096809233	3
1352	242.74	356.35	1.2515	6.23376082480821	10.0275955183893	352	0.0145855934812946	0.0145855934812946	29.5474952744046	3
1353	238.44	361.06	1.2485	6.21917523132691	10.0421811118706	353	0.00680661029126917	0.00680661029126917	29.5543018846958	3
1354	231.24	365.92	1.2471	6.21236862103564	10.0489877221619	354	0.341789073911647	0.341789073911647	29.8960909586075	3
1355	246.08	367.43	1.1768	5.870579547124	10.3907767960736	355	-0.0281988140638347	0.0281988140638347	29.9242897726713	3
1356	257.34	367.79	1.1826	5.89877836118783	10.3625779820097	356	-0.185237037212428	0.185237037212428	30.1095268098838	3
1357	251.75	376.69	1.2207	6.08401539840026	10.1773409447973	357	-0.0427844075451276	0.0427844075451276	30.1523112174289	3
1358	249.83	373.56	1.2295	6.12679980594539	10.1345565372522	358	0.19447457975058	0.19447457975058	30.3467857971795	3
1359	245.55	380.43	1.1895	5.9323252261948	10.3290311170027	359	0.0763312725521033	0.0763312725521033	30.4231170697316	3
1360	231.75	389.96	1.1738	5.8559939536427	10.4053623895548	360	-0.161413901192983	0.161413901192983	30.5845309709245	3
1361	230.27	380.7	1.207	6.01740785483568	10.2439484883619	361	-0.23968991954259	0.23968991954259	30.8242208904671	3
1362	232.25	362.24	1.2563	6.25709777437828	10.0042585688193	362	-0.00243093224688273	0.00243093224688273	30.826651822714	3
1363	249.33	353.88	1.2568	6.25952870662516	10.0018276365724	363	0.0403534752982466	0.0403534752982466	30.8670052980123	3
1364	252.74	358.87	1.2485	6.21917523132691	10.0421811118706	364	0.0306297463107157	0.0306297463107157	30.897635044323	3
1365	252.61	352.33	1.2422	6.1885454850162	10.0728108581814	365	-0.0116684747850346	0.0116684747850346	30.909303519108	3
1366	235.54	355.34	1.2446	6.20021395980123	10.0611423833963	366	-0.111822883356584	0.111822883356584	31.0211264024646	3
1367	247.78	344.84	1.2676	6.31203684315781	9.94931950003974	367	0.111822883356584	0.111822883356584	31.1329492858212	3
1368	254.6	357.16	1.2446	6.20021395980123	10.0611423833963	368	0.0972372898752898	0.0972372898752898	31.2301865756965	3
1369	255.8	355.28	1.2246	6.10297666992594	10.1583796732716	369	-0.111822883356584	0.111822883356584	31.3420094590531	3
1370	254.17	353.33	1.2476	6.21479955328252	10.046556789915	370	0.0286850005132102	0.0286850005132102	31.3706944595663	3
1371	263.94	353.24	1.2417	6.18611455276931	10.0752417904282	371	0.128353222635385	0.128353222635385	31.4990476822017	3
1372	269.36	362.47	1.2153	6.05776133013393	10.2035950130636	372	0.00243093224688273	0.00243093224688273	31.5014786144485	3
1373	272.76	358.56	1.2148	6.05533039788705	10.2060259453105	373	-0.0617456790708104	0.0617456790708104	31.5632242935193	3
1374	274	356	1.2275	6.11707607695786	10.1442802662397	374	0.132728900679773	0.132728900679773	31.6959531941991	3
1375	276.65	371.19	1.2002	5.98434717627809	10.2770091669195	375	0.0238231360194447	0.0238231360194447	31.7197763302186	3
1376	266.23	377.09	1.1953	5.96052404025864	10.3008323029389	376	0.00243093224688273	0.00243093224688273	31.7222072624654	3
1377	264.27	384.04	1.1948	5.95809310801176	10.3032632351858	377	0.154121104452337	0.154121104452337	31.8763283669178	3
1378	272.45	384.43	1.1631	5.80397200355942	10.4573843396381	378	0.106961018862821	0.106961018862821	31.9832893857806	3
1379	267.93	396.7	1.1411	5.6970109846966	10.564345358501	379	-0.254275513023886	0.254275513023886	32.2375648988045	3
1380	268.57	382.57	1.1934	5.95128649772049	10.3100698454771	380	-0.00680661029127094	0.00680661029127094	32.2443715090958	3
1381	267.33	371.93	1.1948	5.95809310801176	10.3032632351858	381	0	0	32.2443715090958	3
1382	267.79	371.07	1.1948	5.95809310801176	10.3032632351858	382	0.0213922037725656	0.0213922037725656	32.2657637128683	3
1383	279.93	375.5	1.1904	5.93670090423919	10.3246554389584	383	0.182806104965545	0.182806104965545	32.4485698178339	3
1384	276.43	376.15	1.1528	5.75389479927365	10.5074615439239	384	-0.0879997473371379	0.0879997473371379	32.536569565171	3
1385	253.28	385.44	1.1709	5.84189454661078	10.4194617965868	385	0.34422000615853	0.34422000615853	32.8807895713295	3
1386	242.59	384.74	1.1001	5.49767454045226	10.7636818027453	386	-0.234828055048828	0.234828055048828	33.1156176263784	3
1387	243.48	383.16	1.1484	5.73250259550108	10.5288537476965	387	-0.0807069505964915	0.0807069505964915	33.1963245769749	3
1388	241.15	386.3	1.165	5.81320954609757	10.4481467971	388	-0.237745173745084	0.237745173745084	33.4340697507199	3
1389	233.69	379.55	1.2139	6.05095471984266	10.2104016233549	389	0.206629240984993	0.206629240984993	33.6406989917049	3
1390	245.04	388.17	1.1714	5.84432547885767	10.4170308643399	390	0.116198561400971	0.116198561400971	33.7568975531059	3
1391	248.99	390.42	1.1475	5.72812691745669	10.5332294257409	391	0.0311159327600947	0.0311159327600947	33.788013485866	3
1392	252.09	390.34	1.1411	5.6970109846966	10.564345358501	392	-0.215866783523147	0.215866783523147	34.0038802693891	3
1393	259.36	386.07	1.1855	5.91287776821975	10.3484785749778	393	-0.0213922037725638	0.0213922037725638	34.0252724731617	3
1394	254.24	384.17	1.1899	5.93426997199231	10.3270863712052	394	0.263513055562038	0.263513055562038	34.2887855287237	3
1395	256.37	395.93	1.1357	5.67075691643027	10.5905994267673	395	0.339358141664762	0.339358141664762	34.6281436703885	3
1396	276.34	392.95	1.0659	5.33139877476551	10.929957568432	396	-0.306297463107164	0.306297463107164	34.9344411334957	3
1397	278.3	391.03	1.1289	5.63769623787267	10.6236601053249	397	-0.00729279674064642	0.00729279674064642	34.9417339302363	3
1398	277.01	399.53	1.1304	5.64498903461332	10.6163673085842	398	0.349081870652293	0.349081870652293	35.2908158008886	3
1399	274.74	394.42	1.0586	5.29590716396103	10.9654491792365	399	-0.413258481969985	0.413258481969985	35.7040742828586	3
1400	271.22	403.77	1.1436	5.70916564593101	10.5521906972665	400	0.289767123828366	0.289767123828366	35.993841406687	3
1401	277.79	420.22	1.084	5.41939852210265	10.8419578210949	401	-0.0666075435645741	0.0666075435645741	36.0604489502515	3
1402	274.51	411.49	1.0977	5.48600606566722	10.7753502775303	402	-0.213435851276264	0.213435851276264	36.2738848015278	3
1403	267.23	397.33	1.1416	5.69944191694348	10.5619144262541	403	-0.0116684747850329	0.0116684747850329	36.2855532763128	3
1404	260.56	395.48	1.144	5.71111039172852	10.550245951469	404	0.182806104965545	0.182806104965545	36.4683593812784	3
1405	250.12	401.63	1.1064	5.52830428676297	10.7330520564346	405	-0.517788568585923	0.517788568585923	36.9861479498643	3
1406	240.45	377.9	1.2129	6.0460928553489	10.2152634878487	406	0.353943735146059	0.353943735146059	37.3400916850104	3
1407	240.64	380.69	1.1401	5.69214912020284	10.5692072229947	407	-0.223159580263792	0.223159580263792	37.5632512652742	3
1408	231.46	391.89	1.186	5.91530870046663	10.3460476427309	408	-0.147314494161066	0.147314494161066	37.7105657594352	3
1409	233.99	379.45	1.2163	6.06262319462769	10.1987331485699	409	0.0116684747850346	0.0116684747850346	37.7222342342203	3
1410	232.23	371.34	1.2139	6.05095471984266	10.2104016233549	410	-0.0403534752982448	0.0403534752982448	37.7625877095185	3
1411	230.39	367.23	1.2222	6.0913081951409	10.1700481480566	411	-0.151690172205456	0.151690172205456	37.914277881724	3
1412	244.36	359.27	1.2534	6.24299836734636	10.0183579758512	412	0.0568838145770449	0.0568838145770449	37.971161696301	3
1413	241.9	363.66	1.2417	6.18611455276931	10.0752417904282	413	-0.0568838145770449	0.0568838145770449	38.028045510878	3
1414	236.49	359.57	1.2534	6.24299836734636	10.0183579758512	414	0.0262540682663293	0.0262540682663293	38.0542995791444	3
1415	239.3	358.37	1.248	6.21674429908003	10.0446120441175	415	0.00437567804438821	0.00437567804438821	38.0586752571888	3
1416	240.52	349.3	1.2471	6.21236862103564	10.0489877221619	416	-0.0140994070319156	0.0140994070319156	38.0727746642207	3
1417	239.3	342.17	1.25	6.22646802806756	10.03488831513	417	-0.102099154369057	0.102099154369057	38.1748738185897	3
1418	239.33	332.95	1.271	6.32856718243661	9.93278916076094	418	0.137590765173538	0.137590765173538	38.3124645837633	3
1419	234.51	335.25	1.2427	6.19097641726308	10.0703799259345	419	-0.111336696907209	0.111336696907209	38.4238012806705	3
1420	230.55	341.98	1.2656	6.30231311417029	9.95904322902727	420	0.11376762915409	0.11376762915409	38.5375689098246	3
1421	233.37	336.84	1.2422	6.1885454850162	10.0728108581814	421	0.00729279674064642	0.00729279674064642	38.5448617065652	3
1422	234.76	335.55	1.2407	6.18125268827555	10.080103654922	422	-0.0593147468239259	0.0593147468239259	38.6041764533891	3
1423	244.04	336.5	1.2529	6.24056743509948	10.0207889080981	423	-0.0617456790708104	0.0617456790708104	38.66592213246	3
1424	251.57	342.03	1.2656	6.30231311417029	9.95904322902727	424	0.0379225430513621	0.0379225430513621	38.7038446755113	3
1425	272.23	322.51	1.2578	6.26439057111892	9.99696577207863	425	-0.187667969459309	0.187667969459309	38.8915126449706	3
1426	276.07	326.01	1.2964	6.45205854057823	9.80929780261932	426	-0.0189612715256828	0.0189612715256828	38.9104739164963	3
1427	279.27	320.83	1.3003	6.47101981210391	9.79033653109364	427	0.0165303392787983	0.0165303392787983	38.9270042557751	3
1428	276.97	319.01	1.2969	6.45448947282512	9.80686687037243	428	-0.0403534752982431	0.0403534752982431	38.9673577310733	3
1429	271.67	320.69	1.3052	6.49484294812336	9.76651339507419	429	-0.0116684747850364	0.0116684747850364	38.9790262058584	3
1430	264.25	317.72	1.3076	6.5065114229084	9.75484492028916	430	0.0140994070319174	0.0140994070319174	38.9931256128903	3
1431	257.71	323.41	1.3047	6.49241201587648	9.76894432732107	431	0.116198561400973	0.116198561400973	39.1093241742913	3
1432	253.66	328.91	1.2808	6.37621345447551	9.88514288872205	432	-0.0593147468239277	0.0593147468239277	39.1686389211152	3
1433	254.7	326.66	1.293	6.43552820129943	9.82582814189812	433	-0.0379225430513621	0.0379225430513621	39.2065614641666	3
1434	252.25	326.26	1.3008	6.4734507443508	9.78790559884676	434	0.0427844075451276	0.0427844075451276	39.2493458717117	3
1435	250.14	324.29	1.292	6.43066633680567	9.83069000639188	435	0.0904306795840188	0.0904306795840188	39.3397765512957	3
1436	249.39	328.49	1.2734	6.34023565722165	9.9211206859759	436	0.146828307711688	0.146828307711688	39.4866048590074	3
1437	253.79	335.37	1.2432	6.19340734950996	10.0679489936876	437	-0.104043900166559	0.104043900166559	39.590648759174	3
1438	248	336.27	1.2646	6.29745124967652	9.96390509352103	438	0.0209060173231865	0.0209060173231865	39.6115547764972	3
1439	231.32	333.51	1.2603	6.27654523235333	9.98481111084422	439	0.133215087129146	0.133215087129146	39.7447698636263	3
1440	238.86	324.89	1.2329	6.14333014522419	10.1180261979734	440	-0.0690384758114551	0.0690384758114551	39.8138083394377	3
1441	246.7	316.31	1.2471	6.21236862103564	10.0489877221619	441	-0.182806104965545	0.182806104965545	39.9966144444033	3
1442	250.26	315.13	1.2847	6.39517472600119	9.86618161719636	442	0.0617456790708086	0.0617456790708086	40.0583601234741	3
1443	233.19	328.36	1.272	6.33342904693038	9.92792729626717	443	0.0238231360194465	0.0238231360194465	40.0821832594935	3
1444	236.08	326.96	1.2671	6.30960591091093	9.95175043228662	444	-0.102099154369057	0.102099154369057	40.1842824138626	3
1445	239.44	320.03	1.2881	6.41170506527999	9.84965127791756	445	-0.0452153397920085	0.0452153397920085	40.2294977536546	3
1446	251.38	319.81	1.2974	6.456920405072	9.80443593812555	446	-0.0427844075451276	0.0427844075451276	40.2722821611997	3
1447	257.57	326.67	1.3062	6.49970481261713	9.76165153058043	447	0.213922037725638	0.213922037725638	40.4862041989254	3
1448	240.59	333.36	1.2622	6.28578277489149	9.97557356830606	448	0.116198561400974	0.116198561400974	40.6024027603264	3
1449	240.91	353.38	1.2383	6.16958421349051	10.091772129707	449	0.00243093224688096	0.00243093224688096	40.6048336925732	3
1450	236.53	355.16	1.2378	6.16715328124363	10.0942030619539	450	-0.0452153397920103	0.0452153397920103	40.6500490323652	3
1451	241.32	362.7	1.2471	6.21236862103564	10.0489877221619	451	0.0403534752982466	0.0403534752982466	40.6904025076635	3
1452	245.26	362.92	1.2388	6.1720151457374	10.0893411974602	452	0.0286850005132084	0.0286850005132084	40.7190875081767	3
1453	233.17	351.74	1.2329	6.14333014522419	10.1180261979734	453	-0.118629493647854	0.118629493647854	40.8377170018246	3
1454	251.29	358.05	1.2573	6.26195963887204	9.99939670432551	454	0.401103820735573	0.401103820735573	41.2388208225601	3
1455	248.47	365.09	1.1748	5.86085581813647	10.4005005250611	455	-0.415689414216866	0.415689414216866	41.654510236777	3
1456	256.05	338.72	1.2603	6.27654523235333	9.98481111084422	456	-0.00923754253815368	0.00923754253815368	41.6637477793151	3
1457	260.28	338.62	1.2622	6.28578277489149	9.97557356830606	457	-0.0189612715256811	0.0189612715256811	41.6827090508408	3
1458	254.24	339.45	1.2661	6.30474404641717	9.95661229678038	458	0.0972372898752898	0.0972372898752898	41.7799463407161	3
1459	260.87	339.91	1.2461	6.20750675654188	10.0538495866557	459	-0.204198308738111	0.204198308738111	41.9841446494542	3
1460	270.78	331.23	1.2881	6.41170506527999	9.84965127791756	460	0.140021697420419	0.140021697420419	42.1241663468746	3
1461	273.57	347.36	1.2593	6.27168336785957	9.98967297533798	461	0.0666075435645741	0.0666075435645741	42.1907738904392	3
1462	270.77	349.05	1.2456	6.205075824295	10.0562805189026	462	-0.075845086102726	0.075845086102726	42.2666189765419	3
1463	277.08	350.93	1.2612	6.28092091039772	9.98043543279983	463	0.104530086615938	0.104530086615938	42.3711490631579	3
1464	273.88	353.07	1.2397	6.17639082378178	10.0849655194158	464	0.108905764660324	0.108905764660324	42.4800548278182	3
1465	273.22	358.44	1.2173	6.06748505912146	10.1938712840761	465	0.0855688150902552	0.0855688150902552	42.5656236429085	3
1466	274.66	361.66	1.1997	5.9819162440312	10.2794400991663	466	-0.0476462720388913	0.0476462720388913	42.6132699149474	3
1467	273.74	366.88	1.2095	6.0295625160701	10.2317938271275	467	0.190098901706191	0.190098901706191	42.8033688166535	3
1468	271.61	380.11	1.1704	5.8394636143639	10.4218927288336	468	-0.052508136532655	0.052508136532655	42.8558769531862	3
1469	271.73	373.79	1.1812	5.89197175089656	10.369384592301	469	0.0831378828433742	0.0831378828433742	42.9390148360296	3
1470	273.33	373.77	1.1641	5.80883386805319	10.4525224751444	470	-0.199336444244347	0.199336444244347	43.1383512802739	3
1471	279.17	368.24	1.2051	6.00817031229753	10.2531860309	471	0.194960766199957	0.194960766199957	43.3333120464739	3
1472	272.23	377.82	1.165	5.81320954609757	10.4481467971	472	0.0330606785576002	0.0330606785576002	43.3663727250315	3
1473	277.06	384.53	1.1582	5.78014886753997	10.4812074756576	473	-0.196905511997464	0.196905511997464	43.5632782370289	3
1474	254.43	379.86	1.1987	5.97705437953744	10.2843019636601	474	-0.0189612715256811	0.0189612715256811	43.5822395085546	3
1475	255.45	379.77	1.2026	5.99601565106312	10.2653406921344	475	0.075845086102726	0.075845086102726	43.6580845946574	3
1476	258.78	386.34	1.187	5.92017056496039	10.3411857782372	476	0.0116684747850346	0.0116684747850346	43.6697530694424	3
1477	257.84	387.63	1.1846	5.90850209017536	10.3528542530222	477	-0.00680661029126917	0.00680661029126917	43.6765596797337	3
1478	258.2	388.64	1.186	5.91530870046663	10.3460476427309	478	0.320396870139081	0.320396870139081	43.9969565498727	3
1479	254.58	413.27	1.1201	5.59491183032755	10.66644451287	479	0.125922290388502	0.125922290388502	44.1228788402612	3
1480	273.61	411.15	1.0942	5.46898953993905	10.7923668032585	480	-0.0928616118309016	0.0928616118309016	44.2157404520921	3
1481	277.72	416.52	1.1133	5.56185115176995	10.6995051914276	481	0.050077204285774	0.050077204285774	44.2658176563779	3
1482	270.41	429.05	1.103	5.51177394748417	10.7495823957134	482	-0.0996682221221725	0.0996682221221725	44.3654858785001	3
1483	261.1	413.42	1.1235	5.61144216960635	10.6499141735912	483	-0.0311159327600929	0.0311159327600929	44.3966018112602	3
1484	258.21	402.14	1.1299	5.64255810236644	10.6187982408311	484	0.0855688150902534	0.0855688150902534	44.4821706263504	3
1485	258.09	398.59	1.1123	5.55698928727618	10.7043670559214	485	-0.394297210444302	0.394297210444302	44.8764678367947	3
1486	247.54	379.93	1.1934	5.95128649772049	10.3100698454771	486	0.173568562427393	0.173568562427393	45.0500363992221	3
1487	230.18	396.7	1.1577	5.77771793529309	10.4836384079045	487	-0.0354916108044812	0.0354916108044812	45.0855280100266	3
1488	235.36	398.48	1.165	5.81320954609757	10.4481467971	488	0.0782760183496087	0.0782760183496087	45.1638040283762	3
1489	232.07	399.14	1.1489	5.73493352774797	10.5264228154496	489	-0.0379225430513621	0.0379225430513621	45.2017265714276	3
1490	232.02	401.64	1.1567	5.77285607079933	10.4885002723982	490	0.427357889001902	0.427357889001902	45.6290844604295	3
1491	233.54	424.4	1.0688	5.34549818179743	10.9158581614001	491	0.0875135608877624	0.0875135608877624	45.7165980213172	3
1492	239.41	442.92	1.0508	5.25798462090966	11.0033717222879	492	-0.0213922037725638	0.0213922037725638	45.7379902250898	3
1493	243.18	442.27	1.0552	5.27937682468223	10.9819795185153	493	0.1259222903885	0.1259222903885	45.8639125154783	3
1494	238.62	453.78	1.0293	5.15345453429373	11.1079018089038	494	0.0354916108044812	0.0354916108044812	45.8994041262828	3
1495	268.77	467.82	1.022	5.11796292348925	11.1433934197083	495	-0.0116684747850346	0.0116684747850346	45.9110726010678	3
1496	273.12	469.36	1.0244	5.12963139827428	11.1317249449233	496	0.0262540682663293	0.0262540682663293	45.9373266693342	3
1497	266.89	463.18	1.019	5.10337733000795	11.1579790131896	497	-0.00972372898752916	0.00972372898752916	45.9470503983217	3
1498	265.64	466.25	1.021	5.11310105899548	11.1482552842021	498	0.0140994070319156	0.0140994070319156	45.9611498053536	3
1499	265.56	463.43	1.0181	5.09900165196356	11.162354691234	499	-0.0850826286408797	0.0850826286408797	46.0462324339945	3
1500	271.01	454.54	1.0356	5.18408428060444	11.0772720625931	500	NA	NA	NA	3
