# Supplementary material for: Assessment of crusting effects on interrill erosion by laser scanning
Source: PeerJ. 2020 Jan 31;8:e8487. doi: 10.7717/peerj.8487 (PMC6996510; doi:10.7717/peerj.8487)
Supplement: Data S1 — Each has two transects and four subplots. [file peerj-08-8487-s001.zip › raw data for uploading/cs5transectaleft.txt]

x	y	z	cal	h	h2	h0mm	code	deltah	absh	cumsumh	number
92	255	91	1.0874	5.43592886138145	10.8040352780435	1.47897917900317	3.88979179003172	1	-0.517456790708104	0.517456790708104	0.517456790708104	1
93	255	92	1.1001	5.49767454045226	10.7422895989727	1.41723349993236	3.37233499932362	2	-0.162540682663292	0.162540682663292	0.679997473371396	1
94	255	93	1.1055	5.52392860871858	10.7160355307064	1.39097943166603	3.20979431666032	3	0.60077204285774	0.60077204285774	1.28076951622914	1
95	255	94	1.0952	5.47385140443281	10.7661127349922	1.44105663595181	3.81056635951806	4	1.04806357628409	1.04806357628409	2.32883309251323	1
96	255	95	1.0757	5.3790450468044	10.8609190926206	1.53586299358022	4.85862993580215	5	0.240994070319173	0.240994070319173	2.5698271628324	1
97	255	96	1.0728	5.36494563977248	10.8750184996525	1.54996240061213	5.09962400612133	6	0.124309322468827	0.124309322468827	2.69413648530123	1
98	255	97	1.0723	5.3625147075256	10.8774494318994	1.55239333285902	5.22393332859015	7	0.0319338970872911	0.0319338970872911	2.72607038238852	1
99	255	98	1.0737	5.36932131781687	10.8706428216081	1.54558672256774	5.25586722567744	8	-0.590384758114568	0.590384758114568	3.31645514050308	1
100	255	99	1.0879	5.43835979362833	10.8016043457967	1.47654824675629	4.66548246756288	9	-0.823754253815261	0.823754253815261	4.14020939431835	1
101	255	100	1.1069	5.53073521900985	10.7092289204151	1.38417282137476	3.84172821374761	10	-1.30021697420417	1.30021697420417	5.44042636852252	1
102	255	101	1.1357	5.67075691643027	10.5692072229947	1.24415112395434	2.54151123954344	11	-0.828616118309033	0.828616118309033	6.26904248683155	1
103	255	102	1.1548	5.76361852826118	10.4763456111638	1.15128951212344	1.71289512123441	12	0.814694080583396	0.814694080583396	7.08373656741495	1
104	255	103	1.1401	5.69214912020284	10.5478150192222	1.22275892018178	2.5275892018178	13	1.18905764660326	1.18905764660326	8.27279421401821	1
105	255	104	1.1177	5.58324335554251	10.6567207838825	1.33166468484211	3.71664684842107	14	0.717456790708085	0.717456790708085	8.9902510047263	1
106	255	105	1.105	5.5214976764717	10.7184664629533	1.39341036391292	4.43410363912915	15	0.172927967406465	0.172927967406465	9.16317897213276	1
107	255	106	1.1035	5.51420487973106	10.7257592596939	1.40070316065356	4.60703160653562	16	0.0513813550623627	0.0513813550623627	9.21456032719512	1
108	255	107	1.1045	5.51906674422482	10.7208973952002	1.3958412961598	4.65841296159798	17	-0.444528823301639	0.444528823301639	9.65908915049676	1
109	255	108	1.1157	5.57351962655498	10.66644451287	1.34138841382963	4.21388413829634	18	-1.489829689461	1.489829689461	11.1489188399578	1
110	255	109	1.1484	5.73250259550108	10.5074615439239	1.18240544488353	2.72405444883534	19	-0.541766113176913	0.541766113176913	11.6906849531347	1
111	255	110	1.1616	5.79667920681877	10.4432849326062	1.11822883356584	2.18228833565842	20	-0.279225430513639	0.279225430513639	11.9699103836483	1
112	255	111	1.1694	5.83460174987014	10.4053623895548	1.08030629051448	1.90306290514478	21	-0.113922037725638	0.113922037725638	12.083832421374	1
113	255	112	1.1738	5.8559939536427	10.3839701857823	1.05891408674191	1.78914086741915	22	0.124309322468827	0.124309322468827	12.2081417438428	1
114	255	113	1.1733	5.85356302139582	10.3864011180292	1.0613450189888	1.91345018988797	23	0.92651696393997	0.92651696393997	13.1346587077828	1
115	255	114	1.1563	5.77091132500182	10.4690528144232	1.14399671538279	2.83996715382794	24	0.979997473371379	0.979997473371379	14.1146561811541	1
116	255	115	1.1382	5.68291157766468	10.5570525617603	1.23199646271993	3.81996462719932	25	-0.517456790708086	0.517456790708086	14.6321129718622	1
117	255	116	1.1509	5.74465725673549	10.4953068826895	1.17025078364912	3.30250783649124	26	-1.39259239958571	1.39259239958571	16.0247053714479	1
118	255	117	1.1816	5.89391649669407	10.3460476427309	1.02099154369055	1.90991543690552	27	-1.15922290388502	1.15922290388502	17.1839282753329	1
119	255	118	1.2075	6.01983878708257	10.2201253523424	0.895069253302051	0.750692533020507	28	1.04806357628407	1.04806357628407	18.231991851617	1
120	255	119	1.188	5.92503242945416	10.3149317099708	0.989875610930458	1.79875610930458	29	0.124309322468845	0.124309322468845	18.3563011740859	1
121	255	120	1.1875	5.92260149720728	10.3173626422177	0.992306543177342	1.92306543177342	30	-0.352153397920121	0.352153397920121	18.708454572006	1
122	255	121	1.1968	5.96781683699929	10.2721473024257	0.94709120338533	1.5709120338533	31	0.245855934812946	0.245855934812946	18.9543105068189	1
123	255	122	1.1938	5.95323124351799	10.286732895907	0.961676796866625	1.81676796866625	32	0.522982210957503	0.522982210957503	19.4772927177764	1
124	255	123	1.1851	5.91093302242224	10.3290311170027	1.00397501796238	2.33975017962375	33	0.00762457461848109	0.00762457461848109	19.4849172923949	1
125	255	124	1.187	5.92017056496039	10.3197935744646	0.994737475424223	2.34737475424223	34	0.0270720325935359	0.0270720325935359	19.5119893249884	1
126	255	125	1.1885	5.92746336170104	10.3125007777239	0.987444678683577	2.37444678683577	35	0.172927967406464	0.172927967406464	19.6849172923949	1
127	255	126	1.187	5.92017056496039	10.3197935744646	0.994737475424223	2.54737475424223	36	-0.113922037725638	0.113922037725638	19.7988393301206	1
128	255	127	1.1914	5.94156276873296	10.298401370692	0.97334527165166	2.4334527165166	37	0.527844075451276	0.527844075451276	20.3266834055718	1
129	255	128	1.1826	5.89877836118783	10.3411857782372	1.01612967919679	2.96129679196787	38	-0.303534752982466	0.303534752982466	20.6302181585543	1
130	255	129	1.1909	5.93913183648608	10.3008323029389	0.97577620389854	2.65776203898541	39	-1.58706697933629	1.58706697933629	22.2172851378906	1
131	255	130	1.2256	6.10783853441971	10.1321256050053	0.807069505964911	1.07069505964911	40	-0.376462720388913	0.376462720388913	22.5937478582795	1
132	255	131	1.2354	6.1554848064586	10.0844793329664	0.75942323392602	0.694232339260198	41	-0.0166847478503462	0.0166847478503462	22.6104326061298	1
133	255	132	1.2378	6.16715328124363	10.0728108581814	0.747754759140985	0.677547591409852	42	0.979997473371379	0.979997473371379	23.5904300795012	1
134	255	133	1.2197	6.07915353390649	10.1608106055185	0.835754506478123	1.65754506478123	43	1.52452629667302	1.52452629667302	25.1149563761742	1
135	255	134	1.1904	5.93670090423919	10.3032632351858	0.978207136145425	3.18207136145425	44	0.741766113176914	0.741766113176914	25.8567224893512	1
136	255	135	1.1772	5.8725242929215	10.3674398465035	1.04238374746312	3.92383747463116	45	0.309060173231865	0.309060173231865	26.165782662583	1
137	255	136	1.1729	5.85161827559831	10.3883458638267	1.0632897647863	4.23289764786303	46	-0.109060173231865	0.109060173231865	26.2748428358149	1
138	255	137	1.1772	5.8725242929215	10.3674398465035	1.04238374746312	4.12383747463116	47	-0.68762204798986	0.68762204798986	26.9624648838047	1
139	255	138	1.1934	5.95128649772049	10.2886776417045	0.96362154266413	3.4362154266413	48	-0.444528823301622	0.444528823301622	27.4069937071064	1
140	255	139	1.2046	6.00573938005065	10.2342247593743	0.909168660333968	2.99168660333968	49	0.240994070319173	0.240994070319173	27.6479877774255	1
141	255	140	1.2017	5.99163997301873	10.2483241664063	0.923268067365886	3.23268067365886	50	-0.133369495700692	0.133369495700692	27.7813572731262	1
142	255	141	1.2065	6.0149769225888	10.2249872168362	0.899931117795816	3.09931117795816	51	-0.0458559348129466	0.0458559348129466	27.8272132079392	1
143	255	142	1.2095	6.0295625160701	10.2104016233549	0.885345524314522	3.05345524314522	52	1.09668222122172	1.09668222122172	28.9238954291609	1
144	255	143	1.189	5.92989429394792	10.3100698454771	0.985013746436694	4.15013746436694	53	0.313922037725638	0.313922037725638	29.2378174668865	1
145	255	144	1.1846	5.90850209017536	10.3314620492496	1.00640595020926	4.46405950209258	54	0.172927967406483	0.172927967406483	29.410745434293	1
146	255	145	1.1831	5.90120929343471	10.3387548459903	1.01369874694991	4.63698746949906	55	-0.211159327600948	0.211159327600948	29.621904761894	1
147	255	146	1.1895	5.9323252261948	10.3076389132302	0.982582814189811	4.42582814189811	56	-0.872372898752898	0.872372898752898	30.4942776606469	1
148	255	147	1.2095	6.0295625160701	10.2104016233549	0.885345524314522	3.55345524314522	57	-0.920991543690552	0.920991543690552	31.4152692043374	1
149	255	148	1.2305	6.13166167043915	10.1083024689858	0.783246369945466	2.63246369945466	58	0.552153397920085	0.552153397920085	31.9674226022575	1
150	255	149	1.2212	6.08644633064714	10.1535178087778	0.828461709737475	3.18461709737475	59	0.1	0.1	32.0674226022575	1
151	255	150	1.2212	6.08644633064714	10.1535178087778	0.828461709737475	3.28461709737475	60	0.411159327600947	0.411159327600947	32.4785819298585	1
152	255	151	1.2148	6.05533039788705	10.1846337415379	0.85957764249757	3.6957764249757	61	0.0756906775311728	0.0756906775311728	32.5542726073896	1
153	255	152	1.2153	6.05776133013393	10.1822028092911	0.857146710250687	3.77146710250687	62	-0.75568815090257	0.75568815090257	33.3099607582922	1
154	255	153	1.2329	6.14333014522419	10.0966339942008	0.77157789516043	3.0157789516043	63	-0.279225430513621	0.279225430513621	33.5891861888058	1
155	255	154	1.2407	6.18125268827555	10.0587114511494	0.733655352109068	2.73655352109068	64	1.04806357628407	1.04806357628407	34.6372497650899	1
156	255	155	1.2212	6.08644633064714	10.1535178087778	0.828461709737475	3.78461709737475	65	0.57646272038893	0.57646272038893	35.2137124854788	1
157	255	156	1.2114	6.03880005860825	10.2011640808167	0.876107981776368	4.36107981776368	66	0.338231360194484	0.338231360194484	35.5519438456733	1
158	255	157	1.2065	6.0149769225888	10.2249872168362	0.899931117795816	4.69931117795816	67	0.38198814063833	0.38198814063833	35.9339319863116	1
159	255	158	1.2007	5.98677810852497	10.2531860309	0.928129931859649	5.08129931859649	68	-0.138231360194466	0.138231360194466	36.0721633465061	1
160	255	159	1.2056	6.01060124454441	10.2293628948806	0.904306795840203	4.94306795840203	69	-0.303534752982448	0.303534752982448	36.3756980994886	1
161	255	160	1.2139	6.05095471984266	10.1890094195823	0.863953320541958	4.63953320541958	70	-0.206297463107175	0.206297463107175	36.5819955625957	1
162	255	161	1.2202	6.08158446615338	10.1583796732716	0.83332357423124	4.4332357423124	71	-0.327844075451275	0.327844075451275	36.909839638047	1
163	255	162	1.229	6.1243688736985	10.1155952657265	0.790539166686113	4.10539166686113	72	-0.162540682663275	0.162540682663275	37.0723803207103	1
164	255	163	1.2344	6.15062294196483	10.0893411974602	0.764285098419785	3.94285098419785	73	0.172927967406447	0.172927967406447	37.2453082881167	1
165	255	164	1.2329	6.14333014522419	10.0966339942008	0.77157789516043	4.1157789516043	74	-0.113922037725638	0.113922037725638	37.3592303258424	1
166	255	165	1.2373	6.16472234899675	10.0752417904282	0.750185691387866	4.00185691387866	75	0.124309322468845	0.124309322468845	37.4835396483112	1
167	255	166	1.2368	6.16229141674987	10.0776727226751	0.752616623634751	4.12616623634751	76	-0.493147468239294	0.493147468239294	37.9766871165505	1
168	255	167	1.249	6.22160616357379	10.0183579758512	0.693301876810821	3.63301876810821	77	-1.91767376491226	1.91767376491226	39.8943608814628	1
169	255	168	1.2905	6.42337354006502	9.81659059935997	0.491534500319595	1.71534500319595	78	0.289612715256811	0.289612715256811	40.1839735967196	1
170	255	169	1.2866	6.40441226853934	9.83555187088565	0.510495771845276	2.00495771845276	79	1.0723728987529	1.0723728987529	41.2563464954725	1
171	255	170	1.2666	6.30717497866405	9.93278916076094	0.607733061720566	3.07733061720566	80	0.955688150902552	0.955688150902552	42.212034646375	1
172	255	171	1.249	6.22160616357379	10.0183579758512	0.693301876810821	4.03301876810821	81	0.761213571151985	0.761213571151985	42.973248217527	1
173	255	172	1.2354	6.1554848064586	10.0844793329664	0.75942323392602	4.7942323392602	82	0.270165257281756	0.270165257281756	43.2434134748088	1
174	255	173	1.2319	6.13846828073042	10.1014958586946	0.776439759654195	5.06439759654195	83	-0.590384758114568	0.590384758114568	43.8337982329233	1
175	255	174	1.2461	6.20750675654188	10.0324573828831	0.707401283842739	4.47401283842739	84	-0.162540682663275	0.162540682663275	43.9963389155866	1
176	255	175	1.2515	6.23376082480821	10.0062033146168	0.681147215576411	4.31147215576411	85	1.02861611830903	1.02861611830903	45.0249550338956	1
177	255	176	1.2324	6.1408992129773	10.0990649264477	0.774008827407314	5.34008827407314	86	0.313922037725638	0.313922037725638	45.3388770716213	1
178	255	177	1.228	6.11950700920474	10.1204571302202	0.795401031179878	5.65401031179878	87	-0.400772042857739	0.400772042857739	45.739649114479	1
179	255	178	1.2383	6.16958421349051	10.0703799259345	0.745323826894104	5.25323826894104	88	-0.0896127152568287	0.0896127152568287	45.8292618297358	1
180	255	179	1.2422	6.1885454850162	10.0514186544088	0.726362555368421	5.16362555368421	89	-1.13491358141619	1.13491358141619	46.964175411152	1
181	255	180	1.2676	6.31203684315781	9.92792729626717	0.602871197226802	4.02871197226802	90	-1.82043647503699	1.82043647503699	48.784611886189	1
182	255	181	1.3071	6.50408049066151	9.73588364876347	0.410827549723104	2.20827549723104	91	-0.303534752982448	0.303534752982448	49.0881466391715	1
183	255	182	1.3154	6.54443396595976	9.69553017346523	0.370474074424859	1.90474074424859	92	0.430606785575966	0.430606785575966	49.5187534247474	1
184	255	183	1.3086	6.51137328740216	9.72859085202283	0.403534752982456	2.33534752982456	93	0.148618644937655	0.148618644937655	49.6673720696851	1
185	255	184	1.3076	6.5065114229084	9.73345271651659	0.408396617476221	2.48396617476221	94	0.0756906775311728	0.0756906775311728	49.7430627472163	1
186	255	185	1.3081	6.50894235515528	9.73102178426971	0.405965685229338	2.55965685229338	95	-0.0166847478503467	0.0166847478503467	49.7597474950666	1
187	255	186	1.3105	6.52061082994031	9.71935330948467	0.394297210444304	2.54297210444304	96	2.87612462593954	2.87612462593954	52.6358721210062	1
188	255	187	1.2534	6.24299836734636	9.99696577207863	0.671909673038257	5.41909673038257	97	-0.0896127152568109	0.0896127152568109	52.725484836263	1
189	255	188	1.2573	6.26195963887204	9.97800450055295	0.652948401512576	5.32948401512576	98	0.00276271012470897	0.00276271012470897	52.7282475463877	1
190	255	189	1.2593	6.27168336785957	9.96828077156542	0.643224672525047	5.33224672525047	99	0.172927967406464	0.172927967406464	52.9011755137941	1
191	255	190	1.2578	6.26439057111892	9.97557356830606	0.650517469265694	5.50517469265694	100	-0.352153397920085	0.352153397920085	53.2533289117142	1
192	255	191	1.2671	6.30960591091093	9.93035822851406	0.605302129473685	5.15302129473685	101	0.051381355062345	0.051381355062345	53.3047102667766	1
193	255	192	1.2681	6.3144677754047	9.92549636402029	0.60044026497992	5.2044026497992	102	-2.01004919029381	2.01004919029381	55.3147594570704	1
194	255	193	1.3115	6.52547269443408	9.71449144499091	0.389435345950538	3.19435345950538	103	-3.79435345950538	3.79435345950538	59.1091129165758	1
195	255	194	1.3916	6.91490804038462	9.32505609904037	0	-0.6	104	2.16629240984993	2.16629240984993	61.2754053264257	1
196	255	195	1.3491	6.70827879939962	9.53168534002536	0.206629240984993	1.56629240984993	105	4.11103820735573	4.11103820735573	65.3864435337814	1
197	255	196	1.2666	6.30717497866405	9.93278916076094	0.607733061720566	5.67733061720566	106	0.265303392787983	0.265303392787983	65.6517469265694	1
198	255	197	1.2632	6.29064463938525	9.94931950003973	0.624263400999364	5.94263400999364	107	0.240994070319192	0.240994070319192	65.8927409968886	1
199	255	198	1.2603	6.27654523235333	9.96341890707165	0.638362808031284	6.18362808031284	108	0.148618644937637	0.148618644937637	66.0413596418262	1
200	255	199	1.2593	6.27168336785957	9.96828077156542	0.643224672525047	6.33224672525047	109	0.0756906775311901	0.0756906775311901	66.1170503193574	1
201	255	200	1.2598	6.27411430010645	9.96584983931854	0.640793740278166	6.40793740278166	110	NA	NA	NA	1
921	255	91	1.1064	5.52830428676297	10.723328327447	1.03509095072247	-0.549090492775319	1	0.620219500832813	0.620219500832813	0.620219500832813	2
931	255	92	1.0957	5.47628233667969	10.7753502775303	1.08711290080575	0.0711290080574933	2	0.527844075451276	0.527844075451276	1.14806357628409	2
941	255	93	1.0869	5.43349792913456	10.8181346850755	1.12989730835088	0.598973083508769	3	-0.279225430513639	0.279225430513639	1.42728900679773	2
951	255	94	1.0947	5.47142047218593	10.7802121420241	1.09197476529951	0.31974765299513	4	-0.517456790708086	0.517456790708086	1.94474579750581	2
961	255	95	1.1074	5.53316615125674	10.7184664629533	1.0302290862287	-0.197709137712956	5	0.357678818169502	0.357678818169502	2.30242461567532	2
971	255	96	1.1021	5.50739826943979	10.7442343447702	1.05599696804565	0.159969680456546	6	0.313922037725656	0.313922037725656	2.61634665340097	2
981	255	97	1.0977	5.48600606566722	10.7656265485428	1.07738917181822	0.473891718182202	7	0.527844075451276	0.527844075451276	3.14419072885225	2
991	255	98	1.0889	5.44322165812209	10.8084109560879	1.12017357936335	1.00173579363348	8	-0.371600855895158	0.371600855895158	3.51579158474741	2
1001	255	99	1.0986	5.49038174371161	10.7612508704984	1.07301349377383	0.63013493773832	9	-0.614694080583378	0.614694080583378	4.13048566533078	2
1011	255	100	1.1133	5.56185115176995	10.6897814624401	1.00154408571549	0.0154408571549425	10	-0.541766113176931	0.541766113176931	4.67225177850771	2
1021	255	101	1.1265	5.62602776308764	10.6256048511224	0.937367474397801	-0.526325256021989	11	-0.371600855895158	0.371600855895158	5.04385263440287	2
1031	255	102	1.1362	5.67318784867716	10.5784447655329	0.890207388808285	-0.897926111917147	12	0.0513813550623454	0.0513813550623454	5.09523398946522	2
1041	255	103	1.1372	5.67804971317092	10.5735829010391	0.88534552431452	-0.846544756854801	13	0.931378828433742	0.931378828433742	6.02661281789896	2
1051	255	104	1.1201	5.59491183032755	10.6567207838825	0.968483407157894	0.0848340715789409	14	0.168066102912708	0.168066102912708	6.19467892081167	2
1061	255	105	1.1187	5.58810522003628	10.6635273941737	0.975290017449165	0.252900174491649	15	0.270165257281756	0.270165257281756	6.46484417809342	2
1071	255	106	1.1152	5.5710886943081	10.6805439199019	0.992306543177341	0.523065431773405	16	0.265303392788001	0.265303392788001	6.73014757088143	2
1081	255	107	1.1118	5.5545583550293	10.6970742591807	1.00883688245614	0.788368824561406	17	0.0270720325935359	0.0270720325935359	6.75721960347496	2
1091	255	108	1.1133	5.56185115176995	10.6897814624401	1.00154408571549	0.815440857154942	18	0.265303392787983	0.265303392787983	7.02252299626294	2
1101	255	109	1.1099	5.54532081249115	10.7063118017189	1.01807442499429	1.08074424994293	19	0.245855934812929	0.245855934812929	7.26837893107587	2
1111	255	110	1.1069	5.53073521900985	10.7208973952002	1.03266001847559	1.32660018475585	20	-1.65999494674276	1.65999494674276	8.92837387781863	2
1121	255	111	1.1431	5.70673471368413	10.5448979005259	0.85666052380131	-0.333394761986904	21	-0.279225430513621	0.279225430513621	9.20759930833225	2
1131	255	112	1.1509	5.74465725673549	10.5069753574745	0.818737980749948	-0.612620192500525	22	-0.327844075451276	0.327844075451276	9.53544338378353	2
1141	255	113	1.1597	5.78744166428062	10.4641909499294	0.77595357320482	-0.9404642679518	23	-0.303534752982466	0.303534752982466	9.83897813676599	2
1151	255	114	1.168	5.82779513957887	10.4238374746312	0.735600097906573	-1.24399902093427	24	0.649390687795395	0.649390687795395	10.4883688245614	2
1161	255	115	1.1567	5.77285607079933	10.4787765434107	0.790539166686113	-0.594608333138872	25	0.119447457975055	0.119447457975055	10.6078162825364	2
1171	255	116	1.1563	5.77091132500182	10.4807212892082	0.792483912483618	-0.475160875163817	26	0.124309322468826	0.124309322468826	10.7321256050053	2
1181	255	117	1.1558	5.76848039275494	10.4831522214551	0.794914844730501	-0.350851552694991	27	-0.303534752982448	0.303534752982448	11.0356603579877	2
1191	255	118	1.1641	5.80883386805319	10.4427987461568	0.754561369432256	-0.654386305677439	28	-0.44452882330164	0.44452882330164	11.4801891812894	2
1201	255	119	1.1753	5.86328675038335	10.3883458638267	0.700108487102092	-1.09891512897908	29	-0.0409940703191736	0.0409940703191736	11.5211832516085	2
1211	255	120	1.1782	5.87738615741527	10.3742464567948	0.686009080070175	-1.13990919929825	30	-0.138231360194447	0.138231360194447	11.659414611803	2
1221	255	121	1.1831	5.90120929343471	10.3504233207753	0.66218594405073	-1.2781405594927	31	-0.400772042857758	0.400772042857758	12.0601866546607	2
1231	255	122	1.1934	5.95128649772049	10.3003461164895	0.612108739764954	-1.67891260235046	32	0.245855934812946	0.245855934812946	12.3060425894737	2
1241	255	123	1.1904	5.93670090423919	10.3149317099708	0.626694333246249	-1.43305666753751	33	-0.162540682663292	0.162540682663292	12.468583272137	2
1251	255	124	1.1958	5.96295497250552	10.2886776417045	0.60044026497992	-1.5955973502008	34	-0.113922037725638	0.113922037725638	12.5825053098626	2
1261	255	125	1.2002	5.98434717627809	10.2672854379319	0.579048061207356	-1.70951938792644	35	0.41115932760093	0.41115932760093	12.9936646374635	2
1271	255	126	1.1938	5.95323124351799	10.298401370692	0.610163993967449	-1.29836006032551	36	0.16806610291271	0.16806610291271	13.1617307403763	2
1281	255	127	1.1924	5.94642463322672	10.3052079809833	0.61697060425872	-1.1302939574128	37	-0.420219500832812	0.420219500832812	13.5819502412091	2
1291	255	128	1.2031	5.99844658331	10.2531860309	0.564948654175438	-1.55051345824561	38	0.0270720325935359	0.0270720325935359	13.6090222738026	2
1301	255	129	1.2046	6.00573938005065	10.2458932341594	0.557655857434792	-1.52344142565208	39	0.625081365326566	0.625081365326566	14.2341036391292	2
1311	255	130	1.1938	5.95323124351799	10.298401370692	0.610163993967449	-0.898360060325513	40	0.0270720325935181	0.0270720325935181	14.2611756717227	2
1321	255	131	1.1953	5.96052404025864	10.2911085739514	0.602871197226801	-0.871288027731995	41	-0.303534752982448	0.303534752982448	14.5647104247051	2
1331	255	132	1.2036	6.00087751555689	10.2507550986531	0.562517721928556	-1.17482278071444	42	0.0513813550623632	0.0513813550623632	14.6160917797675	2
1341	255	133	1.2046	6.00573938005065	10.2458932341594	0.557655857434792	-1.12344142565208	43	-0.0409940703191736	0.0409940703191736	14.6570858500867	2
1351	255	134	1.2075	6.01983878708257	10.2317938271275	0.543556450402875	-1.16443549597125	44	0.00276271012470852	0.00276271012470852	14.6598485602114	2
1361	255	135	1.2095	6.0295625160701	10.2220700981399	0.533832721415346	-1.16167278584654	45	0.172927967406464	0.172927967406464	14.8327765276178	2
1371	255	136	1.208	6.02226971932945	10.2293628948806	0.541125518155992	-0.98874481844008	46	0.124309322468827	0.124309322468827	14.9570858500867	2
1381	255	137	1.2075	6.01983878708257	10.2317938271275	0.543556450402875	-0.864435495971253	47	0.381988140638347	0.381988140638347	15.339073990725	2
1391	255	138	1.2017	5.99163997301873	10.2599926411913	0.571755264466709	-0.482447355332906	48	0.717456790708086	0.717456790708086	16.0565307814331	2
1401	255	139	1.189	5.92989429394792	10.3217383202621	0.633500943537518	0.235009435375181	49	0.148618644937637	0.148618644937637	16.2051494263707	2
1411	255	140	1.188	5.92503242945416	10.3266001847559	0.638362808031282	0.383628080312818	50	-0.254916108044811	0.254916108044811	16.4600655344156	2
1421	255	141	1.1953	5.96052404025864	10.2911085739514	0.602871197226801	0.128711972268006	51	-0.162540682663275	0.162540682663275	16.6226062170788	2
1431	255	142	1.2007	5.98677810852497	10.2648545056851	0.576617128960473	-0.0338287103952684	52	0.0756906775311716	0.0756906775311716	16.69829689461	2
1441	255	143	1.2012	5.98920904077185	10.2624235734382	0.57418619671359	0.0418619671359033	53	0.649390687795395	0.649390687795395	17.3476875824054	2
1451	255	144	1.1899	5.93426997199231	10.3173626422177	0.62912526549313	0.691252654931298	54	0.381988140638347	0.381988140638347	17.7296757230437	2
1461	255	145	1.1841	5.90607115792848	10.3455614562815	0.657324079556965	1.07324079556965	55	0.1	0.1	17.8296757230437	2
1471	255	146	1.1841	5.90607115792848	10.3455614562815	0.657324079556965	1.17324079556965	56	-0.566075435645741	0.566075435645741	18.3957511586895	2
1481	255	147	1.1978	5.97267870149305	10.278953912717	0.59071653599239	0.607165359923905	57	-0.799444931346434	0.799444931346434	19.1951960900359	2
1491	255	148	1.2163	6.06262319462769	10.1890094195823	0.500772042857747	-0.192279571422529	58	-0.303534752982466	0.303534752982466	19.4987308430184	2
1501	255	149	1.2246	6.10297666992594	10.1486559442841	0.460418567559501	-0.495814324404995	59	0.00276271012472629	0.00276271012472629	19.5014935531431	2
1511	255	150	1.2266	6.11270039891347	10.1389322152966	0.450694838571973	-0.493051614280269	60	0.270165257281738	0.270165257281738	19.7716588104248	2
1521	255	151	1.2231	6.09568387318529	10.1559487410247	0.467711364300147	-0.222886356998531	61	-0.162540682663275	0.162540682663275	19.9341994930881	2
1531	255	152	1.2285	6.12193794145162	10.1296946727584	0.441457296033819	-0.385427039661805	62	0.313922037725637	0.313922037725637	20.2481215308138	2
1541	255	153	1.2241	6.10054573767906	10.151086876531	0.462849499806383	-0.0715050019361679	63	-0.113922037725638	0.113922037725638	20.3620435685394	2
1551	255	154	1.2285	6.12193794145162	10.1296946727584	0.441457296033819	-0.185427039661806	64	-0.113922037725656	0.113922037725656	20.4759656062651	2
1561	255	155	1.2329	6.14333014522419	10.1083024689858	0.420065092261254	-0.299349077387461	65	0.265303392788019	0.265303392788019	20.7412689990531	2
1571	255	156	1.2295	6.12679980594539	10.1248328082646	0.436595431540056	-0.0340456845994425	66	1.0723728987529	1.0723728987529	21.813641897806	2
1581	255	157	1.2095	6.0295625160701	10.2220700981399	0.533832721415346	1.03832721415346	67	1.05292544077784	1.05292544077784	22.8665673385838	2
1591	255	158	1.1899	5.93426997199231	10.3173626422177	0.62912526549313	2.0912526549313	68	-0.0215466123441019	0.0215466123441019	22.8881139509279	2
1601	255	159	1.1924	5.94642463322672	10.3052079809833	0.61697060425872	2.0697060425872	69	-0.44452882330164	0.44452882330164	23.3326427742296	2
1611	255	160	1.2036	6.00087751555689	10.2507550986531	0.562517721928556	1.62517721928556	70	-1.30021697420417	1.30021697420417	24.6328597484337	2
1621	255	161	1.2324	6.1408992129773	10.1107334012327	0.422496024508138	0.324960245081384	71	0.12430932246881	0.12430932246881	24.7571690709025	2
1631	255	162	1.2319	6.13846828073042	10.1131643334796	0.424926956755019	0.449269567550193	72	0.216684747850364	0.216684747850364	24.9738538187529	2
1641	255	163	1.2295	6.12679980594539	10.1248328082646	0.436595431540056	0.665954315400558	73	-0.254916108044811	0.254916108044811	25.2287699267977	2
1651	255	164	1.2368	6.16229141674987	10.0893411974602	0.401103820735575	0.411038207355746	74	-0.235468650069757	0.235468650069757	25.4642385768675	2
1661	255	165	1.2437	6.19583828175684	10.0557943324532	0.367556955728599	0.175569557285989	75	0.172927967406464	0.172927967406464	25.6371665442739	2
1671	255	166	1.2422	6.1885454850162	10.0630871291938	0.374849752469245	0.348497524692453	76	-0.327844075451276	0.327844075451276	25.9650106197252	2
1681	255	167	1.251	6.23132989256132	10.0203027216487	0.332065344924118	0.0206534492411775	77	-0.0653033927879831	0.0653033927879831	26.0303140125132	2
1691	255	168	1.2544	6.24786023184012	10.0037723823699	0.315535005645319	-0.0446499435468056	78	0.075690677531155	0.075690677531155	26.1060046900443	2
1701	255	169	1.2549	6.25029116408701	10.001341450123	0.313104073398435	0.0310407339843494	79	0.1	0.1	26.2060046900443	2
1711	255	170	1.2549	6.25029116408701	10.001341450123	0.313104073398435	0.131040733984349	80	-0.138231360194447	0.138231360194447	26.3442360502388	2
1721	255	171	1.2598	6.27411430010645	9.97751831410357	0.28928093737899	-0.00719062621009792	81	0.527844075451275	0.527844075451275	26.8720801256901	2
1731	255	172	1.251	6.23132989256132	10.0203027216487	0.332065344924118	0.520653449241177	82	-0.279225430513621	0.279225430513621	27.1513055562037	2
1741	255	173	1.2588	6.26925243561269	9.98238017859734	0.294142801872756	0.241428018727556	83	0.221546612344101	0.221546612344101	27.3728521685478	2
1751	255	174	1.2563	6.25709777437828	9.99453483983175	0.306297463107166	0.462974631071658	84	0.547291533426331	0.547291533426331	27.9201437019741	2
1761	255	175	1.2471	6.21236862103564	10.0392639931744	0.351026616449799	1.01026616449799	85	0.362540682663275	0.362540682663275	28.2826843846374	2
1771	255	176	1.2417	6.18611455276931	10.0655180614407	0.377280684716126	1.37280684716126	86	0.64452882330164	0.64452882330164	28.927213207939	2
1781	255	177	1.2305	6.13166167043915	10.1199709437709	0.43173356704629	2.0173356704629	87	0.245855934812929	0.245855934812929	29.173069142752	2
1791	255	178	1.2275	6.11707607695786	10.1345565372522	0.446319160527583	2.26319160527583	88	0.0513813550623632	0.0513813550623632	29.2244504978143	2
1801	255	179	1.2285	6.12193794145162	10.1296946727584	0.441457296033819	2.31457296033819	89	-0.541766113176931	0.541766113176931	29.7662166109913	2
1811	255	180	1.2417	6.18611455276931	10.0655180614407	0.377280684716126	1.77280684716126	90	-0.376462720388913	0.376462720388913	30.1426793313802	2
1821	255	181	1.2515	6.23376082480821	10.0178717894018	0.329634412677235	1.39634412677235	91	-1.55789579237371	1.55789579237371	31.7005751237539	2
1831	255	182	1.2856	6.39955040404558	9.85208221016444	0.163844833439864	-0.161551665601361	92	-0.303534752982449	0.303534752982449	32.0041098767363	2
1841	255	183	1.2939	6.43990387934382	9.8117287348662	0.123491358141619	-0.46508641858381	93	0.35767881816952	0.35767881816952	32.3617886949059	2
1851	255	184	1.2886	6.41413599752687	9.83749661668315	0.149259239958571	-0.10740760041429	94	1.05292544077786	1.05292544077786	33.4147141356837	2
1861	255	185	1.269	6.31884345344908	9.93278916076094	0.244551784036357	0.945517840363571	95	0.0999999999999999	0.0999999999999999	33.5147141356837	2
1871	255	186	1.269	6.31884345344908	9.93278916076094	0.244551784036357	1.04551784036357	96	-0.0701652572817735	0.0701652572817735	33.5848793929655	2
1881	255	187	1.2725	6.33585997917726	9.91577263503276	0.22753525830818	0.975352583081798	97	0.839003403052205	0.839003403052205	34.4238827960177	2
1891	255	188	1.2573	6.26195963887204	9.98967297533798	0.3014355986134	1.814355986134	98	0.620219500832813	0.620219500832813	35.0441022968505	2
1901	255	189	1.2466	6.20993768878876	10.0416949254213	0.353457548696682	2.43457548696682	99	0.362540682663274	0.362540682663274	35.4066429795138	2
1911	255	190	1.2412	6.18368362052243	10.0679489936876	0.379711616963009	2.79711616963009	100	0.45491610804483	0.45491610804483	35.8615590875586	2
1921	255	191	1.2339	6.14819200971795	10.1034406044921	0.415203227767492	3.25203227767492	101	-0.420219500832813	0.420219500832813	36.2817785883914	2
1931	255	192	1.2446	6.20021395980123	10.0514186544088	0.363181277684211	2.83181277684211	102	-0.872372898752898	0.872372898752898	37.1541514871443	2
1941	255	193	1.2646	6.29745124967652	9.9541813645335	0.265943987808921	1.95943987808921	103	-1.63568562427395	1.63568562427395	38.7898371114183	2
1951	255	194	1.3003	6.47101981210391	9.78061280210611	0.0923754253815261	0.323754253815261	104	-0.823754253815261	0.823754253815261	39.6135913652335	2
1961	255	195	1.3193	6.56339523748544	9.68823737672458	0	-0.5	105	1.66552036699217	1.66552036699217	41.2791117322257	2
1971	255	196	1.2871	6.40684320078622	9.8447894134238	0.156552036699217	1.16552036699217	106	0.527844075451276	0.527844075451276	41.806955807677	2
1981	255	197	1.2783	6.3640587932411	9.88757382096892	0.199336444244345	1.69336444244345	107	0.552153397920121	0.552153397920121	42.3591092055971	2
1991	255	198	1.269	6.31884345344908	9.93278916076094	0.244551784036357	2.24551784036357	108	-0.0701652572817739	0.0701652572817739	42.4292744628789	2
2001	255	199	1.2725	6.33585997917726	9.91577263503276	0.22753525830818	2.1753525830818	109	-0.181988140638347	0.181988140638347	42.6112626035172	2
2011	255	200	1.2783	6.3640587932411	9.88757382096892	0.199336444244345	1.99336444244345	110	NA	NA	NA	2
922	255	91	1.125	5.61873496634699	10.6426213768506	1.21789705568802	1.27897055688017	1	0.240994070319156	0.240994070319156	0.240994070319156	3
932	255	92	1.1221	5.60463555931508	10.6567207838825	1.23199646271993	1.51996462719932	2	0.338231360194465	0.338231360194465	0.579225430513621	3
942	255	93	1.1172	5.58081242329563	10.6805439199019	1.25581959873938	1.85819598739379	3	-0.0409940703191736	0.0409940703191736	0.620219500832795	3
952	255	94	1.1201	5.59491183032755	10.66644451287	1.24172019170746	1.81720191707461	4	-0.444528823301622	0.444528823301622	1.06474832413442	3
962	255	95	1.1313	5.64936471265771	10.6119916305398	1.1872673093773	1.37267309377299	5	0.216684747850346	0.216684747850346	1.28143307198476	3
972	255	96	1.1289	5.63769623787267	10.6236601053249	1.19893578416233	1.58935784162334	6	0.148618644937655	0.148618644937655	1.43005171692242	3
982	255	97	1.1279	5.63283437337891	10.6285219698186	1.2037976486561	1.73797648656099	7	0.357678818169502	0.357678818169502	1.78773053509192	3
992	255	98	1.1226	5.60706649156196	10.6542898516356	1.22956553047305	2.09565530473049	8	-0.303534752982448	0.303534752982448	2.09126528807437	3
1002	255	99	1.1309	5.6474199668602	10.6139363763373	1.1892120551748	1.79212055174805	9	-0.444528823301622	0.444528823301622	2.53579411137599	3
1012	255	100	1.1421	5.70187284919037	10.5594834940072	1.13475917284464	1.34759172844642	10	-0.254916108044811	0.254916108044811	2.7907102194208	3
1022	255	101	1.1494	5.73736445999485	10.5239918832027	1.09926756204016	1.09267562040161	11	-0.211159327600929	0.211159327600929	3.00186954702173	3
1032	255	102	1.1558	5.76848039275494	10.4928759504426	1.06815162928007	0.881516292800684	12	0.459777972538566	0.459777972538566	3.4616475195603	3
1042	255	103	1.1484	5.73250259550108	10.5288537476965	1.10412942653392	1.34129426533925	13	0.289612715256811	0.289612715256811	3.75126023481711	3
1052	255	104	1.1445	5.7135413239754	10.5478150192221	1.12309069805961	1.63090698059606	14	0.0756906775311894	0.0756906775311894	3.8269509123483	3
1062	255	105	1.145	5.71597225622228	10.5453840869753	1.12065976581273	1.70659765812725	15	0.1	0.1	3.9269509123483	3
1072	255	106	1.145	5.71597225622228	10.5453840869753	1.12065976581273	1.80659765812725	16	0.12430932246881	0.12430932246881	4.05126023481711	3
1082	255	107	1.1445	5.7135413239754	10.5478150192221	1.12309069805961	1.93090698059606	17	0.1437567804439	0.1437567804439	4.19501701526101	3
1092	255	108	1.1436	5.70916564593101	10.5521906972665	1.127466376104	2.07466376103996	18	-0.206297463107157	0.206297463107157	4.40131447836816	3
1102	255	109	1.1499	5.73979539224173	10.5215609509558	1.09683662979328	1.8683662979328	19	-0.44452882330164	0.44452882330164	4.84584330166981	3
1112	255	110	1.1611	5.79424827457189	10.4671080686257	1.04238374746312	1.42383747463116	20	-0.235468650069757	0.235468650069757	5.08131195173956	3
1122	255	111	1.168	5.82779513957887	10.4335612036187	1.00883688245614	1.18836882456141	21	-0.279225430513621	0.279225430513621	5.36053738225318	3
1132	255	112	1.1758	5.86571768263023	10.3956386605673	0.970914339404779	0.909143394047786	22	-0.138231360194483	0.138231360194483	5.49876874244767	3
1142	255	113	1.1807	5.88954081864968	10.3718155245479	0.94709120338533	0.770912033853303	23	-0.113922037725638	0.113922037725638	5.6126907801733	3
1152	255	114	1.1851	5.91093302242224	10.3504233207753	0.925698999612766	0.656989996127665	24	-0.0166847478503285	0.0166847478503285	5.62937552802363	3
1162	255	115	1.1875	5.92260149720728	10.3387548459903	0.914030524827734	0.640305248277336	25	-0.0409940703191736	0.0409940703191736	5.67036959834281	3
1172	255	116	1.1904	5.93670090423919	10.3246554389584	0.899931117795816	0.599311177958163	26	-0.113922037725657	0.113922037725657	5.78429163606846	3
1182	255	117	1.1948	5.95809310801176	10.3032632351858	0.878538914023251	0.485389140232506	27	0.240994070319192	0.240994070319192	6.02528570638765	3
1192	255	118	1.1919	5.94399370097984	10.3173626422177	0.89263832105517	0.726383210551698	28	0.0513813550623454	0.0513813550623454	6.07666706145	3
1202	255	119	1.1929	5.9488555654736	10.3125007777239	0.887776456561404	0.777764565614043	29	0.056243219556118	0.056243219556118	6.13291028100612	3
1212	255	120	1.1938	5.95323124351799	10.3081250996796	0.883400778517016	0.834007785170161	30	-0.352153397920103	0.352153397920103	6.48506367892622	3
1222	255	121	1.2031	5.99844658331	10.2629097598875	0.838185438725006	0.481854387250058	31	-0.0215466123441188	0.0215466123441188	6.50661029127034	3
1232	255	122	1.2056	6.01060124454441	10.2507550986531	0.826030777490594	0.460307774905939	32	0.0319338970872907	0.0319338970872907	6.53854418835763	3
1242	255	123	1.207	6.01740785483568	10.2439484883619	0.819224167199323	0.49224167199323	33	-0.211159327600912	0.211159327600912	6.74970351595854	3
1252	255	124	1.2134	6.04852378759578	10.2128325556018	0.788108234439232	0.281082344392318	34	0.0756906775311728	0.0756906775311728	6.82539419348971	3
1262	255	125	1.2139	6.05095471984266	10.2104016233549	0.785677302192349	0.356773021923491	35	0.124309322468827	0.124309322468827	6.94970351595854	3
1272	255	126	1.2134	6.04852378759578	10.2128325556018	0.788108234439232	0.481082344392318	36	0.00762457461846333	0.00762457461846333	6.957328090577	3
1282	255	127	1.2153	6.05776133013393	10.2035950130636	0.778870691901078	0.488706919010782	37	0.16806610291271	0.16806610291271	7.12539419348971	3
1292	255	128	1.2139	6.05095471984266	10.2104016233549	0.785677302192349	0.656773021923491	38	0.0319338970872907	0.0319338970872907	7.15732809057701	3
1302	255	129	1.2153	6.05776133013393	10.2035950130636	0.778870691901078	0.688706919010782	39	0.192375425381536	0.192375425381536	7.34970351595854	3
1312	255	130	1.2134	6.04852378759578	10.2128325556018	0.788108234439232	0.881082344392318	40	-0.279225430513657	0.279225430513657	7.6289289464722	3
1322	255	131	1.2212	6.08644633064714	10.1749100125504	0.750185691387866	0.601856913878661	41	0.148618644937655	0.148618644937655	7.77754759140985	3
1332	255	132	1.2202	6.08158446615338	10.1797718770442	0.755047555881632	0.750475558816316	42	-0.138231360194447	0.138231360194447	7.9157789516043	3
1342	255	133	1.2251	6.10540760217282	10.1559487410247	0.731224419862187	0.612244198621869	43	0.00276271012469076	0.00276271012469076	7.91854166172899	3
1352	255	134	1.2271	6.11513133116035	10.1462250120372	0.721500690874656	0.615006908746559	44	0.172927967406464	0.172927967406464	8.09146962913545	3
1362	255	135	1.2256	6.10783853441971	10.1535178087778	0.728793487615302	0.787934876153024	45	-0.0653033927879831	0.0653033927879831	8.15677302192344	3
1372	255	136	1.229	6.1243688736985	10.136987469499	0.712263148336504	0.72263148336504	46	0.216684747850364	0.216684747850364	8.3734577697738	3
1382	255	137	1.2266	6.11270039891347	10.1486559442841	0.72393162312154	0.939316231215405	47	0.0562432195561002	0.0562432195561002	8.4297009893299	3
1392	255	138	1.2275	6.11707607695786	10.1442802662397	0.71955594507715	0.995559450771505	48	0.192375425381519	0.192375425381519	8.62207641471142	3
1402	255	139	1.2256	6.10783853441971	10.1535178087778	0.728793487615302	1.18793487615302	49	0.221546612344119	0.221546612344119	8.84362302705554	3
1412	255	140	1.2231	6.09568387318529	10.1656724700123	0.740948148849714	1.40948148849714	50	-0.113922037725638	0.113922037725638	8.95754506478118	3
1422	255	141	1.2275	6.11707607695786	10.1442802662397	0.71955594507715	1.29555945077151	51	-0.0458559348129284	0.0458559348129284	9.00340099959411	3
1432	255	142	1.2305	6.13166167043915	10.1296946727584	0.704970351595858	1.24970351595858	52	0.124309322468826	0.124309322468826	9.12771032206293	3
1442	255	143	1.23	6.12923073819227	10.1321256050053	0.70740128384274	1.3740128384274	53	0.454916108044812	0.454916108044812	9.58262643010774	3
1452	255	144	1.2227	6.09373912738779	10.1676172158098	0.742892894647222	1.82892894647221	54	0.289612715256811	0.289612715256811	9.87223914536455	3
1462	255	145	1.2188	6.07477785586211	10.1865784873354	0.761854166172903	2.11854166172903	55	-0.15767881816952	0.15767881816952	10.0299179635341	3
1472	255	146	1.2241	6.10054573767906	10.1608106055185	0.736086284355951	1.96086284355951	56	-0.113922037725638	0.113922037725638	10.1438400012597	3
1482	255	147	1.2285	6.12193794145162	10.1394184017459	0.714694080583387	1.84694080583387	57	-0.59038475811455	0.59038475811455	10.7342247593743	3
1492	255	148	1.2427	6.19097641726308	10.0703799259345	0.645655604771932	1.25655604771932	58	-0.113922037725656	0.113922037725656	10.8481467970999	3
1502	255	149	1.2471	6.21236862103564	10.0489877221619	0.624263400999366	1.14263400999366	59	-0.15767881816952	0.15767881816952	11.0058256152694	3
1512	255	150	1.2524	6.23813650285259	10.023219840345	0.598495519182414	0.984955191824142	60	0.406297463107157	0.406297463107157	11.4121230783766	3
1522	255	151	1.2461	6.20750675654188	10.0538495866557	0.62912526549313	1.3912526549313	61	0.0270720325935359	0.0270720325935359	11.4391951109701	3
1532	255	152	1.2476	6.21479955328252	10.046556789915	0.621832468752483	1.41832468752483	62	0.245855934812946	0.245855934812946	11.6850510457831	3
1542	255	153	1.2446	6.20021395980123	10.0611423833963	0.636418062233778	1.66418062233778	63	-0.303534752982448	0.303534752982448	11.9885857987655	3
1552	255	154	1.2529	6.24056743509948	10.0207889080981	0.596064586935533	1.36064586935533	64	0.216684747850329	0.216684747850329	12.2052705466159	3
1562	255	155	1.2505	6.22889896031444	10.0324573828831	0.607733061720566	1.57733061720566	65	0.265303392788001	0.265303392788001	12.4705739394039	3
1572	255	156	1.2471	6.21236862103564	10.0489877221619	0.624263400999366	1.84263400999366	66	0.313922037725656	0.313922037725656	12.7844959771295	3
1582	255	157	1.2427	6.19097641726308	10.0703799259345	0.645655604771932	2.15655604771932	67	0.0319338970872907	0.0319338970872907	12.8164298742168	3
1592	255	158	1.2441	6.19778302755435	10.0635733156432	0.638848994480661	2.18848994480661	68	0.0999999999999992	0.0999999999999992	12.9164298742168	3
1602	255	159	1.2441	6.19778302755435	10.0635733156432	0.638848994480661	2.28848994480661	69	-0.235468650069756	0.235468650069756	13.1518985242866	3
1612	255	160	1.251	6.23132989256132	10.0300264506362	0.605302129473685	2.05302129473685	70	-0.0896127152568285	0.0896127152568285	13.2415112395434	3
1622	255	161	1.2549	6.25029116408701	10.0110651791105	0.586340857948002	1.96340857948002	71	-0.206297463107157	0.206297463107157	13.4478087026505	3
1632	255	162	1.2612	6.28092091039772	9.98043543279983	0.555711111637287	1.75711111637287	72	-0.138231360194465	0.138231360194465	13.586040062845	3
1642	255	163	1.2661	6.30474404641717	9.95661229678038	0.53188797561784	1.6188797561784	73	-0.0896127152568105	0.0896127152568105	13.6756527781018	3
1652	255	164	1.27	6.32370531794285	9.9376510252547	0.512926704092159	1.52926704092159	74	0.362540682663292	0.362540682663292	14.0381934607651	3
1662	255	165	1.2646	6.29745124967652	9.96390509352103	0.539180772358488	1.89180772358488	75	-0.0215466123441188	0.0215466123441188	14.0597400731092	3
1672	255	166	1.2671	6.30960591091093	9.95175043228662	0.527026111124076	1.87026111124076	76	-0.254916108044811	0.254916108044811	14.314656181154	3
1682	255	167	1.2744	6.34509752171541	9.91625882148214	0.491534500319595	1.61534500319595	77	-0.138231360194483	0.138231360194483	14.4528875413485	3
1692	255	168	1.2793	6.36892065773486	9.89243568546269	0.467711364300147	1.47711364300147	78	0.0270720325935536	0.0270720325935536	14.4799595739421	3
1702	255	169	1.2808	6.37621345447551	9.88514288872205	0.460418567559502	1.50418567559502	79	0.313922037725638	0.313922037725638	14.7938816116677	3
1712	255	170	1.2764	6.35482125070294	9.90653509249461	0.481810771332066	1.81810771332066	80	0.00762457461846333	0.00762457461846333	14.8015061862862	3
1722	255	171	1.2783	6.3640587932411	9.89729754995646	0.472573228793912	1.82573228793912	81	0.313922037725638	0.313922037725638	15.1154282240118	3
1732	255	172	1.2739	6.34266658946853	9.91868975372902	0.493965432566476	2.13965432566476	82	0.503534752982466	0.503534752982466	15.6189629769943	3
1742	255	173	1.2656	6.30231311417029	9.95904322902727	0.534318907864723	2.64318907864723	83	0.192375425381519	0.192375425381519	15.8113384023758	3
1752	255	174	1.2637	6.29307557163213	9.96828077156542	0.543556450402875	2.83556450402875	84	-0.181988140638347	0.181988140638347	15.9933265430141	3
1762	255	175	1.2695	6.32127438569597	9.94008195750158	0.51535763633904	2.6535763633904	85	0.124309322468845	0.124309322468845	16.117635865483	3
1772	255	176	1.269	6.31884345344908	9.94251288974847	0.517788568585924	2.77788568585924	86	0.547291533426331	0.547291533426331	16.6649273989093	3
1782	255	177	1.2598	6.27411430010645	9.9872420430911	0.562517721928558	3.32517721928558	87	-0.15767881816952	0.15767881816952	16.8226062170788	3
1792	255	178	1.2651	6.2998821819234	9.96147416127415	0.536749840111606	3.16749840111606	88	0.479225430513621	0.479225430513621	17.3018316475925	3
1802	255	179	1.2573	6.26195963887204	9.99939670432551	0.574672383162968	3.64672383162968	89	-0.0896127152568109	0.0896127152568109	17.3914443628493	3
1812	255	180	1.2612	6.28092091039772	9.98043543279983	0.555711111637287	3.55711111637287	90	-0.779997473371397	0.779997473371397	18.1714418362207	3
1822	255	181	1.2793	6.36892065773486	9.89243568546269	0.467711364300147	2.77711364300147	91	-0.468838145770432	0.468838145770432	18.6402799819911	3
1832	255	182	1.291	6.4258044723119	9.83555187088565	0.410827549723104	2.30827549723104	92	-0.235468650069757	0.235468650069757	18.8757486320609	3
1842	255	183	1.2979	6.45935133731888	9.80200500587867	0.377280684716128	2.07280684716128	93	-0.279225430513639	0.279225430513639	19.1549740625745	3
1852	255	184	1.3057	6.49727388037024	9.76408246282731	0.339358141664764	1.79358141664764	94	0.338231360194483	0.338231360194483	19.493205422769	3
1862	255	185	1.3008	6.4734507443508	9.78790559884676	0.363181277684212	2.13181277684212	95	-0.181988140638347	0.181988140638347	19.6751935634073	3
1872	255	186	1.3066	6.50164955841463	9.75970678478292	0.334982463620378	1.94982463620378	96	-0.0701652572817735	0.0701652572817735	19.7453588206891	3
1882	255	187	1.3101	6.51866608414281	9.74269025905474	0.3179659378922	1.879659378922	97	0.270165257281773	0.270165257281773	20.0155240779709	3
1892	255	188	1.3066	6.50164955841463	9.75970678478292	0.334982463620378	2.14982463620378	98	0.0513813550623459	0.0513813550623459	20.0669054330332	3
1902	255	189	1.3076	6.5065114229084	9.75484492028916	0.330120599126612	2.20120599126612	99	-0.65845086102726	0.65845086102726	20.7253562940605	3
1912	255	190	1.3232	6.58235650901112	9.67899983418643	0.254275513023886	1.54275513023886	100	0.620219500832795	0.620219500832795	21.3455757948933	3
1922	255	191	1.3125	6.53033455892784	9.73102178426971	0.306297463107166	2.16297463107166	101	-0.162540682663275	0.162540682663275	21.5081164775566	3
1932	255	192	1.3179	6.55658862719417	9.70476771600338	0.280043394840838	2.00043394840838	102	0.00762457461846333	0.00762457461846333	21.515741052175	3
1942	255	193	1.3198	6.56582616973232	9.69553017346523	0.270805852302685	2.00805852302685	103	-0.021546612344101	0.021546612344101	21.5372876645191	3
1952	255	194	1.3223	6.57798083096673	9.68337551223082	0.258651191068274	1.98651191068274	104	0.1	0.1	21.6372876645191	3
1962	255	195	1.3223	6.57798083096673	9.68337551223082	0.258651191068274	2.08651191068274	105	0.148618644937637	0.148618644937637	21.7859063094568	3
1972	255	196	1.3213	6.57311896647297	9.68823737672458	0.263513055562038	2.23513055562038	106	-0.493147468239277	0.493147468239277	22.279053777696	3
1982	255	197	1.3335	6.6324337132969	9.62892262990065	0.204198308738111	1.74198308738111	107	-0.376462720388913	0.376462720388913	22.6555164980849	3
1992	255	198	1.3433	6.68007998533579	9.58127635786176	0.156552036699219	1.36552036699219	108	-0.799444931346434	0.799444931346434	23.4549614294314	3
2002	255	199	1.3618	6.77002447847043	9.49133186472712	0.0666075435645759	0.566075435645759	109	-0.566075435645759	0.566075435645759	24.0210368650771	3
2012	255	200	1.3755	6.83663202203501	9.42472432116254	0	0	110	NA	NA	NA	3
