# Supplementary material for: Assessment of crusting effects on interrill erosion by laser scanning
Source: PeerJ. 2020 Jan 31;8:e8487. doi: 10.7717/peerj.8487 (PMC6996510; doi:10.7717/peerj.8487)
Supplement: Data S1 — Each has two transects and four subplots. [file peerj-08-8487-s001.zip › raw data for uploading/cs5transectaright.txt]

x	y	z	cal	h	h2	h0mm	code	deltah	absh	cumsumh	number
312	255	311	1.2744	6.34509752171541	9.89486661770957	0.244551784036357	2.44551784036357	1	0.206297463107157	0.206297463107157	0.206297463107157	1
313	255	312	1.2681	6.3144677754047	9.92549636402029	0.275181530347073	2.65181530347073	2	0.162540682663292	0.162540682663292	0.368838145770449	1
314	255	313	1.2627	6.28821370713837	9.95175043228662	0.301435598613402	2.81435598613402	3	0.0896127152568282	0.0896127152568282	0.458450861027278	1
315	255	314	1.2588	6.26925243561269	9.9707117038123	0.320396870139085	2.90396870139085	4	-0.785522893620813	0.785522893620813	1.24397375464809	1
316	255	315	1.2729	6.33780472497477	9.90215941445022	0.251844580777004	2.11844580777004	5	-1.88430426921159	1.88430426921159	3.12827802385968	1
317	255	316	1.3096	6.51623515189593	9.72372898752906	0.073414153855845	0.23414153855845	6	-0.83414153855845	0.83414153855845	3.96241956241813	1
318	255	317	1.3247	6.58964930575177	9.65031483367322	0	-0.6	7	-0.1	0.1	4.06241956241813	1
319	255	318	1.3247	6.58964930575177	9.65031483367322	0	-0.7	8	0.682760183496087	0.682760183496087	4.74517974591421	1
320	255	319	1.3086	6.51137328740216	9.72859085202283	0.0782760183496087	-0.0172398165039127	9	2.74905259334604	2.74905259334604	7.49423233926025	1
321	255	320	1.25	6.22646802806756	10.0134961113574	0.363181277684212	2.73181277684213	10	0.804306795840188	0.804306795840188	8.29853913510044	1
322	255	321	1.2314	6.13603734848354	10.1039267909414	0.453611957268231	3.53611957268231	11	-0.197237289875291	0.197237289875291	8.49577642497573	1
323	255	322	1.2334	6.14576107747107	10.0942030619539	0.443888228280702	3.33888228280702	12	-0.858450861027278	0.858450861027278	9.35422728600301	1
324	255	323	1.249	6.22160616357379	10.0183579758512	0.368043142177974	2.48043142177974	13	-1.359222903885	1.359222903885	10.713450189888	1
325	255	324	1.2749	6.3475284539623	9.89243568546269	0.242120851789474	1.12120851789474	14	-0.430606785575984	0.430606785575984	11.144056975464	1
326	255	325	1.2817	6.3805891325199	9.85937500690509	0.209060173231876	0.69060173231876	15	-0.0319338970872904	0.0319338970872904	11.1759908725513	1
327	255	326	1.2803	6.37378252222862	9.86618161719636	0.215866783523147	0.658667835231469	16	1.06684747850348	1.06684747850348	12.2428383510548	1
328	255	327	1.2563	6.25709777437828	9.98286636504671	0.332551531373495	1.72551531373495	17	1.31966443217923	1.31966443217923	13.562502783234	1
329	255	328	1.2271	6.11513133116035	10.1248328082646	0.474517974591418	3.04517974591418	18	-0.216684747850328	0.216684747850328	13.7791875310843	1
330	255	329	1.2295	6.12679980594539	10.1131643334796	0.462849499806385	2.82849499806385	19	-0.479225430513657	0.479225430513657	14.258412961598	1
331	255	330	1.2373	6.16472234899675	10.0752417904282	0.424926956755019	2.34926956755019	20	0.230606785576002	0.230606785576002	14.489019747174	1
332	255	331	1.2305	6.13166167043915	10.1083024689858	0.45798763531262	2.5798763531262	21	1.04253815603465	1.04253815603465	15.5315579032086	1
333	255	332	1.207	6.01740785483568	10.2225562845893	0.572241450916085	3.62241450916085	22	0.157678818169538	0.157678818169538	15.6892367213782	1
334	255	333	1.2017	5.99163997301873	10.2483241664063	0.598009332733039	3.78009332733039	23	0.303534752982448	0.303534752982448	15.9927714743606	1
335	255	334	1.1934	5.95128649772049	10.2886776417045	0.638362808031284	4.08362808031284	24	-0.35767881816952	0.35767881816952	16.3504502925301	1
336	255	335	1.1987	5.97705437953744	10.2629097598875	0.612594926214332	3.72594926214332	25	-1.57314494161066	1.57314494161066	17.9235952341408	1
337	255	336	1.229	6.1243688736985	10.1155952657265	0.465280432053266	2.15280432053266	26	-0.197237289875292	0.197237289875292	18.1208325240161	1
338	255	337	1.231	6.13409260268603	10.105871536739	0.455556703065737	1.95556703065737	27	0.804306795840206	0.804306795840206	18.9251393198563	1
339	255	338	1.2124	6.04366192310201	10.196302216323	0.545987382649757	2.75987382649757	28	0.352153397920103	0.352153397920103	19.2772927177764	1
340	255	339	1.2031	5.99844658331	10.241517556115	0.591202722441768	3.11202722441768	29	0.113922037725638	0.113922037725638	19.391214755502	1
341	255	340	1.1987	5.97705437953744	10.2629097598875	0.612594926214332	3.22594926214332	30	-0.1	0.1	19.491214755502	1
342	255	341	1.1987	5.97705437953744	10.2629097598875	0.612594926214332	3.12594926214332	31	-1.09668222122173	1.09668222122173	20.5878969767238	1
343	255	342	1.2192	6.07672260165961	10.1632415377654	0.512926704092159	2.02926704092159	32	-1.48076951622914	1.48076951622914	22.0686664929529	1
344	255	343	1.2476	6.21479955328252	10.0251645861425	0.374849752469245	0.548497524692453	33	-0.0270720325935359	0.0270720325935359	22.0957385255464	1
345	255	344	1.2461	6.20750675654188	10.0324573828831	0.382142549209892	0.521425492098918	34	-0.0756906775311728	0.0756906775311728	22.1714292030776	1
346	255	345	1.2456	6.205075824295	10.03488831513	0.384573481456775	0.445734814567745	35	-0.172927967406464	0.172927967406464	22.3443571704841	1
347	255	346	1.2471	6.21236862103564	10.0275955183893	0.377280684716128	0.27280684716128	36	0.566075435645741	0.566075435645741	22.9104326061298	1
348	255	347	1.2334	6.14576107747107	10.0942030619539	0.443888228280702	0.838882282807022	37	0.254916108044811	0.254916108044811	23.1653487141746	1
349	255	348	1.2261	6.11026946666659	10.1296946727584	0.479379839085183	1.09379839085183	38	-0.240994070319174	0.240994070319174	23.4063427844938	1
350	255	349	1.229	6.1243688736985	10.1155952657265	0.465280432053266	0.85280432053266	39	-0.576462720388913	0.576462720388913	23.9828055048827	1
351	255	350	1.2388	6.1720151457374	10.0679489936876	0.417634160014375	0.276341600143747	40	-1.21336696907209	1.21336696907209	25.1961724739548	1
352	255	351	1.2617	6.2833518426446	9.95661229678038	0.306297463107166	-0.937025368928343	41	-0.790384758114551	0.790384758114551	25.9865572320693	1
353	255	352	1.2759	6.35239031845606	9.88757382096893	0.237258987295711	-1.72741012704289	42	2.15590512510674	2.15590512510674	28.1424623571761	1
354	255	353	1.2295	6.12679980594539	10.1131643334796	0.462849499806385	0.42849499806385	43	0.993919511096999	0.993919511096999	29.1363818682731	1
355	255	354	1.207	6.01740785483568	10.2225562845893	0.572241450916085	1.42241450916085	44	1.60651443731137	1.60651443731137	30.7428963055845	1
356	255	355	1.1719	5.84675641110455	10.3932077283204	0.742892894647222	3.02892894647222	45	0.468838145770449	0.468838145770449	31.2117344513549	1
357	255	356	1.1602	5.7898725965275	10.4500915428975	0.799776709224266	3.49776709224266	46	0.186850005132084	0.186850005132084	31.398584456487	1
358	255	357	1.1543	5.76118759601429	10.4787765434107	0.828461709737475	3.68461709737475	47	0.42021950083283	0.42021950083283	31.8188039573198	1
359	255	358	1.1436	5.70916564593101	10.530798493494	0.880483659820758	4.10483659820758	48	-0.381988140638347	0.381988140638347	32.2007920979582	1
360	255	359	1.1494	5.73736445999485	10.5025996794301	0.852284845756923	3.72284845756923	49	-0.955688150902552	0.955688150902552	33.1564802488607	1
361	255	360	1.167	5.8229332750851	10.4170308643399	0.766716030666668	2.76716030666668	50	-1.14530086615938	1.14530086615938	34.3017811150201	1
362	255	361	1.1885	5.92746336170104	10.3125007777239	0.66218594405073	1.6218594405073	51	0.0215466123441188	0.0215466123441188	34.3233277273642	1
363	255	362	1.186	5.91530870046663	10.3246554389584	0.674340605285142	1.64340605285142	52	-0.221546612344119	0.221546612344119	34.5448743397083	1
364	255	363	1.1885	5.92746336170104	10.3125007777239	0.66218594405073	1.4218594405073	53	-0.192375425381519	0.192375425381519	34.7372497650899	1
365	255	364	1.1904	5.93670090423919	10.3032632351858	0.652948401512578	1.22948401512578	54	-0.576462720388931	0.576462720388931	35.3137124854788	1
366	255	365	1.2002	5.98434717627809	10.2556169631469	0.605302129473685	0.653021294736851	55	-0.66883814577045	0.66883814577045	35.9825506312492	1
367	255	366	1.2119	6.04123099085513	10.1987331485699	0.54841831489664	-0.0158168510335988	56	-0.693147468239277	0.693147468239277	36.6756980994885	1
368	255	367	1.2241	6.10054573767906	10.1394184017459	0.489103568072712	-0.708964319272876	57	-0.362540682663275	0.362540682663275	37.0382387821518	1
369	255	368	1.2295	6.12679980594539	10.1131643334796	0.462849499806385	-1.07150500193615	58	-0.099999999999999	0.099999999999999	37.1382387821518	1
370	255	369	1.2295	6.12679980594539	10.1131643334796	0.462849499806385	-1.17150500193615	59	0.211159327600912	0.211159327600912	37.3493981097527	1
371	255	370	1.2231	6.09568387318529	10.1442802662397	0.493965432566476	-0.960345674335238	60	0.896682221221743	0.896682221221743	38.2460803309744	1
372	255	371	1.2026	5.99601565106312	10.2439484883619	0.59363365468865	-0.063663453113495	61	0.279225430513621	0.279225430513621	38.5253057614881	1
373	255	372	1.1948	5.95809310801176	10.2818710314132	0.631556197740013	0.215561977400126	62	-0.338231360194465	0.338231360194465	38.8635371216825	1
374	255	373	1.1997	5.9819162440312	10.2580478953938	0.607733061720566	-0.122669382794339	63	0.682760183496087	0.682760183496087	39.5462973051786	1
375	255	374	1.1836	5.90364022568159	10.3363239137434	0.686009080070175	0.560090800701748	64	0.707069505964932	0.707069505964932	40.2533668111436	1
376	255	375	1.167	5.8229332750851	10.4170308643399	0.766716030666668	1.26716030666668	65	-0.0513813550623632	0.0513813550623632	40.3047481662059	1
377	255	376	1.166	5.81807141059134	10.4218927288336	0.771577895160432	1.21577895160432	66	-0.221546612344119	0.221546612344119	40.52629477855	1
378	255	377	1.1685	5.83022607182575	10.4097380675992	0.75942323392602	0.994232339260198	67	-0.736904248683141	0.736904248683141	41.2631990272332	1
379	255	378	1.1816	5.89391649669407	10.3460476427309	0.695732809057706	0.257328090577057	68	-0.766075435645759	0.766075435645759	42.0292744628789	1
380	255	379	1.1953	5.96052404025864	10.2794400991663	0.62912526549313	-0.508747345068702	69	-0.148618644937619	0.148618644937619	42.1778931078166	1
381	255	380	1.1963	5.9653859047524	10.2745782346726	0.624263400999368	-0.657365990006321	70	0.279225430513621	0.279225430513621	42.4571185383302	1
382	255	381	1.1885	5.92746336170104	10.3125007777239	0.66218594405073	-0.3781405594927	71	-1.33491358141619	1.33491358141619	43.7920321197464	1
383	255	382	1.2139	6.05095471984266	10.1890094195823	0.538694585909111	-1.71305414090889	72	0.138231360194465	0.138231360194465	43.9302634799408	1
384	255	383	1.209	6.02713158382321	10.2128325556018	0.562517721928558	-1.57482278071442	73	0.94530086615938	0.94530086615938	44.8755643461002	1
385	255	384	1.1875	5.92260149720728	10.3173626422177	0.667047808544496	-0.629521914555045	74	0.0409940703191558	0.0409940703191558	44.9165584164194	1
386	255	385	1.1846	5.90850209017536	10.3314620492496	0.681147215576411	-0.588527844235889	75	-0.38198814063833	0.38198814063833	45.2985465570577	1
387	255	386	1.1904	5.93670090423919	10.3032632351858	0.652948401512578	-0.970515984874218	76	-0.411159327600947	0.411159327600947	45.7097058846586	1
388	255	387	1.1968	5.96781683699929	10.2721473024257	0.621832468752483	-1.38167531247517	77	-0.527844075451276	0.527844075451276	46.2375499601099	1
389	255	388	1.2056	6.01060124454441	10.2293628948806	0.579048061207356	-1.90951938792644	78	-0.64452882330164	0.64452882330164	46.8820787834116	1
390	255	389	1.2168	6.06505412687458	10.1749100125504	0.524595178877192	-2.55404821122808	79	-0.503534752982431	0.503534752982431	47.385613536394	1
391	255	390	1.2251	6.10540760217282	10.1345565372522	0.484241703578949	-3.05758296421051	80	4.03258481969985	4.03258481969985	51.4181983560938	1
392	255	391	1.1401	5.69214912020284	10.5478150192222	0.897500185548934	0.975001855489335	81	1.46552036699216	1.46552036699216	52.883718723086	1
393	255	392	1.1079	5.53559708350362	10.7043670559214	1.05405222224815	2.44052222248149	82	0.517456790708104	0.517456790708104	53.4011755137941	1
394	255	393	1.0952	5.47385140443281	10.7661127349922	1.11579790131896	2.9579790131896	83	0.395910178363985	0.395910178363985	53.7970856921581	1
395	255	394	1.085	5.42426038659641	10.8157037528286	1.16538891915536	3.35388919155358	84	-0.168066102912708	0.168066102912708	53.9651517950708	1
396	255	395	1.0864	5.43106699688768	10.8088971425373	1.15858230886409	3.18582308864087	85	-0.172927967406465	0.172927967406465	54.1380797624773	1
397	255	396	1.0879	5.43835979362833	10.8016043457967	1.15128951212344	3.01289512123441	86	-0.620219500832794	0.620219500832794	54.75829926331	1
398	255	397	1.0986	5.49038174371161	10.7495823957134	1.09926756204016	2.39267562040161	87	-0.552153397920121	0.552153397920121	55.3104526612302	1
399	255	398	1.1079	5.53559708350362	10.7043670559214	1.05405222224815	1.84052222248149	88	0.0653033927880187	0.0653033927880187	55.3757560540182	1
400	255	399	1.1045	5.51906674422482	10.7208973952002	1.07058256152695	1.90582561526951	89	0.303534752982448	0.303534752982448	55.6792908070006	1
401	255	400	1.0962	5.47871326892657	10.7612508704984	1.1109360368252	2.20936036825196	90	0.162540682663275	0.162540682663275	55.8418314896639	1
402	255	401	1.0908	5.45245920066025	10.7875049387647	1.13719010509152	2.37190105091523	91	-0.197237289875274	0.197237289875274	56.0390687795392	1
403	255	402	1.0928	5.46218292964778	10.7777812097772	1.127466376104	2.17466376103996	92	-1.50021697420419	1.50021697420419	57.5392857537434	1
404	255	403	1.1216	5.60220462706819	10.6377595123568	0.987444678683577	0.674446786835768	93	-1.99612715256818	1.99612715256818	59.5354129063115	1
405	255	404	1.1606	5.79181734232501	10.4481467971	0.797831963426759	-1.32168036573241	94	1.63082375978019	1.63082375978019	61.1662366660917	1
406	255	405	1.125	5.61873496634699	10.621229173078	0.970914339404779	0.309143394047785	95	1.86905511997462	1.86905511997462	63.0352917860664	1
407	255	406	1.0845	5.42182945434953	10.8181346850755	1.16781985140224	2.17819851402241	96	0.327844075451277	0.327844075451277	63.3631358615176	1
408	255	407	1.0757	5.3790450468044	10.8609190926206	1.21060425894737	2.50604258947368	97	0.279225430513639	0.279225430513639	63.6423612920313	1
409	255	408	1.0679	5.34112250375304	10.8988416356719	1.24852680199873	2.78526801998732	98	0.303534752982448	0.303534752982448	63.9458960450137	1
410	255	409	1.0596	5.30076902845479	10.9391951109702	1.28888027729698	3.08880277296977	99	-0.124309322468827	0.124309322468827	64.0702053674826	1
411	255	410	1.0601	5.30319996070167	10.9367641787233	1.28644934505009	2.96449345050094	100	-0.547291533426331	0.547291533426331	64.6174969009089	1
412	255	411	1.0693	5.34792911404431	10.8920350253807	1.24172019170746	2.41720191707461	101	-0.313922037725638	0.313922037725638	64.9314189386345	1
413	255	412	1.0737	5.36932131781687	10.8706428216081	1.2203279879349	2.10327987934898	102	-0.00762457461848109	0.00762457461848109	64.939043513253	1
414	255	413	1.0718	5.36008377527872	10.8798803641463	1.22956553047305	2.09565530473049	103	-0.265303392787983	0.265303392787983	65.204346906041	1
415	255	414	1.0752	5.37661411455752	10.8633500248675	1.21303519119425	1.83035191194251	104	-0.479225430513621	0.479225430513621	65.6835723365546	1
416	255	415	1.083	5.41453665760888	10.8254274818161	1.17511264814289	1.35112648142889	105	0.993919511096999	0.993919511096999	66.6774918476516	1
417	255	416	1.0605	5.30514470649918	10.9348194329258	1.28450459925259	2.34504599252589	106	-0.00762457461846333	0.00762457461846333	66.6851164222701	1
418	255	417	1.0586	5.29590716396103	10.944056975464	1.29374214179074	2.33742141790743	107	-0.999444931346434	0.999444931346434	67.6845613536165	1
419	255	418	1.0771	5.38585165709567	10.8541124823293	1.2037976486561	1.33797648656099	108	-1.43215087129148	1.43215087129148	69.116712224908	1
420	255	419	1.1045	5.51906674422482	10.7208973952002	1.07058256152695	-0.0941743847304899	109	-0.172927967406482	0.172927967406482	69.2896401923145	1
421	255	420	1.106	5.52635954096547	10.7136045984595	1.0632897647863	-0.267102352136972	110	NA	NA	NA	1
3121	255	311	1.3003	6.47101981210391	9.78061280210611	0.185237037212428	1.85237037212428	1	0.541766113176914	0.541766113176914	0.541766113176914	2
3131	255	312	1.2871	6.40684320078622	9.8447894134238	0.249413648530119	2.39413648530119	2	0.731378828433742	0.731378828433742	1.27314494161066	2
3141	255	313	1.27	6.32370531794285	9.92792729626717	0.332551531373493	3.12551531373493	3	0.352153397920103	0.352153397920103	1.62529833953076	2
3151	255	314	1.2607	6.27848997815084	9.97314263605918	0.377766871165504	3.47766871165504	4	-0.38685000513212	0.38685000513212	2.01214834466288	2
3161	255	315	1.2666	6.30717497866405	9.94445763554597	0.349081870652292	3.09081870652292	5	-0.717456790708104	0.717456790708104	2.72960513537098	2
3171	255	316	1.2793	6.36892065773486	9.88271195647516	0.287336191581481	2.37336191581481	6	-1.95237037212428	1.95237037212428	4.68197550749526	2
3181	255	317	1.3174	6.55415769494729	9.69747491926273	0.102099154369053	0.420991543690535	7	-0.999444931346434	0.999444931346434	5.68142043884169	2
3191	255	318	1.3359	6.64410218808193	9.60753042612809	0.0121546612344101	-0.578453387655899	8	-0.221546612344101	0.221546612344101	5.90296705118579	2
3201	255	319	1.3384	6.65625684931634	9.59537576489368	0	-0.8	9	0.113922037725638	0.113922037725638	6.01688908891143	2
3211	255	320	1.334	6.63486464554378	9.61676796866624	0.0213922037725638	-0.686077962274362	10	0.755688150902551	0.755688150902551	6.77257723981398	2
3221	255	321	1.3164	6.54929583045352	9.7023367837565	0.106961018862819	0.0696101886281894	11	1.96629240984992	1.96629240984992	8.7388696496639	2
3231	255	322	1.2739	6.34266658946853	9.90896602474149	0.31359025984781	2.0359025984781	12	0.541766113176931	0.541766113176931	9.28063576284083	2
3241	255	323	1.2607	6.27848997815084	9.97314263605918	0.377766871165504	2.57766871165504	13	-0.741766113176931	0.741766113176931	10.0224018760178	2
3251	255	324	1.2739	6.34266658946853	9.90896602474149	0.31359025984781	1.8359025984781	14	-0.0319338970872907	0.0319338970872907	10.0543357731051	2
3261	255	325	1.2725	6.33585997917726	9.91577263503276	0.320396870139081	1.80396870139081	15	-0.717456790708086	0.717456790708086	10.7717925638131	2
3271	255	326	1.2852	6.39760565824807	9.85402695596195	0.258651191068273	1.08651191068273	16	-0.289612715256811	0.289612715256811	11.0614052790699	2
3281	255	327	1.2891	6.41656692977375	9.83506568443627	0.239689919542592	0.796899195425917	17	0.113922037725638	0.113922037725638	11.1753273167956	2
3291	255	328	1.2847	6.39517472600119	9.85645788820883	0.261082123315155	0.910821233151554	18	0.279225430513621	0.279225430513621	11.4545527473092	2
3301	255	329	1.2769	6.35725218294982	9.8943804312602	0.299004666366518	1.19004666366518	19	1.30507883869795	1.30507883869795	12.7596315860072	2
3311	255	330	1.248	6.21674429908003	10.03488831513	0.439512550236312	2.49512550236312	20	1.72806104965547	1.72806104965547	14.4876926356626	2
3321	255	331	1.2104	6.03393819411448	10.2176944200955	0.622318655201859	4.22318655201859	21	0.609832216089623	0.609832216089623	15.0975248517522	2
3331	255	332	1.1958	5.96295497250552	10.2886776417045	0.693301876810821	4.83301876810821	22	0.493147468239259	0.493147468239259	15.5906723199915	2
3341	255	333	1.1836	5.90364022568159	10.3479923885284	0.752616623634747	5.32616623634747	23	0.0166847478503636	0.0166847478503636	15.6073570678419	2
3351	255	334	1.1812	5.89197175089656	10.3596608633135	0.764285098419784	5.34285098419784	24	-0.0513813550623459	0.0513813550623459	15.6587384229042	2
3361	255	335	1.1802	5.88710988640279	10.3645227278072	0.769146962913549	5.29146962913549	25	-0.668838145770449	0.668838145770449	16.3275765686747	2
3371	255	336	1.1919	5.94399370097984	10.3076389132302	0.712263148336504	4.62263148336504	26	-1.57314494161066	1.57314494161066	17.9007215102853	2
3381	255	337	1.2222	6.0913081951409	10.1603244190691	0.564948654175438	3.04948654175438	27	-2.18573986782499	2.18573986782499	20.0864613781103	2
3391	255	338	1.2651	6.2998821819234	9.95175043228662	0.35637466739294	0.863746673929398	28	-2.14198308738111	2.14198308738111	22.2284444654914	2
3401	255	339	1.3071	6.50408049066151	9.74755212354851	0.152176358654829	-1.27823641345171	29	0.775135608877625	0.775135608877625	23.003580074369	2
3411	255	340	1.2891	6.41656692977375	9.83506568443627	0.239689919542592	-0.503100804574083	30	2.749052593346	2.749052593346	25.752632667715	2
3421	255	341	1.2305	6.13166167043915	10.1199709437709	0.524595178877192	2.24595178877192	31	2.53513055562038	2.53513055562038	28.2877632233354	2
3431	255	342	1.1763	5.86814861487711	10.3834839993329	0.78810823443923	4.7810823443923	32	0.590384758114549	0.590384758114549	28.87814798145	2
3441	255	343	1.1621	5.79911013906566	10.4525224751444	0.857146710250685	5.37146710250685	33	-0.051381355062345	0.051381355062345	28.9295293365123	2
3451	255	344	1.1611	5.79424827457189	10.4573843396381	0.862008574744451	5.32008574744451	34	-0.172927967406464	0.172927967406464	29.1024573039188	2
3461	255	345	1.1626	5.80154107131254	10.4500915428975	0.854715778003804	5.14715778003804	35	0.138231360194447	0.138231360194447	29.2406886641132	2
3471	255	346	1.1577	5.77771793529309	10.4739146789169	0.878538914023249	5.28538914023249	36	-0.338231360194446	0.338231360194446	29.5789200243077	2
3481	255	347	1.1626	5.80154107131254	10.4500915428975	0.854715778003804	4.94715778003804	37	-2.09336444244347	2.09336444244347	31.6722844667511	2
3491	255	348	1.2036	6.00087751555689	10.2507550986531	0.655379333759457	2.85379333759457	38	-1.24253815603467	1.24253815603467	32.9148226227858	2
3501	255	349	1.2271	6.11513133116035	10.1365012830497	0.54112551815599	1.6112551815599	39	-1.11612967919678	1.11612967919678	34.0309523019826	2
3511	255	350	1.248	6.21674429908003	10.03488831513	0.439512550236312	0.495125502363122	40	-0.1	0.1	34.1309523019826	2
3521	255	351	1.248	6.21674429908003	10.03488831513	0.439512550236312	0.395125502363122	41	0.157678818169538	0.157678818169538	34.2886311201521	2
3531	255	352	1.2427	6.19097641726308	10.0606561969469	0.465280432053266	0.552804320532659	42	0.566075435645724	0.566075435645724	34.8547065557979	2
3541	255	353	1.229	6.1243688736985	10.1272637405115	0.531887975617838	1.11887975617838	43	0.896682221221725	0.896682221221725	35.7513887770196	2
3551	255	354	1.2085	6.02470065157633	10.2269319626337	0.631556197740011	2.01556197740011	44	0.993919511097034	0.993919511097034	36.7453082881166	2
3561	255	355	1.186	5.91530870046663	10.3363239137434	0.740948148849714	3.00948148849714	45	0.444528823301604	0.444528823301604	37.1898371114182	2
3571	255	356	1.1748	5.86085581813647	10.3907767960736	0.795401031179875	3.45401031179875	46	0.0409940703191913	0.0409940703191913	37.2308311817374	2
3581	255	357	1.1719	5.84675641110455	10.4048762031055	0.809500438211794	3.49500438211794	47	-0.955688150902569	0.955688150902569	38.18651933264	2
3591	255	358	1.1895	5.9323252261948	10.3193073880152	0.723931623121537	2.53931623121537	48	-1.21336696907207	1.21336696907207	39.3998863017121	2
3601	255	359	1.2124	6.04366192310201	10.207970691108	0.61259492621433	1.3259492621433	49	-1.00430679584021	1.00430679584021	40.4041930975523	2
3611	255	360	1.231	6.13409260268603	10.117540011524	0.522164246630309	0.321642466303091	50	-1.16474832413442	1.16474832413442	41.5689414216867	2
3621	255	361	1.2529	6.24056743509948	10.0110651791105	0.415689414216867	-0.843105857831326	51	-0.649390687795395	0.649390687795395	42.2183321094821	2
3631	255	362	1.2642	6.29550650387902	9.95612611033101	0.360750345437328	-1.49249654562672	52	-0.051381355062381	0.051381355062381	42.2697134645444	2
3641	255	363	1.2632	6.29064463938525	9.96098797482477	0.36561220993109	-1.5438779006891	53	0.37646272038893	0.37646272038893	42.6461761849334	2
3651	255	364	1.2534	6.24299836734636	10.0086342468637	0.413258481969983	-1.16741518030017	54	0.872372898752916	0.872372898752916	43.5185490836863	2
3661	255	365	1.2334	6.14576107747107	10.105871536739	0.510495771845275	-0.295042281547255	55	1.30021697420419	1.30021697420419	44.8187660578905	2
3671	255	366	1.2046	6.00573938005065	10.2458932341594	0.650517469265694	1.00517469265694	56	-0.741766113176914	0.741766113176914	45.5605321710674	2
3681	255	367	1.2178	6.06991599136834	10.1817166228417	0.586340857948002	0.263408579480022	57	-1.50021697420419	1.50021697420419	47.0607491452716	2
3691	255	368	1.2466	6.20993768878876	10.0416949254213	0.446319160527583	-1.23680839472417	58	-0.362540682663292	0.362540682663292	47.4232898279349	2
3701	255	369	1.252	6.23619175705509	10.0154408571549	0.420065092261254	-1.59934907738746	59	0.113922037725638	0.113922037725638	47.5372118656605	2
3711	255	370	1.2476	6.21479955328252	10.0368330609275	0.441457296033818	-1.48542703966182	60	1.49469155395477	1.49469155395477	49.0319034196153	2
3721	255	371	1.2148	6.05533039788705	10.196302216323	0.600926451429295	0.0092645142929515	61	0.920991543690552	0.920991543690552	49.9528949633058	2
3731	255	372	1.1938	5.95323124351799	10.298401370692	0.70302560579835	0.930256057983504	62	-0.148618644937655	0.148618644937655	50.1015136082435	2
3741	255	373	1.1948	5.95809310801176	10.2935395061983	0.698163741304585	0.781637413045849	63	-0.0513813550623454	0.0513813550623454	50.1528949633058	2
3751	255	374	1.1938	5.95323124351799	10.298401370692	0.70302560579835	0.730256057983504	64	-0.1	0.1	50.2528949633058	2
3761	255	375	1.1938	5.95323124351799	10.298401370692	0.70302560579835	0.630256057983504	65	0.230606785575984	0.230606785575984	50.4835017488818	2
3771	255	376	1.187	5.92017056496039	10.3314620492496	0.736086284355949	0.860862843559488	66	0.181988140638347	0.181988140638347	50.6654898895202	2
3781	255	377	1.1812	5.89197175089656	10.3596608633135	0.764285098419784	1.04285098419784	67	-0.0270720325935359	0.0270720325935359	50.6925619221137	2
3791	255	378	1.1797	5.88467895415591	10.3669536600541	0.77157789516043	1.0157789516043	68	0.0215466123441188	0.0215466123441188	50.7141085344578	2
3801	255	379	1.1772	5.8725242929215	10.3791083212885	0.783732556394842	1.03732556394842	69	0.254916108044811	0.254916108044811	50.9690246425026	2
3811	255	380	1.1699	5.83703268211702	10.414599932093	0.819224167199323	1.29224167199323	70	-0.265303392788001	0.265303392788001	51.2343280352906	2
3821	255	381	1.1733	5.85356302139582	10.3980695928142	0.802693827920523	1.02693827920523	71	-0.552153397920102	0.552153397920102	51.7864814332107	2
3831	255	382	1.1826	5.89877836118783	10.3528542530222	0.757478488128513	0.474784881285126	72	-0.00762457461848109	0.00762457461848109	51.7941060078292	2
3841	255	383	1.1807	5.88954081864968	10.3620917955603	0.766716030666664	0.467160306666645	73	-0.0513813550623454	0.0513813550623454	51.8454873628916	2
3851	255	384	1.1797	5.88467895415591	10.3669536600541	0.77157789516043	0.4157789516043	74	0.444528823301622	0.444528823301622	52.2900161861932	2
3861	255	385	1.1685	5.83022607182575	10.4214065423843	0.826030777490592	0.860307774905922	75	0.493147468239277	0.493147468239277	52.7831636544325	2
3871	255	386	1.1563	5.77091132500182	10.4807212892082	0.88534552431452	1.3534552431452	76	0.755688150902551	0.755688150902551	53.538851805335	2
3881	255	387	1.1387	5.68534250991157	10.5662901042985	0.970914339404775	2.10914339404775	77	1.30021697420419	1.30021697420419	54.8390687795392	2
3891	255	388	1.1099	5.54532081249115	10.7063118017189	1.11093603682519	3.40936036825194	78	0.425081365326567	0.425081365326567	55.2641501448658	2
3901	255	389	1.0991	5.49281267595849	10.7588199382515	1.16344417335785	3.83444173357851	79	-0.148618644937637	0.148618644937637	55.4127687898034	2
3911	255	390	1.1001	5.49767454045226	10.7539580737578	1.15858230886409	3.68582308864087	80	-0.265303392788001	0.265303392788001	55.6780721825914	2
3921	255	391	1.1035	5.51420487973106	10.737427734479	1.14205196958529	3.42051969585287	81	-0.552153397920103	0.552153397920103	56.2302255805115	2
3931	255	392	1.1128	5.55942021952307	10.692212394687	1.09683662979328	2.86836629793277	82	-0.362540682663293	0.362540682663293	56.5927662631748	2
3941	255	393	1.1182	5.58567428778939	10.6659583264206	1.07058256152695	2.50582561526947	83	0.113922037725656	0.113922037725656	56.7066883009005	2
3951	255	394	1.1138	5.56428208401683	10.6873505301932	1.09197476529951	2.61974765299513	84	0.969610188628191	0.969610188628191	57.6762984895287	2
3961	255	395	1.0918	5.45732106515401	10.794311549056	1.19893578416233	3.58935784162332	85	1.82529833953076	1.82529833953076	59.5015968290594	2
3971	255	396	1.0522	5.26479123120094	10.9868413830091	1.39146561811541	5.41465618115408	86	0.206297463107157	0.206297463107157	59.7078942921666	2
3981	255	397	1.0459	5.23416148489022	11.0174711293198	1.42209536442612	5.62095364426124	87	0.254916108044811	0.254916108044811	59.9628104002114	2
3991	255	398	1.0386	5.19866987408574	11.0529627401243	1.4575869752306	5.87586975230605	88	0.235468650069757	0.235468650069757	60.1982790502811	2
4001	255	399	1.0317	5.16512300907876	11.0865096051313	1.49113384023758	6.1113384023758	89	-0.0319338970872911	0.0319338970872911	60.2302129473684	2
4011	255	400	1.0303	5.15831639878749	11.0933162154225	1.49794045052885	6.07940450528851	90	-1.02375425381526	1.02375425381526	61.2539672011837	2
4021	255	401	1.0493	5.25069182416902	11.000940790041	1.40556502514733	5.05565025147325	91	-0.766075435645742	0.766075435645742	62.0200426368294	2
4031	255	402	1.063	5.31729936773359	10.9343332464764	1.33895748158275	4.28957481582751	92	-1.95237037212429	1.95237037212429	63.9724130089537	2
4041	255	403	1.1011	5.50253640494602	10.749096209264	1.15372044437032	2.33720444370322	93	-2.21004919029382	2.21004919029382	66.1824621992476	2
4051	255	404	1.1445	5.7135413239754	10.5380912902346	0.94271552534094	0.127155253409402	94	-0.1	0.1	66.2824621992475	2
4061	255	405	1.1445	5.7135413239754	10.5380912902346	0.94271552534094	0.0271552534094022	95	0.799444931346451	0.799444931346451	67.081907130594	2
4071	255	406	1.126	5.62359683084076	10.6280357833693	1.03266001847559	0.826600184755854	96	1.30021697420419	1.30021697420419	68.3821241047982	2
4081	255	407	1.0972	5.48357513342034	10.7680574807897	1.172681715896	2.12681715896005	97	1.13491358141617	1.13491358141617	69.5170376862144	2
4091	255	408	1.0718	5.36008377527872	10.8915488389313	1.29617307403762	3.26173074037622	98	-0.00276271012469076	0.00276271012469076	69.5198003963391	2
4101	255	409	1.0698	5.35036004629119	10.9012725679188	1.30589680302515	3.25896803025153	99	0.181988140638329	0.181988140638329	69.7017885369774	2
4111	255	410	1.064	5.32216123222736	10.9294713819827	1.33409561708899	3.44095617088986	100	-0.124309322468827	0.124309322468827	69.8260978594462	2
4121	255	411	1.0645	5.32459216447424	10.9270404497358	1.3316646848421	3.31664684842103	101	-0.289612715256811	0.289612715256811	70.115710574703	2
4131	255	412	1.0684	5.34355343599992	10.9080791782101	1.31270341331642	3.02703413316422	102	0.113922037725638	0.113922037725638	70.2296326124287	2
4141	255	413	1.064	5.32216123222736	10.9294713819827	1.33409561708899	3.14095617088986	103	-0.907069505964915	0.907069505964915	71.1367021183936	2
4151	255	414	1.0806	5.40286818282385	10.8487644313862	1.25338866649249	2.23388666492494	104	-1.78220511484252	1.78220511484252	72.9189072332361	2
4161	255	415	1.1152	5.5710886943081	10.6805439199019	1.08516815500824	0.451681550082421	105	-0.60077204285774	0.60077204285774	73.5196792760938	2
4171	255	416	1.1255	5.62116589859387	10.6304667156161	1.03509095072247	-0.149090492775319	106	0.0409940703191558	0.0409940703191558	73.560673346413	2
4181	255	417	1.1226	5.60706649156196	10.6445661226481	1.04919035775438	-0.108096422456163	107	0.614694080583378	0.614694080583378	74.1753674269964	2
4191	255	418	1.1079	5.53559708350362	10.7160355307064	1.12065976581272	0.506597658127215	108	0.0653033927880187	0.0653033927880187	74.2406708197844	2
4201	255	419	1.1045	5.51906674422482	10.7325658699852	1.13719010509152	0.571901050915233	109	0.303534752982448	0.303534752982448	74.5442055727668	2
4211	255	420	1.0962	5.47871326892657	10.7729193452834	1.17754358038977	0.875435803897682	110	NA	NA	NA	2
3122	255	311	1.3149	6.54200303371288	9.71935330948467	0	0	1	0.0166847478503463	0.0166847478503463	0.0166847478503463	3
3132	255	312	1.3125	6.53033455892784	9.73102178426971	0.0116684747850346	0.0166847478503463	2	-0.197237289875292	0.197237289875292	0.213922037725638	3
3142	255	313	1.3145	6.54005828791537	9.72129805528218	0.00194474579750548	-0.180552542024945	3	0.162540682663293	0.162540682663293	0.37646272038893	3
3152	255	314	1.3091	6.51380421964904	9.74755212354851	0.0281988140638347	-0.0180118593616527	4	0.0215466123441189	0.0215466123441189	0.398009332733049	3
3162	255	315	1.3066	6.50164955841463	9.75970678478292	0.0403534752982466	0.00353475298246621	5	-0.245855934812946	0.245855934812946	0.643865267545996	3
3172	255	316	1.3096	6.51623515189593	9.74512119130163	0.025767881816952	-0.24232118183048	6	-0.00276271012470838	0.00276271012470838	0.646627977670704	3
3182	255	317	1.3076	6.5065114229084	9.75484492028916	0.0354916108044812	-0.245083891955188	7	-0.0513813550623454	0.0513813550623454	0.698009332733049	3
3192	255	318	1.3066	6.50164955841463	9.75970678478292	0.0403534752982466	-0.296465247017534	8	-0.1	0.1	0.798009332733049	3
3202	255	319	1.3066	6.50164955841463	9.75970678478292	0.0403534752982466	-0.396465247017534	9	-0.245855934812946	0.245855934812946	1.043865267546	3
3212	255	320	1.3096	6.51623515189593	9.74512119130163	0.025767881816952	-0.64232118183048	10	-0.124309322468827	0.124309322468827	1.16817459001482	3
3222	255	321	1.3101	6.51866608414281	9.74269025905474	0.0233369495700693	-0.766630504299307	11	0.0701652572817736	0.0701652572817736	1.2383398472966	3
3232	255	322	1.3066	6.50164955841463	9.75970678478292	0.0403534752982466	-0.696465247017534	12	0.133369495700693	0.133369495700693	1.37170934299729	3
3242	255	323	1.3018	6.47831260884456	9.78304373435299	0.0636904248683159	-0.563095751316841	13	-0.333369495700693	0.333369495700693	1.70507883869798	3
3252	255	324	1.3066	6.50164955841463	9.75970678478292	0.0403534752982466	-0.896465247017534	14	0.322982210957503	0.322982210957503	2.02806104965549	3
3262	255	325	1.2979	6.45935133731888	9.80200500587867	0.0826516963939969	-0.573483036060031	15	-0.051381355062363	0.051381355062363	2.07944240471785	3
3272	255	326	1.2969	6.45448947282512	9.80686687037243	0.0875135608877606	-0.624864391122394	16	-0.168066102912692	0.168066102912692	2.24750850763054	3
3282	255	327	1.2983	6.46129608311639	9.80006026008117	0.0807069505964915	-0.792930494035085	17	0.15767881816952	0.15767881816952	2.40518732580006	3
3292	255	328	1.293	6.43552820129943	9.82582814189812	0.106474832413443	-0.635251675865566	18	-0.0999999999999998	0.0999999999999998	2.50518732580006	3
3302	255	329	1.293	6.43552820129943	9.82582814189812	0.106474832413443	-0.735251675865565	19	0.37646272038893	0.37646272038893	2.88165004618899	3
3312	255	330	1.2832	6.38788192926054	9.87347441393701	0.154121104452337	-0.358788955476635	20	0.186850005132102	0.186850005132102	3.06850005132109	3
3322	255	331	1.2773	6.35919692874733	9.90215941445022	0.182806104965547	-0.171938950344533	21	0.585522893620778	0.585522893620778	3.65402294494187	3
3332	255	332	1.2632	6.29064463938525	9.9707117038123	0.251358394327625	0.413583943276245	22	0.614694080583413	0.614694080583413	4.26871702552528	3
3342	255	333	1.2485	6.21917523132691	10.0421811118706	0.322827802385966	1.02827802385966	23	0.395910178363985	0.395910178363985	4.66462720388927	3
3352	255	334	1.2383	6.16958421349051	10.091772129707	0.372418820222364	1.42418820222364	24	-0.0513813550623807	0.0513813550623807	4.71600855895165	3
3362	255	335	1.2373	6.16472234899675	10.0966339942008	0.377280684716126	1.37280684716126	25	-0.216684747850329	0.216684747850329	4.93269330680198	3
3372	255	336	1.2397	6.17639082378178	10.0849655194158	0.365612209931093	1.15612209931093	26	-0.576462720388931	0.576462720388931	5.50915602719091	3
3382	255	337	1.2495	6.22403709582068	10.0373192473769	0.3179659378922	0.579659378922004	27	-0.790384758114568	0.790384758114568	6.29954078530548	3
3392	255	338	1.2637	6.29307557163213	9.96828077156542	0.248927462080744	-0.210725379192565	28	-0.313922037725638	0.313922037725638	6.61346282303111	3
3402	255	339	1.2681	6.3144677754047	9.94688856779285	0.22753525830818	-0.524647416918202	29	-0.124309322468809	0.124309322468809	6.73777214549992	3
3412	255	340	1.2686	6.31689870765158	9.94445763554597	0.225104326061299	-0.648956739387012	30	0.138231360194447	0.138231360194447	6.87600350569437	3
3422	255	341	1.2637	6.29307557163213	9.96828077156542	0.248927462080744	-0.510725379192564	31	-0.12430932246881	0.12430932246881	7.00031282816318	3
3432	255	342	1.2642	6.29550650387902	9.96584983931854	0.246496529833863	-0.635034701661374	32	0.162540682663292	0.162540682663292	7.16285351082647	3
3442	255	343	1.2588	6.26925243561269	9.99210390758487	0.272750598100192	-0.472494018998081	33	0.230606785575966	0.230606785575966	7.39346029640244	3
3452	255	344	1.252	6.23619175705509	10.0251645861425	0.305811276657789	-0.241887233422115	34	0.094474579750583	0.094474579750583	7.48793487615302	3
3462	255	345	1.248	6.21674429908003	10.0446120441175	0.325258734632847	-0.147412653671532	35	0.420219500832795	0.420219500832795	7.90815437698582	3
3472	255	346	1.2373	6.16472234899675	10.0966339942008	0.377280684716126	0.272806847161263	36	-0.172927967406446	0.172927967406446	8.08108234439226	3
3482	255	347	1.2388	6.1720151457374	10.0893411974602	0.369987887975482	0.0998788797548167	37	-0.240994070319192	0.240994070319192	8.32207641471146	3
3492	255	348	1.2417	6.18611455276931	10.0752417904282	0.355888480943563	-0.141115190564375	38	0.0896127152568282	0.0896127152568282	8.41168912996828	3
3502	255	349	1.2378	6.16715328124363	10.0942030619539	0.374849752469245	-0.0515024753075466	39	-0.216684747850346	0.216684747850346	8.62837387781863	3
3512	255	350	1.2402	6.17882175602867	10.0825345871689	0.363181277684211	-0.268187223157893	40	-0.172927967406482	0.172927967406482	8.80130184522511	3
3522	255	351	1.2417	6.18611455276931	10.0752417904282	0.355888480943563	-0.441115190564375	41	-0.197237289875274	0.197237289875274	8.99853913510039	3
3532	255	352	1.2437	6.19583828175684	10.0655180614407	0.346164751956035	-0.638352480439649	42	-0.168066102912709	0.168066102912709	9.16660523801309	3
3542	255	353	1.2451	6.20264489204811	10.0587114511494	0.339358141664764	-0.806418583352358	43	0.254916108044811	0.254916108044811	9.42152134605791	3
3552	255	354	1.2378	6.16715328124363	10.0942030619539	0.374849752469245	-0.551502475307546	44	-0.00276271012470852	0.00276271012470852	9.42428405618261	3
3562	255	355	1.2358	6.1574295522561	10.1039267909414	0.384573481456775	-0.554265185432255	45	0.0166847478503462	0.0166847478503462	9.44096880403296	3
3572	255	356	1.2334	6.14576107747107	10.1155952657265	0.396241956241809	-0.537580437581909	46	-0.338231360194448	0.338231360194448	9.77920016422741	3
3582	255	357	1.2383	6.16958421349051	10.091772129707	0.372418820222364	-0.875811797776356	47	-0.289612715256828	0.289612715256828	10.0688128794842	3
3592	255	358	1.2422	6.1885454850162	10.0728108581814	0.353457548696682	-1.16542451303318	48	-0.289612715256828	0.289612715256828	10.3584255947411	3
3602	255	359	1.2461	6.20750675654188	10.0538495866557	0.334496277170999	-1.45503722829001	49	-0.0756906775311728	0.0756906775311728	10.4341162722722	3
3612	255	360	1.2456	6.205075824295	10.0562805189026	0.336927209417881	-1.53072790582119	50	-0.0513813550623454	0.0513813550623454	10.4854976273346	3
3622	255	361	1.2446	6.20021395980123	10.0611423833963	0.341789073911647	-1.58210926088353	51	-0.148618644937655	0.148618644937655	10.6341162722722	3
3632	255	362	1.2456	6.205075824295	10.0562805189026	0.336927209417881	-1.73072790582119	52	-0.0756906775311728	0.0756906775311728	10.7098069498034	3
3642	255	363	1.2451	6.20264489204811	10.0587114511494	0.339358141664764	-1.80641858335236	53	0.279225430513621	0.279225430513621	10.989032380317	3
3652	255	364	1.2373	6.16472234899675	10.0966339942008	0.377280684716126	-1.52719315283874	54	0.327844075451293	0.327844075451293	11.3168764557683	3
3662	255	365	1.2285	6.12193794145162	10.1394184017459	0.420065092261256	-1.19934907738744	55	0.279225430513639	0.279225430513639	11.596101886282	3
3672	255	366	1.2207	6.08401539840026	10.1773409447973	0.45798763531262	-0.920123646873805	56	0.0409940703191736	0.0409940703191736	11.6370959566011	3
3682	255	367	1.2178	6.06991599136834	10.1914403518292	0.472087042344537	-0.879129576554631	57	0.113922037725638	0.113922037725638	11.7510179943268	3
3692	255	368	1.2134	6.04852378759578	10.2128325556018	0.493479246117101	-0.765207538828994	58	-0.240994070319173	0.240994070319173	11.9920120646459	3
3702	255	369	1.2163	6.06262319462769	10.1987331485699	0.479379839085183	-1.00620160914817	59	-0.197237289875292	0.197237289875292	12.1892493545212	3
3712	255	370	1.2183	6.07234692361522	10.1890094195823	0.469656110097654	-1.20343889902346	60	-0.124309322468827	0.124309322468827	12.3135586769901	3
3722	255	371	1.2188	6.07477785586211	10.1865784873354	0.467225177850771	-1.32774822149229	61	-0.192375425381519	0.192375425381519	12.5059341023716	3
3732	255	372	1.2207	6.08401539840026	10.1773409447973	0.45798763531262	-1.5201236468738	62	0.113922037725638	0.113922037725638	12.6198561400972	3
3742	255	373	1.2163	6.06262319462769	10.1987331485699	0.479379839085183	-1.40620160914817	63	-0.0270720325935359	0.0270720325935359	12.6469281726908	3
3752	255	374	1.2148	6.05533039788705	10.2060259453105	0.48667263582583	-1.4332736417417	64	-0.00762457461848109	0.00762457461848109	12.6545527473092	3
3762	255	375	1.2129	6.0460928553489	10.2152634878487	0.495910178363982	-1.44089821636018	65	-0.0270720325935359	0.0270720325935359	12.6816247799028	3
3772	255	376	1.2114	6.03880005860825	10.2225562845893	0.503202975104628	-1.46797024895372	66	0.138231360194483	0.138231360194483	12.8198561400973	3
3782	255	377	1.2065	6.0149769225888	10.2463794206088	0.527026111124076	-1.32973888875924	67	-0.00762457461848109	0.00762457461848109	12.8274807147157	3
3792	255	378	1.2046	6.00573938005065	10.2556169631469	0.536263653662228	-1.33736346337772	68	0.0409940703191736	0.0409940703191736	12.8684747850349	3
3802	255	379	1.2017	5.99163997301873	10.2697163701788	0.550363060694146	-1.29636939305854	69	-0.0513813550623632	0.0513813550623632	12.9198561400973	3
3812	255	380	1.2007	5.98677810852497	10.2745782346726	0.555224925187909	-1.34775074812091	70	-0.148618644937637	0.148618644937637	13.0684747850349	3
3822	255	381	1.2017	5.99163997301873	10.2697163701788	0.550363060694146	-1.49636939305854	71	0.113922037725639	0.113922037725639	13.1823968227606	3
3832	255	382	1.1973	5.97024776924617	10.2911085739514	0.571755264466709	-1.38244735533291	72	0.259777972538566	0.259777972538566	13.4421747952991	3
3842	255	383	1.1899	5.93426997199231	10.3270863712052	0.607733061720566	-1.12266938279434	73	-0.245855934812929	0.245855934812929	13.688030730112	3
3852	255	384	1.1929	5.9488555654736	10.3125007777239	0.593147468239273	-1.36852531760727	74	0.0653033927879831	0.0653033927879831	13.7533341229	3
3862	255	385	1.1895	5.9323252261948	10.3290311170027	0.609677807518072	-1.30322192481928	75	0.614694080583378	0.614694080583378	14.3680282034834	3
3872	255	386	1.1748	5.86085581813647	10.4005005250611	0.681147215576409	-0.688527844235907	76	0.206297463107175	0.206297463107175	14.5743256665906	3
3882	255	387	1.1685	5.83022607182575	10.4311302713718	0.711776961887127	-0.482230381128732	77	-0.0756906775311728	0.0756906775311728	14.6500163441218	3
3892	255	388	1.168	5.82779513957887	10.4335612036187	0.71420789413401	-0.557921058659905	78	0.804306795840206	0.804306795840206	15.454323139962	3
3902	255	389	1.1494	5.73736445999485	10.5239918832027	0.80463857371803	0.246385737180301	79	0.682760183496087	0.682760183496087	16.1370833234581	3
3912	255	390	1.1333	5.65908844164524	10.6022679015523	0.882914592067639	0.929145920676389	80	0.493147468239277	0.493147468239277	16.6302307916973	3
3922	255	391	1.1211	5.59977369482131	10.6615826483762	0.942229338891567	1.42229338891567	81	0.11392203772562	0.11392203772562	16.7441528294229	3
3932	255	392	1.1167	5.57838149104875	10.6829748521488	0.963621542664129	1.53621542664129	82	-0.386850005132102	0.386850005132102	17.131002834555	3
3942	255	393	1.1226	5.60706649156196	10.6542898516356	0.934936542150918	1.14936542150918	83	-0.907069505964897	0.907069505964897	18.0380723405199	3
3952	255	394	1.1392	5.68777344215845	10.5735829010391	0.854229591554429	0.242295915544286	84	-0.289612715256827	0.289612715256827	18.3276850557768	3
3962	255	395	1.1431	5.70673471368413	10.5546216295134	0.835268320028746	-0.0473167997125412	85	0.896682221221725	0.896682221221725	19.2243672769985	3
3972	255	396	1.1226	5.60706649156196	10.6542898516356	0.934936542150918	0.849365421509184	86	1.0668474785035	1.0668474785035	20.291214755502	3
3982	255	397	1.0986	5.49038174371161	10.7709745994859	1.05162129000127	1.91621290001268	87	0.327844075451275	0.327844075451275	20.6190588309533	3
3992	255	398	1.0898	5.44759733616648	10.8137590070311	1.0944056975464	2.24405697546396	88	0.303534752982467	0.303534752982467	20.9225935839357	3
4002	255	399	1.0815	5.40724386086824	10.8541124823293	1.13475917284464	2.54759172844642	89	0.279225430513621	0.279225430513621	21.2018190144494	3
4012	255	400	1.0737	5.36932131781687	10.8920350253807	1.172681715896	2.82681715896005	90	-0.552153397920085	0.552153397920085	21.7539724123694	3
4022	255	401	1.083	5.41453665760888	10.8468196855887	1.127466376104	2.27466376103996	91	-0.766075435645759	0.766075435645759	22.5200478480152	3
4032	255	402	1.0967	5.48114420117346	10.7802121420241	1.06085883253942	1.5085883253942	92	-1.09668222122173	1.09668222122173	23.6167300692369	3
4042	255	403	1.1172	5.58081242329563	10.6805439199019	0.961190610417248	0.411906104172476	93	-1.26198561400971	1.26198561400971	24.8787156832466	3
4052	255	404	1.1411	5.6970109846966	10.564345358501	0.844992049016277	-0.850079509837233	94	-0.38685000513212	0.38685000513212	25.2655656883788	3
4062	255	405	1.147	5.72569598520981	10.5356603579877	0.816307048503065	-1.23692951496935	95	-0.00276271012470852	0.00276271012470852	25.2683283985035	3
4072	255	406	1.145	5.71597225622228	10.5453840869753	0.826030777490594	-1.23969222509406	96	0.0653033927879842	0.0653033927879842	25.3336317912914	3
4082	255	407	1.1416	5.69944191694348	10.5619144262541	0.842561116769392	-1.17438883230608	97	0.872372898752916	0.872372898752916	26.2060046900444	3
4092	255	408	1.1216	5.60220462706819	10.6591517161294	0.939798406644684	-0.302015933553161	98	0.303534752982466	0.303534752982466	26.5095394430268	3
4102	255	409	1.1133	5.56185115176995	10.6995051914276	0.98015188194293	0.00151881942930476	99	0.021546612344101	0.021546612344101	26.5310860553709	3
4112	255	410	1.1108	5.54969649053554	10.711659852662	0.992306543177341	0.0230654317734058	100	-0.41115932760093	0.41115932760093	26.9422453829719	3
4122	255	411	1.1172	5.58081242329563	10.6805439199019	0.961190610417248	-0.388093895827524	101	-0.0756906775311905	0.0756906775311905	27.0179360605031	3
4132	255	412	1.1167	5.57838149104875	10.6829748521488	0.963621542664129	-0.463784573358714	102	0.0896127152568282	0.0896127152568282	27.1075487757599	3
4142	255	413	1.1128	5.55942021952307	10.7019361236745	0.982582814189811	-0.374171858101886	103	-0.64452882330164	0.64452882330164	27.7520775990615	3
4152	255	414	1.124	5.61387310185323	10.6474832413443	0.928129931859647	-1.01870068140353	104	-0.12430932246881	0.12430932246881	27.8763869215303	3
4162	255	415	1.1245	5.61630403410011	10.6450523090974	0.925698999612766	-1.14301000387234	105	-0.00762457461848109	0.00762457461848109	27.8840114961488	3
4172	255	416	1.1226	5.60706649156196	10.6542898516356	0.934936542150918	-1.15063457849082	106	-0.0270720325935181	0.0270720325935181	27.9110835287423	3
4182	255	417	1.1211	5.59977369482131	10.6615826483762	0.942229338891567	-1.17770661108433	107	-0.0270720325935359	0.0270720325935359	27.9381555613359	3
4192	255	418	1.1196	5.59248089808066	10.6688754451169	0.949522135632213	-1.20477864367787	108	-0.221546612344119	0.221546612344119	28.15970217368	3
4202	255	419	1.1221	5.60463555931508	10.6567207838825	0.937367474397801	-1.42632525602199	109	0.235468650069757	0.235468650069757	28.3951708237497	3
4212	255	420	1.1152	5.5710886943081	10.6902676488895	0.970914339404777	-1.19085660595223	110	NA	NA	NA	3
