# Supplementary material for: Assessment of crusting effects on interrill erosion by laser scanning
Source: PeerJ. 2020 Jan 31;8:e8487. doi: 10.7717/peerj.8487 (PMC6996510; doi:10.7717/peerj.8487)
Supplement: Data S1 — Each has two transects and four subplots. [file peerj-08-8487-s001.zip › raw data for uploading/cs5transectbleft.txt]

x	y	z	cal	h	h2	h0mm	code	deltah	absh	cumsumh	number
92	91	255	1.0513	5.26041555315655	10.9795485862684	1.23442739496681	1.44427394966813	1	-1.86905511997464	1.86905511997464	1.86905511997464	1
93	92	255	1.0918	5.45732106515401	10.782643074271	1.03752188296935	-0.42478117030651	2	0.454916108044812	0.454916108044812	2.32397122801945	1
94	93	255	1.0845	5.42182945434953	10.8181346850755	1.07301349377383	0.030134937738302	3	1.54883561914183	1.54883561914183	3.87280684716128	1
95	94	255	1.0547	5.27694589243535	10.9630182469896	1.21789705568801	1.57897055688013	4	1.16961018862819	1.16961018862819	5.04241703578947	1
96	95	255	1.0327	5.16998487357253	11.0699792658525	1.32485807455083	2.74858074550832	5	0.64452882330164	0.64452882330164	5.68694585909111	1
97	96	255	1.0215	5.11553199124236	11.1244321481826	1.379310956881	3.39310956880996	6	-0.468838145770449	0.468838145770449	6.15578400486156	1
98	97	255	1.0332	5.17241580581941	11.0675483336056	1.32242714230395	2.92427142303951	7	-0.804306795840206	0.804306795840206	6.96009080070177	1
99	98	255	1.0518	5.26284648540343	10.9771176540216	1.23199646271993	2.1199646271993	8	0.411159327600912	0.411159327600912	7.37125012830268	1
100	99	255	1.0454	5.23173055264334	11.0082335867816	1.26311239548002	2.53112395480022	9	-0.468838145770432	0.468838145770432	7.84008827407311	1
101	100	255	1.0571	5.28861436722038	10.9513497722046	1.20622858090298	2.06228580902978	10	1.31060425894738	1.31060425894738	9.15069253302049	1
102	101	255	1.0322	5.16755394132564	11.0724101980993	1.32728900679772	3.37289006797717	11	0.503534752982431	0.503534752982431	9.65422728600292	1
103	102	255	1.0239	5.1272004660274	11.1127636733976	1.36764248209596	3.8764248209596	12	-0.468838145770449	0.468838145770449	10.1230654317734	1
104	103	255	1.0356	5.18408428060444	11.0558798588205	1.31075866751891	3.40758667518915	13	-0.59038475811455	0.59038475811455	10.7134501898879	1
105	104	255	1.0498	5.2531227564159	10.9868413830091	1.24172019170746	2.8172019170746	14	-0.254916108044813	0.254916108044813	10.9683662979327	1
106	105	255	1.0571	5.28861436722038	10.9513497722046	1.20622858090298	2.56228580902978	15	-2.08783902219405	2.08783902219405	13.0562053201268	1
107	106	255	1.1021	5.50739826943979	10.7325658699852	0.987444678683573	0.474446786835733	16	-3.00673141151552	3.00673141151552	16.0629367316423	1
108	107	255	1.166	5.81807141059134	10.4218927288336	0.676771537532021	-2.53228462467979	17	-0.517456790708086	0.517456790708086	16.5803935223504	1
109	108	255	1.1787	5.87981708966215	10.3601470497628	0.615025858461212	-3.04974141538788	18	0.265303392787983	0.265303392787983	16.8456969151384	1
110	109	255	1.1753	5.86328675038335	10.3766773890416	0.631556197740011	-2.78443802259989	19	0.313922037725638	0.313922037725638	17.159618952864	1
111	110	255	1.1709	5.84189454661078	10.3980695928142	0.652948401512575	-2.47051598487425	20	0.240994070319173	0.240994070319173	17.4006130231832	1
112	111	255	1.168	5.82779513957887	10.4121689998461	0.667047808544492	-2.22952191455508	21	0.790384758114569	0.790384758114569	18.1909977812978	1
113	112	255	1.1538	5.75875666376741	10.4812074756576	0.736086284355949	-1.43913715644051	22	1.04806357628407	1.04806357628407	19.2390613575818	1
114	113	255	1.1343	5.663950306139	10.576013833286	0.830892641984356	-0.391073580156441	23	1.68982968946102	1.68982968946102	20.9288910470428	1
115	114	255	1.1016	5.5049673371929	10.7349968022321	0.989875610930458	1.29875610930458	24	1.38353222635383	1.38353222635383	22.3124232733967	1
116	115	255	1.0752	5.37661411455752	10.8633500248675	1.11822883356584	2.68228833565841	25	0.741766113176914	0.741766113176914	23.0541893865736	1
117	116	255	1.062	5.31243750323983	10.9275266361852	1.18240544488353	3.42405444883532	26	0.809832216089622	0.809832216089622	23.8640216026632	1
118	117	255	1.0474	5.24145428163087	10.9985098577941	1.25338866649249	4.23388666492494	27	0.172927967406464	0.172927967406464	24.0369495700697	1
119	118	255	1.0459	5.23416148489022	11.0058026545348	1.26068146323314	4.40681463233141	28	-0.444528823301622	0.444528823301622	24.4814783933713	1
120	119	255	1.0571	5.28861436722038	10.9513497722046	1.20622858090298	3.96228580902978	29	-0.828616118309033	0.828616118309033	25.3100945116803	1
121	120	255	1.0762	5.38147597905128	10.8584881603737	1.11336696907208	3.13366969072075	30	-1.53844833439864	1.53844833439864	26.848542846079	1
122	121	255	1.1099	5.54532081249115	10.6946433269338	0.949522135632211	1.59522135632211	31	-1.63082375978016	1.63082375978016	28.4793666058591	1
123	122	255	1.1455	5.71840318846917	10.5215609509558	0.776439759654195	-0.035602403458046	32	0.148618644937619	0.148618644937619	28.6279852507967	1
124	123	255	1.1445	5.7135413239754	10.5264228154496	0.781301624147957	0.113016241479573	33	0.406297463107175	0.406297463107175	29.0342827139039	1
125	124	255	1.1382	5.68291157766468	10.5570525617603	0.811931370458675	0.519313704586748	34	0.0513813550623632	0.0513813550623632	29.0856640689663	1
126	125	255	1.1392	5.68777344215845	10.5521906972665	0.807069505964911	0.570695059649111	35	-0.634141538558468	0.634141538558468	29.7198056075248	1
127	126	255	1.1543	5.76118759601429	10.4787765434107	0.733655352109064	-0.063446478909357	36	0.576462720388931	0.576462720388931	30.2962683279137	1
128	127	255	1.1445	5.7135413239754	10.5264228154496	0.781301624147957	0.513016241479574	37	0.62021950083283	0.62021950083283	30.9164878287465	1
129	128	255	1.1338	5.66151937389212	10.5784447655329	0.83332357423124	1.1332357423124	38	0.454916108044794	0.454916108044794	31.3714039367913	1
130	129	255	1.1265	5.62602776308764	10.6139363763373	0.86881518503572	1.5881518503572	39	-0.634141538558451	0.634141538558451	32.0055454753498	1
131	130	255	1.1416	5.69944191694348	10.5405222224815	0.795401031179875	0.954010311798746	40	-2.32120851789473	2.32120851789473	34.3267539932445	1
132	131	255	1.1914	5.94156276873296	10.298401370692	0.553280179390402	-1.36719820609598	41	0.0513813550623632	0.0513813550623632	34.3781353483068	1
133	132	255	1.1924	5.94642463322672	10.2935395061983	0.548418314896638	-1.31581685103362	42	0.60077204285774	0.60077204285774	34.9789073911646	1
134	133	255	1.1821	5.89634742894095	10.343616710484	0.598495519182412	-0.715044808175876	43	1.31060425894736	1.31060425894736	36.2895116501119	1
135	134	255	1.1572	5.77528700304621	10.4646771363788	0.719555945077149	0.595559450771487	44	0.430606785575984	0.430606785575984	36.7201184356879	1
136	135	255	1.1504	5.74222632448861	10.4977378149364	0.752616623634747	1.02616623634747	45	-0.327844075451276	0.327844075451276	37.0479625111392	1
137	136	255	1.1592	5.78501073203374	10.4549534073912	0.70983221608962	0.698322160896195	46	-1.13491358141619	1.13491358141619	38.1828760925554	1
138	137	255	1.1846	5.90850209017536	10.3314620492496	0.586340857948001	-0.436591420519995	47	-0.138231360194465	0.138231360194465	38.3211074527499	1
139	138	255	1.1895	5.9323252261948	10.3076389132302	0.562517721928554	-0.57482278071446	48	0.625081365326585	0.625081365326585	38.9461888180765	1
140	139	255	1.1787	5.87981708966215	10.3601470497628	0.615025858461212	0.0502585846121251	49	0.503534752982431	0.503534752982431	39.4497235710589	1
141	140	255	1.1704	5.8394636143639	10.4005005250611	0.655379333759456	0.553793337594556	50	0.503534752982466	0.503534752982466	39.9532583240414	1
142	141	255	1.1621	5.79911013906566	10.4408540003593	0.695732809057702	1.05732809057702	51	0.124309322468827	0.124309322468827	40.0775676465102	1
143	142	255	1.1616	5.79667920681877	10.4432849326062	0.698163741304585	1.18163741304585	52	-0.186850005132103	0.186850005132103	40.2644176516423	1
144	143	255	1.1675	5.82536420733198	10.414599932093	0.669478740791375	0.994787407913746	53	-0.63414153855845	0.63414153855845	40.8985591902007	1
145	144	255	1.1826	5.89877836118783	10.3411857782372	0.59606458693553	0.360645869355296	54	0.858450861027278	0.858450861027278	41.757010051228	1
146	145	255	1.167	5.8229332750851	10.4170308643399	0.671909673038257	1.21909673038257	55	0.814694080583378	0.814694080583378	42.5717041318114	1
147	146	255	1.1523	5.75146386702677	10.4885002723982	0.743379081096595	2.03379081096595	56	0.00276271012469076	0.00276271012469076	42.5744668419361	1
148	147	255	1.1543	5.76118759601429	10.4787765434107	0.733655352109064	2.03655352109064	57	-0.11392203772562	0.11392203772562	42.6883888796617	1
149	148	255	1.1587	5.78257979978686	10.4573843396381	0.712263148336502	1.92263148336502	58	-0.138231360194465	0.138231360194465	42.8266202398562	1
150	149	255	1.1636	5.8064029358063	10.4335612036187	0.688440012317056	1.78440012317056	59	-0.113922037725638	0.113922037725638	42.9405422775818	1
151	150	255	1.168	5.82779513957887	10.4121689998461	0.667047808544492	1.67047808544492	60	-1.15436103939125	1.15436103939125	44.094903316973	1
152	151	255	1.1938	5.95323124351799	10.286732895907	0.541611704605367	0.516117046053675	61	-0.0458559348129461	0.0458559348129461	44.140759251786	1
153	152	255	1.1968	5.96781683699929	10.2721473024257	0.527026111124073	0.470261111240728	62	0.362540682663292	0.362540682663292	44.5032999344493	1
154	153	255	1.1914	5.94156276873296	10.298401370692	0.553280179390402	0.832801793904021	63	0.0513813550623632	0.0513813550623632	44.5546812895116	1
155	154	255	1.1924	5.94642463322672	10.2935395061983	0.548418314896638	0.884183148966384	64	-0.517456790708104	0.517456790708104	45.0721380802198	1
156	155	255	1.2051	6.00817031229753	10.2317938271275	0.486672635825828	0.36672635825828	65	0.124309322468827	0.124309322468827	45.1964474026886	1
157	156	255	1.2046	6.00573938005065	10.2342247593743	0.489103568072711	0.491035680727107	66	0.12430932246881	0.12430932246881	45.3207567251574	1
158	157	255	1.2041	6.00330844780377	10.2366556916212	0.491534500319592	0.615345003195917	67	0.741766113176914	0.741766113176914	46.0625228383343	1
159	158	255	1.1909	5.93913183648608	10.3008323029389	0.555711111637283	1.35711111637283	68	-0.162540682663258	0.162540682663258	46.2250635209976	1
160	159	255	1.1963	5.9653859047524	10.2745782346726	0.529457043370957	1.19457043370957	69	-0.327844075451293	0.327844075451293	46.5529075964488	1
161	160	255	1.2051	6.00817031229753	10.2317938271275	0.486672635825828	0.86672635825828	70	-0.0653033927880009	0.0653033927880009	46.6182109892369	1
162	161	255	1.2085	6.02470065157633	10.2152634878487	0.470142296547028	0.801422965470279	71	-0.352153397920085	0.352153397920085	46.9703643871569	1
163	162	255	1.2178	6.06991599136834	10.1700481480566	0.424926956755019	0.449269567550193	72	0.00762457461846333	0.00762457461846333	46.9779889617754	1
164	163	255	1.2197	6.07915353390649	10.1608106055185	0.415689414216866	0.456894142168657	73	0.381988140638347	0.381988140638347	47.3599771024137	1
165	164	255	1.2139	6.05095471984266	10.1890094195823	0.4438882282807	0.838882282807004	74	1.31060425894736	1.31060425894736	48.6705813613611	1
166	165	255	1.189	5.92989429394792	10.3100698454771	0.564948654175437	2.14948654175437	75	0.600772042857758	0.600772042857758	49.2713534042189	1
167	166	255	1.1787	5.87981708966215	10.3601470497628	0.615025858461212	2.75025858461212	76	0.979997473371361	0.979997473371361	50.2513508775902	1
168	167	255	1.1606	5.79181734232501	10.4481467971	0.703025605798349	3.73025605798349	77	0.240994070319174	0.240994070319174	50.4923449479094	1
169	168	255	1.1577	5.77771793529309	10.4622462041319	0.717125012830266	3.97125012830266	78	-0.254916108044811	0.254916108044811	50.7472610559542	1
170	169	255	1.165	5.81320954609757	10.4267545933274	0.681633402025785	3.71633402025785	79	-0.852925440777843	0.852925440777843	51.6001864967321	1
171	170	255	1.1846	5.90850209017536	10.3314620492496	0.586340857948001	2.86340857948001	80	-0.181988140638329	0.181988140638329	51.7821746373704	1
172	171	255	1.1904	5.93670090423919	10.3032632351858	0.558142043884168	2.68142043884168	81	-1.25646019376031	1.25646019376031	53.0386348311307	1
173	172	255	1.2183	6.07234692361522	10.1676172158098	0.422496024508137	1.42496024508137	82	-1.22728900679773	1.22728900679773	54.2659238379284	1
174	173	255	1.2456	6.205075824295	10.03488831513	0.289767123828364	0.197671238283639	83	0.809832216089623	0.809832216089623	55.075756054018	1
175	174	255	1.231	6.13409260268603	10.105871536739	0.360750345437326	1.00750345437326	84	-0.63414153855845	0.63414153855845	55.7098975925765	1
176	175	255	1.2461	6.20750675654188	10.0324573828831	0.287336191581481	0.373361915814812	85	-0.517456790708068	0.517456790708068	56.2273543832846	1
177	176	255	1.2588	6.26925243561269	9.9707117038123	0.225590512510674	-0.144094874893257	86	0.858450861027242	0.858450861027242	57.0858052443118	1
178	177	255	1.2432	6.19340734950996	10.046556789915	0.301435598613399	0.714355986133985	87	0.338231360194483	0.338231360194483	57.4240366045063	1
179	178	255	1.2383	6.16958421349051	10.0703799259345	0.325258734632847	1.05258734632847	88	0.148618644937619	0.148618644937619	57.5726552494439	1
180	179	255	1.2373	6.16472234899675	10.0752417904282	0.330120599126609	1.20120599126609	89	-0.040994070319156	0.040994070319156	57.6136493197631	1
181	180	255	1.2402	6.17882175602867	10.0611423833963	0.316021192094693	1.16021192094693	90	-0.0701652572817557	0.0701652572817557	57.6838145770448	1
182	181	255	1.2437	6.19583828175684	10.0441258576681	0.299004666366518	1.09004666366518	91	0.386850005132102	0.386850005132102	58.0706645821769	1
183	182	255	1.2378	6.16715328124363	10.0728108581814	0.327689666879728	1.47689666879728	92	0.289612715256828	0.289612715256828	58.3602772974338	1
184	183	255	1.2339	6.14819200971795	10.091772129707	0.346650938405411	1.76650938405411	93	-0.303534752982466	0.303534752982466	58.6638120504162	1
185	184	255	1.2422	6.1885454850162	10.0514186544088	0.306297463107164	1.46297463107164	94	-1.13491358141619	1.13491358141619	59.7987256318324	1
186	185	255	1.2676	6.31203684315781	9.92792729626717	0.182806104965545	0.32806104965545	95	-0.206297463107175	0.206297463107175	60.0050230949396	1
187	186	255	1.2739	6.34266658946853	9.89729754995646	0.152176358654827	0.121763586548275	96	1.31060425894736	1.31060425894736	61.3156273538869	1
188	187	255	1.249	6.22160616357379	10.0183579758512	0.273236784549564	1.43236784549564	97	0.00276271012472629	0.00276271012472629	61.3183900640117	1
189	188	255	1.251	6.23132989256132	10.0086342468637	0.263513055562036	1.43513055562036	98	0.1	0.1	61.4183900640117	1
190	189	255	1.251	6.23132989256132	10.0086342468637	0.263513055562036	1.53513055562036	99	0.0319338970872904	0.0319338970872904	61.450323961099	1
191	190	255	1.2524	6.23813650285259	10.0018276365724	0.256706445270765	1.56706445270765	100	0.1	0.1	61.550323961099	1
192	191	255	1.2524	6.23813650285259	10.0018276365724	0.256706445270765	1.66706445270765	101	-0.828616118309016	0.828616118309016	62.378940079408	1
193	192	255	1.2715	6.3309981146835	9.90896602474149	0.163844833439864	0.838448334398639	102	0.0513813550623453	0.0513813550623453	62.4303214344703	1
194	193	255	1.2725	6.33585997917726	9.90410416024773	0.158982968946098	0.889829689460984	103	-0.420219500832795	0.420219500832795	62.8505409353031	1
195	194	255	1.2832	6.38788192926054	9.85208221016445	0.106961018862819	0.469610188628189	104	-0.969610188628189	0.969610188628189	63.8201511239313	1
196	195	255	1.3052	6.49484294812336	9.74512119130163	0	-0.5	105	1.43215087129146	1.43215087129146	65.2523019952228	1
197	196	255	1.2778	6.36162786099421	9.87833627843077	0.133215087129146	0.932150871291464	106	-0.162540682663275	0.162540682663275	65.414842677886	1
198	197	255	1.2832	6.38788192926054	9.85208221016445	0.106961018862819	0.769610188628189	107	0.338231360194448	0.338231360194448	65.7530740380805	1
199	198	255	1.2783	6.3640587932411	9.87590534618389	0.130784154882264	1.10784154882264	108	0.338231360194465	0.338231360194465	66.091305398275	1
200	199	255	1.2734	6.34023565722165	9.89972848220334	0.15460729090171	1.4460729090171	109	0.16806610291271	0.16806610291271	66.2593715011877	1
201	200	255	1.272	6.33342904693038	9.90653509249461	0.161413901192981	1.61413901192981	110	NA	NA	NA	1
921	91	255	1.0518	5.26284648540343	10.9887861288066	1.19844959771296	1.08449597712956	1	-0.34729153342633	0.34729153342633	0.34729153342633	2
931	92	255	1.061	5.30757563874606	10.944056975464	1.15372044437032	0.737204443703234	2	-0.0701652572817735	0.0701652572817735	0.417456790708104	2
941	93	255	1.0645	5.32459216447424	10.9270404497358	1.13670391864215	0.667039186421461	3	0.600772042857758	0.600772042857758	1.01822883356586	2
951	94	255	1.0542	5.27451496018846	10.9771176540216	1.18678112292792	1.26781122927922	4	0.809832216089605	0.809832216089605	1.82806104965547	2
961	95	255	1.0396	5.2035317385795	11.0481008756305	1.25776434453688	2.07764344536882	5	1.10154408571552	1.10154408571552	2.92960513537098	2
971	96	255	1.019	5.10337733000795	11.1482552842021	1.35791875310843	3.17918753108434	6	-0.113922037725656	0.113922037725656	3.04352717309664	2
981	97	255	1.0234	5.12476953378052	11.1268630804295	1.33652654933587	3.06526549335868	7	0.216684747850364	0.216684747850364	3.260211920947	2
991	98	255	1.021	5.11310105899548	11.1385315552145	1.3481950241209	3.28195024120905	8	-1.84474579750581	1.84474579750581	5.10495771845282	2
1001	99	255	1.061	5.30757563874606	10.944056975464	1.15372044437032	1.43720444370323	9	-1.37314494161066	1.37314494161066	6.47810266006347	2
1011	100	255	1.0913	5.45489013290713	10.7967424813029	1.00640595020926	0.0640595020925794	10	-0.0215466123441188	0.0215466123441188	6.49964927240759	2
1021	101	255	1.0938	5.46704479414154	10.7845878200685	0.994251288974846	0.0425128897484606	11	0.00762457461848109	0.00762457461848109	6.50727384702607	2
1031	102	255	1.0957	5.47628233667969	10.7753502775303	0.985013746436694	0.0501374643669417	12	0.240994070319174	0.240994070319174	6.74826791734525	2
1041	103	255	1.0928	5.46218292964778	10.7894496845622	0.999113153468612	0.291131534686115	13	-0.609832216089623	0.609832216089623	7.35810013343487	2
1051	104	255	1.1074	5.53316615125674	10.7184664629533	0.928129931859649	-0.318700681403508	14	-0.755688150902553	0.755688150902553	8.11378828433742	2
1061	105	255	1.125	5.61873496634699	10.632897647863	0.842561116769394	-1.07438883230606	15	-0.352153397920121	0.352153397920121	8.46594168225754	2
1071	106	255	1.1343	5.663950306139	10.587682308071	0.797345776977382	-1.42654223022618	16	0.265303392788001	0.265303392788001	8.73124507504554	2
1081	107	255	1.1309	5.6474199668602	10.6042126473498	0.813876116256182	-1.16123883743818	17	0.221546612344101	0.221546612344101	8.95279168738964	2
1091	108	255	1.1284	5.63526530562579	10.6163673085842	0.826030777490592	-0.939692225094079	18	0.1	0.1	9.05279168738964	2
1101	109	255	1.1284	5.63526530562579	10.6163673085842	0.826030777490592	-0.839692225094079	19	-0.254916108044794	0.254916108044794	9.30770779543444	2
1111	110	255	1.1357	5.67075691643027	10.5808756977797	0.790539166686113	-1.09460833313887	20	-0.0458559348129461	0.0458559348129461	9.35356373024738	2
1121	111	255	1.1387	5.68534250991157	10.5662901042985	0.775953573204818	-1.14046426795182	21	0.717456790708104	0.717456790708104	10.0710205209555	2
1131	112	255	1.126	5.62359683084076	10.6280357833693	0.837699252275629	-0.423007477243714	22	0.814694080583378	0.814694080583378	10.8857146015389	2
1141	113	255	1.1113	5.55212742278242	10.6995051914276	0.909168660333966	0.391686603339664	23	3.09004666366519	3.09004666366519	13.9757612652041	2
1151	114	255	1.0498	5.2531227564159	10.9985098577941	1.20817332670049	3.48173326700486	24	0.192375425381519	0.192375425381519	14.1681366905856	2
1161	115	255	1.0479	5.24388521387775	11.0077474003323	1.21741086923864	3.67410869238638	25	1.38353222635385	1.38353222635385	15.5516689169394	2
1171	116	255	1.0215	5.11553199124236	11.1361006229677	1.34576409187402	5.05764091874022	26	0.221546612344118	0.221546612344118	15.7732155292835	2
1181	117	255	1.019	5.10337733000795	11.1482552842021	1.35791875310843	5.27918753108434	27	-0.0215466123441193	0.0215466123441193	15.7947621416277	2
1191	118	255	1.0215	5.11553199124236	11.1361006229677	1.34576409187402	5.25764091874022	28	-2.41358394327626	2.41358394327626	18.2083460849039	2
1201	119	255	1.0732	5.36689038556999	10.88474222864	1.0944056975464	2.84405697546396	29	-1.32452629667302	1.32452629667302	19.5328723815769	2
1211	120	255	1.1025	5.50934301523729	10.7422895989727	0.951953067879094	1.51953067879094	30	1.26198561400974	1.26198561400974	20.7948579955867	2
1221	121	255	1.0786	5.39314445383632	10.8584881603737	1.06815162928007	2.78151629280068	31	-2.44275513023886	2.44275513023886	23.2376131258256	2
1231	122	255	1.1309	5.6474199668602	10.6042126473498	0.813876116256182	0.33876116256182	32	0.576462720388931	0.576462720388931	23.8140758462145	2
1241	123	255	1.1211	5.59977369482131	10.6518589193887	0.861522388295075	0.915223882950751	33	-0.517456790708086	0.517456790708086	24.3315326369226	2
1251	124	255	1.1338	5.66151937389212	10.5901132403179	0.799776709224266	0.397767092242665	34	-0.731378828433742	0.731378828433742	25.0629114653563	2
1261	125	255	1.1509	5.74465725673549	10.5069753574745	0.716638826380892	-0.333611736191077	35	-0.016684747850364	0.016684747850364	25.0795962132067	2
1271	126	255	1.1533	5.75632573152053	10.4953068826895	0.704970351595856	-0.350296484041441	36	0.338231360194465	0.338231360194465	25.4178275734011	2
1281	127	255	1.1484	5.73250259550108	10.5191300187089	0.728793487615302	-0.012065123846976	37	0.620219500832813	0.620219500832813	26.038047074234	2
1291	128	255	1.1377	5.6804806454178	10.5711519687922	0.780815437698584	0.608154376985837	38	0.216684747850346	0.216684747850346	26.2547318220843	2
1301	129	255	1.1353	5.66881217063277	10.5828204435773	0.792483912483618	0.824839124836183	39	0.313922037725637	0.313922037725637	26.5686538598099	2
1311	130	255	1.1309	5.6474199668602	10.6042126473498	0.813876116256182	1.13876116256182	40	-2.15104326061297	2.15104326061297	28.7196971204229	2
1321	131	255	1.1772	5.8725242929215	10.3791083212885	0.588771790194885	-1.01228209805115	41	0.547291533426331	0.547291533426331	29.2669886538492	2
1331	132	255	1.168	5.82779513957887	10.4238374746312	0.633500943537518	-0.46499056462482	42	0.693147468239277	0.693147468239277	29.9601361220885	2
1341	133	255	1.1558	5.76848039275494	10.4831522214551	0.692815690361446	0.228156903614457	43	0.649390687795377	0.649390687795377	30.6095268098839	2
1351	134	255	1.1445	5.7135413239754	10.5380912902346	0.747754759140983	0.877547591409834	44	-0.0653033927879831	0.0653033927879831	30.6748302026719	2
1361	135	255	1.1479	5.7300716632542	10.5215609509558	0.731224419862185	0.812244198621851	45	-0.284087295007394	0.284087295007394	30.9589174976793	2
1371	136	255	1.1558	5.76848039275494	10.4831522214551	0.692815690361446	0.528156903614457	46	-0.444528823301622	0.444528823301622	31.4034463209809	2
1381	137	255	1.167	5.8229332750851	10.4286993391249	0.638362808031284	0.0836280803128353	47	0.1	0.1	31.5034463209809	2
1391	138	255	1.167	5.8229332750851	10.4286993391249	0.638362808031284	0.183628080312835	48	0.0270720325935181	0.0270720325935181	31.5305183535744	2
1401	139	255	1.1685	5.83022607182575	10.4214065423843	0.631070011290635	0.210700112906353	49	0.625081365326567	0.625081365326567	32.155599718901	2
1411	140	255	1.1577	5.77771793529309	10.4739146789169	0.683578147823292	0.835781478232921	50	0.479225430513657	0.479225430513657	32.6348251494146	2
1421	141	255	1.1499	5.73979539224173	10.5118372219683	0.721500690874658	1.31500690874658	51	-0.352153397920121	0.352153397920121	32.9869785473348	2
1431	142	255	1.1592	5.78501073203374	10.4666218821763	0.676285351082646	0.962853510826457	52	-0.707069505964898	0.707069505964898	33.6940480532996	2
1441	143	255	1.1758	5.86571768263023	10.3859149315798	0.595578400486156	0.255784004861559	53	-0.016684747850364	0.016684747850364	33.71073280115	2
1451	144	255	1.1782	5.87738615741527	10.3742464567948	0.58390992570112	0.239099257011195	54	0.406297463107175	0.406297463107175	34.1170302642572	2
1461	145	255	1.1719	5.84675641110455	10.4048762031055	0.614539672011837	0.64539672011837	55	0.124309322468827	0.124309322468827	34.241339586726	2
1471	146	255	1.1714	5.84432547885767	10.4073071353524	0.61697060425872	0.769706042587197	56	0.527844075451276	0.527844075451276	34.7691836621773	2
1481	147	255	1.1626	5.80154107131254	10.4500915428975	0.659755011803847	1.29755011803847	57	-0.254916108044811	0.254916108044811	35.0240997702221	2
1491	148	255	1.1699	5.83703268211702	10.414599932093	0.624263400999366	1.04263400999366	58	0.0270720325935359	0.0270720325935359	35.0511718028156	2
1501	149	255	1.1714	5.84432547885767	10.4073071353524	0.61697060425872	1.0697060425872	59	0.12430932246881	0.12430932246881	35.1754811252844	2
1511	150	255	1.1709	5.84189454661078	10.4097380675992	0.619401536505601	1.19401536505601	60	0.00276271012470852	0.00276271012470852	35.1782438354092	2
1521	151	255	1.1729	5.85161827559831	10.4000143386117	0.609677807518072	1.19677807518072	61	-0.0166847478503462	0.0166847478503462	35.1949285832595	2
1531	152	255	1.1753	5.86328675038335	10.3883458638267	0.598009332733037	1.18009332733037	62	0.430606785575984	0.430606785575984	35.6255353688355	2
1541	153	255	1.1685	5.83022607182575	10.4214065423843	0.631070011290635	1.61070011290635	63	-0.0896127152568105	0.0896127152568105	35.7151480840923	2
1551	154	255	1.1724	5.84918734335143	10.4024452708586	0.612108739764954	1.52108739764954	64	-0.113922037725638	0.113922037725638	35.8290701218179	2
1561	155	255	1.1768	5.870579547124	10.381053067086	0.59071653599239	1.4071653599239	65	-0.322982210957521	0.322982210957521	36.1520523327755	2
1571	156	255	1.1855	5.91287776821975	10.3387548459903	0.548418314896638	1.08418314896638	66	-0.449390687795395	0.449390687795395	36.6014430205708	2
1581	157	255	1.1968	5.96781683699929	10.2838157772107	0.493479246117099	0.634792461170989	67	-0.206297463107157	0.206297463107157	36.807740483678	2
1591	158	255	1.2031	5.99844658331	10.2531860309	0.462849499806383	0.428494998063833	68	-0.113922037725638	0.113922037725638	36.9216625214036	2
1601	159	255	1.2075	6.01983878708257	10.2317938271275	0.441457296033819	0.314572960338194	69	-0.0409940703191736	0.0409940703191736	36.9626565917228	2
1611	160	255	1.2104	6.03393819411448	10.2176944200955	0.427357889001902	0.273578890019021	70	0.0513813550623454	0.0513813550623454	37.0140379467852	2
1621	161	255	1.2114	6.03880005860825	10.2128325556018	0.422496024508137	0.324960245081366	71	-0.162540682663292	0.162540682663292	37.1765786294485	2
1631	162	255	1.2168	6.06505412687458	10.1865784873354	0.396241956241807	0.162419562418074	72	0.240994070319192	0.240994070319192	37.4175726997676	2
1641	163	255	1.2139	6.05095471984266	10.2006778943674	0.410341363273727	0.403413632737265	73	0.148618644937637	0.148618644937637	37.5661913447053	2
1651	164	255	1.2129	6.0460928553489	10.2055397588611	0.41520322776749	0.552032277674902	74	0.882760183496087	0.882760183496087	38.4489515282014	2
1661	165	255	1.1968	5.96781683699929	10.2838157772107	0.493479246117099	1.43479246117099	75	0.576462720388931	0.576462720388931	39.0254142485903	2
1671	166	255	1.187	5.92017056496039	10.3314620492496	0.541125518155992	2.01125518155992	76	0.785522893620796	0.785522893620796	39.8109371422111	2
1681	167	255	1.1729	5.85161827559831	10.4000143386117	0.609677807518072	2.79677807518072	77	0.527844075451294	0.527844075451294	40.3387812176624	2
1691	168	255	1.1641	5.80883386805319	10.4427987461568	0.652462215063201	3.32462215063201	78	0.12430932246881	0.12430932246881	40.4630905401312	2
1701	169	255	1.1636	5.8064029358063	10.4452296784037	0.654893147310082	3.44893147310082	79	-0.0409940703191736	0.0409940703191736	40.5040846104504	2
1711	170	255	1.1665	5.82050234283822	10.4311302713718	0.640793740278164	3.40793740278164	80	-0.327844075451276	0.327844075451276	40.8319286859017	2
1721	171	255	1.1753	5.86328675038335	10.3883458638267	0.598009332733037	3.08009332733037	81	-0.303534752982467	0.303534752982467	41.1354634388841	2
1731	172	255	1.1836	5.90364022568159	10.3479923885284	0.55765585743479	2.7765585743479	82	0.148618644937655	0.148618644937655	41.2840820838218	2
1741	173	255	1.1826	5.89877836118783	10.3528542530222	0.562517721928556	2.92517721928556	83	-0.376462720388913	0.376462720388913	41.6605448042107	2
1751	174	255	1.1924	5.94642463322672	10.3052079809833	0.514871449889664	2.54871449889664	84	-0.44452882330164	0.44452882330164	42.1050736275123	2
1761	175	255	1.2036	6.00087751555689	10.2507550986531	0.460418567559501	2.10418567559501	85	-0.303534752982448	0.303534752982448	42.4086083804948	2
1771	176	255	1.2119	6.04123099085513	10.2104016233549	0.420065092261256	1.80065092261256	86	-0.279225430513639	0.279225430513639	42.6878338110084	2
1781	177	255	1.2197	6.07915353390649	10.1724790803035	0.382142549209892	1.52142549209892	87	-0.113922037725638	0.113922037725638	42.801755848734	2
1791	178	255	1.2241	6.10054573767906	10.151086876531	0.360750345437328	1.40750345437328	88	-0.327844075451293	0.327844075451293	43.1295999241853	2
1801	179	255	1.2329	6.14333014522419	10.1083024689858	0.317965937892199	1.07965937892199	89	-0.279225430513621	0.279225430513621	43.408825354699	2
1811	180	255	1.2407	6.18125268827555	10.0703799259345	0.280043394840837	0.800433948408365	90	-0.162540682663292	0.162540682663292	43.5713660373623	2
1821	181	255	1.2461	6.20750675654188	10.0441258576681	0.253789326574507	0.637893265745073	91	0.00762457461848109	0.00762457461848109	43.5789906119807	2
1831	182	255	1.248	6.21674429908003	10.03488831513	0.244551784036355	0.645517840363554	92	-0.0458559348129287	0.0458559348129287	43.6248465467937	2
1841	183	255	1.251	6.23132989256132	10.0203027216487	0.229966190555063	0.599661905550625	93	-0.138231360194465	0.138231360194465	43.7630779069881	2
1851	184	255	1.2559	6.25515302858077	9.99647958562925	0.206143054535616	0.46143054535616	94	0.0805525420249453	0.0805525420249453	43.8436304490131	2
1861	185	255	1.2563	6.25709777437828	9.99453483983175	0.204198308738111	0.541983087381105	95	0.28961271525681	0.28961271525681	44.1332431642699	2
1871	186	255	1.2524	6.23813650285259	10.0134961113574	0.223159580263792	0.831595802637916	96	0.0513813550623454	0.0513813550623454	44.1846245193322	2
1881	187	255	1.2534	6.24299836734636	10.0086342468637	0.218297715770026	0.882977157700261	97	-0.186850005132102	0.186850005132102	44.3714745244643	2
1891	188	255	1.2593	6.27168336785957	9.97994924635045	0.189612715256816	0.696127152568159	98	-0.352153397920085	0.352153397920085	44.7236279223844	2
1901	189	255	1.2686	6.31689870765158	9.93473390655844	0.144397375464807	0.343973754648074	99	-0.0409940703191737	0.0409940703191737	44.7646219927036	2
1911	190	255	1.2715	6.3309981146835	9.92063449952652	0.13029796843289	0.3029796843289	100	0.12430932246881	0.12430932246881	44.8889313151724	2
1921	191	255	1.271	6.32856718243661	9.92306543177341	0.132728900679771	0.427289006797709	101	-0.113922037725638	0.113922037725638	45.002853352898	2
1931	192	255	1.2754	6.34995938620918	9.90167322800084	0.111336696907207	0.313366969072072	102	-0.254916108044812	0.254916108044812	45.2577694609429	2
1941	193	255	1.2827	6.38545099701366	9.86618161719636	0.075845086102726	0.0584508610272599	103	-0.614694080583378	0.614694080583378	45.8724635415262	2
1951	194	255	1.2974	6.456920405072	9.79471220913802	0.00437567804438821	-0.556243219556118	104	0.0562432195561179	0.0562432195561179	45.9287067610823	2
1961	195	255	1.2983	6.46129608311639	9.79033653109363	0	-0.5	105	0.192375425381537	0.192375425381537	46.1210821864639	2
1971	196	255	1.2964	6.45205854057823	9.79957407363179	0.00923754253815368	-0.307624574618463	106	0.814694080583378	0.814694080583378	46.9357762670473	2
1981	197	255	1.2817	6.3805891325199	9.87104348169013	0.0807069505964915	0.507069505964915	107	0.192375425381519	0.192375425381519	47.1281516924288	2
1991	198	255	1.2798	6.37135158998174	9.88028102422828	0.0899444931346434	0.699444931346434	108	0.221546612344119	0.221546612344119	47.3496983047729	2
2001	199	255	1.2773	6.35919692874733	9.89243568546269	0.102099154369055	0.920991543690553	109	0.1	0.1	47.4496983047729	2
2011	200	255	1.2773	6.35919692874733	9.89243568546269	0.102099154369055	1.02099154369055	110	NA	NA	NA	2
922	91	255	1.0913	5.45489013290713	10.8064662102904	1.26554332772691	1.75543327726906	1	-0.0215466123441188	0.0215466123441188	0.0215466123441188	3
932	92	255	1.0938	5.46704479414154	10.794311549056	1.25338866649249	1.73388666492494	2	0.1	0.1	0.121546612344119	3
942	93	255	1.0938	5.46704479414154	10.794311549056	1.25338866649249	1.83388666492494	3	0.221546612344119	0.221546612344119	0.343093224688238	3
952	94	255	1.0913	5.45489013290713	10.8064662102904	1.26554332772691	2.05543327726906	4	0.527844075451276	0.527844075451276	0.870937300139514	3
962	95	255	1.0825	5.412105725362	10.8492506178356	1.30832773527203	2.58327735272034	5	0.693147468239259	0.693147468239259	1.56408476837877	3
972	96	255	1.0703	5.35279097853807	10.9085653646595	1.36764248209596	3.2764248209596	6	0.362540682663293	0.362540682663293	1.92662545104207	3
982	97	255	1.0649	5.32653691027174	10.9348194329258	1.39389655036229	3.63896550362289	7	-0.517456790708086	0.517456790708086	2.44408224175015	3
992	98	255	1.0776	5.38828258934255	10.873073753855	1.33215087129148	3.1215087129148	8	-0.755688150902569	0.755688150902569	3.19977039265272	3
1002	99	255	1.0952	5.47385140443281	10.7875049387647	1.24658205620122	2.36582056201223	9	-0.113922037725638	0.113922037725638	3.31369243037836	3
1012	100	255	1.0996	5.49524360820537	10.7661127349922	1.22518985242866	2.2518985242866	10	-0.566075435645723	0.566075435645723	3.87976786602408	3
1022	101	255	1.1133	5.56185115176995	10.6995051914276	1.15858230886409	1.68582308864087	11	0.1	0.1	3.97976786602408	3
1032	102	255	1.1133	5.56185115176995	10.6995051914276	1.15858230886409	1.78582308864087	12	0.0513813550623454	0.0513813550623454	4.03114922108643	3
1042	103	255	1.1143	5.56671301626371	10.6946433269338	1.15372044437032	1.83720444370322	13	-0.279225430513639	0.279225430513639	4.31037465160007	3
1052	104	255	1.1221	5.60463555931508	10.6567207838825	1.11579790131896	1.55797901318958	14	-0.444528823301623	0.444528823301623	4.75490347490169	3
1062	105	255	1.1333	5.65908844164524	10.6022679015523	1.0613450189888	1.11345018988796	15	-0.113922037725638	0.113922037725638	4.86882551262733	3
1072	106	255	1.1377	5.6804806454178	10.5808756977797	1.03995281521623	0.999528152162318	16	-0.755688150902551	0.755688150902551	5.62451366352988	3
1082	107	255	1.1553	5.76604946050806	10.4953068826895	0.954384000125977	0.243840001259766	17	0.197237289875274	0.197237289875274	5.82175095340515	3
1092	108	255	1.1533	5.75632573152053	10.505030611677	0.964107729113504	0.44107729113504	18	-0.211159327600912	0.211159327600912	6.03291028100606	3
1102	109	255	1.1597	5.78744166428062	10.4739146789169	0.932991796353413	0.229917963534129	19	0.245855934812929	0.245855934812929	6.27876621581899	3
1112	110	255	1.1567	5.77285607079933	10.4885002723982	0.947577389834706	0.475773898347057	20	0.0756906775311728	0.0756906775311728	6.35445689335017	3
1122	111	255	1.1572	5.77528700304621	10.4860693401513	0.945146457587823	0.55146457587823	21	0.192375425381537	0.192375425381537	6.5468323187317	3
1132	112	255	1.1553	5.76604946050806	10.4953068826895	0.954384000125977	0.743840001259767	22	0.979997473371361	0.979997473371361	7.52682979210306	3
1142	113	255	1.1372	5.67804971317092	10.5833066300266	1.04238374746311	1.72383747463113	23	0.979997473371397	0.979997473371397	8.50682726547446	3
1152	114	255	1.1191	5.59004996583378	10.6713063773638	1.13038349480025	2.70383494800252	24	1.50021697420417	1.50021697420417	10.0070442396786	3
1162	115	255	1.0903	5.45002826841336	10.8113280747842	1.27040519222067	4.2040519222067	25	0.717456790708105	0.717456790708105	10.7245010303867	3
1172	116	255	1.0776	5.38828258934255	10.873073753855	1.33215087129148	4.9215087129148	26	0.717456790708085	0.717456790708085	11.4419578210948	3
1182	117	255	1.0649	5.32653691027174	10.9348194329258	1.39389655036229	5.63896550362289	27	-0.0896127152568109	0.0896127152568109	11.5315705363516	3
1192	118	255	1.0688	5.34549818179743	10.9158581614001	1.37493527883661	5.54935278836608	28	-0.852925440777843	0.852925440777843	12.3844959771295	3
1202	119	255	1.0884	5.44079072587521	10.8205656173223	1.27964273475882	4.69642734758823	29	-1.96629240984993	1.96629240984993	14.3507883869794	3
1212	120	255	1.1309	5.6474199668602	10.6139363763373	1.07301349377383	2.7301349377383	30	-0.561213571151986	0.561213571151986	14.9120019581314	3
1222	121	255	1.1445	5.7135413239754	10.5478150192221	1.00689213665863	2.16892136658632	31	-0.473700010264204	0.473700010264204	15.3857019683956	3
1232	122	255	1.1563	5.77091132500182	10.4904450181957	0.949522135632211	1.69522135632211	32	-0.0166847478503462	0.0166847478503462	15.4023867162459	3
1242	123	255	1.1587	5.78257979978686	10.4787765434107	0.937853660847177	1.67853660847177	33	0.1	0.1	15.5023867162459	3
1252	124	255	1.1587	5.78257979978686	10.4787765434107	0.937853660847177	1.77853660847177	34	-0.468838145770467	0.468838145770467	15.9712248620164	3
1262	125	255	1.1704	5.8394636143639	10.4218927288336	0.88096984627013	1.3096984627013	35	-0.541766113176914	0.541766113176914	16.5129909751933	3
1272	126	255	1.1836	5.90364022568159	10.357716117516	0.816793234952438	0.767932349524385	36	0.1	0.1	16.6129909751933	3
1282	127	255	1.1836	5.90364022568159	10.357716117516	0.816793234952438	0.867932349524385	37	0.148618644937655	0.148618644937655	16.761609620131	3
1292	128	255	1.1826	5.89877836118783	10.3625779820097	0.821655099446204	1.01655099446204	38	0.192375425381519	0.192375425381519	16.9539850455125	3
1302	129	255	1.1807	5.88954081864968	10.3718155245479	0.830892641984356	1.20892641984356	39	0.124309322468844	0.124309322468844	17.0782943679813	3
1312	130	255	1.1802	5.88710988640279	10.3742464567948	0.83332357423124	1.3332357423124	40	-0.585522893620813	0.585522893620813	17.6638172616022	3
1322	131	255	1.1943	5.95566217576487	10.3056941674327	0.764771284869159	0.74771284869159	41	0.406297463107157	0.406297463107157	18.0701147247093	3
1332	132	255	1.188	5.92503242945416	10.3363239137434	0.795401031179875	1.15401031179875	42	0.313922037725638	0.313922037725638	18.384036762435	3
1342	133	255	1.1836	5.90364022568159	10.357716117516	0.816793234952438	1.46793234952438	43	0.0513813550623632	0.0513813550623632	18.4354181174973	3
1352	134	255	1.1846	5.90850209017536	10.3528542530222	0.811931370458675	1.51931370458675	44	0.197237289875292	0.197237289875292	18.6326554073726	3
1362	135	255	1.1826	5.89877836118783	10.3625779820097	0.821655099446204	1.71655099446204	45	-0.279225430513621	0.279225430513621	18.9118808378862	3
1372	136	255	1.1904	5.93670090423919	10.3246554389584	0.783732556394842	1.43732556394842	46	-0.327844075451293	0.327844075451293	19.2397249133375	3
1382	137	255	1.1992	5.97948531178432	10.2818710314132	0.740948148849712	1.10948148849712	47	0.192375425381537	0.192375425381537	19.4321003387191	3
1392	138	255	1.1973	5.97024776924617	10.2911085739514	0.750185691387866	1.30185691387866	48	0.0756906775311728	0.0756906775311728	19.5077910162502	3
1402	139	255	1.1978	5.97267870149305	10.2886776417045	0.747754759140983	1.37754759140983	49	0.197237289875292	0.197237289875292	19.7050283061255	3
1412	140	255	1.1958	5.96295497250552	10.298401370692	0.757478488128513	1.57478488128513	50	0.386850005132102	0.386850005132102	20.0918783112576	3
1422	141	255	1.1899	5.93426997199231	10.3270863712052	0.786163488641723	1.96163488641723	51	0.265303392787983	0.265303392787983	20.3571817040456	3
1432	142	255	1.1865	5.91773963271351	10.343616710484	0.802693827920521	2.22693827920521	52	-0.517456790708087	0.517456790708087	20.8746384947537	3
1442	143	255	1.1992	5.97948531178432	10.2818710314132	0.740948148849712	1.70948148849712	53	0.0513813550623632	0.0513813550623632	20.9260198498161	3
1452	144	255	1.2002	5.98434717627809	10.2770091669195	0.736086284355949	1.76086284355949	54	-0.206297463107157	0.206297463107157	21.1323173129232	3
1462	145	255	1.2065	6.0149769225888	10.2463794206088	0.705456538045233	1.55456538045233	55	0.119447457975055	0.119447457975055	21.2517647708983	3
1472	146	255	1.2061	6.0130321767913	10.2483241664063	0.707401283842739	1.67401283842739	56	-0.13336949570071	0.13336949570071	21.385134266599	3
1482	147	255	1.2109	6.03636912636137	10.2249872168362	0.684064334272668	1.54064334272668	57	-0.211159327600929	0.211159327600929	21.5962935941999	3
1492	148	255	1.2173	6.06748505912146	10.1938712840761	0.652948401512575	1.32948401512575	58	0.0756906775311905	0.0756906775311905	21.6719842717311	3
1502	149	255	1.2178	6.06991599136834	10.1914403518292	0.650517469265694	1.40517469265694	59	0.221546612344101	0.221546612344101	21.8935308840752	3
1512	150	255	1.2153	6.05776133013393	10.2035950130636	0.662672130500104	1.62672130500104	60	0.0270720325935181	0.0270720325935181	21.9206029166687	3
1522	151	255	1.2168	6.06505412687458	10.196302216323	0.655379333759456	1.65379333759456	61	-0.0653033927879831	0.0653033927879831	21.9859063094567	3
1532	152	255	1.2202	6.08158446615338	10.1797718770442	0.638848994480657	1.58848994480657	62	0.192375425381536	0.192375425381536	22.1782817348382	3
1542	153	255	1.2183	6.07234692361522	10.1890094195823	0.648086537018811	1.78086537018811	63	0.172927967406447	0.172927967406447	22.3512097022447	3
1552	154	255	1.2168	6.06505412687458	10.196302216323	0.655379333759456	1.95379333759456	64	0.00276271012472629	0.00276271012472629	22.3539724123694	3
1562	155	255	1.2188	6.07477785586211	10.1865784873354	0.645655604771928	1.95655604771928	65	0.124309322468827	0.124309322468827	22.4782817348382	3
1572	156	255	1.2183	6.07234692361522	10.1890094195823	0.648086537018811	2.08086537018811	66	-0.327844075451293	0.327844075451293	22.8061258102895	3
1582	157	255	1.2271	6.11513133116035	10.1462250120372	0.605302129473682	1.75302129473682	67	-0.303534752982448	0.303534752982448	23.109660563272	3
1592	158	255	1.2354	6.1554848064586	10.105871536739	0.564948654175437	1.44948654175437	68	-0.0409940703191565	0.0409940703191565	23.1506546335911	3
1602	159	255	1.2383	6.16958421349051	10.091772129707	0.550849247143521	1.40849247143521	69	0.552153397920085	0.552153397920085	23.7028080315112	3
1612	160	255	1.229	6.1243688736985	10.136987469499	0.59606458693553	1.9606458693553	70	-0.230606785575984	0.230606785575984	23.9334148170872	3
1622	161	255	1.2358	6.1574295522561	10.1039267909414	0.563003908377931	1.73003908377931	71	0.16806610291271	0.16806610291271	24.1014809199999	3
1632	162	255	1.2344	6.15062294196483	10.1107334012327	0.569810518669202	1.89810518669202	72	-0.138231360194465	0.138231360194465	24.2397122801944	3
1642	163	255	1.2393	6.17444607798428	10.0869102652133	0.545987382649756	1.75987382649756	73	0.435468650069757	0.435468650069757	24.6751809302641	3
1652	164	255	1.2324	6.1408992129773	10.1204571302202	0.579534247656731	2.19534247656731	74	0.47922543051362	0.47922543051362	25.1544063607778	3
1662	165	255	1.2246	6.10297666992594	10.1583796732716	0.617456790708093	2.67456790708093	75	0.64452882330164	0.64452882330164	25.7989351840794	3
1672	166	255	1.2134	6.04852378759578	10.2128325556018	0.671909673038257	3.31909673038257	76	0.362540682663275	0.362540682663275	26.1614758667427	3
1682	167	255	1.208	6.02226971932945	10.2390866238681	0.698163741304585	3.68163741304585	77	0.576462720388931	0.576462720388931	26.7379385871316	3
1692	168	255	1.1982	5.97462344729056	10.286732895907	0.745810013343478	4.25810013343478	78	-0.0701652572817553	0.0701652572817553	26.8081038444134	3
1702	169	255	1.2017	5.99163997301873	10.2697163701788	0.728793487615302	4.18793487615302	79	-0.44452882330164	0.44452882330164	27.252632667715	3
1712	170	255	1.2129	6.0460928553489	10.2152634878487	0.674340605285138	3.74340605285138	80	-0.0653033927879831	0.0653033927879831	27.317936060503	3
1722	171	255	1.2163	6.06262319462769	10.1987331485699	0.65781026600634	3.6781026600634	81	-0.352153397920121	0.352153397920121	27.6700894584231	3
1732	172	255	1.2256	6.10783853441971	10.1535178087778	0.612594926214328	3.32594926214328	82	-0.138231360194447	0.138231360194447	27.8083208186176	3
1742	173	255	1.2305	6.13166167043915	10.1296946727584	0.588771790194883	3.18771790194883	83	-0.0653033927879831	0.0653033927879831	27.8736242114055	3
1752	174	255	1.2339	6.14819200971795	10.1131643334796	0.572241450916085	3.12241450916085	84	0.0513813550623454	0.0513813550623454	27.9250055664679	3
1762	175	255	1.2349	6.15305387421172	10.1083024689858	0.567379586422319	3.17379586422319	85	-0.395910178363985	0.395910178363985	28.3209157448319	3
1772	176	255	1.2451	6.20264489204811	10.0587114511494	0.517788568585921	2.77788568585921	86	0.0270720325935359	0.0270720325935359	28.3479877774254	3
1782	177	255	1.2466	6.20993768878876	10.0514186544088	0.510495771845275	2.80495771845275	87	-0.0409940703191736	0.0409940703191736	28.3889818477446	3
1792	178	255	1.2495	6.22403709582068	10.0373192473769	0.496396364813357	2.76396364813357	88	-0.138231360194447	0.138231360194447	28.527213207939	3
1802	179	255	1.2544	6.24786023184012	10.0134961113574	0.472573228793912	2.62573228793912	89	-0.731378828433742	0.731378828433742	29.2585920363728	3
1812	180	255	1.2715	6.3309981146835	9.93035822851406	0.389435345950538	1.89435345950538	90	-0.37646272038893	0.37646272038893	29.6350547567617	3
1822	181	255	1.2813	6.37864438672239	9.88271195647516	0.341789073911645	1.51789073911645	91	-0.0653033927879831	0.0653033927879831	29.7003581495497	3
1832	182	255	1.2847	6.39517472600119	9.86618161719636	0.325258734632847	1.45258734632847	92	0.0999999999999996	0.0999999999999996	29.8003581495497	3
1842	183	255	1.2847	6.39517472600119	9.86618161719636	0.325258734632847	1.55258734632847	93	0.0319338970872907	0.0319338970872907	29.832292046637	3
1852	184	255	1.2861	6.40198133629246	9.85937500690509	0.318452124341576	1.58452124341576	94	0.00276271012469076	0.00276271012469076	29.8350547567617	3
1862	185	255	1.2881	6.41170506527999	9.84965127791756	0.308728395354045	1.58728395354045	95	-0.0166847478503287	0.0166847478503287	29.851739504612	3
1872	186	255	1.2905	6.42337354006502	9.83798280313253	0.297059920569012	1.57059920569012	96	-0.235468650069757	0.235468650069757	30.0872081546817	3
1882	187	255	1.2974	6.456920405072	9.80443593812555	0.263513055562036	1.33513055562036	97	-0.254916108044811	0.254916108044811	30.3421242627266	3
1892	188	255	1.3047	6.49241201587648	9.76894432732107	0.228021444757555	1.08021444757555	98	0.00762457461848087	0.00762457461848087	30.349748837345	3
1902	189	255	1.3066	6.50164955841463	9.75970678478292	0.218783902219403	1.08783902219403	99	0.0756906775311728	0.0756906775311728	30.4254395148762	3
1912	190	255	1.3071	6.50408049066151	9.75727585253604	0.216352969972521	1.16352969972521	100	-0.327844075451293	0.327844075451293	30.7532835903275	3
1922	191	255	1.3159	6.54686489820664	9.71449144499091	0.173568562427391	0.835685624273913	101	0.192375425381537	0.192375425381537	30.945659015709	3
1932	192	255	1.314	6.53762735566849	9.72372898752906	0.182806104965545	1.02806104965545	102	0.197237289875291	0.197237289875291	31.1428963055843	3
1942	193	255	1.312	6.52790362668096	9.73345271651659	0.192529833953074	1.22529833953074	103	-0.590384758114568	0.590384758114568	31.7332810636989	3
1952	194	255	1.3262	6.59694210249242	9.66441424070513	0.123491358141617	0.634913581416173	104	0.0756906775311904	0.0756906775311904	31.8089717412301	3
1962	195	255	1.3267	6.5993730347393	9.66198330845825	0.121060425894736	0.710604258947363	105	0.0805525420249451	0.0805525420249451	31.889524283255	3
1972	196	255	1.3271	6.6013177805368	9.66003856266075	0.119115680097231	0.791156800972308	106	-0.094474579750583	0.094474579750583	31.9839988630056	3
1982	197	255	1.3311	6.62076523851186	9.64059110468569	0.0996682221221725	0.696682221221725	107	-0.279225430513639	0.279225430513639	32.2632242935193	3
1992	198	255	1.3389	6.65868778156323	9.60266856163433	0.0617456790708086	0.417456790708086	108	-0.138231360194465	0.138231360194465	32.4014556537137	3
2002	199	255	1.3438	6.68251091758267	9.57884542561488	0.0379225430513621	0.279225430513621	109	-0.279225430513621	0.279225430513621	32.6806810842273	3
2012	200	255	1.3516	6.72043346063403	9.54092288256352	0	0	110	NA	NA	NA	3
