# Supplementary material for: Assessment of crusting effects on interrill erosion by laser scanning
Source: PeerJ. 2020 Jan 31;8:e8487. doi: 10.7717/peerj.8487 (PMC6996510; doi:10.7717/peerj.8487)
Supplement: Data S1 — Each has two transects and four subplots. [file peerj-08-8487-s001.zip › raw data for uploading/cs5transectbright.txt]

x	y	z	cal	h	h2	h0mm	code	deltah	absh	cumsumh	number
312	311	255	1.2832	6.38788192926054	9.85208221016445	0.273236784549567	2.73236784549567	1	0.162540682663275	0.162540682663275	0.162540682663275	1
313	312	255	1.2778	6.36162786099421	9.87833627843077	0.299490852815895	2.89490852815895	2	0.0166847478503462	0.0166847478503462	0.179225430513621	1
314	313	255	1.2754	6.34995938620918	9.89000475321581	0.311159327600929	2.91159327600929	3	0.804306795840206	0.804306795840206	0.983532226353827	1
315	314	255	1.2568	6.25952870662516	9.98043543279983	0.40159000718495	3.7159000718495	4	-0.435468650069756	0.435468650069756	1.41900087642358	1
316	315	255	1.2637	6.29307557163213	9.94688856779285	0.368043142177974	3.28043142177974	5	-0.313922037725638	0.313922037725638	1.73292291414922	1
317	316	255	1.2681	6.3144677754047	9.92549636402029	0.346650938405411	2.96650938405411	6	0.138231360194447	0.138231360194447	1.87115427434367	1
318	317	255	1.2632	6.29064463938525	9.94931950003973	0.370474074424855	3.10474074424855	7	-0.148618644937619	0.148618644937619	2.01977291928129	1
319	318	255	1.2642	6.29550650387902	9.94445763554597	0.365612209931093	2.95612209931093	8	-0.216684747850364	0.216684747850364	2.23645766713165	1
320	319	255	1.2666	6.30717497866405	9.93278916076094	0.353943735146057	2.73943735146057	9	-0.28961271525681	0.28961271525681	2.52607038238846	1
321	320	255	1.2705	6.32613625018973	9.91382788923526	0.334982463620376	2.44982463620376	10	0.872372898752898	0.872372898752898	3.39844328114136	1
322	321	255	1.2505	6.22889896031444	10.0110651791105	0.432219753495666	3.32219753495666	11	0.279225430513657	0.279225430513657	3.67766871165502	1
323	322	255	1.2427	6.19097641726308	10.0489877221619	0.470142296547031	3.60142296547031	12	0.920991543690534	0.920991543690534	4.59866025534555	1
324	323	255	1.2217	6.08887726289402	10.151086876531	0.572241450916085	4.52241450916085	13	0.279225430513639	0.279225430513639	4.87788568585919	1
325	324	255	1.2139	6.05095471984266	10.1890094195823	0.610163993967449	4.80163993967449	14	0.138231360194465	0.138231360194465	5.01611704605366	1
326	325	255	1.209	6.02713158382321	10.2128325556018	0.633987129986895	4.93987129986895	15	-0.0270720325935354	0.0270720325935354	5.04318907864719	1
327	326	255	1.2075	6.01983878708257	10.2201253523424	0.641279926727542	4.91279926727542	16	-0.576462720388931	0.576462720388931	5.61965179903612	1
328	327	255	1.2173	6.06748505912146	10.1724790803035	0.593633654688649	4.33633654688649	17	-2.52120851789473	2.52120851789473	8.14086031693085	1
329	328	255	1.2671	6.30960591091093	9.93035822851406	0.351512802899176	1.81512802899176	18	-0.809832216089623	0.809832216089623	8.95069253302047	1
330	329	255	1.2817	6.3805891325199	9.85937500690509	0.280529581290214	1.00529581290214	19	-0.1	0.1	9.05069253302047	1
331	330	255	1.2817	6.3805891325199	9.85937500690509	0.280529581290214	0.905295812902138	20	0.561213571151968	0.561213571151968	9.61190610417244	1
332	331	255	1.2681	6.3144677754047	9.92549636402029	0.346650938405411	1.46650938405411	21	0.731378828433742	0.731378828433742	10.3432849326062	1
333	332	255	1.251	6.23132989256132	10.0086342468637	0.429788821248785	2.19788821248785	22	0.162540682663275	0.162540682663275	10.5058256152695	1
334	333	255	1.2456	6.205075824295	10.03488831513	0.456042889515112	2.36042889515112	23	-0.454916108044794	0.454916108044794	10.9607417233142	1
335	334	255	1.2529	6.24056743509948	9.99939670432551	0.420551278710633	1.90551278710633	24	-0.479225430513639	0.479225430513639	11.4399671538279	1
336	335	255	1.2607	6.27848997815084	9.96147416127415	0.382628735659269	1.42628735659269	25	-1.00430679584022	1.00430679584022	12.4442739496681	1
337	336	255	1.2793	6.36892065773486	9.87104348169013	0.292198056075247	0.421980560752466	26	-0.60077204285774	0.60077204285774	13.0450459925259	1
338	337	255	1.2896	6.41899786202063	9.82096627740435	0.242120851789473	-0.178791482105274	27	-0.333369495700693	0.333369495700693	13.3784154882265	1
339	338	255	1.2944	6.4423348115907	9.79762932783428	0.218783902219403	-0.512160977805967	28	-1.50021697420417	1.50021697420417	14.8786324624307	1
340	339	255	1.3232	6.58235650901112	9.65760763041387	0.078762204798986	-2.01237795201014	29	-0.88762204798986	0.88762204798986	15.7662545104206	1
341	340	255	1.3394	6.66111871381011	9.57884542561488	0	-2.9	30	0.352153397920085	0.352153397920085	16.1184079083407	1
342	341	255	1.3301	6.6159033740181	9.62406076540689	0.0452153397920085	-2.54784660207991	31	1.08629493647855	1.08629493647855	17.2047028448192	1
343	342	255	1.3057	6.49727388037024	9.74269025905474	0.163844833439864	-1.46155166560136	32	0.731378828433742	0.731378828433742	17.936081673253	1
344	343	255	1.2886	6.41413599752687	9.82582814189812	0.246982716283238	-0.730172837167619	33	0.425081365326567	0.425081365326567	18.3611630385795	1
345	344	255	1.2778	6.36162786099421	9.87833627843077	0.299490852815895	-0.305091471841052	34	0.15767881816952	0.15767881816952	18.518841856749	1
346	345	255	1.2725	6.33585997917726	9.90410416024773	0.325258734632847	-0.147412653671532	35	0.37646272038893	0.37646272038893	18.895304577138	1
347	346	255	1.2627	6.28821370713837	9.95175043228662	0.37290500667174	0.229050066717398	36	1.08629493647855	1.08629493647855	19.9815995136165	1
348	347	255	1.2383	6.16958421349051	10.0703799259345	0.491534500319595	1.31534500319595	37	1.01822883356583	1.01822883356583	20.9998283471824	1
349	348	255	1.2153	6.05776133013393	10.1822028092911	0.603357383676178	2.33357383676178	38	0.254916108044812	0.254916108044812	21.2547444552272	1
350	349	255	1.208	6.02226971932945	10.2176944200955	0.638848994480659	2.58848994480659	39	0.327844075451275	0.327844075451275	21.5825885306784	1
351	350	255	1.1992	5.97948531178432	10.2604788276407	0.681633402025787	2.91633402025787	40	-0.931378828433724	0.931378828433724	22.5139673591122	1
352	351	255	1.2163	6.06262319462769	10.1773409447973	0.598495519182414	1.98495519182414	41	-0.1	0.1	22.6139673591122	1
353	352	255	1.2163	6.06262319462769	10.1773409447973	0.598495519182414	1.88495519182414	42	0.0896127152568111	0.0896127152568111	22.703580074369	1
354	353	255	1.2124	6.04366192310201	10.196302216323	0.617456790708095	1.97456790708095	43	0.468838145770449	0.468838145770449	23.1724182201394	1
355	354	255	1.2007	5.98677810852497	10.2531860309	0.67434060528514	2.4434060528514	44	0.376462720388913	0.376462720388913	23.5488809405283	1
356	355	255	1.1909	5.93913183648608	10.3008323029389	0.721986877324031	2.81986877324031	45	-0.338231360194448	0.338231360194448	23.8871123007228	1
357	356	255	1.1958	5.96295497250552	10.2770091669195	0.698163741304587	2.48163741304587	46	-1.31060425894736	1.31060425894736	25.1977165596702	1
358	357	255	1.2207	6.08401539840026	10.1559487410247	0.57710331540985	1.1710331540985	47	-0.552153397920103	0.552153397920103	25.7498699575903	1
359	358	255	1.23	6.12923073819227	10.1107334012327	0.53188797561784	0.6188797561784	48	0.089612715256811	0.089612715256811	25.8394826728471	1
360	359	255	1.2261	6.11026946666659	10.1296946727584	0.550849247143521	0.708492471435211	49	-0.834141538558451	0.834141538558451	26.6736242114055	1
361	360	255	1.2412	6.18368362052243	10.0562805189026	0.477435093287676	-0.125649067123239	50	-0.289612715256811	0.289612715256811	26.9632369266623	1
362	361	255	1.2451	6.20264489204811	10.0373192473769	0.458473821761995	-0.41526178238005	51	1.25159832926654	1.25159832926654	28.2148352559289	1
363	362	255	1.2173	6.06748505912146	10.1724790803035	0.593633654688649	0.836336546886487	52	0.969610188628189	0.969610188628189	29.1844454445571	1
364	363	255	1.1953	5.96052404025864	10.2794400991663	0.700594673551468	1.80594673551468	53	1.30021697420419	1.30021697420419	30.4846624187612	1
365	364	255	1.1665	5.82050234283822	10.4194617965868	0.840616370971887	3.10616370971887	54	0.206297463107175	0.206297463107175	30.6909598818684	1
366	365	255	1.1602	5.7898725965275	10.4500915428975	0.871246117282604	3.31246117282604	55	-0.00276271012470852	0.00276271012470852	30.6937225919931	1
367	366	255	1.1582	5.78014886753997	10.459815271885	0.880969846270133	3.30969846270133	56	-0.338231360194465	0.338231360194465	31.0319539521876	1
368	367	255	1.1631	5.80397200355942	10.4359921358656	0.857146710250687	2.97146710250687	57	-2.06905511997464	2.06905511997464	33.1010090721622	1
369	368	255	1.2036	6.00087751555689	10.2390866238681	0.660241198253223	0.902411982532227	58	-1.73844833439866	1.73844833439866	34.8394574065609	1
370	369	255	1.2373	6.16472234899675	10.0752417904282	0.496396364813357	-0.836036351866428	59	-0.216684747850329	0.216684747850329	35.0561421544112	1
371	370	255	1.2397	6.17639082378178	10.0635733156432	0.484727890028324	-1.05272109971676	60	-0.411159327600947	0.411159327600947	35.4673014820122	1
372	371	255	1.2461	6.20750675654188	10.0324573828831	0.45361195726823	-1.4638804273177	61	0.779997473371397	0.779997473371397	36.2472989553836	1
373	372	255	1.228	6.11950700920474	10.1204571302202	0.541611704605369	-0.683882953946308	62	1.17867036186007	1.17867036186007	37.4259693172436	1
374	373	255	1.2017	5.99163997301873	10.2483241664063	0.669478740791376	0.494787407913765	63	0.0458559348129284	0.0458559348129284	37.4718252520566	1
375	374	255	1.1987	5.97705437953744	10.2629097598875	0.684064334272669	0.540643342726693	64	0.420219500832795	0.420219500832795	37.8920447528894	1
376	375	255	1.188	5.92503242945416	10.3149317099708	0.736086284355949	0.960862843559488	65	0.0409940703191736	0.0409940703191736	37.9330388232085	1
377	376	255	1.1851	5.91093302242224	10.3290311170027	0.750185691387866	1.00185691387866	66	-0.717456790708086	0.717456790708086	38.6504956139166	1
378	377	255	1.1978	5.97267870149305	10.2672854379319	0.688440012317058	0.284400123170575	67	-0.620219500832813	0.620219500832813	39.2707151147494	1
379	378	255	1.2085	6.02470065157633	10.2152634878487	0.636418062233776	-0.335819377662238	68	-1.16961018862819	1.16961018862819	40.4403253033776	1
380	379	255	1.2305	6.13166167043915	10.1083024689858	0.529457043370957	-1.50542956629043	69	0.896682221221725	0.896682221221725	41.3370075245993	1
381	380	255	1.21	6.03199344831698	10.207970691108	0.62912526549313	-0.608747345068702	70	0.68762204798986	0.68762204798986	42.0246295725892	1
382	381	255	1.1938	5.95323124351799	10.286732895907	0.707887470292116	0.0788747029211578	71	0.371600855895159	0.371600855895159	42.3962304284844	1
383	382	255	1.1841	5.90607115792848	10.3338929814965	0.755047555881632	0.450475558816317	72	-0.381988140638347	0.381988140638347	42.7782185691227	1
384	383	255	1.1899	5.93426997199231	10.3056941674327	0.726848741817797	0.0684874181779693	73	-0.1	0.1	42.8782185691227	1
385	384	255	1.1899	5.93426997199231	10.3056941674327	0.726848741817797	-0.0315125818220308	74	0.468838145770449	0.468838145770449	43.3470567148932	1
386	385	255	1.1782	5.87738615741527	10.3625779820097	0.783732556394842	0.437325563948419	75	0.541766113176914	0.541766113176914	43.8888228280701	1
387	386	255	1.165	5.81320954609757	10.4267545933274	0.847909167712533	0.979091677125332	76	1.06198561400974	1.06198561400974	44.9508084420798	1
388	387	255	1.1411	5.6970109846966	10.5429531547284	0.964107729113508	2.04107729113508	77	0.609832216089605	0.609832216089605	45.5606406581694	1
389	388	255	1.1265	5.62602776308764	10.6139363763373	1.03509095072247	2.65090950722468	78	0.211159327600929	0.211159327600929	45.7717999857704	1
390	389	255	1.1201	5.59491183032755	10.6450523090974	1.06620688348256	2.86206883482561	79	-0.766075435645723	0.766075435645723	46.5378754214161	1
391	390	255	1.1338	5.66151937389212	10.5784447655329	0.999599339917989	2.09599339917989	80	-2.59413648530123	2.59413648530123	49.1320119067173	1
392	391	255	1.1851	5.91093302242224	10.3290311170027	0.750185691387866	-0.498143086121339	81	-0.907069505964897	0.907069505964897	50.0390814126822	1
393	392	255	1.2017	5.99163997301873	10.2483241664063	0.669478740791376	-1.40521259208624	82	0.162540682663292	0.162540682663292	50.2016220953455	1
394	393	255	1.1963	5.9653859047524	10.2745782346726	0.695732809057706	-1.24267190942294	83	-0.265303392788019	0.265303392788019	50.4669254881335	1
395	394	255	1.1997	5.9819162440312	10.2580478953938	0.679202469778904	-1.50797530221096	84	0.590384758114569	0.590384758114569	51.0573102462481	1
396	395	255	1.1855	5.91287776821975	10.3270863712052	0.748240945590361	-0.917590544096393	85	0.420219500832795	0.420219500832795	51.4775297470809	1
397	396	255	1.1748	5.86085581813647	10.3791083212885	0.80026289567364	-0.497371043263598	86	0.517456790708104	0.517456790708104	51.994986537789	1
398	397	255	1.1621	5.79911013906566	10.4408540003593	0.862008574744451	0.020085747444506	87	1.25159832926654	1.25159832926654	53.2465848670555	1
399	398	255	1.1343	5.663950306139	10.576013833286	0.997168407671104	1.27168407671104	88	1.08629493647855	1.08629493647855	54.3328798035341	1
400	399	255	1.1099	5.54532081249115	10.6946433269338	1.11579790131896	2.3579790131896	89	0.473700010264204	0.473700010264204	54.8065798137983	1
401	400	255	1.0981	5.48795081146473	10.7520133279603	1.17316790234538	2.8316790234538	90	-0.717456790708086	0.717456790708086	55.5240366045064	1
402	401	255	1.1108	5.54969649053554	10.6902676488895	1.11142222327457	2.11422223274571	91	-0.41115932760093	0.41115932760093	55.9351959321073	1
403	402	255	1.1172	5.58081242329563	10.6591517161294	1.08030629051448	1.70306290514478	92	-0.338231360194465	0.338231360194465	56.2734272923018	1
404	403	255	1.1221	5.60463555931508	10.6353285801099	1.05648315449503	1.36483154495032	93	-1.23767629154088	1.23767629154088	57.5111035838426	1
405	404	255	1.1455	5.71840318846917	10.5215609509558	0.942715525340944	0.127155253409438	94	0.799444931346416	0.799444931346416	58.310548515189	1
406	405	255	1.127	5.62845869533452	10.6115054440905	1.03266001847559	0.926600184755854	95	-0.143756780443864	0.143756780443864	58.4543052956329	1
407	406	255	1.1279	5.63283437337891	10.6071297660461	1.0282843404312	0.782843404311989	96	2.27258987295707	2.27258987295707	60.72689516859	1
408	407	255	1.0791	5.3955753860832	10.8443887533418	1.26554332772691	3.05543327726906	97	0.254916108044811	0.254916108044811	60.9818112766348	1
409	408	255	1.0718	5.36008377527872	10.8798803641463	1.30103493853139	3.31034938531387	98	-0.1	0.1	61.0818112766348	1
410	409	255	1.0718	5.36008377527872	10.8798803641463	1.30103493853139	3.21034938531387	99	-0.265303392787983	0.265303392787983	61.3471146694228	1
411	410	255	1.0752	5.37661411455752	10.8633500248675	1.28450459925259	2.94504599252589	100	-0.693147468239259	0.693147468239259	62.040262137662	1
412	411	255	1.0874	5.43592886138145	10.8040352780435	1.22518985242866	2.25189852428663	101	0.420219500832795	0.420219500832795	62.4604816384948	1
413	412	255	1.0767	5.38390691129817	10.8560572281268	1.27721180251194	2.67211802511943	102	-0.0270720325935359	0.0270720325935359	62.4875536710884	1
414	413	255	1.0752	5.37661411455752	10.8633500248675	1.28450459925259	2.64504599252589	103	0.65845086102726	0.65845086102726	63.1460045321156	1
415	414	255	1.0596	5.30076902845479	10.9391951109702	1.36034968535531	3.30349685355315	104	0.493147468239277	0.493147468239277	63.6391520003549	1
416	415	255	1.0474	5.24145428163087	10.9985098577941	1.41966443217924	3.79664432179243	105	0.731378828433742	0.731378828433742	64.3705308287886	1
417	416	255	1.0303	5.15831639878749	11.0816477406375	1.50280231502262	4.52802315022617	106	0.731378828433724	0.731378828433724	65.1019096572224	1
418	417	255	1.0132	5.07517851594412	11.1647856234809	1.58594019786599	5.25940197865989	107	-0.955688150902552	0.955688150902552	66.0575978081249	1
419	418	255	1.0308	5.16074733103437	11.0792168083906	1.50037138277573	4.30371382775734	108	-1.92806104965547	1.92806104965547	67.9856588577804	1
420	419	255	1.0684	5.34355343599992	10.8964107034251	1.31756527781019	2.37565277810187	109	-0.717456790708086	0.717456790708086	68.7031156484885	1
421	420	255	1.0811	5.40529911507073	10.8346650243543	1.25581959873938	1.65819598739379	110	NA	NA	NA	1
3121	311	255	1.3096	6.51623515189593	9.7353974623141	0.0875135608877606	0.875135608877606	1	-0.0513813550623631	0.0513813550623631	0.0513813550623631	2
3131	312	255	1.3086	6.51137328740216	9.74025932680786	0.0923754253815243	0.823754253815243	2	0.400772042857758	0.400772042857758	0.452153397920121	2
3141	313	255	1.2983	6.46129608311639	9.79033653109363	0.1424526296673	1.224526296673	3	0.322982210957503	0.322982210957503	0.775135608877624	2
3151	314	255	1.2896	6.41899786202063	9.83263475218939	0.18475085076305	1.5475085076305	4	1.30507883869796	1.30507883869796	2.08021444757559	2
3161	315	255	1.2607	6.27848997815084	9.97314263605918	0.325258734632847	2.85258734632847	5	0.230606785575984	0.230606785575984	2.31082123315157	2
3171	316	255	1.2539	6.24542929959324	10.0062033146168	0.358319413190445	3.08319413190445	6	-0.338231360194448	0.338231360194448	2.64905259334602	2
3181	317	255	1.2588	6.26925243561269	9.98238017859734	0.334496277171001	2.74496277171	7	-0.0270720325935536	0.0270720325935536	2.67612462593957	2
3191	318	255	1.2573	6.26195963887204	9.98967297533798	0.341789073911645	2.71789073911645	8	0.0653033927880009	0.0653033927880009	2.74142801872757	2
3201	319	255	1.2539	6.24542929959324	10.0062033146168	0.358319413190445	2.78319413190445	9	-0.197237289875291	0.197237289875291	2.93866530860287	2
3211	320	255	1.2559	6.25515302858077	9.99647958562925	0.348595684202916	2.58595684202916	10	0.0701652572817553	0.0701652572817553	3.00883056588462	2
3221	321	255	1.2524	6.23813650285259	10.0134961113574	0.365612209931092	2.65612209931092	11	-0.148618644937654	0.148618644937654	3.15744921082227	2
3231	322	255	1.2534	6.24299836734636	10.0086342468637	0.360750345437326	2.50750345437326	12	-0.60077204285774	0.60077204285774	3.75822125368002	2
3241	323	255	1.2637	6.29307557163213	9.95855704257789	0.310673141151552	1.90673141151552	13	-0.313922037725638	0.313922037725638	4.07214329140565	2
3251	324	255	1.2681	6.3144677754047	9.93716483880532	0.289280937378988	1.59280937378988	14	-0.216684747850346	0.216684747850346	4.288828039256	2
3261	325	255	1.2705	6.32613625018973	9.92549636402029	0.277612462593954	1.37612462593954	15	-0.240994070319174	0.240994070319174	4.52982210957517	2
3271	326	255	1.2734	6.34023565722165	9.91139695698837	0.263513055562036	1.13513055562036	16	-0.576462720388913	0.576462720388913	5.10628482996409	2
3281	327	255	1.2832	6.38788192926054	9.86375068494948	0.215866783523145	0.558667835231451	17	0.138231360194447	0.138231360194447	5.24451619015853	2
3291	328	255	1.2783	6.3640587932411	9.88757382096892	0.23968991954259	0.696899195425899	18	0.327844075451276	0.327844075451276	5.57236026560981	2
3301	329	255	1.2695	6.32127438569597	9.93035822851405	0.282474327087717	1.02474327087717	19	0.157678818169538	0.157678818169538	5.73003908377935	2
3311	330	255	1.2642	6.29550650387902	9.95612611033101	0.308242208904671	1.18242208904671	20	-0.265303392788001	0.265303392788001	5.99534247656735	2
3321	331	255	1.2676	6.31203684315781	9.93959577105221	0.291711869625871	0.917118696258711	21	0.40077204285774	0.40077204285774	6.39611451942509	2
3331	332	255	1.2573	6.26195963887204	9.98967297533798	0.341789073911645	1.31789073911645	22	-0.882760183496087	0.882760183496087	7.27887470292118	2
3341	333	255	1.2734	6.34023565722165	9.91139695698837	0.263513055562036	0.435130555620364	23	-0.576462720388913	0.576462720388913	7.85533742331009	2
3351	334	255	1.2832	6.38788192926054	9.86375068494948	0.215866783523145	-0.141332164768549	24	-0.766075435645759	0.766075435645759	8.62141285895585	2
3361	335	255	1.2969	6.45448947282512	9.7971431413849	0.149259239958569	-0.907407600414307	25	0.400772042857758	0.400772042857758	9.0221849018136	2
3371	336	255	1.2866	6.40441226853934	9.84722034567068	0.199336444244345	-0.50663555755655	26	-0.649390687795395	0.649390687795395	9.671575589609	2
3381	337	255	1.2979	6.45935133731888	9.79228127689114	0.144397375464806	-1.15602624535194	27	-1.28629493647854	1.28629493647854	10.9578705260875	2
3391	338	255	1.3223	6.57798083096673	9.67365178324329	0.025767881816952	-2.44232118183048	28	-0.35767881816952	0.35767881816952	11.3155493442571	2
3401	339	255	1.3276	6.60374871278369	9.64788390142633	0	-2.8	29	0.371600855895158	0.371600855895158	11.6871502001522	2
3411	340	255	1.3179	6.55658862719417	9.69504398701585	0.0471600855895158	-2.42839914410484	30	0.731378828433742	0.731378828433742	12.418529028586	2
3421	341	255	1.3008	6.4734507443508	9.77818186985922	0.13029796843289	-1.6970203156711	31	0.444528823301604	0.444528823301604	12.8630578518876	2
3431	342	255	1.2896	6.41899786202063	9.83263475218939	0.18475085076305	-1.2524914923695	32	0.0458559348129461	0.0458559348129461	12.9089137867005	2
3441	343	255	1.2866	6.40441226853934	9.84722034567068	0.199336444244345	-1.20663555755655	33	0.609832216089623	0.609832216089623	13.5187460027901	2
3451	344	255	1.272	6.33342904693038	9.91820356727964	0.270319665853307	-0.596803341466927	34	0.945300866159362	0.945300866159362	14.4640468689495	2
3461	345	255	1.2505	6.22889896031444	10.0227336538956	0.374849752469244	0.348497524692435	35	1.61137630180512	1.61137630180512	16.0754231707546	2
3471	346	255	1.2153	6.05776133013393	10.1938712840761	0.545987382649756	1.95987382649756	36	1.13491358141619	1.13491358141619	17.2103367521708	2
3481	347	255	1.1899	5.93426997199231	10.3173626422177	0.669478740791375	3.09478740791375	37	0.0409940703191731	0.0409940703191731	17.25133082249	2
3491	348	255	1.187	5.92017056496039	10.3314620492496	0.683578147823292	3.13578147823292	38	-0.503534752982466	0.503534752982466	17.7548655754724	2
3501	349	255	1.1953	5.96052404025864	10.2911085739514	0.643224672525045	2.63224672525045	39	-0.430606785575967	0.430606785575967	18.1854723610484	2
3511	350	255	1.2021	5.99358471881624	10.2580478953938	0.610163993967449	2.20163993967449	40	-0.625081365326585	0.625081365326585	18.810553726375	2
3521	351	255	1.2129	6.0460928553489	10.2055397588611	0.55765585743479	1.5765585743479	41	-0.362540682663275	0.362540682663275	19.1730944090383	2
3531	352	255	1.2183	6.07234692361522	10.1792856905948	0.531401789168463	1.21401789168463	42	-0.124309322468827	0.124309322468827	19.2974037315071	2
3541	353	255	1.2188	6.07477785586211	10.1768547583479	0.52897085692158	1.0897085692158	43	-0.595910178363985	0.595910178363985	19.8933139098711	2
3551	354	255	1.229	6.1243688736985	10.1272637405115	0.479379839085182	0.493798390851816	44	-0.362540682663275	0.362540682663275	20.2558545925344	2
3561	355	255	1.2344	6.15062294196483	10.1010096722452	0.453125770818854	0.131257708188541	45	-0.00276271012470852	0.00276271012470852	20.2586173026591	2
3571	356	255	1.2324	6.1408992129773	10.1107334012327	0.462849499806383	0.128494998063832	46	-0.313922037725638	0.313922037725638	20.5725393403847	2
3581	357	255	1.2368	6.16229141674987	10.0893411974602	0.441457296033819	-0.185427039661806	47	-0.172927967406464	0.172927967406464	20.7454673077912	2
3591	358	255	1.2383	6.16958421349051	10.0820484007195	0.434164499293173	-0.35835500706827	48	0.848063576284071	0.848063576284071	21.5935308840752	2
3601	359	255	1.2188	6.07477785586211	10.1768547583479	0.52897085692158	0.489708569215801	49	0.663312725521032	0.663312725521032	22.2568436095963	2
3611	360	255	1.2031	5.99844658331	10.2531860309	0.605302129473683	1.15302129473683	50	0.585522893620796	0.585522893620796	22.8423665032171	2
3621	361	255	1.189	5.92989429394792	10.3217383202621	0.673854418835763	1.73854418835763	51	0.663312725521032	0.663312725521032	23.5056792287381	2
3631	362	255	1.1733	5.85356302139582	10.3980695928142	0.750185691387866	2.40185691387866	52	0.206297463107175	0.206297463107175	23.7119766918453	2
3641	363	255	1.167	5.8229332750851	10.4286993391249	0.780815437698584	2.60815437698584	53	0.352153397920085	0.352153397920085	24.0641300897654	2
3651	364	255	1.1577	5.77771793529309	10.4739146789169	0.826030777490592	2.96030777490592	54	0.206297463107175	0.206297463107175	24.2704275528725	2
3661	365	255	1.1514	5.74708818898238	10.5045444252276	0.85666052380131	3.1666052380131	55	-0.265303392788001	0.265303392788001	24.5357309456605	2
3671	366	255	1.1548	5.76361852826118	10.4880140859488	0.84013018452251	2.90130184522509	56	-0.503534752982449	0.503534752982449	25.039265698643	2
3681	367	255	1.1631	5.80397200355942	10.4476606106506	0.799776709224265	2.39776709224265	57	-0.406297463107175	0.406297463107175	25.4455631617502	2
3691	368	255	1.1694	5.83460174987014	10.4170308643399	0.769146962913547	1.99146962913547	58	-2.1419830873811	2.1419830873811	27.5875462491313	2
3701	369	255	1.2114	6.03880005860825	10.2128325556018	0.564948654175437	-0.150513458245632	59	-0.362540682663293	0.362540682663293	27.9500869317946	2
3711	370	255	1.2168	6.06505412687458	10.1865784873354	0.538694585909107	-0.513054140908925	60	0.352153397920121	0.352153397920121	28.3022403297147	2
3721	371	255	1.2075	6.01983878708257	10.2317938271275	0.58390992570112	-0.160900742988804	61	0.254916108044811	0.254916108044811	28.5571564377595	2
3731	372	255	1.2002	5.98434717627809	10.2672854379319	0.619401536505601	0.0940153650560072	62	-0.406297463107157	0.406297463107157	28.9634539008666	2
3741	373	255	1.2065	6.0149769225888	10.2366556916212	0.588771790194885	-0.31228209805115	63	0.0409940703191558	0.0409940703191558	29.0044479711858	2
3751	374	255	1.2036	6.00087751555689	10.2507550986531	0.602871197226801	-0.271288027731994	64	-0.197237289875292	0.197237289875292	29.2016852610611	2
3761	375	255	1.2056	6.01060124454441	10.2410313696656	0.593147468239271	-0.468525317607286	65	-0.0756906775311728	0.0756906775311728	29.2773759385923	2
3771	376	255	1.2051	6.00817031229753	10.2434623019125	0.595578400486154	-0.544215995138458	66	0.186850005132102	0.186850005132102	29.4642259437244	2
3781	377	255	1.1992	5.97948531178432	10.2721473024257	0.624263400999364	-0.357365990006356	67	0.162540682663292	0.162540682663292	29.6267666263877	2
3791	378	255	1.1938	5.95323124351799	10.298401370692	0.650517469265694	-0.194825307343064	68	0.0896127152568105	0.0896127152568105	29.7163793416445	2
3801	379	255	1.1899	5.93426997199231	10.3173626422177	0.669478740791375	-0.105212592086253	69	0.0653033927879831	0.0653033927879831	29.7816827344325	2
3811	380	255	1.1865	5.91773963271351	10.3338929814965	0.686009080070173	-0.0399091992982703	70	0.157678818169538	0.157678818169538	29.939361552602	2
3821	381	255	1.1812	5.89197175089656	10.3596608633135	0.711776961887127	0.117769618871267	71	0.235468650069758	0.235468650069758	30.1748302026717	2
3831	382	255	1.1743	5.85842488588958	10.3932077283204	0.745323826894102	0.353238268941025	72	-0.289612715256828	0.289612715256828	30.4644429179286	2
3841	383	255	1.1782	5.87738615741527	10.3742464567948	0.72636255536842	0.0636255536841968	73	0.15767881816952	0.15767881816952	30.6221217360981	2
3851	384	255	1.1729	5.85161827559831	10.4000143386117	0.752130437185372	0.221304371853717	74	0.425081365326567	0.425081365326567	31.0472031014247	2
3861	385	255	1.1621	5.79911013906566	10.4525224751444	0.804638573718028	0.646385737180284	75	0.352153397920103	0.352153397920103	31.3993564993448	2
3871	386	255	1.1528	5.75389479927365	10.4977378149364	0.849853913510039	0.998539135100387	76	0.181988140638347	0.181988140638347	31.5813446399831	2
3881	387	255	1.147	5.72569598520981	10.5259366290002	0.878052727573873	1.18052727573873	77	-0.595910178363985	0.595910178363985	32.1772548183471	2
3891	388	255	1.1572	5.77528700304621	10.4763456111638	0.828461709737475	0.584617097374749	78	-0.386850005132102	0.386850005132102	32.5641048234792	2
3901	389	255	1.1631	5.80397200355942	10.4476606106506	0.799776709224265	0.197767092242647	79	0.0653033927880009	0.0653033927880009	32.6294082162672	2
3911	390	255	1.1597	5.78744166428062	10.4641909499294	0.816307048503065	0.263070485030648	80	0.186850005132102	0.186850005132102	32.8162582213993	2
3921	391	255	1.1538	5.75875666376741	10.4928759504426	0.844992049016275	0.44992049016275	81	-0.454916108044812	0.454916108044812	33.2711743294441	2
3931	392	255	1.1611	5.79424827457189	10.4573843396381	0.809500438211794	-0.00499561788206204	82	-0.056243219556118	0.056243219556118	33.3274175490002	2
3941	393	255	1.1602	5.7898725965275	10.4617600176825	0.813876116256182	-0.06123883743818	83	0.303534752982448	0.303534752982448	33.6309523019827	2
3951	394	255	1.1519	5.74951912122926	10.5021134929808	0.854229591554427	0.242295915544268	84	-0.693147468239258	0.693147468239258	34.3240997702219	2
3961	395	255	1.1641	5.80883386805319	10.4427987461568	0.794914844730501	-0.45085155269499	85	0.235468650069739	0.235468650069739	34.5595684202917	2
3971	396	255	1.1572	5.77528700304621	10.4763456111638	0.828461709737475	-0.215382902625251	86	-0.172927967406464	0.172927967406464	34.7324963876981	2
3981	397	255	1.1587	5.78257979978686	10.4690528144232	0.821168912996828	-0.388310870031715	87	0.59038475811455	0.59038475811455	35.3228811458127	2
3991	398	255	1.1445	5.7135413239754	10.5380912902346	0.890207388808284	0.202073888082835	88	1.13491358141621	1.13491358141621	36.4577947272289	2
4001	399	255	1.1191	5.59004996583378	10.6615826483762	1.0136987469499	1.33698746949904	89	1.08629493647854	1.08629493647854	37.5440896637074	2
4011	400	255	1.0947	5.47142047218593	10.7802121420241	1.13232824059776	2.42328240597758	90	0.395910178363986	0.395910178363986	37.9399998420714	2
4021	401	255	1.0845	5.42182945434953	10.8298031598605	1.18191925843416	2.81919258434156	91	0.113922037725637	0.113922037725637	38.0539218797971	2
4031	402	255	1.0801	5.40043725057697	10.8511953636331	1.20331146220672	2.9331146220672	92	-0.35767881816952	0.35767881816952	38.4116006979666	2
4041	403	255	1.0854	5.42620513239392	10.8254274818161	1.17754358038977	2.57543580389768	93	-0.508396617476222	0.508396617476222	38.9199973154428	2
4051	404	255	1.0938	5.46704479414154	10.7845878200685	1.13670391864215	2.06703918642146	94	0.0458559348129288	0.0458559348129288	38.9658532502557	2
4061	405	255	1.0908	5.45245920066025	10.7991734135498	1.15128951212344	2.11289512123439	95	-0.172927967406465	0.172927967406465	39.1387812176622	2
4071	406	255	1.0923	5.45975199740089	10.7918806168091	1.14399671538279	1.93996715382793	96	0.113922037725639	0.113922037725639	39.2527032553878	2
4081	407	255	1.0879	5.43835979362833	10.8132728205817	1.16538891915536	2.05388919155356	97	0.254916108044811	0.254916108044811	39.5076193634326	2
4091	408	255	1.0806	5.40286818282385	10.8487644313862	1.20088052995984	2.30880529959838	98	0.517456790708104	0.517456790708104	40.0250761541407	2
4101	409	255	1.0679	5.34112250375304	10.910510110457	1.26262620903065	2.82626209030648	99	0.279225430513621	0.279225430513621	40.3043015846544	2
4111	410	255	1.0601	5.30319996070167	10.9484326535083	1.30054875208201	3.1054875208201	100	-0.00276271012469076	0.00276271012469076	40.3070642947791	2
4121	411	255	1.0581	5.29347623171415	10.9581563824959	1.31027248106954	3.10272481069541	101	0.395910178363967	0.395910178363967	40.702974473143	2
4131	412	255	1.0479	5.24388521387775	11.0077474003323	1.35986349890594	3.49863498905938	102	0.517456790708104	0.517456790708104	41.2204312638511	2
4141	413	255	1.0352	5.18213953480694	11.0694930794031	1.42160917797675	4.01609177976748	103	0.0458559348129457	0.0458559348129457	41.2662871986641	2
4151	414	255	1.0322	5.16755394132564	11.0840786728844	1.43619477145804	4.06194771458043	104	-0.172927967406482	0.172927967406482	41.4392151660706	2
4161	415	255	1.0337	5.17484673806629	11.0767858761437	1.42890197471739	3.88901974717395	105	-0.265303392788001	0.265303392788001	41.7045185588586	2
4171	416	255	1.0371	5.19137707734509	11.0602555368649	1.41237163543859	3.62371635438594	106	0.279225430513639	0.279225430513639	41.9837439893722	2
4181	417	255	1.0293	5.15345453429373	11.0981780799163	1.45029417848996	3.90294178489958	107	-0.172927967406464	0.172927967406464	42.1566719567787	2
4191	418	255	1.0308	5.16074733103437	11.0908852831756	1.44300138174931	3.73001381749312	108	-0.289612715256811	0.289612715256811	42.4462846720355	2
4201	419	255	1.0347	5.17970860256006	11.07192401165	1.42404011022363	3.44040110223631	109	-0.0270720325935359	0.0270720325935359	42.473356704629	2
4211	420	255	1.0332	5.17241580581941	11.0792168083906	1.43133290696428	3.41332906964277	110	NA	NA	NA	2
3122	311	255	1.333	6.63000278105002	9.63135356214754	0	0	1	0.230606785575984	0.230606785575984	0.230606785575984	3
3132	312	255	1.3262	6.59694210249242	9.66441424070513	0.0330606785575984	0.230606785575984	2	-0.192375425381519	0.192375425381519	0.422982210957503	3
3142	313	255	1.3281	6.60617964503057	9.65517669816698	0.0238231360194465	0.0382313601944652	3	0.254916108044812	0.254916108044812	0.677898319002315	3
3152	314	255	1.3208	6.57068803422609	9.69066830897146	0.0593147468239277	0.293147468239277	4	0.113922037725638	0.113922037725638	0.791820356727953	3
3162	315	255	1.3164	6.54929583045352	9.71206051274403	0.0807069505964915	0.407069505964915	5	0.113922037725638	0.113922037725638	0.905742394453591	3
3172	316	255	1.312	6.52790362668096	9.73345271651659	0.102099154369055	0.520991543690553	6	0.206297463107157	0.206297463107157	1.11203985756075	3
3182	317	255	1.3057	6.49727388037024	9.76408246282731	0.132728900679771	0.727289006797709	7	0.0896127152568282	0.0896127152568282	1.20165257281758	3
3192	318	255	1.3018	6.47831260884456	9.78304373435299	0.151690172205454	0.816901722054538	8	-0.595910178363985	0.595910178363985	1.79756275118156	3
3202	319	255	1.312	6.52790362668096	9.73345271651659	0.102099154369055	0.220991543690553	9	0.279225430513621	0.279225430513621	2.07678818169518	3
3212	320	255	1.3042	6.4899810836296	9.77137525956795	0.140021697420417	0.500216974204174	10	-0.289612715256811	0.289612715256811	2.36640089695199	3
3222	321	255	1.3081	6.50894235515528	9.75241398804227	0.121060425894736	0.210604258947363	11	0.138231360194465	0.138231360194465	2.50463225714646	3
3232	322	255	1.3032	6.48511921913583	9.77623712406172	0.144883561914183	0.348835619141828	12	0.138231360194465	0.138231360194465	2.64286361734092	3
3242	323	255	1.2983	6.46129608311639	9.80006026008117	0.168706697933629	0.487066979336294	13	-0.38685000513212	0.38685000513212	3.02971362247304	3
3252	324	255	1.3042	6.4899810836296	9.77137525956795	0.140021697420417	0.100216974204174	14	-0.0270720325935181	0.0270720325935181	3.05678565506656	3
3262	325	255	1.3027	6.48268828688895	9.7786680563086	0.147314494161066	0.0731449416106555	15	0.0166847478503465	0.0166847478503465	3.07347040291691	3
3272	326	255	1.3003	6.47101981210391	9.79033653109364	0.1589829689461	0.0898296894610021	16	-0.0513813550623454	0.0513813550623454	3.12485175797925	3
3282	327	255	1.2993	6.46615794761015	9.7951983955874	0.163844833439866	0.0384483343986566	17	-0.338231360194483	0.338231360194483	3.46308311817374	3
3292	328	255	1.3042	6.4899810836296	9.77137525956795	0.140021697420417	-0.299783025795826	18	0.138231360194483	0.138231360194483	3.60131447836822	3
3302	329	255	1.2993	6.46615794761015	9.7951983955874	0.163844833439866	-0.161551665601343	19	-0.0319338970873084	0.0319338970873084	3.63324837545553	3
3312	330	255	1.2979	6.45935133731888	9.80200500587867	0.170651443731135	-0.193485562688652	20	0.498009332733031	0.498009332733031	4.13125770818856	3
3322	331	255	1.2856	6.39955040404558	9.86180593915197	0.230452377004438	0.30452377004438	21	-0.172927967406464	0.172927967406464	4.30418567559502	3
3332	332	255	1.2871	6.40684320078622	9.85451314241133	0.223159580263792	0.131595802637916	22	0.395910178363985	0.395910178363985	4.70009585395901	3
3342	333	255	1.2769	6.35725218294982	9.90410416024773	0.27275059810019	0.527505981001901	23	-0.430606785576002	0.430606785576002	5.13070263953501	3
3352	334	255	1.2837	6.39031286150742	9.87104348169013	0.23968991954259	0.0968991954258988	24	0.162540682663293	0.162540682663293	5.2932433221983	3
3362	335	255	1.2783	6.3640587932411	9.89729754995646	0.265943987808919	0.259439878089192	25	-0.0756906775311728	0.0756906775311728	5.36893399972948	3
3372	336	255	1.2778	6.36162786099421	9.89972848220334	0.268374920055802	0.183749200558019	26	-0.1	0.1	5.46893399972948	3
3382	337	255	1.2778	6.36162786099421	9.89972848220334	0.268374920055802	0.0837492005580187	27	-0.172927967406482	0.172927967406482	5.64186196713596	3
3392	338	255	1.2793	6.36892065773486	9.89243568546269	0.261082123315154	-0.0891787668484634	28	-0.00276271012469076	0.00276271012469076	5.64462467726065	3
3402	339	255	1.2773	6.35919692874733	9.90215941445022	0.270805852302685	-0.0919414769731541	29	-0.839003403052223	0.839003403052223	6.48362808031287	3
3412	340	255	1.2925	6.43309726905255	9.828259074145	0.196905511997462	-0.930944880025377	30	0.896682221221743	0.896682221221743	7.38031030153461	3
3422	341	255	1.272	6.33342904693038	9.92792729626717	0.296573734119637	-0.0342626588036338	31	-0.454916108044829	0.454916108044829	7.83522640957944	3
3432	342	255	1.2793	6.36892065773486	9.89243568546269	0.261082123315154	-0.489178766848463	32	0.016684747850364	0.016684747850364	7.85191115742981	3
3442	343	255	1.2769	6.35725218294982	9.90410416024773	0.27275059810019	-0.472494018998099	33	-0.66883814577045	0.66883814577045	8.52074930320026	3
3452	344	255	1.2886	6.41413599752687	9.84722034567068	0.215866783523145	-1.14133216476855	34	0.40077204285774	0.40077204285774	8.921521346058	3
3462	345	255	1.2783	6.3640587932411	9.89729754995646	0.265943987808919	-0.740560121910809	35	0.138231360194465	0.138231360194465	9.05975270625246	3
3472	346	255	1.2734	6.34023565722165	9.9211206859759	0.289767123828366	-0.602328761716344	36	-0.0999999999999995	0.0999999999999995	9.15975270625246	3
3482	347	255	1.2734	6.34023565722165	9.9211206859759	0.289767123828366	-0.702328761716343	37	0.63414153855845	0.63414153855845	9.79389424481091	3
3492	348	255	1.2583	6.2668215033658	9.99453483983175	0.363181277684211	-0.0681872231578928	38	0.279225430513621	0.279225430513621	10.0731196753245	3
3502	349	255	1.2505	6.22889896031444	10.0324573828831	0.401103820735573	0.211038207355728	39	0.848063576284088	0.848063576284088	10.9211832516086	3
3512	350	255	1.231	6.13409260268603	10.1272637405115	0.495910178363982	1.05910178363982	40	0.113922037725656	0.113922037725656	11.0351052893343	3
3522	351	255	1.2266	6.11270039891347	10.1486559442841	0.517302382136547	1.17302382136547	41	-0.62021950083283	0.62021950083283	11.6553247901671	3
3532	352	255	1.2373	6.16472234899675	10.0966339942008	0.465280432053264	0.552804320532642	42	-0.454916108044793	0.454916108044793	12.1102408982119	3
3542	353	255	1.2446	6.20021395980123	10.0611423833963	0.429788821248785	0.0978882124878483	43	-0.056243219556118	0.056243219556118	12.166484117768	3
3552	354	255	1.2437	6.19583828175684	10.0655180614407	0.434164499293173	0.0416449929317303	44	-0.503534752982466	0.503534752982466	12.6700188707505	3
3562	355	255	1.252	6.23619175705509	10.0251645861425	0.393811023994926	-0.461889760050736	45	0.0701652572817735	0.0701652572817735	12.7401841280323	3
3572	356	255	1.2485	6.21917523132691	10.0421811118706	0.410827549723104	-0.391724502768963	46	-0.289612715256828	0.289612715256828	13.0297968432891	3
3582	357	255	1.2524	6.23813650285259	10.023219840345	0.391866278197421	-0.681337218025791	47	-0.60077204285774	0.60077204285774	13.6305688861468	3
3592	358	255	1.2627	6.28821370713837	9.97314263605918	0.341789073911647	-1.28210926088353	48	-0.124309322468845	0.124309322468845	13.7548782086157	3
3602	359	255	1.2632	6.29064463938525	9.9707117038123	0.339358141664762	-1.40641858335238	49	0.804306795840224	0.804306795840224	14.5591850044559	3
3612	360	255	1.2446	6.20021395980123	10.0611423833963	0.429788821248785	-0.602111787512152	50	0.395910178363985	0.395910178363985	14.9550951828199	3
3622	361	255	1.2344	6.15062294196483	10.1107334012327	0.479379839085183	-0.206201609148167	51	0.493147468239277	0.493147468239277	15.4482426510592	3
3632	362	255	1.2222	6.0913081951409	10.1700481480566	0.538694585909111	0.28694585909111	52	0.473700010264204	0.473700010264204	15.9219426613234	3
3642	363	255	1.2104	6.03393819411448	10.2274181490831	0.596064586935531	0.760645869355314	53	0.206297463107157	0.206297463107157	16.1282401244305	3
3652	364	255	1.2041	6.00330844780377	10.2580478953938	0.626694333246247	0.966943332462471	54	0.658450861027278	0.658450861027278	16.7866909854578	3
3662	365	255	1.1885	5.92746336170104	10.3338929814965	0.702539419348975	1.62539419348975	55	-0.148618644937655	0.148618644937655	16.9353096303955	3
3672	366	255	1.1895	5.9323252261948	10.3290311170027	0.697677554855209	1.47677554855209	56	0.094474579750583	0.094474579750583	17.029784210146	3
3682	367	255	1.1855	5.91287776821975	10.3484785749778	0.717125012830268	1.57125012830268	57	-0.148618644937655	0.148618644937655	17.1784028550837	3
3692	368	255	1.1865	5.91773963271351	10.343616710484	0.712263148336502	1.42263148336502	58	-1.31060425894736	1.31060425894736	18.4890071140311	3
3702	369	255	1.2114	6.03880005860825	10.2225562845893	0.591202722441766	0.11202722441766	59	-0.362540682663293	0.362540682663293	18.8515477966943	3
3712	370	255	1.2168	6.06505412687458	10.196302216323	0.564948654175437	-0.250513458245633	60	-0.430606785575967	0.430606785575967	19.2821545822703	3
3722	371	255	1.2236	6.09811480543218	10.1632415377654	0.53188797561784	-0.681120243821599	61	0.206297463107157	0.206297463107157	19.4884520453775	3
3732	372	255	1.2173	6.06748505912146	10.1938712840761	0.562517721928556	-0.474822780714442	62	-0.454916108044812	0.454916108044812	19.9433681534223	3
3742	373	255	1.2246	6.10297666992594	10.1583796732716	0.527026111124075	-0.929738888759254	63	0.0896127152568282	0.0896127152568282	20.0329808686791	3
3752	374	255	1.2207	6.08401539840026	10.1773409447973	0.545987382649757	-0.840126173502426	64	-0.0513813550623632	0.0513813550623632	20.0843622237415	3
3762	375	255	1.2197	6.07915353390649	10.1822028092911	0.550849247143521	-0.891507528564789	65	-0.172927967406482	0.172927967406482	20.257290191148	3
3772	376	255	1.2212	6.08644633064714	10.1749100125504	0.543556450402873	-1.06443549597127	66	-0.1	0.1	20.357290191148	3
3782	377	255	1.2212	6.08644633064714	10.1749100125504	0.543556450402873	-1.16443549597127	67	-0.12430932246881	0.12430932246881	20.4815995136168	3
3792	378	255	1.2217	6.08887726289402	10.1724790803035	0.541125518155992	-1.28874481844008	68	0.254916108044811	0.254916108044811	20.7365156216616	3
3802	379	255	1.2144	6.05338565208954	10.207970691108	0.576617128960473	-1.03382871039527	69	0.284087295007411	0.284087295007411	21.020602916669	3
3812	380	255	1.2065	6.0149769225888	10.2463794206088	0.615025858461214	-0.749741415387858	70	-0.00762457461848109	0.00762457461848109	21.0282274912875	3
3822	381	255	1.2046	6.00573938005065	10.2556169631469	0.624263400999366	-0.757365990006339	71	0.0215466123441199	0.0215466123441199	21.0497741036316	3
3832	382	255	1.2021	5.99358471881624	10.2677716243813	0.636418062233778	-0.735819377662219	72	0.0166847478503285	0.0166847478503285	21.0664588514819	3
3842	383	255	1.1997	5.9819162440312	10.2794400991663	0.648086537018811	-0.719134629811891	73	0.016684747850364	0.016684747850364	21.0831435993323	3
3852	384	255	1.1973	5.97024776924617	10.2911085739514	0.659755011803847	-0.702449881961527	74	0.259777972538566	0.259777972538566	21.3429215718708	3
3862	385	255	1.1899	5.93426997199231	10.3270863712052	0.695732809057704	-0.44267190942296	75	0.0653033927879831	0.0653033927879831	21.4082249646588	3
3872	386	255	1.1865	5.91773963271351	10.343616710484	0.712263148336502	-0.377368516634977	76	0.157678818169538	0.157678818169538	21.5659037828284	3
3882	387	255	1.1812	5.89197175089656	10.369384592301	0.738031030153456	-0.21968969846544	77	0.0701652572817557	0.0701652572817557	21.6360690401101	3
3892	388	255	1.1777	5.87495522516838	10.3864011180292	0.755047555881632	-0.149524441183684	78	-0.148618644937637	0.148618644937637	21.7846876850478	3
3902	389	255	1.1787	5.87981708966215	10.3815392535354	0.750185691387868	-0.298143086121321	79	-0.240994070319174	0.240994070319174	22.0256817553669	3
3912	390	255	1.1816	5.89391649669407	10.3674398465035	0.736086284355951	-0.539137156440495	80	0.113922037725638	0.113922037725638	22.1396037930926	3
3922	391	255	1.1772	5.8725242929215	10.3888320502761	0.757478488128514	-0.425215118714857	81	-0.197237289875309	0.197237289875309	22.3368410829679	3
3932	392	255	1.1792	5.88224802190903	10.3791083212885	0.747754759140983	-0.622452408590166	82	0.0896127152568282	0.0896127152568282	22.4264537982247	3
3942	393	255	1.1753	5.86328675038335	10.3980695928142	0.766716030666666	-0.532839693333338	83	-0.148618644937637	0.148618644937637	22.5750724431623	3
3952	394	255	1.1763	5.86814861487711	10.3932077283204	0.761854166172903	-0.681458338270975	84	0.0896127152568116	0.0896127152568116	22.6646851584192	3
3962	395	255	1.1724	5.84918734335143	10.4121689998461	0.780815437698584	-0.591845623014163	85	-0.333369495700693	0.333369495700693	22.9980546541198	3
3972	396	255	1.1772	5.8725242929215	10.3888320502761	0.757478488128514	-0.925215118714856	86	0.254916108044811	0.254916108044811	23.2529707621647	3
3982	397	255	1.1699	5.83703268211702	10.4243236610805	0.792970098932996	-0.670299010670045	87	0.352153397920085	0.352153397920085	23.6051241600847	3
3992	398	255	1.1606	5.79181734232501	10.4695390008725	0.838185438725004	-0.318145612749959	88	0.44452882330164	0.44452882330164	24.0496529833864	3
4002	399	255	1.1494	5.73736445999485	10.5239918832027	0.892638321055168	0.12638321055168	89	0.989057646603244	0.989057646603244	25.0387106299896	3
4012	400	255	1.127	5.62845869533452	10.632897647863	1.00154408571549	1.11544085715492	90	0.498009332733049	0.498009332733049	25.5367199627227	3
4022	401	255	1.1147	5.56865776206122	10.6926985811363	1.0613450189888	1.61345018988797	91	0.444528823301622	0.444528823301622	25.9812487860243	3
4032	402	255	1.1035	5.51420487973106	10.7471514634665	1.11579790131896	2.0579790131896	92	0.138231360194466	0.138231360194466	26.1194801462188	3
4042	403	255	1.0986	5.49038174371161	10.7709745994859	1.13962103733841	2.19621037338406	93	-0.527844075451276	0.527844075451276	26.64732422167	3
4052	404	255	1.1074	5.53316615125674	10.7281901919408	1.09683662979328	1.66836629793279	94	-0.503534752982466	0.503534752982466	27.1508589746525	3
4062	405	255	1.1157	5.57351962655498	10.6878367166426	1.05648315449503	1.16483154495032	95	-0.148618644937655	0.148618644937655	27.2994776195902	3
4072	406	255	1.1167	5.57838149104875	10.6829748521488	1.05162129000127	1.01621290001266	96	-0.265303392787982	0.265303392787982	27.5647810123781	3
4082	407	255	1.1201	5.59491183032755	10.66644451287	1.03509095072247	0.750909507224682	97	0.352153397920103	0.352153397920103	27.9169344102982	3
4092	408	255	1.1108	5.54969649053554	10.711659852662	1.08030629051448	1.10306290514478	98	0.517456790708086	0.517456790708086	28.4343912010063	3
4102	409	255	1.0981	5.48795081146473	10.7734055317328	1.14205196958529	1.62051969585287	99	0.0653033927880009	0.0653033927880009	28.4996945937943	3
4112	410	255	1.0947	5.47142047218593	10.7899358710116	1.15858230886409	1.68582308864087	100	0.775135608877624	0.775135608877624	29.274830202672	3
4122	411	255	1.0767	5.38390691129817	10.8774494318994	1.24609586975185	2.4609586975185	101	0.352153397920103	0.352153397920103	29.6269836005921	3
4132	412	255	1.0674	5.33869157150616	10.9226647716914	1.29131120954386	2.8131120954386	102	-0.240994070319192	0.240994070319192	29.8679776709113	3
4142	413	255	1.0703	5.35279097853807	10.9085653646595	1.27721180251194	2.57211802511941	103	-0.240994070319156	0.240994070319156	30.1089717412304	3
4152	414	255	1.0732	5.36689038556999	10.8944659576276	1.26311239548003	2.33112395480025	104	-0.503534752982449	0.503534752982449	30.6125064942129	3
4162	415	255	1.0815	5.40724386086824	10.8541124823293	1.22275892018178	1.8275892018178	105	0.133369495700693	0.133369495700693	30.7458759899136	3
4172	416	255	1.0767	5.38390691129817	10.8774494318994	1.24609586975185	1.9609586975185	106	0.138231360194447	0.138231360194447	30.884107350108	3
4182	417	255	1.0718	5.36008377527872	10.9012725679188	1.26991900577129	2.09919005771294	107	0.0896127152568282	0.0896127152568282	30.9737200653648	3
4192	418	255	1.0679	5.34112250375304	10.9202338394445	1.28888027729698	2.18880277296977	108	0.235468650069757	0.235468650069757	31.2091887154346	3
4202	419	255	1.061	5.30757563874606	10.9537807044515	1.32242714230395	2.42427142303953	109	-0.197237289875292	0.197237289875292	31.4064260053099	3
4212	420	255	1.063	5.31729936773359	10.944056975464	1.31270341331642	2.22703413316424	110	NA	NA	NA	3
