# Supplementary material for: Assessment of crusting effects on interrill erosion by laser scanning
Source: PeerJ. 2020 Jan 31;8:e8487. doi: 10.7717/peerj.8487 (PMC6996510; doi:10.7717/peerj.8487)
Supplement: Data S1 — Each has two transects and four subplots. [file peerj-08-8487-s001.zip › raw data for uploading/cs6plota.txt]

x	y	z	cal	h	code	deltah	absh	cumsumh	number
1	117.72	250.17	1.0967	5.48114420117346	10.805980023841	1	-0.0948063576284071	0.0948063576284071	0.0948063576284071	1
2	115.52	255.12	1.1162	5.57595055880186	10.7111736662126	2	0.0831378828433724	0.0831378828433724	0.177944240471779	1
3	130.19	255.41	1.0991	5.49281267595849	10.794311549056	3	-0.168706697933628	0.168706697933628	0.346650938405407	1
4	125.8	250.53	1.1338	5.66151937389212	10.6256048511224	4	0.0452153397920085	0.0452153397920085	0.391866278197416	1
5	122.44	250.98	1.1245	5.61630403410011	10.6708201909144	5	0.0855688150902552	0.0855688150902552	0.477435093287671	1
6	125.13	256.2	1.1069	5.53073521900985	10.7563890060046	6	-0.106961018862819	0.106961018862819	0.58439611215049	1
7	122.68	255.41	1.1289	5.63769623787267	10.6494279871418	7	0.0354916108044812	0.0354916108044812	0.619887722954971	1
8	121.67	243.87	1.1216	5.60220462706819	10.6849195979463	8	-0.334496277170999	0.334496277170999	0.95438400012597	1
9	147.99	245.98	1.1904	5.93670090423919	10.3504233207753	9	-0.0311159327600947	0.0311159327600947	0.985499932886064	1
10	156.21	243.88	1.1968	5.96781683699929	10.3193073880152	10	0.144883561914185	0.144883561914185	1.13038349480025	1
11	145.2	231.12	1.167	5.8229332750851	10.4641909499294	11	0.00729279674064642	0.00729279674064642	1.1376762915409	1
12	159.12	237.15	1.1655	5.81564047834446	10.47148374667	12	-0.297059920569012	0.297059920569012	1.43473621210991	1
13	163.29	237.68	1.2266	6.11270039891347	10.174423826101	13	-0.11376762915409	0.11376762915409	1.548503841264	1
14	170.03	237.13	1.25	6.22646802806756	10.0606561969469	14	0.0140994070319156	0.0140994070319156	1.56260324829591	1
15	166.49	230.37	1.2471	6.21236862103564	10.0747556039789	15	0.380197803412386	0.380197803412386	1.9428010517083	1
16	161.13	236.11	1.1689	5.83217081762326	10.4549534073912	16	-0.263513055562038	0.263513055562038	2.20631410727034	1
17	158.71	241.16	1.2231	6.09568387318529	10.1914403518292	17	0.0165303392788001	0.0165303392788001	2.22284444654914	1
18	156.24	245.96	1.2197	6.07915353390649	10.207970691108	18	-0.0072927967406482	0.0072927967406482	2.23013724328979	1
19	151.55	248.83	1.2212	6.08644633064714	10.2006778943674	19	-0.102099154369053	0.102099154369053	2.33223639765884	1
20	163.46	234.37	1.2422	6.1885454850162	10.0985787399983	20	0.111822883356584	0.111822883356584	2.44405928101542	1
21	169.03	241.92	1.2192	6.07672260165961	10.2104016233549	21	-0.0262540682663293	0.0262540682663293	2.47031334928175	1
22	160.59	248	1.2246	6.10297666992594	10.1841475550886	22	0.00243093224688273	0.00243093224688273	2.47274428152864	1
23	162.27	239.78	1.2241	6.10054573767906	10.1865784873354	23	0.0685522893620796	0.0685522893620796	2.54129657089072	1
24	159.1	243.89	1.21	6.03199344831698	10.2551307766975	24	-0.156552036699217	0.156552036699217	2.69784860758993	1
25	166.16	243.74	1.2422	6.1885454850162	10.0985787399983	25	0.144883561914183	0.144883561914183	2.84273216950412	1
26	168.84	243.54	1.2124	6.04366192310201	10.2434623019125	26	-0.0403534752982448	0.0403534752982448	2.88308564480236	1
27	168.07	259.56	1.2207	6.08401539840026	10.2031088266142	27	-0.0238231360194483	0.0238231360194483	2.90690878082181	1
28	170.26	260	1.2256	6.10783853441971	10.1792856905948	28	-0.0262540682663275	0.0262540682663275	2.93316284908814	1
29	174.39	272.58	1.231	6.13409260268603	10.1530316223285	29	-0.401103820735573	0.401103820735573	3.33426666982371	1
30	187.03	269.35	1.3135	6.53519642342161	9.7519278015929	30	0.484241703578947	0.484241703578947	3.81850837340266	1
31	191.6	263.95	1.2139	6.05095471984266	10.2361695051718	31	-0.286850005132107	0.286850005132107	4.10535837853476	1
32	182.64	256.45	1.2729	6.33780472497477	9.94931950003973	32	0.047160085589514	0.047160085589514	4.15251846412428	1
33	187.54	244.49	1.2632	6.29064463938525	9.99647958562925	33	-0.128353222635383	0.128353222635383	4.28087168675966	1
34	194.94	234.71	1.2896	6.41899786202063	9.86812636299387	34	0.0359777972538584	0.0359777972538584	4.31684948401352	1
35	191.47	230.11	1.2822	6.38302006476678	9.90410416024772	35	0.168220511484252	0.168220511484252	4.48506999549777	1
36	179.81	232.92	1.2476	6.21479955328252	10.072324671732	36	-0.220728648016909	0.220728648016909	4.70579864351468	1
37	189.07	230.57	1.293	6.43552820129943	9.85159602371507	37	-0.199336444244345	0.199336444244345	4.90513508775902	1
38	186.47	239.92	1.334	6.63486464554378	9.65225957947072	38	0.434650685742549	0.434650685742549	5.33978577350157	1
39	182.8	238.07	1.2446	6.20021395980123	10.0869102652133	39	-0.211491105478759	0.211491105478759	5.55127687898033	1
40	189.87	250.31	1.2881	6.41170506527999	9.87541915973451	40	0.232883309251323	0.232883309251323	5.78416018823165	1
41	180.78	247.8	1.2402	6.17882175602867	10.1083024689858	41	0.121060425894736	0.121060425894736	5.90522061412639	1
42	173.93	244.59	1.2153	6.05776133013393	10.2293628948806	42	-0.149745426407948	0.149745426407948	6.05496604053434	1
43	167.68	247.33	1.2461	6.20750675654188	10.0796174684726	43	0.173568562427395	0.173568562427395	6.22853460296173	1
44	175.77	247.38	1.2104	6.03393819411448	10.2531860309	44	-0.318452124341576	0.318452124341576	6.54698672730331	1
45	182.33	240.31	1.2759	6.35239031845606	9.93473390655844	45	0.228021444757555	0.228021444757555	6.77500817206086	1
46	169.82	230.41	1.229	6.1243688736985	10.162755351316	46	-0.213435851276262	0.213435851276262	6.98844402333713	1
47	184.47	233.05	1.2729	6.33780472497477	9.94931950003973	47	-0.0121546612344119	0.0121546612344119	7.00059868457154	1
48	194.61	247.11	1.2754	6.34995938620918	9.93716483880532	48	-0.0709832216089623	0.0709832216089623	7.0715819061805	1
49	193.21	247.14	1.29	6.42094260781814	9.86618161719636	49	-0.0928616118309016	0.0928616118309016	7.1644435180114	1
50	190.11	258.21	1.3091	6.51380421964904	9.77332000536546	50	0.133215087129148	0.133215087129148	7.29765860514055	1
51	193.29	250.56	1.2817	6.3805891325199	9.90653509249461	51	-0.152176358654831	0.152176358654831	7.44983496379538	1
52	188.45	241.12	1.313	6.53276549117472	9.75435873383978	52	0.408396617476221	0.408396617476221	7.8582315812716	1
53	175.75	260.43	1.229	6.1243688736985	10.162755351316	53	-0.0330606785575984	0.0330606785575984	7.8912922598292	1
54	175.81	267.7	1.2358	6.1574295522561	10.1296946727584	54	0.149259239958571	0.149259239958571	8.04055149978777	1
55	177.54	276.5	1.2051	6.00817031229753	10.278953912717	55	-0.268374920055802	0.268374920055802	8.30892641984357	1
56	165.25	278.58	1.2603	6.27654523235333	10.0105789926612	56	0.0476462720388913	0.0476462720388913	8.35657269188247	1
57	161.85	274.63	1.2505	6.22889896031444	10.0582252647001	57	-0.0306297463107157	0.0306297463107157	8.38720243819318	1
58	162.7	271.06	1.2568	6.25952870662516	10.0275955183893	58	0.248927462080744	0.248927462080744	8.63612990027393	1
59	159.11	273.79	1.2056	6.01060124454441	10.2765229804701	59	-0.0116684747850346	0.0116684747850346	8.64779837505896	1
60	153.31	278.05	1.208	6.02226971932945	10.2648545056851	60	-0.223159580263792	0.223159580263792	8.87095795532275	1
61	154.78	278.45	1.2539	6.24542929959324	10.0416949254213	61	0.265943987808919	0.265943987808919	9.13690194313167	1
62	153.44	268.26	1.1992	5.97948531178432	10.3076389132302	62	-0.0972372898752898	0.0972372898752898	9.23413923300696	1
63	150.18	264.35	1.2192	6.07672260165961	10.2104016233549	63	0.0379225430513621	0.0379225430513621	9.27206177605832	1
64	145.81	262.58	1.2114	6.03880005860825	10.2483241664063	64	0.215866783523147	0.215866783523147	9.48792855958147	1
65	149.28	260.87	1.167	5.8229332750851	10.4641909499294	65	-0.0972372898752916	0.0972372898752916	9.58516584945676	1
66	143.45	266.92	1.187	5.92017056496039	10.3669536600541	66	-0.0330606785575984	0.0330606785575984	9.61822652801436	1
67	152.36	275.83	1.1938	5.95323124351799	10.3338929814965	67	-0.0763312725521033	0.0763312725521033	9.69455780056646	1
68	159.88	274.34	1.2095	6.0295625160701	10.2575617089444	68	-0.0831378828433724	0.0831378828433724	9.77769568340983	1
69	164.2	274.31	1.2266	6.11270039891347	10.174423826101	69	-0.227535258308182	0.227535258308182	10.005230941718	1
70	187.25	267.83	1.2734	6.34023565722165	9.94688856779285	70	-0.168706697933629	0.168706697933629	10.1739376396516	1
71	187.37	270.22	1.3081	6.50894235515528	9.77818186985922	71	0.206629240984993	0.206629240984993	10.3805668806366	1
72	192.25	274.87	1.2656	6.30231311417029	9.98481111084422	72	0.225590512510674	0.225590512510674	10.6061573931473	1
73	185.63	273.53	1.2192	6.07672260165961	10.2104016233549	73	-0.470142296547031	0.470142296547031	11.0762996896943	1
74	194.08	260.26	1.3159	6.54686489820664	9.74025932680786	74	0.0281988140638347	0.0281988140638347	11.1044985037582	1
75	188.18	260.08	1.3101	6.51866608414281	9.76845814087169	75	0.173568562427395	0.173568562427395	11.2780670661856	1
76	187.79	257.31	1.2744	6.34509752171541	9.94202670329909	76	0.306297463107164	0.306297463107164	11.5843645292927	1
77	191.93	264.18	1.2114	6.03880005860825	10.2483241664063	77	-0.244551784036355	0.244551784036355	11.8289163133291	1
78	193.79	261.91	1.2617	6.2833518426446	10.0037723823699	78	-0.332551531373495	0.332551531373495	12.1614678447026	1
79	193.31	256.13	1.3301	6.6159033740181	9.6712208509964	79	0.313590259847814	0.313590259847814	12.4750581045504	1
80	174.43	250.53	1.2656	6.30231311417029	9.98481111084422	80	-0.185237037212429	0.185237037212429	12.6602951417628	1
81	172.03	276.39	1.3037	6.48755015138271	9.79957407363179	81	0.277612462593956	0.277612462593956	12.9379076043568	1
82	167.66	257.85	1.2466	6.20993768878876	10.0771865362257	82	0.211491105478757	0.211491105478757	13.1493987098355	1
83	156.33	255.28	1.2031	5.99844658331	10.2886776417045	83	0.0116684747850346	0.0116684747850346	13.1610671846206	1
84	155.66	256.23	1.2007	5.98677810852497	10.3003461164895	84	-0.0306297463107175	0.0306297463107175	13.1916969309313	1
85	159.02	252.14	1.207	6.01740785483568	10.2697163701788	85	0.194474579750583	0.194474579750583	13.3861715106819	1
86	142.23	242.74	1.167	5.8229332750851	10.4641909499294	86	-0.379711616963011	0.379711616963011	13.7658831276449	1
87	145.48	236.14	1.2451	6.20264489204811	10.0844793329664	87	0.320396870139081	0.320396870139081	14.086279997784	1
88	148.24	253.76	1.1792	5.88224802190903	10.4048762031055	88	0.00243093224688451	0.00243093224688451	14.0887109300309	1
89	146.98	258.49	1.1787	5.87981708966215	10.4073071353524	89	0.102099154369053	0.102099154369053	14.1908100843999	1
90	142.72	260.8	1.1577	5.77771793529309	10.5094062897214	90	-0.332551531373493	0.332551531373493	14.5233616157734	1
91	150.27	266.03	1.2261	6.11026946666659	10.1768547583479	91	-0.108905764660324	0.108905764660324	14.6322673804337	1
92	155.96	273.48	1.2485	6.21917523132691	10.0679489936876	92	0.493479246117099	0.493479246117099	15.1257466265508	1
93	132.42	276.79	1.147	5.72569598520981	10.5614282398047	93	0.163844833439866	0.163844833439866	15.2895914599907	1
94	128.53	272.72	1.1133	5.56185115176995	10.7252730732446	94	-0.121060425894738	0.121060425894738	15.4106518858854	1
95	131.83	279.77	1.1382	5.68291157766468	10.6042126473498	95	-0.341789073911647	0.341789073911647	15.7524409597971	1
96	140.52	277.54	1.2085	6.02470065157633	10.2624235734382	96	0.0213922037725638	0.0213922037725638	15.7738331635696	1
97	138.77	276.97	1.2041	6.00330844780377	10.2838157772107	97	0.275181530347073	0.275181530347073	16.0490146939167	1
98	134.44	266.23	1.1475	5.72812691745669	10.5589973075578	98	-0.0447291533426331	0.0447291533426331	16.0937438472593	1
99	126.34	258.61	1.1567	5.77285607079933	10.5142681542152	99	-0.0739003403052205	0.0739003403052205	16.1676441875646	1
100	130.4	261.52	1.1719	5.84675641110455	10.44036781391	100	0.292198056075248	0.292198056075248	16.4598422436398	1
101	124.13	268.94	1.1118	5.5545583550293	10.7325658699852	101	0.00243093224688096	0.00243093224688096	16.4622731758867	1
102	128.22	270.1	1.1113	5.55212742278242	10.7349968022321	102	-0.0213922037725638	0.0213922037725638	16.4836653796593	1
103	118.99	251.54	1.1157	5.57351962655498	10.7136045984595	103	0.0972372898752916	0.0972372898752916	16.5809026695346	1
104	120.52	260.84	1.0957	5.47628233667969	10.8108418883348	104	-0.244551784036357	0.244551784036357	16.8254544535709	1
105	123.62	272.96	1.146	5.72083412071605	10.5662901042985	105	0.249413648530121	0.249413648530121	17.074868102101	1
106	120.96	264.98	1.0947	5.47142047218593	10.8157037528286	106	-0.254275513023885	0.254275513023885	17.3291436151249	1
107	124.92	264.51	1.147	5.72569598520981	10.5614282398047	107	0.182806104965547	0.182806104965547	17.5119497200905	1
108	119.75	266.03	1.1094	5.54288988024427	10.7442343447702	108	-0.0617456790708104	0.0617456790708104	17.5736953991613	1
109	117.62	265.73	1.1221	5.60463555931508	10.6824886656994	109	0.420551278710631	0.420551278710631	17.9942466778719	1
110	92.424	264.17	1.0356	5.18408428060444	11.1030399444101	110	-0.0807069505964897	0.0807069505964897	18.0749536284684	1
111	89.001	276.5	1.0522	5.26479123120094	11.0223329938136	111	-0.0384087295007411	0.0384087295007411	18.1133623579691	1
112	102.08	278.84	1.0601	5.30319996070167	10.9839242643128	112	-0.19447457975058	0.19447457975058	18.3078369377197	1
113	104.11	274.4	1.1001	5.49767454045226	10.7894496845622	113	0.132728900679771	0.132728900679771	18.4405658383995	1
114	101.32	270.07	1.0728	5.36494563977248	10.922178585242	114	0.0739003403052205	0.0739003403052205	18.5144661787047	1
115	72.979	271.02	1.0576	5.29104529946726	10.9960789255472	115	0.073414153855845	0.073414153855845	18.5878803325606	1
116	79.334	256.34	1.0425	5.21763114561142	11.0694930794031	116	0.0641766113176914	0.0641766113176914	18.6520569438782	1
117	88.803	250.99	1.0293	5.15345453429373	11.1336696907208	117	0.075845086102726	0.075845086102726	18.727902029981	1
118	87.382	255.15	1.0137	5.077609448191	11.2095147768235	118	0.00243093224688273	0.00243093224688273	18.7303329622278	1
119	87.285	251.9	1.0132	5.07517851594412	11.2119457090704	119	-0.21100491902938	0.21100491902938	18.9413378812572	1
120	83.658	241.59	1.0566	5.2861834349735	11.000940790041	120	0.135159832926654	0.135159832926654	19.0764977141839	1
121	85.361	241.19	1.0288	5.15102360204684	11.1361006229677	121	0.0568838145770449	0.0568838145770449	19.1333815287609	1
122	73.101	245.53	1.0171	5.0941397874698	11.1929844375447	122	0.0140994070319174	0.0140994070319174	19.1474809357928	1
123	76.481	232.64	1.0142	5.08004038043788	11.2070838445766	123	-0.0306297463107157	0.0306297463107157	19.1781106821036	1
124	77.875	234.21	1.0205	5.1106701267486	11.1764540982659	124	-0.182806104965547	0.182806104965547	19.3609167870691	1
125	75.774	251.34	1.0581	5.29347623171415	10.9936479933004	125	-0.104530086615938	0.104530086615938	19.465446873685	1
126	76.413	255.13	1.0796	5.39800631833008	10.8891179066844	126	0.275667716796448	0.275667716796448	19.7411145904815	1
127	72.516	249.88	1.0229	5.12233860153363	11.1647856234809	127	0.0209060173231883	0.0209060173231883	19.7620206078047	1
128	57.453	249	1.0186	5.10143258421045	11.1856916408041	128	-0.00194474579750548	0.00194474579750548	19.7639653536022	1
129	51.306	248.92	1.019	5.10337733000795	11.1837468950065	129	0.0116684747850346	0.0116684747850346	19.7756338283872	1
130	56.631	256.18	1.0166	5.09170885522292	11.1954153697916	130	-0.0140994070319191	0.0140994070319191	19.7897332354191	1
131	56.306	269.84	1.0195	5.10580826225484	11.1813159627597	131	-0.0145855934812928	0.0145855934812928	19.8043188289004	1
132	61.215	275.3	1.0225	5.12039385573613	11.1667303692784	132	-0.00194474579750548	0.00194474579750548	19.8062635746979	1
133	69.091	265.84	1.0229	5.12233860153363	11.1647856234809	133	-0.00243093224688273	0.00243093224688273	19.8086945069448	1
134	64.328	268.18	1.0234	5.12476953378052	11.162354691234	134	-0.0145855934812928	0.0145855934812928	19.8232801004261	1
135	63.917	270.95	1.0264	5.13935512726181	11.1477690977527	135	0.00486186449376369	0.00486186449376369	19.8281419649199	1
136	63.26	263.12	1.0254	5.13449326276805	11.1526309622465	136	0.00972372898752916	0.00972372898752916	19.8378656939074	1
137	73.672	260	1.0234	5.12476953378052	11.162354691234	137	-0.0617456790708086	0.0617456790708086	19.8996113729782	1
138	69.681	269.45	1.0361	5.18651521285133	11.1006090121632	138	0.0520219500832795	0.0520219500832795	19.9516333230615	1
139	54.198	279.12	1.0254	5.13449326276805	11.1526309622465	139	0.0238231360194483	0.0238231360194483	19.9754564590809	1
140	61.623	279.79	1.0205	5.1106701267486	11.1764540982659	140	0.00486186449376191	0.00486186449376191	19.9803183235747	1
141	61.11	279.38	1.0195	5.10580826225484	11.1813159627597	141	-0.0165303392787983	0.0165303392787983	19.9968486628535	1
142	74.023	258.79	1.0229	5.12233860153363	11.1647856234809	142	-0.0928616118309016	0.0928616118309016	20.0897102746844	1
143	67.463	259.69	1.042	5.21520021336454	11.07192401165	143	0.106961018862819	0.106961018862819	20.1966712935472	1
144	79.63	260.43	1.02	5.10823919450172	11.1788850305128	144	-0.00729279674064642	0.00729279674064642	20.2039640902879	1
145	75.516	267.44	1.0215	5.11553199124236	11.1715922337721	145	-0.0140994070319174	0.0140994070319174	20.2180634973198	1
146	68.395	276.33	1.0244	5.12963139827428	11.1574928267402	146	0.0213922037725638	0.0213922037725638	20.2394557010924	1
147	71.739	276.23	1.02	5.10823919450172	11.1788850305128	147	-0.147314494161066	0.147314494161066	20.3867701952534	1
148	73.303	270.19	1.0503	5.25555368866278	11.0315705363517	148	-0.106961018862819	0.106961018862819	20.4937312141162	1
149	80.307	278.59	1.0723	5.3625147075256	10.9246095174889	149	0.18766796945931	0.18766796945931	20.6813991835756	1
150	69.62	268.8	1.0337	5.17484673806629	11.1122774869482	150	0.0617456790708104	0.0617456790708104	20.7431448626464	1
151	60.626	258.75	1.021	5.11310105899548	11.174023166019	151	0.0140994070319156	0.0140994070319156	20.7572442696783	1
152	53.156	274.99	1.0181	5.09900165196356	11.1881225730509	152	-0.0140994070319156	0.0140994070319156	20.7713436767102	1
153	51.539	274.02	1.021	5.11310105899548	11.174023166019	153	-0.0238231360194465	0.0238231360194465	20.7951668127296	1
154	33.614	272.79	1.0259	5.13692419501493	11.1502000299996	154	-0.00486186449376547	0.00486186449376547	20.8000286772234	1
155	18.389	267.05	1.0269	5.14178605950869	11.1453381655058	155	0.0311159327600947	0.0311159327600947	20.8311446099835	1
156	27.64	271.65	1.0205	5.1106701267486	11.1764540982659	156	-0.00243093224688273	0.00243093224688273	20.8335755422304	1
157	33.342	267.28	1.021	5.11310105899548	11.174023166019	157	-0.0072927967406482	0.0072927967406482	20.840868338971	1
158	37.093	268.73	1.0225	5.12039385573613	11.1667303692784	158	0.0121546612344119	0.0121546612344119	20.8530230002054	1
159	36.291	267.32	1.02	5.10823919450172	11.1788850305128	159	-0.00486186449376369	0.00486186449376369	20.8578848646992	1
160	36.703	267.92	1.021	5.11310105899548	11.174023166019	160	-0.0072927967406482	0.0072927967406482	20.8651776614399	1
161	34.775	262.05	1.0225	5.12039385573613	11.1667303692784	161	0.00972372898753093	0.00972372898753093	20.8749013904274	1
162	36.112	249.43	1.0205	5.1106701267486	11.1764540982659	162	0.00243093224688096	0.00243093224688096	20.8773323226743	1
163	49.245	254.26	1.02	5.10823919450172	11.1788850305128	163	-0.0140994070319174	0.0140994070319174	20.8914317297062	1
164	43.462	250.32	1.0229	5.12233860153363	11.1647856234809	164	0.025767881816952	0.025767881816952	20.9171996115231	1
165	48.787	254.12	1.0176	5.09657071971668	11.1905535052978	165	-0.0116684747850346	0.0116684747850346	20.9288680863082	1
166	62.258	252.7	1.02	5.10823919450172	11.1788850305128	166	0.00243093224688096	0.00243093224688096	20.931299018555	1
167	55.899	253.29	1.0195	5.10580826225484	11.1813159627597	167	-0.00243093224688096	0.00243093224688096	20.9337299508019	1
168	56.759	251.96	1.02	5.10823919450172	11.1788850305128	168	-0.00243093224688096	0.00243093224688096	20.9361608830488	1
169	60.611	247.35	1.0205	5.1106701267486	11.1764540982659	169	0.00243093224688096	0.00243093224688096	20.9385918152957	1
170	66.523	241.41	1.02	5.10823919450172	11.1788850305128	170	-0.0189612715256828	0.0189612715256828	20.9575530868214	1
171	53.59	230.62	1.0239	5.1272004660274	11.1599237589871	171	0.00680661029127094	0.00680661029127094	20.9643596971126	1
172	49.062	236.34	1.0225	5.12039385573613	11.1667303692784	172	0.0170165257281774	0.0170165257281774	20.9813762228408	1
173	42.433	238.64	1.019	5.10337733000795	11.1837468950065	173	0.0092375425381519	0.0092375425381519	20.990613765379	1
174	44.423	239.29	1.0171	5.0941397874698	11.1929844375447	174	-0.0092375425381519	0.0092375425381519	20.9998513079171	1
175	33.923	240.41	1.019	5.10337733000795	11.1837468950065	175	-0.00729279674064642	0.00729279674064642	21.0071441046578	1
176	40.603	237.03	1.0205	5.1106701267486	11.1764540982659	176	-0.0072927967406482	0.0072927967406482	21.0144369013984	1
177	24.514	230.57	1.022	5.11796292348925	11.1691613015253	177	0.00243093224688273	0.00243093224688273	21.0168678336453	1
178	25.837	231.99	1.0215	5.11553199124236	11.1715922337721	178	-0.0189612715256828	0.0189612715256828	21.035829105171	1
179	26.153	231.65	1.0254	5.13449326276805	11.1526309622465	179	0.0262540682663293	0.0262540682663293	21.0620831734373	1
180	24.079	231.02	1.02	5.10823919450172	11.1788850305128	180	-0.0140994070319174	0.0140994070319174	21.0761825804692	1
181	23.554	234.92	1.0229	5.12233860153363	11.1647856234809	181	0.00680661029127094	0.00680661029127094	21.0829891907605	1
182	16.603	233.54	1.0215	5.11553199124236	11.1715922337721	182	0.0213922037725638	0.0213922037725638	21.1043813945331	1
183	17.653	235.87	1.0171	5.0941397874698	11.1929844375447	183	-0.0092375425381519	0.0092375425381519	21.1136189370712	1
184	17.795	234.95	1.019	5.10337733000795	11.1837468950065	184	0	0	21.1136189370712	1
185	10.729	234.92	1.019	5.10337733000795	11.1837468950065	185	0.00680661029126917	0.00680661029126917	21.1204255473625	1
186	12.391	245.93	1.0176	5.09657071971668	11.1905535052978	186	-0.0165303392787983	0.0165303392787983	21.1369558866413	1
187	15.991	247.67	1.021	5.11310105899548	11.174023166019	187	-0.0165303392788001	0.0165303392788001	21.1534862259201	1
188	20.574	254.97	1.0244	5.12963139827428	11.1574928267402	188	0.00729279674064642	0.00729279674064642	21.1607790226607	1
189	14.081	258.4	1.0229	5.12233860153363	11.1647856234809	189	0.0165303392787983	0.0165303392787983	21.1773093619395	1
190	17.92	251.17	1.0195	5.10580826225484	11.1813159627597	190	-0.0165303392787983	0.0165303392787983	21.1938397012183	1
191	12.184	240.5	1.0229	5.12233860153363	11.1647856234809	191	0.0140994070319174	0.0140994070319174	21.2079391082502	1
192	17.742	231.55	1.02	5.10823919450172	11.1788850305128	192	-0.0238231360194447	0.0238231360194447	21.2317622442697	1
193	43.334	235.2	1.0249	5.13206233052116	11.1550618944933	193	0.0330606785575966	0.0330606785575966	21.2648229228273	1
194	42.715	236.55	1.0181	5.09900165196356	11.1881225730509	194	-0.0281988140638347	0.0281988140638347	21.2930217368911	1
195	44.699	236.72	1.0239	5.1272004660274	11.1599237589871	195	0.0213922037725638	0.0213922037725638	21.3144139406637	1
196	37.533	250.77	1.0195	5.10580826225484	11.1813159627597	196	-0.0262540682663257	0.0262540682663257	21.34066800893	1
197	31.243	251.73	1.0249	5.13206233052116	11.1550618944933	197	0.00972372898752738	0.00972372898752738	21.3503917379175	1
198	26.795	258.72	1.0229	5.12233860153363	11.1647856234809	198	0.00680661029127094	0.00680661029127094	21.3571983482088	1
199	39.415	259.97	1.0215	5.11553199124236	11.1715922337721	199	0.00243093224688273	0.00243093224688273	21.3596292804557	1
200	39.83	268.38	1.021	5.11310105899548	11.174023166019	200	-0.00243093224688273	0.00243093224688273	21.3620602127026	1
201	43.033	269.09	1.0215	5.11553199124236	11.1715922337721	201	-0.0165303392787983	0.0165303392787983	21.3785905519814	1
202	43.409	275.76	1.0249	5.13206233052116	11.1550618944933	202	0.0238231360194447	0.0238231360194447	21.4024136880008	1
203	45.541	275.21	1.02	5.10823919450172	11.1788850305128	203	-0.00486186449376369	0.00486186449376369	21.4072755524946	1
204	35.139	271.92	1.021	5.11310105899548	11.174023166019	204	0.00729279674064465	0.00729279674064465	21.4145683492352	1
205	38.107	271.89	1.0195	5.10580826225484	11.1813159627597	205	0.00680661029127094	0.00680661029127094	21.4213749595265	1
206	32.872	264.52	1.0181	5.09900165196356	11.1881225730509	206	-0.0213922037725638	0.0213922037725638	21.4427671632991	1
207	37.505	263.08	1.0225	5.12039385573613	11.1667303692784	207	0.0170165257281774	0.0170165257281774	21.4597836890272	1
208	30.368	269.85	1.019	5.10337733000795	11.1837468950065	208	0.00680661029126917	0.00680661029126917	21.4665902993185	1
209	17.725	277.54	1.0176	5.09657071971668	11.1905535052978	209	0.00243093224688273	0.00243093224688273	21.4690212315654	1
210	23.15	264.89	1.0171	5.0941397874698	11.1929844375447	210	-0.0116684747850364	0.0116684747850364	21.4806897063504	1
211	26.808	269.48	1.0195	5.10580826225484	11.1813159627597	211	-0.00486186449376191	0.00486186449376191	21.4855515708442	1
212	11.711	259.77	1.0205	5.1106701267486	11.1764540982659	212	-0.00972372898753093	0.00972372898753093	21.4952752998317	1
213	10.877	259.09	1.0225	5.12039385573613	11.1667303692784	213	-0.0213922037725638	0.0213922037725638	21.5166675036043	1
214	11.251	262.9	1.0269	5.14178605950869	11.1453381655058	214	0.0213922037725638	0.0213922037725638	21.5380597073768	1
215	30.414	260.65	1.0225	5.12039385573613	11.1667303692784	215	0.00243093224688273	0.00243093224688273	21.5404906396237	1
216	22.262	244.83	1.022	5.11796292348925	11.1691613015253	216	0.0121546612344101	0.0121546612344101	21.5526453008581	1
217	33.74	234.95	1.0195	5.10580826225484	11.1813159627597	217	0.00243093224688451	0.00243093224688451	21.555076233105	1
218	41.869	245.25	1.019	5.10337733000795	11.1837468950065	218	-0.0170165257281774	0.0170165257281774	21.5720927588332	1
219	49.33	232.7	1.0225	5.12039385573613	11.1667303692784	219	0.00243093224688273	0.00243093224688273	21.5745236910801	1
220	49.705	238.02	1.022	5.11796292348925	11.1691613015253	220	-0.0238231360194465	0.0238231360194465	21.5983468270995	1
221	43.614	239.81	1.0269	5.14178605950869	11.1453381655058	221	0.0145855934812928	0.0145855934812928	21.6129324205808	1
222	53.432	244.7	1.0239	5.1272004660274	11.1599237589871	222	0.00923754253815368	0.00923754253815368	21.622169963119	1
223	45.768	247.03	1.022	5.11796292348925	11.1691613015253	223	0.0165303392788001	0.0165303392788001	21.6387003023978	1
224	52.854	231.44	1.0186	5.10143258421045	11.1856916408041	224	0.00486186449376369	0.00486186449376369	21.6435621668915	1
225	61.288	231.48	1.0176	5.09657071971668	11.1905535052978	225	0.0121546612344119	0.0121546612344119	21.655716828126	1
226	61.9	230.5	1.0151	5.08441605848227	11.2027081665322	226	-0.0311159327600929	0.0311159327600929	21.686832760886	1
227	82.027	230.93	1.0215	5.11553199124236	11.1715922337721	227	0.00972372898752738	0.00972372898752738	21.6965564898736	1
228	63.927	231.96	1.0195	5.10580826225484	11.1813159627597	228	-0.00486186449376191	0.00486186449376191	21.7014183543673	1
229	63.399	231.53	1.0205	5.1106701267486	11.1764540982659	229	0.0262540682663275	0.0262540682663275	21.7276724226337	1
230	64.261	231.87	1.0151	5.08441605848227	11.2027081665322	230	-0.0262540682663275	0.0262540682663275	21.7539264909	1
231	69.293	233.94	1.0205	5.1106701267486	11.1764540982659	231	-0.0189612715256828	0.0189612715256828	21.7728877624257	1
232	69.356	239.34	1.0244	5.12963139827428	11.1574928267402	232	0.00729279674064642	0.00729279674064642	21.7801805591663	1
233	64.892	250.86	1.0229	5.12233860153363	11.1647856234809	233	0.025767881816952	0.025767881816952	21.8059484409833	1
234	67.802	244.7	1.0176	5.09657071971668	11.1905535052978	234	-0.0306297463107175	0.0306297463107175	21.836578187294	1
235	70.485	247.43	1.0239	5.1272004660274	11.1599237589871	235	-0.052508136532655	0.052508136532655	21.8890863238266	1
236	71.848	260.07	1.0347	5.17970860256006	11.1074156224544	236	0.050077204285774	0.050077204285774	21.9391635281124	1
237	59.556	274.14	1.0244	5.12963139827428	11.1574928267402	237	0.0189612715256828	0.0189612715256828	21.9581247996381	1
238	63.256	267.9	1.0205	5.1106701267486	11.1764540982659	238	0.00486186449376191	0.00486186449376191	21.9629866641319	1
239	51.059	269.59	1.0195	5.10580826225484	11.1813159627597	239	-0.0121546612344101	0.0121546612344101	21.9751413253663	1
240	53.716	271.25	1.022	5.11796292348925	11.1691613015253	240	-0.00243093224688273	0.00243093224688273	21.9775722576132	1
241	44.403	266.23	1.0225	5.12039385573613	11.1667303692784	241	0.00243093224688273	0.00243093224688273	21.98000318986	1
242	46.828	255.48	1.022	5.11796292348925	11.1691613015253	242	0.0072927967406482	0.0072927967406482	21.9872959866007	1
243	50.822	244.83	1.0205	5.1106701267486	11.1764540982659	243	0.00486186449376191	0.00486186449376191	21.9921578510945	1
244	50.32	249.08	1.0195	5.10580826225484	11.1813159627597	244	-0.0165303392787983	0.0165303392787983	22.0086881903732	1
245	48.48	240.2	1.0229	5.12233860153363	11.1647856234809	245	0.00923754253815368	0.00923754253815368	22.0179257329114	1
246	51.284	247.37	1.021	5.11310105899548	11.174023166019	246	0.00243093224688273	0.00243093224688273	22.0203566651583	1
247	61.555	240.74	1.0205	5.1106701267486	11.1764540982659	247	-0.0354916108044829	0.0354916108044829	22.0558482759628	1
248	59.117	241.3	1.0278	5.14616173755308	11.1409624874614	248	0.0330606785576002	0.0330606785576002	22.0889089545204	1
249	49.407	232.92	1.021	5.11310105899548	11.174023166019	249	-0.00486186449376547	0.00486186449376547	22.0937708190141	1
250	26.174	247.24	1.022	5.11796292348925	11.1691613015253	250	-0.00680661029127094	0.00680661029127094	22.1005774293054	1
251	26.732	234.18	1.0234	5.12476953378052	11.162354691234	251	0.023336949570071	0.023336949570071	22.1239143788755	1
252	10.028	238.99	1.0186	5.10143258421045	11.1856916408041	252	-0.0092375425381519	0.0092375425381519	22.1331519214136	1
253	16.963	248.06	1.0205	5.1106701267486	11.1764540982659	253	0.0092375425381519	0.0092375425381519	22.1423894639518	1
254	23.552	250.96	1.0186	5.10143258421045	11.1856916408041	254	-0.0306297463107157	0.0306297463107157	22.1730192102625	1
255	21.405	250.74	1.0249	5.13206233052116	11.1550618944933	255	0.0189612715256811	0.0189612715256811	22.1919804817882	1
256	38.387	260.63	1.021	5.11310105899548	11.174023166019	256	-0.0213922037725656	0.0213922037725656	22.2133726855607	1
257	39.107	256.11	1.0254	5.13449326276805	11.1526309622465	257	0.0238231360194483	0.0238231360194483	22.2371958215802	1
258	41.772	253.69	1.0205	5.1106701267486	11.1764540982659	258	0.00243093224688096	0.00243093224688096	22.2396267538271	1
259	33.189	255.06	1.02	5.10823919450172	11.1788850305128	259	-0.00486186449376369	0.00486186449376369	22.2444886183208	1
260	27.377	262.97	1.021	5.11310105899548	11.174023166019	260	0.0116684747850346	0.0116684747850346	22.2561570931059	1
261	30.354	265.02	1.0186	5.10143258421045	11.1856916408041	261	-0.0422982210957521	0.0422982210957521	22.2984553142016	1
262	24.358	266.92	1.0273	5.1437308053062	11.1433934197083	262	0.0403534752982466	0.0403534752982466	22.3388087894999	1
263	18.223	271.63	1.019	5.10337733000795	11.1837468950065	263	-0.00243093224688451	0.00243093224688451	22.3412397217468	1
264	32.411	264.67	1.0195	5.10580826225484	11.1813159627597	264	0.00680661029127094	0.00680661029127094	22.348046332038	1
265	35.452	270.06	1.0181	5.09900165196356	11.1881225730509	265	-0.0116684747850329	0.0116684747850329	22.3597148068231	1
266	39.937	273.09	1.0205	5.1106701267486	11.1764540982659	266	0.00486186449376191	0.00486186449376191	22.3645766713168	1
267	46.817	276	1.0195	5.10580826225484	11.1813159627597	267	0.00243093224688451	0.00243093224688451	22.3670076035637	1
268	52.428	267.14	1.019	5.10337733000795	11.1837468950065	268	-0.00729279674064642	0.00729279674064642	22.3743004003043	1
269	58.292	261.09	1.0205	5.1106701267486	11.1764540982659	269	-0.00243093224688273	0.00243093224688273	22.3767313325512	1
270	57.583	270.31	1.021	5.11310105899548	11.174023166019	270	0.00729279674064465	0.00729279674064465	22.3840241292919	1
271	52.989	269.22	1.0195	5.10580826225484	11.1813159627597	271	0	0	22.3840241292919	1
272	41.328	277.08	1.0195	5.10580826225484	11.1813159627597	272	-0.00486186449376191	0.00486186449376191	22.3888859937856	1
273	34.301	269.64	1.0205	5.1106701267486	11.1764540982659	273	-0.0238231360194483	0.0238231360194483	22.4127091298051	1
274	20.597	276.36	1.0254	5.13449326276805	11.1526309622465	274	0.0238231360194483	0.0238231360194483	22.4365322658245	1
275	19.606	279.5	1.0205	5.1106701267486	11.1764540982659	275	0.00243093224688096	0.00243093224688096	22.4389631980714	1
276	17.577	276.72	1.02	5.10823919450172	11.1788850305128	276	-0.00243093224688096	0.00243093224688096	22.4413941303183	1
277	20.889	265.44	1.0205	5.1106701267486	11.1764540982659	277	0.0092375425381519	0.0092375425381519	22.4506316728564	1
278	17.157	255.31	1.0186	5.10143258421045	11.1856916408041	278	-0.0189612715256828	0.0189612715256828	22.4695929443821	1
279	14.7	249.2	1.0225	5.12039385573613	11.1667303692784	279	0.0121546612344119	0.0121546612344119	22.4817476056165	1
280	14.625	244.02	1.02	5.10823919450172	11.1788850305128	280	0	0	22.4817476056165	1
281	15.241	250.25	1.02	5.10823919450172	11.1788850305128	281	0.00486186449376547	0.00486186449376547	22.4866094701103	1
282	10.649	248.24	1.019	5.10337733000795	11.1837468950065	282	-0.0170165257281774	0.0170165257281774	22.5036259958385	1
283	17.949	240.33	1.0225	5.12039385573613	11.1667303692784	283	-0.0140994070319174	0.0140994070319174	22.5177254028704	1
284	27.91	245.85	1.0254	5.13449326276805	11.1526309622465	284	0.0140994070319174	0.0140994070319174	22.5318248099023	1
285	25.974	234.51	1.0225	5.12039385573613	11.1667303692784	285	0	0	22.5318248099023	1
286	23.368	236.33	1.0225	5.12039385573613	11.1667303692784	286	0.0145855934812928	0.0145855934812928	22.5464104033836	1
287	29.325	238.97	1.0195	5.10580826225484	11.1813159627597	287	0.0140994070319191	0.0140994070319191	22.5605098104155	1
288	12.607	235.69	1.0166	5.09170885522292	11.1954153697916	288	-0.0165303392788001	0.0165303392788001	22.5770401496943	1
289	15.204	235.1	1.02	5.10823919450172	11.1788850305128	289	-0.0165303392788001	0.0165303392788001	22.5935704889731	1
290	15.766	230.26	1.0234	5.12476953378052	11.162354691234	290	0	0	22.5935704889731	1
291	12.978	257.18	1.0234	5.12476953378052	11.162354691234	291	0.00923754253815368	0.00923754253815368	22.6028080315113	1
292	10.523	258.39	1.0215	5.11553199124236	11.1715922337721	292	-0.00243093224688273	0.00243093224688273	22.6052389637582	1
293	12.72	263.85	1.022	5.11796292348925	11.1691613015253	293	-0.0189612715256811	0.0189612715256811	22.6242002352839	1
294	12.692	255.69	1.0259	5.13692419501493	11.1502000299996	294	0.0286850005132102	0.0286850005132102	22.6528852357971	1
295	22.292	259.93	1.02	5.10823919450172	11.1788850305128	295	-0.00243093224688096	0.00243093224688096	22.6553161680439	1
296	38.524	256.23	1.0205	5.1106701267486	11.1764540982659	296	-0.0072927967406482	0.0072927967406482	22.6626089647846	1
297	36.021	262.02	1.022	5.11796292348925	11.1691613015253	297	0.00972372898752916	0.00972372898752916	22.6723326937721	1
298	40.427	261.68	1.02	5.10823919450172	11.1788850305128	298	-0.0286850005132102	0.0286850005132102	22.7010176942853	1
299	43.746	271.75	1.0259	5.13692419501493	11.1502000299996	299	0.0286850005132102	0.0286850005132102	22.7297026947985	1
300	54.957	276.6	1.02	5.10823919450172	11.1788850305128	300	-0.0262540682663293	0.0262540682663293	22.7559567630649	1
301	68.807	275.94	1.0254	5.13449326276805	11.1526309622465	301	0.0286850005132102	0.0286850005132102	22.7846417635781	1
302	79.863	276.02	1.0195	5.10580826225484	11.1813159627597	302	-0.287336191581481	0.287336191581481	23.0719779551596	1
303	87.336	275.53	1.0786	5.39314445383632	10.8939797711782	303	0.0213922037725638	0.0213922037725638	23.0933701589321	1
304	107.78	269.17	1.0742	5.37175225006375	10.9153719749507	304	0.265943987808917	0.265943987808917	23.359314146741	1
305	100.95	246.68	1.0195	5.10580826225484	11.1813159627597	305	-0.529457043370957	0.529457043370957	23.888771190112	1
306	91.824	246.18	1.1284	5.63526530562579	10.6518589193887	306	0.524595178877195	0.524595178877195	24.4133663689892	1
307	86.649	252.42	1.0205	5.1106701267486	11.1764540982659	307	-0.116198561400974	0.116198561400974	24.5295649303902	1
308	94.694	254.99	1.0444	5.22686868814957	11.0602555368649	308	-0.0879997473371361	0.0879997473371361	24.6175646777273	1
309	103.67	258.18	1.0625	5.31486843548671	10.9722557895278	309	-0.268374920055802	0.268374920055802	24.8859395977831	1
310	110.15	258.64	1.1177	5.58324335554251	10.703880869472	310	0.0379225430513621	0.0379225430513621	24.9238621408345	1
311	103.14	274.03	1.1099	5.54532081249115	10.7418034125234	311	0.0714694080583378	0.0714694080583378	24.9953315488928	1
312	106.87	273.55	1.0952	5.47385140443281	10.8132728205817	312	-0.225590512510674	0.225590512510674	25.2209220614035	1
313	109.71	272.76	1.1416	5.69944191694348	10.587682308071	313	0.204198308738111	0.204198308738111	25.4251203701416	1
314	115.71	270.78	1.0996	5.49524360820537	10.7918806168091	314	0.0948063576284088	0.0948063576284088	25.51992672777	1
315	116.77	264.23	1.0801	5.40043725057697	10.8866869744375	315	0.0690384758114551	0.0690384758114551	25.5889652035815	1
316	117.02	263.36	1.0659	5.33139877476551	10.955725450249	316	-0.299004666366518	0.299004666366518	25.887969869948	1
317	109.28	252.38	1.1274	5.63040344113203	10.6567207838825	317	0.308242208904671	0.308242208904671	26.1962120788526	1
318	112.9	244.85	1.064	5.32216123222736	10.9649629927871	318	0.0452153397920103	0.0452153397920103	26.2414274186447	1
319	101.01	234.41	1.0547	5.27694589243535	11.0101783325792	319	-0.156552036699217	0.156552036699217	26.3979794553439	1
320	99.538	236.34	1.0869	5.43349792913456	10.8536262958799	320	0.327689666879728	0.327689666879728	26.7256691222236	1
321	92.695	237.75	1.0195	5.10580826225484	11.1813159627597	321	-0.242120851789473	0.242120851789473	26.9677899740131	1
322	88.968	231.54	1.0693	5.34792911404431	10.9391951109702	322	0.232397122801945	0.232397122801945	27.200187096815	1
323	84.772	239.74	1.0215	5.11553199124236	11.1715922337721	323	0.00243093224688273	0.00243093224688273	27.2026180290619	1
324	86.585	240.65	1.021	5.11310105899548	11.174023166019	324	-0.313104073398437	0.313104073398437	27.5157221024603	1
325	107.47	238.49	1.0854	5.42620513239392	10.8609190926206	325	-0.0121546612344119	0.0121546612344119	27.5278767636947	1
326	103.95	240.45	1.0879	5.43835979362833	10.8487644313862	326	0.137590765173536	0.137590765173536	27.6654675288683	1
327	102.58	241.21	1.0596	5.30076902845479	10.9863551965597	327	-0.146828307711688	0.146828307711688	27.81229583658	1
328	86.992	246.44	1.0898	5.44759733616648	10.839526888848	328	0.184750850763052	0.184750850763052	27.997046687343	1
329	84.108	246.18	1.0518	5.26284648540343	11.0242777396111	329	-0.638362808031282	0.638362808031282	28.6354094953743	1
330	91.746	244.06	1.1831	5.90120929343471	10.3859149315798	330	0.797831963426759	0.797831963426759	29.4332414588011	1
331	87.251	236.07	1.019	5.10337733000795	11.1837468950065	331	-0.351512802899176	0.351512802899176	29.7847542617002	1
332	88.936	233.86	1.0913	5.45489013290713	10.8322340921074	332	-0.2849052593346	0.2849052593346	30.0696595210348	1
333	138.63	252.43	1.1499	5.73979539224173	10.5473288327728	333	-0.0734141538558468	0.0734141538558468	30.1430736748907	1
334	146.1	250.03	1.165	5.81320954609757	10.4739146789169	334	-0.0403534752982448	0.0403534752982448	30.1834271501889	1
335	144.19	240.76	1.1733	5.85356302139582	10.4335612036187	335	0.0403534752982448	0.0403534752982448	30.2237806254872	1
336	138.13	241.99	1.165	5.81320954609757	10.4739146789169	336	0.0782760183496087	0.0782760183496087	30.3020566438368	1
337	135.26	243.92	1.1489	5.73493352774797	10.5521906972665	337	0.166275765686748	0.166275765686748	30.4683324095235	1
338	122.95	241.99	1.1147	5.56865776206122	10.7184664629533	338	-0.202253562940605	0.202253562940605	30.6705859724641	1
339	124.91	236.01	1.1563	5.77091132500182	10.5162129000127	339	-0.106474832413443	0.106474832413443	30.7770608048776	1
340	117.68	237.15	1.1782	5.87738615741527	10.4097380675992	340	0.116198561400971	0.116198561400971	30.8932593662786	1
341	121.98	238.13	1.1543	5.76118759601429	10.5259366290002	341	0.158982968946102	0.158982968946102	31.0522423352247	1
342	129.76	244.25	1.1216	5.60220462706819	10.6849195979463	342	-0.215866783523145	0.215866783523145	31.2681091187478	1
343	139.32	236.35	1.166	5.81807141059134	10.4690528144232	343	-0.00729279674064642	0.00729279674064642	31.2754019154885	1
344	137.15	237.67	1.1675	5.82536420733198	10.4617600176825	344	-0.173082375978018	0.173082375978018	31.4484842914665	1
345	139.69	248.76	1.2031	5.99844658331	10.2886776417045	345	0.512440517642782	0.512440517642782	31.9609248091093	1
346	129.99	254.4	1.0977	5.48600606566722	10.8011181593473	346	-0.237258987295709	0.237258987295709	32.198183796405	1
347	140.44	234.86	1.1465	5.72326505296293	10.5638591720516	347	-0.0831378828433742	0.0831378828433742	32.2813216792483	1
348	141.42	242.51	1.1636	5.8064029358063	10.4807212892082	348	0.1589829689461	0.1589829689461	32.4403046481944	1
349	137.26	235.08	1.1309	5.6474199668602	10.6397042581543	349	-0.144397375464807	0.144397375464807	32.5847020236592	1
350	145.17	241.8	1.1606	5.79181734232501	10.4953068826895	350	-0.137833858398224	0.137833858398224	32.7225358820575	1
351	154.59	245.11	0.11621	0.714134683682272	10.3574730242913	351	-0.137833858398224	0.137833858398224	32.8603697404557	1
352	158.07	247.74	1.2173	6.06748505912146	10.219639165893	352	0.130784154882267	0.130784154882267	32.991153895338	1
353	155.81	242.88	1.1904	5.93670090423919	10.3504233207753	353	-0.125922290388502	0.125922290388502	33.1170761857265	1
354	162.35	247.35	1.2163	6.06262319462769	10.2245010303868	354	0.0189612715256811	0.0189612715256811	33.1360374572521	1
355	167.44	253.34	1.2124	6.04366192310201	10.2434623019125	355	-0.0972372898752898	0.0972372898752898	33.2332747471274	1
356	162.67	249.94	1.2324	6.1408992129773	10.1462250120372	356	-0.0311159327600929	0.0311159327600929	33.2643906798875	1
357	159.57	266.06	1.2388	6.1720151457374	10.1151090792771	357	-0.025767881816952	0.025767881816952	33.2901585617045	1
358	162.3	265.2	1.2441	6.19778302755435	10.0893411974602	358	-0.0617456790708104	0.0617456790708104	33.3519042407753	1
359	161.96	269.65	1.2568	6.25952870662516	10.0275955183893	359	0.237258987295709	0.237258987295709	33.589163228071	1
360	161.09	279.44	1.208	6.02226971932945	10.2648545056851	360	0.1589829689461	0.1589829689461	33.7481461970171	1
361	149.76	272.98	1.1753	5.86328675038335	10.4238374746312	361	-0.054452882330164	0.054452882330164	33.8025990793473	1
362	149.32	270.46	1.1865	5.91773963271351	10.369384592301	362	-0.2849052593346	0.2849052593346	34.0875043386819	1
363	157.13	278.01	1.2451	6.20264489204811	10.0844793329664	363	-0.0690384758114568	0.0690384758114568	34.1565428144933	1
364	156.83	275.85	1.2593	6.27168336785957	10.0154408571549	364	0.0121546612344119	0.0121546612344119	34.1686974757277	1
365	166.69	272.34	1.2568	6.25952870662516	10.0275955183893	365	0.267888733606426	0.267888733606426	34.4365862093342	1
366	176.39	276.89	1.2017	5.99163997301873	10.2954842519958	366	-0.277612462593954	0.277612462593954	34.7141986719281	1
367	193.15	279.27	1.2588	6.26925243561269	10.0178717894018	367	0.180375172718662	0.180375172718662	34.8945738446468	1
368	186.38	276.37	1.2217	6.08887726289402	10.1982469621205	368	-0.265943987808919	0.265943987808919	35.1605178324557	1
369	192.11	273.36	1.2764	6.35482125070294	9.93230297431156	369	0.00243093224688273	0.00243093224688273	35.1629487647026	1
370	191.51	277.33	1.2759	6.35239031845606	9.93473390655844	370	0.0311159327600912	0.0311159327600912	35.1940646974627	1
371	193.02	278.49	1.2695	6.32127438569597	9.96584983931853	371	0.185237037212429	0.185237037212429	35.3793017346751	1
372	167.92	269.71	1.2314	6.13603734848354	10.151086876531	372	-0.0904306795840188	0.0904306795840188	35.4697324142591	1
373	183.67	278.02	1.25	6.22646802806756	10.0606561969469	373	-0.0948063576284106	0.0948063576284106	35.5645387718875	1
374	184.1	270.58	1.2695	6.32127438569597	9.96584983931853	374	-0.391866278197421	0.391866278197421	35.9564050500849	1
375	194.57	277.14	1.3501	6.71314066389339	9.57398356112111	375	0.163844833439866	0.163844833439866	36.1202498835248	1
376	191.25	272	1.3164	6.54929583045352	9.73782839456098	376	0.073414153855845	0.073414153855845	36.1936640373806	1
377	190.77	271.78	1.3013	6.47588167659768	9.81124254841682	377	0.263513055562036	0.263513055562036	36.4571770929427	1
378	187.74	263.31	1.2471	6.21236862103564	10.0747556039789	378	-0.336927209417881	0.336927209417881	36.7941043023606	1
379	186.36	255.42	1.3164	6.54929583045352	9.73782839456098	379	0.239689919542592	0.239689919542592	37.0337942219032	1
380	183.73	247.62	1.2671	6.30960591091093	9.97751831410357	380	0.0476462720388913	0.0476462720388913	37.0814404939421	1
381	183.42	241.85	1.2573	6.26195963887204	10.0251645861425	381	-0.220728648016909	0.220728648016909	37.302169141959	1
382	180.83	240.23	1.3027	6.48268828688895	9.80443593812555	382	0.0709832216089605	0.0709832216089605	37.3731523635679	1
383	184.37	232.51	1.2881	6.41170506527999	9.87541915973451	383	0.270805852302686	0.270805852302686	37.6439582158706	1
384	176.38	243.1	1.2324	6.1408992129773	10.1462250120372	384	-0.0311159327600929	0.0311159327600929	37.6750741486307	1
385	174.39	239.03	1.2388	6.1720151457374	10.1151090792771	385	-0.00437567804438821	0.00437567804438821	37.6794498266751	1
386	175.17	232.87	1.2397	6.17639082378178	10.1107334012327	386	-0.0452153397920121	0.0452153397920121	37.7246651664671	1
387	176.89	232.81	1.249	6.22160616357379	10.0655180614407	387	-0.00729279674064642	0.00729279674064642	37.7319579632077	1
388	177.7	235.34	1.2505	6.22889896031444	10.0582252647001	388	0.0807069505964932	0.0807069505964932	37.8126649138042	1
389	181.05	235.65	1.2339	6.14819200971795	10.1389322152966	389	-0.244551784036357	0.244551784036357	38.0572166978406	1
390	183.91	231.59	1.2842	6.39274379375431	9.8943804312602	390	-0.0189612715256828	0.0189612715256828	38.0761779693663	1
391	186.64	231.46	1.2881	6.41170506527999	9.87541915973451	391	0.156552036699219	0.156552036699219	38.2327300060655	1
392	183.18	230.32	1.2559	6.25515302858077	10.0319711964337	392	-0.121060425894736	0.121060425894736	38.3537904319602	1
393	180.95	241.23	1.2808	6.37621345447551	9.910910770539	393	-0.0213922037725638	0.0213922037725638	38.3751826357328	1
394	189.86	232.74	1.2852	6.39760565824807	9.88951856676643	394	-0.170651443731137	0.170651443731137	38.5458340794639	1
395	194.78	232.35	1.3203	6.56825710197921	9.7188671230353	395	0.242120851789474	0.242120851789474	38.7879549312534	1
396	189.77	233.68	1.2705	6.32613625018973	9.96098797482477	396	0.1755133082249	0.1755133082249	38.9634682394783	1
397	180.35	236.09	1.2344	6.15062294196483	10.1365012830497	397	0.0165303392787983	0.0165303392787983	38.9799985787571	1
398	168.55	244.65	1.231	6.13409260268603	10.1530316223285	398	0.157038223148595	0.157038223148595	39.1370368019057	1
399	169.78	243.03	1.1987	5.97705437953744	10.3100698454771	399	0.0354916108044812	0.0354916108044812	39.1725284127102	1
400	149	258.85	1.1914	5.94156276873296	10.3455614562815	400	-0.0262540682663293	0.0262540682663293	39.1987824809765	1
401	148.87	265.25	1.1968	5.96781683699929	10.3193073880152	401	0.047646272038893	0.047646272038893	39.2464287530154	1
402	149.3	262	1.187	5.92017056496039	10.3669536600541	402	-0.156552036699217	0.156552036699217	39.4029807897146	1
403	157.32	251.72	1.2192	6.07672260165961	10.2104016233549	403	0.111336696907209	0.111336696907209	39.5143174866218	1
404	155.49	256.08	1.1963	5.9653859047524	10.3217383202621	404	-0.113767629154092	0.113767629154092	39.6280851157759	1
405	160.68	261.51	1.2197	6.07915353390649	10.207970691108	405	0.199336444244347	0.199336444244347	39.8274215600203	1
406	148.9	252.55	1.1787	5.87981708966215	10.4073071353524	406	0.102099154369053	0.102099154369053	39.9295207143893	1
407	140.26	256.28	1.1577	5.77771793529309	10.5094062897214	407	-0.135159832926654	0.135159832926654	40.064680547316	1
408	140.45	262.84	1.1855	5.91287776821975	10.3742464567948	408	0.0257678818169538	0.0257678818169538	40.0904484291329	1
409	143.51	255.9	1.1802	5.88710988640279	10.4000143386117	409	-0.123491358141621	0.123491358141621	40.2139397872746	1
410	139.03	248.58	1.2056	6.01060124454441	10.2765229804701	410	0.168706697933629	0.168706697933629	40.3826464852082	1
411	134.23	237.58	1.1709	5.84189454661078	10.4452296784037	411	-0.0403534752982466	0.0403534752982466	40.4229999605064	1
412	128.38	247.97	1.1792	5.88224802190903	10.4048762031055	412	-0.0617456790708069	0.0617456790708069	40.4847456395772	1
413	132.58	247.27	1.1919	5.94399370097984	10.3431305240347	413	0.25622025882139	0.25622025882139	40.7409658983986	1
414	129.8	250.37	1.1392	5.68777344215845	10.5993507828561	414	-0.00194474579750548	0.00194474579750548	40.7429106441961	1
415	137.29	269.44	1.1396	5.68971818795595	10.5974060370585	415	-0.240176105991969	0.240176105991969	40.9830867501881	1
416	140.62	263.11	1.189	5.92989429394792	10.3572299310666	416	0.173568562427393	0.173568562427393	41.1566553126155	1
417	134.85	265.58	1.1533	5.75632573152053	10.530798493494	417	-0.363181277684209	0.363181277684209	41.5198365902997	1
418	137.8	277.88	1.228	6.11950700920474	10.1676172158098	418	0.303866530860283	0.303866530860283	41.82370312116	1
419	133.78	276.29	1.1655	5.81564047834446	10.47148374667	419	0	0	41.82370312116	1
420	135.95	277.95	1.1655	5.81564047834446	10.47148374667	420	0.00680661029127094	0.00680661029127094	41.8305097314513	1
421	145.57	266.57	1.1641	5.80883386805319	10.4782903569613	421	0.265943987808919	0.265943987808919	42.0964537192602	1
422	128.49	254.68	1.1094	5.54288988024427	10.7442343447702	422	-0.106474832413443	0.106474832413443	42.2029285516736	1
423	122.82	247.97	1.1313	5.64936471265771	10.6377595123568	423	0.0233369495700693	0.0233369495700693	42.2262655012437	1
424	126.19	248.14	1.1265	5.62602776308764	10.6610964619269	424	-0.229966190555063	0.229966190555063	42.4562316917987	1
425	134.42	239.31	1.1738	5.8559939536427	10.4311302713718	425	0.229966190555063	0.229966190555063	42.6861978823538	1
426	141.98	232.15	1.1265	5.62602776308764	10.6610964619269	426	-0.289280937378988	0.289280937378988	42.9754788197328	1
427	149.68	237.02	1.186	5.91530870046663	10.3718155245479	427	-0.050077204285774	0.050077204285774	43.0255560240186	1
428	130.6	232.03	1.1963	5.9653859047524	10.3217383202621	428	0.617456790708093	0.617456790708093	43.6430128147267	1
429	105.88	231.39	1.0693	5.34792911404431	10.9391951109702	429	0.242120851789473	0.242120851789473	43.8851336665161	1
430	96.142	235.92	1.0195	5.10580826225484	11.1813159627597	430	-0.261082123315154	0.261082123315154	44.1462157898313	1
431	83.205	249.1	1.0732	5.36689038556999	10.9202338394445	431	0.244551784036355	0.244551784036355	44.3907675738676	1
432	85.755	250.19	1.0229	5.12233860153363	11.1647856234809	432	-0.102099154369055	0.102099154369055	44.4928667282367	1
433	77.391	253.64	1.0439	5.22443775590269	11.0626864691118	433	0.0850826286408797	0.0850826286408797	44.5779493568776	1
434	80.264	261.8	1.0264	5.13935512726181	11.1477690977527	434	-0.0140994070319174	0.0140994070319174	44.5920487639095	1
435	71.598	259.71	1.0293	5.15345453429373	11.1336696907208	435	0.0286850005132102	0.0286850005132102	44.6207337644227	1
436	65.375	263.82	1.0234	5.12476953378052	11.162354691234	436	-0.194960766199957	0.194960766199957	44.8156945306227	1
437	71.431	271.39	1.0635	5.31973029998047	10.967393925034	437	0.0904306795840206	0.0904306795840206	44.9061252102067	1
438	84.729	274.2	1.0449	5.22929962039645	11.057824604618	438	-0.346650938405411	0.346650938405411	45.2527761486121	1
439	111	258.97	1.1162	5.57595055880186	10.7111736662126	439	0.028198814063833	0.028198814063833	45.2809749626759	1
440	109.66	258.09	1.1104	5.54775174473803	10.7393724802765	440	0.0807069505964915	0.0807069505964915	45.3616819132724	1
441	106.46	262.45	1.0938	5.46704479414154	10.820079430873	441	-0.14682830771169	0.14682830771169	45.5085102209841	1
442	100.49	254.38	1.124	5.61387310185323	10.6732511231613	442	0.2085739867825	0.2085739867825	45.7170842077666	1
443	88.284	230.92	1.0811	5.40529911507073	10.8818251099438	443	0.292198056075248	0.292198056075248	46.0092822638419	1
444	88.976	235.96	1.021	5.11310105899548	11.174023166019	444	0	0	46.0092822638419	1
445	68.067	246.98	1.021	5.11310105899548	11.174023166019	445	0.00729279674064465	0.00729279674064465	46.0165750605825	1
446	63.05	246.28	1.0195	5.10580826225484	11.1813159627597	446	0.00243093224688451	0.00243093224688451	46.0190059928294	1
447	62.667	252.01	1.019	5.10337733000795	11.1837468950065	447	-0.0238231360194483	0.0238231360194483	46.0428291288488	1
448	55.806	241.18	1.0239	5.1272004660274	11.1599237589871	448	-0.0145855934812928	0.0145855934812928	46.0574147223301	1
449	51.099	240.21	1.0269	5.14178605950869	11.1453381655058	449	0.0427844075451276	0.0427844075451276	46.1001991298753	1
450	44.063	244.24	1.0181	5.09900165196356	11.1881225730509	450	-0.0116684747850329	0.0116684747850329	46.1118676046603	1
451	29.717	253.22	1.0205	5.1106701267486	11.1764540982659	451	0	0	46.1118676046603	1
452	33.873	259.43	1.0205	5.1106701267486	11.1764540982659	452	-0.0140994070319191	0.0140994070319191	46.1259670116922	1
453	51.883	262.41	1.0234	5.12476953378052	11.162354691234	453	0.023336949570071	0.023336949570071	46.1493039612623	1
454	42.989	277.54	1.0186	5.10143258421045	11.1856916408041	454	-0.0330606785576002	0.0330606785576002	46.1823646398199	1
455	52.979	263.96	1.0254	5.13449326276805	11.1526309622465	455	0.0286850005132102	0.0286850005132102	46.2110496403331	1
456	67.905	257.95	1.0195	5.10580826225484	11.1813159627597	456	-0.0617456790708069	0.0617456790708069	46.2727953194039	1
457	63.655	261.91	1.0322	5.16755394132564	11.1195702836889	457	0.0520219500832795	0.0520219500832795	46.3248172694872	1
458	60.399	260.01	1.0215	5.11553199124236	11.1715922337721	458	-0.0189612715256828	0.0189612715256828	46.3437785410129	1
459	72.243	255.82	1.0254	5.13449326276805	11.1526309622465	459	-0.104530086615936	0.104530086615936	46.4483086276288	1
460	83.732	262.62	1.0469	5.23902334938398	11.0481008756305	460	-0.329634412677235	0.329634412677235	46.777943040306	1
461	91.287	252.03	1.1147	5.56865776206122	10.7184664629533	461	0.38651822725428	0.38651822725428	47.1644612675603	1
462	84.204	249.23	1.0352	5.18213953480694	11.1049846902076	462	-0.025767881816952	0.025767881816952	47.1902291493773	1
463	85.242	263.31	1.0405	5.20790741662389	11.0792168083906	463	-0.251844580777004	0.251844580777004	47.4420737301543	1
464	89.094	233.79	1.0923	5.45975199740089	10.8273722276136	464	0.185237037212429	0.185237037212429	47.6273107673667	1
465	109.47	267.74	1.0542	5.27451496018846	11.012609264826	465	-0.308728395354047	0.308728395354047	47.9360391627207	1
466	114.69	266.06	1.1177	5.58324335554251	10.703880869472	466	0.173568562427391	0.173568562427391	48.1096077251481	1
467	106.45	267.98	1.082	5.40967479311512	10.8774494318994	467	-0.396728142691185	0.396728142691185	48.5063358678393	1
468	128.26	277.1	1.1636	5.8064029358063	10.4807212892082	468	0.223159580263793	0.223159580263793	48.7294954481031	1
469	127.42	270.68	1.1177	5.58324335554251	10.703880869472	469	-0.111336696907209	0.111336696907209	48.8408321450103	1
470	120.16	273.17	1.1406	5.69458005244972	10.5925441725648	470	0.329634412677235	0.329634412677235	49.1704665576876	1
471	101.35	271.29	1.0728	5.36494563977248	10.922178585242	471	-0.151690172205454	0.151690172205454	49.322156729893	1
472	99.078	272.02	1.104	5.51663581197794	10.7704884130366	472	0.109391951109703	0.109391951109703	49.4315486810027	1
473	94.526	267.95	1.0815	5.40724386086824	10.8798803641463	473	0.296573734119637	0.296573734119637	49.7281224151224	1
474	88.937	258.42	1.0205	5.1106701267486	11.1764540982659	474	-0.315535005645319	0.315535005645319	50.0436574207677	1
475	85.622	248.02	1.0854	5.42620513239392	10.8609190926206	475	0.0972372898752916	0.0972372898752916	50.140894710643	1
476	98.324	235.14	1.0654	5.32896784251863	10.9581563824959	476	0.220728648016909	0.220728648016909	50.3616233586599	1
477	71.446	231.34	1.02	5.10823919450172	11.1788850305128	477	-0.0140994070319174	0.0140994070319174	50.3757227656918	1
478	55.696	231.12	1.0229	5.12233860153363	11.1647856234809	478	0.0140994070319174	0.0140994070319174	50.3898221727237	1
479	73.705	231.2	1.02	5.10823919450172	11.1788850305128	479	0.0165303392788001	0.0165303392788001	50.4063525120025	1
480	77.658	236.99	1.0166	5.09170885522292	11.1954153697916	480	-0.028685000513212	0.028685000513212	50.4350375125157	1
481	76.793	240.25	1.0225	5.12039385573613	11.1667303692784	481	-0.00194474579750548	0.00194474579750548	50.4369822583132	1
482	75.116	247.83	1.0229	5.12233860153363	11.1647856234809	482	0.0165303392787983	0.0165303392787983	50.453512597592	1
483	79.934	243.79	1.0195	5.10580826225484	11.1813159627597	483	-0.00243093224688096	0.00243093224688096	50.4559435298389	1
484	76.995	260.61	1.02	5.10823919450172	11.1788850305128	484	-0.00243093224688096	0.00243093224688096	50.4583744620858	1
485	80.417	271.36	1.0205	5.1106701267486	11.1764540982659	485	-0.166275765686748	0.166275765686748	50.6246502277725	1
486	77	274.17	1.0547	5.27694589243535	11.0101783325792	486	-0.0165303392787983	0.0165303392787983	50.6411805670513	1
487	91.43	265.15	1.0581	5.29347623171415	10.9936479933004	487	-0.0072927967406482	0.0072927967406482	50.648473363792	1
488	109.48	262.99	1.0596	5.30076902845479	10.9863551965597	488	-0.248927462080744	0.248927462080744	50.8974008258727	1
489	117.33	260.55	1.1108	5.54969649053554	10.737427734479	489	-0.19739169844684	0.19739169844684	51.0947925243196	1
490	123.66	260.49	1.1514	5.74708818898238	10.5400360360321	490	0.0359777972538584	0.0359777972538584	51.1307703215734	1
491	127.51	257.73	1.144	5.71111039172852	10.576013833286	491	0.346164751956033	0.346164751956033	51.4769350735295	1
492	107.3	267.96	1.0728	5.36494563977248	10.922178585242	492	-0.0593147468239277	0.0593147468239277	51.5362498203534	1
493	100.28	270.09	1.085	5.42426038659641	10.8628638384181	493	0.159469155395477	0.159469155395477	51.6957189757489	1
494	89.649	276.07	1.0522	5.26479123120094	11.0223329938136	494	0.101612967919678	0.101612967919678	51.7973319436685	1
495	82.632	272.13	1.0313	5.16317826328126	11.1239459617332	495	-0.121060425894736	0.121060425894736	51.9183923695633	1
496	90.813	271.78	1.0562	5.28423868917599	11.0028855358385	496	-0.213435851276262	0.213435851276262	52.1318282208395	1
497	106.45	249.31	1.1001	5.49767454045226	10.7894496845622	497	-0.137590765173538	0.137590765173538	52.2694189860131	1
498	115.97	256.26	1.1284	5.63526530562579	10.6518589193887	498	0.106961018862821	0.106961018862821	52.3763800048759	1
499	119.13	252.57	1.1064	5.52830428676297	10.7588199382515	499	-0.0238231360194465	0.0238231360194465	52.4002031408953	1
500	123.68	249.47	1.1113	5.55212742278242	10.7349968022321	500	NA	NA	NA	1
501	160.72	259.11	1.2329	6.14333014522419	10.1437940797903	1	0.173082375978019	0.173082375978019	0.173082375978019	2
502	151.62	259.3	1.1973	5.97024776924617	10.3168764557683	2	-0.137590765173538	0.137590765173538	0.310673141151558	2
503	153.36	263.32	1.2256	6.10783853441971	10.1792856905948	3	0.154607290901714	0.154607290901714	0.465280432053271	2
504	152.5	269.45	1.1938	5.95323124351799	10.3338929814965	4	-0.171137630180512	0.171137630180512	0.636418062233783	2
505	154.12	263.4	1.229	6.1243688736985	10.162755351316	5	0.234828055048826	0.234828055048826	0.87124611728261	2
506	141.23	264.39	1.1807	5.88954081864968	10.3975834063648	6	-0.267888733606425	0.267888733606425	1.13913485088903	2
507	142.9	273.56	1.2358	6.1574295522561	10.1296946727584	7	0.275181530347071	0.275181530347071	1.41431638123611	2
508	147.48	276.64	1.1792	5.88224802190903	10.4048762031055	8	0.109391951109703	0.109391951109703	1.52370833234581	2
509	139.7	276.69	1.1567	5.77285607079933	10.5142681542152	9	0.208573986782499	0.208573986782499	1.73228231912831	2
510	129.57	252.12	1.1138	5.56428208401683	10.7228421409977	10	0.0311159327600929	0.0311159327600929	1.7633982518884	2
511	133.31	254.38	1.1074	5.53316615125674	10.7539580737578	11	-0.0758450861027278	0.0758450861027278	1.83924333799113	2
512	132.03	267	1.123	5.60901123735946	10.678112987655	12	0.0996682221221725	0.0996682221221725	1.9389115601133	2
513	129.81	267.6	1.1025	5.50934301523729	10.7777812097772	13	-0.204198308738111	0.204198308738111	2.14310986885141	2
514	130.06	278.53	1.1445	5.7135413239754	10.5735829010391	14	0.127867036186007	0.127867036186007	2.27097690503742	2
515	121.4	271.18	1.1182	5.58567428778939	10.7014499372251	15	0.240176105991969	0.240176105991969	2.51115301102939	2
516	111.23	270.43	1.0688	5.34549818179743	10.9416260432171	16	-0.109391951109702	0.109391951109702	2.62054496213909	2
517	102.59	269.92	1.0913	5.45489013290713	10.8322340921074	17	0.0427844075451276	0.0427844075451276	2.66332936968422	2
518	100.39	274.86	1.0825	5.412105725362	10.8750184996525	18	-0.0855688150902552	0.0855688150902552	2.74889818477447	2
519	103.6	274.39	1.1001	5.49767454045226	10.7894496845622	19	0.156552036699217	0.156552036699217	2.90545022147369	2
520	108.3	264.28	1.0679	5.34112250375304	10.9460017212615	20	-0.075845086102726	0.075845086102726	2.98129530757642	2
521	100.63	266.72	1.0835	5.41696758985576	10.8701566351587	21	0.0379225430513621	0.0379225430513621	3.01921785062778	2
522	99.794	266.05	1.0757	5.3790450468044	10.9080791782101	22	0.268374920055804	0.268374920055804	3.28759277068358	2
523	95.27	265.14	1.0205	5.1106701267486	11.1764540982659	23	-0.00243093224688273	0.00243093224688273	3.29002370293046	2
524	88.225	251.62	1.021	5.11310105899548	11.174023166019	24	-0.579048061207356	0.579048061207356	3.86907176413782	2
525	105.94	241.74	1.1401	5.69214912020284	10.5949751048117	25	0.336927209417881	0.336927209417881	4.2059989735557	2
526	105.84	236.24	1.0708	5.35522191078496	10.9319023142295	26	-0.40596568522934	0.40596568522934	4.61196465878504	2
527	118.6	235.91	1.1543	5.76118759601429	10.5259366290002	27	0	0	4.61196465878504	2
528	119.06	235.44	1.1543	5.76118759601429	10.5259366290002	28	-0.0641766113176896	0.0641766113176896	4.67614127010273	2
529	134.94	240.61	1.1675	5.82536420733198	10.4617600176825	29	0.0403534752982448	0.0403534752982448	4.71649474540098	2
530	133.27	239.37	1.1592	5.78501073203374	10.5021134929808	30	-0.0855688150902552	0.0855688150902552	4.80206356049123	2
531	145.37	232.6	1.1768	5.870579547124	10.4165446778905	31	0.330120599126612	0.330120599126612	5.13218415961784	2
532	138.75	233.7	1.1089	5.54045894799738	10.7466652770171	32	-0.154121104452337	0.154121104452337	5.28630526407018	2
533	137.5	230.03	1.1406	5.69458005244972	10.5925441725648	33	-0.0666075435645759	0.0666075435645759	5.35291280763476	2
534	130.95	230.52	1.1543	5.76118759601429	10.5259366290002	34	0.0617456790708104	0.0617456790708104	5.41465848670557	2
535	125.45	233.1	1.1416	5.69944191694348	10.587682308071	35	0.0782760183496105	0.0782760183496105	5.49293450505518	2
536	118.27	243.51	1.1255	5.62116589859387	10.6659583264206	36	0.391866278197421	0.391866278197421	5.8848007832526	2
537	115.05	245.93	1.0449	5.22929962039645	11.057824604618	37	-0.251844580777004	0.251844580777004	6.1366453640296	2
538	111.12	258.87	1.0967	5.48114420117346	10.805980023841	38	-0.194474579750581	0.194474579750581	6.33111994378018	2
539	125.74	255.67	1.1367	5.67561878092404	10.6115054440905	39	0.0281988140638347	0.0281988140638347	6.35931875784402	2
540	129.2	257.95	1.1309	5.6474199668602	10.6397042581543	40	0.168706697933629	0.168706697933629	6.52802545577765	2
541	129.22	242.88	1.0962	5.47871326892657	10.8084109560879	41	0.050077204285774	0.050077204285774	6.57810266006342	2
542	131.26	239.6	1.0859	5.4286360646408	10.8584881603737	42	-0.1424526296673	0.1424526296673	6.72055528973072	2
543	126.99	245.9	1.1152	5.5710886943081	10.7160355307064	43	-0.00243093224688273	0.00243093224688273	6.7229862219776	2
544	122.35	249.54	1.1157	5.57351962655498	10.7136045984595	44	-0.232883309251321	0.232883309251321	6.95586953122892	2
545	117.03	239.83	1.1636	5.8064029358063	10.4807212892082	45	0.0952925440777861	0.0952925440777861	7.05116207530671	2
546	116.69	236.39	1.144	5.71111039172852	10.576013833286	46	0.149259239958571	0.149259239958571	7.20042131526528	2
547	111.16	235.08	1.1133	5.56185115176995	10.7252730732446	47	-0.127867036186007	0.127867036186007	7.32828835145129	2
548	129.28	234.62	1.1396	5.68971818795595	10.5974060370585	48	0.379711616963007	0.379711616963007	7.7079999684143	2
549	106.51	235.87	1.0615	5.31000657099295	10.9771176540216	49	0.194474579750583	0.194474579750583	7.90247454816488	2
550	102.5	249.83	1.0215	5.11553199124236	11.1715922337721	50	-0.251358394327626	0.251358394327626	8.1538329424925	2
551	100.61	267.75	1.0732	5.36689038556999	10.9202338394445	51	0.111336696907207	0.111336696907207	8.26516963939971	2
552	93.275	270.81	1.0503	5.25555368866278	11.0315705363517	52	0.00486186449376547	0.00486186449376547	8.27003150389348	2
553	95.553	274.72	1.0493	5.25069182416902	11.0364324008455	53	0.0782760183496087	0.0782760183496087	8.34830752224309	2
554	93.35	260.63	1.0332	5.17241580581941	11.1147084191951	54	-0.0354916108044812	0.0354916108044812	8.38379913304757	2
555	86.989	261.78	1.0405	5.20790741662389	11.0792168083906	55	0.0855688150902552	0.0855688150902552	8.46936794813782	2
556	96.837	254.75	1.0229	5.12233860153363	11.1647856234809	56	0.0209060173231883	0.0209060173231883	8.49027396546101	2
557	87.283	251.63	1.0186	5.10143258421045	11.1856916408041	57	-0.149259239958571	0.149259239958571	8.63953320541958	2
558	84.334	248.12	1.0493	5.25069182416902	11.0364324008455	58	0.123491358141617	0.123491358141617	8.7630245635612	2
559	78.25	245.79	1.0239	5.1272004660274	11.1599237589871	59	-0.052508136532655	0.052508136532655	8.81553270009385	2
560	72.806	235.24	1.0347	5.17970860256006	11.1074156224544	60	0.0690384758114568	0.0690384758114568	8.88457117590531	2
561	75.334	234.1	1.0205	5.1106701267486	11.1764540982659	61	-0.0072927967406482	0.0072927967406482	8.89186397264596	2
562	83.863	240.28	1.022	5.11796292348925	11.1691613015253	62	-0.299004666366518	0.299004666366518	9.19086863901248	2
563	97.121	249.84	1.0835	5.41696758985576	10.8701566351587	63	0.258651191068273	0.258651191068273	9.44951983008075	2
564	91.416	257.92	1.0303	5.15831639878749	11.128807826227	64	-0.00486186449376547	0.00486186449376547	9.45438169457451	2
565	84.724	273.7	1.0313	5.16317826328126	11.1239459617332	65	-0.0379225430513621	0.0379225430513621	9.49230423762588	2
566	91.895	272.26	1.0391	5.20110080633262	11.0860234186819	66	-0.0189612715256828	0.0189612715256828	9.51126550915156	2
567	95.234	268.64	1.043	5.2200620778583	11.0670621471562	67	-0.1755133082249	0.1755133082249	9.68677881737646	2
568	94.624	251.22	1.0791	5.3955753860832	10.8915488389313	68	0.282474327087721	0.282474327087721	9.96925314446418	2
569	85.41	238.06	1.021	5.11310105899548	11.174023166019	69	0	0	9.96925314446418	2
570	91.191	240.45	1.021	5.11310105899548	11.174023166019	70	-0.0116684747850364	0.0116684747850364	9.98092161924922	2
571	89.855	237.59	1.0234	5.12476953378052	11.162354691234	71	-0.372905006671738	0.372905006671738	10.353826625921	2
572	94.887	245.37	1.1001	5.49767454045226	10.7894496845622	72	-0.116198561400974	0.116198561400974	10.4700251873219	2
573	91.168	247.39	1.124	5.61387310185323	10.6732511231613	73	-0.128353222635383	0.128353222635383	10.5983784099573	2
574	92.655	244.78	1.1504	5.74222632448861	10.5448979005259	74	0.619887722954978	0.619887722954978	11.2182661329123	2
575	88.76	252	1.0229	5.12233860153363	11.1647856234809	75	-0.275667716796448	0.275667716796448	11.4939338497087	2
576	104.49	262.41	1.0796	5.39800631833008	10.8891179066844	76	0.223159580263792	0.223159580263792	11.7170934299725	2
577	97.121	265.35	1.0337	5.17484673806629	11.1122774869482	77	0.0544528823301622	0.0544528823301622	11.7715463123027	2
578	104.07	253.35	1.0225	5.12039385573613	11.1667303692784	78	-0.208573986782497	0.208573986782497	11.9801202990852	2
579	104.95	260.74	1.0654	5.32896784251863	10.9581563824959	79	-0.0189612715256828	0.0189612715256828	11.9990815706109	2
580	111.17	262.28	1.0693	5.34792911404431	10.9391951109702	80	-0.265943987808921	0.265943987808921	12.2650255584198	2
581	111.72	272.24	1.124	5.61387310185323	10.6732511231613	81	0.308728395354049	0.308728395354049	12.5737539537738	2
582	100.06	276.96	1.0605	5.30514470649918	10.9819795185153	82	0.211004919029381	0.211004919029381	12.7847588728032	2
583	78.17	269.28	1.0171	5.0941397874698	11.1929844375447	83	-0.0140994070319174	0.0140994070319174	12.7988582798351	2
584	73.726	264.08	1.02	5.10823919450172	11.1788850305128	84	-0.0140994070319174	0.0140994070319174	12.8129576868671	2
585	74.747	271.68	1.0229	5.12233860153363	11.1647856234809	85	-0.32768966687973	0.32768966687973	13.1406473537468	2
586	88.339	246.77	1.0903	5.45002826841336	10.8370959566011	86	-0.259137377517648	0.259137377517648	13.3997847312644	2
587	90.634	245.07	1.1436	5.70916564593101	10.5779585790835	87	0.437081617989431	0.437081617989431	13.8368663492539	2
588	97.595	236.01	1.0537	5.27208402794158	11.0150401970729	88	0.00243093224688096	0.00243093224688096	13.8392972815007	2
589	90.604	235.01	1.0532	5.2696530956947	11.0174711293198	89	-0.0568838145770449	0.0568838145770449	13.8961810960778	2
590	89.588	232.84	1.0649	5.32653691027174	10.9605873147428	90	0.211004919029381	0.211004919029381	14.1071860151072	2
591	88.471	236.71	1.0215	5.11553199124236	11.1715922337721	91	0	0	14.1071860151072	2
592	88.026	240.93	1.0215	5.11553199124236	11.1715922337721	92	-0.00486186449376547	0.00486186449376547	14.1120478796009	2
593	80.588	237.5	1.0225	5.12039385573613	11.1667303692784	93	0.00243093224688273	0.00243093224688273	14.1144788118478	2
594	83.17	232.32	1.022	5.11796292348925	11.1691613015253	94	-0.0189612715256811	0.0189612715256811	14.1334400833735	2
595	93.953	234.31	1.0259	5.13692419501493	11.1502000299996	95	-0.0452153397920103	0.0452153397920103	14.1786554231655	2
596	100.45	244.87	1.0352	5.18213953480694	11.1049846902076	96	-0.0617456790708104	0.0617456790708104	14.2404011022363	2
597	102.2	230.98	1.0479	5.24388521387775	11.0432390111368	97	-0.0520219500832795	0.0520219500832795	14.2924230523196	2
598	101.42	232.42	1.0586	5.29590716396103	10.9912170610535	98	-0.0948063576284088	0.0948063576284088	14.387229409948	2
599	108.2	235.59	1.0781	5.39071352158944	10.8964107034251	99	-0.0972372898752916	0.0972372898752916	14.4844666998233	2
600	116.41	250.85	1.0981	5.48795081146473	10.7991734135498	100	-0.0714694080583378	0.0714694080583378	14.5559361078816	2
601	108.57	252.3	1.1128	5.55942021952307	10.7277040054914	101	0.00243093224688096	0.00243093224688096	14.5583670401285	2
602	117.25	254.21	1.1123	5.55698928727618	10.7301349377383	102	-0.128353222635383	0.128353222635383	14.6867202627639	2
603	128.13	250.12	1.1387	5.68534250991157	10.6017817151029	103	-0.22753525830818	0.22753525830818	14.9142555210721	2
604	153.51	231.54	1.1855	5.91287776821975	10.3742464567948	104	-0.0359777972538566	0.0359777972538566	14.9502333183259	2
605	161.2	234.17	1.1929	5.9488555654736	10.3382686595409	105	0.133215087129148	0.133215087129148	15.0834484054551	2
606	158.62	234.33	1.1655	5.81564047834446	10.47148374667	106	-0.327689666879731	0.327689666879731	15.4111380723348	2
607	160.14	247.39	1.2329	6.14333014522419	10.1437940797903	107	0.0262540682663293	0.0262540682663293	15.4373921406012	2
608	176.51	254.96	1.2275	6.11707607695786	10.1700481480566	108	0.0379225430513639	0.0379225430513639	15.4753146836525	2
609	178.97	253.98	1.2197	6.07915353390649	10.207970691108	109	-0.152176358654829	0.152176358654829	15.6274910423073	2
610	173.15	252.59	1.251	6.23132989256132	10.0557943324532	110	0.104530086615938	0.104530086615938	15.7320211289233	2
611	171.94	251.47	1.2295	6.12679980594539	10.1603244190691	111	0.0617456790708069	0.0617456790708069	15.7937668079941	2
612	172.05	263.14	1.2168	6.06505412687458	10.2220700981399	112	-0.116198561400971	0.116198561400971	15.9099653693951	2
613	170.82	273.14	1.2407	6.18125268827555	10.105871536739	113	-0.0189612715256811	0.0189612715256811	15.9289266409207	2
614	165.76	277.54	1.2446	6.20021395980123	10.0869102652133	114	-0.0165303392788001	0.0165303392788001	15.9454569801995	2
615	177.37	269.01	1.248	6.21674429908003	10.0703799259345	115	0.0281988140638347	0.0281988140638347	15.9736557942634	2
616	174.82	266.49	1.2422	6.1885454850162	10.0985787399983	116	-0.0140994070319174	0.0140994070319174	15.9877552012953	2
617	186.05	235.61	1.2451	6.20264489204811	10.0844793329664	117	-0.339358141664764	0.339358141664764	16.3271133429601	2
618	191.06	233.64	1.3149	6.54200303371288	9.74512119130162	118	0.0422982210957521	0.0422982210957521	16.3694115640558	2
619	189.2	247.54	1.3062	6.49970481261713	9.78741941239738	119	-0.0165303392788001	0.0165303392788001	16.3859419033346	2
620	187.08	257.19	1.3096	6.51623515189593	9.77088907311858	120	0.446319160527585	0.446319160527585	16.8322610638622	2
621	177.67	257.79	1.2178	6.06991599136834	10.2172082336462	121	-0.0972372898752916	0.0972372898752916	16.9294983537375	2
622	178.47	259.07	1.2378	6.16715328124363	10.1199709437709	122	0.0831378828433742	0.0831378828433742	17.0126362365809	2
623	190	266.75	1.2207	6.08401539840026	10.2031088266142	123	-0.132728900679773	0.132728900679773	17.1453651372606	2
624	191.79	245.82	1.248	6.21674429908003	10.0703799259345	124	-0.363667464133586	0.363667464133586	17.5090326013942	2
625	192.05	235.03	1.3228	6.58041176321362	9.70671246180089	125	0.201767376491228	0.201767376491228	17.7107999778854	2
626	184.57	231.22	1.2813	6.37864438672239	9.90847983829211	126	0.0262540682663293	0.0262540682663293	17.7370540461518	2
627	187.47	249.84	1.2759	6.35239031845606	9.93473390655844	127	-0.104530086615938	0.104530086615938	17.8415841327677	2
628	188.17	252.8	1.2974	6.456920405072	9.8302038199425	128	0.0831378828433742	0.0831378828433742	17.9247220156111	2
629	187.17	245.88	1.2803	6.37378252222862	9.91334170278588	129	-0.199336444244347	0.199336444244347	18.1240584598554	2
630	179.68	239.99	1.3213	6.57311896647297	9.71400525854153	130	0.270805852302685	0.270805852302685	18.3948643121581	2
631	179.46	238.18	1.2656	6.30231311417029	9.98481111084422	131	0.00486186449376547	0.00486186449376547	18.3997261766519	2
632	180.83	247.98	1.2646	6.29745124967652	9.98967297533798	132	0.0116684747850329	0.0116684747850329	18.4113946514369	2
633	179.72	242.77	1.2622	6.28578277489149	10.001341450123	133	-0.287336191581483	0.287336191581483	18.6987308430184	2
634	184.79	261.76	1.3213	6.57311896647297	9.71400525854153	134	0.0782760183496105	0.0782760183496105	18.777006861368	2
635	185.79	267.06	1.3052	6.49484294812336	9.79228127689114	135	0.311159327600928	0.311159327600928	19.0881661889689	2
636	174	274.52	1.2412	6.18368362052243	10.1034406044921	136	0.0330606785576002	0.0330606785576002	19.1212268675265	2
637	163.7	274.21	1.2344	6.15062294196483	10.1365012830497	137	0.102099154369055	0.102099154369055	19.2233260218956	2
638	158.06	273.35	1.2134	6.04852378759578	10.2386004374187	138	-0.0452153397920103	0.0452153397920103	19.2685413616876	2
639	157.04	272.11	1.2227	6.09373912738779	10.1933850976267	139	0.171137630180512	0.171137630180512	19.4396789918681	2
640	137.05	279.22	1.1875	5.92260149720728	10.3645227278072	140	0.185237037212428	0.185237037212428	19.6249160290805	2
641	135.08	277.85	1.1494	5.73736445999485	10.5497597650197	141	0.0709832216089623	0.0709832216089623	19.6958992506895	2
642	131	279.45	1.1348	5.66638123838589	10.6207429866286	142	-0.206143054535616	0.206143054535616	19.9020423052251	2
643	147.77	273.02	1.1772	5.8725242929215	10.414599932093	143	0	0	19.9020423052251	2
644	149.44	271.28	1.1772	5.8725242929215	10.414599932093	144	0.0116684747850329	0.0116684747850329	19.9137107800102	2
645	148.98	271.09	1.1748	5.86085581813647	10.426268406878	145	0.0238231360194483	0.0238231360194483	19.9375339160296	2
646	148.41	273.27	1.1699	5.83703268211702	10.4500915428975	146	0.185237037212428	0.185237037212428	20.122770953242	2
647	135.75	271.29	1.1318	5.65179564490459	10.6353285801099	147	0.00680661029127094	0.00680661029127094	20.1295775635333	2
648	136.42	269.73	1.1304	5.64498903461332	10.6421351904012	148	-0.0758450861027278	0.0758450861027278	20.205422649636	2
649	133.8	260.49	1.146	5.72083412071605	10.5662901042985	149	0.237258987295711	0.237258987295711	20.4426816369317	2
650	132.47	255.28	1.0972	5.48357513342034	10.8035490915942	150	-0.493479246117101	0.493479246117101	20.9361608830488	2
651	138.54	249.67	1.1987	5.97705437953744	10.3100698454771	151	0.322827802385964	0.322827802385964	21.2589886854348	2
652	135.57	261.39	1.1323	5.65422657715147	10.632897647863	152	0.102099154369055	0.102099154369055	21.3610878398039	2
653	121.37	270.77	1.1113	5.55212742278242	10.7349968022321	153	-0.152176358654829	0.152176358654829	21.5132641984587	2
654	129.83	276.56	1.1426	5.70430378143725	10.5828204435773	154	0.0972372898752898	0.0972372898752898	21.610501488334	2
655	118.27	259.4	1.1226	5.60706649156196	10.6800577334525	155	-0.0403534752982448	0.0403534752982448	21.6508549636322	2
656	126.18	262.1	1.1309	5.6474199668602	10.6397042581543	156	-0.327203480430352	0.327203480430352	21.9780584440626	2
657	150.08	267.44	1.1982	5.97462344729056	10.3125007777239	157	0.0520219500832813	0.0520219500832813	22.0300803941459	2
658	147.65	257.83	1.1875	5.92260149720728	10.3645227278072	158	0.132728900679771	0.132728900679771	22.1628092948256	2
659	146.5	260.18	1.1602	5.7898725965275	10.497251628487	159	-0.0354916108044812	0.0354916108044812	22.1983009056301	2
660	146.61	250.75	1.1675	5.82536420733198	10.4617600176825	160	-0.344220006158528	0.344220006158528	22.5425209117886	2
661	165.53	269.52	1.2383	6.16958421349051	10.117540011524	161	-0.13029796843289	0.13029796843289	22.6728188802215	2
662	169	267.06	1.2651	6.2998821819234	9.9872420430911	162	0.253789326574507	0.253789326574507	22.926608206796	2
663	181.91	251.93	1.2129	6.0460928553489	10.2410313696656	163	-0.144883561914181	0.144883561914181	23.0714917687102	2
664	177.4	246.79	1.2427	6.19097641726308	10.0961478077514	164	-0.00486186449376547	0.00486186449376547	23.076353633204	2
665	172.74	239.22	1.2437	6.19583828175684	10.0912859432577	165	0.0238231360194465	0.0238231360194465	23.1001767692234	2
666	179.41	235.29	1.2388	6.1720151457374	10.1151090792771	166	-0.0427844075451294	0.0427844075451294	23.1429611767686	2
667	177	232.13	1.2476	6.21479955328252	10.072324671732	167	0.0739003403052223	0.0739003403052223	23.2168615170738	2
668	173.76	234.49	1.2324	6.1408992129773	10.1462250120372	168	-0.0666075435645759	0.0666075435645759	23.2834690606384	2
669	178.97	243.24	1.2461	6.20750675654188	10.0796174684726	169	0.0593147468239295	0.0593147468239295	23.3427838074623	2
670	182.79	268.18	1.2339	6.14819200971795	10.1389322152966	170	0.114253815603465	0.114253815603465	23.4570376230658	2
671	191.6	264.82	1.2104	6.03393819411448	10.2531860309	171	-0.351512802899176	0.351512802899176	23.8085504259649	2
672	192.78	268.07	1.2827	6.38545099701366	9.90167322800084	172	0.349081870652293	0.349081870652293	24.1576322966172	2
673	181.84	252.09	1.2109	6.03636912636137	10.2507550986531	173	-0.384573481456775	0.384573481456775	24.542205778074	2
674	194.83	243.65	1.29	6.42094260781814	9.86618161719636	174	0.1755133082249	0.1755133082249	24.7177190862989	2
675	184.86	268.37	1.2539	6.24542929959324	10.0416949254213	175	0.0520219500832795	0.0520219500832795	24.7697410363822	2
676	184.41	267.9	1.2432	6.19340734950996	10.0937168755045	176	-0.251358394327625	0.251358394327625	25.0210994307098	2
677	184.28	258.25	1.2949	6.44476574383759	9.84235848117692	177	0.118629493647854	0.118629493647854	25.1397289243577	2
678	188.5	261.97	1.2705	6.32613625018973	9.96098797482477	178	-0.185237037212429	0.185237037212429	25.3249659615701	2
679	187.14	253.97	1.3086	6.51137328740216	9.77575093761234	179	0.277612462593956	0.277612462593956	25.602578424164	2
680	182.79	263.93	1.2515	6.23376082480821	10.0533634002063	180	0.097723476324667	0.097723476324667	25.7003019004887	2
681	167.81	257.61	1.2314	6.13603734848354	10.151086876531	181	0.0116684747850346	0.0116684747850346	25.7119703752737	2
682	162.68	248.46	1.229	6.1243688736985	10.162755351316	182	-0.0403534752982466	0.0403534752982466	25.752323850572	2
683	161.36	246.44	1.2373	6.16472234899675	10.1224018760178	183	0.104530086615938	0.104530086615938	25.8568539371879	2
684	155.18	257.04	1.2158	6.06019226238081	10.2269319626337	184	-0.116198561400971	0.116198561400971	25.9730524985889	2
685	174.82	268.46	1.2397	6.17639082378178	10.1107334012327	185	0.132728900679771	0.132728900679771	26.1057813992687	2
686	170.71	261.3	1.2124	6.04366192310201	10.2434623019125	186	-0.132728900679771	0.132728900679771	26.2385102999484	2
687	167.09	248.29	1.2397	6.17639082378178	10.1107334012327	187	0.0209060173231865	0.0209060173231865	26.2594163172716	2
688	166.2	244.39	1.2354	6.1554848064586	10.1316394185559	188	0.119115680097231	0.119115680097231	26.3785319973689	2
689	162.34	254.24	1.2109	6.03636912636137	10.2507550986531	189	0.0213922037725656	0.0213922037725656	26.3999242011414	2
690	164.09	252.2	1.2065	6.0149769225888	10.2721473024257	190	-0.0807069505964932	0.0807069505964932	26.4806311517379	2
691	177.19	256.31	1.2231	6.09568387318529	10.1914403518292	191	-0.00729279674064642	0.00729279674064642	26.4879239484786	2
692	177.57	257.04	1.2246	6.10297666992594	10.1841475550886	192	-0.075845086102726	0.075845086102726	26.5637690345813	2
693	189.56	262.37	1.2402	6.17882175602867	10.1083024689858	193	0.075845086102726	0.075845086102726	26.639614120684	2
694	191.86	262.77	1.2246	6.10297666992594	10.1841475550886	194	-0.479379839085182	0.479379839085182	27.1189939597692	2
695	194.28	275.04	1.3232	6.58235650901112	9.70476771600338	195	0.493479246117099	0.493479246117099	27.6124732058863	2
696	180.26	269.22	1.2217	6.08887726289402	10.1982469621205	196	-0.365612209931093	0.365612209931093	27.9780854158174	2
697	186.88	262.02	1.2969	6.45448947282512	9.83263475218939	197	-0.0734141538558433	0.0734141538558433	28.0514995696732	2
698	187.95	259.3	1.312	6.52790362668096	9.75922059833354	198	0.408396617476221	0.408396617476221	28.4598961871495	2
699	161.25	262.69	1.228	6.11950700920474	10.1676172158098	199	-0.0359777972538584	0.0359777972538584	28.4958739844033	2
700	154.4	253.16	1.2354	6.1554848064586	10.1316394185559	200	0.0359777972538584	0.0359777972538584	28.5318517816572	2
701	158.05	256.12	1.228	6.11950700920474	10.1676172158098	201	-0.0359777972538584	0.0359777972538584	28.567829578911	2
702	156.94	258.03	1.2354	6.1554848064586	10.1316394185559	202	0.265943987808919	0.265943987808919	28.8337735667199	2
703	154.34	238.88	1.1807	5.88954081864968	10.3975834063648	203	-0.0306297463107157	0.0306297463107157	28.8644033130307	2
704	154.35	236.2	1.187	5.92017056496039	10.3669536600541	204	0.0948063576284088	0.0948063576284088	28.9592096706591	2
705	156.56	235.48	1.1675	5.82536420733198	10.4617600176825	205	-0.0544528823301622	0.0544528823301622	29.0136625529892	2
706	161.92	235.29	1.1787	5.87981708966215	10.4073071353524	206	-0.332551531373495	0.332551531373495	29.3462140843627	2
707	166.21	235.3	1.2471	6.21236862103564	10.0747556039789	207	0.111822883356584	0.111822883356584	29.4580369677193	2
708	163.81	240.3	1.2241	6.10054573767906	10.1865784873354	208	-0.0807069505964915	0.0807069505964915	29.5387439183158	2
709	183.72	238.86	1.2407	6.18125268827555	10.105871536739	209	-0.0379225430513621	0.0379225430513621	29.5766664613672	2
710	178.96	234.04	1.2485	6.21917523132691	10.0679489936876	210	0.0544528823301604	0.0544528823301604	29.6311193436973	2
711	168.27	236.51	1.2373	6.16472234899675	10.1224018760178	211	0.14974542640795	0.14974542640795	29.7808647701053	2
712	161.26	231.26	1.2065	6.0149769225888	10.2721473024257	212	0.208573986782497	0.208573986782497	29.9894387568878	2
713	159.02	235.24	1.1636	5.8064029358063	10.4807212892082	213	-0.265943987808919	0.265943987808919	30.2553827446967	2
714	161.29	240.6	1.2183	6.07234692361522	10.2147773013993	214	0.0145855934812928	0.0145855934812928	30.269968338178	2
715	157.11	243.11	1.2153	6.05776133013393	10.2293628948806	215	-0.0641766113176914	0.0641766113176914	30.3341449494957	2
716	160.64	246.38	1.2285	6.12193794145162	10.1651862835629	216	0.116198561400973	0.116198561400973	30.4503435108966	2
717	149.62	247.96	1.2046	6.00573938005065	10.2813848449639	217	0.11376762915409	0.11376762915409	30.5641111400507	2
718	135.74	249.74	1.1812	5.89197175089656	10.3951524741179	218	0.0427844075451276	0.0427844075451276	30.6068955475959	2
719	131.07	249.07	1.1724	5.84918734335143	10.4379368816631	219	0.365612209931093	0.365612209931093	30.972507757527	2
720	127.98	244.51	1.0972	5.48357513342034	10.8035490915942	220	-0.313104073398437	0.313104073398437	31.2856118309254	2
721	143.43	244.7	1.1616	5.79667920681877	10.4904450181957	221	-0.0879997473371379	0.0879997473371379	31.3736115782625	2
722	154.15	236.81	1.1797	5.88467895415591	10.4024452708586	222	-0.209060173231874	0.209060173231874	31.5826717514944	2
723	158.19	242.12	1.2227	6.09373912738779	10.1933850976267	223	-0.073414153855845	0.073414153855845	31.6560859053503	2
724	162.51	245.87	1.2378	6.16715328124363	10.1199709437709	224	0.0690384758114568	0.0690384758114568	31.7251243811617	2
725	162.78	241.39	1.2236	6.09811480543218	10.1890094195823	225	-0.346650938405411	0.346650938405411	32.0717753195671	2
726	187.55	246.54	1.2949	6.44476574383759	9.84235848117692	226	-0.0311159327600929	0.0311159327600929	32.1028912523272	2
727	191.25	238.78	1.3013	6.47588167659768	9.81124254841682	227	0.123491358141619	0.123491358141619	32.2263826104688	2
728	187.51	233.18	1.2759	6.35239031845606	9.93473390655844	228	0.235314241498202	0.235314241498202	32.461696851967	2
729	181.94	236.7	1.2275	6.11707607695786	10.1700481480566	229	0.503202975104628	0.503202975104628	32.9648998270717	2
730	141.85	234.43	1.124	5.61387310185323	10.6732511231613	230	0.00243093224688451	0.00243093224688451	32.9673307593185	2
731	136.16	236.6	1.1235	5.61144216960635	10.6756820554082	231	-0.240176105991969	0.240176105991969	33.2075068653105	2
732	135.62	241.43	1.1729	5.85161827559831	10.4355059494162	232	-0.0140994070319156	0.0140994070319156	33.2216062723424	2
733	152.48	237.68	1.1758	5.86571768263023	10.4214065423843	233	-0.0807069505964915	0.0807069505964915	33.3023132229389	2
734	139.48	264.2	1.1924	5.94642463322672	10.3406995917878	234	0.1589829689461	0.1589829689461	33.461296191885	2
735	142.28	260.17	1.1597	5.78744166428062	10.4996825607339	235	-0.125436103939126	0.125436103939126	33.5867322958241	2
736	140.62	264.81	1.1855	5.91287776821975	10.3742464567948	236	0.267888733606426	0.267888733606426	33.8546210294306	2
737	132.46	270.73	1.1304	5.64498903461332	10.6421351904012	237	-0.0379225430513639	0.0379225430513639	33.8925435724819	2
738	130.09	258.69	1.1382	5.68291157766468	10.6042126473498	238	0.201767376491228	0.201767376491228	34.0943109489732	2
739	121.53	267.28	1.0967	5.48114420117346	10.805980023841	239	0.360750345437328	0.360750345437328	34.4550612944105	2
740	64.885	259.86	1.0225	5.12039385573613	11.1667303692784	240	-0.0092375425381519	0.0092375425381519	34.4642988369486	2
741	68.663	263.57	1.0244	5.12963139827428	11.1574928267402	241	-0.0213922037725638	0.0213922037725638	34.4856910407212	2
742	58.804	259	1.0288	5.15102360204684	11.1361006229677	242	0.0495910178363985	0.0495910178363985	34.5352820585576	2
743	65.731	257	1.0186	5.10143258421045	11.1856916408041	243	-0.00437567804438999	0.00437567804438999	34.539657736602	2
744	66.675	246.65	1.0195	5.10580826225484	11.1813159627597	244	0.00680661029127094	0.00680661029127094	34.5464643468933	2
745	59.297	252.63	1.0181	5.09900165196356	11.1881225730509	245	-0.0116684747850329	0.0116684747850329	34.5581328216783	2
746	57.193	251.5	1.0205	5.1106701267486	11.1764540982659	246	0.0140994070319156	0.0140994070319156	34.5722322287102	2
747	64.017	254.22	1.0176	5.09657071971668	11.1905535052978	247	-0.00486186449376369	0.00486186449376369	34.577094093204	2
748	46.37	268.44	1.0186	5.10143258421045	11.1856916408041	248	-0.0116684747850346	0.0116684747850346	34.588762567989	2
749	61.065	266.82	1.021	5.11310105899548	11.174023166019	249	-0.00243093224688273	0.00243093224688273	34.5911935002359	2
750	57.136	267.97	1.0215	5.11553199124236	11.1715922337721	250	0.00243093224688273	0.00243093224688273	34.5936244324828	2
751	52.361	256.38	1.021	5.11310105899548	11.174023166019	251	-0.0140994070319191	0.0140994070319191	34.6077238395147	2
752	48.653	263.56	1.0239	5.1272004660274	11.1599237589871	252	0.00923754253815368	0.00923754253815368	34.6169613820529	2
753	54.531	262.68	1.022	5.11796292348925	11.1691613015253	253	0.0311159327600929	0.0311159327600929	34.648077314813	2
754	53.703	262.1	1.0156	5.08684699072915	11.2002772342853	254	-0.0311159327600929	0.0311159327600929	34.679193247573	2
755	55.052	263.56	1.022	5.11796292348925	11.1691613015253	255	-0.00923754253815368	0.00923754253815368	34.6884307901112	2
756	57.742	263.77	1.0239	5.1272004660274	11.1599237589871	256	0.0165303392788019	0.0165303392788019	34.70496112939	2
757	58.446	256.69	1.0205	5.1106701267486	11.1764540982659	257	-0.00972372898753093	0.00972372898753093	34.7146848583775	2
758	54.387	254.26	1.0225	5.12039385573613	11.1667303692784	258	0.0072927967406482	0.0072927967406482	34.7219776551182	2
759	73.108	246.29	1.021	5.11310105899548	11.174023166019	259	-0.0140994070319191	0.0140994070319191	34.7360770621501	2
760	67.853	245.67	1.0239	5.1272004660274	11.1599237589871	260	0.00680661029127094	0.00680661029127094	34.7428836724414	2
761	62.88	250.35	1.0225	5.12039385573613	11.1667303692784	261	0.0189612715256828	0.0189612715256828	34.761844943967	2
762	52.845	246.6	1.0186	5.10143258421045	11.1856916408041	262	-0.00437567804438999	0.00437567804438999	34.7662206220114	2
763	31.722	239.21	1.0195	5.10580826225484	11.1813159627597	263	-0.00486186449376191	0.00486186449376191	34.7710824865052	2
764	27.844	243.51	1.0205	5.1106701267486	11.1764540982659	264	-0.00243093224688273	0.00243093224688273	34.7735134187521	2
765	26.802	244.96	1.021	5.11310105899548	11.174023166019	265	0.0116684747850346	0.0116684747850346	34.7851818935371	2
766	46.652	234.57	1.0186	5.10143258421045	11.1856916408041	266	0.00486186449376369	0.00486186449376369	34.7900437580309	2
767	39.875	238.31	1.0176	5.09657071971668	11.1905535052978	267	-0.00243093224688273	0.00243093224688273	34.7924746902778	2
768	44.571	232.22	1.0181	5.09900165196356	11.1881225730509	268	-0.0092375425381519	0.0092375425381519	34.8017122328159	2
769	38.935	236.27	1.02	5.10823919450172	11.1788850305128	269	0.00243093224688096	0.00243093224688096	34.8041431650628	2
770	22.729	250.11	1.0195	5.10580826225484	11.1813159627597	270	0	0	34.8041431650628	2
771	16.607	252.42	1.0195	5.10580826225484	11.1813159627597	271	-0.00972372898752738	0.00972372898752738	34.8138668940503	2
772	19.745	244.58	1.0215	5.11553199124236	11.1715922337721	272	-0.00243093224688273	0.00243093224688273	34.8162978262972	2
773	32.814	239.63	1.022	5.11796292348925	11.1691613015253	273	0.00972372898752916	0.00972372898752916	34.8260215552847	2
774	35.173	236.04	1.02	5.10823919450172	11.1788850305128	274	0.00243093224688096	0.00243093224688096	34.8284524875316	2
775	29.65	241.87	1.0195	5.10580826225484	11.1813159627597	275	0.0189612715256828	0.0189612715256828	34.8474137590573	2
776	46.595	244.4	1.0156	5.08684699072915	11.2002772342853	276	-0.0286850005132102	0.0286850005132102	34.8760987595705	2
777	45.321	251.16	1.0215	5.11553199124236	11.1715922337721	277	0.00243093224688273	0.00243093224688273	34.8785296918174	2
778	51.796	253.24	1.021	5.11310105899548	11.174023166019	278	0.0116684747850346	0.0116684747850346	34.8901981666024	2
779	53.897	234.67	1.0186	5.10143258421045	11.1856916408041	279	-0.0257678818169538	0.0257678818169538	34.9159660484194	2
780	54.927	239.04	1.0239	5.1272004660274	11.1599237589871	280	0.00923754253815368	0.00923754253815368	34.9252035909575	2
781	51.405	239.85	1.022	5.11796292348925	11.1691613015253	281	0.00243093224688273	0.00243093224688273	34.9276345232044	2
782	35.262	246.9	1.0215	5.11553199124236	11.1715922337721	282	0.0140994070319174	0.0140994070319174	34.9417339302363	2
783	32.015	252.12	1.0186	5.10143258421045	11.1856916408041	283	0.00486186449376369	0.00486186449376369	34.9465957947301	2
784	34.033	254.76	1.0176	5.09657071971668	11.1905535052978	284	-0.0213922037725638	0.0213922037725638	34.9679879985027	2
785	43.841	257.48	1.022	5.11796292348925	11.1691613015253	285	-0.00243093224688273	0.00243093224688273	34.9704189307495	2
786	40.645	259.14	1.0225	5.12039385573613	11.1667303692784	286	0.0359777972538584	0.0359777972538584	35.0063967280034	2
787	25.621	263.05	1.0151	5.08441605848227	11.2027081665322	287	-0.0476462720388913	0.0476462720388913	35.0540430000423	2
788	16.982	261.55	1.0249	5.13206233052116	11.1550618944933	288	0.0189612715256811	0.0189612715256811	35.073004271568	2
789	15.65	264.63	1.021	5.11310105899548	11.174023166019	289	0	0	35.073004271568	2
790	17.85	266.14	1.021	5.11310105899548	11.174023166019	290	0.00972372898752916	0.00972372898752916	35.0827280005555	2
791	14.165	265.34	1.019	5.10337733000795	11.1837468950065	291	-0.0170165257281774	0.0170165257281774	35.0997445262837	2
792	34.415	240.42	1.0225	5.12039385573613	11.1667303692784	292	0.00972372898753093	0.00972372898753093	35.1094682552712	2
793	41.067	232.57	1.0205	5.1106701267486	11.1764540982659	293	-0.0140994070319191	0.0140994070319191	35.1235676623031	2
794	41.657	231.86	1.0234	5.12476953378052	11.162354691234	294	0.0189612715256811	0.0189612715256811	35.1425289338288	2
795	45.23	232.97	1.0195	5.10580826225484	11.1813159627597	295	-0.00486186449376191	0.00486186449376191	35.1473907983226	2
796	63.732	237.1	1.0205	5.1106701267486	11.1764540982659	296	-0.0714694080583396	0.0714694080583396	35.2188602063809	2
797	72.041	235.46	1.0352	5.18213953480694	11.1049846902076	297	0.0714694080583396	0.0714694080583396	35.2903296144393	2
798	73.617	242.55	1.0205	5.1106701267486	11.1764540982659	298	0	0	35.2903296144393	2
799	81.553	238.75	1.0205	5.1106701267486	11.1764540982659	299	-0.0116684747850364	0.0116684747850364	35.3019980892243	2
800	74.885	232.71	1.0229	5.12233860153363	11.1647856234809	300	0.00680661029127094	0.00680661029127094	35.3088046995156	2
801	79.61	230.39	1.0215	5.11553199124236	11.1715922337721	301	0.00243093224688273	0.00243093224688273	35.3112356317624	2
802	58.509	235.2	1.021	5.11310105899548	11.174023166019	302	0.00243093224688273	0.00243093224688273	35.3136665640093	2
803	56.584	234.93	1.0205	5.1106701267486	11.1764540982659	303	-0.125922290388502	0.125922290388502	35.4395888543978	2
804	67.554	238.91	1.0464	5.2365924171371	11.0505318078774	304	0.125922290388502	0.125922290388502	35.5655111447863	2
805	61.986	247.98	1.0205	5.1106701267486	11.1764540982659	305	-0.118629493647855	0.118629493647855	35.6841406384342	2
806	78.896	256.54	1.0449	5.22929962039645	11.057824604618	306	0.108905764660324	0.108905764660324	35.7930464030945	2
807	72.478	264.76	1.0225	5.12039385573613	11.1667303692784	307	-0.0661213571151968	0.0661213571151968	35.8591677602097	2
808	69.126	261.03	1.0361	5.18651521285133	11.1006090121632	308	0.073414153855845	0.073414153855845	35.9325819140656	2
809	71.82	265.36	1.021	5.11310105899548	11.174023166019	309	-0.00923754253815368	0.00923754253815368	35.9418194566037	2
810	80.382	269.5	1.0229	5.12233860153363	11.1647856234809	310	0.0140994070319174	0.0140994070319174	35.9559188636356	2
811	80.043	272.7	1.02	5.10823919450172	11.1788850305128	311	-0.123491358141621	0.123491358141621	36.0794102217772	2
812	82.562	278.64	1.0454	5.23173055264334	11.0553936723712	312	-0.0807069505964897	0.0807069505964897	36.1601171723737	2
813	97.151	277.15	1.062	5.31243750323983	10.9746867217747	313	-0.0238231360194447	0.0238231360194447	36.1839403083932	2
814	107.78	264.83	1.0669	5.33626063925927	10.9508635857552	314	0.0593147468239259	0.0593147468239259	36.2432550552171	2
815	107.52	267.13	1.0547	5.27694589243535	11.0101783325792	315	-0.441457296033818	0.441457296033818	36.6847123512509	2
816	120.06	275.61	1.1455	5.71840318846917	10.5687210365453	316	0.0189612715256793	0.0189612715256793	36.7036736227766	2
817	119.96	275.69	1.1416	5.69944191694348	10.587682308071	317	0.147314494161066	0.147314494161066	36.8509881169377	2
818	123.03	271.62	1.1113	5.55212742278242	10.7349968022321	318	-0.0311159327600912	0.0311159327600912	36.8821040496978	2
819	116.6	276.05	1.1177	5.58324335554251	10.703880869472	319	0.0335468650069739	0.0335468650069739	36.9156509147047	2
820	118.05	274.65	1.1108	5.54969649053554	10.737427734479	320	-0.097723476324667	0.097723476324667	37.0133743910294	2
821	125.16	274.92	1.1309	5.6474199668602	10.6397042581543	321	0.0072927967406482	0.0072927967406482	37.02066718777	2
822	123.97	273.1	1.1294	5.64012717011956	10.6469970548949	322	0.387004413703655	0.387004413703655	37.4076716014737	2
823	111.2	266.89	1.0498	5.2531227564159	11.0340014685986	323	-0.0165303392788001	0.0165303392788001	37.4242019407525	2
824	111.36	264.74	1.0532	5.2696530956947	11.0174711293198	324	-0.0739003403052205	0.0739003403052205	37.4981022810577	2
825	99.174	266.15	1.0684	5.34355343599992	10.9435707890146	325	0.225590512510674	0.225590512510674	37.7236927935684	2
826	87.108	257.59	1.022	5.11796292348925	11.1691613015253	326	0.0072927967406482	0.0072927967406482	37.730985590309	2
827	85.613	253.42	1.0205	5.1106701267486	11.1764540982659	327	-0.00243093224688273	0.00243093224688273	37.7334165225559	2
828	58.235	233.87	1.021	5.11310105899548	11.174023166019	328	-0.00243093224688273	0.00243093224688273	37.7358474548028	2
829	57.442	233	1.0215	5.11553199124236	11.1715922337721	329	-0.00486186449376547	0.00486186449376547	37.7407093192966	2
830	54.391	240.27	1.0225	5.12039385573613	11.1667303692784	330	-0.00680661029127094	0.00680661029127094	37.7475159295878	2
831	56.451	238.36	1.0239	5.1272004660274	11.1599237589871	331	-0.0145855934812928	0.0145855934812928	37.7621015230691	2
832	57.639	240.8	1.0269	5.14178605950869	11.1453381655058	332	0.028685000513212	0.028685000513212	37.7907865235824	2
833	59.077	239.81	1.021	5.11310105899548	11.174023166019	333	-0.0189612715256811	0.0189612715256811	37.809747795108	2
834	68.974	245	1.0249	5.13206233052116	11.1550618944933	334	0.00729279674064465	0.00729279674064465	37.8170405918487	2
835	70.152	244.71	1.0234	5.12476953378052	11.162354691234	335	-0.0549390687795377	0.0549390687795377	37.8719796606282	2
836	88.673	257.89	1.0347	5.17970860256006	11.1074156224544	336	-0.11376762915409	0.11376762915409	37.9857472897823	2
837	89.227	262.78	1.0581	5.29347623171415	10.9936479933004	337	0.173082375978016	0.173082375978016	38.1588296657603	2
838	72.971	251.22	1.0225	5.12039385573613	11.1667303692784	338	0.00243093224688273	0.00243093224688273	38.1612605980072	2
839	81.155	236.32	1.022	5.11796292348925	11.1691613015253	339	-0.00923754253815368	0.00923754253815368	38.1704981405454	2
840	87.194	237.33	1.0239	5.1272004660274	11.1599237589871	340	-0.00729279674064642	0.00729279674064642	38.177790937286	2
841	72.368	232.75	1.0254	5.13449326276805	11.1526309622465	341	0.0121546612344119	0.0121546612344119	38.1899455985204	2
842	74.926	231.6	1.0229	5.12233860153363	11.1647856234809	342	0	0	38.1899455985204	2
843	64.819	233.17	1.0229	5.12233860153363	11.1647856234809	343	0.00437567804438821	0.00437567804438821	38.1943212765648	2
844	65.769	235.49	1.022	5.11796292348925	11.1691613015253	344	-0.00923754253815368	0.00923754253815368	38.203558819103	2
845	61.231	256.27	1.0239	5.1272004660274	11.1599237589871	345	-0.0121546612344101	0.0121546612344101	38.2157134803374	2
846	82.323	248.38	1.0264	5.13935512726181	11.1477690977527	346	0.0145855934812928	0.0145855934812928	38.2302990738187	2
847	92.433	242.14	1.0234	5.12476953378052	11.162354691234	347	0.00437567804438821	0.00437567804438821	38.2346747518631	2
848	88.505	255.83	1.0225	5.12039385573613	11.1667303692784	348	-0.436595431540056	0.436595431540056	38.6712701834031	2
849	94.864	245.87	1.1123	5.55698928727618	10.7301349377383	349	0.211491105478759	0.211491105478759	38.8827612888819	2
850	98.786	233.08	1.0688	5.34549818179743	10.9416260432171	350	-0.410827549723104	0.410827549723104	39.293588838605	2
851	127.62	233.21	1.1533	5.75632573152053	10.530798493494	351	-0.0238231360194447	0.0238231360194447	39.3174119746244	2
852	135.64	244.91	1.1582	5.78014886753997	10.5069753574745	352	0.349081870652292	0.349081870652292	39.6664938452767	2
853	122.83	246.88	1.0864	5.43106699688768	10.8560572281268	353	-0.415689414216866	0.415689414216866	40.0821832594936	2
854	120.73	242.89	1.1719	5.84675641110455	10.44036781391	354	0.297059920569012	0.297059920569012	40.3792431800626	2
855	124.16	238.41	1.1108	5.54969649053554	10.737427734479	355	0.0685522893620796	0.0685522893620796	40.4477954694247	2
856	111.7	237.74	1.0967	5.48114420117346	10.805980023841	356	-0.349081870652293	0.349081870652293	40.796877340077	2
857	117.85	236.72	1.1685	5.83022607182575	10.4568981531888	357	0.456042889515112	0.456042889515112	41.2529202295921	2
858	108.21	237.72	1.0747	5.37418318231064	10.9129410427039	358	0.0617456790708104	0.0617456790708104	41.3146659086629	2
859	109.74	243.31	1.062	5.31243750323983	10.9746867217747	359	0.0238231360194465	0.0238231360194465	41.3384890446823	2
860	107.47	249.41	1.0571	5.28861436722038	10.9985098577941	360	-0.228021444757557	0.228021444757557	41.5665104894399	2
861	100.51	256.93	1.104	5.51663581197794	10.7704884130366	361	-0.0116684747850346	0.0116684747850346	41.5781789642249	2
862	89.992	248.32	1.1064	5.52830428676297	10.7588199382515	362	0.415203227767492	0.415203227767492	41.9933821919924	2
863	100.59	250.27	1.021	5.11310105899548	11.174023166019	363	-0.196905511997466	0.196905511997466	42.1902877039899	2
864	103.95	240.63	1.0615	5.31000657099295	10.9771176540216	364	-0.394297210444302	0.394297210444302	42.5845849144342	2
865	115.23	239.49	1.1426	5.70430378143725	10.5828204435773	365	0.341789073911647	0.341789073911647	42.9263739883458	2
866	111.78	246.54	1.0723	5.3625147075256	10.9246095174889	366	-0.14682830771169	0.14682830771169	43.0732022960575	2
867	113.82	251.48	1.1025	5.50934301523729	10.7777812097772	367	-0.0879997473371361	0.0879997473371361	43.1612020433947	2
868	109.59	254.9	1.1206	5.59734276257443	10.6897814624401	368	-0.0500772042857758	0.0500772042857758	43.2112792476804	2
869	122.37	257.32	1.1309	5.6474199668602	10.6397042581543	369	-0.0189612715256811	0.0189612715256811	43.2302405192061	2
870	123.49	273.34	1.1348	5.66638123838589	10.6207429866286	370	0.178430426921157	0.178430426921157	43.4086709461273	2
871	106.41	279.77	1.0981	5.48795081146473	10.7991734135498	371	0.163358646990488	0.163358646990488	43.5720295931177	2
872	97.558	279.49	1.0645	5.32459216447424	10.9625320605403	372	-0.00194474579750548	0.00194474579750548	43.5739743389153	2
873	88.234	279.4	1.0649	5.32653691027174	10.9605873147428	373	-0.161413901192983	0.161413901192983	43.7353882401082	2
874	89.812	268.45	1.0981	5.48795081146473	10.7991734135498	374	0.34422000615853	0.34422000615853	44.0796082462668	2
875	83.96	266.49	1.0273	5.1437308053062	11.1433934197083	375	-0.0928616118309016	0.0928616118309016	44.1724698580977	2
876	77.976	255.27	1.0464	5.2365924171371	11.0505318078774	376	0	0	44.1724698580977	2
877	75.057	255.72	1.0464	5.2365924171371	11.0505318078774	377	0.128353222635383	0.128353222635383	44.3008230807331	2
878	53.434	277.4	1.02	5.10823919450172	11.1788850305128	378	-0.0165303392788001	0.0165303392788001	44.3173534200119	2
879	42.077	269.47	1.0234	5.12476953378052	11.162354691234	379	-0.00243093224688273	0.00243093224688273	44.3197843522587	2
880	43.95	272.95	1.0239	5.1272004660274	11.1599237589871	380	0.0238231360194483	0.0238231360194483	44.3436074882782	2
881	42.955	268.45	1.019	5.10337733000795	11.1837468950065	381	-0.0238231360194483	0.0238231360194483	44.3674306242976	2
882	44.957	276.72	1.0239	5.1272004660274	11.1599237589871	382	0.0116684747850364	0.0116684747850364	44.3790990990827	2
883	51.845	261.59	1.0215	5.11553199124236	11.1715922337721	383	-0.0140994070319174	0.0140994070319174	44.3931985061146	2
884	54.713	272.65	1.0244	5.12963139827428	11.1574928267402	384	0.0213922037725638	0.0213922037725638	44.4145907098872	2
885	61.522	276.99	1.02	5.10823919450172	11.1788850305128	385	-0.0879997473371379	0.0879997473371379	44.5025904572243	2
886	63.477	276.79	1.0381	5.19623894183886	11.0908852831756	386	0.0739003403052205	0.0739003403052205	44.5764907975295	2
887	52.64	279.97	1.0229	5.12233860153363	11.1647856234809	387	-0.0262540682663293	0.0262540682663293	44.6027448657958	2
888	57.042	277.47	1.0283	5.14859266979996	11.1385315552145	388	0.0520219500832813	0.0520219500832813	44.6547668158791	2
889	48.432	279.42	1.0176	5.09657071971668	11.1905535052978	389	-0.0238231360194465	0.0238231360194465	44.6785899518986	2
890	58.076	274.54	1.0225	5.12039385573613	11.1667303692784	390	-0.0427844075451276	0.0427844075451276	44.7213743594437	2
891	63.187	276.63	1.0313	5.16317826328126	11.1239459617332	391	0.0170165257281756	0.0170165257281756	44.7383908851719	2
892	69.657	277.67	1.0278	5.14616173755308	11.1409624874614	392	0.0306297463107175	0.0306297463107175	44.7690206314826	2
893	54.384	254.48	1.0215	5.11553199124236	11.1715922337721	393	0.00243093224688273	0.00243093224688273	44.7714515637295	2
894	45.473	249.94	1.021	5.11310105899548	11.174023166019	394	-0.00923754253815368	0.00923754253815368	44.7806891062676	2
895	38.426	251.13	1.0229	5.12233860153363	11.1647856234809	395	0	0	44.7806891062676	2
896	37.619	248.87	1.0229	5.12233860153363	11.1647856234809	396	0.0189612715256828	0.0189612715256828	44.7996503777933	2
897	30.573	252.26	1.019	5.10337733000795	11.1837468950065	397	-0.00729279674064642	0.00729279674064642	44.806943174534	2
898	39.158	257.24	1.0205	5.1106701267486	11.1764540982659	398	0.0092375425381519	0.0092375425381519	44.8161807170721	2
899	41.263	261.05	1.0186	5.10143258421045	11.1856916408041	399	-0.00680661029127094	0.00680661029127094	44.8229873273634	2
900	46.031	250.73	1.02	5.10823919450172	11.1788850305128	400	-0.0189612715256828	0.0189612715256828	44.8419485988891	2
901	16.616	231.83	1.0239	5.1272004660274	11.1599237589871	401	0.0257678818169538	0.0257678818169538	44.867716480706	2
902	15.889	234.69	1.0186	5.10143258421045	11.1856916408041	402	-0.0209060173231883	0.0209060173231883	44.8886224980292	2
903	12.85	237.1	1.0229	5.12233860153363	11.1647856234809	403	-0.00243093224688273	0.00243093224688273	44.8910534302761	2
904	12.202	237.38	1.0234	5.12476953378052	11.162354691234	404	0.00437567804438821	0.00437567804438821	44.8954291083205	2
905	17.959	238.32	1.0225	5.12039385573613	11.1667303692784	405	-0.0116684747850329	0.0116684747850329	44.9070975831055	2
906	25.008	249.93	1.0249	5.13206233052116	11.1550618944933	406	0.0189612715256811	0.0189612715256811	44.9260588546312	2
907	41.67	236.94	1.021	5.11310105899548	11.174023166019	407	-0.00923754253815368	0.00923754253815368	44.9352963971693	2
908	40.926	244.7	1.0229	5.12233860153363	11.1647856234809	408	0.00923754253815368	0.00923754253815368	44.9445339397075	2
909	33.683	249.8	1.021	5.11310105899548	11.174023166019	409	-0.00243093224688273	0.00243093224688273	44.9469648719544	2
910	32.088	250.95	1.0215	5.11553199124236	11.1715922337721	410	0.00486186449376547	0.00486186449376547	44.9518267364481	2
911	16.031	263.66	1.0205	5.1106701267486	11.1764540982659	411	-0.0354916108044829	0.0354916108044829	44.9873183472526	2
912	21.029	264.19	1.0278	5.14616173755308	11.1409624874614	412	0.0617456790708104	0.0617456790708104	45.0490640263234	2
913	24.033	256.7	1.0151	5.08441605848227	11.2027081665322	413	-0.0500772042857758	0.0500772042857758	45.0991412306092	2
914	29.541	256.53	1.0254	5.13449326276805	11.1526309622465	414	0.0121546612344119	0.0121546612344119	45.1112958918436	2
915	44.191	256.09	1.0229	5.12233860153363	11.1647856234809	415	-0.00729279674064642	0.00729279674064642	45.1185886885843	2
916	51.023	258.09	1.0244	5.12963139827428	11.1574928267402	416	-0.00729279674064642	0.00729279674064642	45.1258814853249	2
917	52.118	270.91	1.0259	5.13692419501493	11.1502000299996	417	0.0189612715256811	0.0189612715256811	45.1448427568506	2
918	51.447	267.03	1.022	5.11796292348925	11.1691613015253	418	0.0165303392788001	0.0165303392788001	45.1613730961294	2
919	44.902	262.68	1.0186	5.10143258421045	11.1856916408041	419	-0.0330606785576002	0.0330606785576002	45.194433774687	2
920	43.642	276.42	1.0254	5.13449326276805	11.1526309622465	420	0.00729279674064642	0.00729279674064642	45.2017265714276	2
921	36.249	279.69	1.0239	5.1272004660274	11.1599237589871	421	0.0165303392788019	0.0165303392788019	45.2182569107064	2
922	30.557	275.26	1.0205	5.1106701267486	11.1764540982659	422	-0.0116684747850364	0.0116684747850364	45.2299253854915	2
923	28.262	275.26	1.0229	5.12233860153363	11.1647856234809	423	0.00680661029127094	0.00680661029127094	45.2367319957827	2
924	25.82	274.75	1.0215	5.11553199124236	11.1715922337721	424	0.00486186449376547	0.00486186449376547	45.2415938602765	2
925	42.537	270.46	1.0205	5.1106701267486	11.1764540982659	425	-0.0116684747850364	0.0116684747850364	45.2532623350615	2
926	32.313	256.56	1.0229	5.12233860153363	11.1647856234809	426	0.00923754253815368	0.00923754253815368	45.2624998775997	2
927	34.637	259.9	1.021	5.11310105899548	11.174023166019	427	-0.0140994070319191	0.0140994070319191	45.2765992846316	2
928	37.725	259.16	1.0239	5.1272004660274	11.1599237589871	428	0.0140994070319191	0.0140994070319191	45.2906986916635	2
929	41.581	268.2	1.021	5.11310105899548	11.174023166019	429	0	0	45.2906986916635	2
930	27.969	273.06	1.021	5.11310105899548	11.174023166019	430	-0.0116684747850364	0.0116684747850364	45.3023671664486	2
931	25.507	279.5	1.0234	5.12476953378052	11.162354691234	431	0.0189612715256811	0.0189612715256811	45.3213284379743	2
932	16.217	279.14	1.0195	5.10580826225484	11.1813159627597	432	-0.00486186449376191	0.00486186449376191	45.326190302468	2
933	15.305	269.95	1.0205	5.1106701267486	11.1764540982659	433	0	0	45.326190302468	2
934	12.865	269.1	1.0205	5.1106701267486	11.1764540982659	434	-0.0072927967406482	0.0072927967406482	45.3334830992087	2
935	10.213	263.3	1.022	5.11796292348925	11.1691613015253	435	0.00486186449376547	0.00486186449376547	45.3383449637024	2
936	38.253	256.25	1.021	5.11310105899548	11.174023166019	436	-0.00243093224688273	0.00243093224688273	45.3407758959493	2
937	28.045	235.96	1.0215	5.11553199124236	11.1715922337721	437	-0.0116684747850364	0.0116684747850364	45.3524443707344	2
938	27.432	238.52	1.0239	5.1272004660274	11.1599237589871	438	0.00243093224688273	0.00243093224688273	45.3548753029812	2
939	23.217	235.52	1.0234	5.12476953378052	11.162354691234	439	0.00243093224688273	0.00243093224688273	45.3573062352281	2
940	24.054	232.48	1.0229	5.12233860153363	11.1647856234809	440	0.0116684747850364	0.0116684747850364	45.3689747100132	2
941	15.406	232.69	1.0205	5.1106701267486	11.1764540982659	441	0	0	45.3689747100132	2
942	19.186	239.45	1.0205	5.1106701267486	11.1764540982659	442	0.00486186449376191	0.00486186449376191	45.3738365745069	2
943	11.242	234.93	1.0195	5.10580826225484	11.1813159627597	443	-0.0145855934812928	0.0145855934812928	45.3884221679882	2
944	10.857	242.34	1.0225	5.12039385573613	11.1667303692784	444	0.00972372898753093	0.00972372898753093	45.3981458969757	2
945	18.542	256.52	1.0205	5.1106701267486	11.1764540982659	445	0.00243093224688096	0.00243093224688096	45.4005768292226	2
946	27.895	262.04	1.02	5.10823919450172	11.1788850305128	446	-0.00972372898752916	0.00972372898752916	45.4103005582102	2
947	35.646	267.75	1.022	5.11796292348925	11.1691613015253	447	-0.00680661029127094	0.00680661029127094	45.4171071685014	2
948	29.731	266.93	1.0234	5.12476953378052	11.162354691234	448	0.00243093224688273	0.00243093224688273	45.4195381007483	2
949	38.19	270.07	1.0229	5.12233860153363	11.1647856234809	449	-0.00486186449376547	0.00486186449376547	45.4243999652421	2
950	40.004	272.54	1.0239	5.1272004660274	11.1599237589871	450	0.00243093224688273	0.00243093224688273	45.426830897489	2
951	67.575	276.48	1.0234	5.12476953378052	11.162354691234	451	0.0140994070319191	0.0140994070319191	45.4409303045209	2
952	74.79	272.61	1.0205	5.1106701267486	11.1764540982659	452	0.00243093224688096	0.00243093224688096	45.4433612367678	2
953	59.787	278.22	1.02	5.10823919450172	11.1788850305128	453	0.00243093224688096	0.00243093224688096	45.4457921690146	2
954	58.65	273.95	1.0195	5.10580826225484	11.1813159627597	454	0.00680661029127094	0.00680661029127094	45.4525987793059	2
955	43.072	261.12	1.0181	5.09900165196356	11.1881225730509	455	-0.0213922037725638	0.0213922037725638	45.4739909830785	2
956	40.083	265.2	1.0225	5.12039385573613	11.1667303692784	456	0.0072927967406482	0.0072927967406482	45.4812837798191	2
957	33.493	273.5	1.021	5.11310105899548	11.174023166019	457	-0.00243093224688273	0.00243093224688273	45.483714712066	2
958	29.751	267.32	1.0215	5.11553199124236	11.1715922337721	458	0	0	45.483714712066	2
959	22.579	268.19	1.0215	5.11553199124236	11.1715922337721	459	-0.00486186449376547	0.00486186449376547	45.4885765765598	2
960	16.373	256	1.0225	5.12039385573613	11.1667303692784	460	-0.00194474579750548	0.00194474579750548	45.4905213223573	2
961	21.187	268.6	1.0229	5.12233860153363	11.1647856234809	461	0.00680661029127094	0.00680661029127094	45.4973279326485	2
962	25.442	264.25	1.0215	5.11553199124236	11.1715922337721	462	0	0	45.4973279326485	2
963	29.937	265.16	1.0215	5.11553199124236	11.1715922337721	463	0.0121546612344119	0.0121546612344119	45.509482593883	2
964	24.462	258.73	1.019	5.10337733000795	11.1837468950065	464	-0.00972372898752916	0.00972372898752916	45.5192063228705	2
965	21.059	240.3	1.021	5.11310105899548	11.174023166019	465	0.00972372898752916	0.00972372898752916	45.528930051858	2
966	19.981	234.5	1.019	5.10337733000795	11.1837468950065	466	-0.00729279674064642	0.00729279674064642	45.5362228485987	2
967	26.856	238.18	1.0205	5.1106701267486	11.1764540982659	467	-0.00486186449376547	0.00486186449376547	45.5410847130924	2
968	36.817	240.47	1.0215	5.11553199124236	11.1715922337721	468	-0.0213922037725638	0.0213922037725638	45.562476916865	2
969	36.925	230.85	1.0259	5.13692419501493	11.1502000299996	469	0	0	45.562476916865	2
970	59.776	231.03	1.0259	5.13692419501493	11.1502000299996	470	0.0121546612344101	0.0121546612344101	45.5746315780994	2
971	58.559	233.57	1.0234	5.12476953378052	11.162354691234	471	0.0213922037725656	0.0213922037725656	45.596023781872	2
972	44.023	236.15	1.019	5.10337733000795	11.1837468950065	472	-0.106961018862819	0.106961018862819	45.7029848007348	2
973	78.311	256.79	1.041	5.21033834887077	11.0767858761437	473	0.0972372898752898	0.0972372898752898	45.8002220906101	2
974	82.102	254.52	1.021	5.11310105899548	11.174023166019	474	-0.00923754253815368	0.00923754253815368	45.8094596331482	2
975	93.421	266.43	1.0229	5.12233860153363	11.1647856234809	475	-0.109391951109703	0.109391951109703	45.9188515842579	2
976	97.201	263.99	1.0454	5.23173055264334	11.0553936723712	476	0.0831378828433742	0.0831378828433742	46.0019894671013	2
977	100.81	244.09	1.0283	5.14859266979996	11.1385315552145	477	-0.600926451429295	0.600926451429295	46.6029159185306	2
978	124.27	260.39	1.1519	5.74951912122926	10.5376051037852	478	0.0714694080583378	0.0714694080583378	46.6743853265889	2
979	125.08	261.49	1.1372	5.67804971317092	10.6090745118436	479	-0.0403534752982431	0.0403534752982431	46.7147388018872	2
980	131.19	264.17	1.1455	5.71840318846917	10.5687210365453	480	0.0286850005132102	0.0286850005132102	46.7434238024004	2
981	139.15	269.89	1.1396	5.68971818795595	10.5974060370585	481	-0.0145855934812946	0.0145855934812946	46.7580093958817	2
982	139.27	269.07	1.1426	5.70430378143725	10.5828204435773	482	-0.201767376491228	0.201767376491228	46.9597767723729	2
983	143.65	267.46	1.1841	5.90607115792848	10.381053067086	483	-0.0330606785576002	0.0330606785576002	46.9928374509305	2
984	141.22	265.76	1.1909	5.93913183648608	10.3479923885284	484	0.102099154369057	0.102099154369057	47.0949366052996	2
985	134.28	252.89	1.1699	5.83703268211702	10.4500915428975	485	-0.0928616118309034	0.0928616118309034	47.1877982171305	2
986	139.33	249.56	1.189	5.92989429394792	10.3572299310666	486	0.111822883356584	0.111822883356584	47.2996211004871	2
987	131.31	250.23	1.166	5.81807141059134	10.4690528144232	487	0.306297463107166	0.306297463107166	47.6059185635942	2
988	131.52	241.45	1.103	5.51177394748417	10.7753502775303	488	-0.422496024508138	0.422496024508138	48.0284145881024	2
989	145.11	230.66	1.1899	5.93426997199231	10.3528542530222	489	0.108905764660326	0.108905764660326	48.1373203527627	2
990	145.1	240.88	1.1675	5.82536420733198	10.4617600176825	490	0.140021697420417	0.140021697420417	48.2773420501831	2
991	138.6	242.02	1.1387	5.68534250991157	10.6017817151029	491	0.0286850005132102	0.0286850005132102	48.3060270506963	2
992	133.55	267.18	1.1328	5.65665750939836	10.6304667156161	492	-0.23968991954259	0.23968991954259	48.5457169702389	2
993	143.53	267.43	1.1821	5.89634742894095	10.3907767960736	493	-0.050077204285774	0.050077204285774	48.5957941745247	2
994	151.62	276.18	1.1924	5.94642463322672	10.3406995917878	494	-0.244551784036355	0.244551784036355	48.840345958561	2
995	161.7	267.91	1.2427	6.19097641726308	10.0961478077514	495	0.0379225430513621	0.0379225430513621	48.8782685016124	2
996	157.29	268.86	1.2349	6.15305387421172	10.1340703508028	496	-0.00243093224688273	0.00243093224688273	48.8806994338593	2
997	158.01	279.12	1.2354	6.1554848064586	10.1316394185559	497	0.27566771679645	0.27566771679645	49.1563671506557	2
998	150.18	268.6	1.1787	5.87981708966215	10.4073071353524	498	-0.0593147468239295	0.0593147468239295	49.2156818974797	2
999	141.57	266.81	1.1909	5.93913183648608	10.3479923885284	499	-0.118629493647854	0.118629493647854	49.3343113911275	2
1000	154.08	259.87	1.2153	6.05776133013393	10.2293628948806	500	NA	NA	NA	2
1001	117.72	250.17	1.1191	5.59004996583378	10.66644451287	1	-0.111822883356584	0.111822883356584	0.111822883356584	3
1002	115.52	255.12	1.1421	5.70187284919037	10.5546216295134	2	0.0379225430513621	0.0379225430513621	0.149745426407947	3
1003	130.19	255.41	1.1343	5.663950306139	10.5925441725648	3	-0.0495910178363985	0.0495910178363985	0.199336444244345	3
1004	125.8	250.53	1.1445	5.7135413239754	10.5429531547284	4	0.0495910178363985	0.0495910178363985	0.248927462080744	3
1005	122.44	250.98	1.1343	5.663950306139	10.5925441725648	5	-0.0238231360194447	0.0238231360194447	0.272750598100188	3
1006	125.13	256.2	1.1392	5.68777344215845	10.5687210365453	6	-0.00680661029127094	0.00680661029127094	0.279557208391459	3
1007	122.68	255.41	1.1406	5.69458005244972	10.5619144262541	7	0.0972372898752916	0.0972372898752916	0.376794498266751	3
1008	121.67	243.87	1.1206	5.59734276257443	10.6591517161294	8	-0.424926956755021	0.424926956755021	0.801721455021772	3
1009	147.99	245.98	1.208	6.02226971932945	10.2342247593743	9	-0.109391951109702	0.109391951109702	0.911113406131474	3
1010	156.21	243.88	1.2305	6.13166167043915	10.1248328082646	10	0.1424526296673	0.1424526296673	1.05356603579877	3
1011	145.2	231.12	1.2012	5.98920904077185	10.2672854379319	11	-0.0447291533426331	0.0447291533426331	1.09829518914141	3
1012	159.12	237.15	1.2104	6.03393819411448	10.2225562845893	12	-0.149745426407948	0.149745426407948	1.24804061554936	3
1013	163.29	237.68	1.2412	6.18368362052243	10.0728108581814	13	-0.0690384758114551	0.0690384758114551	1.31707909136081	3
1014	170.03	237.13	1.2554	6.25272209633389	10.0037723823699	14	0	0	1.31707909136081	3
1015	166.49	230.37	1.2554	6.25272209633389	10.0037723823699	15	0.137590765173535	0.137590765173535	1.45466985653434	3
1016	161.13	236.11	1.2271	6.11513133116035	10.1413631475434	16	-0.0330606785575966	0.0330606785575966	1.48773053509194	3
1017	158.71	241.16	1.2339	6.14819200971795	10.1083024689858	17	-0.0306297463107175	0.0306297463107175	1.51836028140266	3
1018	156.24	245.96	1.2402	6.17882175602867	10.0776727226751	18	0.0850826286408797	0.0850826286408797	1.60344291004354	3
1019	151.55	248.83	1.2227	6.09373912738779	10.162755351316	19	-0.075845086102726	0.075845086102726	1.67928799614626	3
1020	163.46	234.37	1.2383	6.16958421349051	10.0869102652133	20	0.0165303392787983	0.0165303392787983	1.69581833542506	3
1021	169.03	241.92	1.2349	6.15305387421172	10.1034406044921	21	-0.0734141538558433	0.0734141538558433	1.76923248928091	3
1022	160.59	248	1.25	6.22646802806756	10.0300264506362	22	0.0568838145770449	0.0568838145770449	1.82611630385795	3
1023	162.27	239.78	1.2383	6.16958421349051	10.0869102652133	23	-0.0262540682663293	0.0262540682663293	1.85237037212428	3
1024	159.1	243.89	1.2437	6.19583828175684	10.0606561969469	24	-0.00194474579750548	0.00194474579750548	1.85431511792179	3
1025	166.16	243.74	1.2441	6.19778302755435	10.0587114511494	25	0.0354916108044812	0.0354916108044812	1.88980672872627	3
1026	168.84	243.54	1.2368	6.16229141674987	10.0942030619539	26	-0.0525081365326585	0.0525081365326585	1.94231486525893	3
1027	168.07	259.56	1.2476	6.21479955328252	10.0416949254213	27	0.00486186449376547	0.00486186449376547	1.94717672975269	3
1028	170.26	260	1.2466	6.20993768878876	10.046556789915	28	-0.0238231360194465	0.0238231360194465	1.97099986577214	3
1029	174.39	272.58	1.2515	6.23376082480821	10.0227336538956	29	-0.177944240471783	0.177944240471783	2.14894410624392	3
1030	187.03	269.35	1.2881	6.41170506527999	9.8447894134238	30	-0.1424526296673	0.1424526296673	2.29139673591122	3
1031	191.6	263.95	1.3174	6.55415769494729	9.7023367837565	31	0.0948063576284088	0.0948063576284088	2.38620309353963	3
1032	182.64	256.45	1.2979	6.45935133731888	9.79714314138491	32	0.0121546612344101	0.0121546612344101	2.39835775477404	3
1033	187.54	244.49	1.2954	6.44719667608447	9.80929780261932	33	-0.0904306795840188	0.0904306795840188	2.48878843435806	3
1034	194.94	234.71	1.314	6.53762735566849	9.7188671230353	34	0.0641766113176931	0.0641766113176931	2.55296504567575	3
1035	191.47	230.11	1.3008	6.4734507443508	9.78304373435299	35	0.118629493647854	0.118629493647854	2.67159453932361	3
1036	179.81	232.92	1.2764	6.35482125070294	9.90167322800084	36	-0.0782760183496105	0.0782760183496105	2.74987055767322	3
1037	189.07	230.57	1.2925	6.43309726905255	9.82339720965123	37	-0.0568838145770449	0.0568838145770449	2.80675437225026	3
1038	186.47	239.92	1.3042	6.4899810836296	9.76651339507419	38	0.113767629154092	0.113767629154092	2.92052200140435	3
1039	182.8	238.07	1.2808	6.37621345447551	9.88028102422828	39	-0.113767629154092	0.113767629154092	3.03428963055844	3
1040	189.87	250.31	1.3042	6.4899810836296	9.76651339507419	40	0.0709832216089623	0.0709832216089623	3.10527285216741	3
1041	180.78	247.8	1.2896	6.41899786202063	9.83749661668315	41	0.125922290388502	0.125922290388502	3.23119514255591	3
1042	173.93	244.59	1.2637	6.29307557163213	9.96341890707165	42	0.0593147468239277	0.0593147468239277	3.29050988937984	3
1043	167.68	247.33	1.2515	6.23376082480821	10.0227336538956	43	-0.0568838145770467	0.0568838145770467	3.34739370395688	3
1044	175.77	247.38	1.2632	6.29064463938525	9.96584983931853	44	-0.1424526296673	0.1424526296673	3.48984633362418	3
1045	182.33	240.31	1.2925	6.43309726905255	9.82339720965123	45	0.168706697933629	0.168706697933629	3.65855303155781	3
1046	169.82	230.41	1.2578	6.26439057111892	9.99210390758486	46	-0.128353222635383	0.128353222635383	3.78690625419319	3
1047	184.47	233.05	1.2842	6.39274379375431	9.86375068494948	47	-0.147314494161066	0.147314494161066	3.93422074835426	3
1048	194.61	247.11	1.3145	6.54005828791537	9.71643619078841	48	-0.0116684747850346	0.0116684747850346	3.94588922313929	3
1049	193.21	247.14	1.3169	6.55172676270041	9.70476771600338	49	0.0189612715256811	0.0189612715256811	3.96485049466498	3
1050	190.11	258.21	1.313	6.53276549117472	9.72372898752906	50	-0.0140994070319174	0.0140994070319174	3.97894990169689	3
1051	193.29	250.56	1.3159	6.54686489820664	9.70962958049714	51	0.0709832216089641	0.0709832216089641	4.04993312330586	3
1052	188.45	241.12	1.3013	6.47588167659768	9.78061280210611	52	0.0952925440777843	0.0952925440777843	4.14522566738364	3
1053	175.75	260.43	1.2817	6.3805891325199	9.87590534618389	53	0.0213922037725638	0.0213922037725638	4.16661787115621	3
1054	175.81	267.7	1.2773	6.35919692874733	9.89729754995646	54	0.220728648016909	0.220728648016909	4.38734651917311	3
1055	177.54	276.5	1.2319	6.13846828073042	10.1180261979734	55	-0.161413901192981	0.161413901192981	4.5487604203661	3
1056	165.25	278.58	1.2651	6.2998821819234	9.95661229678038	56	0.0354916108044794	0.0354916108044794	4.58425203117057	3
1057	161.85	274.63	1.2578	6.26439057111892	9.99210390758486	57	-0.0189612715256811	0.0189612715256811	4.60321330269626	3
1058	162.7	271.06	1.2617	6.2833518426446	9.97314263605918	58	0.073414153855845	0.073414153855845	4.6766274565521	3
1059	159.11	273.79	1.2466	6.20993768878876	10.046556789915	59	0.0311159327600929	0.0311159327600929	4.70774338931219	3
1060	153.31	278.05	1.2402	6.17882175602867	10.0776727226751	60	-0.0335468650069757	0.0335468650069757	4.74129025431917	3
1061	154.78	278.45	1.2471	6.21236862103564	10.0441258576681	61	0.0427844075451294	0.0427844075451294	4.7840746618643	3
1062	153.44	268.26	1.2383	6.16958421349051	10.0869102652133	62	0.0354916108044794	0.0354916108044794	4.81956627266878	3
1063	150.18	264.35	1.231	6.13409260268603	10.1224018760178	63	0.161413901192983	0.161413901192983	4.98098017386176	3
1064	145.81	262.58	1.1978	5.97267870149305	10.2838157772107	64	0.0072927967406482	0.0072927967406482	4.98827297060241	3
1065	149.28	260.87	1.1963	5.9653859047524	10.2911085739514	65	-0.0354916108044829	0.0354916108044829	5.02376458140689	3
1066	143.45	266.92	1.2036	6.00087751555689	10.2556169631469	66	-0.204198308738111	0.204198308738111	5.227962890145	3
1067	152.36	275.83	1.2456	6.205075824295	10.0514186544088	67	-0.0238231360194465	0.0238231360194465	5.25178602616445	3
1068	159.88	274.34	1.2505	6.22889896031444	10.0275955183893	68	-0.0855688150902552	0.0855688150902552	5.3373548412547	3
1069	164.2	274.31	1.2681	6.3144677754047	9.94202670329909	69	-0.130297968432888	0.130297968432888	5.46765280968759	3
1070	187.25	267.83	1.2949	6.44476574383759	9.8117287348662	70	0.00486186449376369	0.00486186449376369	5.47251467418136	3
1071	187.37	270.22	1.2939	6.43990387934382	9.81659059935996	71	-0.0831378828433724	0.0831378828433724	5.55565255702473	3
1072	192.25	274.87	1.311	6.5230417621872	9.73345271651659	72	0.275181530347073	0.275181530347073	5.8308340873718	3
1073	185.63	273.53	1.2544	6.24786023184012	10.0086342468637	73	-0.325258734632849	0.325258734632849	6.15609282200465	3
1074	194.08	260.26	1.3213	6.57311896647297	9.68337551223082	74	0.256220258821392	0.256220258821392	6.41231308082604	3
1075	188.18	260.08	1.2686	6.31689870765158	9.93959577105221	75	-0.194474579750583	0.194474579750583	6.60678766057663	3
1076	187.79	257.31	1.3086	6.51137328740216	9.74512119130162	76	-0.0140994070319174	0.0140994070319174	6.62088706760854	3
1077	191.93	264.18	1.3115	6.52547269443408	9.73102178426971	77	-0.0311159327600912	0.0311159327600912	6.65200300036863	3
1078	193.79	261.91	1.3179	6.55658862719417	9.69990585150962	78	-0.0189612715256828	0.0189612715256828	6.67096427189432	3
1079	193.31	256.13	1.3218	6.57554989871985	9.68094457998393	79	0.2849052593346	0.2849052593346	6.95586953122892	3
1080	174.43	250.53	1.2632	6.29064463938525	9.96584983931853	80	-0.0306297463107157	0.0306297463107157	6.98649927753963	3
1081	172.03	276.39	1.2695	6.32127438569597	9.93522009300782	81	0.0831378828433742	0.0831378828433742	7.06963716038301	3
1082	167.66	257.85	1.2524	6.23813650285259	10.0183579758512	82	0.0709832216089623	0.0709832216089623	7.14062038199197	3
1083	156.33	255.28	1.2378	6.16715328124363	10.0893411974602	83	-0.0238231360194447	0.0238231360194447	7.16444351801141	3
1084	155.66	256.23	1.2427	6.19097641726308	10.0655180614407	84	0.0476462720388895	0.0476462720388895	7.2120897900503	3
1085	159.02	252.14	1.2329	6.14333014522419	10.1131643334796	85	0.170651443731137	0.170651443731137	7.38274123378144	3
1086	142.23	242.74	1.1978	5.97267870149305	10.2838157772107	86	-0.0948063576284088	0.0948063576284088	7.47754759140985	3
1087	145.48	236.14	1.2173	6.06748505912146	10.1890094195823	87	0.149745426407947	0.149745426407947	7.6272930178178	3
1088	148.24	253.76	1.1865	5.91773963271351	10.3387548459903	88	-0.114253815603465	0.114253815603465	7.74154683342126	3
1089	146.98	258.49	1.21	6.03199344831698	10.2245010303868	89	0.125922290388502	0.125922290388502	7.86746912380976	3
1090	142.72	260.8	1.1841	5.90607115792848	10.3504233207753	90	-0.218297715770028	0.218297715770028	8.08576683957979	3
1091	150.27	266.03	1.229	6.1243688736985	10.1321256050053	91	-0.0714694080583378	0.0714694080583378	8.15723624763813	3
1092	155.96	273.48	1.2437	6.19583828175684	10.0606561969469	92	0.429788821248785	0.429788821248785	8.58702506888691	3
1093	132.42	276.79	1.1553	5.76604946050806	10.4904450181957	93	0.0427844075451276	0.0427844075451276	8.62980947643204	3
1094	128.53	272.72	1.1465	5.72326505296293	10.5332294257409	94	-0.108905764660326	0.108905764660326	8.73871524109237	3
1095	131.83	279.77	1.1689	5.83217081762326	10.4243236610805	95	-0.123491358141619	0.123491358141619	8.86220659923399	3
1096	140.52	277.54	1.1943	5.95566217576487	10.3008323029389	96	0.00680661029127094	0.00680661029127094	8.86901320952526	3
1097	138.77	276.97	1.1929	5.9488555654736	10.3076389132302	97	0.154607290901712	0.154607290901712	9.02362050042697	3
1098	134.44	266.23	1.1611	5.79424827457189	10.4622462041319	98	0.0403534752982448	0.0403534752982448	9.06397397572521	3
1099	126.34	258.61	1.1528	5.75389479927365	10.5025996794301	99	-0.0452153397920103	0.0452153397920103	9.10918931551722	3
1100	130.4	261.52	1.1621	5.79911013906566	10.4573843396381	100	0.106961018862821	0.106961018862821	9.21615033438004	3
1101	124.13	268.94	1.1401	5.69214912020284	10.5643453585009	101	-0.0238231360194465	0.0238231360194465	9.23997347039949	3
1102	128.22	270.1	1.145	5.71597225622228	10.5405222224815	102	0.0758450861027278	0.0758450861027278	9.31581855650222	3
1103	118.99	251.54	1.1294	5.64012717011956	10.6163673085842	103	-0.0568838145770449	0.0568838145770449	9.37270237107926	3
1104	120.52	260.84	1.1411	5.6970109846966	10.5594834940072	104	-0.0972372898752916	0.0972372898752916	9.46993966095456	3
1105	123.62	272.96	1.1611	5.79424827457189	10.4622462041319	105	0.168220511484252	0.168220511484252	9.63816017243881	3
1106	120.96	264.98	1.1265	5.62602776308764	10.6304667156161	106	-0.075845086102726	0.075845086102726	9.71400525854153	3
1107	124.92	264.51	1.1421	5.70187284919037	10.5546216295134	107	0.00243093224688096	0.00243093224688096	9.71643619078841	3
1108	119.75	266.03	1.1416	5.69944191694348	10.5570525617603	108	0.0354916108044812	0.0354916108044812	9.7519278015929	3
1109	117.62	265.73	1.1343	5.663950306139	10.5925441725648	109	0.332551531373493	0.332551531373493	10.0844793329664	3
1110	92.424	264.17	1.0659	5.33139877476551	10.9250957039383	110	-0.0904306795840188	0.0904306795840188	10.1749100125504	3
1111	89.001	276.5	1.0845	5.42182945434953	10.8346650243543	111	-0.0379225430513639	0.0379225430513639	10.2128325556018	3
1112	102.08	278.84	1.0923	5.45975199740089	10.7967424813029	112	-0.132728900679771	0.132728900679771	10.3455614562815	3
1113	104.11	274.4	1.1196	5.59248089808066	10.6640135806231	113	0.075845086102726	0.075845086102726	10.4214065423843	3
1114	101.32	270.07	1.104	5.51663581197794	10.7398586667258	114	0.265943987808921	0.265943987808921	10.6873505301932	3
1115	72.979	271.02	1.0493	5.25069182416902	11.0058026545348	115	0.0092375425381519	0.0092375425381519	10.6965880727313	3
1116	79.334	256.34	1.0474	5.24145428163087	11.0150401970729	116	0.144883561914183	0.144883561914183	10.8414716346455	3
1117	88.803	250.99	1.0176	5.09657071971668	11.1599237589871	117	-0.0709832216089605	0.0709832216089605	10.9124548562545	3
1118	87.382	255.15	1.0322	5.16755394132564	11.0889405373781	118	0.0452153397920085	0.0452153397920085	10.9576701960465	3
1119	87.285	251.9	1.0229	5.12233860153363	11.1341558771702	119	-0.216352969972521	0.216352969972521	11.174023166019	3
1120	83.658	241.59	1.0674	5.33869157150616	10.9178029071976	120	0.00729279674064465	0.00729279674064465	11.1813159627597	3
1121	85.361	241.19	1.0659	5.33139877476551	10.9250957039383	121	0.225590512510674	0.225590512510674	11.4069064752703	3
1122	73.101	245.53	1.0195	5.10580826225484	11.1506862164489	122	0.0189612715256828	0.0189612715256828	11.425867746796	3
1123	76.481	232.64	1.0156	5.08684699072915	11.1696474879746	123	-0.0335468650069757	0.0335468650069757	11.459414611803	3
1124	77.875	234.21	1.0225	5.12039385573613	11.1361006229677	124	-0.132728900679771	0.132728900679771	11.5921435124828	3
1125	75.774	251.34	1.0498	5.2531227564159	11.0033717222879	125	-0.00486186449376369	0.00486186449376369	11.5970053769765	3
1126	76.413	255.13	1.0508	5.25798462090966	10.9985098577941	126	0.17113763018051	0.17113763018051	11.768143007157	3
1127	72.516	249.88	1.0156	5.08684699072915	11.1696474879746	127	-0.0403534752982466	0.0403534752982466	11.8084964824553	3
1128	57.453	249	1.0239	5.1272004660274	11.1292940126764	128	0.0495910178363985	0.0495910178363985	11.8580875002917	3
1129	51.306	248.92	1.0137	5.077609448191	11.1788850305128	129	-0.0379225430513621	0.0379225430513621	11.896010043343	3
1130	56.631	256.18	1.0215	5.11553199124236	11.1409624874614	130	0.0238231360194465	0.0238231360194465	11.9198331793625	3
1131	56.306	269.84	1.0166	5.09170885522292	11.1647856234809	131	-0.0238231360194465	0.0238231360194465	11.9436563153819	3
1132	61.215	275.3	1.0215	5.11553199124236	11.1409624874614	132	-0.00243093224688273	0.00243093224688273	11.9460872476288	3
1133	69.091	265.84	1.022	5.11796292348925	11.1385315552145	133	-0.0354916108044812	0.0354916108044812	11.9815788584333	3
1134	64.328	268.18	1.0293	5.15345453429373	11.1030399444101	134	-0.00972372898752916	0.00972372898752916	11.9913025874208	3
1135	63.917	270.95	1.0313	5.16317826328126	11.0933162154225	135	0.0359777972538566	0.0359777972538566	12.0272803846747	3
1136	63.26	263.12	1.0239	5.1272004660274	11.1292940126764	136	-0.0379225430513621	0.0379225430513621	12.065202927726	3
1137	73.672	260	1.0317	5.16512300907876	11.091371469625	137	-0.0617456790708104	0.0617456790708104	12.1269486067969	3
1138	69.681	269.45	1.0444	5.22686868814957	11.0296257905542	138	0.106474832413443	0.106474832413443	12.2334234392103	3
1139	54.198	279.12	1.0225	5.12039385573613	11.1361006229677	139	-0.00437567804438821	0.00437567804438821	12.2377991172547	3
1140	61.623	279.79	1.0234	5.12476953378052	11.1317249449233	140	0.0330606785576002	0.0330606785576002	12.2708597958123	3
1141	61.11	279.38	1.0166	5.09170885522292	11.1647856234809	141	-0.0690384758114568	0.0690384758114568	12.3398982716237	3
1142	74.023	258.79	1.0308	5.16074733103437	11.0957471476694	142	0.0452153397920103	0.0452153397920103	12.3851136114158	3
1143	67.463	259.69	1.0215	5.11553199124236	11.1409624874614	143	0.00972372898752738	0.00972372898752738	12.3948373404033	3
1144	79.63	260.43	1.0195	5.10580826225484	11.1506862164489	144	-0.104530086615934	0.104530086615934	12.4993674270192	3
1145	75.516	267.44	1.041	5.21033834887077	11.046156129833	145	0.0996682221221725	0.0996682221221725	12.5990356491414	3
1146	68.395	276.33	1.0205	5.1106701267486	11.1458243519552	146	0.0092375425381519	0.0092375425381519	12.6082731916795	3
1147	71.739	276.23	1.0186	5.10143258421045	11.1550618944933	147	-0.127867036186007	0.127867036186007	12.7361402278656	3
1148	73.303	270.19	1.0449	5.22929962039645	11.0271948583073	148	-0.0952925440777861	0.0952925440777861	12.8314327719433	3
1149	80.307	278.59	1.0645	5.32459216447424	10.9319023142295	149	0.119115680097231	0.119115680097231	12.9505484520406	3
1150	69.62	268.8	1.04	5.20547648437701	11.0510179943268	150	0.0734141538558468	0.0734141538558468	13.0239626058964	3
1151	60.626	258.75	1.0249	5.13206233052116	11.1244321481826	151	0.0306297463107157	0.0306297463107157	13.0545923522071	3
1152	53.156	274.99	1.0186	5.10143258421045	11.1550618944933	152	-0.0209060173231883	0.0209060173231883	13.0754983695303	3
1153	51.539	274.02	1.0229	5.12233860153363	11.1341558771702	153	0.0209060173231883	0.0209060173231883	13.0964043868535	3
1154	33.614	272.79	1.0186	5.10143258421045	11.1550618944933	154	-0.0116684747850346	0.0116684747850346	13.1080728616385	3
1155	18.389	267.05	1.021	5.11310105899548	11.1433934197083	155	0.00729279674064465	0.00729279674064465	13.1153656583792	3
1156	27.64	271.65	1.0195	5.10580826225484	11.1506862164489	156	0	0	13.1153656583792	3
1157	33.342	267.28	1.0195	5.10580826225484	11.1506862164489	157	0	0	13.1153656583792	3
1158	37.093	268.73	1.0195	5.10580826225484	11.1506862164489	158	-0.0145855934812928	0.0145855934812928	13.1299512518605	3
1159	36.291	267.32	1.0225	5.12039385573613	11.1361006229677	159	0.0072927967406482	0.0072927967406482	13.1372440486011	3
1160	36.703	267.92	1.021	5.11310105899548	11.1433934197083	160	0.00486186449376369	0.00486186449376369	13.1421059130949	3
1161	34.775	262.05	1.02	5.10823919450172	11.1482552842021	161	-0.00243093224688096	0.00243093224688096	13.1445368453418	3
1162	36.112	249.43	1.0205	5.1106701267486	11.1458243519552	162	0.00486186449376191	0.00486186449376191	13.1493987098355	3
1163	49.245	254.26	1.0195	5.10580826225484	11.1506862164489	163	-0.00243093224688096	0.00243093224688096	13.1518296420824	3
1164	43.462	250.32	1.02	5.10823919450172	11.1482552842021	164	-0.00972372898752916	0.00972372898752916	13.1615533710699	3
1165	48.787	254.12	1.022	5.11796292348925	11.1385315552145	165	-0.00243093224688273	0.00243093224688273	13.1639843033168	3
1166	62.258	252.7	1.0225	5.12039385573613	11.1361006229677	166	0.00486186449376547	0.00486186449376547	13.1688461678106	3
1167	55.899	253.29	1.0215	5.11553199124236	11.1409624874614	167	-0.00243093224688273	0.00243093224688273	13.1712771000575	3
1168	56.759	251.96	1.022	5.11796292348925	11.1385315552145	168	-0.00437567804438821	0.00437567804438821	13.1756527781019	3
1169	60.611	247.35	1.0229	5.12233860153363	11.1341558771702	169	0.0140994070319174	0.0140994070319174	13.1897521851338	3
1170	66.523	241.41	1.02	5.10823919450172	11.1482552842021	170	-0.00729279674064642	0.00729279674064642	13.1970449818744	3
1171	53.59	230.62	1.0215	5.11553199124236	11.1409624874614	171	-0.0281988140638347	0.0281988140638347	13.2252437959383	3
1172	49.062	236.34	1.0273	5.1437308053062	11.1127636733976	172	0.0233369495700693	0.0233369495700693	13.2485807455083	3
1173	42.433	238.64	1.0225	5.12039385573613	11.1361006229677	173	0.00243093224688273	0.00243093224688273	13.2510116777552	3
1174	44.423	239.29	1.022	5.11796292348925	11.1385315552145	174	-0.00680661029127094	0.00680661029127094	13.2578182880465	3
1175	33.923	240.41	1.0234	5.12476953378052	11.1317249449233	175	0.023336949570071	0.023336949570071	13.2811552376166	3
1176	40.603	237.03	1.0186	5.10143258421045	11.1550618944933	176	-0.0092375425381519	0.0092375425381519	13.2903927801547	3
1177	24.514	230.57	1.0205	5.1106701267486	11.1458243519552	177	-0.0072927967406482	0.0072927967406482	13.2976855768954	3
1178	25.837	231.99	1.022	5.11796292348925	11.1385315552145	178	-0.0165303392788001	0.0165303392788001	13.3142159161742	3
1179	26.153	231.65	1.0254	5.13449326276805	11.1220012159357	179	0.0354916108044812	0.0354916108044812	13.3497075269786	3
1180	24.079	231.02	1.0181	5.09900165196356	11.1574928267402	180	-0.0354916108044812	0.0354916108044812	13.3851991377831	3
1181	23.554	234.92	1.0254	5.13449326276805	11.1220012159357	181	0.0213922037725656	0.0213922037725656	13.4065913415557	3
1182	16.603	233.54	1.021	5.11310105899548	11.1433934197083	182	0	0	13.4065913415557	3
1183	17.653	235.87	1.021	5.11310105899548	11.1433934197083	183	0.00486186449376369	0.00486186449376369	13.4114532060494	3
1184	17.795	234.95	1.02	5.10823919450172	11.1482552842021	184	-0.00243093224688096	0.00243093224688096	13.4138841382963	3
1185	10.729	234.92	1.0205	5.1106701267486	11.1458243519552	185	0.0213922037725638	0.0213922037725638	13.4352763420689	3
1186	12.391	245.93	1.0161	5.08927792297604	11.1672165557278	186	-0.0140994070319174	0.0140994070319174	13.4493757491008	3
1187	15.991	247.67	1.019	5.10337733000795	11.1531171486958	187	-0.0121546612344119	0.0121546612344119	13.4615304103352	3
1188	20.574	254.97	1.0215	5.11553199124236	11.1409624874614	188	-0.00243093224688273	0.00243093224688273	13.4639613425821	3
1189	14.081	258.4	1.022	5.11796292348925	11.1385315552145	189	0.0072927967406482	0.0072927967406482	13.4712541393228	3
1190	17.92	251.17	1.0205	5.1106701267486	11.1458243519552	190	-0.00243093224688273	0.00243093224688273	13.4736850715696	3
1191	12.184	240.5	1.021	5.11310105899548	11.1433934197083	191	0.00486186449376369	0.00486186449376369	13.4785469360634	3
1192	17.742	231.55	1.02	5.10823919450172	11.1482552842021	192	-0.0121546612344119	0.0121546612344119	13.4907015972978	3
1193	43.334	235.2	1.0225	5.12039385573613	11.1361006229677	193	0.0170165257281774	0.0170165257281774	13.507718123026	3
1194	42.715	236.55	1.019	5.10337733000795	11.1531171486958	194	-0.0121546612344119	0.0121546612344119	13.5198727842604	3
1195	44.699	236.72	1.0215	5.11553199124236	11.1409624874614	195	-0.00243093224688273	0.00243093224688273	13.5223037165073	3
1196	37.533	250.77	1.022	5.11796292348925	11.1385315552145	196	0.0145855934812946	0.0145855934812946	13.5368893099886	3
1197	31.243	251.73	1.019	5.10337733000795	11.1531171486958	197	-0.0145855934812946	0.0145855934812946	13.5514749034699	3
1198	26.795	258.72	1.022	5.11796292348925	11.1385315552145	198	-0.00923754253815368	0.00923754253815368	13.560712446008	3
1199	39.415	259.97	1.0239	5.1272004660274	11.1292940126764	199	0.0165303392788019	0.0165303392788019	13.5772427852868	3
1200	39.83	268.38	1.0205	5.1106701267486	11.1458243519552	200	-0.00486186449376547	0.00486186449376547	13.5821046497806	3
1201	43.033	269.09	1.0215	5.11553199124236	11.1409624874614	201	-0.00243093224688273	0.00243093224688273	13.5845355820275	3
1202	43.409	275.76	1.022	5.11796292348925	11.1385315552145	202	0.0165303392788001	0.0165303392788001	13.6010659213063	3
1203	45.541	275.21	1.0186	5.10143258421045	11.1550618944933	203	-0.0281988140638347	0.0281988140638347	13.6292647353701	3
1204	35.139	271.92	1.0244	5.12963139827428	11.1268630804295	204	0.0165303392788001	0.0165303392788001	13.6457950746489	3
1205	38.107	271.89	1.021	5.11310105899548	11.1433934197083	205	-0.0116684747850364	0.0116684747850364	13.6574635494339	3
1206	32.872	264.52	1.0234	5.12476953378052	11.1317249449233	206	0.00923754253815368	0.00923754253815368	13.6667010919721	3
1207	37.505	263.08	1.0215	5.11553199124236	11.1409624874614	207	0.00243093224688273	0.00243093224688273	13.669132024219	3
1208	30.368	269.85	1.021	5.11310105899548	11.1433934197083	208	0.00729279674064465	0.00729279674064465	13.6764248209596	3
1209	17.725	277.54	1.0195	5.10580826225484	11.1506862164489	209	-0.0213922037725638	0.0213922037725638	13.6978170247322	3
1210	23.15	264.89	1.0239	5.1272004660274	11.1292940126764	210	0.0140994070319191	0.0140994070319191	13.7119164317641	3
1211	26.808	269.48	1.021	5.11310105899548	11.1433934197083	211	-0.0330606785576002	0.0330606785576002	13.7449771103217	3
1212	11.711	259.77	1.0278	5.14616173755308	11.1103327411507	212	0.025767881816952	0.025767881816952	13.7707449921387	3
1213	10.877	259.09	1.0225	5.12039385573613	11.1361006229677	213	0.0072927967406482	0.0072927967406482	13.7780377888793	3
1214	11.251	262.9	1.021	5.11310105899548	11.1433934197083	214	0.00729279674064465	0.00729279674064465	13.78533058562	3
1215	30.414	260.65	1.0195	5.10580826225484	11.1506862164489	215	-0.0165303392787983	0.0165303392787983	13.8018609248988	3
1216	22.262	244.83	1.0229	5.12233860153363	11.1341558771702	216	0.0209060173231883	0.0209060173231883	13.8227669422219	3
1217	33.74	234.95	1.0186	5.10143258421045	11.1550618944933	217	-0.00437567804438999	0.00437567804438999	13.8271426202663	3
1218	41.869	245.25	1.0195	5.10580826225484	11.1506862164489	218	-0.00972372898752738	0.00972372898752738	13.8368663492539	3
1219	49.33	232.7	1.0215	5.11553199124236	11.1409624874614	219	0.00729279674064642	0.00729279674064642	13.8441591459945	3
1220	49.705	238.02	1.02	5.10823919450172	11.1482552842021	220	-0.0335468650069757	0.0335468650069757	13.8777060110015	3
1221	43.614	239.81	1.0269	5.14178605950869	11.1147084191951	221	0.0238231360194465	0.0238231360194465	13.9015291470209	3
1222	53.432	244.7	1.022	5.11796292348925	11.1385315552145	222	0.0145855934812946	0.0145855934812946	13.9161147405022	3
1223	45.768	247.03	1.019	5.10337733000795	11.1531171486958	223	-0.0170165257281774	0.0170165257281774	13.9331312662304	3
1224	52.854	231.44	1.0225	5.12039385573613	11.1361006229677	224	0.0121546612344119	0.0121546612344119	13.9452859274648	3
1225	61.288	231.48	1.02	5.10823919450172	11.1482552842021	225	-0.0121546612344119	0.0121546612344119	13.9574405886992	3
1226	61.9	230.5	1.0225	5.12039385573613	11.1361006229677	226	0	0	13.9574405886992	3
1227	82.027	230.93	1.0225	5.12039385573613	11.1361006229677	227	0.00972372898753093	0.00972372898753093	13.9671643176868	3
1228	63.927	231.96	1.0205	5.1106701267486	11.1458243519552	228	0.00243093224688096	0.00243093224688096	13.9695952499336	3
1229	63.399	231.53	1.02	5.10823919450172	11.1482552842021	229	0.00486186449376547	0.00486186449376547	13.9744571144274	3
1230	64.261	231.87	1.019	5.10337733000795	11.1531171486958	230	-0.00243093224688451	0.00243093224688451	13.9768880466743	3
1231	69.293	233.94	1.0195	5.10580826225484	11.1506862164489	231	-0.0213922037725638	0.0213922037725638	13.9982802504469	3
1232	69.356	239.34	1.0239	5.1272004660274	11.1292940126764	232	0.0257678818169538	0.0257678818169538	14.0240481322638	3
1233	64.892	250.86	1.0186	5.10143258421045	11.1550618944933	233	0.00243093224688096	0.00243093224688096	14.0264790645107	3
1234	67.802	244.7	1.0181	5.09900165196356	11.1574928267402	234	-0.0092375425381519	0.0092375425381519	14.0357166070488	3
1235	70.485	247.43	1.02	5.10823919450172	11.1482552842021	235	-0.0714694080583378	0.0714694080583378	14.1071860151072	3
1236	71.848	260.07	1.0347	5.17970860256006	11.0767858761437	236	0.0549390687795377	0.0549390687795377	14.1621250838867	3
1237	59.556	274.14	1.0234	5.12476953378052	11.1317249449233	237	-0.0359777972538566	0.0359777972538566	14.1981028811406	3
1238	63.256	267.9	1.0308	5.16074733103437	11.0957471476694	238	0.0617456790708086	0.0617456790708086	14.2598485602114	3
1239	51.059	269.59	1.0181	5.09900165196356	11.1574928267402	239	-0.025767881816952	0.025767881816952	14.2856164420283	3
1240	53.716	271.25	1.0234	5.12476953378052	11.1317249449233	240	0.00923754253815368	0.00923754253815368	14.2948539845665	3
1241	44.403	266.23	1.0215	5.11553199124236	11.1409624874614	241	0.0189612715256811	0.0189612715256811	14.3138152560922	3
1242	46.828	255.48	1.0176	5.09657071971668	11.1599237589871	242	-0.0379225430513639	0.0379225430513639	14.3517377991435	3
1243	50.822	244.83	1.0254	5.13449326276805	11.1220012159357	243	0.0165303392788001	0.0165303392788001	14.3682681384223	3
1244	50.32	249.08	1.022	5.11796292348925	11.1385315552145	244	-0.00680661029127094	0.00680661029127094	14.3750747487136	3
1245	48.48	240.2	1.0234	5.12476953378052	11.1317249449233	245	0.00923754253815368	0.00923754253815368	14.3843122912518	3
1246	51.284	247.37	1.0215	5.11553199124236	11.1409624874614	246	0.0121546612344119	0.0121546612344119	14.3964669524862	3
1247	61.555	240.74	1.019	5.10337733000795	11.1531171486958	247	-0.0311159327600947	0.0311159327600947	14.4275828852463	3
1248	59.117	241.3	1.0254	5.13449326276805	11.1220012159357	248	0.0121546612344119	0.0121546612344119	14.4397375464807	3
1249	49.407	232.92	1.0229	5.12233860153363	11.1341558771702	249	0.00194474579750548	0.00194474579750548	14.4416822922782	3
1250	26.174	247.24	1.0225	5.12039385573613	11.1361006229677	250	0.0072927967406482	0.0072927967406482	14.4489750890188	3
1251	26.732	234.18	1.021	5.11310105899548	11.1433934197083	251	-0.00486186449376547	0.00486186449376547	14.4538369535126	3
1252	10.028	238.99	1.022	5.11796292348925	11.1385315552145	252	0.00486186449376547	0.00486186449376547	14.4586988180064	3
1253	16.963	248.06	1.021	5.11310105899548	11.1433934197083	253	0.0116684747850346	0.0116684747850346	14.4703672927914	3
1254	23.552	250.96	1.0186	5.10143258421045	11.1550618944933	254	-0.00437567804438999	0.00437567804438999	14.4747429708358	3
1255	21.405	250.74	1.0195	5.10580826225484	11.1506862164489	255	-0.00486186449376191	0.00486186449376191	14.4796048353295	3
1256	38.387	260.63	1.0205	5.1106701267486	11.1458243519552	256	-0.0213922037725638	0.0213922037725638	14.5009970391021	3
1257	39.107	256.11	1.0249	5.13206233052116	11.1244321481826	257	0.0286850005132102	0.0286850005132102	14.5296820396153	3
1258	41.772	253.69	1.019	5.10337733000795	11.1531171486958	258	-0.00972372898752916	0.00972372898752916	14.5394057686028	3
1259	33.189	255.06	1.021	5.11310105899548	11.1433934197083	259	-0.00923754253815368	0.00923754253815368	14.548643311141	3
1260	27.377	262.97	1.0229	5.12233860153363	11.1341558771702	260	0.0116684747850364	0.0116684747850364	14.560311785926	3
1261	30.354	265.02	1.0205	5.1106701267486	11.1458243519552	261	0.0116684747850329	0.0116684747850329	14.5719802607111	3
1262	24.358	266.92	1.0181	5.09900165196356	11.1574928267402	262	-0.0233369495700693	0.0233369495700693	14.5953172102811	3
1263	18.223	271.63	1.0229	5.12233860153363	11.1341558771702	263	0.00437567804438821	0.00437567804438821	14.5996928883255	3
1264	32.411	264.67	1.022	5.11796292348925	11.1385315552145	264	-0.00680661029127094	0.00680661029127094	14.6064994986168	3
1265	35.452	270.06	1.0234	5.12476953378052	11.1317249449233	265	-0.00486186449376369	0.00486186449376369	14.6113613631106	3
1266	39.937	273.09	1.0244	5.12963139827428	11.1268630804295	266	0.0213922037725638	0.0213922037725638	14.6327535668831	3
1267	46.817	276	1.02	5.10823919450172	11.1482552842021	267	0.0262540682663293	0.0262540682663293	14.6590076351495	3
1268	52.428	267.14	1.0146	5.08198512623539	11.1745093524684	268	-0.00729279674064642	0.00729279674064642	14.6663004318901	3
1269	58.292	261.09	1.0161	5.08927792297604	11.1672165557278	269	-0.0452153397920121	0.0452153397920121	14.7115157716821	3
1270	57.583	270.31	1.0254	5.13449326276805	11.1220012159357	270	0.0238231360194483	0.0238231360194483	14.7353389077016	3
1271	52.989	269.22	1.0205	5.1106701267486	11.1458243519552	271	0.00486186449376191	0.00486186449376191	14.7402007721953	3
1272	41.328	277.08	1.0195	5.10580826225484	11.1506862164489	272	-0.00486186449376191	0.00486186449376191	14.7450626366891	3
1273	34.301	269.64	1.0205	5.1106701267486	11.1458243519552	273	0.0189612715256811	0.0189612715256811	14.7640239082148	3
1274	20.597	276.36	1.0166	5.09170885522292	11.1647856234809	274	-0.0262540682663293	0.0262540682663293	14.7902779764811	3
1275	19.606	279.5	1.022	5.11796292348925	11.1385315552145	275	-0.0165303392788001	0.0165303392788001	14.8068083157599	3
1276	17.577	276.72	1.0254	5.13449326276805	11.1220012159357	276	-0.00243093224688096	0.00243093224688096	14.8092392480068	3
1277	20.889	265.44	1.0259	5.13692419501493	11.1195702836889	277	0.0189612715256811	0.0189612715256811	14.8282005195325	3
1278	17.157	255.31	1.022	5.11796292348925	11.1385315552145	278	0.00486186449376547	0.00486186449376547	14.8330623840262	3
1279	14.7	249.2	1.021	5.11310105899548	11.1433934197083	279	0	0	14.8330623840262	3
1280	14.625	244.02	1.021	5.11310105899548	11.1433934197083	280	0.00486186449376369	0.00486186449376369	14.83792424852	3
1281	15.241	250.25	1.02	5.10823919450172	11.1482552842021	281	-0.00729279674064642	0.00729279674064642	14.8452170452606	3
1282	10.649	248.24	1.0215	5.11553199124236	11.1409624874614	282	0.00972372898752738	0.00972372898752738	14.8549407742482	3
1283	17.949	240.33	1.0195	5.10580826225484	11.1506862164489	283	-0.0121546612344101	0.0121546612344101	14.8670954354826	3
1284	27.91	245.85	1.022	5.11796292348925	11.1385315552145	284	0.0072927967406482	0.0072927967406482	14.8743882322232	3
1285	25.974	234.51	1.0205	5.1106701267486	11.1458243519552	285	-0.0116684747850364	0.0116684747850364	14.8860567070083	3
1286	23.368	236.33	1.0229	5.12233860153363	11.1341558771702	286	0.0116684747850364	0.0116684747850364	14.8977251817933	3
1287	29.325	238.97	1.0205	5.1106701267486	11.1458243519552	287	0.0165303392787983	0.0165303392787983	14.9142555210721	3
1288	12.607	235.69	1.0171	5.0941397874698	11.162354691234	288	-0.0213922037725638	0.0213922037725638	14.9356477248447	3
1289	15.204	235.1	1.0215	5.11553199124236	11.1409624874614	289	0	0	14.9356477248447	3
1290	15.766	230.26	1.0215	5.11553199124236	11.1409624874614	290	-0.0140994070319174	0.0140994070319174	14.9497471318766	3
1291	12.978	257.18	1.0244	5.12963139827428	11.1268630804295	291	0.0140994070319174	0.0140994070319174	14.9638465389085	3
1292	10.523	258.39	1.0215	5.11553199124236	11.1409624874614	292	-0.00680661029127094	0.00680661029127094	14.9706531491998	3
1293	12.72	263.85	1.0229	5.12233860153363	11.1341558771702	293	0.00923754253815368	0.00923754253815368	14.9798906917379	3
1294	12.692	255.69	1.021	5.11310105899548	11.1433934197083	294	-0.00243093224688273	0.00243093224688273	14.9823216239848	3
1295	22.292	259.93	1.0215	5.11553199124236	11.1409624874614	295	0	0	14.9823216239848	3
1296	38.524	256.23	1.0215	5.11553199124236	11.1409624874614	296	0.00972372898752738	0.00972372898752738	14.9920453529723	3
1297	36.021	262.02	1.0195	5.10580826225484	11.1506862164489	297	0	0	14.9920453529723	3
1298	40.427	261.68	1.0195	5.10580826225484	11.1506862164489	298	-0.0213922037725638	0.0213922037725638	15.0134375567449	3
1299	43.746	271.75	1.0239	5.1272004660274	11.1292940126764	299	0.00486186449376547	0.00486186449376547	15.0182994212387	3
1300	54.957	276.6	1.0229	5.12233860153363	11.1341558771702	300	-0.00729279674064642	0.00729279674064642	15.0255922179793	3
1301	68.807	275.94	1.0244	5.12963139827428	11.1268630804295	301	-0.190098901706193	0.190098901706193	15.2156911196855	3
1302	79.863	276.02	1.0635	5.31973029998047	10.9367641787233	302	-0.140021697420419	0.140021697420419	15.3557128171059	3
1303	87.336	275.53	1.0923	5.45975199740089	10.7967424813029	303	0.00729279674064642	0.00729279674064642	15.3630056138466	3
1304	107.78	269.17	1.0908	5.45245920066025	10.8040352780435	304	0	0	15.3630056138466	3
1305	100.95	246.68	1.0908	5.45245920066025	10.8040352780435	305	-0.0238231360194447	0.0238231360194447	15.386828749866	3
1306	91.824	246.18	1.0957	5.47628233667969	10.7802121420241	306	0.370474074424855	0.370474074424855	15.7573028242909	3
1307	86.649	252.42	1.0195	5.10580826225484	11.1506862164489	307	-0.303866530860283	0.303866530860283	16.0611693551511	3
1308	94.694	254.99	1.082	5.40967479311512	10.8468196855887	308	-0.0617456790708086	0.0617456790708086	16.1229150342219	3
1309	103.67	258.18	1.0947	5.47142047218593	10.7850740065179	309	-0.121060425894736	0.121060425894736	16.2439754601167	3
1310	110.15	258.64	1.1196	5.59248089808066	10.6640135806231	310	0.0213922037725638	0.0213922037725638	16.2653676638893	3
1311	103.14	274.03	1.1152	5.5710886943081	10.6854057843957	311	-0.0666075435645741	0.0666075435645741	16.3319752074538	3
1312	106.87	273.55	1.1289	5.63769623787267	10.6187982408311	312	-0.0116684747850346	0.0116684747850346	16.3436436822389	3
1313	109.71	272.76	1.1313	5.64936471265771	10.6071297660461	313	0.0330606785575984	0.0330606785575984	16.3767043607965	3
1314	115.71	270.78	1.1245	5.61630403410011	10.6401904446037	314	0.0116684747850346	0.0116684747850346	16.3883728355815	3
1315	116.77	264.23	1.1221	5.60463555931508	10.6518589193887	315	0.0262540682663275	0.0262540682663275	16.4146269038478	3
1316	117.02	263.36	1.1167	5.57838149104875	10.678112987655	316	-0.0476462720388913	0.0476462720388913	16.4622731758867	3
1317	109.28	252.38	1.1265	5.62602776308764	10.6304667156161	317	0.133215087129148	0.133215087129148	16.5954882630159	3
1318	112.9	244.85	1.0991	5.49281267595849	10.7636818027453	318	0.0238231360194465	0.0238231360194465	16.6193113990353	3
1319	101.01	234.41	1.0942	5.46898953993905	10.7875049387647	319	-0.0403534752982466	0.0403534752982466	16.6596648743336	3
1320	99.538	236.34	1.1025	5.50934301523729	10.7471514634665	320	0.272750598100192	0.272750598100192	16.9324154724337	3
1321	92.695	237.75	1.0464	5.2365924171371	11.0199020615667	321	-0.0899444931346451	0.0899444931346451	17.0223599655684	3
1322	88.968	231.54	1.0649	5.32653691027174	10.929957568432	322	0.0403534752982466	0.0403534752982466	17.0627134408666	3
1323	84.772	239.74	1.0566	5.2861834349735	10.9703110437303	323	0.0354916108044812	0.0354916108044812	17.0982050516711	3
1324	86.585	240.65	1.0493	5.25069182416902	11.0058026545348	324	-0.270805852302685	0.270805852302685	17.3690109039738	3
1325	107.47	238.49	1.105	5.5214976764717	10.7349968022321	325	0.0568838145770449	0.0568838145770449	17.4258947185508	3
1326	103.95	240.45	1.0933	5.46461386189466	10.7918806168091	326	0.0739003403052205	0.0739003403052205	17.4997950588561	3
1327	102.58	241.21	1.0781	5.39071352158944	10.8657809571143	327	-0.0262540682663275	0.0262540682663275	17.5260491271224	3
1328	86.992	246.44	1.0835	5.41696758985576	10.839526888848	328	0.0544528823301622	0.0544528823301622	17.5805020094526	3
1329	84.108	246.18	1.0723	5.3625147075256	10.8939797711782	329	-0.111336696907209	0.111336696907209	17.6918387063598	3
1330	91.746	244.06	1.0952	5.47385140443281	10.782643074271	330	0.363181277684212	0.363181277684212	18.055019984044	3
1331	87.251	236.07	1.0205	5.1106701267486	11.1458243519552	331	-0.192529833953078	0.192529833953078	18.2475498179971	3
1332	88.936	233.86	1.0601	5.30319996070167	10.9532945180021	332	-0.57418619671359	0.57418619671359	18.8217360147106	3
1333	138.63	252.43	1.1782	5.87738615741527	10.3791083212885	333	-0.00729279674064642	0.00729279674064642	18.8290288114513	3
1334	146.1	250.03	1.1797	5.88467895415591	10.3718155245479	334	-0.0306297463107157	0.0306297463107157	18.859658557762	3
1335	144.19	240.76	1.186	5.91530870046663	10.3411857782372	335	0.0140994070319174	0.0140994070319174	18.8737579647939	3
1336	138.13	241.99	1.1831	5.90120929343471	10.3552851852691	336	-0.0690384758114568	0.0690384758114568	18.9427964406054	3
1337	135.26	243.92	1.1973	5.97024776924617	10.2862467094576	337	0.306297463107164	0.306297463107164	19.2490939037125	3
1338	122.95	241.99	1.1343	5.663950306139	10.5925441725648	338	-0.0354916108044812	0.0354916108044812	19.284585514517	3
1339	124.91	236.01	1.1416	5.69944191694348	10.5570525617603	339	-0.0879997473371361	0.0879997473371361	19.3725852618542	3
1340	117.68	237.15	1.1597	5.78744166428062	10.4690528144232	340	0.0359777972538566	0.0359777972538566	19.408563059108	3
1341	121.98	238.13	1.1523	5.75146386702677	10.505030611677	341	-0.0145855934812928	0.0145855934812928	19.4231486525893	3
1342	129.76	244.25	1.1553	5.76604946050806	10.4904450181957	342	-0.0306297463107175	0.0306297463107175	19.4537783989	3
1343	139.32	236.35	1.1616	5.79667920681877	10.459815271885	343	-0.0189612715256811	0.0189612715256811	19.4727396704257	3
1344	137.15	237.67	1.1655	5.81564047834446	10.4408540003593	344	-0.163844833439866	0.163844833439866	19.6365845038656	3
1345	139.69	248.76	1.1992	5.97948531178432	10.2770091669195	345	0.377280684716128	0.377280684716128	20.0138651885817	3
1346	129.99	254.4	1.1216	5.60220462706819	10.6542898516356	346	-0.149259239958571	0.149259239958571	20.1631244285403	3
1347	140.44	234.86	1.1523	5.75146386702677	10.505030611677	347	-0.223159580263792	0.223159580263792	20.3862840088041	3
1348	141.42	242.51	1.1982	5.97462344729056	10.2818710314132	348	0.270319665853307	0.270319665853307	20.6566036746574	3
1349	137.26	235.08	1.1426	5.70430378143725	10.5521906972665	349	-0.196905511997462	0.196905511997462	20.8535091866548	3
1350	145.17	241.8	1.1831	5.90120929343471	10.3552851852691	350	-0.185237037212431	0.185237037212431	21.0387462238673	3
1351	154.59	245.11	1.2212	6.08644633064714	10.1700481480566	351	-0.102099154369053	0.102099154369053	21.1408453782363	3
1352	158.07	247.74	1.2422	6.1885454850162	10.0679489936876	352	0.0593147468239277	0.0593147468239277	21.2001601250603	3
1353	155.81	242.88	1.23	6.12923073819227	10.1272637405115	353	-0.0996682221221743	0.0996682221221743	21.2998283471824	3
1354	162.35	247.35	1.2505	6.22889896031444	10.0275955183893	354	0.0262540682663293	0.0262540682663293	21.3260824154488	3
1355	167.44	253.34	1.2451	6.20264489204811	10.0538495866557	355	0.0092375425381519	0.0092375425381519	21.3353199579869	3
1356	162.67	249.94	1.2432	6.19340734950996	10.0630871291938	356	-0.0636904248683141	0.0636904248683141	21.3990103828552	3
1357	159.57	266.06	1.2563	6.25709777437828	9.99939670432551	357	-0.0145855934812946	0.0145855934812946	21.4135959763365	3
1358	162.3	265.2	1.2593	6.27168336785957	9.98481111084422	358	0.0189612715256828	0.0189612715256828	21.4325572478622	3
1359	161.96	269.65	1.2554	6.25272209633389	10.0037723823699	359	0.0189612715256811	0.0189612715256811	21.4515185193879	3
1360	161.09	279.44	1.2515	6.23376082480821	10.0227336538956	360	0.273236784549566	0.273236784549566	21.7247553039374	3
1361	149.76	272.98	1.1953	5.96052404025864	10.2959704384451	361	-0.0807069505964897	0.0807069505964897	21.8054622545339	3
1362	149.32	270.46	1.2119	6.04123099085513	10.2152634878487	362	-0.156552036699217	0.156552036699217	21.9620142912331	3
1363	157.13	278.01	1.2441	6.19778302755435	10.0587114511494	363	-0.0213922037725638	0.0213922037725638	21.9834064950057	3
1364	156.83	275.85	1.2485	6.21917523132691	10.0373192473769	364	-0.111822883356584	0.111822883356584	22.0952293783623	3
1365	166.69	272.34	1.2715	6.3309981146835	9.92549636402029	365	0.161413901192983	0.161413901192983	22.2566432795553	3
1366	176.39	276.89	1.2383	6.16958421349051	10.0869102652133	366	-0.277612462593957	0.277612462593957	22.5342557421492	3
1367	193.15	279.27	1.2954	6.44719667608447	9.80929780261932	367	0.0996682221221743	0.0996682221221743	22.6339239642714	3
1368	186.38	276.37	1.2749	6.3475284539623	9.90896602474149	368	-0.173082375978018	0.173082375978018	22.8070063402494	3
1369	192.11	273.36	1.3105	6.52061082994031	9.73588364876347	369	0.0140994070319174	0.0140994070319174	22.8211057472813	3
1370	191.51	277.33	1.3076	6.5065114229084	9.74998305579539	370	0.0354916108044812	0.0354916108044812	22.8565973580858	3
1371	193.02	278.49	1.3003	6.47101981210391	9.78547466659987	371	0.152176358654831	0.152176358654831	23.0087737167407	3
1372	167.92	269.71	1.269	6.31884345344908	9.9376510252547	372	-0.0262540682663293	0.0262540682663293	23.035027785007	3
1373	183.67	278.02	1.2744	6.34509752171541	9.91139695698837	373	-0.0403534752982466	0.0403534752982466	23.0753812603052	3
1374	184.1	270.58	1.2827	6.38545099701366	9.87104348169013	374	-0.135159832926654	0.135159832926654	23.2105410932319	3
1375	194.57	277.14	1.3105	6.52061082994031	9.73588364876347	375	-0.0238231360194447	0.0238231360194447	23.2343642292513	3
1376	191.25	272	1.3154	6.54443396595976	9.71206051274403	376	0.0354916108044794	0.0354916108044794	23.2698558400558	3
1377	190.77	271.78	1.3081	6.50894235515528	9.74755212354851	377	0.171137630180512	0.171137630180512	23.4409934702363	3
1378	187.74	263.31	1.2729	6.33780472497477	9.91868975372902	378	-0.138076951622912	0.138076951622912	23.5790704218592	3
1379	186.36	255.42	1.3013	6.47588167659768	9.78061280210611	379	0.021392203772562	0.021392203772562	23.6004626256318	3
1380	183.73	247.62	1.2969	6.45448947282512	9.80200500587867	380	0.0165303392788001	0.0165303392788001	23.6169929649106	3
1381	183.42	241.85	1.2935	6.43795913354632	9.81853534515747	381	0.0593147468239277	0.0593147468239277	23.6763077117345	3
1382	180.83	240.23	1.2813	6.37864438672239	9.8778500919814	382	0	0	23.6763077117345	3
1383	184.37	232.51	1.2813	6.37864438672239	9.8778500919814	383	0.109391951109703	0.109391951109703	23.7856996628442	3
1384	176.38	243.1	1.2588	6.26925243561269	9.9872420430911	384	0.0189612715256793	0.0189612715256793	23.8046609343699	3
1385	174.39	239.03	1.2549	6.25029116408701	10.0062033146168	385	-0.0875135608877606	0.0875135608877606	23.8921744952577	3
1386	175.17	232.87	1.2729	6.33780472497477	9.91868975372902	386	-0.0262540682663293	0.0262540682663293	23.918428563524	3
1387	176.89	232.81	1.2783	6.3640587932411	9.89243568546269	387	0.0471600855895176	0.0471600855895176	23.9655886491135	3
1388	177.7	235.34	1.2686	6.31689870765158	9.93959577105221	388	0.0170165257281756	0.0170165257281756	23.9826051748417	3
1389	181.05	235.65	1.2651	6.2998821819234	9.95661229678038	389	-0.097723476324667	0.097723476324667	24.0803286511664	3
1390	183.91	231.59	1.2852	6.39760565824807	9.85888882045572	390	-0.0140994070319191	0.0140994070319191	24.0944280581983	3
1391	186.64	231.46	1.2881	6.41170506527999	9.8447894134238	391	0.0121546612344119	0.0121546612344119	24.1065827194327	3
1392	183.18	230.32	1.2856	6.39955040404558	9.85694407465821	392	0.00194474579750725	0.00194474579750725	24.1085274652302	3
1393	180.95	241.23	1.2852	6.39760565824807	9.85888882045572	393	-0.0140994070319191	0.0140994070319191	24.1226268722621	3
1394	189.86	232.74	1.2881	6.41170506527999	9.8447894134238	394	-0.0923754253815243	0.0923754253815243	24.2150022976436	3
1395	194.78	232.35	1.3071	6.50408049066151	9.75241398804227	395	0.118629493647854	0.118629493647854	24.3336317912915	3
1396	189.77	233.68	1.2827	6.38545099701366	9.87104348169013	396	0.054452882330164	0.054452882330164	24.3880846736217	3
1397	180.35	236.09	1.2715	6.3309981146835	9.92549636402029	397	0.104530086615938	0.104530086615938	24.4926147602376	3
1398	168.55	244.65	1.25	6.22646802806756	10.0300264506362	398	0.106961018862819	0.106961018862819	24.5995757791004	3
1399	169.78	243.03	1.228	6.11950700920474	10.136987469499	399	0.0996682221221725	0.0996682221221725	24.6992440012226	3
1400	149	258.85	1.2075	6.01983878708257	10.2366556916212	400	-0.0335468650069757	0.0335468650069757	24.7327908662296	3
1401	148.87	265.25	1.2144	6.05338565208954	10.2031088266142	401	0.047646272038893	0.047646272038893	24.7804371382685	3
1402	149.3	262	1.2046	6.00573938005065	10.2507550986531	402	-0.170651443731135	0.170651443731135	24.9510885819996	3
1403	157.32	251.72	1.2397	6.17639082378178	10.080103654922	403	-0.00486186449376547	0.00486186449376547	24.9559504464934	3
1404	155.49	256.08	1.2407	6.18125268827555	10.0752417904282	404	-0.047646272038893	0.047646272038893	25.0035967185323	3
1405	160.68	261.51	1.2505	6.22889896031444	10.0275955183893	405	0.336927209417883	0.336927209417883	25.3405239279501	3
1406	148.9	252.55	1.1812	5.89197175089656	10.3645227278072	406	-0.0330606785576002	0.0330606785576002	25.3735846065077	3
1407	140.26	256.28	1.188	5.92503242945416	10.3314620492496	407	-0.075845086102726	0.075845086102726	25.4494296926105	3
1408	140.45	262.84	1.2036	6.00087751555689	10.2556169631469	408	0.0354916108044829	0.0354916108044829	25.4849213034149	3
1409	143.51	255.9	1.1963	5.9653859047524	10.2911085739514	409	-0.0238231360194483	0.0238231360194483	25.5087444394344	3
1410	139.03	248.58	1.2012	5.98920904077185	10.2672854379319	410	0.111822883356584	0.111822883356584	25.620567322791	3
1411	134.23	237.58	1.1782	5.87738615741527	10.3791083212885	411	0.0568838145770449	0.0568838145770449	25.677451137368	3
1412	128.38	247.97	1.1665	5.82050234283822	10.4359921358656	412	-0.0972372898752916	0.0972372898752916	25.7746884272433	3
1413	132.58	247.27	1.1865	5.91773963271351	10.3387548459903	413	0.111336696907209	0.111336696907209	25.8860251241505	3
1414	129.8	250.37	1.1636	5.8064029358063	10.4500915428975	414	-0.0495910178363985	0.0495910178363985	25.9356161419869	3
1415	137.29	269.44	1.1738	5.8559939536427	10.4005005250611	415	-0.149745426407947	0.149745426407947	26.0853615683949	3
1416	140.62	263.11	1.2046	6.00573938005065	10.2507550986531	416	0.173568562427393	0.173568562427393	26.2589301308223	3
1417	134.85	265.58	1.1689	5.83217081762326	10.4243236610805	417	-0.119115680097231	0.119115680097231	26.3780458109195	3
1418	137.8	277.88	1.1934	5.95128649772049	10.3052079809833	418	0.104530086615938	0.104530086615938	26.4825758975354	3
1419	133.78	276.29	1.1719	5.84675641110455	10.4097380675992	419	-0.0899444931346434	0.0899444931346434	26.5725203906701	3
1420	135.95	277.95	1.1904	5.93670090423919	10.3197935744646	420	0.00243093224688096	0.00243093224688096	26.574951322917	3
1421	145.57	266.57	1.1899	5.93426997199231	10.3222245067115	421	0.253789326574509	0.253789326574509	26.8287406494915	3
1422	128.49	254.68	1.1377	5.6804806454178	10.576013833286	422	0.0116684747850346	0.0116684747850346	26.8404091242765	3
1423	122.82	247.97	1.1353	5.66881217063277	10.587682308071	423	-0.0875135608877624	0.0875135608877624	26.9279226851643	3
1424	126.19	248.14	1.1533	5.75632573152053	10.5001687471833	424	-0.114253815603465	0.114253815603465	27.0421765007677	3
1425	134.42	239.31	1.1768	5.870579547124	10.3859149315798	425	0.161413901192983	0.161413901192983	27.2035904019607	3
1426	141.98	232.15	1.1436	5.70916564593101	10.5473288327728	426	-0.336927209417883	0.336927209417883	27.5405176113786	3
1427	149.68	237.02	1.2129	6.0460928553489	10.2104016233549	427	0.261082123315155	0.261082123315155	27.8015997346937	3
1428	130.6	232.03	1.1592	5.78501073203374	10.47148374667	428	0.275667716796448	0.275667716796448	28.0772674514902	3
1429	105.88	231.39	1.1025	5.50934301523729	10.7471514634665	429	0.223159580263793	0.223159580263793	28.300427031754	3
1430	96.142	235.92	1.0566	5.2861834349735	10.9703110437303	430	0.0636904248683141	0.0636904248683141	28.3641174566223	3
1431	83.205	249.1	1.0435	5.22249301010518	11.0340014685986	431	0.109391951109703	0.109391951109703	28.473509407732	3
1432	85.755	250.19	1.021	5.11310105899548	11.1433934197083	432	-0.1755133082249	0.1755133082249	28.6490227159569	3
1433	77.391	253.64	1.0571	5.28861436722038	10.9678801114834	433	0.135159832926654	0.135159832926654	28.7841825488836	3
1434	80.264	261.8	1.0293	5.15345453429373	11.1030399444101	434	-0.0379225430513639	0.0379225430513639	28.8221050919349	3
1435	71.598	259.71	1.0371	5.19137707734509	11.0651174013587	435	0.0855688150902552	0.0855688150902552	28.9076739070252	3
1436	65.375	263.82	1.0195	5.10580826225484	11.1506862164489	436	-0.144883561914181	0.144883561914181	29.0525574689394	3
1437	71.431	271.39	1.0493	5.25069182416902	11.0058026545348	437	-0.166275765686747	0.166275765686747	29.2188332346261	3
1438	84.729	274.2	1.0835	5.41696758985576	10.839526888848	438	-0.199336444244347	0.199336444244347	29.4181696788705	3
1439	111	258.97	1.1245	5.61630403410011	10.6401904446037	439	0.0452153397920103	0.0452153397920103	29.4633850186625	3
1440	109.66	258.09	1.1152	5.5710886943081	10.6854057843957	440	0.0636904248683141	0.0636904248683141	29.5270754435308	3
1441	106.46	262.45	1.1021	5.50739826943979	10.749096209264	441	-0.00680661029126917	0.00680661029126917	29.533882053822	3
1442	100.49	254.38	1.1035	5.51420487973106	10.7422895989727	442	0.185237037212429	0.185237037212429	29.7191190910345	3
1443	88.284	230.92	1.0654	5.32896784251863	10.9275266361852	443	0.21100491902938	0.21100491902938	29.9301240100639	3
1444	88.976	235.96	1.022	5.11796292348925	11.1385315552145	444	0.0189612715256811	0.0189612715256811	29.9490852815895	3
1445	68.067	246.98	1.0181	5.09900165196356	11.1574928267402	445	-0.0165303392787983	0.0165303392787983	29.9656156208683	3
1446	63.05	246.28	1.0215	5.11553199124236	11.1409624874614	446	-0.0238231360194465	0.0238231360194465	29.9894387568878	3
1447	62.667	252.01	1.0264	5.13935512726181	11.117139351442	447	0.0379225430513639	0.0379225430513639	30.0273612999391	3
1448	55.806	241.18	1.0186	5.10143258421045	11.1550618944933	448	-0.00194474579750548	0.00194474579750548	30.0293060457367	3
1449	51.099	240.21	1.019	5.10337733000795	11.1531171486958	449	0	0	30.0293060457367	3
1450	44.063	244.24	1.019	5.10337733000795	11.1531171486958	450	0.0092375425381519	0.0092375425381519	30.0385435882748	3
1451	29.717	253.22	1.0171	5.0941397874698	11.162354691234	451	-0.054452882330164	0.054452882330164	30.092996470605	3
1452	33.873	259.43	1.0283	5.14859266979996	11.1079018089038	452	0.0452153397920121	0.0452153397920121	30.138211810397	3
1453	51.883	262.41	1.019	5.10337733000795	11.1531171486958	453	-0.0121546612344119	0.0121546612344119	30.1503664716314	3
1454	42.989	277.54	1.0215	5.11553199124236	11.1409624874614	454	0.00243093224688273	0.00243093224688273	30.1527974038783	3
1455	52.979	263.96	1.021	5.11310105899548	11.1433934197083	455	0.00486186449376369	0.00486186449376369	30.157659268372	3
1456	67.905	257.95	1.02	5.10823919450172	11.1482552842021	456	-0.0121546612344119	0.0121546612344119	30.1698139296064	3
1457	63.655	261.91	1.0225	5.12039385573613	11.1361006229677	457	0.0072927967406482	0.0072927967406482	30.1771067263471	3
1458	60.399	260.01	1.021	5.11310105899548	11.1433934197083	458	-0.0452153397920103	0.0452153397920103	30.2223220661391	3
1459	72.243	255.82	1.0303	5.15831639878749	11.0981780799163	459	-0.140021697420419	0.140021697420419	30.3623437635595	3
1460	83.732	262.62	1.0591	5.29833809620791	10.9581563824959	460	-0.154121104452337	0.154121104452337	30.5164648680119	3
1461	91.287	252.03	1.0908	5.45245920066025	10.8040352780435	461	0.301435598613402	0.301435598613402	30.8179004666253	3
1462	84.204	249.23	1.0288	5.15102360204684	11.1054708766569	462	-0.156552036699217	0.156552036699217	30.9744525033245	3
1463	85.242	263.31	1.061	5.30757563874606	10.9489188399577	463	0.0140994070319174	0.0140994070319174	30.9885519103564	3
1464	89.094	233.79	1.0581	5.29347623171415	10.9630182469896	464	-0.0379225430513657	0.0379225430513657	31.0264744534078	3
1465	109.47	267.74	1.0659	5.33139877476551	10.9250957039383	465	-0.190098901706191	0.190098901706191	31.216573355114	3
1466	114.69	266.06	1.105	5.5214976764717	10.7349968022321	466	0.0452153397920103	0.0452153397920103	31.261788694906	3
1467	106.45	267.98	1.0957	5.47628233667969	10.7802121420241	467	-0.368043142177974	0.368043142177974	31.6298318370839	3
1468	128.26	277.1	1.1714	5.84432547885767	10.4121689998461	468	0.144883561914181	0.144883561914181	31.7747153989981	3
1469	127.42	270.68	1.1416	5.69944191694348	10.5570525617603	469	-0.0330606785575984	0.0330606785575984	31.8077760775557	3
1470	120.16	273.17	1.1484	5.73250259550108	10.5239918832027	470	0.189612715256818	0.189612715256818	31.9973887928125	3
1471	101.35	271.29	1.1094	5.54288988024427	10.7136045984595	471	0.0476462720388913	0.0476462720388913	32.0450350648514	3
1472	99.078	272.02	1.0996	5.49524360820537	10.7612508704984	472	0.0593147468239295	0.0593147468239295	32.1043498116754	3
1473	94.526	267.95	1.0874	5.43592886138145	10.8205656173223	473	0.158982968946098	0.158982968946098	32.2633327806215	3
1474	88.937	258.42	1.0547	5.27694589243535	10.9795485862684	474	-0.0281988140638347	0.0281988140638347	32.2915315946853	3
1475	85.622	248.02	1.0605	5.30514470649918	10.9513497722046	475	-0.144883561914183	0.144883561914183	32.4364151565995	3
1476	98.324	235.14	1.0903	5.45002826841336	10.8064662102904	476	0.344220006158528	0.344220006158528	32.780635162758	3
1477	71.446	231.34	1.0195	5.10580826225484	11.1506862164489	477	-0.0213922037725638	0.0213922037725638	32.8020273665306	3
1478	55.696	231.12	1.0239	5.1272004660274	11.1292940126764	478	0.0165303392788019	0.0165303392788019	32.8185577058094	3
1479	73.705	231.2	1.0205	5.1106701267486	11.1458243519552	479	0.00486186449376191	0.00486186449376191	32.8234195703031	3
1480	77.658	236.99	1.0195	5.10580826225484	11.1506862164489	480	-0.0165303392787983	0.0165303392787983	32.8399499095819	3
1481	76.793	240.25	1.0229	5.12233860153363	11.1341558771702	481	0.00680661029127094	0.00680661029127094	32.8467565198732	3
1482	75.116	247.83	1.0215	5.11553199124236	11.1409624874614	482	-0.054452882330164	0.054452882330164	32.9012094022034	3
1483	79.934	243.79	1.0327	5.16998487357253	11.0865096051313	483	0.0238231360194465	0.0238231360194465	32.9250325382228	3
1484	76.995	260.61	1.0278	5.14616173755308	11.1103327411507	484	0.0330606785576002	0.0330606785576002	32.9580932167804	3
1485	80.417	271.36	1.021	5.11310105899548	11.1433934197083	485	-0.149745426407948	0.149745426407948	33.1078386431884	3
1486	77	274.17	1.0518	5.26284648540343	10.9936479933004	486	-0.165789579237371	0.165789579237371	33.2736282224257	3
1487	91.43	265.15	1.0859	5.4286360646408	10.827858414063	487	-0.0189612715256811	0.0189612715256811	33.2925894939514	3
1488	109.48	262.99	1.0898	5.44759733616648	10.8088971425373	488	-0.149745426407947	0.149745426407947	33.4423349203594	3
1489	117.33	260.55	1.1206	5.59734276257443	10.6591517161294	489	-0.180375172718666	0.180375172718666	33.622710093078	3
1490	123.66	260.49	1.1577	5.77771793529309	10.4787765434107	490	0.00486186449376547	0.00486186449376547	33.6275719575718	3
1491	127.51	257.73	1.1567	5.77285607079933	10.4836384079045	491	0.360750345437328	0.360750345437328	33.9883223030091	3
1492	107.3	267.96	1.0825	5.412105725362	10.8443887533418	492	-0.0807069505964915	0.0807069505964915	34.0690292536056	3
1493	100.28	270.09	1.0991	5.49281267595849	10.7636818027453	493	0.0758450861027278	0.0758450861027278	34.1448743397083	3
1494	89.649	276.07	1.0835	5.41696758985576	10.839526888848	494	0.116198561400971	0.116198561400971	34.2610729011093	3
1495	82.632	272.13	1.0596	5.30076902845479	10.955725450249	495	-0.0709832216089605	0.0709832216089605	34.3320561227183	3
1496	90.813	271.78	1.0742	5.37175225006375	10.88474222864	496	-0.213922037725641	0.213922037725641	34.5459781604439	3
1497	106.45	249.31	1.1182	5.58567428778939	10.6708201909144	497	-0.106474832413442	0.106474832413442	34.6524529928573	3
1498	115.97	256.26	1.1401	5.69214912020284	10.5643453585009	498	0.0116684747850346	0.0116684747850346	34.6641214676424	3
1499	119.13	252.57	1.1377	5.6804806454178	10.576013833286	499	0.0641766113176914	0.0641766113176914	34.7282980789601	3
1500	123.68	249.47	1.1245	5.61630403410011	10.6401904446037	500	NA	NA	NA	3
