# Supplementary material for: Assessment of crusting effects on interrill erosion by laser scanning
Source: PeerJ. 2020 Jan 31;8:e8487. doi: 10.7717/peerj.8487 (PMC6996510; doi:10.7717/peerj.8487)
Supplement: Data S1 — Each has two transects and four subplots. [file peerj-08-8487-s001.zip › raw data for uploading/cs6plotb.txt]

x	y	z	cal	h	code	deltah	absh	cumsumh	number
1	258.14	130.6	1.1206	5.59734276257443	10.6897814624401	1	-0.287336191581485	0.287336191581485	0.287336191581485	1
2	257.82	139.68	1.1797	5.88467895415591	10.4024452708586	2	-0.0354916108044812	0.0354916108044812	0.322827802385966	1
3	257.55	125.62	1.187	5.92017056496039	10.3669536600541	3	0.121060425894736	0.121060425894736	0.443888228280702	1
4	253.51	126.72	1.1621	5.79911013906566	10.4880140859488	4	0.0281988140638347	0.0281988140638347	0.472087042344537	1
5	250.15	117.72	1.1563	5.77091132500182	10.5162129000127	5	-0.0612594926214332	0.0612594926214332	0.53334653496597	1
6	253.61	119.31	1.1689	5.83217081762326	10.4549534073912	6	0.218297715770026	0.218297715770026	0.751644250735996	1
7	245.8	117.18	1.124	5.61387310185323	10.6732511231613	7	-0.0165303392787983	0.0165303392787983	0.768174590014794	1
8	233.86	133.2	1.1274	5.63040344113203	10.6567207838825	8	0.0568838145770449	0.0568838145770449	0.825058404591839	1
9	232.28	109.73	1.1157	5.57351962655498	10.7136045984595	9	0.0189612715256828	0.0189612715256828	0.844019676117522	1
10	231.92	110.85	1.1118	5.5545583550293	10.7325658699852	10	0.0666075435645723	0.0666075435645723	0.910627219682095	1
11	230.2	111.86	1.0981	5.48795081146473	10.7991734135498	11	-0.050077204285774	0.050077204285774	0.960704423967869	1
12	231.55	96.604	1.1084	5.5380280157505	10.749096209264	12	0.0354916108044812	0.0354916108044812	0.99619603477235	1
13	233.77	99.447	1.1011	5.50253640494602	10.7845878200685	13	0.187667969459312	0.187667969459312	1.18386400423166	1
14	236.54	99.171	1.0625	5.31486843548671	10.9722557895278	14	-0.218297715770028	0.218297715770028	1.40216172000169	1
15	238.47	105.72	1.1074	5.53316615125674	10.7539580737578	15	0.075845086102726	0.075845086102726	1.47800680610442	1
16	237.41	116.08	1.0918	5.45732106515401	10.8298031598605	16	-0.206629240984993	0.206629240984993	1.68463604708941	1
17	243.31	121.68	1.1343	5.663950306139	10.6231739188755	17	-0.0140994070319174	0.0140994070319174	1.69873545412133	1
18	247.86	121.15	1.1372	5.67804971317092	10.6090745118436	18	-0.209060173231872	0.209060173231872	1.9077956273532	1
19	258.32	123.16	1.1802	5.88710988640279	10.4000143386117	19	0.0354916108044794	0.0354916108044794	1.94328723815768	1
20	260.92	125.91	1.1729	5.85161827559831	10.4355059494162	20	0.0403534752982448	0.0403534752982448	1.98364071345592	1
21	275.89	123.28	1.1646	5.81126480030007	10.4758594247144	21	0.0427844075451294	0.0427844075451294	2.02642512100105	1
22	269.36	112.78	1.1558	5.76848039275494	10.5186438322596	22	0.163844833439864	0.163844833439864	2.19026995444092	1
23	274.36	111.55	1.1221	5.60463555931508	10.6824886656994	23	0.1589829689461	0.1589829689461	2.34925292338702	1
24	274.63	100.76	1.0894	5.44565259036897	10.8414716346455	24	0	0	2.34925292338702	1
25	269.01	97.539	1.0894	5.44565259036897	10.8414716346455	25	0.00486186449376547	0.00486186449376547	2.35411478788078	1
26	260.96	97.482	1.0884	5.44079072587521	10.8463334991393	26	-0.0495910178363985	0.0495910178363985	2.40370580571718	1
27	264.95	101.35	1.0986	5.49038174371161	10.7967424813029	27	0.0758450861027278	0.0758450861027278	2.47955089181991	1
28	271.75	98.671	1.083	5.41453665760888	10.8725875674056	28	-0.0734141538558468	0.0734141538558468	2.55296504567576	1
29	259.4	96.148	1.0981	5.48795081146473	10.7991734135498	29	0.0447291533426348	0.0447291533426348	2.59769419901839	1
30	259.16	100.5	1.0889	5.44322165812209	10.8439025668924	30	0.0855688150902569	0.0855688150902569	2.68326301410865	1
31	256.07	101.95	1.0713	5.35765284303184	10.9294713819827	31	0.0544528823301604	0.0544528823301604	2.73771589643881	1
32	244.45	101.3	1.0601	5.30319996070167	10.9839242643128	32	-0.441457296033818	0.441457296033818	3.17917319247262	1
33	240.07	105.63	1.1509	5.74465725673549	10.542466968279	33	0.292198056075247	0.292198056075247	3.47137124854787	1
34	230.96	105.57	1.0908	5.45245920066025	10.8346650243543	34	0.0899444931346451	0.0899444931346451	3.56131574168252	1
35	236.72	98.503	1.0723	5.3625147075256	10.9246095174889	35	-0.0899444931346451	0.0899444931346451	3.65126023481716	1
36	233.94	88.351	1.0908	5.45245920066025	10.8346650243543	36	0.0427844075451276	0.0427844075451276	3.69404464236229	1
37	239.2	91.883	1.082	5.40967479311512	10.8774494318994	37	0.165789579237371	0.165789579237371	3.85983422159966	1
38	243.53	79.932	1.0479	5.24388521387775	11.0432390111368	38	-0.154121104452335	0.154121104452335	4.013955326052	1
39	238.16	85.186	1.0796	5.39800631833008	10.8891179066844	39	0.075845086102726	0.075845086102726	4.08980041215472	1
40	235.55	87.524	1.064	5.32216123222736	10.9649629927871	40	0.0904306795840188	0.0904306795840188	4.18023109173874	1
41	230.19	84.665	1.0454	5.23173055264334	11.0553936723712	41	0.0899444931346451	0.0899444931346451	4.27017558487339	1
42	233.41	51.201	1.0269	5.14178605950869	11.1453381655058	42	0.0213922037725638	0.0213922037725638	4.29156778864595	1
43	238.27	61.902	1.0225	5.12039385573613	11.1667303692784	43	-0.0734141538558433	0.0734141538558433	4.36498194250179	1
44	235.18	75.736	1.0376	5.19380800959197	11.0933162154225	44	-0.0904306795840206	0.0904306795840206	4.45541262208581	1
45	238.98	84.137	1.0562	5.28423868917599	11.0028855358385	45	-0.0330606785575984	0.0330606785575984	4.48847330064341	1
46	240.08	82.884	1.063	5.31729936773359	10.9698248572809	46	0.218297715770026	0.218297715770026	4.70677101641344	1
47	232.69	78.731	1.0181	5.09900165196356	11.1881225730509	47	-0.0544528823301622	0.0544528823301622	4.7612238987436	1
48	232.05	82.237	1.0293	5.15345453429373	11.1336696907208	48	-0.137590765173536	0.137590765173536	4.89881466391714	1
49	249.1	99.885	1.0576	5.29104529946726	10.9960789255472	49	0.0403534752982466	0.0403534752982466	4.93916813921538	1
50	242.39	98.881	1.0493	5.25069182416902	11.0364324008455	50	-0.0714694080583396	0.0714694080583396	5.01063754727372	1
51	243.76	102.83	1.064	5.32216123222736	10.9649629927871	51	-0.149259239958571	0.149259239958571	5.15989678723229	1
52	230.32	106.73	1.0947	5.47142047218593	10.8157037528286	52	-0.0238231360194465	0.0238231360194465	5.18371992325174	1
53	230.81	114.85	1.0996	5.49524360820537	10.7918806168091	53	-0.182806104965547	0.182806104965547	5.36652602821729	1
54	234.53	132.03	1.1372	5.67804971317092	10.6090745118436	54	0.147314494161066	0.147314494161066	5.51384052237835	1
55	231.43	125.29	1.1069	5.53073521900985	10.7563890060046	55	-0.356374667392938	0.356374667392938	5.87021518977129	1
56	250.91	133.04	1.1802	5.88710988640279	10.4000143386117	56	-0.052021950083283	0.052021950083283	5.92223713985457	1
57	256.19	147.85	1.1909	5.93913183648608	10.3479923885284	57	-0.166275765686745	0.166275765686745	6.08851290554132	1
58	247.89	151.44	1.2251	6.10540760217282	10.1817166228417	58	0.263513055562036	0.263513055562036	6.35202596110335	1
59	250.85	155.1	1.1709	5.84189454661078	10.4452296784037	59	-0.213435851276262	0.213435851276262	6.56546181237962	1
60	246.72	152.29	1.2148	6.05533039788705	10.2317938271275	60	0.177944240471781	0.177944240471781	6.7434060528514	1
61	238.96	150.28	1.1782	5.87738615741527	10.4097380675992	61	-0.140021697420419	0.140021697420419	6.88342775027182	1
62	254.43	147.25	1.207	6.01740785483568	10.2697163701788	62	0.194474579750583	0.194474579750583	7.0779023300224	1
63	255.3	150.67	1.167	5.8229332750851	10.4641909499294	63	-0.144883561914185	0.144883561914185	7.22278589193659	1
64	259.92	144.35	1.1968	5.96781683699929	10.3193073880152	64	-0.147314494161066	0.147314494161066	7.37010038609765	1
65	265.03	143.71	1.2271	6.11513133116035	10.1719928938541	65	0.216352969972522	0.216352969972522	7.58645335607017	1
66	259.01	164.24	1.1826	5.89877836118783	10.3883458638267	66	-0.0379225430513621	0.0379225430513621	7.62437589912154	1
67	234.93	169.78	1.1904	5.93670090423919	10.3504233207753	67	0.0875135608877606	0.0875135608877606	7.7118894600093	1
68	242.66	164.2	1.1724	5.84918734335143	10.4379368816631	68	-0.135159832926654	0.135159832926654	7.84704929293595	1
69	235.92	166.91	1.2002	5.98434717627809	10.3027770487364	69	-0.253789326574509	0.253789326574509	8.10083861951046	1
70	237.32	169.01	1.2524	6.23813650285259	10.0489877221619	70	0.34422000615853	0.34422000615853	8.44505862566899	1
71	235.53	163.47	1.1816	5.89391649669407	10.3932077283204	71	-0.209060173231876	0.209060173231876	8.65411879890086	1
72	233.74	163.63	1.2246	6.10297666992594	10.1841475550886	72	0.177944240471781	0.177944240471781	8.83206303937265	1
73	247.89	153.89	1.188	5.92503242945416	10.3620917955603	73	-0.384573481456773	0.384573481456773	9.21663652082942	1
74	244.57	163.24	1.2671	6.30960591091093	9.97751831410357	74	0.349081870652292	0.349081870652292	9.56571839148171	1
75	248.04	165.98	1.1953	5.96052404025864	10.3266001847559	75	0.0899444931346451	0.0899444931346451	9.65566288461635	1
76	242.01	154.32	1.1768	5.870579547124	10.4165446778905	76	-0.075845086102726	0.075845086102726	9.73150797071908	1
77	242.63	156.13	1.1924	5.94642463322672	10.3406995917878	77	-0.00486186449376547	0.00486186449376547	9.73636983521285	1
78	248.1	145.1	1.1934	5.95128649772049	10.335837727294	78	0.0855688150902569	0.0855688150902569	9.8219386503031	1
79	236.75	123.27	1.1758	5.86571768263023	10.4214065423843	79	0.273236784549566	0.273236784549566	10.0951754348527	1
80	233.29	119.51	1.1196	5.59248089808066	10.6946433269338	80	-0.0904306795840206	0.0904306795840206	10.1856061144367	1
81	237.66	126.41	1.1382	5.68291157766468	10.6042126473498	81	-0.18766796945931	0.18766796945931	10.373274083896	1
82	230.16	130.7	1.1768	5.870579547124	10.4165446778905	82	-0.170651443731135	0.170651443731135	10.5439255276271	1
83	239.54	141.45	1.2119	6.04123099085513	10.2458932341594	83	0.258651191068273	0.258651191068273	10.8025767186954	1
84	238.53	137.45	1.1587	5.78257979978686	10.5045444252276	84	-0.389435345950538	0.389435345950538	11.1920120646459	1
85	249.35	135.95	1.2388	6.1720151457374	10.1151090792771	85	0.458473821761993	0.458473821761993	11.6504858864079	1
86	247.74	118.43	1.1445	5.7135413239754	10.5735829010391	86	-0.303866530860283	0.303866530860283	11.9543524172682	1
87	240.04	128.19	1.207	6.01740785483568	10.2697163701788	87	0.163844833439866	0.163844833439866	12.1181972507081	1
88	239.88	125.77	1.1733	5.85356302139582	10.4335612036187	88	0.00194474579750548	0.00194474579750548	12.1201419965056	1
89	256.78	141.33	1.1729	5.85161827559831	10.4355059494162	89	-0.106474832413443	0.106474832413443	12.226616828919	1
90	260.47	145.04	1.1948	5.95809310801176	10.3290311170027	90	0.154121104452337	0.154121104452337	12.3807379333714	1
91	271.29	135.62	1.1631	5.80397200355942	10.4831522214551	91	0.270805852302685	0.270805852302685	12.6515437856741	1
92	277.12	137.67	1.1074	5.53316615125674	10.7539580737578	92	-0.128353222635383	0.128353222635383	12.7798970083094	1
93	277.21	146.87	1.1338	5.66151937389212	10.6256048511224	93	-0.156552036699219	0.156552036699219	12.9364490450087	1
94	277.92	149.02	1.166	5.81807141059134	10.4690528144232	94	0.0140994070319174	0.0140994070319174	12.9505484520406	1
95	278.32	132.61	1.1631	5.80397200355942	10.4831522214551	95	0.128353222635383	0.128353222635383	13.078901674676	1
96	274.94	124.7	1.1367	5.67561878092404	10.6115054440905	96	-0.050077204285774	0.050077204285774	13.1289788789617	1
97	248.29	115.49	1.147	5.72569598520981	10.5614282398047	97	0.114253815603467	0.114253815603467	13.2432326945652	1
98	249.76	128.31	1.1235	5.61144216960635	10.6756820554082	98	-0.159469155395477	0.159469155395477	13.4027018499607	1
99	252.39	127.2	1.1563	5.77091132500182	10.5162129000127	99	0.0525081365326585	0.0525081365326585	13.4552099864933	1
100	249	129.39	1.1455	5.71840318846917	10.5687210365453	100	0.0262540682663275	0.0262540682663275	13.4814640547597	1
101	247.65	119.77	1.1401	5.69214912020284	10.5949751048117	101	-0.00243093224688273	0.00243093224688273	13.4838949870065	1
102	250.22	115.96	1.1406	5.69458005244972	10.5925441725648	102	-0.0403534752982466	0.0403534752982466	13.5242484623048	1
103	249.93	111.23	1.1489	5.73493352774797	10.5521906972665	103	0.460418567559502	0.460418567559502	13.9846670298643	1
104	243.96	86.351	1.0542	5.27451496018846	11.012609264826	104	0.0948063576284088	0.0948063576284088	14.0794733874927	1
105	260.13	84.282	1.0347	5.17970860256006	11.1074156224544	105	-0.206143054535616	0.206143054535616	14.2856164420283	1
106	260.16	82.928	1.0771	5.38585165709567	10.9012725679188	106	0.101612967919678	0.101612967919678	14.387229409948	1
107	263.25	84.501	1.0562	5.28423868917599	11.0028855358385	107	0.171137630180512	0.171137630180512	14.5583670401285	1
108	261.74	80.545	1.021	5.11310105899548	11.174023166019	108	-0.144883561914183	0.144883561914183	14.7032506020427	1
109	258.73	79.836	1.0508	5.25798462090966	11.0291396041048	109	0.075845086102726	0.075845086102726	14.7790956881454	1
110	248.99	73.118	1.0352	5.18213953480694	11.1049846902076	110	0.0617456790708086	0.0617456790708086	14.8408413672162	1
111	247.56	69.753	1.0225	5.12039385573613	11.1667303692784	111	-0.0685522893620778	0.0685522893620778	14.9093936565783	1
112	249.14	72.217	1.0366	5.18894614509821	11.0981780799163	112	0.106961018862819	0.106961018862819	15.0163546754411	1
113	245.11	72.839	1.0146	5.08198512623539	11.2051390987791	113	-0.0831378828433742	0.0831378828433742	15.0994925582845	1
114	241.48	74.958	1.0317	5.16512300907876	11.1220012159357	114	0.0092375425381519	0.0092375425381519	15.1087301008227	1
115	239.73	68.837	1.0298	5.15588546654061	11.1312387584739	115	-0.0948063576284071	0.0948063576284071	15.2035364584511	1
116	237.68	88.734	1.0493	5.25069182416902	11.0364324008455	116	-0.0335468650069757	0.0335468650069757	15.237083323458	1
117	239.41	87.057	1.0562	5.28423868917599	11.0028855358385	117	-0.0281988140638347	0.0281988140638347	15.2652821375219	1
118	242.55	90.28	1.062	5.31243750323983	10.9746867217747	118	-0.180375172718664	0.180375172718664	15.4456573102405	1
119	235.78	84.796	1.0991	5.49281267595849	10.794311549056	119	0.0520219500832813	0.0520219500832813	15.4976792603238	1
120	236.48	103.06	1.0884	5.44079072587521	10.8463334991393	120	0.0904306795840206	0.0904306795840206	15.5881099399078	1
121	235.35	92.506	1.0698	5.35036004629119	10.9367641787233	121	0.251358394327625	0.251358394327625	15.8394683342355	1
122	246.76	67.611	1.0181	5.09900165196356	11.1881225730509	122	0.00243093224688273	0.00243093224688273	15.8418992664823	1
123	242.43	73.532	1.0176	5.09657071971668	11.1905535052978	123	-0.00923754253815368	0.00923754253815368	15.8511368090205	1
124	237.95	72.99	1.0195	5.10580826225484	11.1813159627597	124	0.0140994070319191	0.0140994070319191	15.8652362160524	1
125	246.38	53.878	1.0166	5.09170885522292	11.1954153697916	125	-0.0262540682663293	0.0262540682663293	15.8914902843187	1
126	251.68	56.421	1.022	5.11796292348925	11.1691613015253	126	-0.00923754253815368	0.00923754253815368	15.9007278268569	1
127	247.41	51.162	1.0239	5.1272004660274	11.1599237589871	127	0.0238231360194483	0.0238231360194483	15.9245509628763	1
128	244.63	61.008	1.019	5.10337733000795	11.1837468950065	128	0.00437567804438643	0.00437567804438643	15.9289266409207	1
129	233.81	78	1.0181	5.09900165196356	11.1881225730509	129	-0.165789579237369	0.165789579237369	16.0947162201581	1
130	246.9	88.789	1.0522	5.26479123120094	11.0223329938136	130	0.0520219500832795	0.0520219500832795	16.1467381702414	1
131	266.95	87.017	1.0415	5.21276928111766	11.0743549438968	131	-0.289767123828366	0.289767123828366	16.4365052940697	1
132	270.41	92.526	1.1011	5.50253640494602	10.7845878200685	132	0.0928616118309016	0.0928616118309016	16.5293669059006	1
133	268.24	97.746	1.082	5.40967479311512	10.8774494318994	133	-0.0666075435645723	0.0666075435645723	16.5959744494652	1
134	276.41	102.48	1.0957	5.47628233667969	10.8108418883348	134	0.242120851789473	0.242120851789473	16.8380953012547	1
135	278.97	87.656	1.0459	5.23416148489022	11.0529627401243	135	-0.0831378828433724	0.0831378828433724	16.9212331840981	1
136	275.29	78.452	1.063	5.31729936773359	10.9698248572809	136	-0.0165303392788001	0.0165303392788001	16.9377635233769	1
137	277.4	83.08	1.0664	5.33382970701239	10.9532945180021	137	0.106961018862819	0.106961018862819	17.0447245422397	1
138	272.16	73.118	1.0444	5.22686868814957	11.0602555368649	138	-0.0311159327600912	0.0311159327600912	17.0758404749998	1
139	266.24	75.865	1.0508	5.25798462090966	11.0291396041048	139	-0.0116684747850364	0.0116684747850364	17.0875089497848	1
140	251.26	78.641	1.0532	5.2696530956947	11.0174711293198	140	-0.0311159327600929	0.0311159327600929	17.1186248825449	1
141	263.01	91.308	1.0596	5.30076902845479	10.9863551965597	141	-0.560086789681675	0.560086789681675	17.6787116722266	1
142	251.15	108.98	1.1748	5.86085581813647	10.426268406878	142	0.303866530860283	0.303866530860283	17.9825782030869	1
143	256.32	108.86	1.1123	5.55698928727618	10.7301349377383	143	-0.118629493647854	0.118629493647854	18.1012076967347	1
144	259.42	120.7	1.1367	5.67561878092404	10.6115054440905	144	-0.177944240471781	0.177944240471781	18.2791519372065	1
145	258.87	115.41	1.1733	5.85356302139582	10.4335612036187	145	0.346164751956033	0.346164751956033	18.6253166891625	1
146	256.14	113.23	1.1021	5.50739826943979	10.7797259555747	146	-0.0972372898752898	0.0972372898752898	18.7225539790378	1
147	251.49	110.45	1.1221	5.60463555931508	10.6824886656994	147	0.106961018862821	0.106961018862821	18.8295149979006	1
148	254.19	104.77	1.1001	5.49767454045226	10.7894496845622	148	-0.0116684747850364	0.0116684747850364	18.8411834726857	1
149	255.16	115.13	1.1025	5.50934301523729	10.7777812097772	149	-0.0145855934812928	0.0145855934812928	18.855769066167	1
150	254.93	115.25	1.1055	5.52392860871858	10.7631956162959	150	-0.322827802385964	0.322827802385964	19.1785968685529	1
151	256.1	107.18	1.1719	5.84675641110455	10.44036781391	151	0.512926704092157	0.512926704092157	19.6915235726451	1
152	242.62	102.13	1.0664	5.33382970701239	10.9532945180021	152	-0.581478993454237	0.581478993454237	20.2730025660993	1
153	244.38	108.54	1.186	5.91530870046663	10.3718155245479	153	0.185237037212428	0.185237037212428	20.4582396033118	1
154	246.68	115.47	1.1479	5.7300716632542	10.5570525617603	154	0.215866783523145	0.215866783523145	20.6741063868349	1
155	253.04	115.46	1.1035	5.51420487973106	10.7729193452834	155	0.0262540682663275	0.0262540682663275	20.7003604551012	1
156	265.01	101.17	1.0981	5.48795081146473	10.7991734135498	156	0.206143054535616	0.206143054535616	20.9065035096368	1
157	258.73	103.7	1.0557	5.28180775692911	11.0053164680854	157	0.0641766113176931	0.0641766113176931	20.9706801209545	1
158	261.82	87.963	1.0425	5.21763114561142	11.0694930794031	158	-0.185237037212429	0.185237037212429	21.155917158167	1
159	271.3	97.767	1.0806	5.40286818282385	10.8842560421907	159	0.20176737649123	0.20176737649123	21.3576845346582	1
160	269.94	88.887	1.0391	5.20110080633262	11.0860234186819	160	-0.303866530860283	0.303866530860283	21.6615510655185	1
161	269.55	98.146	1.1016	5.5049673371929	10.7821568878216	161	0.0238231360194447	0.0238231360194447	21.6853742015379	1
162	263.34	106.52	1.0967	5.48114420117346	10.805980023841	162	0.0807069505964915	0.0807069505964915	21.7660811521344	1
163	264.67	114.09	1.0801	5.40043725057697	10.8866869744375	163	-0.234828055048828	0.234828055048828	22.0009092071832	1
164	257.59	115.67	1.1284	5.63526530562579	10.6518589193887	164	0.130297968432892	0.130297968432892	22.1312071756161	1
165	274.79	108.55	1.1016	5.5049673371929	10.7821568878216	165	-0.054452882330164	0.054452882330164	22.1856600579463	1
166	274.44	109.21	1.1128	5.55942021952307	10.7277040054914	166	0	0	22.1856600579463	1
167	279.8	93.619	1.1128	5.55942021952307	10.7277040054914	167	0.0403534752982466	0.0403534752982466	22.2260135332445	1
168	263.29	107.89	1.1045	5.51906674422482	10.7680574807897	168	0.0140994070319174	0.0140994070319174	22.2401129402765	1
169	253.81	104.07	1.1016	5.5049673371929	10.7821568878216	169	0.190098901706193	0.190098901706193	22.4302118419827	1
170	258.47	93.561	1.0625	5.31486843548671	10.9722557895278	170	-0.0709832216089623	0.0709832216089623	22.5011950635916	1
171	260.11	70.218	1.0771	5.38585165709567	10.9012725679188	171	0.277612462593954	0.277612462593954	22.7788075261856	1
172	262.69	64.36	1.02	5.10823919450172	11.1788850305128	172	-0.00486186449376369	0.00486186449376369	22.7836693906793	1
173	272.31	55.728	1.021	5.11310105899548	11.174023166019	173	0.0262540682663275	0.0262540682663275	22.8099234589457	1
174	266.93	44.791	1.0156	5.08684699072915	11.2002772342853	174	-0.0379225430513639	0.0379225430513639	22.847846001997	1
175	274.02	47.262	1.0234	5.12476953378052	11.162354691234	175	-0.00972372898752916	0.00972372898752916	22.8575697309846	1
176	272.65	43.297	1.0254	5.13449326276805	11.1526309622465	176	0.0165303392788001	0.0165303392788001	22.8741000702634	1
177	258.76	31.831	1.022	5.11796292348925	11.1691613015253	177	0.0145855934812946	0.0145855934812946	22.8886856637447	1
178	259.02	39.849	1.019	5.10337733000795	11.1837468950065	178	0.00194474579750548	0.00194474579750548	22.8906304095422	1
179	265.41	47.642	1.0186	5.10143258421045	11.1856916408041	179	-0.00194474579750548	0.00194474579750548	22.8925751553397	1
180	270.54	51.053	1.019	5.10337733000795	11.1837468950065	180	0.00680661029126917	0.00680661029126917	22.8993817656309	1
181	262.3	63.769	1.0176	5.09657071971668	11.1905535052978	181	-0.00486186449376369	0.00486186449376369	22.9042436301247	1
182	261.86	61.992	1.0186	5.10143258421045	11.1856916408041	182	-0.0116684747850346	0.0116684747850346	22.9159121049097	1
183	250.76	51.259	1.021	5.11310105899548	11.174023166019	183	0	0	22.9159121049097	1
184	252.53	55.691	1.021	5.11310105899548	11.174023166019	184	-0.047646272038893	0.047646272038893	22.9635583769486	1
185	237.36	61.001	1.0308	5.16074733103437	11.1263768939801	185	0.0359777972538566	0.0359777972538566	22.9995361742025	1
186	238.65	60.645	1.0234	5.12476953378052	11.162354691234	186	0.00680661029127094	0.00680661029127094	23.0063427844938	1
187	231.96	44.723	1.022	5.11796292348925	11.1691613015253	187	0.0121546612344101	0.0121546612344101	23.0184974457282	1
188	230.79	59.058	1.0195	5.10580826225484	11.1813159627597	188	-0.00729279674064465	0.00729279674064465	23.0257902424688	1
189	245.24	60.399	1.021	5.11310105899548	11.174023166019	189	-0.0666075435645741	0.0666075435645741	23.0923977860334	1
190	238.73	59.134	1.0347	5.17970860256006	11.1074156224544	190	-0.420065092261256	0.420065092261256	23.5124628782946	1
191	230.91	96.799	1.1211	5.59977369482131	10.6873505301932	191	0.206629240984993	0.206629240984993	23.7190921192796	1
192	232.74	87.461	1.0786	5.39314445383632	10.8939797711782	192	0.0379225430513621	0.0379225430513621	23.757014662331	1
193	231.97	91.656	1.0708	5.35522191078496	10.9319023142295	193	0.239689919542592	0.239689919542592	23.9967045818736	1
194	231.28	70.364	1.0215	5.11553199124236	11.1715922337721	194	-0.00923754253815368	0.00923754253815368	24.0059421244117	1
195	232.36	64.481	1.0234	5.12476953378052	11.162354691234	195	0.0116684747850364	0.0116684747850364	24.0176105991968	1
196	240.3	69.278	1.021	5.11310105899548	11.174023166019	196	-0.149745426407948	0.149745426407948	24.1673560256047	1
197	245.61	71.653	1.0518	5.26284648540343	11.0242777396111	197	0.116684747850348	0.116684747850348	24.2840407734551	1
198	258.96	75.324	1.0278	5.14616173755308	11.1409624874614	198	-0.0145855934812928	0.0145855934812928	24.2986263669364	1
199	259.42	78.615	1.0308	5.16074733103437	11.1263768939801	199	0.0500772042857758	0.0500772042857758	24.3487035712221	1
200	253.43	72.392	1.0205	5.1106701267486	11.1764540982659	200	-0.0072927967406482	0.0072927967406482	24.3559963679628	1
201	260.76	60.247	1.022	5.11796292348925	11.1691613015253	201	0.00243093224688273	0.00243093224688273	24.3584273002097	1
202	251.04	45.776	1.0215	5.11553199124236	11.1715922337721	202	0.0189612715256811	0.0189612715256811	24.3773885717354	1
203	256.1	42.691	1.0176	5.09657071971668	11.1905535052978	203	0.00486186449376547	0.00486186449376547	24.3822504362291	1
204	255.7	45.508	1.0166	5.09170885522292	11.1954153697916	204	-0.0306297463107175	0.0306297463107175	24.4128801825398	1
205	272.01	33.651	1.0229	5.12233860153363	11.1647856234809	205	0.00437567804438821	0.00437567804438821	24.4172558605842	1
206	271.45	27.99	1.022	5.11796292348925	11.1691613015253	206	-0.00680661029127094	0.00680661029127094	24.4240624708755	1
207	278.97	16.524	1.0234	5.12476953378052	11.162354691234	207	0.023336949570071	0.023336949570071	24.4473994204456	1
208	277.82	12.091	1.0186	5.10143258421045	11.1856916408041	208	-0.0140994070319174	0.0140994070319174	24.4614988274775	1
209	276.76	19.558	1.0215	5.11553199124236	11.1715922337721	209	-0.00923754253815368	0.00923754253815368	24.4707363700156	1
210	273.42	24.469	1.0234	5.12476953378052	11.162354691234	210	0.00923754253815368	0.00923754253815368	24.4799739125538	1
211	275.53	36.968	1.0215	5.11553199124236	11.1715922337721	211	-0.0116684747850364	0.0116684747850364	24.4916423873388	1
212	278.85	41.484	1.0239	5.1272004660274	11.1599237589871	212	0.0116684747850364	0.0116684747850364	24.5033108621239	1
213	275.53	65.295	1.0215	5.11553199124236	11.1715922337721	213	0.00486186449376547	0.00486186449376547	24.5081727266176	1
214	266.08	56.51	1.0205	5.1106701267486	11.1764540982659	214	-0.0165303392788019	0.0165303392788019	24.5247030658964	1
215	259.35	54.89	1.0239	5.1272004660274	11.1599237589871	215	0.0452153397920121	0.0452153397920121	24.5699184056884	1
216	278.16	44.481	1.0146	5.08198512623539	11.2051390987791	216	-0.0311159327600929	0.0311159327600929	24.6010343384485	1
217	272.99	12.932	1.021	5.11310105899548	11.174023166019	217	0.00486186449376369	0.00486186449376369	24.6058962029423	1
218	275.87	17.313	1.02	5.10823919450172	11.1788850305128	218	-0.00243093224688096	0.00243093224688096	24.6083271351892	1
219	266.23	13.302	1.0205	5.1106701267486	11.1764540982659	219	0.0189612715256811	0.0189612715256811	24.6272884067149	1
220	263.62	14.45	1.0166	5.09170885522292	11.1954153697916	220	-0.0330606785576002	0.0330606785576002	24.6603490852725	1
221	263.37	42.284	1.0234	5.12476953378052	11.162354691234	221	0.0354916108044829	0.0354916108044829	24.6958406960769	1
222	262.24	43.609	1.0161	5.08927792297604	11.1978463020385	222	-0.0262540682663293	0.0262540682663293	24.7220947643433	1
223	275.61	35.286	1.0215	5.11553199124236	11.1715922337721	223	0.0140994070319174	0.0140994070319174	24.7361941713752	1
224	273.2	26.48	1.0186	5.10143258421045	11.1856916408041	224	0	0	24.7361941713752	1
225	269.13	14.45	1.0186	5.10143258421045	11.1856916408041	225	-0.0116684747850346	0.0116684747850346	24.7478626461602	1
226	257.2	11.233	1.021	5.11310105899548	11.174023166019	226	0.00729279674064465	0.00729279674064465	24.7551554429009	1
227	254.94	22.727	1.0195	5.10580826225484	11.1813159627597	227	0	0	24.7551554429009	1
228	255.56	18.186	1.0195	5.10580826225484	11.1813159627597	228	0.00437567804438999	0.00437567804438999	24.7595311209453	1
229	268.41	18.754	1.0186	5.10143258421045	11.1856916408041	229	-0.00680661029127094	0.00680661029127094	24.7663377312365	1
230	267.07	11.768	1.02	5.10823919450172	11.1788850305128	230	-0.0140994070319174	0.0140994070319174	24.7804371382684	1
231	266	21.286	1.0229	5.12233860153363	11.1647856234809	231	0.00680661029127094	0.00680661029127094	24.7872437485597	1
232	259.02	26.975	1.0215	5.11553199124236	11.1715922337721	232	0.00972372898752738	0.00972372898752738	24.7969674775472	1
233	255.12	33.789	1.0195	5.10580826225484	11.1813159627597	233	-0.050077204285774	0.050077204285774	24.847044681833	1
234	240.02	54.871	1.0298	5.15588546654061	11.1312387584739	234	0.0427844075451294	0.0427844075451294	24.8898290893781	1
235	245.91	42.724	1.021	5.11310105899548	11.174023166019	235	-0.0189612715256811	0.0189612715256811	24.9087903609038	1
236	241.18	42.005	1.0249	5.13206233052116	11.1550618944933	236	0.0165303392787983	0.0165303392787983	24.9253207001826	1
237	231.03	24.772	1.0215	5.11553199124236	11.1715922337721	237	-0.0165303392787983	0.0165303392787983	24.9418510394614	1
238	239.08	15.287	1.0249	5.13206233052116	11.1550618944933	238	0.0306297463107157	0.0306297463107157	24.9724807857721	1
239	238.09	18.791	1.0186	5.10143258421045	11.1856916408041	239	-0.0092375425381519	0.0092375425381519	24.9817183283103	1
240	244.21	21.761	1.0205	5.1106701267486	11.1764540982659	240	0.00729279674064642	0.00729279674064642	24.9890111250509	1
241	239.37	13.181	1.019	5.10337733000795	11.1837468950065	241	-0.00243093224688451	0.00243093224688451	24.9914420572978	1
242	234.84	10.551	1.0195	5.10580826225484	11.1813159627597	242	-0.00486186449376191	0.00486186449376191	24.9963039217916	1
243	236.57	13.809	1.0205	5.1106701267486	11.1764540982659	243	-0.00243093224688273	0.00243093224688273	24.9987348540385	1
244	233.06	18.046	1.021	5.11310105899548	11.174023166019	244	0.00486186449376369	0.00486186449376369	25.0035967185322	1
245	238.17	22.782	1.02	5.10823919450172	11.1788850305128	245	0.0140994070319174	0.0140994070319174	25.0176961255642	1
246	250.01	18.107	1.0171	5.0941397874698	11.1929844375447	246	-0.0116684747850364	0.0116684747850364	25.0293646003492	1
247	252.15	13.971	1.0195	5.10580826225484	11.1813159627597	247	-0.0238231360194447	0.0238231360194447	25.0531877363686	1
248	279.16	10.624	1.0244	5.12963139827428	11.1574928267402	248	0.0238231360194447	0.0238231360194447	25.0770108723881	1
249	276.99	20.654	1.0195	5.10580826225484	11.1813159627597	249	0.00243093224688451	0.00243093224688451	25.079441804635	1
250	274.71	17.975	1.019	5.10337733000795	11.1837468950065	250	-0.00729279674064642	0.00729279674064642	25.0867346013756	1
251	279.27	23.016	1.0205	5.1106701267486	11.1764540982659	251	-0.00486186449376547	0.00486186449376547	25.0915964658694	1
252	270.55	38.134	1.0215	5.11553199124236	11.1715922337721	252	-0.0116684747850364	0.0116684747850364	25.1032649406544	1
253	261.3	36.905	1.0239	5.1272004660274	11.1599237589871	253	0.00680661029127094	0.00680661029127094	25.1100715509457	1
254	274.19	44.915	1.0225	5.12039385573613	11.1667303692784	254	0.0170165257281774	0.0170165257281774	25.1270880766739	1
255	272.55	46.733	1.019	5.10337733000795	11.1837468950065	255	-0.00729279674064642	0.00729279674064642	25.1343808734145	1
256	266.9	52.595	1.0205	5.1106701267486	11.1764540982659	256	-0.0189612715256828	0.0189612715256828	25.1533421449402	1
257	279.24	50.975	1.0244	5.12963139827428	11.1574928267402	257	0.00243093224688096	0.00243093224688096	25.1557730771871	1
258	273.78	56.292	1.0239	5.1272004660274	11.1599237589871	258	0.0213922037725638	0.0213922037725638	25.1771652809596	1
259	267.59	53.655	1.0195	5.10580826225484	11.1813159627597	259	0.00680661029127094	0.00680661029127094	25.1839718912509	1
260	274.28	55.925	1.0181	5.09900165196356	11.1881225730509	260	-0.00243093224688096	0.00243093224688096	25.1864028234978	1
261	277.83	56.796	1.0186	5.10143258421045	11.1856916408041	261	-0.144397375464807	0.144397375464807	25.3308001989626	1
262	274.26	64.463	1.0483	5.24582995967525	11.0412942653392	262	-0.0311159327600929	0.0311159327600929	25.3619161317227	1
263	268.86	65.283	1.0547	5.27694589243535	11.0101783325792	263	0.147314494161066	0.147314494161066	25.5092306258837	1
264	266.13	59.532	1.0244	5.12963139827428	11.1574928267402	264	-0.114253815603467	0.114253815603467	25.6234844414872	1
265	266.98	89.673	1.0479	5.24388521387775	11.0432390111368	265	0.0452153397920103	0.0452153397920103	25.6686997812792	1
266	268.73	89.929	1.0386	5.19866987408574	11.0884543509288	266	0.0996682221221725	0.0996682221221725	25.7683680034014	1
267	263.76	76.648	1.0181	5.09900165196356	11.1881225730509	267	-0.075845086102726	0.075845086102726	25.8442130895041	1
268	266.79	71.884	1.0337	5.17484673806629	11.1122774869482	268	-0.109391951109702	0.109391951109702	25.9536050406138	1
269	273.86	64.456	1.0562	5.28423868917599	11.0028855358385	269	0.0739003403052223	0.0739003403052223	26.027505380919	1
270	271.73	66.921	1.041	5.21033834887077	11.0767858761437	270	-0.0782760183496105	0.0782760183496105	26.1057813992687	1
271	270.99	70.976	1.0571	5.28861436722038	10.9985098577941	271	0.194474579750581	0.194474579750581	26.3002559790192	1
272	278.4	60.877	1.0171	5.0941397874698	11.1929844375447	272	-0.0140994070319174	0.0140994070319174	26.3143553860512	1
273	275.89	56.861	1.02	5.10823919450172	11.1788850305128	273	-0.00243093224688096	0.00243093224688096	26.316786318298	1
274	271.77	55.997	1.0205	5.1106701267486	11.1764540982659	274	0	0	26.316786318298	1
275	270.64	58.772	1.0205	5.1106701267486	11.1764540982659	275	-0.0140994070319191	0.0140994070319191	26.33088572533	1
276	262.43	46.51	1.0234	5.12476953378052	11.162354691234	276	-0.102099154369055	0.102099154369055	26.432984879699	1
277	259.52	56.692	1.0444	5.22686868814957	11.0602555368649	277	0.116198561400974	0.116198561400974	26.5491834411	1
278	275.69	55.099	1.0205	5.1106701267486	11.1764540982659	278	-0.320396870139085	0.320396870139085	26.8695803112391	1
279	272.68	60.992	1.0864	5.43106699688768	10.8560572281268	279	0.303866530860283	0.303866530860283	27.1734468420994	1
280	279.81	53.776	1.0239	5.1272004660274	11.1599237589871	280	0.00243093224688273	0.00243093224688273	27.1758777743462	1
281	279.83	38.74	1.0234	5.12476953378052	11.162354691234	281	-0.0145855934812928	0.0145855934812928	27.1904633678275	1
282	274.24	35.788	1.0264	5.13935512726181	11.1477690977527	282	0.00243093224688273	0.00243093224688273	27.1928943000744	1
283	270.77	27.18	1.0259	5.13692419501493	11.1502000299996	283	0.0121546612344101	0.0121546612344101	27.2050489613088	1
284	263.43	26.494	1.0234	5.12476953378052	11.162354691234	284	0.0379225430513639	0.0379225430513639	27.2429715043602	1
285	264.86	15.406	1.0156	5.08684699072915	11.2002772342853	285	-0.0213922037725638	0.0213922037725638	27.2643637081328	1
286	263.88	18.999	1.02	5.10823919450172	11.1788850305128	286	0	0	27.2643637081328	1
287	261.92	13.269	1.02	5.10823919450172	11.1788850305128	287	-0.00486186449376369	0.00486186449376369	27.2692255726265	1
288	250.98	13.501	1.021	5.11310105899548	11.174023166019	288	0.00243093224688273	0.00243093224688273	27.2716565048734	1
289	254.1	10.42	1.0205	5.1106701267486	11.1764540982659	289	-0.00486186449376547	0.00486186449376547	27.2765183693672	1
290	244.99	19.131	1.0215	5.11553199124236	11.1715922337721	290	-0.00243093224688273	0.00243093224688273	27.278949301614	1
291	255.58	23.784	1.022	5.11796292348925	11.1691613015253	291	0.0189612715256811	0.0189612715256811	27.2979105731397	1
292	237.02	22.482	1.0181	5.09900165196356	11.1881225730509	292	-0.0140994070319156	0.0140994070319156	27.3120099801716	1
293	232.35	20.793	1.021	5.11310105899548	11.174023166019	293	0.00972372898752916	0.00972372898752916	27.3217337091592	1
294	254.61	10.67	1.019	5.10337733000795	11.1837468950065	294	0	0	27.3217337091592	1
295	253.51	10.624	1.019	5.10337733000795	11.1837468950065	295	0.00437567804438643	0.00437567804438643	27.3261093872036	1
296	262.83	10.121	1.0181	5.09900165196356	11.1881225730509	296	-0.0427844075451276	0.0427844075451276	27.3688937947487	1
297	256.61	11.381	1.0269	5.14178605950869	11.1453381655058	297	0.0311159327600947	0.0311159327600947	27.4000097275088	1
298	254.97	18.76	1.0205	5.1106701267486	11.1764540982659	298	-0.00486186449376547	0.00486186449376547	27.4048715920025	1
299	258.51	39.43	1.0215	5.11553199124236	11.1715922337721	299	0.00243093224688273	0.00243093224688273	27.4073025242494	1
300	257.82	38.02	1.021	5.11310105899548	11.174023166019	300	0.0189612715256811	0.0189612715256811	27.4262637957751	1
301	271.11	40.858	1.0171	5.0941397874698	11.1929844375447	301	-0.0262540682663293	0.0262540682663293	27.4525178640414	1
302	270.37	48.916	1.0225	5.12039385573613	11.1667303692784	302	0.0238231360194465	0.0238231360194465	27.4763410000609	1
303	266.89	65.315	1.0176	5.09657071971668	11.1905535052978	303	-0.0238231360194465	0.0238231360194465	27.5001641360803	1
304	263.55	60.14	1.0225	5.12039385573613	11.1667303692784	304	-0.265457801359542	0.265457801359542	27.7656219374399	1
305	263.92	72.543	1.0771	5.38585165709567	10.9012725679188	305	0.118629493647854	0.118629493647854	27.8842514310877	1
306	261.42	69.943	1.0527	5.26722216344782	11.0199020615667	306	0.137590765173536	0.137590765173536	28.0218421962613	1
307	260.12	64.989	1.0244	5.12963139827428	11.1574928267402	307	-0.161413901192983	0.161413901192983	28.1832560974542	1
308	251.35	65.162	1.0576	5.29104529946726	10.9960789255472	308	0.177944240471783	0.177944240471783	28.361200337926	1
309	243.04	51.397	1.021	5.11310105899548	11.174023166019	309	-0.0213922037725656	0.0213922037725656	28.3825925416986	1
310	234.21	43.773	1.0254	5.13449326276805	11.1526309622465	310	0.0189612715256828	0.0189612715256828	28.4015538132243	1
311	230.68	39.324	1.0215	5.11553199124236	11.1715922337721	311	0	0	28.4015538132243	1
312	230.03	37.153	1.0215	5.11553199124236	11.1715922337721	312	-0.00923754253815368	0.00923754253815368	28.4107913557624	1
313	242.82	30.445	1.0234	5.12476953378052	11.162354691234	313	0.0140994070319191	0.0140994070319191	28.4248907627944	1
314	258.26	43.008	1.0205	5.1106701267486	11.1764540982659	314	-0.00972372898753093	0.00972372898753093	28.4346144917819	1
315	250.54	41.303	1.0225	5.12039385573613	11.1667303692784	315	0.0121546612344119	0.0121546612344119	28.4467691530163	1
316	254.18	46.331	1.02	5.10823919450172	11.1788850305128	316	0.0165303392788001	0.0165303392788001	28.4632994922951	1
317	247.3	42.787	1.0166	5.09170885522292	11.1954153697916	317	-0.0238231360194465	0.0238231360194465	28.4871226283145	1
318	244.09	42.252	1.0215	5.11553199124236	11.1715922337721	318	-0.0495910178363985	0.0495910178363985	28.5367136461509	1
319	261.58	57.103	1.0317	5.16512300907876	11.1220012159357	319	-0.0714694080583378	0.0714694080583378	28.6081830542093	1
320	254.07	65.106	1.0464	5.2365924171371	11.0505318078774	320	0.128353222635383	0.128353222635383	28.7365362768447	1
321	248.37	56.198	1.02	5.10823919450172	11.1788850305128	321	-0.00729279674064642	0.00729279674064642	28.7438290735853	1
322	244.31	53.948	1.0215	5.11553199124236	11.1715922337721	322	-0.00923754253815368	0.00923754253815368	28.7530666161235	1
323	243.44	52.895	1.0234	5.12476953378052	11.162354691234	323	0.00923754253815368	0.00923754253815368	28.7623041586616	1
324	241.72	48.952	1.0215	5.11553199124236	11.1715922337721	324	-0.0899444931346451	0.0899444931346451	28.8522486517963	1
325	236.18	49.291	1.04	5.20547648437701	11.0816477406375	325	0.0972372898752916	0.0972372898752916	28.9494859416716	1
326	234.73	28.773	1.02	5.10823919450172	11.1788850305128	326	0	0	28.9494859416716	1
327	234.63	22.434	1.02	5.10823919450172	11.1788850305128	327	-0.00972372898752916	0.00972372898752916	28.9592096706591	1
328	243.34	23.999	1.022	5.11796292348925	11.1691613015253	328	-0.00437567804438821	0.00437567804438821	28.9635853487035	1
329	251.1	29.076	1.0229	5.12233860153363	11.1647856234809	329	0.0140994070319174	0.0140994070319174	28.9776847557354	1
330	244.63	32.797	1.02	5.10823919450172	11.1788850305128	330	-0.00972372898752916	0.00972372898752916	28.9874084847229	1
331	236.3	26.478	1.022	5.11796292348925	11.1691613015253	331	-0.00680661029127094	0.00680661029127094	28.9942150950142	1
332	252.06	40.592	1.0234	5.12476953378052	11.162354691234	332	0.0140994070319191	0.0140994070319191	29.0083145020461	1
333	264.28	22.866	1.0205	5.1106701267486	11.1764540982659	333	-0.0072927967406482	0.0072927967406482	29.0156072987868	1
334	272.65	27.965	1.022	5.11796292348925	11.1691613015253	334	0.0189612715256811	0.0189612715256811	29.0345685703124	1
335	266.52	25.476	1.0181	5.09900165196356	11.1881225730509	335	-0.0140994070319156	0.0140994070319156	29.0486679773444	1
336	263.97	26.337	1.021	5.11310105899548	11.174023166019	336	-0.00243093224688273	0.00243093224688273	29.0510989095912	1
337	252.28	28.476	1.0215	5.11553199124236	11.1715922337721	337	0.0213922037725638	0.0213922037725638	29.0724911133638	1
338	252.7	51.806	1.0171	5.0941397874698	11.1929844375447	338	-0.0379225430513621	0.0379225430513621	29.1104136564152	1
339	253.34	47.531	1.0249	5.13206233052116	11.1550618944933	339	0.0165303392787983	0.0165303392787983	29.126943995694	1
340	246.14	49.277	1.0215	5.11553199124236	11.1715922337721	340	0.00486186449376547	0.00486186449376547	29.1318058601877	1
341	250.4	63.27	1.0205	5.1106701267486	11.1764540982659	341	-0.194474579750583	0.194474579750583	29.3262804399383	1
342	253.19	78.4	1.0605	5.30514470649918	10.9819795185153	342	0.20176737649123	0.20176737649123	29.5280478164295	1
343	256.2	84.072	1.019	5.10337733000795	11.1837468950065	343	-0.166275765686748	0.166275765686748	29.6943235821163	1
344	266.09	82.571	1.0532	5.2696530956947	11.0174711293198	344	0.135159832926654	0.135159832926654	29.8294834150429	1
345	264.36	77.795	1.0254	5.13449326276805	11.1526309622465	345	-0.0544528823301604	0.0544528823301604	29.8839362973731	1
346	272.18	81.015	1.0366	5.18894614509821	11.0981780799163	346	-0.242120851789476	0.242120851789476	30.1260571491626	1
347	270.7	89.852	1.0864	5.43106699688768	10.8560572281268	347	0.272750598100192	0.272750598100192	30.3988077472628	1
348	277.69	91.639	1.0303	5.15831639878749	11.128807826227	348	-0.232397122801945	0.232397122801945	30.6312048700647	1
349	266.25	91.952	1.0781	5.39071352158944	10.8964107034251	349	0.211004919029381	0.211004919029381	30.8422097890941	1
350	270.84	85.033	1.0347	5.17970860256006	11.1074156224544	350	0.0335468650069739	0.0335468650069739	30.8757566541011	1
351	273.25	86.383	1.0278	5.14616173755308	11.1409624874614	351	-0.306297463107166	0.306297463107166	31.1820541172082	1
352	265	92.623	1.0908	5.45245920066025	10.8346650243543	352	0.0403534752982466	0.0403534752982466	31.2224075925065	1
353	267.54	93.47	1.0825	5.412105725362	10.8750184996525	353	0.0520219500832795	0.0520219500832795	31.2744295425898	1
354	254.92	101.66	1.0718	5.36008377527872	10.9270404497358	354	-0.270319665853307	0.270319665853307	31.5447492084431	1
355	264.22	102.48	1.1274	5.63040344113203	10.6567207838825	355	0.137590765173536	0.137590765173536	31.6823399736166	1
356	255.54	99.475	1.0991	5.49281267595849	10.794311549056	356	0.149259239958571	0.149259239958571	31.8315992135752	1
357	257.44	94.59	1.0684	5.34355343599992	10.9435707890146	357	0.0593147468239277	0.0593147468239277	31.8909139603991	1
358	254.29	89.895	1.0562	5.28423868917599	11.0028855358385	358	0.0617456790708086	0.0617456790708086	31.9526596394699	1
359	261.07	90.113	1.0435	5.22249301010518	11.0646312149093	359	-0.00680661029126917	0.00680661029126917	31.9594662497612	1
360	263.39	87.409	1.0449	5.22929962039645	11.057824604618	360	0.130297968432888	0.130297968432888	32.0897642181941	1
361	258.17	87.652	1.0181	5.09900165196356	11.1881225730509	361	-0.19447457975058	0.19447457975058	32.2842387979446	1
362	254.31	90.259	1.0581	5.29347623171415	10.9936479933004	362	-0.152176358654831	0.152176358654831	32.4364151565995	1
363	237.66	97.88	1.0894	5.44565259036897	10.8414716346455	363	0.0403534752982466	0.0403534752982466	32.4767686318977	1
364	238.64	95.851	1.0811	5.40529911507073	10.8818251099438	364	-0.073414153855845	0.073414153855845	32.5501827857536	1
365	233.42	102.63	1.0962	5.47871326892657	10.8084109560879	365	-0.144883561914183	0.144883561914183	32.6950663476677	1
366	244.96	105.31	1.126	5.62359683084076	10.6635273941737	366	0.075845086102726	0.075845086102726	32.7709114337705	1
367	252.61	97.024	1.1104	5.54775174473803	10.7393724802765	367	0.0666075435645741	0.0666075435645741	32.8375189773351	1
368	253.35	113.94	1.0967	5.48114420117346	10.805980023841	368	-0.306297463107164	0.306297463107164	33.1438164404422	1
369	251.44	116.77	1.1597	5.78744166428062	10.4996825607339	369	0.218783902219403	0.218783902219403	33.3626003426616	1
370	254.03	115.76	1.1147	5.56865776206122	10.7184664629533	370	0.0447291533426331	0.0447291533426331	33.4073294960043	1
371	258.64	135.65	1.1055	5.52392860871858	10.7631956162959	371	-0.43173356704629	0.43173356704629	33.8390630630505	1
372	250.09	144.79	1.1943	5.95566217576487	10.3314620492496	372	0.025767881816952	0.025767881816952	33.8648309448675	1
373	256.48	147.55	1.189	5.92989429394792	10.3572299310666	373	-0.135159832926655	0.135159832926655	33.9999907777942	1
374	267.91	158.69	1.2168	6.06505412687458	10.2220700981399	374	0.322827802385966	0.322827802385966	34.3228185801801	1
375	265.32	135.15	1.1504	5.74222632448861	10.5448979005259	375	0.00729279674064642	0.00729279674064642	34.3301113769208	1
376	263.66	129.47	1.1489	5.73493352774797	10.5521906972665	376	-0.0641766113176914	0.0641766113176914	34.3942879882385	1
377	267.6	128.04	1.1621	5.79911013906566	10.4880140859488	377	0.11376762915409	0.11376762915409	34.5080556173925	1
378	261.35	118.63	1.1387	5.68534250991157	10.6017817151029	378	0.11668474785035	0.11668474785035	34.6247403652429	1
379	255.32	109.63	1.1147	5.56865776206122	10.7184664629533	379	-0.0807069505964915	0.0807069505964915	34.7054473158394	1
380	241.68	130.93	1.1313	5.64936471265771	10.6377595123568	380	-0.391866278197421	0.391866278197421	35.0973135940368	1
381	245.22	135.53	1.2119	6.04123099085513	10.2458932341594	381	0.258651191068273	0.258651191068273	35.3559647851051	1
382	242.06	140.26	1.1587	5.78257979978686	10.5045444252276	382	-0.194474579750581	0.194474579750581	35.5504393648557	1
383	239.8	141.08	1.1987	5.97705437953744	10.3100698454771	383	0.368043142177974	0.368043142177974	35.9184825070336	1
384	245.18	127.55	1.123	5.60901123735946	10.678112987655	384	0	0	35.9184825070336	1
385	246.7	139.28	1.123	5.60901123735946	10.678112987655	385	-0.349081870652293	0.349081870652293	36.2675643776859	1
386	252.14	141.01	1.1948	5.95809310801176	10.3290311170027	386	0.116198561400973	0.116198561400973	36.3837629390869	1
387	255.9	154	1.1709	5.84189454661078	10.4452296784037	387	-0.1589829689461	0.1589829689461	36.542745908033	1
388	252.35	152.82	1.2036	6.00087751555689	10.2862467094576	388	-0.0140994070319156	0.0140994070319156	36.5568453150649	1
389	254.17	154.91	1.2065	6.0149769225888	10.2721473024257	389	0.0923754253815261	0.0923754253815261	36.6492207404464	1
390	264.16	154.57	1.1875	5.92260149720728	10.3645227278072	390	-0.215866783523147	0.215866783523147	36.8650875239696	1
391	267.8	170.57	1.2319	6.13846828073042	10.1486559442841	391	-0.0238231360194447	0.0238231360194447	36.888910659989	1
392	277.41	169.88	1.2368	6.16229141674987	10.1248328082646	392	0.21100491902938	0.21100491902938	37.0999155790184	1
393	269.65	161.86	1.1934	5.95128649772049	10.335837727294	393	-0.146828307711688	0.146828307711688	37.2467438867301	1
394	266.91	165.17	1.2236	6.09811480543218	10.1890094195823	394	0.251358394327626	0.251358394327626	37.4981022810577	1
395	273.98	146.58	1.1719	5.84675641110455	10.44036781391	395	0.306297463107166	0.306297463107166	37.8043997441649	1
396	279	140.24	1.1089	5.54045894799738	10.7466652770171	396	-0.280043394840838	0.280043394840838	38.0844431390057	1
397	278.96	144.53	1.1665	5.82050234283822	10.4666218821763	397	0.0092375425381519	0.0092375425381519	38.0936806815439	1
398	274.2	141.57	1.1646	5.81126480030007	10.4758594247144	398	0.047646272038893	0.047646272038893	38.1413269535828	1
399	273.4	136.53	1.1548	5.76361852826118	10.5235056967533	399	0.140021697420419	0.140021697420419	38.2813486510032	1
400	275.54	138.18	1.126	5.62359683084076	10.6635273941737	400	0.0928616118309016	0.0928616118309016	38.3742102628341	1
401	278.45	136.21	1.1069	5.53073521900985	10.7563890060046	401	-0.223159580263792	0.223159580263792	38.5973698430979	1
402	279.39	125.99	1.1528	5.75389479927365	10.5332294257409	402	0.106474832413443	0.106474832413443	38.7038446755113	1
403	271.09	116.04	1.1309	5.6474199668602	10.6397042581543	403	-0.208573986782499	0.208573986782499	38.9124186622938	1
404	275.6	117.43	1.1738	5.8559939536427	10.4311302713718	404	0.106474832413443	0.106474832413443	39.0188934947073	1
405	279.66	125.46	1.1519	5.74951912122926	10.5376051037852	405	-0.206143054535616	0.206143054535616	39.2250365492429	1
406	262.36	164.53	1.1943	5.95566217576487	10.3314620492496	406	-0.047646272038893	0.047646272038893	39.2726828212818	1
407	270.53	165.55	1.2041	6.00330844780377	10.2838157772107	407	-0.242120851789473	0.242120851789473	39.5148036730713	1
408	272	162.74	1.2539	6.24542929959324	10.0416949254213	408	-0.0666075435645741	0.0666075435645741	39.5814112166358	1
409	274.25	162.36	1.2676	6.31203684315781	9.97508738185669	409	0.0145855934812946	0.0145855934812946	39.5959968101171	1
410	270.74	168.94	1.2646	6.29745124967652	9.98967297533798	410	0.146828307711688	0.146828307711688	39.7428251178288	1
411	277.86	167.51	1.2344	6.15062294196483	10.1365012830497	411	0.0354916108044794	0.0354916108044794	39.7783167286333	1
412	276.01	170.59	1.2271	6.11513133116035	10.1719928938541	412	0.111822883356584	0.111822883356584	39.8901396119899	1
413	270.56	165.99	1.2041	6.00330844780377	10.2838157772107	413	-0.106961018862819	0.106961018862819	39.9971006308527	1
414	273.98	174.14	1.2261	6.11026946666659	10.1768547583479	414	0.0121546612344119	0.0121546612344119	40.0092552920871	1
415	273.53	174.55	1.2236	6.09811480543218	10.1890094195823	415	-0.00729279674064642	0.00729279674064642	40.0165480888278	1
416	264.88	171.18	1.2251	6.10540760217282	10.1817166228417	416	0.0544528823301622	0.0544528823301622	40.0710009711579	1
417	268.42	174.85	1.2139	6.05095471984266	10.2361695051718	417	0.00972372898752916	0.00972372898752916	40.0807247001454	1
418	265.45	176.08	1.2119	6.04123099085513	10.2458932341594	418	-0.177944240471781	0.177944240471781	40.2586689406172	1
419	271.42	193.26	1.2485	6.21917523132691	10.0679489936876	419	-0.047646272038893	0.047646272038893	40.3063152126561	1
420	273.07	192.22	1.2583	6.2668215033658	10.0203027216487	420	-0.0189612715256828	0.0189612715256828	40.3252764841818	1
421	274.22	194.83	1.2622	6.28578277489149	10.001341450123	421	-0.215866783523143	0.215866783523143	40.5411432677049	1
422	278.04	194.7	1.3066	6.50164955841463	9.78547466659987	422	0.246496529833861	0.246496529833861	40.7876397975388	1
423	278.95	189.16	1.2559	6.25515302858077	10.0319711964337	423	0.00243093224688273	0.00243093224688273	40.7900707297857	1
424	273.08	191.83	1.2554	6.25272209633389	10.0344021286806	424	-0.00437567804438821	0.00437567804438821	40.7944464078301	1
425	272.96	192.43	1.2563	6.25709777437828	10.0300264506362	425	-0.0714694080583396	0.0714694080583396	40.8659158158884	1
426	267.75	192.41	1.271	6.32856718243661	9.95855704257789	426	0.0879997473371397	0.0879997473371397	40.9539155632256	1
427	255.75	178.84	1.2529	6.24056743509948	10.046556789915	427	0.0758450861027242	0.0758450861027242	41.0297606493283	1
428	261.01	182.88	1.2373	6.16472234899675	10.1224018760178	428	-0.0330606785575966	0.0330606785575966	41.0628213278859	1
429	277.84	184.98	1.2441	6.19778302755435	10.0893411974602	429	0.156552036699217	0.156552036699217	41.2193733645851	1
430	279.28	162.45	1.2119	6.04123099085513	10.2458932341594	430	-0.171137630180512	0.171137630180512	41.3905109947656	1
431	277.73	157.6	1.2471	6.21236862103564	10.0747556039789	431	0.137590765173536	0.137590765173536	41.5281017599391	1
432	279.48	175.54	1.2188	6.07477785586211	10.2123463691524	432	-0.0233369495700693	0.0233369495700693	41.5514387095092	1
433	261.99	172.26	1.2236	6.09811480543218	10.1890094195823	433	0.0544528823301622	0.0544528823301622	41.6058915918394	1
434	267	175.85	1.2124	6.04366192310201	10.2434623019125	434	-0.0948063576284088	0.0948063576284088	41.7006979494678	1
435	256.23	190.09	1.2319	6.13846828073042	10.1486559442841	435	-0.152176358654831	0.152176358654831	41.8528743081226	1
436	264.88	187.96	1.2632	6.29064463938525	9.99647958562925	436	0.0525081365326585	0.0525081365326585	41.9053824446553	1
437	272.71	166.64	1.2524	6.23813650285259	10.0489877221619	437	0.130297968432888	0.130297968432888	42.0356804130882	1
438	279.67	167.49	1.2256	6.10783853441971	10.1792856905948	438	0.00243093224688451	0.00243093224688451	42.038111345335	1
439	274.99	156.67	1.2251	6.10540760217282	10.1817166228417	439	0.173082375978016	0.173082375978016	42.2111937213131	1
440	269.91	154.42	1.1895	5.9323252261948	10.3547989988197	440	-0.0140994070319156	0.0140994070319156	42.225293128345	1
441	256.55	145.48	1.1924	5.94642463322672	10.3406995917878	441	0.0928616118309016	0.0928616118309016	42.3181547401759	1
442	255.89	142.69	1.1733	5.85356302139582	10.4335612036187	442	-0.306297463107166	0.306297463107166	42.624452203283	1
443	234.94	154.05	1.2363	6.15986048450298	10.1272637405115	443	0.0403534752982466	0.0403534752982466	42.6648056785813	1
444	231.99	162.89	1.228	6.11950700920474	10.1676172158098	444	0.118629493647854	0.118629493647854	42.7834351722291	1
445	236.8	160.21	1.2036	6.00087751555689	10.2862467094576	445	0.0923754253815261	0.0923754253815261	42.8758105976107	1
446	253.5	162.76	1.1846	5.90850209017536	10.3786221348391	446	-0.289280937378988	0.289280937378988	43.1650915349897	1
447	251.82	167.49	1.2441	6.19778302755435	10.0893411974602	447	0.0116684747850329	0.0116684747850329	43.1767600097747	1
448	255.7	169.89	1.2417	6.18611455276931	10.1010096722452	448	0.258651191068274	0.258651191068274	43.435411200843	1
449	261.81	162.95	1.1885	5.92746336170104	10.3596608633135	449	0.0714694080583378	0.0714694080583378	43.5068806089013	1
450	250.52	153.67	1.1738	5.8559939536427	10.4311302713718	450	0.125922290388502	0.125922290388502	43.6328028992898	1
451	247.8	156.62	1.1479	5.7300716632542	10.5570525617603	451	-0.192529833953074	0.192529833953074	43.8253327332429	1
452	259.32	163.41	1.1875	5.92260149720728	10.3645227278072	452	-0.0709832216089623	0.0709832216089623	43.8963159548518	1
453	259.81	166.67	1.2021	5.99358471881624	10.2935395061983	453	0.0661213571151968	0.0661213571151968	43.962437311967	1
454	255.68	164.11	1.1885	5.92746336170104	10.3596608633135	454	0	0	43.962437311967	1
455	258.29	165.65	1.1885	5.92746336170104	10.3596608633135	455	-0.462849499806385	0.462849499806385	44.4252868117734	1
456	241.33	188.85	1.2837	6.39031286150742	9.89681136350708	456	-0.0899444931346416	0.0899444931346416	44.5152313049081	1
457	238.01	193.3	1.3022	6.48025735464207	9.80686687037243	457	0.305811276657789	0.305811276657789	44.8210425815659	1
458	241.29	194.48	1.2393	6.17444607798428	10.1126781470302	458	-0.154121104452337	0.154121104452337	44.9751636860182	1
459	242.52	189.62	1.271	6.32856718243661	9.95855704257789	459	0.149745426407948	0.149745426407948	45.1249091124261	1
460	238.28	186.54	1.2402	6.17882175602867	10.1083024689858	460	-0.0359777972538584	0.0359777972538584	45.16088690968	1
461	232.34	190.51	1.2476	6.21479955328252	10.072324671732	461	0.00729279674064642	0.00729279674064642	45.1681797064206	1
462	254.66	178.4	1.2461	6.20750675654188	10.0796174684726	462	0.1424526296673	0.1424526296673	45.3106323360879	1
463	264.39	179.11	1.2168	6.06505412687458	10.2220700981399	463	0.0568838145770467	0.0568838145770467	45.367516150665	1
464	263.98	175.92	1.2051	6.00817031229753	10.278953912717	464	-0.299004666366519	0.299004666366519	45.6665208170315	1
465	269.43	182.88	1.2666	6.30717497866405	9.97994924635045	465	0.0617456790708104	0.0617456790708104	45.7282664961023	1
466	272.41	193.03	1.2539	6.24542929959324	10.0416949254213	466	-0.34422000615853	0.34422000615853	46.0724865022609	1
467	279.5	192.14	1.3247	6.58964930575177	9.69747491926273	467	0.334496277171001	0.334496277171001	46.4069827794318	1
468	272	191.41	1.2559	6.25515302858077	10.0319711964337	468	-0.170651443731135	0.170651443731135	46.577634223163	1
469	271.87	184.45	1.291	6.4258044723119	9.8613197527026	469	0.310673141151552	0.310673141151552	46.8883073643145	1
470	269.44	174.93	1.2271	6.11513133116035	10.1719928938541	470	-0.151690172205452	0.151690172205452	47.03999753652	1
471	253.91	187.62	1.2583	6.2668215033658	10.0203027216487	471	0.118629493647855	0.118629493647855	47.1586270301678	1
472	245.63	189.38	1.2339	6.14819200971795	10.1389322152966	472	-0.206629240984993	0.206629240984993	47.3652562711528	1
473	256.26	184.31	1.2764	6.35482125070294	9.93230297431156	473	0.118629493647854	0.118629493647854	47.4838857648007	1
474	241.98	177.19	1.252	6.23619175705509	10.0509324679594	474	0.147314494161066	0.147314494161066	47.6312002589618	1
475	234.56	186.53	1.2217	6.08887726289402	10.1982469621205	475	-0.0403534752982448	0.0403534752982448	47.67155373426	1
476	236.38	185.98	1.23	6.12923073819227	10.1578934868222	476	0.0238231360194465	0.0238231360194465	47.6953768702794	1
477	235.03	187.62	1.2251	6.10540760217282	10.1817166228417	477	-0.377280684716128	0.377280684716128	48.0726575549956	1
478	237.49	188.94	1.3027	6.48268828688895	9.80443593812555	478	0.474517974591418	0.474517974591418	48.547175529587	1
479	232.01	178.71	1.2051	6.00817031229753	10.278953912717	479	-0.299004666366519	0.299004666366519	48.8461801959535	1
480	240.2	177.72	1.2666	6.30717497866405	9.97994924635045	480	0.0330606785576002	0.0330606785576002	48.8792408745111	1
481	245.15	180.76	1.2598	6.27411430010645	10.0130099249081	481	0.0763312725521033	0.0763312725521033	48.9555721470632	1
482	247.77	181.67	1.2441	6.19778302755435	10.0893411974602	482	0.0495910178363985	0.0495910178363985	49.0051631648996	1
483	237.45	168.02	1.2339	6.14819200971795	10.1389322152966	483	0.128353222635383	0.128353222635383	49.133516387535	1
484	232.6	169.21	1.2075	6.01983878708257	10.2672854379319	484	0.27275059810019	0.27275059810019	49.4062669856352	1
485	234.8	172.68	1.1514	5.74708818898238	10.5400360360321	485	0.0335468650069739	0.0335468650069739	49.4398138506422	1
486	235.87	147.35	1.1445	5.7135413239754	10.5735829010391	486	-0.320396870139081	0.320396870139081	49.7602107207812	1
487	232.96	146.79	1.2104	6.03393819411448	10.2531860309	487	0.106474832413443	0.106474832413443	49.8666855531947	1
488	231.23	152.89	1.1885	5.92746336170104	10.3596608633135	488	-0.125922290388502	0.125922290388502	49.9926078435832	1
489	232.8	144.82	1.2144	6.05338565208954	10.233738572925	489	0.185237037212429	0.185237037212429	50.1778448807956	1
490	230.92	132.96	1.1763	5.86814861487711	10.4189756101374	490	-0.0165303392788001	0.0165303392788001	50.1943752200744	1
491	242.21	153.05	1.1797	5.88467895415591	10.4024452708586	491	-0.180375172718666	0.180375172718666	50.3747503927931	1
492	248.48	162.98	1.2168	6.06505412687458	10.2220700981399	492	0.0734141538558468	0.0734141538558468	50.4481645466489	1
493	259.16	151.45	1.2017	5.99163997301873	10.2954842519958	493	-0.0447291533426348	0.0447291533426348	50.4928936999916	1
494	264.36	146.25	1.2109	6.03636912636137	10.2507550986531	494	0.453125770818856	0.453125770818856	50.9460194708104	1
495	275.58	138.57	1.1177	5.58324335554251	10.703880869472	495	-0.489103568072712	0.489103568072712	51.4351230388831	1
496	267.87	150.78	1.2183	6.07234692361522	10.2147773013993	496	0.32768966687973	0.32768966687973	51.7628127057629	1
497	249.85	133.54	1.1509	5.74465725673549	10.542466968279	497	-0.11376762915409	0.11376762915409	51.876580334917	1
498	259.61	116.59	1.1743	5.85842488588958	10.4286993391249	498	0.393811023994926	0.393811023994926	52.2703913589119	1
499	265.71	118.51	1.0933	5.46461386189466	10.8225103631198	499	0.0121546612344101	0.0121546612344101	52.2825460201463	1
500	266.78	118.43	1.0908	5.45245920066025	10.8346650243543	500	NA	NA	NA	1
501	248.73	31.193	1.0181	5.09900165196356	11.1881225730509	1	-0.0140994070319156	0.0140994070319156	0.0140994070319156	2
502	251.6	24.622	1.021	5.11310105899548	11.174023166019	2	0.00486186449376369	0.00486186449376369	0.0189612715256793	2
503	252.33	22.036	1.02	5.10823919450172	11.1788850305128	3	-0.0121546612344119	0.0121546612344119	0.0311159327600912	2
504	250.76	25.538	1.0225	5.12039385573613	11.1667303692784	4	-0.00194474579750548	0.00194474579750548	0.0330606785575966	2
505	263.76	32.907	1.0229	5.12233860153363	11.1647856234809	5	0.00680661029127094	0.00680661029127094	0.0398672888488676	2
506	276.71	29.253	1.0215	5.11553199124236	11.1715922337721	6	0.00486186449376547	0.00486186449376547	0.0447291533426331	2
507	278.58	32.121	1.0205	5.1106701267486	11.1764540982659	7	-0.00972372898753093	0.00972372898753093	0.054452882330164	2
508	279.54	61.759	1.0225	5.12039385573613	11.1667303692784	8	-0.165789579237369	0.165789579237369	0.220242461567533	2
509	272.69	63.126	1.0566	5.2861834349735	11.000940790041	9	0.180375172718662	0.180375172718662	0.400617634286196	2
510	275.54	62.536	1.0195	5.10580826225484	11.1813159627597	10	-0.00972372898752738	0.00972372898752738	0.410341363273723	2
511	276.07	61.193	1.0215	5.11553199124236	11.1715922337721	11	-0.0213922037725638	0.0213922037725638	0.431733567046287	2
512	278.61	60.006	1.0259	5.13692419501493	11.1502000299996	12	0.0262540682663293	0.0262540682663293	0.457987635312616	2
513	275.41	24.907	1.0205	5.1106701267486	11.1764540982659	13	-0.0140994070319191	0.0140994070319191	0.472087042344535	2
514	275.5	35.092	1.0234	5.12476953378052	11.162354691234	14	0.0189612715256811	0.0189612715256811	0.491048313870216	2
515	256.79	33.79	1.0195	5.10580826225484	11.1813159627597	15	0.00243093224688451	0.00243093224688451	0.493479246117101	2
516	256.56	36.086	1.019	5.10337733000795	11.1837468950065	16	-0.00729279674064642	0.00729279674064642	0.500772042857747	2
517	274.67	26.27	1.0205	5.1106701267486	11.1764540982659	17	-0.0072927967406482	0.0072927967406482	0.508064839598395	2
518	275.01	10.805	1.022	5.11796292348925	11.1691613015253	18	0.0072927967406482	0.0072927967406482	0.515357636339044	2
519	276.06	17.062	1.0205	5.1106701267486	11.1764540982659	19	-0.0072927967406482	0.0072927967406482	0.522650433079692	2
520	266.89	13.653	1.022	5.11796292348925	11.1691613015253	20	-0.00437567804438821	0.00437567804438821	0.52702611112408	2
521	277.64	15.731	1.0229	5.12233860153363	11.1647856234809	21	0.0165303392787983	0.0165303392787983	0.543556450402878	2
522	276.11	15.473	1.0195	5.10580826225484	11.1813159627597	22	0	0	0.543556450402878	2
523	265.12	23.957	1.0195	5.10580826225484	11.1813159627597	23	-0.0189612715256811	0.0189612715256811	0.562517721928559	2
524	266.19	25.123	1.0234	5.12476953378052	11.162354691234	24	0.00437567804438821	0.00437567804438821	0.566893399972948	2
525	267.31	25.282	1.0225	5.12039385573613	11.1667303692784	25	0.00486186449376547	0.00486186449376547	0.571755264466713	2
526	263.24	35.275	1.0215	5.11553199124236	11.1715922337721	26	0	0	0.571755264466713	2
527	267.53	39.595	1.0215	5.11553199124236	11.1715922337721	27	-0.00486186449376547	0.00486186449376547	0.576617128960478	2
528	263.56	56.65	1.0225	5.12039385573613	11.1667303692784	28	0	0	0.576617128960478	2
529	268.24	52.141	1.0225	5.12039385573613	11.1667303692784	29	0.00972372898753093	0.00972372898753093	0.586340857948009	2
530	255.86	53.011	1.0205	5.1106701267486	11.1764540982659	30	0	0	0.586340857948009	2
531	253.94	61.831	1.0205	5.1106701267486	11.1764540982659	31	-0.0189612715256828	0.0189612715256828	0.605302129473692	2
532	246.18	65.763	1.0244	5.12963139827428	11.1574928267402	32	-0.054452882330164	0.054452882330164	0.659755011803856	2
533	251.19	78.926	1.0356	5.18408428060444	11.1030399444101	33	0.0782760183496087	0.0782760183496087	0.738031030153465	2
534	253	72.41	1.0195	5.10580826225484	11.1813159627597	34	-0.0714694080583378	0.0714694080583378	0.809500438211803	2
535	265.72	76.539	1.0342	5.17727767031317	11.1098465547013	35	0.00729279674064642	0.00729279674064642	0.816793234952449	2
536	270.11	74.614	1.0327	5.16998487357253	11.117139351442	36	0.0617456790708104	0.0617456790708104	0.87853891402326	2
537	264.91	77.859	1.02	5.10823919450172	11.1788850305128	37	-0.144883561914183	0.144883561914183	1.02342247593744	2
538	273.04	76.544	1.0498	5.2531227564159	11.0340014685986	38	0.140021697420419	0.140021697420419	1.16344417335786	2
539	269.81	83.807	1.021	5.11310105899548	11.174023166019	39	-0.0520219500832813	0.0520219500832813	1.21546612344114	2
540	275.72	88.465	1.0317	5.16512300907876	11.1220012159357	40	0.0379225430513621	0.0379225430513621	1.2533886664925	2
541	271.52	87.132	1.0239	5.1272004660274	11.1599237589871	41	-0.157038223148593	0.157038223148593	1.4104268896411	2
542	264.21	95.261	1.0562	5.28423868917599	11.0028855358385	42	0.0549390687795395	0.0549390687795395	1.46536595842064	2
543	259.7	94.683	1.0449	5.22929962039645	11.057824604618	43	-0.261082123315155	0.261082123315155	1.72644808173579	2
544	249.5	93.921	1.0986	5.49038174371161	10.7967424813029	44	0.0213922037725638	0.0213922037725638	1.74784028550836	2
545	231.11	98.003	1.0942	5.46898953993905	10.8181346850755	45	0.163844833439864	0.163844833439864	1.91168511894822	2
546	237.08	102.04	1.0605	5.30514470649918	10.9819795185153	46	-0.175999494674276	0.175999494674276	2.0876846136225	2
547	231.15	106.05	1.0967	5.48114420117346	10.805980023841	47	0.116198561400973	0.116198561400973	2.20388317502347	2
548	239.41	101.91	1.0728	5.36494563977248	10.922178585242	48	-0.0422982210957503	0.0422982210957503	2.24618139611922	2
549	257.45	95.992	1.0815	5.40724386086824	10.8798803641463	49	-0.078762204798986	0.078762204798986	2.32494360091821	2
550	267.51	100.45	1.0977	5.48600606566722	10.8011181593473	50	0.365612209931092	0.365612209931092	2.6905558108493	2
551	260.41	93.201	1.0225	5.12039385573613	11.1667303692784	51	-0.182806104965547	0.182806104965547	2.87336191581484	2
552	248.01	99.301	1.0601	5.30319996070167	10.9839242643128	52	0.0262540682663293	0.0262540682663293	2.89961598408117	2
553	247.79	100.86	1.0547	5.27694589243535	11.0101783325792	53	-0.1424526296673	0.1424526296673	3.04206861374847	2
554	263.32	109.14	1.084	5.41939852210265	10.8677257029119	54	-0.0140994070319174	0.0140994070319174	3.05616802078039	2
555	259.74	108.21	1.0869	5.43349792913456	10.8536262958799	55	-0.152176358654831	0.152176358654831	3.20834437943522	2
556	258.71	113.61	1.1182	5.58567428778939	10.7014499372251	56	0.0739003403052223	0.0739003403052223	3.28224471974044	2
557	256.5	109.29	1.103	5.51177394748417	10.7753502775303	57	-0.0262540682663293	0.0262540682663293	3.30849878800677	2
558	259.39	131.99	1.1084	5.5380280157505	10.749096209264	58	0.0140994070319174	0.0140994070319174	3.32259819503869	2
559	261.14	131.29	1.1055	5.52392860871858	10.7631956162959	59	-0.275181530347073	0.275181530347073	3.59777972538576	2
560	255.71	131.26	1.1621	5.79911013906566	10.4880140859488	60	-0.121060425894736	0.121060425894736	3.7188401512805	2
561	256.16	149.01	1.187	5.92017056496039	10.3669536600541	61	-0.223159580263793	0.223159580263793	3.94199973154429	2
562	254.75	160.64	1.2329	6.14333014522419	10.1437940797903	62	0.00923754253815368	0.00923754253815368	3.95123727408245	2
563	251.04	179.56	1.231	6.13409260268603	10.1530316223285	63	-0.161413901192981	0.161413901192981	4.11265117527543	2
564	251	186.37	1.2642	6.29550650387902	9.99161772113549	64	-0.0709832216089623	0.0709832216089623	4.18363439688439	2
565	237.55	193.8	1.2788	6.36648972548798	9.92063449952652	65	0.192043647503699	0.192043647503699	4.37567804438809	2
566	258.23	193.09	1.2393	6.17444607798428	10.1126781470302	66	-0.348595684202916	0.348595684202916	4.724273728591	2
567	269.83	187.22	1.311	6.5230417621872	9.76408246282731	67	0.0875135608877606	0.0875135608877606	4.81178728947877	2
568	268.34	188.02	1.293	6.43552820129943	9.85159602371507	68	0.327689666879728	0.327689666879728	5.13947695635849	2
569	274.55	174.12	1.2256	6.10783853441971	10.1792856905948	69	0.0452153397920121	0.0452153397920121	5.18469229615051	2
570	269.21	166.91	1.2163	6.06262319462769	10.2245010303868	70	-0.0807069505964932	0.0807069505964932	5.265399246747	2
571	275.17	164.48	1.2329	6.14333014522419	10.1437940797903	71	0.417634160014375	0.417634160014375	5.68303340676137	2
572	276.97	143.12	1.147	5.72569598520981	10.5614282398047	72	0.00486186449376369	0.00486186449376369	5.68789527125514	2
573	275.27	145.32	1.146	5.72083412071605	10.5662901042985	73	-0.0593147468239259	0.0593147468239259	5.74721001807906	2
574	275.45	144.82	1.1582	5.78014886753997	10.5069753574745	74	0.111336696907207	0.111336696907207	5.85854671498627	2
575	270.72	145.19	1.1353	5.66881217063277	10.6183120543817	75	-0.180375172718664	0.180375172718664	6.03892188770493	2
576	254.17	133.21	1.1724	5.84918734335143	10.4379368816631	76	0.0427844075451276	0.0427844075451276	6.08170629525006	2
577	252.85	130.45	1.1636	5.8064029358063	10.4807212892082	77	0.050077204285774	0.050077204285774	6.13178349953584	2
578	243.21	123.39	1.1533	5.75632573152053	10.530798493494	78	0.199336444244345	0.199336444244345	6.33111994378018	2
579	248.37	133.5	1.1123	5.55698928727618	10.7301349377383	79	-0.0379225430513621	0.0379225430513621	6.36904248683154	2
580	271.43	143.97	1.1201	5.59491183032755	10.692212394687	80	0.0831378828433742	0.0831378828433742	6.45218036967492	2
581	277.11	140.84	1.103	5.51177394748417	10.7753502775303	81	-0.168706697933629	0.168706697933629	6.62088706760855	2
582	276.33	135.25	1.1377	5.6804806454178	10.6066435795967	82	0.0165303392787983	0.0165303392787983	6.63741740688734	2
583	271.92	114.85	1.1343	5.663950306139	10.6231739188755	83	0.0286850005132102	0.0286850005132102	6.66610240740055	2
584	270.96	124.53	1.1284	5.63526530562579	10.6518589193887	84	-0.182806104965545	0.182806104965545	6.8489085123661	2
585	263.64	134.43	1.166	5.81807141059134	10.4690528144232	85	0.156552036699219	0.156552036699219	7.00546054906532	2
586	263.64	127.78	1.1338	5.66151937389212	10.6256048511224	86	-0.225590512510674	0.225590512510674	7.23105106157599	2
587	254.89	130.94	1.1802	5.88710988640279	10.4000143386117	87	0.1093919511097	0.1093919511097	7.34044301268569	2
588	245.36	130.54	1.1577	5.77771793529309	10.5094062897214	88	0.108905764660326	0.108905764660326	7.44934877734602	2
589	249.13	123.15	1.1353	5.66881217063277	10.6183120543817	89	-0.0899444931346434	0.0899444931346434	7.53929327048066	2
590	243.3	129.47	1.1538	5.75875666376741	10.5283675612471	90	0.0238231360194447	0.0238231360194447	7.56311640650011	2
591	253.75	128.77	1.1489	5.73493352774797	10.5521906972665	91	-0.0782760183496087	0.0782760183496087	7.64139242484972	2
592	258.33	127.06	1.165	5.81320954609757	10.4739146789169	92	0.305811276657789	0.305811276657789	7.9472037015075	2
593	257.12	135.86	1.1021	5.50739826943979	10.7797259555747	93	-0.315535005645316	0.315535005645316	8.26273870715282	2
594	255.36	130.91	1.167	5.8229332750851	10.4641909499294	94	0.225590512510674	0.225590512510674	8.48832921966349	2
595	250.08	134.03	1.1206	5.59734276257443	10.6897814624401	95	-0.185237037212429	0.185237037212429	8.67356625687592	2
596	245.09	132.79	1.1587	5.78257979978686	10.5045444252276	96	-0.232397122801943	0.232397122801943	8.90596337967787	2
597	251.5	150.59	1.2065	6.0149769225888	10.2721473024257	97	-0.104530086615938	0.104530086615938	9.01049346629381	2
598	237.16	157.43	1.228	6.11950700920474	10.1676172158098	98	0.137590765173535	0.137590765173535	9.14808423146734	2
599	242.58	171.05	1.1997	5.9819162440312	10.3052079809833	99	-0.118629493647854	0.118629493647854	9.26671372511519	2
600	251.36	182.46	1.2241	6.10054573767906	10.1865784873354	100	-0.114253815603467	0.114253815603467	9.38096754071866	2
601	251.14	172.63	1.2476	6.21479955328252	10.072324671732	101	0.237745173745086	0.237745173745086	9.61871271446375	2
602	253.03	155.92	1.1987	5.97705437953744	10.3100698454771	102	-0.0379225430513621	0.0379225430513621	9.65663525751511	2
603	250.15	165.88	1.2065	6.0149769225888	10.2721473024257	103	0.047160085589514	0.047160085589514	9.70379534310462	2
604	251.78	164.09	1.1968	5.96781683699929	10.3193073880152	104	-0.130297968432888	0.130297968432888	9.83409331153751	2
605	262.5	172.3	1.2236	6.09811480543218	10.1890094195823	105	-0.0763312725521033	0.0763312725521033	9.91042458408961	2
606	257.07	169.98	1.2393	6.17444607798428	10.1126781470302	106	-0.0520219500832795	0.0520219500832795	9.96244653417289	2
607	264.62	169.71	1.25	6.22646802806756	10.0606561969469	107	-0.00972372898753093	0.00972372898753093	9.97217026316043	2
608	264.93	169.52	1.252	6.23619175705509	10.0509324679594	108	0.232883309251321	0.232883309251321	10.2050535724117	2
609	263.14	173.22	1.2041	6.00330844780377	10.2838157772107	109	0.147314494161066	0.147314494161066	10.3523680665728	2
610	248.82	155.99	1.1738	5.8559939536427	10.4311302713718	110	-0.125922290388502	0.125922290388502	10.4782903569613	2
611	263.28	157.7	1.1997	5.9819162440312	10.3052079809833	111	0.0238231360194465	0.0238231360194465	10.5021134929808	2
612	262.8	151.95	1.1948	5.95809310801176	10.3290311170027	112	-0.0145855934812928	0.0145855934812928	10.5166990864621	2
613	260.99	160.15	1.1978	5.97267870149305	10.3144455235215	113	-0.239689919542592	0.239689919542592	10.7563890060046	2
614	273.52	168.85	1.2471	6.21236862103564	10.0747556039789	114	0.0379225430513639	0.0379225430513639	10.794311549056	2
615	270.35	169.31	1.2393	6.17444607798428	10.1126781470302	115	0.119115680097231	0.119115680097231	10.9134272291532	2
616	268.72	165.07	1.2148	6.05533039788705	10.2317938271275	116	0.116198561400971	0.116198561400971	11.0296257905542	2
617	264.07	153.12	1.1909	5.93913183648608	10.3479923885284	117	-0.0739003403052187	0.0739003403052187	11.1035261308594	2
618	267.13	173.73	1.2061	6.0130321767913	10.2740920482232	118	-0.25622025882139	0.25622025882139	11.3597463896808	2
619	253.89	188.16	1.2588	6.26925243561269	10.0178717894018	119	0.154121104452333	0.154121104452333	11.5138674941332	2
620	255.83	190.06	1.2271	6.11513133116035	10.1719928938541	120	0	0	11.5138674941332	2
621	256.61	193.63	1.2271	6.11513133116035	10.1719928938541	121	-0.0233369495700693	0.0233369495700693	11.5372044437032	2
622	253.42	193.13	1.2319	6.13846828073042	10.1486559442841	122	-0.493965432566476	0.493965432566476	12.0311698762697	2
623	263.53	192.37	1.3335	6.6324337132969	9.6546905117176	123	0.190098901706193	0.190098901706193	12.2212687779759	2
624	260.26	194.06	1.2944	6.4423348115907	9.8447894134238	124	-0.0641766113176914	0.0641766113176914	12.2854453892936	2
625	239.17	190.75	1.3076	6.5065114229084	9.78061280210611	125	0.355888480943564	0.355888480943564	12.6413338702371	2
626	235.8	189.05	1.2344	6.15062294196483	10.1365012830497	126	0.0121546612344101	0.0121546612344101	12.6534885314716	2
627	233.64	187.96	1.2319	6.13846828073042	10.1486559442841	127	0.0685522893620814	0.0685522893620814	12.7220408208336	2
628	245.43	168.39	1.2178	6.06991599136834	10.2172082336462	128	0.166275765686745	0.166275765686745	12.8883165865204	2
629	237.62	168.93	1.1836	5.90364022568159	10.3834839993329	129	-0.102099154369053	0.102099154369053	12.9904157408894	2
630	235.08	166.86	1.2046	6.00573938005065	10.2813848449639	130	0.168706697933629	0.168706697933629	13.1591224388231	2
631	239.8	168.31	1.1699	5.83703268211702	10.4500915428975	131	-0.316021192094695	0.316021192094695	13.4751436309178	2
632	239.16	169.86	1.2349	6.15305387421172	10.1340703508028	132	-0.0140994070319174	0.0140994070319174	13.4892430379497	2
633	240.49	173.59	0.13428	0.801988575084597	10.1199709437709	133	-0.0140994070319174	0.0140994070319174	13.5033424449816	2
634	243.75	172.83	1.2407	6.18125268827555	10.105871536739	134	-0.140021697420419	0.140021697420419	13.643364142402	2
635	245.79	177.39	1.2695	6.32127438569597	9.96584983931853	135	-0.0763312725521015	0.0763312725521015	13.7196954149541	2
636	246.31	179.84	1.2852	6.39760565824807	9.88951856676643	136	0.152176358654829	0.152176358654829	13.8718717736089	2
637	248.97	175.53	1.2539	6.24542929959324	10.0416949254213	137	0.228021444757555	0.228021444757555	14.0998932183665	2
638	246.41	169.17	1.207	6.01740785483568	10.2697163701788	138	-0.116684747850348	0.116684747850348	14.2165779662168	2
639	255.99	171.73	1.231	6.13409260268603	10.1530316223285	139	0.0928616118309034	0.0928616118309034	14.3094395780478	2
640	251.09	164.53	1.2119	6.04123099085513	10.2458932341594	140	-0.144883561914185	0.144883561914185	14.4543231399619	2
641	263.86	160.62	1.2417	6.18611455276931	10.1010096722452	141	0.106961018862821	0.106961018862821	14.5612841588248	2
642	269.98	167.06	1.2197	6.07915353390649	10.207970691108	142	0.0855688150902569	0.0855688150902569	14.646852973915	2
643	271.18	174.36	1.2021	5.99358471881624	10.2935395061983	143	-0.0573700010264222	0.0573700010264222	14.7042229749414	2
644	262.25	182.87	1.2139	6.05095471984266	10.2361695051718	144	-0.387004413703657	0.387004413703657	15.0912273886451	2
645	249.65	193.52	1.2935	6.43795913354632	9.84916509146819	145	0.228021444757557	0.228021444757557	15.3192488334026	2
646	258.98	175.91	1.2466	6.20993768878876	10.0771865362257	146	-0.223159580263793	0.223159580263793	15.5424084136664	2
647	263.24	185.24	1.2925	6.43309726905255	9.85402695596195	147	-0.0520219500832795	0.0520219500832795	15.5944303637497	2
648	269.36	188.1	1.3032	6.48511921913583	9.80200500587867	148	0.213435851276262	0.213435851276262	15.807866215026	2
649	265.03	189.01	1.2593	6.27168336785957	10.0154408571549	149	0.0739003403052223	0.0739003403052223	15.8817665553312	2
650	279.44	190.07	1.2441	6.19778302755435	10.0893411974602	150	0.0233369495700693	0.0233369495700693	15.9051035049013	2
651	268.34	178.22	1.2393	6.17444607798428	10.1126781470302	151	-0.127867036186007	0.127867036186007	16.0329705410873	2
652	276.83	185.34	1.2656	6.30231311417029	9.98481111084422	152	-0.242120851789473	0.242120851789473	16.2750913928768	2
653	279.32	193.9	1.3154	6.54443396595976	9.74269025905474	153	0.132728900679769	0.132728900679769	16.4078202935565	2
654	270.08	183.59	1.2881	6.41170506527999	9.87541915973451	154	0.0904306795840206	0.0904306795840206	16.4982509731405	2
655	276.73	186.16	1.2695	6.32127438569597	9.96584983931853	155	0.194474579750583	0.194474579750583	16.6927255528911	2
656	279.61	187.57	1.2295	6.12679980594539	10.1603244190691	156	-0.00923754253815368	0.00923754253815368	16.7019630954293	2
657	279.42	178.61	1.2314	6.13603734848354	10.151086876531	157	-0.0879997473371379	0.0879997473371379	16.7899628427664	2
658	269.45	181.46	1.2495	6.22403709582068	10.0630871291938	158	0.144883561914183	0.144883561914183	16.9348464046806	2
659	279.44	175.15	1.2197	6.07915353390649	10.207970691108	159	-0.306297463107166	0.306297463107166	17.2411438677878	2
660	271.33	183.12	1.2827	6.38545099701366	9.90167322800084	160	0.34422000615853	0.34422000615853	17.5853638739463	2
661	264.63	181.38	1.2119	6.04123099085513	10.2458932341594	161	-0.1589829689461	0.1589829689461	17.7443468428924	2
662	256.27	181.35	1.2446	6.20021395980123	10.0869102652133	162	-0.1589829689461	0.1589829689461	17.9033298118385	2
663	255.97	183.94	1.2773	6.35919692874733	9.92792729626717	163	0.161413901192983	0.161413901192983	18.0647437130315	2
664	242.4	185.13	1.2441	6.19778302755435	10.0893411974602	164	0.0422982210957503	0.0422982210957503	18.1070419341272	2
665	239.07	186.74	1.2354	6.1554848064586	10.1316394185559	165	0.0121546612344101	0.0121546612344101	18.1191965953616	2
666	243.74	182.46	1.2329	6.14333014522419	10.1437940797903	166	-0.417634160014371	0.417634160014371	18.536830755376	2
667	245.32	194.54	1.3188	6.56096430523856	9.72615991977594	167	0.358319413190445	0.358319413190445	18.8951501685665	2
668	236.37	183.98	1.2451	6.20264489204811	10.0844793329664	168	0.0213922037725638	0.0213922037725638	18.916542372339	2
669	242.93	181.88	1.2407	6.18125268827555	10.105871536739	169	0.0855688150902552	0.0855688150902552	19.0021111874293	2
670	265.15	180.39	1.2231	6.09568387318529	10.1914403518292	170	-0.149745426407947	0.149745426407947	19.1518566138372	2
671	266.39	181.89	1.2539	6.24542929959324	10.0416949254213	171	0.125922290388502	0.125922290388502	19.2777789042257	2
672	277.97	177.12	1.228	6.11950700920474	10.1676172158098	172	-0.0238231360194483	0.0238231360194483	19.3016020402452	2
673	277.19	177.52	1.2329	6.14333014522419	10.1437940797903	173	-0.0427844075451276	0.0427844075451276	19.3443864477903	2
674	274.01	169.16	1.2417	6.18611455276931	10.1010096722452	174	0.177944240471783	0.177944240471783	19.5223306882621	2
675	279.1	155.79	1.2051	6.00817031229753	10.278953912717	175	-0.025767881816952	0.025767881816952	19.548098570079	2
676	263.48	150.25	1.2104	6.03393819411448	10.2531860309	176	0.36998788797548	0.36998788797548	19.9180864580545	2
677	275.77	125.06	1.1343	5.663950306139	10.6231739188755	177	0	0	19.9180864580545	2
678	271.9	113.23	1.1343	5.663950306139	10.6231739188755	178	0.0238231360194483	0.0238231360194483	19.941909594074	2
679	269.62	115.58	1.1294	5.64012717011956	10.6469970548949	179	0.282474327087719	0.282474327087719	20.2243839211617	2
680	274.94	101.77	1.0713	5.35765284303184	10.9294713819827	180	-0.128353222635385	0.128353222635385	20.3527371437971	2
681	279.74	97.866	1.0977	5.48600606566722	10.8011181593473	181	0.256706445270767	0.256706445270767	20.6094435890678	2
682	275.78	99.247	1.0449	5.22929962039645	11.057824604618	182	-0.239689919542592	0.239689919542592	20.8491335086104	2
683	267.94	101.32	1.0942	5.46898953993905	10.8181346850755	183	0.315535005645318	0.315535005645318	21.1646685142557	2
684	266.8	91.112	1.0293	5.15345453429373	11.1336696907208	184	-0.166275765686747	0.166275765686747	21.3309442799425	2
685	272.02	98.965	1.0635	5.31973029998047	10.967393925034	185	0.0189612715256811	0.0189612715256811	21.3499055514682	2
686	274.36	96.199	1.0596	5.30076902845479	10.9863551965597	186	0.187667969459312	0.187667969459312	21.5375735209275	2
687	260.86	78.842	1.021	5.11310105899548	11.174023166019	187	0.00243093224688273	0.00243093224688273	21.5400044531744	2
688	257.33	73.431	1.0205	5.1106701267486	11.1764540982659	188	-0.0213922037725638	0.0213922037725638	21.5613966569469	2
689	245.46	78.688	1.0249	5.13206233052116	11.1550618944933	189	0.0140994070319156	0.0140994070319156	21.5754960639788	2
690	236.05	80.55	1.022	5.11796292348925	11.1691613015253	190	-0.0189612715256811	0.0189612715256811	21.5944573355045	2
691	231.51	79.833	1.0259	5.13692419501493	11.1502000299996	191	-0.173082375978019	0.173082375978019	21.7675397114825	2
692	234.67	104.82	1.0615	5.31000657099295	10.9771176540216	192	0.0471600855895176	0.0471600855895176	21.8146997970721	2
693	233.18	97.854	1.0518	5.26284648540343	11.0242777396111	193	-0.0189612715256828	0.0189612715256828	21.8336610685977	2
694	236.45	85.666	1.0557	5.28180775692911	11.0053164680854	194	-0.0140994070319156	0.0140994070319156	21.8477604756297	2
695	238.57	96.312	1.0586	5.29590716396103	10.9912170610535	195	0.0427844075451276	0.0427844075451276	21.8905448831748	2
696	236.79	101.29	1.0498	5.2531227564159	11.0340014685986	196	0.147314494161064	0.147314494161064	22.0378593773359	2
697	260.41	65.196	1.0195	5.10580826225484	11.1813159627597	197	-0.00972372898752738	0.00972372898752738	22.0475831063234	2
698	263.52	57.553	1.0215	5.11553199124236	11.1715922337721	198	0.00243093224688273	0.00243093224688273	22.0500140385703	2
699	265.62	49.283	1.021	5.11310105899548	11.174023166019	199	-0.00243093224688273	0.00243093224688273	22.0524449708171	2
700	270.25	44.447	1.0215	5.11553199124236	11.1715922337721	200	0.00486186449376547	0.00486186449376547	22.0573068353109	2
701	269.89	50.776	1.0205	5.1106701267486	11.1764540982659	201	-0.00243093224688273	0.00243093224688273	22.0597377675578	2
702	275.49	51.249	1.021	5.11310105899548	11.174023166019	202	-0.00923754253815368	0.00923754253815368	22.068975310096	2
703	268.29	41.556	1.0229	5.12233860153363	11.1647856234809	203	0.0116684747850364	0.0116684747850364	22.080643784881	2
704	277.14	41.175	1.0205	5.1106701267486	11.1764540982659	204	0.0213922037725638	0.0213922037725638	22.1020359886536	2
705	275.22	41.636	1.0161	5.08927792297604	11.1978463020385	205	-0.0165303392788019	0.0165303392788019	22.1185663279324	2
706	279.74	65.928	1.0195	5.10580826225484	11.1813159627597	206	-0.114253815603465	0.114253815603465	22.2328201435358	2
707	278.34	86.656	1.043	5.2200620778583	11.0670621471562	207	-0.102099154369055	0.102099154369055	22.3349192979049	2
708	241.67	101.62	1.064	5.32216123222736	10.9649629927871	208	0.0500772042857758	0.0500772042857758	22.3849965021906	2
709	242.93	101.05	1.0537	5.27208402794158	11.0150401970729	209	-0.00486186449376547	0.00486186449376547	22.3898583666844	2
710	250.84	100.41	1.0547	5.27694589243535	11.0101783325792	210	-0.0899444931346434	0.0899444931346434	22.4798028598191	2
711	252.12	100.55	1.0732	5.36689038556999	10.9202338394445	211	0.246496529833861	0.246496529833861	22.7262993896529	2
712	259.6	85.914	1.0225	5.12039385573613	11.1667303692784	212	-0.213435851276262	0.213435851276262	22.9397352409292	2
713	266.48	95.817	1.0664	5.33382970701239	10.9532945180021	213	-0.125922290388502	0.125922290388502	23.0656575313177	2
714	265.49	102.13	1.0923	5.45975199740089	10.8273722276136	214	0.268374920055802	0.268374920055802	23.3340324513735	2
715	277.07	86.855	1.0371	5.19137707734509	11.0957471476694	215	0.0452153397920103	0.0452153397920103	23.3792477911655	2
716	275.68	92.292	1.0278	5.14616173755308	11.1409624874614	216	-0.325258734632847	0.325258734632847	23.7045065257983	2
717	269.96	101	1.0947	5.47142047218593	10.8157037528286	217	-0.0403534752982448	0.0403534752982448	23.7448600010966	2
718	274.17	106.94	1.103	5.51177394748417	10.7753502775303	218	-0.00972372898752916	0.00972372898752916	23.7545837300841	2
719	272.53	108.95	1.105	5.5214976764717	10.7656265485428	219	0.0641766113176914	0.0641766113176914	23.8187603414018	2
720	276.8	102.9	1.0918	5.45732106515401	10.8298031598605	220	-0.0500772042857758	0.0500772042857758	23.8688375456876	2
721	278.27	109.27	1.1021	5.50739826943979	10.7797259555747	221	0.104530086615938	0.104530086615938	23.9733676323035	2
722	267.71	108.11	1.0806	5.40286818282385	10.8842560421907	222	0.0213922037725638	0.0213922037725638	23.9947598360761	2
723	267.61	107.75	1.0762	5.38147597905128	10.9056482459632	223	0.00486186449376547	0.00486186449376547	23.9996217005699	2
724	265.59	115.61	1.0752	5.37661411455752	10.910510110457	224	0.25622025882139	0.25622025882139	24.2558419593912	2
725	264.65	70.386	1.0225	5.12039385573613	11.1667303692784	225	-0.118629493647854	0.118629493647854	24.3744714530391	2
726	263.38	68.168	1.0469	5.23902334938398	11.0481008756305	226	0.128353222635385	0.128353222635385	24.5028246756745	2
727	262.77	62.093	1.0205	5.1106701267486	11.1764540982659	227	-0.00243093224688273	0.00243093224688273	24.5052556079214	2
728	265.46	61.891	1.021	5.11310105899548	11.174023166019	228	-0.00923754253815368	0.00923754253815368	24.5144931504595	2
729	268.98	35.284	1.0229	5.12233860153363	11.1647856234809	229	0.0306297463107175	0.0306297463107175	24.5451228967702	2
730	266.14	40.073	1.0166	5.09170885522292	11.1954153697916	230	-0.0262540682663293	0.0262540682663293	24.5713769650366	2
731	260.16	38.579	1.022	5.11796292348925	11.1691613015253	231	-0.00243093224688273	0.00243093224688273	24.5738078972834	2
732	252.03	34.245	1.0225	5.12039385573613	11.1667303692784	232	0.0121546612344119	0.0121546612344119	24.5859625585179	2
733	253.17	34.329	1.02	5.10823919450172	11.1788850305128	233	-0.00243093224688096	0.00243093224688096	24.5883934907647	2
734	258.89	26.728	1.0205	5.1106701267486	11.1764540982659	234	0.0213922037725638	0.0213922037725638	24.6097856945373	2
735	278.97	11.603	1.0161	5.08927792297604	11.1978463020385	235	-0.0189612715256828	0.0189612715256828	24.628746966063	2
736	269.48	14.488	1.02	5.10823919450172	11.1788850305128	236	-0.0140994070319174	0.0140994070319174	24.6428463730949	2
737	276	25.457	1.0229	5.12233860153363	11.1647856234809	237	0.00680661029127094	0.00680661029127094	24.6496529833862	2
738	270.66	19.258	1.0215	5.11553199124236	11.1715922337721	238	0.00729279674064642	0.00729279674064642	24.6569457801268	2
739	257.64	24.431	1.02	5.10823919450172	11.1788850305128	239	-0.00486186449376369	0.00486186449376369	24.6618076446206	2
740	247.63	22.283	1.021	5.11310105899548	11.174023166019	240	0.0116684747850346	0.0116684747850346	24.6734761194056	2
741	230.73	12.979	1.0186	5.10143258421045	11.1856916408041	241	-0.00680661029127094	0.00680661029127094	24.6802827296969	2
742	241.37	26.408	1.02	5.10823919450172	11.1788850305128	242	-0.00243093224688096	0.00243093224688096	24.6827136619438	2
743	242.18	32.318	1.0205	5.1106701267486	11.1764540982659	243	0	0	24.6827136619438	2
744	252.49	44.501	1.0205	5.1106701267486	11.1764540982659	244	0.00243093224688096	0.00243093224688096	24.6851445941906	2
745	250.36	56.667	1.02	5.10823919450172	11.1788850305128	245	-0.00972372898752916	0.00972372898752916	24.6948683231782	2
746	267.35	69	1.022	5.11796292348925	11.1691613015253	246	-0.0685522893620796	0.0685522893620796	24.7634206125403	2
747	270.84	64.483	1.0361	5.18651521285133	11.1006090121632	247	0.0948063576284088	0.0948063576284088	24.8582269701687	2
748	275.79	66.979	1.0166	5.09170885522292	11.1954153697916	248	-0.0403534752982448	0.0403534752982448	24.8985804454669	2
749	278.17	72.151	1.0249	5.13206233052116	11.1550618944933	249	-0.1755133082249	0.1755133082249	25.0740937536918	2
750	277.57	74.362	1.061	5.30757563874606	10.9795485862684	250	0.0831378828433724	0.0831378828433724	25.1572316365352	2
751	276.13	73.379	1.0439	5.22443775590269	11.0626864691118	251	0.108905764660326	0.108905764660326	25.2661374011955	2
752	275.08	68.465	1.0215	5.11553199124236	11.1715922337721	252	-0.106961018862821	0.106961018862821	25.3730984200583	2
753	271.02	69.43	1.0435	5.22249301010518	11.0646312149093	253	-0.00923754253815368	0.00923754253815368	25.3823359625965	2
754	271.56	71.248	1.0454	5.23173055264334	11.0553936723712	254	0.0831378828433742	0.0831378828433742	25.4654738454399	2
755	268.67	80.316	1.0283	5.14859266979996	11.1385315552145	255	-0.144883561914181	0.144883561914181	25.610357407354	2
756	273.56	75.459	1.0581	5.29347623171415	10.9936479933004	256	-0.228021444757557	0.228021444757557	25.8383788521116	2
757	279.51	117.85	1.105	5.5214976764717	10.7656265485428	257	-0.118629493647854	0.118629493647854	25.9570083457595	2
758	279.95	126.03	1.1294	5.64012717011956	10.6469970548949	258	-0.00486186449376547	0.00486186449376547	25.9618702102532	2
759	274.26	131.77	1.1304	5.64498903461332	10.6421351904012	259	-0.0165303392787983	0.0165303392787983	25.978400549532	2
760	273.73	130.4	1.1338	5.66151937389212	10.6256048511224	260	0.0121546612344101	0.0121546612344101	25.9905552107664	2
761	277.39	130.53	1.1313	5.64936471265771	10.6377595123568	261	-0.432219753495668	0.432219753495668	26.4227749642621	2
762	264.19	148.06	1.2202	6.08158446615338	10.2055397588611	262	0.121060425894736	0.121060425894736	26.5438353901568	2
763	263.91	153.49	1.1953	5.96052404025864	10.3266001847559	263	0.0306297463107175	0.0306297463107175	26.5744651364675	2
764	278.97	154.3	1.189	5.92989429394792	10.3572299310666	264	0.161413901192983	0.161413901192983	26.7358790376605	2
765	273.75	148.26	1.1558	5.76848039275494	10.5186438322596	265	0.130784154882265	0.130784154882265	26.8666631925428	2
766	273.73	152.65	1.1289	5.63769623787267	10.6494279871418	266	-0.277612462593954	0.277612462593954	27.1442756551367	2
767	262.15	153.51	1.186	5.91530870046663	10.3718155245479	267	-0.128353222635385	0.128353222635385	27.2726288777721	2
768	266.49	141.92	1.2124	6.04366192310201	10.2434623019125	268	0.123491358141619	0.123491358141619	27.3961202359138	2
769	263.72	142.27	1.187	5.92017056496039	10.3669536600541	269	0.111336696907209	0.111336696907209	27.507456932821	2
770	263.57	138.51	1.1641	5.80883386805319	10.4782903569613	270	0.0145855934812928	0.0145855934812928	27.5220425263023	2
771	268.47	127.11	1.1611	5.79424827457189	10.4928759504426	271	0.0875135608877606	0.0875135608877606	27.60955608719	2
772	265.36	127.05	1.1431	5.70673471368413	10.5803895113304	272	0.135646019376031	0.135646019376031	27.745202106566	2
773	249.03	129.01	1.1152	5.5710886943081	10.7160355307064	273	-0.0879997473371379	0.0879997473371379	27.8332018539032	2
774	249.15	136.15	1.1333	5.65908844164524	10.6280357833693	274	-0.0709832216089623	0.0709832216089623	27.9041850755121	2
775	252.09	129.44	1.1479	5.7300716632542	10.5570525617603	275	-0.0311159327600947	0.0311159327600947	27.9353010082722	2
776	243.21	129.5	1.1543	5.76118759601429	10.5259366290002	276	-0.0189612715256793	0.0189612715256793	27.9542622797979	2
777	242.05	129.9	1.1582	5.78014886753997	10.5069753574745	277	-0.0996682221221725	0.0996682221221725	28.0539305019201	2
778	256.96	123.52	1.1787	5.87981708966215	10.4073071353524	278	0.246982716283238	0.246982716283238	28.3009132182033	2
779	251.42	122.31	1.1279	5.63283437337891	10.6542898516356	279	-0.0593147468239277	0.0593147468239277	28.3602279650273	2
780	254.42	123.66	1.1401	5.69214912020284	10.5949751048117	280	0.251358394327626	0.251358394327626	28.6115863593549	2
781	238.02	118.43	1.0884	5.44079072587521	10.8463334991393	281	-0.308728395354049	0.308728395354049	28.9203147547089	2
782	243.51	124.52	1.1519	5.74951912122926	10.5376051037852	282	-0.0617456790708104	0.0617456790708104	28.9820604337797	2
783	241.24	122.4	1.1646	5.81126480030007	10.4758594247144	283	0.32088305658846	0.32088305658846	29.3029434903682	2
784	233.4	117.42	1.0986	5.49038174371161	10.7967424813029	284	-0.149745426407947	0.149745426407947	29.4526889167762	2
785	236.47	114.64	1.1294	5.64012717011956	10.6469970548949	285	0.161413901192981	0.161413901192981	29.6141028179691	2
786	233.8	115.67	1.0962	5.47871326892657	10.8084109560879	286	0.0544528823301622	0.0544528823301622	29.6685557002993	2
787	238.26	111.57	1.085	5.42426038659641	10.8628638384181	287	-0.263513055562036	0.263513055562036	29.9320687558613	2
788	249.91	118.7	1.1392	5.68777344215845	10.5993507828561	288	-0.365612209931093	0.365612209931093	30.2976809657924	2
789	247.25	111.05	1.2144	6.05338565208954	10.233738572925	289	0.391866278197423	0.391866278197423	30.6895472439898	2
790	260.21	120.31	1.1338	5.66151937389212	10.6256048511224	290	-0.0666075435645759	0.0666075435645759	30.7561547875544	2
791	240.32	121.63	1.1475	5.72812691745669	10.5589973075578	291	0.168706697933629	0.168706697933629	30.9248614854881	2
792	240.97	121.25	1.1128	5.55942021952307	10.7277040054914	292	-0.168706697933629	0.168706697933629	31.0935681834217	2
793	239.63	121.72	1.1475	5.72812691745669	10.5589973075578	293	-0.0948063576284071	0.0948063576284071	31.1883745410501	2
794	239.63	122.31	1.167	5.8229332750851	10.4641909499294	294	0.149745426407947	0.149745426407947	31.338119967458	2
795	238.78	127.29	1.1362	5.67318784867716	10.6139363763373	295	0.140021697420419	0.140021697420419	31.4781416648785	2
796	237.85	130.68	1.1074	5.53316615125674	10.7539580737578	296	0.1755133082249	0.1755133082249	31.6536549731034	2
797	237.44	132.65	1.0713	5.35765284303184	10.9294713819827	297	-0.234828055048828	0.234828055048828	31.8884830281522	2
798	239.37	131.11	1.1196	5.59248089808066	10.6946433269338	298	-0.0189612715256811	0.0189612715256811	31.9074442996779	2
799	248.59	132.97	1.1235	5.61144216960635	10.6756820554082	299	-0.410827549723104	0.410827549723104	32.318271849401	2
800	252.88	138.91	1.208	6.02226971932945	10.2648545056851	300	0.144883561914183	0.144883561914183	32.4631554113151	2
801	254.52	144.34	1.1782	5.87738615741527	10.4097380675992	301	-0.190098901706193	0.190098901706193	32.6532543130213	2
802	251.82	139.09	1.2173	6.06748505912146	10.219639165893	302	0.144883561914185	0.144883561914185	32.7981378749355	2
803	252.27	142.34	1.1875	5.92260149720728	10.3645227278072	303	-0.0140994070319174	0.0140994070319174	32.8122372819674	2
804	253.7	141.35	1.1904	5.93670090423919	10.3504233207753	304	0.180375172718662	0.180375172718662	32.9926124546861	2
805	247.67	143.07	1.1533	5.75632573152053	10.530798493494	305	-0.235314241498202	0.235314241498202	33.2279266961843	2
806	230.78	145.9	1.2017	5.99163997301873	10.2954842519958	306	-0.0233369495700693	0.0233369495700693	33.2512636457544	2
807	233.62	154.97	1.2065	6.0149769225888	10.2721473024257	307	0.0189612715256811	0.0189612715256811	33.2702249172801	2
808	233.48	168.1	1.2026	5.99601565106312	10.2911085739514	308	-0.121060425894738	0.121060425894738	33.3912853431748	2
809	233.01	178.48	1.2275	6.11707607695786	10.1700481480566	309	-0.0427844075451276	0.0427844075451276	33.4340697507199	2
810	240.9	181.19	1.2363	6.15986048450298	10.1272637405115	310	-0.00243093224688096	0.00243093224688096	33.4365006829668	2
811	232.74	188.29	1.2368	6.16229141674987	10.1248328082646	311	-0.0238231360194483	0.0238231360194483	33.4603238189863	2
812	248.18	186.98	1.2417	6.18611455276931	10.1010096722452	312	-0.0238231360194447	0.0238231360194447	33.4841469550057	2
813	243.74	177.4	1.2466	6.20993768878876	10.0771865362257	313	0.147314494161066	0.147314494161066	33.6314614491668	2
814	234.17	181.82	1.2163	6.06262319462769	10.2245010303868	314	-0.199336444244347	0.199336444244347	33.8307978934111	2
815	244.68	177.03	1.2573	6.26195963887204	10.0251645861425	315	0.211004919029381	0.211004919029381	34.0418028124405	2
816	242.79	174.64	1.2139	6.05095471984266	10.2361695051718	316	-0.242120851789474	0.242120851789474	34.28392366423	2
817	237.66	177.99	1.2637	6.29307557163213	9.99404865338237	317	0.493965432566476	0.493965432566476	34.7778890967964	2
818	233.66	176.23	1.1621	5.79911013906566	10.4880140859488	318	-0.109391951109702	0.109391951109702	34.8872810479061	2
819	235.83	163.38	1.1846	5.90850209017536	10.3786221348391	319	-0.303866530860283	0.303866530860283	35.1911475787664	2
820	231.7	165.16	1.2471	6.21236862103564	10.0747556039789	320	0.387004413703657	0.387004413703657	35.5781519924701	2
821	237.45	168.15	1.1675	5.82536420733198	10.4617600176825	321	-0.140021697420417	0.140021697420417	35.7181736898905	2
822	241.97	163.86	1.1963	5.9653859047524	10.3217383202621	322	0.0617456790708069	0.0617456790708069	35.7799193689613	2
823	245.39	157.52	1.1836	5.90364022568159	10.3834839993329	323	-0.0286850005132102	0.0286850005132102	35.8086043694745	2
824	244.35	156.19	1.1895	5.9323252261948	10.3547989988197	324	-0.192043647503699	0.192043647503699	36.0006480169782	2
825	242.2	161.02	1.229	6.1243688736985	10.162755351316	325	0.280043394840838	0.280043394840838	36.2806914118191	2
826	231.84	160.56	1.1714	5.84432547885767	10.4427987461568	326	-0.272750598100192	0.272750598100192	36.5534420099193	2
827	234.78	155.2	1.2275	6.11707607695786	10.1700481480566	327	0.173082375978019	0.173082375978019	36.7265243858973	2
828	237.93	158.92	1.1919	5.94399370097984	10.3431305240347	328	-0.0734141538558468	0.0734141538558468	36.7999385397531	2
829	245.42	154.97	1.207	6.01740785483568	10.2697163701788	329	0.320396870139085	0.320396870139085	37.1203354098922	2
830	236.89	150.59	1.1411	5.6970109846966	10.5901132403179	330	-0.102099154369057	0.102099154369057	37.2224345642613	2
831	241.82	150.53	1.1621	5.79911013906566	10.4880140859488	331	-0.0330606785575984	0.0330606785575984	37.2554952428189	2
832	243.38	152	1.1689	5.83217081762326	10.4549534073912	332	-0.0145855934812928	0.0145855934812928	37.2700808363001	2
833	246.77	156.17	1.1719	5.84675641110455	10.44036781391	333	0.168706697933628	0.168706697933628	37.4387875342338	2
834	240.72	140.7	1.1372	5.67804971317092	10.6090745118436	334	-0.0262540682663275	0.0262540682663275	37.4650416025001	2
835	246.72	141.52	1.1426	5.70430378143725	10.5828204435773	335	-0.282474327087719	0.282474327087719	37.7475159295878	2
836	251.96	141.74	1.2007	5.98677810852497	10.3003461164895	336	0.237258987295709	0.237258987295709	37.9847749168835	2
837	264.6	138.19	1.1519	5.74951912122926	10.5376051037852	337	-0.265457801359542	0.265457801359542	38.2502327182431	2
838	263.78	145.14	1.2065	6.0149769225888	10.2721473024257	338	0.097237289875288	0.097237289875288	38.3474700081184	2
839	269.77	138.35	1.1865	5.91773963271351	10.369384592301	339	-0.0189612715256793	0.0189612715256793	38.366431279644	2
840	260.16	146.1	1.1904	5.93670090423919	10.3504233207753	340	-0.268374920055804	0.268374920055804	38.6348061996998	2
841	244.98	172.88	1.2456	6.205075824295	10.0820484007195	341	0.0758450861027278	0.0758450861027278	38.7106512858026	2
842	255.63	171.41	1.23	6.12923073819227	10.1578934868222	342	0.114253815603467	0.114253815603467	38.824905101406	2
843	253.12	165.42	1.2065	6.0149769225888	10.2721473024257	343	-0.140507883869796	0.140507883869796	38.9654129852758	2
844	263.1	170.8	1.2354	6.1554848064586	10.1316394185559	344	0.0666075435645741	0.0666075435645741	39.0320205288404	2
845	259.09	170.62	1.2217	6.08887726289402	10.1982469621205	345	0.0238231360194447	0.0238231360194447	39.0558436648599	2
846	265.22	174.49	1.2168	6.06505412687458	10.2220700981399	346	-0.0379225430513621	0.0379225430513621	39.0937662079112	2
847	260.85	169.6	1.2246	6.10297666992594	10.1841475550886	347	0.0452153397920103	0.0452153397920103	39.1389815477032	2
848	257.31	161.35	1.2153	6.05776133013393	10.2293628948806	348	0.244551784036355	0.244551784036355	39.3835333317396	2
849	253.55	153.52	1.165	5.81320954609757	10.4739146789169	349	-0.375335938918621	0.375335938918621	39.7588692706582	2
850	252.38	160.24	1.2422	6.1885454850162	10.0985787399983	350	0.336927209417881	0.336927209417881	40.0957964800761	2
851	255.4	150.44	1.1729	5.85161827559831	10.4355059494162	351	0.0549390687795395	0.0549390687795395	40.1507355488556	2
852	238.72	150.66	1.1616	5.79667920681877	10.4904450181957	352	0.36075034543733	0.36075034543733	40.511485894293	2
853	235.4	134.22	1.0874	5.43592886138145	10.8511953636331	353	-0.142452629667304	0.142452629667304	40.6539385239603	2
854	250.6	125.41	1.1167	5.57838149104875	10.7087427339658	354	-0.192529833953074	0.192529833953074	40.8464683579133	2
855	252.92	118.71	1.1563	5.77091132500182	10.5162129000127	355	0.316021192094695	0.316021192094695	41.162489550008	2
856	251.69	114.24	1.0913	5.45489013290713	10.8322340921074	356	-0.254275513023885	0.254275513023885	41.4167650630319	2
857	248.26	123.64	1.1436	5.70916564593101	10.5779585790835	357	0.0879997473371379	0.0879997473371379	41.504764810369	2
858	245.29	125.9	1.1255	5.62116589859387	10.6659583264206	358	0.0354916108044794	0.0354916108044794	41.5402564211735	2
859	239.46	121.13	1.1182	5.58567428778939	10.7014499372251	359	-0.310673141151552	0.310673141151552	41.8509295623251	2
860	238.17	123.51	1.1821	5.89634742894095	10.3907767960736	360	0.315535005645318	0.315535005645318	42.1664645679704	2
861	234.26	126.71	1.1172	5.58081242329563	10.7063118017189	361	0.0879997473371379	0.0879997473371379	42.2544643153075	2
862	258.25	138.37	1.0991	5.49281267595849	10.794311549056	362	-0.0262540682663275	0.0262540682663275	42.2807183835739	2
863	266.22	122.17	1.1045	5.51906674422482	10.7680574807897	363	-0.280043394840838	0.280043394840838	42.5607617784147	2
864	258.97	125.89	1.1621	5.79911013906566	10.4880140859488	364	0.239689919542592	0.239689919542592	42.8004516979573	2
865	249.05	113.5	1.1128	5.55942021952307	10.7277040054914	365	0.0379225430513639	0.0379225430513639	42.8383742410087	2
866	232.43	108.09	1.105	5.5214976764717	10.7656265485428	366	-0.0306297463107175	0.0306297463107175	42.8690039873194	2
867	233.24	119.13	1.1113	5.55212742278242	10.7349968022321	367	0.0281988140638347	0.0281988140638347	42.8972028013832	2
868	241.19	117.14	1.1055	5.52392860871858	10.7631956162959	368	0.106961018862821	0.106961018862821	43.004163820246	2
869	230.93	113.87	1.0835	5.41696758985576	10.8701566351587	369	0.0641766113176896	0.0641766113176896	43.0683404315637	2
870	238.75	101.44	1.0703	5.35279097853807	10.9343332464764	370	0.113767629154092	0.113767629154092	43.1821080607178	2
871	245.17	98.751	1.0469	5.23902334938398	11.0481008756305	371	-0.0403534752982448	0.0403534752982448	43.2224615360161	2
872	247.84	102.04	1.0552	5.27937682468223	11.0077474003323	372	0.0807069505964897	0.0807069505964897	43.3031684866125	2
873	261	88.233	1.0386	5.19866987408574	11.0884543509288	373	0.0879997473371397	0.0879997473371397	43.3911682339497	2
874	272.67	89.587	1.0205	5.1106701267486	11.1764540982659	374	-0.144883561914185	0.144883561914185	43.5360517958639	2
875	261.51	85.946	1.0503	5.25555368866278	11.0315705363517	375	-0.330120599126612	0.330120599126612	43.8661723949905	2
876	277.38	95.021	1.1182	5.58567428778939	10.7014499372251	376	0.40596568522934	0.40596568522934	44.2721380802198	2
877	279.62	91.706	1.0347	5.17970860256006	11.1074156224544	377	-0.0831378828433742	0.0831378828433742	44.3552759630632	2
878	264.99	92.338	1.0518	5.26284648540343	11.0242777396111	378	-0.1589829689461	0.1589829689461	44.5142589320093	2
879	255.95	97.34	1.0845	5.42182945434953	10.865294770665	379	-0.0685522893620796	0.0685522893620796	44.5828112213714	2
880	241.57	94.683	1.0986	5.49038174371161	10.7967424813029	380	0.382142549209892	0.382142549209892	44.9649537705813	2
881	238.43	76.973	1.02	5.10823919450172	11.1788850305128	381	-0.102099154369053	0.102099154369053	45.0670529249503	2
882	237.1	89.126	1.041	5.21033834887077	11.0767858761437	382	-0.0948063576284106	0.0948063576284106	45.1618592825787	2
883	242.67	81.197	1.0605	5.30514470649918	10.9819795185153	383	0.203712122288735	0.203712122288735	45.3655714048675	2
884	241.73	79.801	1.0186	5.10143258421045	11.1856916408041	384	-0.0850826286408797	0.0850826286408797	45.4506540335083	2
885	252.39	66.102	1.0361	5.18651521285133	11.1006090121632	385	0.054452882330164	0.054452882330164	45.5051069158385	2
886	251.68	57.747	1.0249	5.13206233052116	11.1550618944933	386	0.0306297463107157	0.0306297463107157	45.5357366621492	2
887	269.5	61.513	1.0186	5.10143258421045	11.1856916408041	387	-0.170651443731135	0.170651443731135	45.7063881058804	2
888	271.28	62.642	1.0537	5.27208402794158	11.0150401970729	388	-0.00729279674064642	0.00729279674064642	45.713680902621	2
889	254.5	67.508	1.0552	5.27937682468223	11.0077474003323	389	0.173568562427391	0.173568562427391	45.8872494650484	2
890	257.03	69.882	1.0195	5.10580826225484	11.1813159627597	390	0	0	45.8872494650484	2
891	267.74	71.677	1.0195	5.10580826225484	11.1813159627597	391	-0.00486186449376191	0.00486186449376191	45.8921113295422	2
892	274.06	71.858	1.0205	5.1106701267486	11.1764540982659	392	0	0	45.8921113295422	2
893	274.79	61.38	1.0205	5.1106701267486	11.1764540982659	393	-0.00486186449376547	0.00486186449376547	45.8969731940359	2
894	278.1	54.441	1.0215	5.11553199124236	11.1715922337721	394	-0.00243093224688273	0.00243093224688273	45.8994041262828	2
895	256.62	59.493	1.022	5.11796292348925	11.1691613015253	395	0.00972372898752916	0.00972372898752916	45.9091278552703	2
896	249.11	61.26	1.02	5.10823919450172	11.1788850305128	396	-0.00486186449376369	0.00486186449376369	45.9139897197641	2
897	249.17	55.515	1.021	5.11310105899548	11.174023166019	397	0.00243093224688273	0.00243093224688273	45.916420652011	2
898	256.38	55.628	1.0205	5.1106701267486	11.1764540982659	398	-0.0072927967406482	0.0072927967406482	45.9237134487516	2
899	265.21	45.966	1.022	5.11796292348925	11.1691613015253	399	0.0335468650069757	0.0335468650069757	45.9572603137586	2
900	254.36	41.454	1.0151	5.08441605848227	11.2027081665322	400	-0.0311159327600929	0.0311159327600929	45.9883762465187	2
901	240.49	27.599	1.0215	5.11553199124236	11.1715922337721	401	-0.0140994070319174	0.0140994070319174	46.0024756535506	2
902	241.13	28.527	1.0244	5.12963139827428	11.1574928267402	402	0.0330606785575984	0.0330606785575984	46.0355363321082	2
903	240.27	29.646	1.0176	5.09657071971668	11.1905535052978	403	-0.0189612715256811	0.0189612715256811	46.0544976036339	2
904	232.35	29.634	1.0215	5.11553199124236	11.1715922337721	404	0.00972372898752738	0.00972372898752738	46.0642213326214	2
905	237.55	27.391	1.0195	5.10580826225484	11.1813159627597	405	-0.00729279674064465	0.00729279674064465	46.0715141293621	2
906	253.31	21.339	1.021	5.11310105899548	11.174023166019	406	0.0116684747850346	0.0116684747850346	46.0831826041471	2
907	265.3	13.739	1.0186	5.10143258421045	11.1856916408041	407	-0.0140994070319174	0.0140994070319174	46.097282011179	2
908	273.14	11.948	1.0215	5.11553199124236	11.1715922337721	408	-0.00923754253815368	0.00923754253815368	46.1065195537172	2
909	277.29	13.925	1.0234	5.12476953378052	11.162354691234	409	0.0140994070319191	0.0140994070319191	46.1206189607491	2
910	259.69	15.161	1.0205	5.1106701267486	11.1764540982659	410	-0.00243093224688273	0.00243093224688273	46.123049892996	2
911	258.23	19.22	1.021	5.11310105899548	11.174023166019	411	-0.00243093224688273	0.00243093224688273	46.1254808252429	2
912	243.17	27.036	1.0215	5.11553199124236	11.1715922337721	412	-0.00243093224688273	0.00243093224688273	46.1279117574897	2
913	251.4	28.882	1.022	5.11796292348925	11.1691613015253	413	0.00972372898752916	0.00972372898752916	46.1376354864773	2
914	240.77	34.237	1.02	5.10823919450172	11.1788850305128	414	-0.00972372898752916	0.00972372898752916	46.1473592154648	2
915	248.02	33.837	1.022	5.11796292348925	11.1691613015253	415	-0.00437567804438821	0.00437567804438821	46.1517348935092	2
916	249.14	33.378	1.0229	5.12233860153363	11.1647856234809	416	0.00923754253815368	0.00923754253815368	46.1609724360473	2
917	248.12	47.646	1.021	5.11310105899548	11.174023166019	417	-0.00486186449376547	0.00486186449376547	46.1658343005411	2
918	254.58	42.705	1.022	5.11796292348925	11.1691613015253	418	0.0262540682663293	0.0262540682663293	46.1920883688074	2
919	249.11	44.437	1.0166	5.09170885522292	11.1954153697916	419	-0.0189612715256811	0.0189612715256811	46.2110496403331	2
920	232.3	64.747	1.0205	5.1106701267486	11.1764540982659	420	-0.0140994070319191	0.0140994070319191	46.225149047365	2
921	230.78	71.598	1.0234	5.12476953378052	11.162354691234	421	0.0165303392788001	0.0165303392788001	46.2416793866438	2
922	233.92	76.652	1.02	5.10823919450172	11.1788850305128	422	-0.00486186449376369	0.00486186449376369	46.2465412511376	2
923	236.35	78.23	1.021	5.11310105899548	11.174023166019	423	-0.0641766113176931	0.0641766113176931	46.3107178624553	2
924	252.67	65.921	1.0342	5.17727767031317	11.1098465547013	424	-0.261082123315155	0.261082123315155	46.5717999857705	2
925	251.31	67.205	1.0879	5.43835979362833	10.8487644313862	425	0.325258734632849	0.325258734632849	46.8970587204033	2
926	250.06	69.787	1.021	5.11310105899548	11.174023166019	426	0.00243093224688273	0.00243093224688273	46.8994896526502	2
927	253.14	53.375	1.0205	5.1106701267486	11.1764540982659	427	-0.00486186449376547	0.00486186449376547	46.904351517144	2
928	252.71	53.298	1.0215	5.11553199124236	11.1715922337721	428	0.00972372898752738	0.00972372898752738	46.9140752461315	2
929	232.77	52.625	1.0195	5.10580826225484	11.1813159627597	429	-0.00729279674064465	0.00729279674064465	46.9213680428721	2
930	230.47	47.656	1.021	5.11310105899548	11.174023166019	430	0.0165303392787983	0.0165303392787983	46.9378983821509	2
931	234.74	47.459	1.0176	5.09657071971668	11.1905535052978	431	-0.0213922037725638	0.0213922037725638	46.9592905859235	2
932	234.53	45.367	1.022	5.11796292348925	11.1691613015253	432	0.0145855934812946	0.0145855934812946	46.9738761794048	2
933	233.75	36.423	1.019	5.10337733000795	11.1837468950065	433	-0.0170165257281774	0.0170165257281774	46.9908927051329	2
934	236.6	54.175	1.0225	5.12039385573613	11.1667303692784	434	0.00243093224688273	0.00243093224688273	46.9933236373798	2
935	235.09	63.688	1.022	5.11796292348925	11.1691613015253	435	-0.00243093224688273	0.00243093224688273	46.9957545696267	2
936	238.63	63.018	1.0225	5.12039385573613	11.1667303692784	436	-0.0306297463107157	0.0306297463107157	47.0263843159374	2
937	240.35	60.343	1.0288	5.15102360204684	11.1361006229677	437	0.0379225430513639	0.0379225430513639	47.0643068589888	2
938	236.47	57.374	1.021	5.11310105899548	11.174023166019	438	-0.00243093224688273	0.00243093224688273	47.0667377912357	2
939	242.47	70.831	1.0215	5.11553199124236	11.1715922337721	439	0.00486186449376547	0.00486186449376547	47.0715996557294	2
940	239.59	67.889	1.0205	5.1106701267486	11.1764540982659	440	0.0140994070319156	0.0140994070319156	47.0856990627614	2
941	232.63	83.976	1.0176	5.09657071971668	11.1905535052978	441	-0.299004666366519	0.299004666366519	47.3847037291279	2
942	234.27	90.959	1.0791	5.3955753860832	10.8915488389313	442	0.0879997473371397	0.0879997473371397	47.472703476465	2
943	230.48	90.833	1.061	5.30757563874606	10.9795485862684	443	-0.0262540682663293	0.0262540682663293	47.4989575447314	2
944	231.37	94.865	1.0664	5.33382970701239	10.9532945180021	444	0.144883561914185	0.144883561914185	47.6438411066455	2
945	241.51	82.6	1.0366	5.18894614509821	11.0981780799163	445	0.0831378828433706	0.0831378828433706	47.7269789894889	2
946	234.37	75.824	1.0195	5.10580826225484	11.1813159627597	446	-0.0549390687795377	0.0549390687795377	47.7819180582684	2
947	242.93	82.875	1.0308	5.16074733103437	11.1263768939801	447	0.0452153397920103	0.0452153397920103	47.8271333980605	2
948	254.74	77.425	1.0215	5.11553199124236	11.1715922337721	448	-0.0116684747850364	0.0116684747850364	47.8388018728455	2
949	262.59	79.759	1.0239	5.1272004660274	11.1599237589871	449	0.0238231360194483	0.0238231360194483	47.8626250088649	2
950	258.39	77.02	1.019	5.10337733000795	11.1837468950065	450	-0.0714694080583396	0.0714694080583396	47.9340944169233	2
951	251.93	66.232	1.0337	5.17484673806629	11.1122774869482	451	0.0476462720388913	0.0476462720388913	47.9817406889622	2
952	258.35	60.417	1.0239	5.1272004660274	11.1599237589871	452	0	0	47.9817406889622	2
953	257.37	62.703	1.0239	5.1272004660274	11.1599237589871	453	-0.00486186449376191	0.00486186449376191	47.9866025534559	2
954	240.19	57.347	1.0249	5.13206233052116	11.1550618944933	454	0.00243093224688096	0.00243093224688096	47.9890334857028	2
955	245.86	63.466	1.0244	5.12963139827428	11.1574928267402	455	0.0262540682663293	0.0262540682663293	48.0152875539691	2
956	246.71	54.551	1.019	5.10337733000795	11.1837468950065	456	-0.0213922037725656	0.0213922037725656	48.0366797577417	2
957	248.1	55.054	1.0234	5.12476953378052	11.162354691234	457	0	0	48.0366797577417	2
958	238.91	55.889	1.0234	5.12476953378052	11.162354691234	458	0.00437567804438821	0.00437567804438821	48.0410554357861	2
959	247.1	52.568	1.0225	5.12039385573613	11.1667303692784	459	0.0145855934812928	0.0145855934812928	48.0556410292674	2
960	261.12	53.492	1.0195	5.10580826225484	11.1813159627597	460	-0.0311159327600912	0.0311159327600912	48.0867569620275	2
961	271.87	54.738	1.0259	5.13692419501493	11.1502000299996	461	-0.168220511484254	0.168220511484254	48.2549774735117	2
962	271.01	63.885	1.0605	5.30514470649918	10.9819795185153	462	0.187181783009935	0.187181783009935	48.4421592565217	2
963	255.29	73.405	1.022	5.11796292348925	11.1691613015253	463	-0.00437567804438821	0.00437567804438821	48.4465349345661	2
964	259.37	68.385	1.0229	5.12233860153363	11.1647856234809	464	0.0189612715256828	0.0189612715256828	48.4654962060917	2
965	246.33	74.121	1.019	5.10337733000795	11.1837468950065	465	-0.0452153397920121	0.0452153397920121	48.5107115458838	2
966	243.59	59.092	1.0283	5.14859266979996	11.1385315552145	466	0.0165303392788019	0.0165303392788019	48.5272418851626	2
967	240.99	51.811	1.0249	5.13206233052116	11.1550618944933	467	0.0140994070319156	0.0140994070319156	48.5413412921945	2
968	244.73	50.829	1.022	5.11796292348925	11.1691613015253	468	-0.00437567804438821	0.00437567804438821	48.5457169702389	2
969	255.1	35.572	1.0229	5.12233860153363	11.1647856234809	469	0.0379225430513639	0.0379225430513639	48.5836395132902	2
970	253.54	35.96	1.0151	5.08441605848227	11.2027081665322	470	-0.0403534752982466	0.0403534752982466	48.6239929885885	2
971	257.16	35.069	1.0234	5.12476953378052	11.162354691234	471	0.00243093224688273	0.00243093224688273	48.6264239208354	2
972	258.24	40.333	1.0229	5.12233860153363	11.1647856234809	472	0.0306297463107175	0.0306297463107175	48.6570536671461	2
973	255.04	44.283	1.0166	5.09170885522292	11.1954153697916	473	-0.0403534752982448	0.0403534752982448	48.6974071424443	2
974	242.62	33.542	1.0249	5.13206233052116	11.1550618944933	474	-0.0165303392788019	0.0165303392788019	48.7139374817231	2
975	240.27	33.796	1.0283	5.14859266979996	11.1385315552145	475	0.0403534752982466	0.0403534752982466	48.7542909570214	2
976	236.19	31.531	1.02	5.10823919450172	11.1788850305128	476	-0.0165303392788001	0.0165303392788001	48.7708212963002	2
977	240.72	43.724	1.0234	5.12476953378052	11.162354691234	477	-0.00243093224688273	0.00243093224688273	48.773252228547	2
978	236.89	41.726	1.0239	5.1272004660274	11.1599237589871	478	-0.00972372898752738	0.00972372898752738	48.7829759575346	2
979	234.71	36.518	1.0259	5.13692419501493	11.1502000299996	479	0	0	48.7829759575346	2
980	233.94	37.193	1.0259	5.13692419501493	11.1502000299996	480	0.0238231360194465	0.0238231360194465	48.806799093554	2
981	234.22	26.822	1.021	5.11310105899548	11.174023166019	481	0.00729279674064465	0.00729279674064465	48.8140918902947	2
982	250.53	33.187	1.0195	5.10580826225484	11.1813159627597	482	-0.0238231360194447	0.0238231360194447	48.8379150263141	2
983	255.4	30.335	1.0244	5.12963139827428	11.1574928267402	483	0.0189612715256828	0.0189612715256828	48.8568762978398	2
984	243.82	16.649	1.0205	5.1106701267486	11.1764540982659	484	0.00243093224688096	0.00243093224688096	48.8593072300867	2
985	256.26	13.11	1.02	5.10823919450172	11.1788850305128	485	-0.00486186449376369	0.00486186449376369	48.8641690945804	2
986	250.68	17.472	1.021	5.11310105899548	11.174023166019	486	-0.0072927967406482	0.0072927967406482	48.8714618913211	2
987	245.25	10.54	1.0225	5.12039385573613	11.1667303692784	487	0.0145855934812928	0.0145855934812928	48.8860474848024	2
988	260.64	14.453	1.0195	5.10580826225484	11.1813159627597	488	-0.00486186449376191	0.00486186449376191	48.8909093492961	2
989	256.65	18.988	1.0205	5.1106701267486	11.1764540982659	489	-0.00972372898753093	0.00972372898753093	48.9006330782837	2
990	256.96	12.839	1.0225	5.12039385573613	11.1667303692784	490	-0.00680661029127094	0.00680661029127094	48.9074396885749	2
991	255.14	13.812	1.0239	5.1272004660274	11.1599237589871	491	0.0140994070319191	0.0140994070319191	48.9215390956069	2
992	249.96	17.911	1.021	5.11310105899548	11.174023166019	492	-0.00923754253815368	0.00923754253815368	48.930776638145	2
993	245.97	15.905	1.0229	5.12233860153363	11.1647856234809	493	0.00680661029127094	0.00680661029127094	48.9375832484363	2
994	244.84	11.384	1.0215	5.11553199124236	11.1715922337721	494	-0.00680661029127094	0.00680661029127094	48.9443898587276	2
995	240.9	16.943	1.0229	5.12233860153363	11.1647856234809	495	0.0209060173231883	0.0209060173231883	48.9652958760507	2
996	236.01	23.307	1.0186	5.10143258421045	11.1856916408041	496	-0.0092375425381519	0.0092375425381519	48.9745334185889	2
997	242.71	39.997	1.0205	5.1106701267486	11.1764540982659	497	-0.00972372898753093	0.00972372898753093	48.9842571475764	2
998	260.53	48.558	1.0225	5.12039385573613	11.1667303692784	498	0.0121546612344119	0.0121546612344119	48.9964118088108	2
999	250.73	40.214	1.02	5.10823919450172	11.1788850305128	499	-0.0335468650069757	0.0335468650069757	49.0299586738178	2
1000	255.64	46.025	1.0269	5.14178605950869	11.1453381655058	500	NA	NA	NA	2
1001	258.14	130.6	1.1812	5.89197175089656	10.3645227278072	1	-0.0734141538558433	0.0734141538558433	0.0734141538558433	3
1002	257.82	139.68	1.1963	5.9653859047524	10.2911085739514	2	0.0734141538558433	0.0734141538558433	0.146828307711687	3
1003	257.55	125.62	1.1812	5.89197175089656	10.3645227278072	3	0.050077204285774	0.050077204285774	0.196905511997461	3
1004	253.51	126.72	1.1709	5.84189454661078	10.414599932093	4	-0.0116684747850346	0.0116684747850346	0.208573986782495	3
1005	250.15	117.72	1.1733	5.85356302139582	10.402931457308	5	0.0471600855895158	0.0471600855895158	0.255734072372011	3
1006	253.61	119.31	1.1636	5.8064029358063	10.4500915428975	6	0.0403534752982466	0.0403534752982466	0.296087547670258	3
1007	245.8	117.18	1.1553	5.76604946050806	10.4904450181957	7	-0.0593147468239277	0.0593147468239277	0.355402294494185	3
1008	233.86	133.2	1.1675	5.82536420733198	10.4311302713718	8	0.0996682221221725	0.0996682221221725	0.455070516616358	3
1009	232.28	109.73	1.147	5.72569598520981	10.530798493494	9	0.0807069505964915	0.0807069505964915	0.535777467212849	3
1010	231.92	110.85	1.1304	5.64498903461332	10.6115054440905	10	0.0452153397920103	0.0452153397920103	0.58099280700486	3
1011	230.2	111.86	1.1211	5.59977369482131	10.6567207838825	11	0.0855688150902552	0.0855688150902552	0.666561622095115	3
1012	231.55	96.604	1.1035	5.51420487973106	10.7422895989727	12	-0.0641766113176931	0.0641766113176931	0.730738233412808	3
1013	233.77	99.447	1.1167	5.57838149104875	10.678112987655	13	0.152176358654831	0.152176358654831	0.882914592067639	3
1014	236.54	99.171	1.0854	5.42620513239392	10.8302893463099	14	-0.194960766199957	0.194960766199957	1.0778753582676	3
1015	238.47	105.72	1.1255	5.62116589859387	10.6353285801099	15	0.0904306795840188	0.0904306795840188	1.16830603785161	3
1016	237.41	116.08	1.1069	5.53073521900985	10.7257592596939	16	-0.349081870652292	0.349081870652292	1.51738790850391	3
1017	243.31	121.68	1.1787	5.87981708966215	10.3766773890416	17	0.0641766113176914	0.0641766113176914	1.5815645198216	3
1018	247.86	121.15	1.1655	5.81564047834446	10.4408540003593	18	-0.0782760183496087	0.0782760183496087	1.65984053817121	3
1019	258.32	123.16	1.1816	5.89391649669407	10.3625779820097	19	-0.00243093224688273	0.00243093224688273	1.66227147041809	3
1020	260.92	125.91	1.1821	5.89634742894095	10.3601470497628	20	0.0544528823301622	0.0544528823301622	1.71672435274825	3
1021	275.89	123.28	1.1709	5.84189454661078	10.414599932093	21	0.1589829689461	0.1589829689461	1.87570732169435	3
1022	269.36	112.78	1.1382	5.68291157766468	10.5735829010391	22	0.0568838145770449	0.0568838145770449	1.9325911362714	3
1023	274.36	111.55	1.1265	5.62602776308764	10.6304667156161	23	0.106961018862821	0.106961018862821	2.03955215513422	3
1024	274.63	100.76	1.1045	5.51906674422482	10.737427734479	24	-0.0520219500832813	0.0520219500832813	2.0915741052175	3
1025	269.01	97.539	1.1152	5.5710886943081	10.6854057843957	25	0.073414153855845	0.073414153855845	2.16498825907334	3
1026	260.96	97.482	1.1001	5.49767454045226	10.7588199382515	26	-0.0923754253815261	0.0923754253815261	2.25736368445487	3
1027	264.95	101.35	1.1191	5.59004996583378	10.66644451287	27	0.0544528823301604	0.0544528823301604	2.31181656678503	3
1028	271.75	98.671	1.1079	5.53559708350362	10.7208973952002	28	-0.00486186449376191	0.00486186449376191	2.31667843127879	3
1029	259.4	96.148	1.1089	5.54045894799738	10.7160355307064	29	0.0311159327600912	0.0311159327600912	2.34779436403888	3
1030	259.16	100.5	1.1025	5.50934301523729	10.7471514634665	30	0.0213922037725638	0.0213922037725638	2.36918656781145	3
1031	256.07	101.95	1.0981	5.48795081146473	10.7685436672391	31	-0.0121546612344101	0.0121546612344101	2.38134122904586	3
1032	244.45	101.3	1.1006	5.50010547269914	10.7563890060046	32	-0.194474579750581	0.194474579750581	2.57581580879644	3
1033	240.07	105.63	1.1406	5.69458005244972	10.5619144262541	33	0.0948063576284088	0.0948063576284088	2.67062216642485	3
1034	230.96	105.57	1.1211	5.59977369482131	10.6567207838825	34	0.173568562427393	0.173568562427393	2.84419072885224	3
1035	236.72	98.503	1.0854	5.42620513239392	10.8302893463099	35	-0.0666075435645741	0.0666075435645741	2.91079827241681	3
1036	233.94	88.351	1.0991	5.49281267595849	10.7636818027453	36	-0.00729279674064642	0.00729279674064642	2.91809106915746	3
1037	239.2	91.883	1.1006	5.50010547269914	10.7563890060046	37	0.190098901706191	0.190098901706191	3.10818997086365	3
1038	243.53	79.932	1.0615	5.31000657099295	10.9464879077108	38	-0.116198561400971	0.116198561400971	3.22438853226462	3
1039	238.16	85.186	1.0854	5.42620513239392	10.8302893463099	39	-0.0384087295007394	0.0384087295007394	3.26279726176536	3
1040	235.55	87.524	1.0933	5.46461386189466	10.7918806168091	40	0.123491358141619	0.123491358141619	3.38628861990698	3
1041	230.19	84.665	1.0679	5.34112250375304	10.9153719749507	41	0.237745173745086	0.237745173745086	3.62403379365207	3
1042	233.41	51.201	1.019	5.10337733000795	11.1531171486958	42	-0.0666075435645759	0.0666075435645759	3.69064133721664	3
1043	238.27	61.902	1.0327	5.16998487357253	11.0865096051313	43	-0.0782760183496087	0.0782760183496087	3.76891735556625	3
1044	235.18	75.736	1.0488	5.24826089192214	11.0082335867816	44	-0.201767376491228	0.201767376491228	3.97068473205748	3
1045	238.98	84.137	1.0903	5.45002826841336	10.8064662102904	45	0.0447291533426348	0.0447291533426348	4.01541388540011	3
1046	240.08	82.884	1.0811	5.40529911507073	10.8511953636331	46	0.157038223148593	0.157038223148593	4.17245210854871	3
1047	232.69	78.731	1.0488	5.24826089192214	11.0082335867816	47	0.025767881816952	0.025767881816952	4.19821999036566	3
1048	232.05	82.237	1.0435	5.22249301010518	11.0340014685986	48	-0.18475085076305	0.18475085076305	4.38297084112871	3
1049	249.1	99.885	1.0815	5.40724386086824	10.8492506178356	49	-0.0690384758114568	0.0690384758114568	4.45200931694017	3
1050	242.39	98.881	1.0957	5.47628233667969	10.7802121420241	50	-0.0714694080583396	0.0714694080583396	4.52347872499851	3
1051	243.76	102.83	1.1104	5.54775174473803	10.7087427339658	51	-0.0948063576284071	0.0948063576284071	4.61828508262691	3
1052	230.32	106.73	1.1299	5.64255810236644	10.6139363763373	52	0.114253815603465	0.114253815603465	4.73253889823038	3
1053	230.81	114.85	1.1064	5.52830428676297	10.7281901919408	53	-0.299490852815895	0.299490852815895	5.03202975104627	3
1054	234.53	132.03	1.168	5.82779513957887	10.4286993391249	54	0.0165303392787983	0.0165303392787983	5.04856009032507	3
1055	231.43	125.29	1.1646	5.81126480030007	10.4452296784037	55	-0.104043900166559	0.104043900166559	5.15260399049163	3
1056	250.91	133.04	1.186	5.91530870046663	10.3411857782372	56	-0.111822883356584	0.111822883356584	5.26442687384822	3
1057	256.19	147.85	1.209	6.02713158382321	10.2293628948806	57	-0.0758450861027278	0.0758450861027278	5.34027195995094	3
1058	247.89	151.44	1.2246	6.10297666992594	10.1535178087778	58	0.0831378828433742	0.0831378828433742	5.42340984279432	3
1059	250.85	155.1	1.2075	6.01983878708257	10.2366556916212	59	-0.0593147468239277	0.0593147468239277	5.48272458961825	3
1060	246.72	152.29	1.2197	6.07915353390649	10.1773409447973	60	0.111336696907207	0.111336696907207	5.59406128652545	3
1061	238.96	150.28	1.1968	5.96781683699929	10.2886776417045	61	-0.0923754253815261	0.0923754253815261	5.68643671190698	3
1062	254.43	147.25	1.2158	6.06019226238081	10.196302216323	62	0.0281988140638347	0.0281988140638347	5.71463552597081	3
1063	255.3	150.67	1.21	6.03199344831698	10.2245010303868	63	-0.025767881816952	0.025767881816952	5.74040340778777	3
1064	259.92	144.35	1.2153	6.05776133013393	10.1987331485699	64	0.0306297463107175	0.0306297463107175	5.77103315409848	3
1065	265.03	143.71	1.209	6.02713158382321	10.2293628948806	65	-0.0403534752982466	0.0403534752982466	5.81138662939673	3
1066	259.01	164.24	1.2173	6.06748505912146	10.1890094195823	66	0.0238231360194465	0.0238231360194465	5.83520976541618	3
1067	234.93	169.78	1.2124	6.04366192310201	10.2128325556018	67	-0.0948063576284088	0.0948063576284088	5.93001612304458	3
1068	242.66	164.2	1.2319	6.13846828073042	10.1180261979734	68	0.00243093224688273	0.00243093224688273	5.93244705529147	3
1069	235.92	166.91	1.2314	6.13603734848354	10.1204571302202	69	-0.0335468650069739	0.0335468650069739	5.96599392029844	3
1070	237.32	169.01	1.2383	6.16958421349051	10.0869102652133	70	0.0739003403052187	0.0739003403052187	6.03989426060366	3
1071	235.53	163.47	1.2231	6.09568387318529	10.1608106055185	71	-0.0763312725521015	0.0763312725521015	6.11622553315576	3
1072	233.74	163.63	1.2388	6.1720151457374	10.0844793329664	72	0.140021697420417	0.140021697420417	6.25624723057618	3
1073	247.89	153.89	1.21	6.03199344831698	10.2245010303868	73	-0.137590765173535	0.137590765173535	6.39383799574971	3
1074	244.57	163.24	1.2383	6.16958421349051	10.0869102652133	74	-0.0165303392788019	0.0165303392788019	6.41036833502852	3
1075	248.04	165.98	1.2417	6.18611455276931	10.0703799259345	75	0.147314494161066	0.147314494161066	6.55768282918958	3
1076	242.01	154.32	1.2114	6.03880005860825	10.2176944200955	76	-0.047646272038893	0.047646272038893	6.60532910122847	3
1077	242.63	156.13	1.2212	6.08644633064714	10.1700481480566	77	0.0617456790708104	0.0617456790708104	6.66707478029928	3
1078	248.1	145.1	1.2085	6.02470065157633	10.2317938271275	78	0.228021444757557	0.228021444757557	6.89509622505684	3
1079	236.75	123.27	1.1616	5.79667920681877	10.459815271885	79	0.118629493647854	0.118629493647854	7.01372571870469	3
1080	233.29	119.51	1.1372	5.67804971317092	10.5784447655329	80	-0.111822883356583	0.111822883356583	7.12554860206128	3
1081	237.66	126.41	1.1602	5.7898725965275	10.4666218821763	81	-0.189612715256818	0.189612715256818	7.3151613173181	3
1082	230.16	130.7	1.1992	5.97948531178432	10.2770091669195	82	0.00243093224688273	0.00243093224688273	7.31759224956498	3
1083	239.54	141.45	1.1987	5.97705437953744	10.2794400991663	83	0.1424526296673	0.1424526296673	7.46004487923228	3
1084	238.53	137.45	1.1694	5.83460174987014	10.4218927288336	84	-0.0952925440777843	0.0952925440777843	7.55533742331006	3
1085	249.35	135.95	1.189	5.92989429394792	10.3266001847559	85	0.147314494161066	0.147314494161066	7.70265191747113	3
1086	247.74	118.43	1.1587	5.78257979978686	10.4739146789169	86	-0.0923754253815261	0.0923754253815261	7.79502734285265	3
1087	240.04	128.19	1.1777	5.87495522516838	10.3815392535354	87	-0.0238231360194465	0.0238231360194465	7.8188504788721	3
1088	239.88	125.77	1.1826	5.89877836118783	10.357716117516	88	-0.0712263148336501	0.0712263148336501	7.89007679370575	3
1089	256.78	141.33	0.12598	0.761635099786352	10.2864898026823	89	-0.0712263148336501	0.0712263148336501	7.9613031085394	3
1090	260.47	145.04	1.2119	6.04123099085513	10.2152634878487	90	0.163844833439864	0.163844833439864	8.12514794197926	3
1091	271.29	135.62	1.1782	5.87738615741527	10.3791083212885	91	0.223159580263792	0.223159580263792	8.34830752224306	3
1092	277.12	137.67	1.1323	5.65422657715147	10.6022679015523	92	-0.180375172718664	0.180375172718664	8.52868269496172	3
1093	277.21	146.87	1.1694	5.83460174987014	10.4218927288336	93	-0.125922290388502	0.125922290388502	8.65460498535022	3
1094	277.92	149.02	1.1953	5.96052404025864	10.2959704384451	94	0.196905511997464	0.196905511997464	8.85151049734769	3
1095	278.32	132.61	1.1548	5.76361852826118	10.4928759504426	95	0.0427844075451276	0.0427844075451276	8.89429490489281	3
1096	274.94	124.7	1.146	5.72083412071605	10.5356603579877	96	-0.0593147468239259	0.0593147468239259	8.95360965171674	3
1097	248.29	115.49	1.1582	5.78014886753997	10.4763456111638	97	-0.0354916108044812	0.0354916108044812	8.98910126252122	3
1098	249.76	128.31	1.1655	5.81564047834446	10.4408540003593	98	-0.0714694080583378	0.0714694080583378	9.06057067057956	3
1099	252.39	127.2	1.1802	5.88710988640279	10.369384592301	99	0.0379225430513621	0.0379225430513621	9.09849321363092	3
1100	249	129.39	1.1724	5.84918734335143	10.4073071353524	100	0.0213922037725638	0.0213922037725638	9.11988541740348	3
1101	247.65	119.77	1.168	5.82779513957887	10.4286993391249	101	0.050077204285774	0.050077204285774	9.16996262168926	3
1102	250.22	115.96	1.1577	5.77771793529309	10.4787765434107	102	0.0709832216089623	0.0709832216089623	9.24094584329822	3
1103	249.93	111.23	1.1431	5.70673471368413	10.5497597650197	103	0.384573481456775	0.384573481456775	9.625519324755	3
1104	243.96	86.351	1.064	5.32216123222736	10.9343332464764	104	0.0427844075451294	0.0427844075451294	9.66830373230012	3
1105	260.13	84.282	1.0552	5.27937682468223	10.9771176540216	105	-0.0427844075451294	0.0427844075451294	9.71108813984525	3
1106	260.16	82.928	1.064	5.32216123222736	10.9343332464764	106	-0.0709832216089605	0.0709832216089605	9.78207136145421	3
1107	263.25	84.501	1.0786	5.39314445383632	10.8633500248675	107	0.121060425894736	0.121060425894736	9.90313178734895	3
1108	261.74	80.545	1.0537	5.27208402794158	10.9844104507622	108	-0.0617456790708104	0.0617456790708104	9.96487746641976	3
1109	258.73	79.836	1.0664	5.33382970701239	10.9226647716914	109	0.054452882330164	0.054452882330164	10.0193303487499	3
1110	248.99	73.118	1.0552	5.27937682468223	10.9771176540216	110	0.166275765686747	0.166275765686747	10.1856061144367	3
1111	247.56	69.753	1.021	5.11310105899548	11.1433934197083	111	-0.132728900679773	0.132728900679773	10.3183350151164	3
1112	249.14	72.217	1.0483	5.24582995967525	11.0106645190285	112	0.0636904248683159	0.0636904248683159	10.3820254399848	3
1113	245.11	72.839	1.0352	5.18213953480694	11.0743549438968	113	0.0666075435645741	0.0666075435645741	10.4486329835493	3
1114	241.48	74.958	1.0215	5.11553199124236	11.1409624874614	114	-0.0495910178363985	0.0495910178363985	10.4982240013857	3
1115	239.73	68.837	1.0317	5.16512300907876	11.091371469625	115	-0.223159580263792	0.223159580263792	10.7213835816495	3
1116	237.68	88.734	1.0776	5.38828258934255	10.8682118893612	116	0.0306297463107175	0.0306297463107175	10.7520133279602	3
1117	239.41	87.057	1.0713	5.35765284303184	10.8988416356719	117	-0.118629493647855	0.118629493647855	10.8706428216081	3
1118	242.55	90.28	1.0957	5.47628233667969	10.7802121420241	118	0.0904306795840206	0.0904306795840206	10.9610735011921	3
1119	235.78	84.796	1.0771	5.38585165709567	10.8706428216081	119	-0.142452629667302	0.142452629667302	11.1035261308594	3
1120	236.48	103.06	1.1064	5.52830428676297	10.7281901919408	120	0.127867036186007	0.127867036186007	11.2313931670454	3
1121	235.35	92.506	1.0801	5.40043725057697	10.8560572281268	121	0.299004666366519	0.299004666366519	11.5303978334119	3
1122	246.76	67.611	1.0186	5.10143258421045	11.1550618944933	122	-0.0140994070319174	0.0140994070319174	11.5444972404439	3
1123	242.43	73.532	1.0215	5.11553199124236	11.1409624874614	123	-0.168706697933629	0.168706697933629	11.7132039383775	3
1124	237.95	72.99	1.0562	5.28423868917599	10.9722557895278	124	0.154607290901712	0.154607290901712	11.8678112292792	3
1125	246.38	53.878	1.0244	5.12963139827428	11.1268630804295	125	0.0092375425381519	0.0092375425381519	11.8770487718174	3
1126	251.68	56.421	1.0225	5.12039385573613	11.1361006229677	126	0.0145855934812928	0.0145855934812928	11.8916343652986	3
1127	247.41	51.162	1.0195	5.10580826225484	11.1506862164489	127	-0.0189612715256811	0.0189612715256811	11.9105956368243	3
1128	244.63	61.008	1.0234	5.12476953378052	11.1317249449233	128	-0.0690384758114551	0.0690384758114551	11.9796341126358	3
1129	233.81	78	1.0376	5.19380800959197	11.0626864691118	129	-0.149745426407948	0.149745426407948	12.1293795390437	3
1130	246.9	88.789	1.0684	5.34355343599992	10.9129410427039	130	0.0213922037725638	0.0213922037725638	12.1507717428163	3
1131	266.95	87.017	1.064	5.32216123222736	10.9343332464764	131	-0.156552036699217	0.156552036699217	12.3073237795155	3
1132	270.41	92.526	1.0962	5.47871326892657	10.7777812097772	132	-0.0807069505964915	0.0807069505964915	12.388030730112	3
1133	268.24	97.746	1.1128	5.55942021952307	10.6970742591807	133	-0.0165303392787983	0.0165303392787983	12.4045610693908	3
1134	276.41	102.48	1.1162	5.57595055880186	10.6805439199019	134	0.213435851276262	0.213435851276262	12.6179969206671	3
1135	278.97	87.656	1.0723	5.3625147075256	10.8939797711782	135	0.0262540682663293	0.0262540682663293	12.6442509889334	3
1136	275.29	78.452	1.0669	5.33626063925927	10.9202338394445	136	0	0	12.6442509889334	3
1137	277.4	83.08	1.0669	5.33626063925927	10.9202338394445	137	0.0213922037725638	0.0213922037725638	12.665643192706	3
1138	272.16	73.118	1.0625	5.31486843548671	10.9416260432171	138	0.0330606785575966	0.0330606785575966	12.6987038712636	3
1139	266.24	75.865	1.0557	5.28180775692911	10.9746867217747	139	-0.0189612715256811	0.0189612715256811	12.7176651427892	3
1140	251.26	78.641	1.0596	5.30076902845479	10.955725450249	140	-0.075845086102726	0.075845086102726	12.793510228892	3
1141	263.01	91.308	1.0752	5.37661411455752	10.8798803641463	141	-0.34422000615853	0.34422000615853	13.1377302350505	3
1142	251.15	108.98	1.146	5.72083412071605	10.5356603579877	142	0.0379225430513639	0.0379225430513639	13.1756527781019	3
1143	256.32	108.86	1.1382	5.68291157766468	10.5735829010391	143	-0.156552036699219	0.156552036699219	13.3322048148011	3
1144	259.42	120.7	1.1704	5.8394636143639	10.4170308643399	144	0.0641766113176931	0.0641766113176931	13.3963814261188	3
1145	258.87	115.41	1.1572	5.77528700304621	10.4812074756576	145	0.161413901192981	0.161413901192981	13.5577953273118	3
1146	256.14	113.23	1.124	5.61387310185323	10.6426213768506	146	-0.050077204285774	0.050077204285774	13.6078725315975	3
1147	251.49	110.45	1.1343	5.663950306139	10.5925441725648	147	0.0641766113176931	0.0641766113176931	13.6720491429152	3
1148	254.19	104.77	1.1211	5.59977369482131	10.6567207838825	148	-0.0666075435645741	0.0666075435645741	13.7386566864798	3
1149	255.16	115.13	1.1348	5.66638123838589	10.5901132403179	149	0.00243093224688096	0.00243093224688096	13.7410876187267	3
1150	254.93	115.25	1.1343	5.663950306139	10.5925441725648	150	0.0311159327600947	0.0311159327600947	13.7722035514868	3
1151	256.1	107.18	1.1279	5.63283437337891	10.6236601053249	151	0.0831378828433724	0.0831378828433724	13.8553414343301	3
1152	242.62	102.13	1.1108	5.54969649053554	10.7067979881682	152	-0.18766796945931	0.18766796945931	14.0430094037895	3
1153	244.38	108.54	1.1494	5.73736445999485	10.5191300187089	153	-0.0379225430513639	0.0379225430513639	14.0809319468408	3
1154	246.68	115.47	1.1572	5.77528700304621	10.4812074756576	154	0.0306297463107175	0.0306297463107175	14.1115616931515	3
1155	253.04	115.46	1.1509	5.74465725673549	10.5118372219683	155	0.161413901192983	0.161413901192983	14.2729755943445	3
1156	265.01	101.17	1.1177	5.58324335554251	10.6732511231613	156	0.177944240471781	0.177944240471781	14.4509198348163	3
1157	258.73	103.7	1.0811	5.40529911507073	10.8511953636331	157	0.0311159327600912	0.0311159327600912	14.4820357675764	3
1158	261.82	87.963	1.0747	5.37418318231064	10.8823112963931	158	-0.161413901192983	0.161413901192983	14.6434496687694	3
1159	271.3	97.767	1.1079	5.53559708350362	10.7208973952002	159	0.215866783523147	0.215866783523147	14.8593164522925	3
1160	269.94	88.887	1.0635	5.31973029998047	10.9367641787233	160	-0.228021444757557	0.228021444757557	15.0873378970501	3
1161	269.55	98.146	1.1104	5.54775174473803	10.7087427339658	161	-0.0544528823301622	0.0544528823301622	15.1417907793802	3
1162	263.34	106.52	1.1216	5.60220462706819	10.6542898516356	162	0.0238231360194447	0.0238231360194447	15.1656139153997	3
1163	264.67	114.09	1.1167	5.57838149104875	10.678112987655	163	-0.180375172718662	0.180375172718662	15.3459890881183	3
1164	257.59	115.67	1.1538	5.75875666376741	10.4977378149364	164	0.0972372898752916	0.0972372898752916	15.4432263779936	3
1165	274.79	108.55	1.1338	5.66151937389212	10.5949751048117	165	0.00972372898752738	0.00972372898752738	15.4529501069812	3
1166	274.44	109.21	1.1318	5.65179564490459	10.6046988337992	166	0.135159832926654	0.135159832926654	15.5881099399078	3
1167	279.8	93.619	1.104	5.51663581197794	10.7398586667258	167	-0.118629493647855	0.118629493647855	15.7067394335557	3
1168	263.29	107.89	1.1284	5.63526530562579	10.621229173078	168	0.0495910178363985	0.0495910178363985	15.7563304513921	3
1169	253.81	104.07	1.1182	5.58567428778939	10.6708201909144	169	0.121060425894738	0.121060425894738	15.8773908772868	3
1170	258.47	93.561	1.0933	5.46461386189466	10.7918806168091	170	0.185237037212429	0.185237037212429	16.0626279144992	3
1171	260.11	70.218	1.0552	5.27937682468223	10.9771176540216	171	0.163844833439864	0.163844833439864	16.2264727479391	3
1172	262.69	64.36	1.0215	5.11553199124236	11.1409624874614	172	0.00486186449376547	0.00486186449376547	16.2313346124329	3
1173	272.31	55.728	1.0205	5.1106701267486	11.1458243519552	173	-0.0189612715256828	0.0189612715256828	16.2502958839586	3
1174	266.93	44.791	1.0244	5.12963139827428	11.1268630804295	174	0.0306297463107157	0.0306297463107157	16.2809256302693	3
1175	274.02	47.262	1.0181	5.09900165196356	11.1574928267402	175	-0.0189612715256811	0.0189612715256811	16.2998869017949	3
1176	272.65	43.297	1.022	5.11796292348925	11.1385315552145	176	0.0145855934812946	0.0145855934812946	16.3144724952762	3
1177	258.76	31.831	1.019	5.10337733000795	11.1531171486958	177	-0.00486186449376547	0.00486186449376547	16.31933435977	3
1178	259.02	39.849	1.02	5.10823919450172	11.1482552842021	178	-0.0335468650069757	0.0335468650069757	16.352881224777	3
1179	265.41	47.642	1.0269	5.14178605950869	11.1147084191951	179	0.0194474579750583	0.0194474579750583	16.372328682752	3
1180	270.54	51.053	1.0229	5.12233860153363	11.1341558771702	180	-0.0145855934812928	0.0145855934812928	16.3869142762333	3
1181	262.3	63.769	1.0259	5.13692419501493	11.1195702836889	181	0.0213922037725638	0.0213922037725638	16.4083064800059	3
1182	261.86	61.992	1.0215	5.11553199124236	11.1409624874614	182	0.00243093224688273	0.00243093224688273	16.4107374122528	3
1183	250.76	51.259	1.021	5.11310105899548	11.1433934197083	183	-0.0116684747850364	0.0116684747850364	16.4224058870378	3
1184	252.53	55.691	1.0234	5.12476953378052	11.1317249449233	184	-0.0549390687795377	0.0549390687795377	16.4773449558174	3
1185	237.36	61.001	1.0347	5.17970860256006	11.0767858761437	185	0	0	16.4773449558174	3
1186	238.65	60.645	1.0347	5.17970860256006	11.0767858761437	186	0.0617456790708086	0.0617456790708086	16.5390906348882	3
1187	231.96	44.723	1.022	5.11796292348925	11.1385315552145	187	0.0145855934812946	0.0145855934812946	16.5536762283695	3
1188	230.79	59.058	1.019	5.10337733000795	11.1531171486958	188	-0.00243093224688451	0.00243093224688451	16.5561071606163	3
1189	245.24	60.399	1.0195	5.10580826225484	11.1506862164489	189	-0.00729279674064465	0.00729279674064465	16.563399957357	3
1190	238.73	59.134	1.021	5.11310105899548	11.1433934197083	190	-0.429788821248785	0.429788821248785	16.9931887786058	3
1191	230.91	96.799	1.1094	5.54288988024427	10.7136045984595	191	0.0782760183496087	0.0782760183496087	17.0714647969554	3
1192	232.74	87.461	1.0933	5.46461386189466	10.7918806168091	192	-0.0165303392788001	0.0165303392788001	17.0879951362342	3
1193	231.97	91.656	1.0967	5.48114420117346	10.7753502775303	193	0.320396870139083	0.320396870139083	17.4083920063733	3
1194	231.28	70.364	1.0308	5.16074733103437	11.0957471476694	194	0.028685000513212	0.028685000513212	17.4370770068865	3
1195	232.36	64.481	1.0249	5.13206233052116	11.1244321481826	195	-0.0568838145770449	0.0568838145770449	17.4939608214635	3
1196	240.3	69.278	1.0366	5.18894614509821	11.0675483336056	196	0.028198814063833	0.028198814063833	17.5221596355274	3
1197	245.61	71.653	1.0308	5.16074733103437	11.0957471476694	197	0.00486186449376369	0.00486186449376369	17.5270215000211	3
1198	258.96	75.324	1.0298	5.15588546654061	11.1006090121632	198	-0.18766796945931	0.18766796945931	17.7146894694804	3
1199	259.42	78.615	1.0684	5.34355343599992	10.9129410427039	199	0.237745173745084	0.237745173745084	17.9524346432255	3
1200	253.43	72.392	1.0195	5.10580826225484	11.1506862164489	200	-0.00243093224688096	0.00243093224688096	17.9548655754724	3
1201	260.76	60.247	1.02	5.10823919450172	11.1482552842021	201	0.00243093224688096	0.00243093224688096	17.9572965077193	3
1202	251.04	45.776	1.0195	5.10580826225484	11.1506862164489	202	-0.0189612715256811	0.0189612715256811	17.976257779245	3
1203	256.1	42.691	1.0234	5.12476953378052	11.1317249449233	203	0.00923754253815368	0.00923754253815368	17.9854953217831	3
1204	255.7	45.508	1.0215	5.11553199124236	11.1409624874614	204	-0.00923754253815368	0.00923754253815368	17.9947328643213	3
1205	272.01	33.651	1.0234	5.12476953378052	11.1317249449233	205	0.0189612715256811	0.0189612715256811	18.0136941358469	3
1206	271.45	27.99	1.0195	5.10580826225484	11.1506862164489	206	-0.00243093224688096	0.00243093224688096	18.0161250680938	3
1207	278.97	16.524	1.02	5.10823919450172	11.1482552842021	207	-0.00729279674064642	0.00729279674064642	18.0234178648345	3
1208	277.82	12.091	1.0215	5.11553199124236	11.1409624874614	208	0.0165303392787983	0.0165303392787983	18.0399482041133	3
1209	276.76	19.558	1.0181	5.09900165196356	11.1574928267402	209	-0.00437567804438643	0.00437567804438643	18.0443238821577	3
1210	273.42	24.469	1.019	5.10337733000795	11.1531171486958	210	-0.0121546612344119	0.0121546612344119	18.0564785433921	3
1211	275.53	36.968	1.0215	5.11553199124236	11.1409624874614	211	-0.00680661029127094	0.00680661029127094	18.0632851536833	3
1212	278.85	41.484	1.0229	5.12233860153363	11.1341558771702	212	-0.0952925440777843	0.0952925440777843	18.1585776977611	3
1213	275.53	65.295	1.0425	5.21763114561142	11.0388633330924	213	0.0972372898752898	0.0972372898752898	18.2558149876364	3
1214	266.08	56.51	1.0225	5.12039385573613	11.1361006229677	214	-0.0092375425381519	0.0092375425381519	18.2650525301746	3
1215	259.35	54.89	1.0244	5.12963139827428	11.1268630804295	215	0.0140994070319174	0.0140994070319174	18.2791519372065	3
1216	278.16	44.481	1.0215	5.11553199124236	11.1409624874614	216	0.0189612715256811	0.0189612715256811	18.2981132087322	3
1217	272.99	12.932	1.0176	5.09657071971668	11.1599237589871	217	-0.0306297463107175	0.0306297463107175	18.3287429550429	3
1218	275.87	17.313	1.0239	5.1272004660274	11.1292940126764	218	-0.00972372898752738	0.00972372898752738	18.3384666840304	3
1219	266.23	13.302	1.0259	5.13692419501493	11.1195702836889	219	0.0238231360194465	0.0238231360194465	18.3622898200499	3
1220	263.62	14.45	1.021	5.11310105899548	11.1433934197083	220	0.0116684747850346	0.0116684747850346	18.3739582948349	3
1221	263.37	42.284	1.0186	5.10143258421045	11.1550618944933	221	0.00486186449376369	0.00486186449376369	18.3788201593287	3
1222	262.24	43.609	1.0176	5.09657071971668	11.1599237589871	222	-0.00243093224688273	0.00243093224688273	18.3812510915755	3
1223	275.61	35.286	1.0181	5.09900165196356	11.1574928267402	223	-0.0140994070319156	0.0140994070319156	18.3953504986074	3
1224	273.2	26.48	1.021	5.11310105899548	11.1433934197083	224	-0.00243093224688273	0.00243093224688273	18.3977814308543	3
1225	269.13	14.45	1.0215	5.11553199124236	11.1409624874614	225	0.00486186449376547	0.00486186449376547	18.4026432953481	3
1226	257.2	11.233	1.0205	5.1106701267486	11.1458243519552	226	-0.0262540682663293	0.0262540682663293	18.4288973636144	3
1227	254.94	22.727	1.0259	5.13692419501493	11.1195702836889	227	0.0262540682663293	0.0262540682663293	18.4551514318808	3
1228	255.56	18.186	1.0205	5.1106701267486	11.1458243519552	228	-0.00243093224688273	0.00243093224688273	18.4575823641276	3
1229	268.41	18.754	1.021	5.11310105899548	11.1433934197083	229	0.0116684747850346	0.0116684747850346	18.4692508389127	3
1230	267.07	11.768	1.0186	5.10143258421045	11.1550618944933	230	-0.00437567804438999	0.00437567804438999	18.4736265169571	3
1231	266	21.286	1.0195	5.10580826225484	11.1506862164489	231	-0.0189612715256811	0.0189612715256811	18.4925877884827	3
1232	259.02	26.975	1.0234	5.12476953378052	11.1317249449233	232	0.0116684747850364	0.0116684747850364	18.5042562632678	3
1233	255.12	33.789	1.021	5.11310105899548	11.1433934197083	233	-0.0072927967406482	0.0072927967406482	18.5115490600084	3
1234	240.02	54.871	1.0225	5.12039385573613	11.1361006229677	234	0.00243093224688273	0.00243093224688273	18.5139799922553	3
1235	245.91	42.724	1.022	5.11796292348925	11.1385315552145	235	0.0262540682663293	0.0262540682663293	18.5402340605216	3
1236	241.18	42.005	1.0166	5.09170885522292	11.1647856234809	236	-0.0379225430513639	0.0379225430513639	18.578156603573	3
1237	231.03	24.772	1.0244	5.12963139827428	11.1268630804295	237	0.0213922037725638	0.0213922037725638	18.5995488073456	3
1238	239.08	15.287	1.02	5.10823919450172	11.1482552842021	238	-0.0262540682663293	0.0262540682663293	18.6258028756119	3
1239	238.09	18.791	1.0254	5.13449326276805	11.1220012159357	239	0.0140994070319174	0.0140994070319174	18.6399022826438	3
1240	244.21	21.761	1.0225	5.12039385573613	11.1361006229677	240	0.00486186449376547	0.00486186449376547	18.6447641471376	3
1241	239.37	13.181	1.0215	5.11553199124236	11.1409624874614	241	-0.00486186449376547	0.00486186449376547	18.6496260116313	3
1242	234.84	10.551	1.0225	5.12039385573613	11.1361006229677	242	0.00972372898753093	0.00972372898753093	18.6593497406189	3
1243	236.57	13.809	1.0205	5.1106701267486	11.1458243519552	243	0	0	18.6593497406189	3
1244	233.06	18.046	1.0205	5.1106701267486	11.1458243519552	244	-0.00972372898753093	0.00972372898753093	18.6690734696064	3
1245	238.17	22.782	1.0225	5.12039385573613	11.1361006229677	245	0.0121546612344119	0.0121546612344119	18.6812281308408	3
1246	250.01	18.107	1.02	5.10823919450172	11.1482552842021	246	0.00486186449376547	0.00486186449376547	18.6860899953346	3
1247	252.15	13.971	1.019	5.10337733000795	11.1531171486958	247	-0.00486186449376547	0.00486186449376547	18.6909518598284	3
1248	279.16	10.624	1.02	5.10823919450172	11.1482552842021	248	0.00680661029127094	0.00680661029127094	18.6977584701196	3
1249	276.99	20.654	1.0186	5.10143258421045	11.1550618944933	249	-0.0092375425381519	0.0092375425381519	18.7069960126578	3
1250	274.71	17.975	1.0205	5.1106701267486	11.1458243519552	250	-0.00972372898753093	0.00972372898753093	18.7167197416453	3
1251	279.27	23.016	1.0225	5.12039385573613	11.1361006229677	251	0.0170165257281774	0.0170165257281774	18.7337362673735	3
1252	270.55	38.134	1.019	5.10337733000795	11.1531171486958	252	-0.00972372898752916	0.00972372898752916	18.743459996361	3
1253	261.3	36.905	1.021	5.11310105899548	11.1433934197083	253	-0.00923754253815368	0.00923754253815368	18.7526975388992	3
1254	274.19	44.915	1.0229	5.12233860153363	11.1341558771702	254	0.00680661029127094	0.00680661029127094	18.7595041491904	3
1255	272.55	46.733	1.0215	5.11553199124236	11.1409624874614	255	0.00486186449376547	0.00486186449376547	18.7643660136842	3
1256	266.9	52.595	1.0205	5.1106701267486	11.1458243519552	256	0.00243093224688096	0.00243093224688096	18.7667969459311	3
1257	279.24	50.975	1.02	5.10823919450172	11.1482552842021	257	0.0116684747850346	0.0116684747850346	18.7784654207161	3
1258	273.78	56.292	1.0176	5.09657071971668	11.1599237589871	258	-0.00923754253815368	0.00923754253815368	18.7877029632543	3
1259	267.59	53.655	1.0195	5.10580826225484	11.1506862164489	259	-0.0213922037725638	0.0213922037725638	18.8090951670268	3
1260	274.28	55.925	1.0239	5.1272004660274	11.1292940126764	260	0.0140994070319191	0.0140994070319191	18.8231945740588	3
1261	277.83	56.796	1.021	5.11310105899548	11.1433934197083	261	-0.163844833439866	0.163844833439866	18.9870394074986	3
1262	274.26	64.463	1.0547	5.27694589243535	10.9795485862684	262	0.0452153397920085	0.0452153397920085	19.0322547472906	3
1263	268.86	65.283	1.0454	5.23173055264334	11.0247639260604	263	0.106961018862821	0.106961018862821	19.1392157661534	3
1264	266.13	59.532	1.0234	5.12476953378052	11.1317249449233	264	-0.318452124341576	0.318452124341576	19.457667890495	3
1265	266.98	89.673	1.0889	5.44322165812209	10.8132728205817	265	0.0666075435645741	0.0666075435645741	19.5242754340596	3
1266	268.73	89.929	1.0752	5.37661411455752	10.8798803641463	266	0.109391951109702	0.109391951109702	19.6336673851693	3
1267	263.76	76.648	1.0527	5.26722216344782	10.989272315256	267	-0.0213922037725638	0.0213922037725638	19.6550595889419	3
1268	266.79	71.884	1.0571	5.28861436722038	10.9678801114834	268	-0.00243093224688273	0.00243093224688273	19.6574905211887	3
1269	273.86	64.456	1.0576	5.29104529946726	10.9654491792365	269	0.0189612715256828	0.0189612715256828	19.6764517927144	3
1270	271.73	66.921	1.0537	5.27208402794158	10.9844104507622	270	-0.0311159327600947	0.0311159327600947	19.7075677254745	3
1271	270.99	70.976	1.0601	5.30319996070167	10.9532945180021	271	0.194960766199959	0.194960766199959	19.9025284916745	3
1272	278.4	60.877	1.02	5.10823919450172	11.1482552842021	272	0.00680661029127094	0.00680661029127094	19.9093351019658	3
1273	275.89	56.861	1.0186	5.10143258421045	11.1550618944933	273	0.00486186449376369	0.00486186449376369	19.9141969664595	3
1274	271.77	55.997	1.0176	5.09657071971668	11.1599237589871	274	-0.00680661029126917	0.00680661029126917	19.9210035767508	3
1275	270.64	58.772	1.019	5.10337733000795	11.1531171486958	275	0.00437567804438643	0.00437567804438643	19.9253792547952	3
1276	262.43	46.51	1.0181	5.09900165196356	11.1574928267402	276	-0.075845086102726	0.075845086102726	20.0012243408979	3
1277	259.52	56.692	1.0337	5.17484673806629	11.0816477406375	277	0.0641766113176931	0.0641766113176931	20.0654009522156	3
1278	275.69	55.099	1.0205	5.1106701267486	11.1458243519552	278	-0.0879997473371397	0.0879997473371397	20.1534006995527	3
1279	272.68	60.992	1.0386	5.19866987408574	11.057824604618	279	0.0879997473371397	0.0879997473371397	20.2414004468899	3
1280	279.81	53.776	1.0205	5.1106701267486	11.1458243519552	280	-0.028685000513212	0.028685000513212	20.2700854474031	3
1281	279.83	38.74	1.0264	5.13935512726181	11.117139351442	281	0.0359777972538584	0.0359777972538584	20.3060632446569	3
1282	274.24	35.788	1.019	5.10337733000795	11.1531171486958	282	0.0092375425381519	0.0092375425381519	20.3153007871951	3
1283	270.77	27.18	1.0171	5.0941397874698	11.162354691234	283	-0.0354916108044812	0.0354916108044812	20.3507923979996	3
1284	263.43	26.494	1.0244	5.12963139827428	11.1268630804295	284	0.00729279674064642	0.00729279674064642	20.3580851947402	3
1285	264.86	15.406	1.0229	5.12233860153363	11.1341558771702	285	-0.00486186449376547	0.00486186449376547	20.362947059234	3
1286	263.88	18.999	1.0239	5.1272004660274	11.1292940126764	286	0.0238231360194483	0.0238231360194483	20.3867701952534	3
1287	261.92	13.269	1.019	5.10337733000795	11.1531171486958	287	-0.00486186449376547	0.00486186449376547	20.3916320597472	3
1288	250.98	13.501	1.02	5.10823919450172	11.1482552842021	288	0.0092375425381519	0.0092375425381519	20.4008696022854	3
1289	254.1	10.42	1.0181	5.09900165196356	11.1574928267402	289	-0.0330606785575966	0.0330606785575966	20.433930280843	3
1290	244.99	19.131	1.0249	5.13206233052116	11.1244321481826	290	0.0116684747850329	0.0116684747850329	20.445598755628	3
1291	255.58	23.784	1.0225	5.12039385573613	11.1361006229677	291	0.00972372898753093	0.00972372898753093	20.4553224846155	3
1292	237.02	22.482	1.0205	5.1106701267486	11.1458243519552	292	0.0092375425381519	0.0092375425381519	20.4645600271537	3
1293	232.35	20.793	1.0186	5.10143258421045	11.1550618944933	293	-0.0140994070319174	0.0140994070319174	20.4786594341856	3
1294	254.61	10.67	1.0215	5.11553199124236	11.1409624874614	294	0.0189612715256811	0.0189612715256811	20.4976207057113	3
1295	253.51	10.624	1.0176	5.09657071971668	11.1599237589871	295	-0.0140994070319156	0.0140994070319156	20.5117201127432	3
1296	262.83	10.121	1.0205	5.1106701267486	11.1458243519552	296	-0.0165303392788019	0.0165303392788019	20.528250452022	3
1297	256.61	11.381	1.0239	5.1272004660274	11.1292940126764	297	0.00680661029127094	0.00680661029127094	20.5350570623133	3
1298	254.97	18.76	1.0225	5.12039385573613	11.1361006229677	298	0.0072927967406482	0.0072927967406482	20.5423498590539	3
1299	258.51	39.43	1.021	5.11310105899548	11.1433934197083	299	0.00972372898752916	0.00972372898752916	20.5520735880414	3
1300	257.82	38.02	1.019	5.10337733000795	11.1531171486958	300	-0.00972372898752916	0.00972372898752916	20.561797317029	3
1301	271.11	40.858	1.021	5.11310105899548	11.1433934197083	301	0.00243093224688273	0.00243093224688273	20.5642282492758	3
1302	270.37	48.916	1.0205	5.1106701267486	11.1458243519552	302	-0.0690384758114568	0.0690384758114568	20.6332667250873	3
1303	266.89	65.315	1.0347	5.17970860256006	11.0767858761437	303	0.0286850005132102	0.0286850005132102	20.6619517256005	3
1304	263.55	60.14	1.0288	5.15102360204684	11.1054708766569	304	-0.144883561914183	0.144883561914183	20.8068352875147	3
1305	263.92	72.543	1.0586	5.29590716396103	10.9605873147428	305	0.0427844075451276	0.0427844075451276	20.8496196950598	3
1306	261.42	69.943	1.0498	5.2531227564159	11.0033717222879	306	0.156552036699217	0.156552036699217	21.006171731759	3
1307	260.12	64.989	1.0176	5.09657071971668	11.1599237589871	307	-0.170651443731135	0.170651443731135	21.1768231754902	3
1308	251.35	65.162	1.0527	5.26722216344782	10.989272315256	308	0.156552036699219	0.156552036699219	21.3333752121894	3
1309	243.04	51.397	1.0205	5.1106701267486	11.1458243519552	309	0	0	21.3333752121894	3
1310	234.21	43.773	1.0205	5.1106701267486	11.1458243519552	310	0.00486186449376191	0.00486186449376191	21.3382370766832	3
1311	230.68	39.324	1.0195	5.10580826225484	11.1506862164489	311	-0.0165303392787983	0.0165303392787983	21.354767415962	3
1312	230.03	37.153	1.0229	5.12233860153363	11.1341558771702	312	-0.0194474579750583	0.0194474579750583	21.374214873937	3
1313	242.82	30.445	1.0269	5.14178605950869	11.1147084191951	313	0.0427844075451276	0.0427844075451276	21.4169992814821	3
1314	258.26	43.008	1.0181	5.09900165196356	11.1574928267402	314	-0.0213922037725638	0.0213922037725638	21.4383914852547	3
1315	250.54	41.303	1.0225	5.12039385573613	11.1361006229677	315	-0.00680661029127094	0.00680661029127094	21.445198095546	3
1316	254.18	46.331	1.0239	5.1272004660274	11.1292940126764	316	0.00680661029127094	0.00680661029127094	21.4520047058372	3
1317	247.3	42.787	1.0225	5.12039385573613	11.1361006229677	317	0.00486186449376547	0.00486186449376547	21.456866570331	3
1318	244.09	42.252	1.0215	5.11553199124236	11.1409624874614	318	-0.047646272038893	0.047646272038893	21.5045128423699	3
1319	261.58	57.103	1.0313	5.16317826328126	11.0933162154225	319	-0.127867036186007	0.127867036186007	21.6323798785559	3
1320	254.07	65.106	1.0576	5.29104529946726	10.9654491792365	320	0.170651443731135	0.170651443731135	21.803031322287	3
1321	248.37	56.198	1.0225	5.12039385573613	11.1361006229677	321	0.0072927967406482	0.0072927967406482	21.8103241190277	3
1322	244.31	53.948	1.021	5.11310105899548	11.1433934197083	322	-0.00486186449376547	0.00486186449376547	21.8151859835215	3
1323	243.44	52.895	1.022	5.11796292348925	11.1385315552145	323	-0.0238231360194465	0.0238231360194465	21.8390091195409	3
1324	241.72	48.952	1.0269	5.14178605950869	11.1147084191951	324	0.028685000513212	0.028685000513212	21.8676941200541	3
1325	236.18	49.291	1.021	5.11310105899548	11.1433934197083	325	-0.00486186449376547	0.00486186449376547	21.8725559845479	3
1326	234.73	28.773	1.022	5.11796292348925	11.1385315552145	326	-0.00680661029127094	0.00680661029127094	21.8793625948392	3
1327	234.63	22.434	1.0234	5.12476953378052	11.1317249449233	327	-0.0121546612344101	0.0121546612344101	21.8915172560736	3
1328	243.34	23.999	1.0259	5.13692419501493	11.1195702836889	328	0.0286850005132102	0.0286850005132102	21.9202022565868	3
1329	251.1	29.076	1.02	5.10823919450172	11.1482552842021	329	0.00243093224688096	0.00243093224688096	21.9226331888337	3
1330	244.63	32.797	1.0195	5.10580826225484	11.1506862164489	330	-0.0165303392787983	0.0165303392787983	21.9391635281125	3
1331	236.3	26.478	1.0229	5.12233860153363	11.1341558771702	331	0.00680661029127094	0.00680661029127094	21.9459701384037	3
1332	252.06	40.592	1.0215	5.11553199124236	11.1409624874614	332	-0.0165303392787983	0.0165303392787983	21.9625004776825	3
1333	264.28	22.866	1.0249	5.13206233052116	11.1244321481826	333	0.0140994070319156	0.0140994070319156	21.9765998847144	3
1334	272.65	27.965	1.022	5.11796292348925	11.1385315552145	334	0	0	21.9765998847144	3
1335	266.52	25.476	1.022	5.11796292348925	11.1385315552145	335	0.0121546612344101	0.0121546612344101	21.9887545459488	3
1336	263.97	26.337	1.0195	5.10580826225484	11.1506862164489	336	-0.00486186449376191	0.00486186449376191	21.9936164104426	3
1337	252.28	28.476	1.0205	5.1106701267486	11.1458243519552	337	-0.0213922037725638	0.0213922037725638	22.0150086142152	3
1338	252.7	51.806	1.0249	5.13206233052116	11.1244321481826	338	0.0189612715256811	0.0189612715256811	22.0339698857409	3
1339	253.34	47.531	1.021	5.11310105899548	11.1433934197083	339	-0.00486186449376547	0.00486186449376547	22.0388317502346	3
1340	246.14	49.277	1.022	5.11796292348925	11.1385315552145	340	0.00243093224688273	0.00243093224688273	22.0412626824815	3
1341	250.4	63.27	1.0215	5.11553199124236	11.1409624874614	341	-0.220728648016909	0.220728648016909	22.2619913304984	3
1342	253.19	78.4	1.0669	5.33626063925927	10.9202338394445	342	0.220728648016909	0.220728648016909	22.4827199785153	3
1343	256.2	84.072	1.0215	5.11553199124236	11.1409624874614	343	-0.280043394840838	0.280043394840838	22.7627633733562	3
1344	266.09	82.571	1.0791	5.3955753860832	10.8609190926206	344	0.140021697420419	0.140021697420419	22.9027850707766	3
1345	264.36	77.795	1.0503	5.25555368866278	11.000940790041	345	-0.0855688150902552	0.0855688150902552	22.9883538858668	3
1346	272.18	81.015	1.0679	5.34112250375304	10.9153719749507	346	-0.0447291533426331	0.0447291533426331	23.0330830392095	3
1347	270.7	89.852	1.0771	5.38585165709567	10.8706428216081	347	-0.00972372898753093	0.00972372898753093	23.042806768197	3
1348	277.69	91.639	1.0791	5.3955753860832	10.8609190926206	348	-0.0452153397920085	0.0452153397920085	23.088022107989	3
1349	266.25	91.952	1.0884	5.44079072587521	10.8157037528286	349	0.17113763018051	0.17113763018051	23.2591597381695	3
1350	270.84	85.033	1.0532	5.2696530956947	10.9868413830091	350	0.00243093224688273	0.00243093224688273	23.2615906704164	3
1351	273.25	86.383	1.0527	5.26722216344782	10.989272315256	351	-0.147314494161064	0.147314494161064	23.4089051645775	3
1352	265	92.623	1.083	5.41453665760888	10.8419578210949	352	-0.0758450861027278	0.0758450861027278	23.4847502506802	3
1353	267.54	93.47	1.0986	5.49038174371161	10.7661127349922	353	-0.00243093224688273	0.00243093224688273	23.4871811829271	3
1354	254.92	101.66	1.0991	5.49281267595849	10.7636818027453	354	-0.123491358141619	0.123491358141619	23.6106725410687	3
1355	264.22	102.48	1.1245	5.61630403410011	10.6401904446037	355	0.0354916108044812	0.0354916108044812	23.6461641518732	3
1356	255.54	99.475	1.1172	5.58081242329563	10.6756820554082	356	0.0140994070319174	0.0140994070319174	23.6602635589051	3
1357	257.44	94.59	1.1143	5.56671301626371	10.6897814624401	357	0.213922037725638	0.213922037725638	23.8741855966307	3
1358	254.29	89.895	1.0703	5.35279097853807	10.9037035001657	358	0.0330606785576002	0.0330606785576002	23.9072462751883	3
1359	261.07	90.113	1.0635	5.31973029998047	10.9367641787233	359	-0.0306297463107157	0.0306297463107157	23.937876021499	3
1360	263.39	87.409	1.0698	5.35036004629119	10.9061344324126	360	0.187181783009933	0.187181783009933	24.125057804509	3
1361	258.17	87.652	1.0313	5.16317826328126	11.0933162154225	361	-0.187181783009933	0.187181783009933	24.3122395875189	3
1362	254.31	90.259	1.0698	5.35036004629119	10.9061344324126	362	-0.00486186449376547	0.00486186449376547	24.3171014520127	3
1363	237.66	97.88	1.0708	5.35522191078496	10.9012725679188	363	-0.128353222635383	0.128353222635383	24.4454546746481	3
1364	238.64	95.851	1.0972	5.48357513342034	10.7729193452834	364	-0.0875135608877624	0.0875135608877624	24.5329682355358	3
1365	233.42	102.63	1.1152	5.5710886943081	10.6854057843957	365	-0.135646019376031	0.135646019376031	24.6686142549119	3
1366	244.96	105.31	1.1431	5.70673471368413	10.5497597650197	366	0.135646019376031	0.135646019376031	24.8042602742879	3
1367	252.61	97.024	1.1152	5.5710886943081	10.6854057843957	367	-0.0831378828433742	0.0831378828433742	24.8873981571313	3
1368	253.35	113.94	1.1323	5.65422657715147	10.6022679015523	368	-0.166275765686747	0.166275765686747	25.053673922818	3
1369	251.44	116.77	1.1665	5.82050234283822	10.4359921358656	369	0.0831378828433742	0.0831378828433742	25.1368118056614	3
1370	254.03	115.76	1.1494	5.73736445999485	10.5191300187089	370	0.0379225430513621	0.0379225430513621	25.1747343487127	3
1371	258.64	135.65	1.1416	5.69944191694348	10.5570525617603	371	-0.303866530860283	0.303866530860283	25.478600879573	3
1372	250.09	144.79	1.2041	6.00330844780377	10.2531860309	372	-0.0452153397920085	0.0452153397920085	25.523816219365	3
1373	256.48	147.55	1.2134	6.04852378759578	10.207970691108	373	-0.0262540682663293	0.0262540682663293	25.5500702876314	3
1374	267.91	158.69	1.2188	6.07477785586211	10.1817166228417	374	0.19739169844684	0.19739169844684	25.7474619860782	3
1375	265.32	135.15	1.1782	5.87738615741527	10.3791083212885	375	0.163844833439864	0.163844833439864	25.9113068195181	3
1376	263.66	129.47	1.1445	5.7135413239754	10.5429531547284	376	-0.106961018862819	0.106961018862819	26.0182678383809	3
1377	267.6	128.04	1.1665	5.82050234283822	10.4359921358656	377	0.0213922037725638	0.0213922037725638	26.0396600421534	3
1378	261.35	118.63	1.1621	5.79911013906566	10.4573843396381	378	0.125922290388502	0.125922290388502	26.1655823325419	3
1379	255.32	109.63	1.1362	5.67318784867716	10.5833066300266	379	-0.166275765686748	0.166275765686748	26.3318580982287	3
1380	241.68	130.93	1.1704	5.8394636143639	10.4170308643399	380	-0.052508136532655	0.052508136532655	26.3843662347614	3
1381	245.22	135.53	1.1812	5.89197175089656	10.3645227278072	381	0.0690384758114568	0.0690384758114568	26.4534047105728	3
1382	242.06	140.26	1.167	5.8229332750851	10.4335612036187	382	-0.154121104452337	0.154121104452337	26.6075258150251	3
1383	239.8	141.08	1.1987	5.97705437953744	10.2794400991663	383	0.104530086615938	0.104530086615938	26.7120559016411	3
1384	245.18	127.55	1.1772	5.8725242929215	10.3839701857823	384	0.125436103939125	0.125436103939125	26.8374920055802	3
1385	246.7	139.28	1.1514	5.74708818898238	10.5094062897214	385	-0.28928093737899	0.28928093737899	27.1267729429592	3
1386	252.14	141.01	1.2109	6.03636912636137	10.2201253523424	386	0.0330606785575984	0.0330606785575984	27.1598336215168	3
1387	255.9	154	1.2041	6.00330844780377	10.2531860309	387	-0.0379225430513621	0.0379225430513621	27.1977561645682	3
1388	252.35	152.82	1.2119	6.04123099085513	10.2152634878487	388	-0.0213922037725638	0.0213922037725638	27.2191483683407	3
1389	254.17	154.91	1.2163	6.06262319462769	10.1938712840761	389	0.0116684747850346	0.0116684747850346	27.2308168431258	3
1390	264.16	154.57	1.2139	6.05095471984266	10.2055397588611	390	-0.151690172205454	0.151690172205454	27.3825070153312	3
1391	267.8	170.57	1.2451	6.20264489204811	10.0538495866557	391	-0.0238231360194447	0.0238231360194447	27.4063301513507	3
1392	277.41	169.88	1.25	6.22646802806756	10.0300264506362	392	0.0734141538558433	0.0734141538558433	27.4797443052065	3
1393	269.65	161.86	1.2349	6.15305387421172	10.1034406044921	393	-0.0568838145770449	0.0568838145770449	27.5366281197835	3
1394	266.91	165.17	1.2466	6.20993768878876	10.046556789915	394	0.303866530860283	0.303866530860283	27.8404946506438	3
1395	273.98	146.58	1.1841	5.90607115792848	10.3504233207753	395	0.187667969459312	0.187667969459312	28.0281626201031	3
1396	279	140.24	1.1455	5.71840318846917	10.5380912902346	396	-0.109391951109703	0.109391951109703	28.1375545712128	3
1397	278.96	144.53	1.168	5.82779513957887	10.4286993391249	397	-0.025767881816952	0.025767881816952	28.1633224530298	3
1398	274.2	141.57	1.1733	5.85356302139582	10.402931457308	398	0.0354916108044812	0.0354916108044812	28.1988140638343	3
1399	273.4	136.53	1.166	5.81807141059134	10.4384230681124	399	0.128353222635385	0.128353222635385	28.3271672864697	3
1400	275.54	138.18	1.1396	5.68971818795595	10.5667762907478	400	-0.0238231360194483	0.0238231360194483	28.3509904224891	3
1401	278.45	136.21	1.1445	5.7135413239754	10.5429531547284	401	-0.0782760183496087	0.0782760183496087	28.4292664408387	3
1402	279.39	125.99	1.1606	5.79181734232501	10.4646771363788	402	0.054452882330164	0.054452882330164	28.4837193231689	3
1403	271.09	116.04	1.1494	5.73736445999485	10.5191300187089	403	-0.0379225430513639	0.0379225430513639	28.5216418662202	3
1404	275.6	117.43	1.1572	5.77528700304621	10.4812074756576	404	-0.0165303392788001	0.0165303392788001	28.538172205499	3
1405	279.66	125.46	1.1606	5.79181734232501	10.4646771363788	405	-0.182806104965545	0.182806104965545	28.7209783104646	3
1406	262.36	164.53	1.1982	5.97462344729056	10.2818710314132	406	-0.204198308738111	0.204198308738111	28.9251766192027	3
1407	270.53	165.55	1.2402	6.17882175602867	10.0776727226751	407	-0.0213922037725638	0.0213922037725638	28.9465688229753	3
1408	272	162.74	1.2446	6.20021395980123	10.0562805189026	408	0	0	28.9465688229753	3
1409	274.25	162.36	1.2446	6.20021395980123	10.0562805189026	409	-0.0641766113176931	0.0641766113176931	29.010745434293	3
1410	270.74	168.94	1.2578	6.26439057111892	9.99210390758486	410	0.0116684747850364	0.0116684747850364	29.022413909078	3
1411	277.86	167.51	1.2554	6.25272209633389	10.0037723823699	411	0.0403534752982448	0.0403534752982448	29.0627673843762	3
1412	276.01	170.59	1.2471	6.21236862103564	10.0441258576681	412	0.0121546612344119	0.0121546612344119	29.0749220456106	3
1413	270.56	165.99	1.2446	6.20021395980123	10.0562805189026	413	0.0354916108044794	0.0354916108044794	29.1104136564151	3
1414	273.98	174.14	1.2373	6.16472234899675	10.091772129707	414	0.00923754253815368	0.00923754253815368	29.1196511989533	3
1415	273.53	174.55	1.2354	6.1554848064586	10.1010096722452	415	-0.0544528823301622	0.0544528823301622	29.1741040812834	3
1416	264.88	171.18	1.2466	6.20993768878876	10.046556789915	416	-0.0330606785576002	0.0330606785576002	29.207164759841	3
1417	268.42	174.85	1.2534	6.24299836734636	10.0134961113574	417	-0.00729279674064642	0.00729279674064642	29.2144575565817	3
1418	265.45	176.08	1.2549	6.25029116408701	10.0062033146168	418	-0.151690172205452	0.151690172205452	29.3661477287871	3
1419	271.42	193.26	1.2861	6.40198133629246	9.85451314241133	419	0.0661213571151968	0.0661213571151968	29.4322690859023	3
1420	273.07	192.22	1.2725	6.33585997917726	9.92063449952652	420	-0.0996682221221725	0.0996682221221725	29.5319373080245	3
1421	274.22	194.83	1.293	6.43552820129943	9.82096627740435	421	-0.0189612715256828	0.0189612715256828	29.5508985795502	3
1422	278.04	194.7	1.2969	6.45448947282512	9.80200500587867	422	0.0690384758114568	0.0690384758114568	29.6199370553617	3
1423	278.95	189.16	1.2827	6.38545099701366	9.87104348169013	423	0.0452153397920103	0.0452153397920103	29.6651523951537	3
1424	273.08	191.83	1.2734	6.34023565722165	9.91625882148214	424	-0.00243093224688273	0.00243093224688273	29.6675833274005	3
1425	272.96	192.43	1.2739	6.34266658946853	9.91382788923525	425	-0.0549390687795377	0.0549390687795377	29.7225223961801	3
1426	267.75	192.41	1.2852	6.39760565824807	9.85888882045572	426	0.0807069505964915	0.0807069505964915	29.8032293467766	3
1427	255.75	178.84	1.2686	6.31689870765158	9.93959577105221	427	-0.0165303392788001	0.0165303392788001	29.8197596860554	3
1428	261.01	182.88	1.272	6.33342904693038	9.92306543177341	428	-0.00437567804438821	0.00437567804438821	29.8241353640998	3
1429	277.84	184.98	1.2729	6.33780472497477	9.91868975372902	429	0.141966443217925	0.141966443217925	29.9661018073177	3
1430	279.28	162.45	1.2437	6.19583828175684	10.0606561969469	430	0.0573700010264204	0.0573700010264204	30.0234718083441	3
1431	277.73	157.6	1.2319	6.13846828073042	10.1180261979734	431	-0.0831378828433742	0.0831378828433742	30.1066096911875	3
1432	279.48	175.54	1.249	6.22160616357379	10.03488831513	432	0.00923754253815368	0.00923754253815368	30.1158472337256	3
1433	261.99	172.26	1.2471	6.21236862103564	10.0441258576681	433	-0.0520219500832813	0.0520219500832813	30.1678691838089	3
1434	267	175.85	1.2578	6.26439057111892	9.99210390758486	434	-0.201767376491226	0.201767376491226	30.3696365603001	3
1435	256.23	190.09	1.2993	6.46615794761015	9.79033653109364	435	-0.0189612715256828	0.0189612715256828	30.3885978318258	3
1436	264.88	187.96	1.3032	6.48511921913583	9.77137525956795	436	0.228021444757557	0.228021444757557	30.6166192765834	3
1437	272.71	166.64	1.2563	6.25709777437828	9.99939670432551	437	0	0	30.6166192765834	3
1438	279.67	167.49	1.2563	6.25709777437828	9.99939670432551	438	0.141966443217923	0.141966443217923	30.7585857198013	3
1439	274.99	156.67	1.2271	6.11513133116035	10.1413631475434	439	0.050077204285774	0.050077204285774	30.8086629240871	3
1440	269.91	154.42	1.2168	6.06505412687458	10.1914403518292	440	0.0379225430513657	0.0379225430513657	30.8465854671384	3
1441	256.55	145.48	1.209	6.02713158382321	10.2293628948806	441	-0.0281988140638347	0.0281988140638347	30.8747842812023	3
1442	255.89	142.69	1.2148	6.05533039788705	10.2011640808167	442	-0.10015440857155	0.10015440857155	30.9749386897738	3
1443	234.94	154.05	1.2354	6.1554848064586	10.1010096722452	443	0.0145855934812946	0.0145855934812946	30.9895242832551	3
1444	231.99	162.89	1.2324	6.1408992129773	10.1155952657265	444	0.0427844075451276	0.0427844075451276	31.0323086908003	3
1445	236.8	160.21	1.2236	6.09811480543218	10.1583796732716	445	-0.0170165257281774	0.0170165257281774	31.0493252165284	3
1446	253.5	162.76	1.2271	6.11513133116035	10.1413631475434	446	-0.0826516963939952	0.0826516963939952	31.1319769129224	3
1447	251.82	167.49	1.2441	6.19778302755435	10.0587114511494	447	-0.0952925440777861	0.0952925440777861	31.2272694570002	3
1448	255.7	169.89	1.2637	6.29307557163213	9.96341890707165	448	0.270805852302685	0.270805852302685	31.4980753093029	3
1449	261.81	162.95	1.208	6.02226971932945	10.2342247593743	449	-0.0403534752982448	0.0403534752982448	31.5384287846011	3
1450	250.52	153.67	1.2163	6.06262319462769	10.1938712840761	450	0.1424526296673	0.1424526296673	31.6808814142684	3
1451	247.8	156.62	1.187	5.92017056496039	10.3363239137434	451	-0.168706697933629	0.168706697933629	31.8495881122021	3
1452	259.32	163.41	1.2217	6.08887726289402	10.1676172158098	452	-0.0685522893620796	0.0685522893620796	31.9181404015642	3
1453	259.81	166.67	1.2358	6.1574295522561	10.0990649264477	453	0.0923754253815243	0.0923754253815243	32.0105158269457	3
1454	255.68	164.11	1.2168	6.06505412687458	10.1914403518292	454	-0.0403534752982431	0.0403534752982431	32.0508693022439	3
1455	258.29	165.65	1.2251	6.10540760217282	10.151086876531	455	-0.370474074424857	0.370474074424857	32.4213433766688	3
1456	241.33	188.85	1.3013	6.47588167659768	9.78061280210611	456	-0.00437567804438821	0.00437567804438821	32.4257190547132	3
1457	238.01	193.3	1.3022	6.48025735464207	9.77623712406172	457	-0.0238231360194465	0.0238231360194465	32.4495421907326	3
1458	241.29	194.48	1.3071	6.50408049066151	9.75241398804227	458	0.0189612715256811	0.0189612715256811	32.4685034622583	3
1459	242.52	189.62	1.3032	6.48511921913583	9.77137525956795	459	0.104530086615938	0.104530086615938	32.5730335488742	3
1460	238.28	186.54	1.2817	6.3805891325199	9.87590534618389	460	-0.0452153397920103	0.0452153397920103	32.6182488886662	3
1461	232.34	190.51	1.291	6.4258044723119	9.83069000639188	461	0.0972372898752898	0.0972372898752898	32.7154861785415	3
1462	254.66	178.4	1.271	6.32856718243661	9.92792729626717	462	0.106961018862819	0.106961018862819	32.8224471974043	3
1463	264.39	179.11	1.249	6.22160616357379	10.03488831513	463	0.0189612715256828	0.0189612715256828	32.84140846893	3
1464	263.98	175.92	1.2451	6.20264489204811	10.0538495866557	464	-0.209060173231876	0.209060173231876	33.0504686421619	3
1465	269.43	182.88	1.2881	6.41170506527999	9.8447894134238	465	0.0403534752982466	0.0403534752982466	33.0908221174601	3
1466	272.41	193.03	1.2798	6.37135158998174	9.88514288872204	466	-0.0520219500832795	0.0520219500832795	33.1428440675434	3
1467	279.5	192.14	1.2905	6.42337354006502	9.83312093863876	467	0.0685522893620796	0.0685522893620796	33.2113963569055	3
1468	272	191.41	1.2764	6.35482125070294	9.90167322800084	468	-0.0831378828433742	0.0831378828433742	33.2945342397489	3
1469	271.87	184.45	1.2935	6.43795913354632	9.81853534515747	469	0.240176105991969	0.240176105991969	33.5347103457409	3
1470	269.44	174.93	1.2441	6.19778302755435	10.0587114511494	470	-0.235314241498205	0.235314241498205	33.7700245872391	3
1471	253.91	187.62	1.2925	6.43309726905255	9.82339720965123	471	-0.0782760183496087	0.0782760183496087	33.8483006055887	3
1472	245.63	189.38	1.3086	6.51137328740216	9.74512119130162	472	0.0948063576284106	0.0948063576284106	33.9431069632171	3
1473	256.26	184.31	1.2891	6.41656692977375	9.83992754893004	473	0.0787622047989842	0.0787622047989842	34.0218691680161	3
1474	241.98	177.19	1.2729	6.33780472497477	9.91868975372902	474	0.0354916108044812	0.0354916108044812	34.0573607788205	3
1475	234.56	186.53	1.2656	6.30231311417029	9.9541813645335	475	0.00680661029127094	0.00680661029127094	34.0641673891118	3
1476	236.38	185.98	1.2642	6.29550650387902	9.96098797482477	476	-0.0403534752982466	0.0403534752982466	34.1045208644101	3
1477	235.03	187.62	1.2725	6.33585997917726	9.92063449952652	477	-0.11376762915409	0.11376762915409	34.2182884935642	3
1478	237.49	188.94	1.2959	6.44962760833135	9.80686687037243	478	0.239689919542592	0.239689919542592	34.4579784131067	3
1479	232.01	178.71	1.2466	6.20993768878876	10.046556789915	479	-0.118629493647855	0.118629493647855	34.5766079067546	3
1480	240.2	177.72	1.271	6.32856718243661	9.92792729626717	480	0.0758450861027278	0.0758450861027278	34.6524529928573	3
1481	245.15	180.76	1.2554	6.25272209633389	10.0037723823699	481	-0.0807069505964915	0.0807069505964915	34.7331599434538	3
1482	247.77	181.67	1.272	6.33342904693038	9.92306543177341	482	0.190098901706191	0.190098901706191	34.92325884516	3
1483	237.45	168.02	1.2329	6.14333014522419	10.1131643334796	483	0.0281988140638347	0.0281988140638347	34.9514576592238	3
1484	232.6	169.21	1.2271	6.11513133116035	10.1413631475434	484	0.17843042692116	0.17843042692116	35.129888086145	3
1485	234.8	172.68	1.1904	5.93670090423919	10.3197935744646	485	-0.0238231360194483	0.0238231360194483	35.1537112221645	3
1486	235.87	147.35	1.1953	5.96052404025864	10.2959704384451	486	-0.140021697420417	0.140021697420417	35.2937329195849	3
1487	232.96	146.79	1.2241	6.10054573767906	10.1559487410247	487	0.00486186449376369	0.00486186449376369	35.2985947840786	3
1488	231.23	152.89	1.2231	6.09568387318529	10.1608106055185	488	0.0306297463107157	0.0306297463107157	35.3292245303894	3
1489	232.8	144.82	1.2168	6.06505412687458	10.1914403518292	489	0.0758450861027278	0.0758450861027278	35.4050696164921	3
1490	230.92	132.96	1.2012	5.98920904077185	10.2672854379319	490	-0.0471600855895158	0.0471600855895158	35.4522297020816	3
1491	242.21	153.05	1.2109	6.03636912636137	10.2201253523424	491	-0.0928616118309016	0.0928616118309016	35.5450913139125	3
1492	248.48	162.98	1.23	6.12923073819227	10.1272637405115	492	0.0739003403052205	0.0739003403052205	35.6189916542177	3
1493	259.16	151.45	1.2148	6.05533039788705	10.2011640808167	493	-0.047646272038893	0.047646272038893	35.6666379262566	3
1494	264.36	146.25	1.2246	6.10297666992594	10.1535178087778	494	0.448750092774466	0.448750092774466	36.1153880190311	3
1495	275.58	138.57	1.1323	5.65422657715147	10.6022679015523	495	-0.467711364300147	0.467711364300147	36.5830993833312	3
1496	267.87	150.78	1.2285	6.12193794145162	10.1345565372522	496	0.417634160014373	0.417634160014373	37.0007335433456	3
1497	249.85	133.54	1.1426	5.70430378143725	10.5521906972665	497	-0.108905764660326	0.108905764660326	37.1096393080059	3
1498	259.61	116.59	1.165	5.81320954609757	10.4432849326062	498	0.213435851276264	0.213435851276264	37.3230751592822	3
1499	265.71	118.51	1.1211	5.59977369482131	10.6567207838825	499	0.0238231360194465	0.0238231360194465	37.3468982953016	3
1500	266.78	118.43	1.1162	5.57595055880186	10.6805439199019	500	NA	NA	NA	3
