# Supplementary material for: Assessment of crusting effects on interrill erosion by laser scanning
Source: PeerJ. 2020 Jan 31;8:e8487. doi: 10.7717/peerj.8487 (PMC6996510; doi:10.7717/peerj.8487)
Supplement: Data S1 — Each has two transects and four subplots. [file peerj-08-8487-s001.zip › raw data for uploading/cs6plotc.txt]

x	y	z	cal	h	code	deltah	absh	cumsumh	number
1	325.4	248.5	1.2632	6.29064463938525	9.99647958562925	1	0.0879997473371397	0.0879997473371397	0.0879997473371397	1
2	323.61	246.19	1.2451	6.20264489204811	10.0844793329664	2	0.0617456790708104	0.0617456790708104	0.14974542640795	1
3	323.24	241.44	1.2324	6.1408992129773	10.1462250120372	3	-0.0452153397920121	0.0452153397920121	0.194960766199962	1
4	332.14	244.47	1.2417	6.18611455276931	10.1010096722452	4	-0.00972372898752738	0.00972372898752738	0.20468449518749	1
5	327.04	244.8	1.2437	6.19583828175684	10.0912859432577	5	0.097723476324667	0.097723476324667	0.302407971512157	1
6	319.37	243.03	1.2236	6.09811480543218	10.1890094195823	6	0.0568838145770449	0.0568838145770449	0.359291786089202	1
7	324.75	238.23	1.2119	6.04123099085513	10.2458932341594	7	-0.182806104965547	0.182806104965547	0.542097891054748	1
8	330.81	240.95	1.2495	6.22403709582068	10.0630871291938	8	-0.0213922037725638	0.0213922037725638	0.563490094827312	1
9	330.58	238.37	1.2539	6.24542929959324	10.0416949254213	9	0.327689666879728	0.327689666879728	0.89117976170704	1
10	336.43	234.03	1.1865	5.91773963271351	10.369384592301	10	0.0568838145770449	0.0568838145770449	0.948063576284085	1
11	332.99	230.75	1.1748	5.86085581813647	10.426268406878	11	-0.116198561400971	0.116198561400971	1.06426213768506	1
12	334.28	230.09	1.1987	5.97705437953744	10.3100698454771	12	-0.23045237700444	0.23045237700444	1.2947145146895	1
13	316.75	236.08	1.2461	6.20750675654188	10.0796174684726	13	0.109391951109703	0.109391951109703	1.4041064657992	1
14	317.29	244.76	1.2236	6.09811480543218	10.1890094195823	14	-0.0904306795840206	0.0904306795840206	1.49453714538322	1
15	315.46	246	1.2422	6.1885454850162	10.0985787399983	15	-0.0758450861027278	0.0758450861027278	1.57038223148595	1
16	316.43	250.8	1.2578	6.26439057111892	10.0227336538956	16	0.0641766113176931	0.0641766113176931	1.63455884280364	1
17	315.07	232.65	1.2446	6.20021395980123	10.0869102652133	17	-0.137590765173536	0.137590765173536	1.77214960797718	1
18	330.54	239.62	1.2729	6.33780472497477	9.94931950003973	18	0.313104073398435	0.313104073398435	2.08525368137561	1
19	334.1	243.07	1.2085	6.02470065157633	10.2624235734382	19	-0.3014355986134	0.3014355986134	2.38668927998901	1
20	329.94	244.04	1.2705	6.32613625018973	9.96098797482477	20	0.403534752982457	0.403534752982457	2.79022403297147	1
21	330.77	231.89	1.1875	5.92260149720728	10.3645227278072	21	-0.0072927967406482	0.0072927967406482	2.79751682971212	1
22	335	231.19	1.189	5.92989429394792	10.3572299310666	22	-0.206143054535616	0.206143054535616	3.00365988424773	1
23	336.62	234.92	1.2314	6.13603734848354	10.151086876531	23	-0.114253815603467	0.114253815603467	3.1179136998512	1
24	339.44	240.84	1.2549	6.25029116408701	10.0368330609275	24	0.125922290388502	0.125922290388502	3.2438359902397	1
25	353.95	249.24	1.229	6.1243688736985	10.162755351316	25	-0.0189612715256828	0.0189612715256828	3.26279726176539	1
26	348.71	248.22	1.2329	6.14333014522419	10.1437940797903	26	0.244551784036357	0.244551784036357	3.50734904580174	1
27	356.81	256.55	1.1826	5.89877836118783	10.3883458638267	27	-0.00243093224688096	0.00243093224688096	3.50977997804862	1
28	365.63	271.73	1.1831	5.90120929343471	10.3859149315798	28	0.209060173231874	0.209060173231874	3.7188401512805	1
29	365.46	276.06	1.1401	5.69214912020284	10.5949751048117	29	-0.199822630693722	0.199822630693722	3.91866278197422	1
30	363.39	276.08	1.1812	5.89197175089656	10.3951524741179	30	0.0194474579750583	0.0194474579750583	3.93811023994928	1
31	360.42	250.52	1.1772	5.8725242929215	10.414599932093	31	0.0403534752982448	0.0403534752982448	3.97846371524752	1
32	360.2	249.87	1.1689	5.83217081762326	10.4549534073912	32	-0.265943987808919	0.265943987808919	4.24440770305644	1
33	355.17	249.22	1.2236	6.09811480543218	10.1890094195823	33	0.1755133082249	0.1755133082249	4.41992101128134	1
34	354.55	251.65	1.1875	5.92260149720728	10.3645227278072	34	-0.320396870139085	0.320396870139085	4.74031788142043	1
35	349.52	257.55	1.2534	6.24299836734636	10.0441258576681	35	0.0875135608877624	0.0875135608877624	4.82783144230819	1
36	344.66	258.38	1.2354	6.1554848064586	10.1316394185559	36	0.0359777972538584	0.0359777972538584	4.86380923956205	1
37	352.68	259.96	1.228	6.11950700920474	10.1676172158098	37	0.27275059810019	0.27275059810019	5.13655983766224	1
38	356.5	255.51	1.1719	5.84675641110455	10.44036781391	38	-0.287336191581485	0.287336191581485	5.42389602924372	1
39	351.26	248	1.231	6.13409260268603	10.1530316223285	39	-0.0972372898752898	0.0972372898752898	5.52113331911901	1
40	346.85	255.44	1.251	6.23132989256132	10.0557943324532	40	0.0996682221221725	0.0996682221221725	5.62080154124119	1
41	343.11	256.66	1.2305	6.13166167043915	10.1554625545754	41	-0.106474832413443	0.106474832413443	5.72727637365463	1
42	351.15	264.72	1.2524	6.23813650285259	10.0489877221619	42	0.0923754253815261	0.0923754253815261	5.81965179903615	1
43	332.19	267.34	1.2334	6.14576107747107	10.1413631475434	43	-0.0855688150902552	0.0855688150902552	5.90522061412641	1
44	328.97	278.29	1.251	6.23132989256132	10.0557943324532	44	0.0121546612344119	0.0121546612344119	5.91737527536082	1
45	352.04	265.86	1.2485	6.21917523132691	10.0679489936876	45	0.130297968432888	0.130297968432888	6.04767324379371	1
46	347.37	270.58	1.2217	6.08887726289402	10.1982469621205	46	0.0238231360194447	0.0238231360194447	6.07149637981315	1
47	347.88	270.65	1.2168	6.06505412687458	10.2220700981399	47	0	0	6.07149637981315	1
48	346.67	275.66	1.2168	6.06505412687458	10.2220700981399	48	-0.315535005645316	0.315535005645316	6.38703138545847	1
49	334.23	269	1.2817	6.3805891325199	9.90653509249461	49	0.3179659378922	0.3179659378922	6.70499732335067	1
50	341.07	271.41	1.2163	6.06262319462769	10.2245010303868	50	0.410827549723102	0.410827549723102	7.11582487307377	1
51	361.86	270.95	1.1318	5.65179564490459	10.6353285801099	51	-0.48667263582583	0.48667263582583	7.6024975088996	1
52	354.09	274.11	1.2319	6.13846828073042	10.1486559442841	52	0.00923754253815368	0.00923754253815368	7.61173505143776	1
53	357.06	275.09	1.23	6.12923073819227	10.1578934868222	53	-0.258651191068273	0.258651191068273	7.87038624250603	1
54	321.29	273.46	1.2832	6.38788192926054	9.89924229575396	54	-0.00972372898752916	0.00972372898752916	7.88010997149356	1
55	323.71	278.25	1.2852	6.39760565824807	9.88951856676643	55	0.128353222635385	0.128353222635385	8.00846319412894	1
56	322.94	272.87	1.2588	6.26925243561269	10.0178717894018	56	-0.116198561400974	0.116198561400974	8.12466175552992	1
57	317.77	275.33	1.2827	6.38545099701366	9.90167322800084	57	0.0855688150902569	0.0855688150902569	8.21023057062017	1
58	322.41	270.06	1.2651	6.2998821819234	9.9872420430911	58	-0.047646272038893	0.047646272038893	8.25787684265907	1
59	321.44	269.47	1.2749	6.3475284539623	9.93959577105221	59	0.234828055048828	0.234828055048828	8.4927048977079	1
60	327.06	269.98	1.2266	6.11270039891347	10.174423826101	60	-0.165789579237371	0.165789579237371	8.65849447694527	1
61	323.91	250.19	1.2607	6.27848997815084	10.0086342468637	61	0.151690172205454	0.151690172205454	8.81018464915072	1
62	320.66	237.73	1.2295	6.12679980594539	10.1603244190691	62	-0.0972372898752916	0.0972372898752916	8.90742193902601	1
63	317.62	233.56	1.2495	6.22403709582068	10.0630871291938	63	0.0262540682663293	0.0262540682663293	8.93367600729234	1
64	324.63	234.6	1.2441	6.19778302755435	10.0893411974602	64	-0.0072927967406482	0.0072927967406482	8.94096880403299	1
65	321.01	240.73	1.2456	6.205075824295	10.0820484007195	65	-0.0879997473371379	0.0879997473371379	9.02896855137013	1
66	322.72	237.1	1.2637	6.29307557163213	9.99404865338237	66	0.0952925440777861	0.0952925440777861	9.12426109544791	1
67	316.78	239.74	1.2441	6.19778302755435	10.0893411974602	67	0.0233369495700693	0.0233369495700693	9.14759804501798	1
68	317.62	239.77	1.2393	6.17444607798428	10.1126781470302	68	-0.116198561400974	0.116198561400974	9.26379660641896	1
69	324.05	244.55	1.2632	6.29064463938525	9.99647958562925	69	0.154607290901714	0.154607290901714	9.41840389732067	1
70	317.32	240.74	1.2314	6.13603734848354	10.151086876531	70	0.0709832216089605	0.0709832216089605	9.48938711892963	1
71	317.87	242.87	1.2168	6.06505412687458	10.2220700981399	71	-0.168706697933628	0.168706697933628	9.65809381686326	1
72	324.06	243.04	1.2515	6.23376082480821	10.0533634002063	72	0.130784154882265	0.130784154882265	9.78887797174552	1
73	358.49	231.56	1.2246	6.10297666992594	10.1841475550886	73	-0.00486186449376547	0.00486186449376547	9.79373983623929	1
74	357.94	230.59	1.2256	6.10783853441971	10.1792856905948	74	0.415689414216869	0.415689414216869	10.2094292504562	1
75	361.22	232.32	1.1401	5.69214912020284	10.5949751048117	75	-0.0121546612344119	0.0121546612344119	10.2215839116906	1
76	371.57	237.6	1.1426	5.70430378143725	10.5828204435773	76	-0.4438882282807	0.4438882282807	10.6654721399713	1
77	372.16	231.08	1.2339	6.14819200971795	10.1389322152966	77	0.700594673551468	0.700594673551468	11.3660668135227	1
78	379.37	232.5	1.0898	5.44759733616648	10.839526888848	78	-0.399159074938067	0.399159074938067	11.7652258884608	1
79	376.7	241.71	1.1719	5.84675641110455	10.44036781391	79	0.372905006671738	0.372905006671738	12.1381308951325	1
80	381.59	232.85	1.0952	5.47385140443281	10.8132728205817	80	-0.118629493647854	0.118629493647854	12.2567603887804	1
81	376.49	232.26	1.1196	5.59248089808066	10.6946433269338	81	-0.0952925440777843	0.0952925440777843	12.3520529328582	1
82	384.66	242.19	1.1392	5.68777344215845	10.5993507828561	82	0.206629240984991	0.206629240984991	12.5586821738432	1
83	392.64	244.75	1.0967	5.48114420117346	10.805980023841	83	-0.3014355986134	0.3014355986134	12.8601177724566	1
84	399.66	245.31	1.1587	5.78257979978686	10.5045444252276	84	-0.00923754253815368	0.00923754253815368	12.8693553149947	1
85	399.5	245.7	1.1606	5.79181734232501	10.4953068826895	85	0.265457801359544	0.265457801359544	13.1348131163543	1
86	401.9	247.74	1.106	5.52635954096547	10.760764684049	86	0.342275260361022	0.342275260361022	13.4770883767153	1
87	401.94	259.01	1.0356	5.18408428060444	11.1030399444101	87	-0.33984432811414	0.33984432811414	13.8169327048294	1
88	407.98	250.82	1.1055	5.52392860871858	10.7631956162959	88	0.109391951109703	0.109391951109703	13.9263246559391	1
89	409.38	251.24	1.083	5.41453665760888	10.8725875674056	89	-0.137590765173538	0.137590765173538	14.0639154211127	1
90	401.68	245.04	1.1113	5.55212742278242	10.7349968022321	90	0.368043142177974	0.368043142177974	14.4319585632906	1
91	409.79	240.82	1.0356	5.18408428060444	11.1030399444101	91	-0.180861359168039	0.180861359168039	14.6128199224587	1
92	410.81	238.11	1.0728	5.36494563977248	10.922178585242	92	0.287336191581483	0.287336191581483	14.9001561140402	1
93	420.48	245.38	1.0137	5.077609448191	11.2095147768235	93	-0.0116684747850329	0.0116684747850329	14.9118245888252	1
94	419.81	246.73	1.0161	5.08927792297604	11.1978463020385	94	-0.00486186449376547	0.00486186449376547	14.916686453319	1
95	419.59	244.73	1.0171	5.0941397874698	11.1929844375447	95	-0.054452882330164	0.054452882330164	14.9711393356491	1
96	417.02	238.62	1.0283	5.14859266979996	11.1385315552145	96	-0.173568562427393	0.173568562427393	15.1447078980765	1
97	418.71	237.58	1.064	5.32216123222736	10.9649629927871	97	0.0666075435645741	0.0666075435645741	15.2113154416411	1
98	424.12	232.85	1.0503	5.25555368866278	11.0315705363517	98	0.137590765173536	0.137590765173536	15.3489062068146	1
99	423.25	235.81	1.022	5.11796292348925	11.1691613015253	99	-0.00680661029127094	0.00680661029127094	15.3557128171059	1
100	447.59	247.57	1.0234	5.12476953378052	11.162354691234	100	0.00923754253815368	0.00923754253815368	15.3649503596441	1
101	448.15	241.24	1.0215	5.11553199124236	11.1715922337721	101	-0.0452153397920103	0.0452153397920103	15.4101656994361	1
102	440.87	249.85	1.0308	5.16074733103437	11.1263768939801	102	-0.0636904248683159	0.0636904248683159	15.4738561243044	1
103	410.69	231.41	1.0439	5.22443775590269	11.0626864691118	103	-0.154607290901712	0.154607290901712	15.6284634152061	1
104	400.11	240.07	1.0757	5.3790450468044	10.9080791782101	104	-0.0213922037725638	0.0213922037725638	15.6498556189787	1
105	407.43	240.28	1.0801	5.40043725057697	10.8866869744375	105	-0.118629493647854	0.118629493647854	15.7684851126265	1
106	390.76	234.06	1.1045	5.51906674422482	10.7680574807897	106	-0.253789326574509	0.253789326574509	16.022274439201	1
107	385.95	242.07	1.1567	5.77285607079933	10.5142681542152	107	0.132728900679773	0.132728900679773	16.1550033398808	1
108	384.3	241.63	1.1294	5.64012717011956	10.6469970548949	108	0.263513055562036	0.263513055562036	16.4185163954428	1
109	391.18	246.22	1.0752	5.37661411455752	10.910510110457	109	-0.330120599126612	0.330120599126612	16.7486369945694	1
110	373.28	245.75	1.1431	5.70673471368413	10.5803895113304	110	-0.579048061207356	0.579048061207356	17.3276850557768	1
111	362.98	238.04	1.2622	6.28578277489149	10.001341450123	111	0.0709832216089623	0.0709832216089623	17.3986682773858	1
112	361.6	239.21	1.2476	6.21479955328252	10.072324671732	112	0.097723476324667	0.097723476324667	17.4963917537104	1
113	350.09	241.21	1.2275	6.11707607695786	10.1700481480566	113	-0.0666075435645741	0.0666075435645741	17.562999297275	1
114	341.14	243.99	1.2412	6.18368362052243	10.1034406044921	114	0.1755133082249	0.1755133082249	17.7385126054999	1
115	348.12	238.42	1.2051	6.00817031229753	10.278953912717	115	-0.156552036699219	0.156552036699219	17.8950646421991	1
116	351.43	231.54	1.2373	6.16472234899675	10.1224018760178	116	0.244551784036357	0.244551784036357	18.1396164262355	1
117	346.25	230.05	1.187	5.92017056496039	10.3669536600541	117	0.0807069505964897	0.0807069505964897	18.220323376832	1
118	349.25	234.06	1.1704	5.8394636143639	10.4476606106506	118	-0.190098901706191	0.190098901706191	18.4104222785382	1
119	359.82	240.51	1.2095	6.0295625160701	10.2575617089444	119	0.168706697933628	0.168706697933628	18.5791289764718	1
120	372.65	237.18	1.1748	5.86085581813647	10.426268406878	120	-0.163844833439864	0.163844833439864	18.7429738099117	1
121	365	238.54	1.2085	6.02470065157633	10.2624235734382	121	0.0311159327600947	0.0311159327600947	18.7740897426718	1
122	358.12	234.41	1.2021	5.99358471881624	10.2935395061983	122	0.0923754253815261	0.0923754253815261	18.8664651680533	1
123	366.47	238.78	1.1831	5.90120929343471	10.3859149315798	123	0.360750345437328	0.360750345437328	19.2272155134906	1
124	382.35	233.06	1.1089	5.54045894799738	10.7466652770171	124	-0.374849752469245	0.374849752469245	19.6020652659599	1
125	374.69	237.84	1.186	5.91530870046663	10.3718155245479	125	0.23968991954259	0.23968991954259	19.8417551855024	1
126	387.12	239.67	1.1367	5.67561878092404	10.6115054440905	126	-0.0544528823301622	0.0544528823301622	19.8962080678326	1
127	388.05	257.08	1.1479	5.7300716632542	10.5570525617603	127	0.211004919029381	0.211004919029381	20.107212986862	1
128	395.02	261.55	1.1045	5.51906674422482	10.7680574807897	128	-0.23045237700444	0.23045237700444	20.3376653638664	1
129	393.92	263.31	1.1519	5.74951912122926	10.5376051037852	129	0.190098901706193	0.190098901706193	20.5277642655726	1
130	386.61	257.02	1.1128	5.55942021952307	10.7277040054914	130	-0.223159580263792	0.223159580263792	20.7509238458364	1
131	389.15	256.9	1.1587	5.78257979978686	10.5045444252276	131	-0.0617456790708086	0.0617456790708086	20.8126695249072	1
132	394.28	252.86	1.1714	5.84432547885767	10.4427987461568	132	0.246982716283238	0.246982716283238	21.0596522411905	1
133	396.96	245.94	1.1206	5.59734276257443	10.6897814624401	133	0.0403534752982431	0.0403534752982431	21.1000057164887	1
134	396.99	234.49	1.1123	5.55698928727618	10.7301349377383	134	-0.0520219500832795	0.0520219500832795	21.152027666572	1
135	397.71	234.82	1.123	5.60901123735946	10.678112987655	135	0.0972372898752916	0.0972372898752916	21.2492649564473	1
136	396.78	257.61	1.103	5.51177394748417	10.7753502775303	136	0.332065344924118	0.332065344924118	21.5813303013714	1
137	401.99	252.96	1.0347	5.17970860256006	11.1074156224544	137	-0.0447291533426348	0.0447291533426348	21.626059454714	1
138	402.05	255.05	1.0439	5.22443775590269	11.0626864691118	138	-0.0573700010264222	0.0573700010264222	21.6834294557404	1
139	402.02	250.56	1.0557	5.28180775692911	11.0053164680854	139	0.140021697420419	0.140021697420419	21.8234511531609	1
140	400.52	267.14	1.0269	5.14178605950869	11.1453381655058	140	0.0384087295007411	0.0384087295007411	21.8618598826616	1
141	424.43	279.15	1.019	5.10337733000795	11.1837468950065	141	-0.00486186449376547	0.00486186449376547	21.8667217471554	1
142	462.56	274.64	1.02	5.10823919450172	11.1788850305128	142	0	0	21.8667217471554	1
143	467	267.97	1.02	5.10823919450172	11.1788850305128	143	0.00486186449376547	0.00486186449376547	21.8715836116491	1
144	473.18	266.32	1.019	5.10337733000795	11.1837468950065	144	0.00194474579750548	0.00194474579750548	21.8735283574466	1
145	480.13	262.21	1.0186	5.10143258421045	11.1856916408041	145	-0.0189612715256828	0.0189612715256828	21.8924896289723	1
146	485.11	269.59	1.0225	5.12039385573613	11.1667303692784	146	0	0	21.8924896289723	1
147	470.36	271.59	1.0225	5.12039385573613	11.1667303692784	147	0.028685000513212	0.028685000513212	21.9211746294855	1
148	475.73	256.62	1.0166	5.09170885522292	11.1954153697916	148	-0.0262540682663293	0.0262540682663293	21.9474286977519	1
149	473.89	252.37	1.022	5.11796292348925	11.1691613015253	149	-0.00680661029127094	0.00680661029127094	21.9542353080431	1
150	469.17	253.32	1.0234	5.12476953378052	11.162354691234	150	0.0281988140638347	0.0281988140638347	21.982434122107	1
151	468.99	244.85	1.0176	5.09657071971668	11.1905535052978	151	-0.0116684747850346	0.0116684747850346	21.994102596892	1
152	492.8	237.59	1.02	5.10823919450172	11.1788850305128	152	-0.00729279674064642	0.00729279674064642	22.0013953936327	1
153	493.81	230.61	1.0215	5.11553199124236	11.1715922337721	153	0.0238231360194465	0.0238231360194465	22.0252185296521	1
154	485	234.67	1.0166	5.09170885522292	11.1954153697916	154	-0.0306297463107175	0.0306297463107175	22.0558482759628	1
155	491.01	239.84	1.0229	5.12233860153363	11.1647856234809	155	0.00680661029127094	0.00680661029127094	22.0626548862541	1
156	492.05	236.69	1.0215	5.11553199124236	11.1715922337721	156	0.00486186449376547	0.00486186449376547	22.0675167507479	1
157	490.93	243.61	1.0205	5.1106701267486	11.1764540982659	157	-0.028685000513212	0.028685000513212	22.0962017512611	1
158	479.17	248.1	1.0264	5.13935512726181	11.1477690977527	158	0.0311159327600929	0.0311159327600929	22.1273176840212	1
159	478.53	240.16	1.02	5.10823919450172	11.1788850305128	159	-0.0189612715256828	0.0189612715256828	22.1462789555468	1
160	474.54	241.22	1.0239	5.1272004660274	11.1599237589871	160	0.0140994070319191	0.0140994070319191	22.1603783625788	1
161	479.53	248.77	1.021	5.11310105899548	11.174023166019	161	-0.0072927967406482	0.0072927967406482	22.1676711593194	1
162	475.16	259.78	1.0225	5.12039385573613	11.1667303692784	162	0.0145855934812928	0.0145855934812928	22.1822567528007	1
163	484.39	255.59	1.0195	5.10580826225484	11.1813159627597	163	0.00243093224688451	0.00243093224688451	22.1846876850476	1
164	488.35	256.34	1.019	5.10337733000795	11.1837468950065	164	-0.00243093224688451	0.00243093224688451	22.1871186172945	1
165	485.85	254.02	1.0195	5.10580826225484	11.1813159627597	165	-0.0286850005132102	0.0286850005132102	22.2158036178077	1
166	479.92	252.3	1.0254	5.13449326276805	11.1526309622465	166	0.0121546612344119	0.0121546612344119	22.2279582790421	1
167	471	252.82	1.0229	5.12233860153363	11.1647856234809	167	0.00680661029127094	0.00680661029127094	22.2347648893334	1
168	487.5	255.99	1.0215	5.11553199124236	11.1715922337721	168	0.0140994070319174	0.0140994070319174	22.2488642963653	1
169	491.95	255.06	1.0186	5.10143258421045	11.1856916408041	169	-0.0165303392788001	0.0165303392788001	22.2653946356441	1
170	494.74	231.64	1.022	5.11796292348925	11.1691613015253	170	0.0121546612344101	0.0121546612344101	22.2775492968785	1
171	493.38	232.67	1.0195	5.10580826225484	11.1813159627597	171	-0.0145855934812928	0.0145855934812928	22.2921348903598	1
172	485.73	238.38	1.0225	5.12039385573613	11.1667303692784	172	0.0121546612344119	0.0121546612344119	22.3042895515942	1
173	477.52	235.03	1.02	5.10823919450172	11.1788850305128	173	0.00486186449376547	0.00486186449376547	22.309151416088	1
174	461.18	237.22	1.019	5.10337733000795	11.1837468950065	174	-0.0262540682663293	0.0262540682663293	22.3354054843543	1
175	470.02	243.95	1.0244	5.12963139827428	11.1574928267402	175	0.00729279674064642	0.00729279674064642	22.3426982810949	1
176	450.13	230.05	1.0229	5.12233860153363	11.1647856234809	176	-0.00486186449376547	0.00486186449376547	22.3475601455887	1
177	454.21	230.04	1.0239	5.1272004660274	11.1599237589871	177	0.00486186449376547	0.00486186449376547	22.3524220100825	1
178	438.59	238.34	1.0229	5.12233860153363	11.1647856234809	178	-0.0452153397920085	0.0452153397920085	22.3976373498745	1
179	436.78	243.09	1.0322	5.16755394132564	11.1195702836889	179	-0.0403534752982466	0.0403534752982466	22.4379908251727	1
180	440.35	246.06	1.0405	5.20790741662389	11.0792168083906	180	0.0923754253815261	0.0923754253815261	22.5303662505542	1
181	427.83	245.23	1.0215	5.11553199124236	11.1715922337721	181	0	0	22.5303662505542	1
182	432.38	238.87	1.0215	5.11553199124236	11.1715922337721	182	-0.00243093224688273	0.00243093224688273	22.5327971828011	1
183	429.62	233.77	1.022	5.11796292348925	11.1691613015253	183	0.0311159327600929	0.0311159327600929	22.5639131155612	1
184	428.85	240.46	1.0156	5.08684699072915	11.2002772342853	184	-0.0165303392787983	0.0165303392787983	22.58044345484	1
185	441.35	233.53	1.019	5.10337733000795	11.1837468950065	185	-0.00972372898752916	0.00972372898752916	22.5901671838276	1
186	441.42	233.91	1.021	5.11310105899548	11.174023166019	186	-0.0140994070319191	0.0140994070319191	22.6042665908595	1
187	462.71	238.8	1.0239	5.1272004660274	11.1599237589871	187	0.0189612715256828	0.0189612715256828	22.6232278623852	1
188	462.1	238.54	1.02	5.10823919450172	11.1788850305128	188	0.00243093224688096	0.00243093224688096	22.625658794632	1
189	455.02	239.78	1.0195	5.10580826225484	11.1813159627597	189	0	0	22.625658794632	1
190	463.66	247.55	1.0195	5.10580826225484	11.1813159627597	190	-0.0238231360194447	0.0238231360194447	22.6494819306515	1
191	467.7	241.56	1.0244	5.12963139827428	11.1574928267402	191	0.00486186449376369	0.00486186449376369	22.6543437951452	1
192	466.08	231.89	1.0234	5.12476953378052	11.162354691234	192	0.0140994070319191	0.0140994070319191	22.6684432021772	1
193	469.95	230.64	1.0205	5.1106701267486	11.1764540982659	193	-0.0140994070319191	0.0140994070319191	22.6825426092091	1
194	447.42	236.84	1.0234	5.12476953378052	11.162354691234	194	0.023336949570071	0.023336949570071	22.7058795587792	1
195	444.99	247.11	1.0186	5.10143258421045	11.1856916408041	195	-0.0116684747850346	0.0116684747850346	22.7175480335642	1
196	446.46	240.94	1.021	5.11310105899548	11.174023166019	196	-0.0379225430513639	0.0379225430513639	22.7554705766156	1
197	425.8	244.99	1.0288	5.15102360204684	11.1361006229677	197	0.0262540682663275	0.0262540682663275	22.7817246448819	1
198	421.9	245.27	1.0234	5.12476953378052	11.162354691234	198	0.00680661029127094	0.00680661029127094	22.7885312551731	1
199	420.01	235.46	1.022	5.11796292348925	11.1691613015253	199	0.00486186449376547	0.00486186449376547	22.7933931196669	1
200	415.91	241.8	1.021	5.11310105899548	11.174023166019	200	-0.0617456790708104	0.0617456790708104	22.8551387987377	1
201	414.74	243.26	1.0337	5.17484673806629	11.1122774869482	201	0	0	22.8551387987377	1
202	411.14	231.53	1.0337	5.17484673806629	11.1122774869482	202	0.0641766113176931	0.0641766113176931	22.9193154100554	1
203	415.16	232.3	1.0205	5.1106701267486	11.1764540982659	203	0	0	22.9193154100554	1
204	432.21	239.94	1.0205	5.1106701267486	11.1764540982659	204	-0.0116684747850364	0.0116684747850364	22.9309838848405	1
205	447.02	234.9	1.0229	5.12233860153363	11.1647856234809	205	0.0165303392787983	0.0165303392787983	22.9475142241193	1
206	471.95	233.92	1.0195	5.10580826225484	11.1813159627597	206	-0.0121546612344101	0.0121546612344101	22.9596688853537	1
207	484	238.43	1.022	5.11796292348925	11.1691613015253	207	0.0145855934812946	0.0145855934812946	22.974254478835	1
208	469.84	251.61	1.019	5.10337733000795	11.1837468950065	208	-0.00486186449376547	0.00486186449376547	22.9791163433287	1
209	472.44	250.65	1.02	5.10823919450172	11.1788850305128	209	-0.00729279674064642	0.00729279674064642	22.9864091400694	1
210	477.13	250.55	1.0215	5.11553199124236	11.1715922337721	210	-0.00243093224688273	0.00243093224688273	22.9888400723163	1
211	486.1	248.99	1.022	5.11796292348925	11.1691613015253	211	0.00972372898752916	0.00972372898752916	22.9985638013038	1
212	480.23	253.63	1.02	5.10823919450172	11.1788850305128	212	-0.00243093224688096	0.00243093224688096	23.0009947335507	1
213	488.73	266.71	1.0205	5.1106701267486	11.1764540982659	213	0.0092375425381519	0.0092375425381519	23.0102322760888	1
214	488.25	272.91	1.0186	5.10143258421045	11.1856916408041	214	-0.0140994070319174	0.0140994070319174	23.0243316831207	1
215	493.64	270.46	1.0215	5.11553199124236	11.1715922337721	215	0.00486186449376547	0.00486186449376547	23.0291935476145	1
216	490.36	267.07	1.0205	5.1106701267486	11.1764540982659	216	0.0092375425381519	0.0092375425381519	23.0384310901526	1
217	469.01	263.08	1.0186	5.10143258421045	11.1856916408041	217	-0.0165303392788001	0.0165303392788001	23.0549614294315	1
218	465.84	264.26	1.022	5.11796292348925	11.1691613015253	218	0.00972372898752916	0.00972372898752916	23.064685158419	1
219	468.72	251.75	1.02	5.10823919450172	11.1788850305128	219	0.00680661029127094	0.00680661029127094	23.0714917687102	1
220	468.14	249.2	1.0186	5.10143258421045	11.1856916408041	220	0.00486186449376369	0.00486186449376369	23.076353633204	1
221	469.03	242.72	1.0176	5.09657071971668	11.1905535052978	221	-0.0427844075451276	0.0427844075451276	23.1191380407491	1
222	462.63	248.09	1.0264	5.13935512726181	11.1477690977527	222	0.0335468650069739	0.0335468650069739	23.1526849057561	1
223	462.5	253.79	1.0195	5.10580826225484	11.1813159627597	223	-0.00972372898752738	0.00972372898752738	23.1624086347436	1
224	461.5	274.49	1.0215	5.11553199124236	11.1715922337721	224	0	0	23.1624086347436	1
225	457.18	266.07	1.0215	5.11553199124236	11.1715922337721	225	-0.0116684747850364	0.0116684747850364	23.1740771095287	1
226	450.21	262.22	1.0239	5.1272004660274	11.1599237589871	226	0.0213922037725638	0.0213922037725638	23.1954693133012	1
227	434.99	275.05	1.0195	5.10580826225484	11.1813159627597	227	0.0165303392788019	0.0165303392788019	23.21199965258	1
228	427.91	273.88	1.0161	5.08927792297604	11.1978463020385	228	-0.306297463107168	0.306297463107168	23.5182971156872	1
229	411.91	273.82	1.0791	5.3955753860832	10.8915488389313	229	-0.0330606785575984	0.0330606785575984	23.5513577942448	1
230	406.93	278.28	1.0859	5.4286360646408	10.8584881603737	230	0.184750850763052	0.184750850763052	23.7361086450079	1
231	411.94	275.92	1.0479	5.24388521387775	11.0432390111368	231	-0.0403534752982448	0.0403534752982448	23.7764621203061	1
232	411.49	275.28	1.0562	5.28423868917599	11.0028855358385	232	0.138076951622912	0.138076951622912	23.914539071929	1
233	416.53	260.35	1.0278	5.14616173755308	11.1409624874614	233	0.0281988140638347	0.0281988140638347	23.9427378859929	1
234	417.47	253.95	1.022	5.11796292348925	11.1691613015253	234	-0.137590765173536	0.137590765173536	24.0803286511664	1
235	414.03	256.35	1.0503	5.25555368866278	11.0315705363517	235	-0.0568838145770449	0.0568838145770449	24.1372124657434	1
236	408.51	259.6	1.062	5.31243750323983	10.9746867217747	236	0.20176737649123	0.20176737649123	24.3389798422347	1
237	404.12	265.66	1.0205	5.1106701267486	11.1764540982659	237	-0.54841831489664	0.54841831489664	24.8873981571313	1
238	377.55	246.51	1.1333	5.65908844164524	10.6280357833693	238	0.1424526296673	0.1424526296673	25.0298507867986	1
239	376.95	254.39	1.104	5.51663581197794	10.7704884130366	239	-0.405965685229337	0.405965685229337	25.4358164720279	1
240	373.07	250.65	1.1875	5.92260149720728	10.3645227278072	240	0.4438882282807	0.4438882282807	25.8797047003086	1
241	378.08	232.33	1.0962	5.47871326892657	10.8084109560879	241	-0.196905511997464	0.196905511997464	26.0766102123061	1
242	369.32	255.66	1.1367	5.67561878092404	10.6115054440905	242	-0.0690384758114551	0.0690384758114551	26.1456486881176	1
243	369.79	246.58	1.1509	5.74465725673549	10.542466968279	243	-0.151690172205454	0.151690172205454	26.297338860323	1
244	376.51	243.11	1.1821	5.89634742894095	10.3907767960736	244	0.429302634799408	0.429302634799408	26.7266414951224	1
245	378.28	234.81	1.0938	5.46704479414154	10.820079430873	245	-0.0568838145770449	0.0568838145770449	26.7835253096995	1
246	379.32	236.86	1.1055	5.52392860871858	10.7631956162959	246	-0.215866783523143	0.215866783523143	26.9993920932226	1
247	386.36	231.42	1.1499	5.73979539224173	10.5473288327728	247	0.154121104452333	0.154121104452333	27.1535131976749	1
248	395.97	243.04	1.1182	5.58567428778939	10.7014499372251	248	0.0452153397920121	0.0452153397920121	27.198728537467	1
249	393.81	248.91	1.1089	5.54045894799738	10.7466652770171	249	0.00972372898752738	0.00972372898752738	27.2084522664545	1
250	405.33	256.85	1.1069	5.53073521900985	10.7563890060046	250	0.170651443731135	0.170651443731135	27.3791037101856	1
251	408.12	257.49	1.0718	5.36008377527872	10.9270404497358	251	0.270805852302686	0.270805852302686	27.6499095624883	1
252	420.44	247.6	1.0161	5.08927792297604	11.1978463020385	252	-0.284905259334604	0.284905259334604	27.9348148218229	1
253	408.64	245.2	1.0747	5.37418318231064	10.9129410427039	253	-0.0831378828433724	0.0831378828433724	28.0179527046663	1
254	414.74	246.97	1.0918	5.45732106515401	10.8298031598605	254	0.263513055562038	0.263513055562038	28.2814657602283	1
255	417.81	251.07	1.0376	5.19380800959197	11.0933162154225	255	-0.177944240471781	0.177944240471781	28.4594100007001	1
256	412.58	255.2	1.0742	5.37175225006375	10.9153719749507	256	0.102099154369053	0.102099154369053	28.5615091550692	1
257	413.59	241.69	1.0532	5.2696530956947	11.0174711293198	257	-0.133215087129148	0.133215087129148	28.6947242421983	1
258	401.3	240.15	1.0806	5.40286818282385	10.8842560421907	258	-0.299004666366518	0.299004666366518	28.9937289085648	1
259	400.08	246.72	1.1421	5.70187284919037	10.5852513758241	259	0.0855688150902552	0.0855688150902552	29.0792977236551	1
260	392.19	243.61	1.1245	5.61630403410011	10.6708201909144	260	0.132728900679773	0.132728900679773	29.2120266243348	1
261	386.53	246.7	1.0972	5.48357513342034	10.8035490915942	261	-0.0807069505964915	0.0807069505964915	29.2927335749313	1
262	384.26	246.17	1.1138	5.56428208401683	10.7228421409977	262	0.0855688150902552	0.0855688150902552	29.3783023900216	1
263	382.38	268.41	1.0962	5.47871326892657	10.8084109560879	263	-0.0452153397920103	0.0452153397920103	29.4235177298136	1
264	382.43	277.69	1.1055	5.52392860871858	10.7631956162959	264	0.254275513023885	0.254275513023885	29.6777932428375	1
265	397.87	275.49	1.0532	5.2696530956947	11.0174711293198	265	-0.216352969972521	0.216352969972521	29.89414621281	1
266	396.43	279.34	1.0977	5.48600606566722	10.8011181593473	266	-0.102099154369055	0.102099154369055	29.9962453671791	1
267	389.99	267.89	1.1187	5.58810522003628	10.6990190049782	267	-0.218297715770028	0.218297715770028	30.2145430829491	1
268	396.06	265.21	1.1636	5.8064029358063	10.4807212892082	268	0.0739003403052205	0.0739003403052205	30.2884434232543	1
269	393.1	270.12	1.1484	5.73250259550108	10.5546216295134	269	0.27275059810019	0.27275059810019	30.5611940213545	1
270	386.85	275.26	1.0923	5.45975199740089	10.8273722276136	270	-0.196905511997464	0.196905511997464	30.758099533352	1
271	384.08	262.72	1.1328	5.65665750939836	10.6304667156161	271	-0.0690384758114551	0.0690384758114551	30.8271380091634	1
272	392.64	269.65	1.147	5.72569598520981	10.5614282398047	272	0.520219500832804	0.520219500832804	31.3473575099962	1
273	408.36	275.05	1.04	5.20547648437701	11.0816477406375	273	-0.166275765686745	0.166275765686745	31.513633275683	1
274	414.1	278.89	1.0742	5.37175225006375	10.9153719749507	274	0.104530086615936	0.104530086615936	31.6181633622989	1
275	415.28	276.86	1.0527	5.26722216344782	11.0199020615667	275	0.00437567804438821	0.00437567804438821	31.6225390403433	1
276	420.84	269.34	1.0518	5.26284648540343	11.0242777396111	276	0.161413901192983	0.161413901192983	31.7839529415363	1
277	424.55	271.49	1.0186	5.10143258421045	11.1856916408041	277	-0.0140994070319174	0.0140994070319174	31.7980523485682	1
278	422.48	279	1.0215	5.11553199124236	11.1715922337721	278	0.0189612715256811	0.0189612715256811	31.8170136200939	1
279	422.67	265.31	1.0176	5.09657071971668	11.1905535052978	279	-0.204198308738111	0.204198308738111	32.021211928832	1
280	413.62	264.68	1.0596	5.30076902845479	10.9863551965597	280	0.0311159327600929	0.0311159327600929	32.0523278615921	1
281	421.06	258.69	1.0532	5.2696530956947	11.0174711293198	281	-0.050077204285774	0.050077204285774	32.1024050658779	1
282	405.47	252.84	1.0635	5.31973029998047	10.967393925034	282	0.0641766113176914	0.0641766113176914	32.1665816771955	1
283	404.15	255.12	1.0503	5.25555368866278	11.0315705363517	283	-0.0165303392787983	0.0165303392787983	32.1831120164743	1
284	412.93	270.3	1.0537	5.27208402794158	11.0150401970729	284	-0.223159580263793	0.223159580263793	32.4062715967381	1
285	409.94	269.98	1.0996	5.49524360820537	10.7918806168091	285	0.27275059810019	0.27275059810019	32.6790221948383	1
286	408.14	266.2	1.0435	5.22249301010518	11.0646312149093	286	0.111822883356586	0.111822883356586	32.7908450781949	1
287	420.98	266.4	1.0205	5.1106701267486	11.1764540982659	287	-0.135159832926655	0.135159832926655	32.9260049111216	1
288	414.82	275.54	1.0483	5.24582995967525	11.0412942653392	288	0.132728900679773	0.132728900679773	33.0587338118013	1
289	423.37	278.35	1.021	5.11310105899548	11.174023166019	289	-0.00243093224688273	0.00243093224688273	33.0611647440482	1
290	430.05	267.53	1.0215	5.11553199124236	11.1715922337721	290	0.00729279674064642	0.00729279674064642	33.0684575407889	1
291	424.91	275.65	1.02	5.10823919450172	11.1788850305128	291	-0.123491358141621	0.123491358141621	33.1919488989305	1
292	427.99	270.11	1.0454	5.23173055264334	11.0553936723712	292	0.0403534752982466	0.0403534752982466	33.2323023742287	1
293	428.29	269.87	1.0371	5.19137707734509	11.0957471476694	293	0.00729279674064642	0.00729279674064642	33.2395951709694	1
294	424.95	249.33	1.0356	5.18408428060444	11.1030399444101	294	0.0850826286408797	0.0850826286408797	33.3246777996103	1
295	425.8	249.97	1.0181	5.09900165196356	11.1881225730509	295	-0.0140994070319156	0.0140994070319156	33.3387772066422	1
296	428.32	247.26	1.021	5.11310105899548	11.174023166019	296	-0.00923754253815368	0.00923754253815368	33.3480147491803	1
297	428.27	252.51	1.0229	5.12233860153363	11.1647856234809	297	-0.00243093224688273	0.00243093224688273	33.3504456814272	1
298	439.64	241.53	1.0234	5.12476953378052	11.162354691234	298	0.0140994070319191	0.0140994070319191	33.3645450884591	1
299	443.46	241.54	1.0205	5.1106701267486	11.1764540982659	299	-0.0072927967406482	0.0072927967406482	33.3718378851998	1
300	430.08	252.1	1.022	5.11796292348925	11.1691613015253	300	0	0	33.3718378851998	1
301	438.02	253.57	1.022	5.11796292348925	11.1691613015253	301	-0.0238231360194465	0.0238231360194465	33.3956610212192	1
302	423.89	240.77	1.0269	5.14178605950869	11.1453381655058	302	0.0403534752982466	0.0403534752982466	33.4360144965175	1
303	434.01	259.02	1.0186	5.10143258421045	11.1856916408041	303	-0.0140994070319174	0.0140994070319174	33.4501139035494	1
304	434.11	258.56	1.0215	5.11553199124236	11.1715922337721	304	-0.00243093224688273	0.00243093224688273	33.4525448357963	1
305	434.27	255.03	1.022	5.11796292348925	11.1691613015253	305	0.0145855934812946	0.0145855934812946	33.4671304292776	1
306	439.49	253.77	1.019	5.10337733000795	11.1837468950065	306	-0.0121546612344119	0.0121546612344119	33.479285090512	1
307	429.76	258.58	1.0215	5.11553199124236	11.1715922337721	307	-0.0116684747850364	0.0116684747850364	33.490953565297	1
308	436.93	266.39	1.0239	5.1272004660274	11.1599237589871	308	0.00243093224688273	0.00243093224688273	33.4933844975439	1
309	442.37	269.61	1.0234	5.12476953378052	11.162354691234	309	0.0140994070319191	0.0140994070319191	33.5074839045758	1
310	444.8	274.88	1.0205	5.1106701267486	11.1764540982659	310	0.00729279674064642	0.00729279674064642	33.5147767013165	1
311	435.34	266.7	1.019	5.10337733000795	11.1837468950065	311	-0.00486186449376547	0.00486186449376547	33.5196385658102	1
312	438.93	258.21	1.02	5.10823919450172	11.1788850305128	312	-0.0121546612344119	0.0121546612344119	33.5317932270446	1
313	444.28	257.76	1.0225	5.12039385573613	11.1667303692784	313	0.0072927967406482	0.0072927967406482	33.5390860237853	1
314	449.57	260.28	1.021	5.11310105899548	11.174023166019	314	0.00972372898752916	0.00972372898752916	33.5488097527728	1
315	449.08	256.88	1.019	5.10337733000795	11.1837468950065	315	0.00194474579750548	0.00194474579750548	33.5507544985703	1
316	445.9	257.02	1.0186	5.10143258421045	11.1856916408041	316	-0.023336949570071	0.023336949570071	33.5740914481404	1
317	447.3	257.46	1.0234	5.12476953378052	11.162354691234	317	0.00923754253815368	0.00923754253815368	33.5833289906786	1
318	445.41	257.56	1.0215	5.11553199124236	11.1715922337721	318	0.00486186449376547	0.00486186449376547	33.5881908551723	1
319	446.93	259.58	1.0205	5.1106701267486	11.1764540982659	319	-0.0165303392788019	0.0165303392788019	33.6047211944511	1
320	456.06	255.52	1.0239	5.1272004660274	11.1599237589871	320	0.0140994070319191	0.0140994070319191	33.618820601483	1
321	455.98	256.73	1.021	5.11310105899548	11.174023166019	321	-0.0213922037725656	0.0213922037725656	33.6402128052556	1
322	452.87	256.32	1.0254	5.13449326276805	11.1526309622465	322	0.00486186449376547	0.00486186449376547	33.6450746697494	1
323	455.51	248.9	1.0244	5.12963139827428	11.1574928267402	323	0.0165303392788001	0.0165303392788001	33.6616050090282	1
324	454.7	242.8	1.021	5.11310105899548	11.174023166019	324	0.00243093224688273	0.00243093224688273	33.6640359412751	1
325	457.07	245.65	1.0205	5.1106701267486	11.1764540982659	325	-0.0165303392788019	0.0165303392788019	33.6805662805539	1
326	456.79	254.94	1.0239	5.1272004660274	11.1599237589871	326	-0.00972372898752738	0.00972372898752738	33.6902900095414	1
327	450.97	252.38	1.0259	5.13692419501493	11.1502000299996	327	0.050077204285774	0.050077204285774	33.7403672138272	1
328	452.24	266.64	1.0156	5.08684699072915	11.2002772342853	328	-0.0262540682663275	0.0262540682663275	33.7666212820935	1
329	448.21	259.62	1.021	5.11310105899548	11.174023166019	329	-0.00243093224688273	0.00243093224688273	33.7690522143404	1
330	439.71	263.8	1.0215	5.11553199124236	11.1715922337721	330	-0.00923754253815368	0.00923754253815368	33.7782897568785	1
331	440.31	263.63	1.0234	5.12476953378052	11.162354691234	331	0.0330606785576002	0.0330606785576002	33.8113504354361	1
332	436.68	266.05	1.0166	5.09170885522292	11.1954153697916	332	-0.0116684747850346	0.0116684747850346	33.8230189102212	1
333	435.79	272.69	1.019	5.10337733000795	11.1837468950065	333	-0.0145855934812946	0.0145855934812946	33.8376045037025	1
334	426.02	276.75	1.022	5.11796292348925	11.1691613015253	334	0.0145855934812946	0.0145855934812946	33.8521900971837	1
335	432.03	267.89	1.019	5.10337733000795	11.1837468950065	335	-0.0189612715256828	0.0189612715256828	33.8711513687094	1
336	440.61	276.28	1.0229	5.12233860153363	11.1647856234809	336	0.00680661029127094	0.00680661029127094	33.8779579790007	1
337	434.91	274.73	1.0215	5.11553199124236	11.1715922337721	337	-0.00486186449376547	0.00486186449376547	33.8828198434945	1
338	435.09	269.8	1.0225	5.12039385573613	11.1667303692784	338	-0.0116684747850329	0.0116684747850329	33.8944883182795	1
339	433.92	268.84	1.0249	5.13206233052116	11.1550618944933	339	-0.00243093224688451	0.00243093224688451	33.8969192505264	1
340	437.82	260.01	1.0254	5.13449326276805	11.1526309622465	340	0.0121546612344119	0.0121546612344119	33.9090739117608	1
341	445.94	261.14	1.0229	5.12233860153363	11.1647856234809	341	0.0165303392787983	0.0165303392787983	33.9256042510396	1
342	443.08	269.83	1.0195	5.10580826225484	11.1813159627597	342	-0.0238231360194447	0.0238231360194447	33.949427387059	1
343	460.77	273.99	1.0244	5.12963139827428	11.1574928267402	343	0.0238231360194447	0.0238231360194447	33.9732505230785	1
344	453.61	273.18	1.0195	5.10580826225484	11.1813159627597	344	-0.0165303392787983	0.0165303392787983	33.9897808623573	1
345	461.26	277.36	1.0229	5.12233860153363	11.1647856234809	345	0.00194474579750548	0.00194474579750548	33.9917256081548	1
346	446.03	275.96	1.0225	5.12039385573613	11.1667303692784	346	0.0170165257281774	0.0170165257281774	34.008742133883	1
347	442.75	277.12	1.019	5.10337733000795	11.1837468950065	347	0.0116684747850346	0.0116684747850346	34.020410608668	1
348	442.88	274.06	1.0166	5.09170885522292	11.1954153697916	348	-0.028685000513212	0.028685000513212	34.0490956091812	1
349	459.33	273.4	1.0225	5.12039385573613	11.1667303692784	349	0.0213922037725638	0.0213922037725638	34.0704878129538	1
350	458.37	267.64	1.0181	5.09900165196356	11.1881225730509	350	0	0	34.0704878129538	1
351	459.28	267.94	1.0181	5.09900165196356	11.1881225730509	351	0.0170165257281774	0.0170165257281774	34.087504338682	1
352	459.48	247	1.0146	5.08198512623539	11.2051390987791	352	-0.0194474579750583	0.0194474579750583	34.106951796657	1
353	454.64	240.65	1.0186	5.10143258421045	11.1856916408041	353	-0.00437567804438999	0.00437567804438999	34.1113274747014	1
354	452.63	235.08	1.0195	5.10580826225484	11.1813159627597	354	-0.0213922037725638	0.0213922037725638	34.132719678474	1
355	462.42	232.47	1.0239	5.1272004660274	11.1599237589871	355	0.00243093224688273	0.00243093224688273	34.1351506107208	1
356	470.79	231.04	1.0234	5.12476953378052	11.162354691234	356	0.0306297463107175	0.0306297463107175	34.1657803570316	1
357	486.56	232.18	1.0171	5.0941397874698	11.1929844375447	357	-0.0403534752982466	0.0403534752982466	34.2061338323298	1
358	485.36	237	1.0254	5.13449326276805	11.1526309622465	358	0.0238231360194483	0.0238231360194483	34.2299569683493	1
359	486.46	238.11	1.0205	5.1106701267486	11.1764540982659	359	0.00486186449376191	0.00486186449376191	34.234818832843	1
360	490.44	243.38	1.0195	5.10580826225484	11.1813159627597	360	-0.0121546612344101	0.0121546612344101	34.2469734940774	1
361	488.41	246.02	1.022	5.11796292348925	11.1691613015253	361	0.00486186449376547	0.00486186449376547	34.2518353585712	1
362	494.47	249.09	1.021	5.11310105899548	11.174023166019	362	0.00729279674064465	0.00729279674064465	34.2591281553118	1
363	474.83	256.82	1.0195	5.10580826225484	11.1813159627597	363	-0.00972372898752738	0.00972372898752738	34.2688518842994	1
364	468.92	254.01	1.0215	5.11553199124236	11.1715922337721	364	-0.0116684747850364	0.0116684747850364	34.2805203590844	1
365	477.96	252.51	1.0239	5.1272004660274	11.1599237589871	365	0.00243093224688273	0.00243093224688273	34.2829512913313	1
366	474.58	250.95	1.0234	5.12476953378052	11.162354691234	366	0.00680661029127094	0.00680661029127094	34.2897579016226	1
367	465.29	257.3	1.022	5.11796292348925	11.1691613015253	367	-0.00923754253815368	0.00923754253815368	34.2989954441607	1
368	461.76	265.5	1.0239	5.1272004660274	11.1599237589871	368	0.0116684747850364	0.0116684747850364	34.3106639189457	1
369	464.57	275.51	1.0215	5.11553199124236	11.1715922337721	369	-0.0165303392787983	0.0165303392787983	34.3271942582245	1
370	462.01	279.64	1.0249	5.13206233052116	11.1550618944933	370	0.0330606785575966	0.0330606785575966	34.3602549367821	1
371	469.44	264.03	1.0181	5.09900165196356	11.1881225730509	371	-0.0189612715256811	0.0189612715256811	34.3792162083078	1
372	484.6	267.64	1.022	5.11796292348925	11.1691613015253	372	-0.00243093224688273	0.00243093224688273	34.3816471405547	1
373	486.62	263.56	1.0225	5.12039385573613	11.1667303692784	373	-0.00680661029127094	0.00680661029127094	34.388453750846	1
374	479.41	258.62	1.0239	5.1272004660274	11.1599237589871	374	0.0238231360194483	0.0238231360194483	34.4122768868654	1
375	472.71	267.73	1.019	5.10337733000795	11.1837468950065	375	0.00437567804438643	0.00437567804438643	34.4166525649098	1
376	467.64	272.87	1.0181	5.09900165196356	11.1881225730509	376	-0.0092375425381519	0.0092375425381519	34.425890107448	1
377	489.33	260.75	1.02	5.10823919450172	11.1788850305128	377	-0.00486186449376369	0.00486186449376369	34.4307519719417	1
378	490.74	249.2	1.021	5.11310105899548	11.174023166019	378	-0.00243093224688273	0.00243093224688273	34.4331829041886	1
379	485.44	251.55	1.0215	5.11553199124236	11.1715922337721	379	-0.00680661029127094	0.00680661029127094	34.4399895144799	1
380	486.55	269.63	1.0229	5.12233860153363	11.1647856234809	380	0.0140994070319174	0.0140994070319174	34.4540889215118	1
381	493.63	271.57	1.02	5.10823919450172	11.1788850305128	381	-0.00243093224688096	0.00243093224688096	34.4565198537587	1
382	494.36	268.71	1.0205	5.1106701267486	11.1764540982659	382	-0.0189612715256828	0.0189612715256828	34.4754811252844	1
383	492.52	277.21	1.0244	5.12963139827428	11.1574928267402	383	0.0140994070319174	0.0140994070319174	34.4895805323163	1
384	483.33	274.71	1.0215	5.11553199124236	11.1715922337721	384	0.0140994070319174	0.0140994070319174	34.5036799393482	1
385	477.76	274.78	1.0186	5.10143258421045	11.1856916408041	385	-0.0165303392788001	0.0165303392788001	34.520210278627	1
386	478.25	279.73	1.022	5.11796292348925	11.1691613015253	386	0.0311159327600929	0.0311159327600929	34.5513262113871	1
387	480.22	275.68	1.0156	5.08684699072915	11.2002772342853	387	-0.0262540682663275	0.0262540682663275	34.5775802796534	1
388	466.67	277.88	1.021	5.11310105899548	11.174023166019	388	0	0	34.5775802796534	1
389	473.4	275.05	1.021	5.11310105899548	11.174023166019	389	-0.0116684747850364	0.0116684747850364	34.5892487544385	1
390	466.88	279.52	1.0234	5.12476953378052	11.162354691234	390	0.0189612715256811	0.0189612715256811	34.6082100259641	1
391	458.11	266.68	1.0195	5.10580826225484	11.1813159627597	391	-0.00972372898752738	0.00972372898752738	34.6179337549517	1
392	449.9	275.3	1.0215	5.11553199124236	11.1715922337721	392	-0.00680661029127094	0.00680661029127094	34.6247403652429	1
393	443.5	276.95	1.0229	5.12233860153363	11.1647856234809	393	0.00437567804438821	0.00437567804438821	34.6291160432873	1
394	429.95	275.38	1.022	5.11796292348925	11.1691613015253	394	-0.00243093224688273	0.00243093224688273	34.6315469755342	1
395	419.53	263.29	1.0225	5.12039385573613	11.1667303692784	395	-0.62912526549313	0.62912526549313	35.2606722410273	1
396	392.67	277.84	1.1519	5.74951912122926	10.5376051037852	396	-0.0617456790708104	0.0617456790708104	35.3224179200981	1
397	391.99	278.19	1.1646	5.81126480030007	10.4758594247144	397	0.579534247656731	0.579534247656731	35.9019521677549	1
398	399.19	275.63	1.0454	5.23173055264334	11.0553936723712	398	-0.325258734632847	0.325258734632847	36.2272109023877	1
399	390.71	275.16	1.1123	5.55698928727618	10.7301349377383	399	-0.225590512510673	0.225590512510673	36.4528014148984	1
400	394.57	267.64	1.1587	5.78257979978686	10.5045444252276	400	0.510495771845276	0.510495771845276	36.9632971867437	1
401	403.72	259.71	1.0537	5.27208402794158	11.0150401970729	401	-0.073414153855845	0.073414153855845	37.0367113405995	1
402	408.94	260.29	1.0688	5.34549818179743	10.9416260432171	402	0.0709832216089623	0.0709832216089623	37.1076945622085	1
403	414.26	251.9	1.0542	5.27451496018846	11.012609264826	403	0.104530086615936	0.104530086615936	37.2122246488244	1
404	414.91	255.34	1.0327	5.16998487357253	11.117139351442	404	-0.268374920055802	0.268374920055802	37.4805995688802	1
405	408.74	252.6	1.0879	5.43835979362833	10.8487644313862	405	0.313590259847812	0.313590259847812	37.794189828728	1
406	415.34	261.44	1.0234	5.12476953378052	11.162354691234	406	0.00437567804438821	0.00437567804438821	37.7985655067724	1
407	426.86	274.41	1.0225	5.12039385573613	11.1667303692784	407	-0.0568838145770449	0.0568838145770449	37.8554493213495	1
408	426.77	266.3	1.0342	5.17727767031317	11.1098465547013	408	0.0568838145770449	0.0568838145770449	37.9123331359265	1
409	417.08	268.67	1.0225	5.12039385573613	11.1667303692784	409	0.00486186449376547	0.00486186449376547	37.9171950004203	1
410	405.83	267.37	1.0215	5.11553199124236	11.1715922337721	410	-0.503202975104628	0.503202975104628	38.4203979755249	1
411	391.14	266.68	1.125	5.61873496634699	10.6683892586675	411	-0.275181530347073	0.275181530347073	38.695579505872	1
412	383.29	272.03	1.1816	5.89391649669407	10.3932077283204	412	0.22753525830818	0.22753525830818	38.9231147641802	1
413	374.94	275.85	1.1348	5.66638123838589	10.6207429866286	413	-0.0520219500832795	0.0520219500832795	38.9751367142634	1
414	377.31	265.89	1.1455	5.71840318846917	10.5687210365453	414	-0.0403534752982466	0.0403534752982466	39.0154901895617	1
415	371.02	247.31	1.1538	5.75875666376741	10.5283675612471	415	-0.413258481969985	0.413258481969985	39.4287486715317	1
416	357.38	260.16	1.2388	6.1720151457374	10.1151090792771	416	0.0739003403052205	0.0739003403052205	39.5026490118369	1
417	361.54	262.65	1.2236	6.09811480543218	10.1890094195823	417	0.348595684202916	0.348595684202916	39.8512446960398	1
418	363.78	269.17	1.1519	5.74951912122926	10.5376051037852	418	-0.161413901192983	0.161413901192983	40.0126585972328	1
419	374.18	272.3	1.1851	5.91093302242224	10.3761912025923	419	0.413258481969986	0.413258481969986	40.4259170792028	1
420	390.23	277.85	1.1001	5.49767454045226	10.7894496845622	420	-0.128353222635385	0.128353222635385	40.5542703018382	1
421	373.53	275.09	1.1265	5.62602776308764	10.6610964619269	421	-0.619401536505601	0.619401536505601	41.1736718383438	1
422	339.31	273.41	1.2539	6.24542929959324	10.0416949254213	422	0.277612462593954	0.277612462593954	41.4512843009377	1
423	335.36	274.66	1.1968	5.96781683699929	10.3193073880152	423	-0.524595178877192	0.524595178877192	41.9758794798149	1
424	332.85	271.62	1.3047	6.49241201587648	9.79471220913802	424	0.185237037212428	0.185237037212428	42.1611165170273	1
425	324.47	255.32	1.2666	6.30717497866405	9.97994924635045	425	-0.0879997473371361	0.0879997473371361	42.2491162643645	1
426	327.18	256.96	1.2847	6.39517472600119	9.89194949901331	426	0.173568562427391	0.173568562427391	42.4226848267919	1
427	321.33	257.24	1.249	6.22160616357379	10.0655180614407	427	-0.0311159327600912	0.0311159327600912	42.4538007595519	1
428	323.08	262.84	1.2554	6.25272209633389	10.0344021286806	428	0.0593147468239259	0.0593147468239259	42.5131155063759	1
429	330.58	261.08	1.2432	6.19340734950996	10.0937168755045	429	-0.0092375425381519	0.0092375425381519	42.522353048914	1
430	348.17	274.92	1.2451	6.20264489204811	10.0844793329664	430	0.0831378828433742	0.0831378828433742	42.6054909317574	1
431	341.66	264.61	1.228	6.11950700920474	10.1676172158098	431	-0.190098901706193	0.190098901706193	42.7955898334636	1
432	340.11	268.54	1.2671	6.30960591091093	9.97751831410357	432	0.0996682221221725	0.0996682221221725	42.8952580555858	1
433	335.65	260.27	1.2466	6.20993768878876	10.0771865362257	433	-0.0948063576284088	0.0948063576284088	42.9900644132142	1
434	341.08	274.61	1.2661	6.30474404641717	9.98238017859733	434	0.0782760183496105	0.0782760183496105	43.0683404315638	1
435	337.92	271.73	1.25	6.22646802806756	10.0606561969469	435	-0.113767629154092	0.113767629154092	43.1821080607179	1
436	323.93	275.8	1.2734	6.34023565722165	9.94688856779285	436	-0.130784154882265	0.130784154882265	43.3128922156001	1
437	316.39	263.93	1.3003	6.47101981210391	9.81610441291059	437	-0.0593147468239277	0.0593147468239277	43.3722069624241	1
438	318.53	261.77	1.3125	6.53033455892784	9.75678966608666	438	0.1755133082249	0.1755133082249	43.547720270649	1
439	334.37	270.76	1.2764	6.35482125070294	9.93230297431156	439	0.254275513023885	0.254275513023885	43.8019957836729	1
440	327.69	270.21	1.2241	6.10054573767906	10.1865784873354	440	-0.0807069505964915	0.0807069505964915	43.8827027342693	1
441	329.15	261.28	1.2407	6.18125268827555	10.105871536739	441	-0.0145855934812928	0.0145855934812928	43.8972883277506	1
442	327.92	260.43	1.2437	6.19583828175684	10.0912859432577	442	0.097723476324667	0.097723476324667	43.9950118040753	1
443	326.25	260.63	1.2236	6.09811480543218	10.1890094195823	443	-0.220728648016909	0.220728648016909	44.2157404520922	1
444	317.57	267.76	1.269	6.31884345344908	9.96828077156542	444	0.104043900166559	0.104043900166559	44.3197843522588	1
445	323.72	256.73	1.2476	6.21479955328252	10.072324671732	445	-0.0471600855895158	0.0471600855895158	44.3669444378483	1
446	337.47	254.47	1.2573	6.26195963887204	10.0251645861425	446	0.228021444757557	0.228021444757557	44.5949658826058	1
447	338.61	266.36	1.2104	6.03393819411448	10.2531860309	447	0.116198561400971	0.116198561400971	44.7111644440068	1
448	353.08	271.4	1.1865	5.91773963271351	10.369384592301	448	0.232397122801945	0.232397122801945	44.9435615668088	1
449	361.14	271.82	1.1387	5.68534250991157	10.6017817151029	449	0.0262540682663293	0.0262540682663293	44.9698156350751	1
450	365.7	279.58	1.1333	5.65908844164524	10.6280357833693	450	0.0690384758114568	0.0690384758114568	45.0388541108865	1
451	367.95	275.94	1.1191	5.59004996583378	10.6970742591807	451	-0.187667969459312	0.187667969459312	45.2265220803459	1
452	362.56	273.98	1.1577	5.77771793529309	10.5094062897214	452	-0.0286850005132102	0.0286850005132102	45.2552070808591	1
453	356.02	269.1	1.1636	5.8064029358063	10.4807212892082	453	0.239689919542592	0.239689919542592	45.4948970004017	1
454	383.86	257.63	1.1143	5.56671301626371	10.7204112087508	454	-0.1589829689461	0.1589829689461	45.6538799693478	1
455	383.64	258.82	1.147	5.72569598520981	10.5614282398047	455	-0.0899444931346434	0.0899444931346434	45.7438244624824	1
456	377.95	258.17	1.1655	5.81564047834446	10.47148374667	456	-0.265943987808921	0.265943987808921	46.0097684502913	1
457	362.17	263.52	1.2202	6.08158446615338	10.2055397588611	457	-0.0476462720388913	0.0476462720388913	46.0574147223302	1
458	355.91	260.11	1.23	6.12923073819227	10.1578934868222	458	0.591202722441766	0.591202722441766	46.648617444772	1
459	386.01	257.07	1.1084	5.5380280157505	10.749096209264	459	-0.0452153397920085	0.0452153397920085	46.693832784564	1
460	385.49	261.46	1.1177	5.58324335554251	10.703880869472	460	0.0427844075451276	0.0427844075451276	46.7366171921091	1
461	377.81	268.23	1.1089	5.54045894799738	10.7466652770171	461	0.0690384758114551	0.0690384758114551	46.8056556679206	1
462	382.58	265.6	1.0947	5.47142047218593	10.8157037528286	462	-0.318452124341576	0.318452124341576	47.1241077922622	1
463	376.5	262.93	1.1602	5.7898725965275	10.497251628487	463	0.194960766199957	0.194960766199957	47.3190685584621	1
464	369.18	276	1.1201	5.59491183032755	10.692212394687	464	-0.173568562427393	0.173568562427393	47.4926371208895	1
465	360.76	267.51	1.1558	5.76848039275494	10.5186438322596	465	-0.196905511997462	0.196905511997462	47.689542632887	1
466	361.23	251.44	1.1963	5.9653859047524	10.3217383202621	466	0.182806104965545	0.182806104965545	47.8723487378525	1
467	366.56	251.71	1.1587	5.78257979978686	10.5045444252276	467	-0.190098901706193	0.190098901706193	48.0624476395587	1
468	366.31	254.45	1.1978	5.97267870149305	10.3144455235215	468	-0.0612594926214332	0.0612594926214332	48.1237071321801	1
469	362.84	254.21	1.2104	6.03393819411448	10.2531860309	469	0.156552036699217	0.156552036699217	48.2802591688794	1
470	356.53	265.61	1.1782	5.87738615741527	10.4097380675992	470	-0.166275765686747	0.166275765686747	48.4465349345661	1
471	359.11	259.75	1.2124	6.04366192310201	10.2434623019125	471	-0.0666075435645741	0.0666075435645741	48.5131424781307	1
472	362.21	265.29	1.2261	6.11026946666659	10.1768547583479	472	0.432219753495666	0.432219753495666	48.9453622316263	1
473	359.86	257.95	1.1372	5.67804971317092	10.6090745118436	473	-0.137590765173535	0.137590765173535	49.0829529967999	1
474	364.67	259.15	1.1655	5.81564047834446	10.47148374667	474	-0.109391951109703	0.109391951109703	49.1923449479096	1
475	351.69	233.58	1.188	5.92503242945416	10.3620917955603	475	-0.137590765173535	0.137590765173535	49.3299357130831	1
476	351.17	246.23	1.2163	6.06262319462769	10.2245010303868	476	0.158982968946098	0.158982968946098	49.4889186820292	1
477	350.35	237.18	1.1836	5.90364022568159	10.3834839993329	477	-0.149745426407947	0.149745426407947	49.6386641084372	1
478	345.55	232.98	1.2144	6.05338565208954	10.233738572925	478	0.135646019376029	0.135646019376029	49.7743101278132	1
479	347.78	231.07	1.1865	5.91773963271351	10.369384592301	479	0.0996682221221743	0.0996682221221743	49.8739783499354	1
480	332.02	231.64	1.166	5.81807141059134	10.4690528144232	480	-0.249413648530121	0.249413648530121	50.1233919984655	1
481	346.73	237.4	1.2173	6.06748505912146	10.219639165893	481	-0.182806104965547	0.182806104965547	50.306198103431	1
482	333.66	246.43	1.2549	6.25029116408701	10.0368330609275	482	0.182806104965547	0.182806104965547	50.4890042083966	1
483	332.73	248	1.2173	6.06748505912146	10.219639165893	483	-0.185237037212428	0.185237037212428	50.674241245609	1
484	340.21	235.43	1.2554	6.25272209633389	10.0344021286806	484	0.282474327087719	0.282474327087719	50.9567155726967	1
485	345.84	243.64	1.1973	5.97024776924617	10.3168764557683	485	-0.0354916108044812	0.0354916108044812	50.9922071835012	1
486	350.6	240.37	1.2046	6.00573938005065	10.2813848449639	486	-0.0923754253815261	0.0923754253815261	51.0845826088827	1
487	357.47	241.94	1.2236	6.09811480543218	10.1890094195823	487	0.0189612715256811	0.0189612715256811	51.1035438804084	1
488	355.97	245.78	1.2197	6.07915353390649	10.207970691108	488	-0.0617456790708086	0.0617456790708086	51.1652895594792	1
489	352.98	242.28	1.2324	6.1408992129773	10.1462250120372	489	0.21100491902938	0.21100491902938	51.3762944785086	1
490	358.94	235.76	1.189	5.92989429394792	10.3572299310666	490	0.0359777972538584	0.0359777972538584	51.4122722757625	1
491	371.08	233.76	1.1816	5.89391649669407	10.3932077283204	491	-0.135646019376031	0.135646019376031	51.5479182951385	1
492	370.91	230.47	1.2095	6.0295625160701	10.2575617089444	492	0.408396617476221	0.408396617476221	51.9563149126147	1
493	366.97	230.78	1.1255	5.62116589859387	10.6659583264206	493	-0.0281988140638347	0.0281988140638347	51.9845137266785	1
494	363.7	231.71	1.1313	5.64936471265771	10.6377595123568	494	-0.294628988322129	0.294628988322129	52.2791427150007	1
495	354.21	237.89	1.1919	5.94399370097984	10.3431305240347	495	-0.0189612715256828	0.0189612715256828	52.2981039865264	1
496	347.38	250.61	1.1958	5.96295497250552	10.324169252509	496	-0.140021697420419	0.140021697420419	52.4381256839468	1
497	338.08	251.75	1.2246	6.10297666992594	10.1841475550886	497	-0.128353222635383	0.128353222635383	52.5664789065822	1
498	340.77	251.16	1.251	6.23132989256132	10.0557943324532	498	0.220728648016909	0.220728648016909	52.7872075545991	1
499	334.71	249.89	1.2056	6.01060124454441	10.2765229804701	499	-0.182806104965547	0.182806104965547	52.9700136595646	1
500	341.33	250.27	1.2432	6.19340734950996	10.0937168755045	500	NA	NA	NA	1
501	464.43	259.19	1.019	5.10337733000795	11.1837468950065	1	-0.0500772042857758	0.0500772042857758	0.0500772042857758	2
502	457.64	253.94	1.0293	5.15345453429373	11.1336696907208	2	0.0476462720388913	0.0476462720388913	0.097723476324667	2
503	464.21	253.85	1.0195	5.10580826225484	11.1813159627597	3	-0.0165303392787983	0.0165303392787983	0.114253815603465	2
504	474.74	244.21	1.0229	5.12233860153363	11.1647856234809	4	0.025767881816952	0.025767881816952	0.140021697420417	2
505	474.26	231.22	1.0176	5.09657071971668	11.1905535052978	5	-0.00486186449376369	0.00486186449376369	0.144883561914181	2
506	484.66	237.29	1.0186	5.10143258421045	11.1856916408041	6	-0.0189612715256828	0.0189612715256828	0.163844833439864	2
507	484.47	251.05	1.0225	5.12039385573613	11.1667303692784	7	-0.00194474579750548	0.00194474579750548	0.165789579237369	2
508	490.1	253.03	1.0229	5.12233860153363	11.1647856234809	8	0.00923754253815368	0.00923754253815368	0.175027121775523	2
509	491.53	263.1	1.021	5.11310105899548	11.174023166019	9	0.00486186449376369	0.00486186449376369	0.179888986269287	2
510	493.35	267.06	1.02	5.10823919450172	11.1788850305128	10	-0.00243093224688096	0.00243093224688096	0.182319918516168	2
511	476.6	278.82	1.0205	5.1106701267486	11.1764540982659	11	-0.0072927967406482	0.0072927967406482	0.189612715256816	2
512	484.97	278.04	1.022	5.11796292348925	11.1691613015253	12	0.00972372898752916	0.00972372898752916	0.199336444244345	2
513	494.33	274.16	1.02	5.10823919450172	11.1788850305128	13	-0.0165303392788001	0.0165303392788001	0.215866783523145	2
514	493.08	264.16	1.0234	5.12476953378052	11.162354691234	14	0.00437567804438821	0.00437567804438821	0.220242461567533	2
515	486.37	271.3	1.0225	5.12039385573613	11.1667303692784	15	0.00972372898753093	0.00972372898753093	0.229966190555064	2
516	486.29	270.01	1.0205	5.1106701267486	11.1764540982659	16	0.00243093224688096	0.00243093224688096	0.232397122801945	2
517	481.92	269.18	1.02	5.10823919450172	11.1788850305128	17	-0.0140994070319174	0.0140994070319174	0.246496529833863	2
518	475.91	266.07	1.0229	5.12233860153363	11.1647856234809	18	-0.00486186449376547	0.00486186449376547	0.251358394327628	2
519	478.86	268.54	1.0239	5.1272004660274	11.1599237589871	19	0.0189612715256828	0.0189612715256828	0.270319665853311	2
520	474.4	268.87	1.02	5.10823919450172	11.1788850305128	20	-0.00486186449376369	0.00486186449376369	0.275181530347075	2
521	478.12	253.78	1.021	5.11310105899548	11.174023166019	21	0.00243093224688273	0.00243093224688273	0.277612462593957	2
522	482	256.33	1.0205	5.1106701267486	11.1764540982659	22	0	0	0.277612462593957	2
523	477.5	243.04	1.0205	5.1106701267486	11.1764540982659	23	-0.0072927967406482	0.0072927967406482	0.284905259334606	2
524	475.79	231.94	1.022	5.11796292348925	11.1691613015253	24	0.0072927967406482	0.0072927967406482	0.292198056075254	2
525	479.98	230.06	1.0205	5.1106701267486	11.1764540982659	25	0.00243093224688096	0.00243093224688096	0.294628988322135	2
526	472.88	233.14	1.02	5.10823919450172	11.1788850305128	26	-0.00243093224688096	0.00243093224688096	0.297059920569016	2
527	492.54	248.91	1.0205	5.1106701267486	11.1764540982659	27	0.0116684747850329	0.0116684747850329	0.308728395354049	2
528	480.36	247.43	1.0181	5.09900165196356	11.1881225730509	28	-0.00437567804438643	0.00437567804438643	0.313104073398435	2
529	493.22	245.21	1.019	5.10337733000795	11.1837468950065	29	-0.0145855934812946	0.0145855934812946	0.32768966687973	2
530	492.1	234.87	1.022	5.11796292348925	11.1691613015253	30	0.00972372898752916	0.00972372898752916	0.337413395867259	2
531	469.17	234.94	1.02	5.10823919450172	11.1788850305128	31	-0.00729279674064642	0.00729279674064642	0.344706192607905	2
532	461.62	232.12	1.0215	5.11553199124236	11.1715922337721	32	0.00486186449376547	0.00486186449376547	0.349568057101671	2
533	450.71	230.61	1.0205	5.1106701267486	11.1764540982659	33	-0.00486186449376547	0.00486186449376547	0.354429921595436	2
534	453.89	240.6	1.0215	5.11553199124236	11.1715922337721	34	0.00243093224688273	0.00243093224688273	0.356860853842319	2
535	445.73	236.14	1.021	5.11310105899548	11.174023166019	35	0.00972372898752916	0.00972372898752916	0.366584582829848	2
536	427.52	234.53	1.019	5.10337733000795	11.1837468950065	36	-0.0189612715256828	0.0189612715256828	0.385545854355531	2
537	445.94	251.42	1.0229	5.12233860153363	11.1647856234809	37	0.00923754253815368	0.00923754253815368	0.394783396893684	2
538	444.84	252.32	1.021	5.11310105899548	11.174023166019	38	0.00972372898752916	0.00972372898752916	0.404507125881214	2
539	438.07	234.37	1.019	5.10337733000795	11.1837468950065	39	-0.00486186449376547	0.00486186449376547	0.409368990374979	2
540	445.27	231.88	1.02	5.10823919450172	11.1788850305128	40	0.0092375425381519	0.0092375425381519	0.418606532913131	2
541	448.41	244.95	1.0181	5.09900165196356	11.1881225730509	41	-0.0354916108044812	0.0354916108044812	0.454098143717612	2
542	449.85	245.87	1.0254	5.13449326276805	11.1526309622465	42	0.0262540682663293	0.0262540682663293	0.480352211983941	2
543	446.65	239.23	1.02	5.10823919450172	11.1788850305128	43	0.0092375425381519	0.0092375425381519	0.489589754522093	2
544	443.9	234.86	1.0181	5.09900165196356	11.1881225730509	44	-0.00437567804438643	0.00437567804438643	0.49396543256648	2
545	450.9	258.33	1.019	5.10337733000795	11.1837468950065	45	-0.0145855934812946	0.0145855934812946	0.508551026047774	2
546	478.74	274.3	1.022	5.11796292348925	11.1691613015253	46	0.00243093224688273	0.00243093224688273	0.510981958294657	2
547	475.33	266.19	1.0215	5.11553199124236	11.1715922337721	47	0	0	0.510981958294657	2
548	475.57	279.22	1.0215	5.11553199124236	11.1715922337721	48	-0.00923754253815368	0.00923754253815368	0.520219500832811	2
549	485.79	276.89	1.0234	5.12476953378052	11.162354691234	49	0.0281988140638347	0.0281988140638347	0.548418314896645	2
550	481.22	277	1.0176	5.09657071971668	11.1905535052978	50	-0.0471600855895158	0.0471600855895158	0.595578400486161	2
551	480.46	278.96	1.0273	5.1437308053062	11.1433934197083	51	0.0233369495700693	0.0233369495700693	0.618915350056231	2
552	487.02	278.49	1.0225	5.12039385573613	11.1667303692784	52	0.0121546612344119	0.0121546612344119	0.631070011290642	2
553	476.54	267.48	1.02	5.10823919450172	11.1788850305128	53	-0.0121546612344119	0.0121546612344119	0.643224672525054	2
554	481.67	260.84	1.0225	5.12039385573613	11.1667303692784	54	0.0145855934812928	0.0145855934812928	0.657810266006347	2
555	488.45	260.46	1.0195	5.10580826225484	11.1813159627597	55	0.00680661029127094	0.00680661029127094	0.664616876297618	2
556	492.28	254.8	1.0181	5.09900165196356	11.1881225730509	56	-0.025767881816952	0.025767881816952	0.69038475811457	2
557	488.25	259.12	1.0234	5.12476953378052	11.162354691234	57	-0.0145855934812928	0.0145855934812928	0.704970351595863	2
558	476.51	260.61	1.0264	5.13935512726181	11.1477690977527	58	0.028685000513212	0.028685000513212	0.733655352109075	2
559	467.82	257.47	1.0205	5.1106701267486	11.1764540982659	59	-0.00972372898753093	0.00972372898753093	0.743379081096606	2
560	473.03	249.41	1.0225	5.12039385573613	11.1667303692784	60	0.00243093224688273	0.00243093224688273	0.745810013343489	2
561	479	233.73	1.022	5.11796292348925	11.1691613015253	61	-0.00243093224688273	0.00243093224688273	0.748240945590371	2
562	484.01	238.11	1.0225	5.12039385573613	11.1667303692784	62	0.0262540682663293	0.0262540682663293	0.774495013856701	2
563	474.61	235.57	1.0171	5.0941397874698	11.1929844375447	63	-0.00729279674064642	0.00729279674064642	0.781787810597347	2
564	477.74	235.37	1.0186	5.10143258421045	11.1856916408041	64	-0.0092375425381519	0.0092375425381519	0.791025353135499	2
565	477.98	230.48	1.0205	5.1106701267486	11.1764540982659	65	0	0	0.791025353135499	2
566	469.88	230.75	1.0205	5.1106701267486	11.1764540982659	66	-0.00972372898753093	0.00972372898753093	0.80074908212303	2
567	479.97	241.97	1.0225	5.12039385573613	11.1667303692784	67	-0.0140994070319174	0.0140994070319174	0.814848489154947	2
568	488.26	252.4	1.0254	5.13449326276805	11.1526309622465	68	0.0311159327600947	0.0311159327600947	0.845964421915042	2
569	490.84	256.53	1.019	5.10337733000795	11.1837468950065	69	0.0140994070319174	0.0140994070319174	0.860063828946959	2
570	494.7	238.03	1.0161	5.08927792297604	11.1978463020385	70	-0.0311159327600947	0.0311159327600947	0.891179761707054	2
571	483.23	249.45	1.0225	5.12039385573613	11.1667303692784	71	0.00243093224688273	0.00243093224688273	0.893610693953937	2
572	483.84	253.52	1.022	5.11796292348925	11.1691613015253	72	-0.00243093224688273	0.00243093224688273	0.89604162620082	2
573	473.14	255.3	1.0225	5.12039385573613	11.1667303692784	73	0.0145855934812928	0.0145855934812928	0.910627219682112	2
574	474.69	256.95	1.0195	5.10580826225484	11.1813159627597	74	-0.0121546612344101	0.0121546612344101	0.922781880916522	2
575	479.48	254.95	1.022	5.11796292348925	11.1691613015253	75	0.0072927967406482	0.0072927967406482	0.930074677657171	2
576	465.96	252.06	1.0205	5.1106701267486	11.1764540982659	76	0.00243093224688096	0.00243093224688096	0.932505609904052	2
577	472.29	239.71	1.02	5.10823919450172	11.1788850305128	77	-0.00729279674064642	0.00729279674064642	0.939798406644698	2
578	465.26	233.16	1.0215	5.11553199124236	11.1715922337721	78	-0.0165303392787983	0.0165303392787983	0.956328745923496	2
579	462.33	241.4	1.0249	5.13206233052116	11.1550618944933	79	0.0262540682663257	0.0262540682663257	0.982582814189822	2
580	466.24	248.81	1.0195	5.10580826225484	11.1813159627597	80	-0.00972372898752738	0.00972372898752738	0.992306543177349	2
581	479.45	252.65	1.0215	5.11553199124236	11.1715922337721	81	-0.00923754253815368	0.00923754253815368	1.0015440857155	2
582	482.88	239.29	1.0234	5.12476953378052	11.162354691234	82	0.0189612715256811	0.0189612715256811	1.02050535724118	2
583	476.61	236.29	1.0195	5.10580826225484	11.1813159627597	83	-0.00486186449376191	0.00486186449376191	1.02536722173495	2
584	467.9	247.34	1.0205	5.1106701267486	11.1764540982659	84	-0.0238231360194483	0.0238231360194483	1.04919035775439	2
585	480.6	247.91	1.0254	5.13449326276805	11.1526309622465	85	0.0238231360194483	0.0238231360194483	1.07301349377384	2
586	475.14	255.91	1.0205	5.1106701267486	11.1764540982659	86	0	0	1.07301349377384	2
587	483.21	230.25	1.0205	5.1106701267486	11.1764540982659	87	0.00243093224688096	0.00243093224688096	1.07544442602072	2
588	474.54	239.82	1.02	5.10823919450172	11.1788850305128	88	-0.0140994070319174	0.0140994070319174	1.08954383305264	2
589	476.6	241.14	1.0229	5.12233860153363	11.1647856234809	89	-0.0121546612344119	0.0121546612344119	1.10169849428705	2
590	455.6	241.2	1.0254	5.13449326276805	11.1526309622465	90	0.0330606785576002	0.0330606785576002	1.13475917284465	2
591	455.95	243.29	1.0186	5.10143258421045	11.1856916408041	91	-0.0092375425381519	0.0092375425381519	1.14399671538281	2
592	459.42	244.82	1.0205	5.1106701267486	11.1764540982659	92	-0.0165303392788019	0.0165303392788019	1.16052705466161	2
593	457.98	254.35	1.0239	5.1272004660274	11.1599237589871	93	0.00680661029127094	0.00680661029127094	1.16733366495288	2
594	452.37	256.9	1.0225	5.12039385573613	11.1667303692784	94	-0.0165303392787983	0.0165303392787983	1.18386400423168	2
595	452.62	276.65	1.0259	5.13692419501493	11.1502000299996	95	0.0286850005132102	0.0286850005132102	1.21254900474489	2
596	451.82	274.79	1.02	5.10823919450172	11.1788850305128	96	-0.0121546612344119	0.0121546612344119	1.2247036659793	2
597	447.84	272.35	1.0225	5.12039385573613	11.1667303692784	97	-0.00194474579750548	0.00194474579750548	1.2266484117768	2
598	458.22	270.03	1.0229	5.12233860153363	11.1647856234809	98	-0.00729279674064642	0.00729279674064642	1.23394120851745	2
599	450.78	264.79	1.0244	5.12963139827428	11.1574928267402	99	0.0403534752982466	0.0403534752982466	1.2742946838157	2
600	456.24	267.17	1.0161	5.08927792297604	11.1978463020385	100	-0.0238231360194465	0.0238231360194465	1.29811781983514	2
601	463.22	276.56	1.021	5.11310105899548	11.174023166019	101	-0.00243093224688273	0.00243093224688273	1.30054875208203	2
602	464.32	278.01	1.0215	5.11553199124236	11.1715922337721	102	-0.0165303392787983	0.0165303392787983	1.31707909136082	2
603	465.5	279.56	1.0249	5.13206233052116	11.1550618944933	103	0.0140994070319156	0.0140994070319156	1.33117849839274	2
604	454.21	275.46	1.022	5.11796292348925	11.1691613015253	104	0.00486186449376547	0.00486186449376547	1.33604036288651	2
605	448.88	276.08	1.021	5.11310105899548	11.174023166019	105	0.00729279674064465	0.00729279674064465	1.34333315962715	2
606	458.45	269.86	1.0195	5.10580826225484	11.1813159627597	106	-0.00972372898752738	0.00972372898752738	1.35305688861468	2
607	444.43	277.56	1.0215	5.11553199124236	11.1715922337721	107	-0.00486186449376547	0.00486186449376547	1.35791875310844	2
608	444.75	272.96	1.0225	5.12039385573613	11.1667303692784	108	0.0170165257281774	0.0170165257281774	1.37493527883662	2
609	443.63	272.09	1.019	5.10337733000795	11.1837468950065	109	-0.0170165257281774	0.0170165257281774	1.3919518045648	2
610	443.18	277.39	1.0225	5.12039385573613	11.1667303692784	110	0.0145855934812928	0.0145855934812928	1.40653739804609	2
611	423.96	277.23	1.0195	5.10580826225484	11.1813159627597	111	-0.00972372898752738	0.00972372898752738	1.41626112703362	2
612	431.61	274.83	1.0215	5.11553199124236	11.1715922337721	112	-0.173082375978018	0.173082375978018	1.58934350301164	2
613	425.31	270.22	1.0571	5.28861436722038	10.9985098577941	113	0.125436103939125	0.125436103939125	1.71477960695076	2
614	416.2	271.04	1.0313	5.16317826328126	11.1239459617332	114	-0.0520219500832795	0.0520219500832795	1.76680155703404	2
615	406.21	275.66	1.042	5.21520021336454	11.07192401165	115	-0.413258481969986	0.413258481969986	2.18006003900403	2
616	393.22	279.25	1.127	5.62845869533452	10.65866552968	116	-0.0899444931346416	0.0899444931346416	2.27000453213867	2
617	394.79	268.23	1.1455	5.71840318846917	10.5687210365453	117	0.104530086615934	0.104530086615934	2.3745346187546	2
618	385.61	271.37	1.124	5.61387310185323	10.6732511231613	118	0.0617456790708104	0.0617456790708104	2.43628029782541	2
619	372.07	259.76	1.1113	5.55212742278242	10.7349968022321	119	-0.0807069505964897	0.0807069505964897	2.5169872484219	2
620	370	278.35	1.1279	5.63283437337891	10.6542898516356	120	0.0257678818169502	0.0257678818169502	2.54275513023885	2
621	376.79	276.07	1.1226	5.60706649156196	10.6800577334525	121	-0.106474832413443	0.106474832413443	2.6492299626523	2
622	370.79	278.57	1.1445	5.7135413239754	10.5735829010391	122	-0.209060173231872	0.209060173231872	2.85829013588417	2
623	363.47	265.52	1.1875	5.92260149720728	10.3645227278072	123	0.282474327087719	0.282474327087719	3.14076446297189	2
624	359.21	270.38	1.1294	5.64012717011956	10.6469970548949	124	-0.20176737649123	0.20176737649123	3.34253183946312	2
625	362.67	278.07	1.1709	5.84189454661078	10.4452296784037	125	0.116198561400973	0.116198561400973	3.45873040086409	2
626	366.56	265.32	1.147	5.72569598520981	10.5614282398047	126	-0.0213922037725638	0.0213922037725638	3.48012260463665	2
627	361.89	268.91	1.1514	5.74708818898238	10.5400360360321	127	0.121060425894736	0.121060425894736	3.60118303053139	2
628	368.11	268.19	1.1265	5.62602776308764	10.6610964619269	128	0.00486186449376547	0.00486186449376547	3.60604489502516	2
629	375.03	261.48	1.1255	5.62116589859387	10.6659583264206	129	0.232883309251321	0.232883309251321	3.83892820427648	2
630	381.23	268.05	1.0776	5.38828258934255	10.8988416356719	130	-0.0996682221221743	0.0996682221221743	3.93859642639865	2
631	381.41	269.65	1.0981	5.48795081146473	10.7991734135498	131	-0.190098901706193	0.190098901706193	4.12869532810484	2
632	363.86	274.35	1.1372	5.67804971317092	10.6090745118436	132	-0.177944240471781	0.177944240471781	4.30663956857662	2
633	356.18	275.29	1.1738	5.8559939536427	10.4311302713718	133	-0.268374920055802	0.268374920055802	4.57501448863243	2
634	331.38	272.99	1.229	6.1243688736985	10.162755351316	134	-0.132728900679771	0.132728900679771	4.7077433893122	2
635	328.75	259.51	1.2563	6.25709777437828	10.0300264506362	135	0.339358141664762	0.339358141664762	5.04710153097696	2
636	333.16	252.46	1.1865	5.91773963271351	10.369384592301	136	-0.166275765686745	0.166275765686745	5.2133772966637	2
637	334.97	249.61	1.2207	6.08401539840026	10.2031088266142	137	-0.187667969459312	0.187667969459312	5.40104526612302	2
638	328.48	261.71	1.2593	6.27168336785957	10.0154408571549	138	0.0525081365326585	0.0525081365326585	5.45355340265568	2
639	320.88	260.07	1.2485	6.21917523132691	10.0679489936876	139	-0.280529581290214	0.280529581290214	5.73408298394589	2
640	320.7	264.11	1.3062	6.49970481261713	9.78741941239738	140	0.282960513537095	0.282960513537095	6.01704349748298	2
641	330.99	275.84	1.248	6.21674429908003	10.0703799259345	141	0.130297968432888	0.130297968432888	6.14734146591587	2
642	328.99	270.7	1.2212	6.08644633064714	10.2006778943674	142	-0.190098901706191	0.190098901706191	6.33744036762206	2
643	334.7	270.47	1.2603	6.27654523235333	10.0105789926612	143	0.216352969972521	0.216352969972521	6.55379333759458	2
644	333.81	266.72	1.2158	6.06019226238081	10.2269319626337	144	-0.114253815603465	0.114253815603465	6.66804715319805	2
645	325.15	264.81	1.2393	6.17444607798428	10.1126781470302	145	-0.294142801872756	0.294142801872756	6.96218995507081	2
646	323.45	266.55	1.2998	6.46858887985703	9.81853534515747	146	0.102099154369057	0.102099154369057	7.06428910943986	2
647	323.14	255.76	1.2788	6.36648972548798	9.92063449952652	147	0.37290500667174	0.37290500667174	7.4371941161116	2
648	324.86	239.39	1.2021	5.99358471881624	10.2935395061983	148	0.0140994070319156	0.0140994070319156	7.45129352314352	2
649	325.95	239.28	1.1992	5.97948531178432	10.3076389132302	149	-0.228021444757557	0.228021444757557	7.67931496790107	2
650	319.58	237.24	1.2461	6.20750675654188	10.0796174684726	150	-0.0641766113176914	0.0641766113176914	7.74349157921877	2
651	319.43	234.46	1.2593	6.27168336785957	10.0154408571549	151	0.0972372898752916	0.0972372898752916	7.84072886909406	2
652	319.59	240.56	1.2393	6.17444607798428	10.1126781470302	152	-0.0422982210957521	0.0422982210957521	7.88302709018981	2
653	329.56	252.66	1.248	6.21674429908003	10.0703799259345	153	-0.0145855934812928	0.0145855934812928	7.8976126836711	2
654	324.17	249.2	1.251	6.23132989256132	10.0557943324532	154	0.194960766199957	0.194960766199957	8.09257344987106	2
655	342.59	262.49	1.2109	6.03636912636137	10.2507550986531	155	-0.152176358654829	0.152176358654829	8.24474980852589	2
656	336.84	271.08	1.2422	6.1885454850162	10.0985787399983	156	0.173568562427395	0.173568562427395	8.41831837095328	2
657	336.06	266.75	1.2065	6.0149769225888	10.2721473024257	157	-0.121060425894738	0.121060425894738	8.53937879684802	2
658	335.73	250.18	1.2314	6.13603734848354	10.151086876531	158	0.0709832216089605	0.0709832216089605	8.61036201845698	2
659	340.45	257.7	1.2168	6.06505412687458	10.2220700981399	159	-0.277612462593954	0.277612462593954	8.88797448105094	2
660	315.86	234.88	1.2739	6.34266658946853	9.94445763554597	160	0.00486186449376547	0.00486186449376547	8.8928363455447	2
661	324.87	231.82	1.2729	6.33780472497477	9.94931950003973	161	0.1589829689461	0.1589829689461	9.0518193144908	2
662	328.55	236.21	1.2402	6.17882175602867	10.1083024689858	162	-0.121060425894736	0.121060425894736	9.17287974038554	2
663	324.66	232.38	1.2651	6.2998821819234	9.9872420430911	163	0.213435851276261	0.213435851276261	9.3863155916618	2
664	336.9	234.42	1.2212	6.08644633064714	10.2006778943674	164	0.213922037725641	0.213922037725641	9.60023762938744	2
665	339.52	230.72	1.1772	5.8725242929215	10.414599932093	165	-0.0666075435645759	0.0666075435645759	9.66684517295202	2
666	354.38	236.95	1.1909	5.93913183648608	10.3479923885284	166	0.0452153397920121	0.0452153397920121	9.71206051274403	2
667	344.6	231.11	1.1816	5.89391649669407	10.3932077283204	167	0.220728648016909	0.220728648016909	9.93278916076094	2
668	387.48	263.24	1.1362	5.67318784867716	10.6139363763373	168	0.0447291533426331	0.0447291533426331	9.97751831410357	2
669	385.48	258.89	1.127	5.62845869533452	10.65866552968	169	-0.165789579237369	0.165789579237369	10.1433078933409	2
670	379.25	248.09	1.1611	5.79424827457189	10.4928759504426	170	-0.180375172718664	0.180375172718664	10.3236830660596	2
671	375.46	240.66	1.1982	5.97462344729056	10.3125007777239	171	0.476948906838301	0.476948906838301	10.8006319728979	2
672	388.76	236.56	1.1001	5.49767454045226	10.7894496845622	172	-0.358319413190447	0.358319413190447	11.1589513860884	2
673	384.28	232.07	1.1738	5.8559939536427	10.4311302713718	173	0.32768966687973	0.32768966687973	11.4866410529681	2
674	381.25	239.76	1.1064	5.52830428676297	10.7588199382515	174	-0.0763312725521033	0.0763312725521033	11.5629723255202	2
675	383.05	237.22	1.1221	5.60463555931508	10.6824886656994	175	-0.0899444931346434	0.0899444931346434	11.6529168186548	2
676	386.15	255.68	1.1406	5.69458005244972	10.5925441725648	176	0.379711616963011	0.379711616963011	12.0326284356178	2
677	394.49	273.59	1.0625	5.31486843548671	10.9722557895278	177	0.0452153397920085	0.0452153397920085	12.0778437754098	2
678	409.13	269.11	1.0532	5.2696530956947	11.0174711293198	178	0.156552036699219	0.156552036699219	12.2343958121091	2
679	420.95	260.6	1.021	5.11310105899548	11.174023166019	179	-0.0072927967406482	0.0072927967406482	12.2416886088497	2
680	422.61	250.25	1.0225	5.12039385573613	11.1667303692784	180	0.0145855934812928	0.0145855934812928	12.256274202331	2
681	428.74	251.38	1.0195	5.10580826225484	11.1813159627597	181	0	0	12.256274202331	2
682	426.66	260.41	1.0195	5.10580826225484	11.1813159627597	182	-0.00972372898752738	0.00972372898752738	12.2659979313185	2
683	414.92	260.11	1.0215	5.11553199124236	11.1715922337721	183	0.00486186449376547	0.00486186449376547	12.2708597958123	2
684	420.01	257.14	1.0205	5.1106701267486	11.1764540982659	184	-0.0238231360194483	0.0238231360194483	12.2946829318317	2
685	423.1	241.51	1.0254	5.13449326276805	11.1526309622465	185	0.0286850005132102	0.0286850005132102	12.323367932345	2
686	424.05	238.77	1.0195	5.10580826225484	11.1813159627597	186	-0.00486186449376191	0.00486186449376191	12.3282297968387	2
687	423.18	240.83	1.0205	5.1106701267486	11.1764540982659	187	0.00486186449376191	0.00486186449376191	12.3330916613325	2
688	434.61	234.83	1.0195	5.10580826225484	11.1813159627597	188	0	0	12.3330916613325	2
689	432.63	237.54	1.0195	5.10580826225484	11.1813159627597	189	-0.00729279674064465	0.00729279674064465	12.3403844580731	2
690	430.61	241.83	1.021	5.11310105899548	11.174023166019	190	-0.0116684747850364	0.0116684747850364	12.3520529328582	2
691	435.48	234.36	1.0234	5.12476953378052	11.162354691234	191	0.00437567804438821	0.00437567804438821	12.3564286109026	2
692	451.26	230.8	1.0225	5.12039385573613	11.1667303692784	192	-0.0189612715256811	0.0189612715256811	12.3753898824282	2
693	443.65	236.9	1.0264	5.13935512726181	11.1477690977527	193	0.0238231360194465	0.0238231360194465	12.3992130184477	2
694	443.75	236.53	1.0215	5.11553199124236	11.1715922337721	194	0.00729279674064642	0.00729279674064642	12.4065058151883	2
695	446.41	274.04	1.02	5.10823919450172	11.1788850305128	195	-0.00972372898752916	0.00972372898752916	12.4162295441759	2
696	446.7	275.32	1.022	5.11796292348925	11.1691613015253	196	-0.00680661029127094	0.00680661029127094	12.4230361544671	2
697	447.69	278.33	1.0234	5.12476953378052	11.162354691234	197	0.023336949570071	0.023336949570071	12.4463731040372	2
698	438.63	271.94	1.0186	5.10143258421045	11.1856916408041	198	-0.023336949570071	0.023336949570071	12.4697100536073	2
699	428.59	277.23	1.0234	5.12476953378052	11.162354691234	199	0.00680661029127094	0.00680661029127094	12.4765166638985	2
700	434.63	272.86	1.022	5.11796292348925	11.1691613015253	200	0.0121546612344101	0.0121546612344101	12.4886713251329	2
701	435.38	268.73	1.0195	5.10580826225484	11.1813159627597	201	-0.00486186449376191	0.00486186449376191	12.4935331896267	2
702	429.89	264.14	1.0205	5.1106701267486	11.1764540982659	202	-0.00486186449376547	0.00486186449376547	12.4983950541205	2
703	435.96	264.55	1.0215	5.11553199124236	11.1715922337721	203	0.00729279674064642	0.00729279674064642	12.5056878508611	2
704	442.25	269.87	1.02	5.10823919450172	11.1788850305128	204	-0.0189612715256828	0.0189612715256828	12.5246491223868	2
705	441.38	266.19	1.0239	5.1272004660274	11.1599237589871	205	0.0257678818169538	0.0257678818169538	12.5504170042038	2
706	434.57	279.78	1.0186	5.10143258421045	11.1856916408041	206	-0.0306297463107157	0.0306297463107157	12.5810467505145	2
707	433.08	279.7	1.0249	5.13206233052116	11.1550618944933	207	0.0286850005132102	0.0286850005132102	12.6097317510277	2
708	436.45	267.88	1.019	5.10337733000795	11.1837468950065	208	-0.0121546612344119	0.0121546612344119	12.6218864122621	2
709	447.65	254.38	1.0215	5.11553199124236	11.1715922337721	209	-0.00923754253815368	0.00923754253815368	12.6311239548003	2
710	453.91	254.65	1.0234	5.12476953378052	11.162354691234	210	0.00437567804438821	0.00437567804438821	12.6354996328446	2
711	453.18	254.7	1.0225	5.12039385573613	11.1667303692784	211	-0.0306297463107157	0.0306297463107157	12.6661293791554	2
712	443.65	254.42	1.0288	5.15102360204684	11.1361006229677	212	0.047646272038893	0.047646272038893	12.7137756511942	2
713	453.79	257.94	1.019	5.10337733000795	11.1837468950065	213	-0.0170165257281774	0.0170165257281774	12.7307921769224	2
714	445.54	263.31	1.0225	5.12039385573613	11.1667303692784	214	0.0170165257281774	0.0170165257281774	12.7478087026506	2
715	439.36	266.05	1.019	5.10337733000795	11.1837468950065	215	-0.0500772042857758	0.0500772042857758	12.7978859069364	2
716	435.51	276.66	1.0293	5.15345453429373	11.1336696907208	216	0.0427844075451294	0.0427844075451294	12.8406703144815	2
717	420.7	266.2	1.0205	5.1106701267486	11.1764540982659	217	-0.116198561400974	0.116198561400974	12.9568688758825	2
718	413.42	266.71	1.0444	5.22686868814957	11.0602555368649	218	-0.1093919511097	0.1093919511097	13.0662608269922	2
719	407.25	264.38	1.0669	5.33626063925927	10.9508635857552	219	0.0476462720388913	0.0476462720388913	13.1139070990311	2
720	410	270.99	1.0571	5.28861436722038	10.9985098577941	220	0.166275765686747	0.166275765686747	13.2801828647178	2
721	425.38	277.45	1.0229	5.12233860153363	11.1647856234809	221	-0.116684747850348	0.116684747850348	13.3968676125682	2
722	426.87	271.13	1.0469	5.23902334938398	11.0481008756305	222	0.0549390687795377	0.0549390687795377	13.4518066813477	2
723	427.13	267.07	1.0356	5.18408428060444	11.1030399444101	223	-0.0549390687795377	0.0549390687795377	13.5067457501272	2
724	411.72	273.79	1.0469	5.23902334938398	11.0481008756305	224	0.0952925440777843	0.0952925440777843	13.602038294205	2
725	406.91	272.59	1.0273	5.1437308053062	11.1433934197083	225	-0.104530086615938	0.104530086615938	13.706568380821	2
726	409.51	274.61	1.0488	5.24826089192214	11.0388633330924	226	-0.0403534752982448	0.0403534752982448	13.7469218561192	2
727	411.92	278.6	1.0571	5.28861436722038	10.9985098577941	227	0.00437567804438821	0.00437567804438821	13.7512975341636	2
728	414.48	276.48	1.0562	5.28423868917599	11.0028855358385	228	0.0359777972538566	0.0359777972538566	13.7872753314175	2
729	411.11	272.16	1.0488	5.24826089192214	11.0388633330924	229	0.116198561400974	0.116198561400974	13.9034738928184	2
730	424.02	257.15	1.0249	5.13206233052116	11.1550618944933	230	0.0116684747850329	0.0116684747850329	13.9151423676035	2
731	418.14	261.36	1.0225	5.12039385573613	11.1667303692784	231	-0.234828055048826	0.234828055048826	14.1499704226523	2
732	407.35	258.13	1.0708	5.35522191078496	10.9319023142295	232	-0.325258734632847	0.325258734632847	14.4752291572851	2
733	394.57	263.57	1.1377	5.6804806454178	10.6066435795967	233	0.54841831489664	0.54841831489664	15.0236474721818	2
734	400.1	267.71	1.0249	5.13206233052116	11.1550618944933	234	-0.541125518155994	0.541125518155994	15.5647729903378	2
735	390.07	267.34	1.1362	5.67318784867716	10.6139363763373	235	0.0972372898752916	0.0972372898752916	15.6620102802131	2
736	376.56	275.82	1.1162	5.57595055880186	10.7111736662126	236	0.00243093224688096	0.00243093224688096	15.6644412124599	2
737	376.22	273.88	1.1157	5.57351962655498	10.7136045984595	237	0.00680661029127094	0.00680661029127094	15.6712478227512	2
738	384.76	257.32	1.1143	5.56671301626371	10.7204112087508	238	-0.121060425894736	0.121060425894736	15.7923082486459	2
739	391.79	254.43	1.1392	5.68777344215845	10.5993507828561	239	0.0262540682663293	0.0262540682663293	15.8185623169123	2
740	389.54	258.05	1.1338	5.66151937389212	10.6256048511224	240	0.317965937892199	0.317965937892199	16.1365282548045	2
741	390.44	245.34	1.0684	5.34355343599992	10.9435707890146	241	-0.242120851789474	0.242120851789474	16.378649106594	2
742	384.57	245.22	1.1182	5.58567428778939	10.7014499372251	242	0.0641766113176931	0.0641766113176931	16.4428257179116	2
743	386.09	247.29	1.105	5.5214976764717	10.7656265485428	243	-0.0140994070319191	0.0140994070319191	16.4569251249436	2
744	389.74	239.76	1.1079	5.53559708350362	10.7515271415109	244	0.106961018862821	0.106961018862821	16.5638861438064	2
745	389.49	231.49	1.0859	5.4286360646408	10.8584881603737	245	0.253789326574509	0.253789326574509	16.8176754703809	2
746	406.51	233.57	1.0337	5.17484673806629	11.1122774869482	246	-0.377280684716128	0.377280684716128	17.194956155097	2
747	393.81	236.94	1.1113	5.55212742278242	10.7349968022321	247	0.208573986782499	0.208573986782499	17.4035301418795	2
748	412.5	250	1.0684	5.34355343599992	10.9435707890146	248	0.157038223148595	0.157038223148595	17.5605683650281	2
749	418.16	255.11	1.0361	5.18651521285133	11.1006090121632	249	0.054452882330164	0.054452882330164	17.6150212473583	2
750	415.81	263.46	1.0249	5.13206233052116	11.1550618944933	250	-0.113767629154092	0.113767629154092	17.7287888765124	2
751	410.17	266.73	1.0483	5.24582995967525	11.0412942653392	251	0.0330606785575984	0.0330606785575984	17.76184955507	2
752	409.68	262.24	1.0415	5.21276928111766	11.0743549438968	252	0.0996682221221743	0.0996682221221743	17.8615177771921	2
753	419.98	245.71	1.021	5.11310105899548	11.174023166019	253	-0.00243093224688273	0.00243093224688273	17.863948709439	2
754	417.97	237.99	1.0215	5.11553199124236	11.1715922337721	254	0.00486186449376547	0.00486186449376547	17.8688105739328	2
755	430.74	238.93	1.0205	5.1106701267486	11.1764540982659	255	0.00486186449376191	0.00486186449376191	17.8736724384266	2
756	416.13	235.69	1.0195	5.10580826225484	11.1813159627597	256	-0.887776456561401	0.887776456561401	18.761448894988	2
757	382.98	230.84	1.2021	5.99358471881624	10.2935395061983	257	0.678716283329528	0.678716283329528	19.4401651783175	2
758	395.68	231.57	1.0625	5.31486843548671	10.9722557895278	258	0.182806104965547	0.182806104965547	19.622971283283	2
759	412.54	233.6	1.0249	5.13206233052116	11.1550618944933	259	0.0140994070319156	0.0140994070319156	19.6370706903149	2
760	423.37	239.12	1.022	5.11796292348925	11.1691613015253	260	-0.00680661029127094	0.00680661029127094	19.6438773006062	2
761	424.18	255.08	1.0234	5.12476953378052	11.162354691234	261	0.0116684747850364	0.0116684747850364	19.6555457753913	2
762	427.69	251.91	1.021	5.11310105899548	11.174023166019	262	0.00243093224688273	0.00243093224688273	19.6579767076381	2
763	424.07	257.49	1.0205	5.1106701267486	11.1764540982659	263	0.00486186449376191	0.00486186449376191	19.6628385721319	2
764	427.33	262.49	1.0195	5.10580826225484	11.1813159627597	264	-0.0121546612344101	0.0121546612344101	19.6749932333663	2
765	441.4	266.31	1.022	5.11796292348925	11.1691613015253	265	0.0121546612344101	0.0121546612344101	19.6871478946007	2
766	434.53	265.08	1.0195	5.10580826225484	11.1813159627597	266	-0.00972372898752738	0.00972372898752738	19.6968716235882	2
767	430.24	259.75	1.0215	5.11553199124236	11.1715922337721	267	-0.00680661029127094	0.00680661029127094	19.7036782338795	2
768	430.7	257.12	1.0229	5.12233860153363	11.1647856234809	268	-0.00243093224688273	0.00243093224688273	19.7061091661264	2
769	422.75	239.17	1.0234	5.12476953378052	11.162354691234	269	0.0189612715256811	0.0189612715256811	19.7250704376521	2
770	420.16	239.22	1.0195	5.10580826225484	11.1813159627597	270	-0.00972372898752738	0.00972372898752738	19.7347941666396	2
771	439.58	249.17	1.0215	5.11553199124236	11.1715922337721	271	0.00729279674064642	0.00729279674064642	19.7420869633803	2
772	437.09	247.36	1.02	5.10823919450172	11.1788850305128	272	-0.0593147468239259	0.0593147468239259	19.8014017102042	2
773	425.32	264.95	1.0322	5.16755394132564	11.1195702836889	273	0.047160085589514	0.047160085589514	19.8485617957937	2
774	421.41	261.02	1.0225	5.12039385573613	11.1667303692784	274	-0.429302634799408	0.429302634799408	20.2778644305931	2
775	401.28	276.98	1.1108	5.54969649053554	10.737427734479	275	0.0899444931346434	0.0899444931346434	20.3678089237277	2
776	398.38	278.5	1.0923	5.45975199740089	10.8273722276136	276	0.0782760183496087	0.0782760183496087	20.4460849420774	2
777	405.44	277.49	1.0762	5.38147597905128	10.9056482459632	277	0.265943987808921	0.265943987808921	20.7120289298863	2
778	423.27	272.88	1.0215	5.11553199124236	11.1715922337721	278	0	0	20.7120289298863	2
779	421.67	273.13	1.0215	5.11553199124236	11.1715922337721	279	0	0	20.7120289298863	2
780	425.29	275.25	1.0215	5.11553199124236	11.1715922337721	280	-0.185237037212429	0.185237037212429	20.8972659670987	2
781	412.99	275.97	1.0596	5.30076902845479	10.9863551965597	281	0.0568838145770449	0.0568838145770449	20.9541497816757	2
782	417.79	276.22	1.0479	5.24388521387775	11.0432390111368	282	-0.025767881816952	0.025767881816952	20.9799176634927	2
783	411.72	266.56	1.0532	5.2696530956947	11.0174711293198	283	0.025767881816952	0.025767881816952	21.0056855453097	2
784	398.82	263.97	1.0479	5.24388521387775	11.0432390111368	284	-0.27275059810019	0.27275059810019	21.2784361434098	2
785	388.68	277.16	1.104	5.51663581197794	10.7704884130366	285	0.0286850005132102	0.0286850005132102	21.3071211439231	2
786	389.45	278.44	1.0981	5.48795081146473	10.7991734135498	286	0.00680661029127094	0.00680661029127094	21.3139277542143	2
787	385.55	278.3	1.0967	5.48114420117346	10.805980023841	287	0.0379225430513639	0.0379225430513639	21.3518502972657	2
788	393.23	277.5	1.0889	5.44322165812209	10.8439025668924	288	-0.0617456790708086	0.0617456790708086	21.4135959763365	2
789	384.94	278.78	1.1016	5.5049673371929	10.7821568878216	289	0.0666075435645723	0.0666075435645723	21.4802035199011	2
790	381.85	278.75	1.0879	5.43835979362833	10.8487644313862	290	-0.263513055562036	0.263513055562036	21.7437165754631	2
791	377.9	276.71	1.1421	5.70187284919037	10.5852513758241	291	-0.0879997473371379	0.0879997473371379	21.8317163228002	2
792	371.55	270.8	1.1602	5.7898725965275	10.497251628487	292	-0.00437567804438821	0.00437567804438821	21.8360920008446	2
793	368.55	253.23	1.1611	5.79424827457189	10.4928759504426	293	-0.0170165257281774	0.0170165257281774	21.8531085265728	2
794	369.08	260.35	1.1646	5.81126480030007	10.4758594247144	294	0.100154408571552	0.100154408571552	21.9532629351444	2
795	380.71	252.42	1.144	5.71111039172852	10.576013833286	295	0.0826516963939952	0.0826516963939952	22.0359146315384	2
796	385.05	255.74	1.127	5.62845869533452	10.65866552968	296	-0.163358646990488	0.163358646990488	22.1992732785288	2
797	377.07	248.95	1.1606	5.79181734232501	10.4953068826895	297	0.239689919542592	0.239689919542592	22.4389631980714	2
798	382.52	238.16	1.1113	5.55212742278242	10.7349968022321	298	0.123491358141619	0.123491358141619	22.5624545562131	2
799	378	234.01	1.0859	5.4286360646408	10.8584881603737	299	-0.232883309251319	0.232883309251319	22.7953378654644	2
800	384.33	237.38	1.1338	5.66151937389212	10.6256048511224	300	0.346650938405411	0.346650938405411	23.1419888038698	2
801	399.61	233.64	1.0625	5.31486843548671	10.9722557895278	301	-0.303866530860283	0.303866530860283	23.4458553347301	2
802	394.57	240.83	1.125	5.61873496634699	10.6683892586675	302	0.1259222903885	0.1259222903885	23.5717776251186	2
803	393.44	234.64	1.0991	5.49281267595849	10.794311549056	303	-0.075845086102726	0.075845086102726	23.6476227112213	2
804	383.54	239.17	1.1147	5.56865776206122	10.7184664629533	304	0.140021697420417	0.140021697420417	23.7876444086417	2
805	389.28	244.05	1.0859	5.4286360646408	10.8584881603737	305	-0.242120851789473	0.242120851789473	24.0297652604312	2
806	391.66	242.96	1.1357	5.67075691643027	10.6163673085842	306	0.299004666366519	0.299004666366519	24.3287699267977	2
807	391.03	245.17	1.0742	5.37175225006375	10.9153719749507	307	-0.273236784549567	0.273236784549567	24.6020067113473	2
808	394.39	240.79	1.1304	5.64498903461332	10.6421351904012	308	0.0690384758114568	0.0690384758114568	24.6710451871587	2
809	396.68	244.57	1.1162	5.57595055880186	10.7111736662126	309	0.405965685229337	0.405965685229337	25.0770108723881	2
810	400.9	252.16	1.0327	5.16998487357253	11.117139351442	310	-0.517788568585921	0.517788568585921	25.594799440974	2
811	386.18	255.09	1.1392	5.68777344215845	10.5993507828561	311	0.220728648016909	0.220728648016909	25.8155280889909	2
812	381.74	269.22	1.0938	5.46704479414154	10.820079430873	312	-0.229966190555061	0.229966190555061	26.045494279546	2
813	373.94	279.04	1.1411	5.6970109846966	10.5901132403179	313	0.130297968432888	0.130297968432888	26.1757922479788	2
814	367.42	275.15	1.1143	5.56671301626371	10.7204112087508	314	0.0928616118309016	0.0928616118309016	26.2686538598097	2
815	382.87	267.28	1.0952	5.47385140443281	10.8132728205817	315	-0.163844833439864	0.163844833439864	26.4324986932496	2
816	388.55	271.75	1.1289	5.63769623787267	10.6494279871418	316	0.116198561400973	0.116198561400973	26.5486972546506	2
817	385.19	279.54	1.105	5.5214976764717	10.7656265485428	317	-0.0855688150902569	0.0855688150902569	26.6342660697408	2
818	375.07	276.08	1.1226	5.60706649156196	10.6800577334525	318	-0.00437567804438643	0.00437567804438643	26.6386417477852	2
819	375.88	279.46	1.1235	5.61144216960635	10.6756820554082	319	-0.11668474785035	0.11668474785035	26.7553264956356	2
820	368.8	249.96	1.1475	5.72812691745669	10.5589973075578	320	0.0170165257281774	0.0170165257281774	26.7723430213637	2
821	364.2	248.44	1.144	5.71111039172852	10.576013833286	321	-0.346650938405412	0.346650938405412	27.1189939597692	2
822	344.01	246.95	1.2153	6.05776133013393	10.2293628948806	322	-0.0525081365326567	0.0525081365326567	27.1715020963018	2
823	337.76	251.65	1.2261	6.11026946666659	10.1768547583479	323	0.0354916108044812	0.0354916108044812	27.2069937071063	2
824	340.45	260.69	1.2188	6.07477785586211	10.2123463691524	324	0.0714694080583378	0.0714694080583378	27.2784631151646	2
825	343.73	261.68	1.2041	6.00330844780377	10.2838157772107	325	0.106961018862821	0.106961018862821	27.3854241340275	2
826	336.95	248.57	1.1821	5.89634742894095	10.3907767960736	326	-0.382142549209892	0.382142549209892	27.7675666832373	2
827	327.65	245.82	1.2607	6.27848997815084	10.0086342468637	327	0.294142801872754	0.294142801872754	28.0617094851101	2
828	325.5	238.98	1.2002	5.98434717627809	10.3027770487364	328	-0.149745426407948	0.149745426407948	28.2114549115181	2
829	328.77	238.48	1.231	6.13409260268603	10.1530316223285	329	0.194960766199957	0.194960766199957	28.406415677718	2
830	349.26	239.41	1.1909	5.93913183648608	10.3479923885284	330	-0.123491358141617	0.123491358141617	28.5299070358596	2
831	347.77	246.16	1.2163	6.06262319462769	10.2245010303868	331	-0.0452153397920121	0.0452153397920121	28.5751223756516	2
832	347.91	259.34	1.2256	6.10783853441971	10.1792856905948	332	-0.0520219500832795	0.0520219500832795	28.6271443257349	2
833	344.53	268.96	1.2363	6.15986048450298	10.1272637405115	333	0.0782760183496087	0.0782760183496087	28.7054203440845	2
834	346.5	276.38	1.2202	6.08158446615338	10.2055397588611	334	-0.273236784549566	0.273236784549566	28.9786571286341	2
835	328.25	268.56	1.2764	6.35482125070294	9.93230297431156	335	0.123491358141619	0.123491358141619	29.1021484867757	2
836	321.4	261.51	1.251	6.23132989256132	10.0557943324532	336	0.102099154369055	0.102099154369055	29.2042476411448	2
837	330.45	252.59	1.23	6.12923073819227	10.1578934868222	337	-0.0855688150902569	0.0855688150902569	29.289816456235	2
838	333.49	263.56	1.2476	6.21479955328252	10.072324671732	338	-0.206143054535616	0.206143054535616	29.4959595107706	2
839	322.57	275.97	1.29	6.42094260781814	9.86618161719636	339	0.0636904248683159	0.0636904248683159	29.559649935639	2
840	319.7	274.54	1.2769	6.35725218294982	9.92987204206468	340	0.0359777972538566	0.0359777972538566	29.5956277328928	2
841	323.19	273.96	1.2695	6.32127438569597	9.96584983931853	341	0.325258734632849	0.325258734632849	29.9208864675257	2
842	336.93	278.19	1.2026	5.99601565106312	10.2911085739514	342	0.0471600855895158	0.0471600855895158	29.9680465531152	2
843	339.76	279.33	1.1929	5.9488555654736	10.3382686595409	343	-0.263513055562038	0.263513055562038	30.2315596086772	2
844	328.79	266.4	1.2471	6.21236862103564	10.0747556039789	344	0.1259222903885	0.1259222903885	30.3574818990657	2
845	331.2	259.1	1.2212	6.08644633064714	10.2006778943674	345	0.0734141538558468	0.0734141538558468	30.4308960529216	2
846	339.57	245.76	1.2061	6.0130321767913	10.2740920482232	346	0.144883561914183	0.144883561914183	30.5757796148357	2
847	349.99	235.94	1.1763	5.86814861487711	10.4189756101374	347	0.223159580263792	0.223159580263792	30.7989391950995	2
848	362.59	249	1.1304	5.64498903461332	10.6421351904012	348	-0.177944240471781	0.177944240471781	30.9768834355713	2
849	370.18	241.84	1.167	5.8229332750851	10.4641909499294	349	0.166275765686745	0.166275765686745	31.1431592012581	2
850	371.57	245.54	1.1328	5.65665750939836	10.6304667156161	350	-0.168706697933628	0.168706697933628	31.3118658991917	2
851	373.51	249.36	1.1675	5.82536420733198	10.4617600176825	351	-0.0140994070319191	0.0140994070319191	31.3259653062236	2
852	368.06	240.41	1.1704	5.8394636143639	10.4476606106506	352	0.109391951109703	0.109391951109703	31.4353572573333	2
853	369.29	240.22	1.1479	5.7300716632542	10.5570525617603	353	-0.410827549723102	0.410827549723102	31.8461848070564	2
854	350.65	256.15	1.2324	6.1408992129773	10.1462250120372	354	0.0734141538558433	0.0734141538558433	31.9195989609123	2
855	342.73	246.57	1.2173	6.06748505912146	10.219639165893	355	-0.0685522893620796	0.0685522893620796	31.9881512502743	2
856	346.73	256.76	1.2314	6.13603734848354	10.151086876531	356	0.206143054535616	0.206143054535616	32.19429430481	2
857	340.62	255.1	1.189	5.92989429394792	10.3572299310666	357	-0.161413901192981	0.161413901192981	32.3557082060029	2
858	342.32	253.18	1.2222	6.0913081951409	10.1958160298736	358	0.0286850005132102	0.0286850005132102	32.3843932065161	2
859	341.61	261.89	1.2163	6.06262319462769	10.2245010303868	359	-0.0427844075451276	0.0427844075451276	32.4271776140613	2
860	341.97	265.99	1.2251	6.10540760217282	10.1817166228417	360	-0.135159832926654	0.135159832926654	32.5623374469879	2
861	350.4	263.79	1.2529	6.24056743509948	10.046556789915	361	0.123491358141617	0.123491358141617	32.6858288051295	2
862	336.42	268.39	1.2275	6.11707607695786	10.1700481480566	362	0.0471600855895176	0.0471600855895176	32.7329888907191	2
863	338.4	276.35	1.2178	6.06991599136834	10.2172082336462	363	-0.0257678818169538	0.0257678818169538	32.758756772536	2
864	339.15	276.6	1.2231	6.09568387318529	10.1914403518292	364	0.140021697420419	0.140021697420419	32.8987784699564	2
865	340.01	279.44	1.1943	5.95566217576487	10.3314620492496	365	-0.268374920055802	0.268374920055802	33.1671533900122	2
866	319.65	279.02	1.2495	6.22403709582068	10.0630871291938	366	-0.0831378828433742	0.0831378828433742	33.2502912728556	2
867	321.1	272.62	1.2666	6.30717497866405	9.97994924635045	367	-0.0641766113176914	0.0641766113176914	33.3144678841733	2
868	321.17	269.27	1.2798	6.37135158998174	9.91577263503276	368	0.0568838145770449	0.0568838145770449	33.3713516987503	2
869	322.48	264.43	1.2681	6.3144677754047	9.9726564496098	369	0.0262540682663293	0.0262540682663293	33.3976057670167	2
870	318.56	260.87	1.2627	6.28821370713837	9.99891051787613	370	0.0330606785575984	0.0330606785575984	33.4306664455743	2
871	317.29	260.46	1.2559	6.25515302858077	10.0319711964337	371	-0.0306297463107175	0.0306297463107175	33.461296191885	2
872	319.53	249.98	1.2622	6.28578277489149	10.001341450123	372	0.0165303392788019	0.0165303392788019	33.4778265311638	2
873	318.63	233.81	1.2588	6.26925243561269	10.0178717894018	373	-0.0782760183496105	0.0782760183496105	33.5561025495134	2
874	317.94	234.25	1.2749	6.3475284539623	9.93959577105221	374	0.325258734632847	0.325258734632847	33.8813612841463	2
875	327.28	239.77	1.208	6.02226971932945	10.2648545056851	375	-0.106961018862819	0.106961018862819	33.9883223030091	2
876	332.21	240.73	1.23	6.12923073819227	10.1578934868222	376	-0.0189612715256811	0.0189612715256811	34.0072835745348	2
877	328.53	236.83	1.2339	6.14819200971795	10.1389322152966	377	0.31359025984781	0.31359025984781	34.3208738343826	2
878	349.52	232.4	1.1694	5.83460174987014	10.4525224751444	378	-0.0335468650069739	0.0335468650069739	34.3544206993895	2
879	357.01	230.46	1.1763	5.86814861487711	10.4189756101374	379	-0.0116684747850346	0.0116684747850346	34.3660891741746	2
880	339.39	230.38	1.1787	5.87981708966215	10.4073071353524	380	-0.34422000615853	0.34422000615853	34.7103091803331	2
881	339.16	238.32	1.2495	6.22403709582068	10.0630871291938	381	0.301435598613402	0.301435598613402	35.0117447789465	2
882	335.48	234.47	1.1875	5.92260149720728	10.3645227278072	382	-0.26351305556204	0.26351305556204	35.2752578345085	2
883	321	231.3	1.2417	6.18611455276931	10.1010096722452	383	-0.121060425894736	0.121060425894736	35.3963182604033	2
884	335.8	241.69	1.2666	6.30717497866405	9.97994924635045	384	0.0972372898752916	0.0972372898752916	35.4935555502786	2
885	328.97	242.82	1.2466	6.20993768878876	10.0771865362257	385	0.0354916108044812	0.0354916108044812	35.529047161083	2
886	329.78	239.12	1.2393	6.17444607798428	10.1126781470302	386	0.344220006158528	0.344220006158528	35.8732671672416	2
887	358.8	232.57	1.1685	5.83022607182575	10.4568981531888	387	-0.106474832413442	0.106474832413442	35.979741999655	2
888	361.56	242.87	1.1904	5.93670090423919	10.3504233207753	388	0.149259239958571	0.149259239958571	36.1290012396136	2
889	361.76	235.68	1.1597	5.78744166428062	10.4996825607339	389	-0.156552036699217	0.156552036699217	36.2855532763128	2
890	372.07	237.09	1.1919	5.94399370097984	10.3431305240347	390	0.0403534752982431	0.0403534752982431	36.3259067516111	2
891	371.42	235.42	1.1836	5.90364022568159	10.3834839993329	391	0.104530086615938	0.104530086615938	36.430436838227	2
892	363.4	235.38	1.1621	5.79911013906566	10.4880140859488	392	0.106961018862821	0.106961018862821	36.5373978570898	2
893	385.3	230.14	1.1401	5.69214912020284	10.5949751048117	393	0.286850005132107	0.286850005132107	36.8242478622219	2
894	392.67	236.54	1.0811	5.40529911507073	10.8818251099438	394	-0.151690172205456	0.151690172205456	36.9759380344274	2
895	382.66	237.07	1.1123	5.55698928727618	10.7301349377383	395	-0.140021697420416	0.140021697420416	37.1159597318478	2
896	394.85	253.43	1.1411	5.6970109846966	10.5901132403179	396	0.00729279674064642	0.00729279674064642	37.1232525285884	2
897	391.7	253.99	1.1396	5.68971818795595	10.5974060370585	397	0.0709832216089623	0.0709832216089623	37.1942357501974	2
898	390.45	254.08	1.125	5.61873496634699	10.6683892586675	398	0.121060425894736	0.121060425894736	37.3152961760921	2
899	392.44	260.16	1.1001	5.49767454045226	10.7894496845622	399	-0.102099154369055	0.102099154369055	37.4173953304612	2
900	389.78	259.04	1.1211	5.59977369482131	10.6873505301932	400	-0.0690384758114568	0.0690384758114568	37.4864338062726	2
901	398.97	246.09	1.1353	5.66881217063277	10.6183120543817	401	0.363667464133586	0.363667464133586	37.8501012704062	2
902	411.79	251.1	1.0605	5.30514470649918	10.9819795185153	402	-0.0617456790708086	0.0617456790708086	37.911846949477	2
903	400.22	256.79	1.0732	5.36689038556999	10.9202338394445	403	-0.104530086615938	0.104530086615938	38.016377036093	2
904	394.18	261.41	1.0947	5.47142047218593	10.8157037528286	404	-0.118629493647854	0.118629493647854	38.1350065297408	2
905	387.13	265.7	1.1191	5.59004996583378	10.6970742591807	405	-0.050077204285774	0.050077204285774	38.1850837340266	2
906	382.56	259.35	1.1294	5.64012717011956	10.6469970548949	406	-0.00923754253815368	0.00923754253815368	38.1943212765648	2
907	385.48	249.6	1.1313	5.64936471265771	10.6377595123568	407	-0.0525081365326567	0.0525081365326567	38.2468294130974	2
908	369.61	265.83	1.1421	5.70187284919037	10.5852513758241	408	-0.315535005645319	0.315535005645319	38.5623644187427	2
909	363.84	262.68	1.207	6.01740785483568	10.2697163701788	409	0.325258734632849	0.325258734632849	38.8876231533756	2
910	368.45	270.07	1.1401	5.69214912020284	10.5949751048117	410	-0.116684747850348	0.116684747850348	39.0043079012259	2
911	355.94	274.39	1.1641	5.80883386805319	10.4782903569613	411	-0.0495910178363985	0.0495910178363985	39.0538989190623	2
912	358.04	279.41	1.1743	5.85842488588958	10.4286993391249	412	-0.182806104965547	0.182806104965547	39.2367050240279	2
913	337.15	277.33	1.2119	6.04123099085513	10.2458932341594	413	-0.050077204285774	0.050077204285774	39.2867822283137	2
914	333.93	273.57	1.2222	6.0913081951409	10.1958160298736	414	-0.0807069505964915	0.0807069505964915	39.3674891789101	2
915	341.94	263.92	1.2388	6.1720151457374	10.1151090792771	415	0.00972372898752916	0.00972372898752916	39.3772129078977	2
916	339.67	261.51	1.2368	6.16229141674987	10.1248328082646	416	0.0520219500832795	0.0520219500832795	39.429234857981	2
917	335.47	272.7	1.2261	6.11026946666659	10.1768547583479	417	-0.166275765686747	0.166275765686747	39.5955106236677	2
918	316.28	270.01	1.2603	6.27654523235333	10.0105789926612	418	0.0311159327600929	0.0311159327600929	39.6266265564278	2
919	316.47	270.92	1.2539	6.24542929959324	10.0416949254213	419	-0.420065092261256	0.420065092261256	40.046691648689	2
920	315.45	263.05	1.3403	6.6654943918545	9.62162983316001	420	0.391380091748045	0.391380091748045	40.4380717404371	2
921	317.24	259.31	1.2598	6.27411430010645	10.0130099249081	421	-0.0140994070319174	0.0140994070319174	40.452171147469	2
922	320.35	272.7	1.2627	6.28821370713837	9.99891051787613	422	0.106961018862819	0.106961018862819	40.5591321663318	2
923	315.32	272.96	1.2407	6.18125268827555	10.105871536739	423	-0.135646019376029	0.135646019376029	40.6947781857079	2
924	324.1	272.76	1.2686	6.31689870765158	9.97022551736292	424	0.119115680097231	0.119115680097231	40.8138938658051	2
925	327.2	274.78	1.2441	6.19778302755435	10.0893411974602	425	0.0354916108044812	0.0354916108044812	40.8493854766096	2
926	337.35	273.56	1.2368	6.16229141674987	10.1248328082646	426	0.0452153397920085	0.0452153397920085	40.8946008164016	2
927	336.97	273.6	1.2275	6.11707607695786	10.1700481480566	427	-0.130784154882264	0.130784154882264	41.0253849712838	2
928	340.64	267.33	1.2544	6.24786023184012	10.0392639931744	428	0.225590512510673	0.225590512510673	41.2509754837945	2
929	346.25	278.2	1.208	6.02226971932945	10.2648545056851	429	0.0213922037725638	0.0213922037725638	41.2723676875671	2
930	354.69	266.7	1.2036	6.00087751555689	10.2862467094576	430	0.270805852302685	0.270805852302685	41.5431735398698	2
931	356.65	271.77	1.1479	5.7300716632542	10.5570525617603	431	-0.263513055562036	0.263513055562036	41.8066865954318	2
932	364.01	261.7	1.2021	5.99358471881624	10.2935395061983	432	0.282474327087719	0.282474327087719	42.0891609225195	2
933	356.66	269.71	1.144	5.71111039172852	10.576013833286	433	-0.422982210957516	0.422982210957516	42.512143133477	2
934	348.16	267.3	1.231	6.13409260268603	10.1530316223285	434	-0.111336696907207	0.111336696907207	42.6234798303842	2
935	332.82	267.4	1.2539	6.24542929959324	10.0416949254213	435	0.0495910178363985	0.0495910178363985	42.6730708482206	2
936	326.13	262.6	1.2437	6.19583828175684	10.0912859432577	436	0.116684747850348	0.116684747850348	42.789755596071	2
937	341.55	245.34	1.2197	6.07915353390649	10.207970691108	437	-0.0189612715256811	0.0189612715256811	42.8087168675967	2
938	328.47	240.78	1.2236	6.09811480543218	10.1890094195823	438	-0.152176358654831	0.152176358654831	42.9608932262515	2
939	334.98	237.39	1.2549	6.25029116408701	10.0368330609275	439	-0.0520219500832795	0.0520219500832795	43.0129151763348	2
940	339.49	235.04	1.2656	6.30231311417029	9.98481111084422	440	0.424926956755019	0.424926956755019	43.4378421330898	2
941	332.85	233.69	1.1782	5.87738615741527	10.4097380675992	441	-0.31359025984781	0.31359025984781	43.7514323929376	2
942	337.11	239.56	1.2427	6.19097641726308	10.0961478077514	442	0.1424526296673	0.1424526296673	43.8938850226049	2
943	344.25	253.31	1.2134	6.04852378759578	10.2386004374187	443	-0.00243093224688273	0.00243093224688273	43.8963159548518	2
944	339.58	259.88	1.2139	6.05095471984266	10.2361695051718	444	0.0189612715256811	0.0189612715256811	43.9152772263775	2
945	350.86	252.87	1.21	6.03199344831698	10.2551307766975	445	0.133215087129148	0.133215087129148	44.0484923135066	2
946	364.01	254.3	1.1826	5.89877836118783	10.3883458638267	446	0.0495910178363985	0.0495910178363985	44.098083331343	2
947	358.44	253.9	1.1724	5.84918734335143	10.4379368816631	447	0.211491105478757	0.211491105478757	44.3095744368218	2
948	359.35	257.69	1.1289	5.63769623787267	10.6494279871418	448	-0.251844580777004	0.251844580777004	44.5614190175988	2
949	366.23	260.95	1.1807	5.88954081864968	10.3975834063648	449	0.0213922037725656	0.0213922037725656	44.5828112213713	2
950	367.6	260.35	1.1763	5.86814861487711	10.4189756101374	450	0.1424526296673	0.1424526296673	44.7252638510386	2
951	369.59	259.84	1.147	5.72569598520981	10.5614282398047	451	0.0359777972538584	0.0359777972538584	44.7612416482925	2
952	381.5	246.78	1.1396	5.68971818795595	10.5974060370585	452	0.125436103939125	0.125436103939125	44.8866777522316	2
953	382.89	246.5	1.1138	5.56428208401683	10.7228421409977	453	0.451181025021349	0.451181025021349	45.337858777253	2
954	404.81	233.75	1.021	5.11310105899548	11.174023166019	454	-0.306297463107166	0.306297463107166	45.6441562403601	2
955	406.94	239.22	1.084	5.41939852210265	10.8677257029119	455	0.218297715770028	0.218297715770028	45.8624539561302	2
956	412.11	242.98	1.0391	5.20110080633262	11.0860234186819	456	-0.023336949570071	0.023336949570071	45.8857909057002	2
957	411.76	246.75	1.0439	5.22443775590269	11.0626864691118	457	-0.0879997473371379	0.0879997473371379	45.9737906530374	2
958	415.09	249.74	1.062	5.31243750323983	10.9746867217747	458	0	0	45.9737906530374	2
959	412.6	245.29	1.062	5.31243750323983	10.9746867217747	459	-0.109391951109702	0.109391951109702	46.0831826041471	2
960	407.51	254.21	1.0845	5.42182945434953	10.865294770665	460	0.308728395354049	0.308728395354049	46.3919109995011	2
961	399.44	267.38	1.021	5.11310105899548	11.174023166019	461	-0.522164246630313	0.522164246630313	46.9140752461314	2
962	395.65	248.1	1.1284	5.63526530562579	10.6518589193887	462	0.545987382649759	0.545987382649759	47.4600626287812	2
963	407.89	234.37	1.0161	5.08927792297604	11.1978463020385	463	-0.180375172718666	0.180375172718666	47.6404378014999	2
964	425.68	232.41	1.0532	5.2696530956947	11.0174711293198	464	0.161413901192983	0.161413901192983	47.8018517026929	2
965	427.37	235.16	1.02	5.10823919450172	11.1788850305128	465	-0.0121546612344119	0.0121546612344119	47.8140063639273	2
966	431.1	244.36	1.0225	5.12039385573613	11.1667303692784	466	0.0121546612344119	0.0121546612344119	47.8261610251617	2
967	442.12	248.16	1.02	5.10823919450172	11.1788850305128	467	-0.00243093224688096	0.00243093224688096	47.8285919574086	2
968	450.22	249.79	1.0205	5.1106701267486	11.1764540982659	468	-0.00243093224688273	0.00243093224688273	47.8310228896554	2
969	456.96	243.74	1.021	5.11310105899548	11.174023166019	469	-0.0116684747850364	0.0116684747850364	47.8426913644405	2
970	456.27	246.25	1.0234	5.12476953378052	11.162354691234	470	0.0116684747850364	0.0116684747850364	47.8543598392255	2
971	453.72	230.64	1.021	5.11310105899548	11.174023166019	471	0.00729279674064465	0.00729279674064465	47.8616526359662	2
972	449.81	237.36	1.0195	5.10580826225484	11.1813159627597	472	-0.00729279674064465	0.00729279674064465	47.8689454327068	2
973	450.07	235.81	1.021	5.11310105899548	11.174023166019	473	0.00486186449376369	0.00486186449376369	47.8738072972006	2
974	453.95	236.59	1.02	5.10823919450172	11.1788850305128	474	0.00243093224688096	0.00243093224688096	47.8762382294474	2
975	459.06	251.15	1.0195	5.10580826225484	11.1813159627597	475	-0.00243093224688096	0.00243093224688096	47.8786691616943	2
976	472.61	255.7	1.02	5.10823919450172	11.1788850305128	476	0.00486186449376547	0.00486186449376547	47.8835310261881	2
977	473.59	251.93	1.019	5.10337733000795	11.1837468950065	477	-0.00972372898752916	0.00972372898752916	47.8932547551756	2
978	478.64	254.86	1.021	5.11310105899548	11.174023166019	478	-0.00486186449376547	0.00486186449376547	47.8981166196694	2
979	490.69	264.21	1.022	5.11796292348925	11.1691613015253	479	-0.00243093224688273	0.00243093224688273	47.9005475519163	2
980	492.7	264.18	1.0225	5.12039385573613	11.1667303692784	480	0.00243093224688273	0.00243093224688273	47.9029784841631	2
981	491.96	263.81	1.022	5.11796292348925	11.1691613015253	481	0.0145855934812946	0.0145855934812946	47.9175640776444	2
982	488.57	259.14	1.019	5.10337733000795	11.1837468950065	482	-0.00243093224688451	0.00243093224688451	47.9199950098913	2
983	486.95	274.63	1.0195	5.10580826225484	11.1813159627597	483	-0.00486186449376191	0.00486186449376191	47.9248568743851	2
984	494.15	279.28	1.0205	5.1106701267486	11.1764540982659	484	0.00486186449376191	0.00486186449376191	47.9297187388789	2
985	469.45	273.55	1.0195	5.10580826225484	11.1813159627597	485	-0.00972372898752738	0.00972372898752738	47.9394424678664	2
986	470.22	264.04	1.0215	5.11553199124236	11.1715922337721	486	0.00243093224688273	0.00243093224688273	47.9418734001133	2
987	472.98	266.33	1.021	5.11310105899548	11.174023166019	487	0	0	47.9418734001133	2
988	475.18	270.87	1.021	5.11310105899548	11.174023166019	488	0.00972372898752916	0.00972372898752916	47.9515971291008	2
989	474.59	269.33	1.019	5.10337733000795	11.1837468950065	489	-0.00486186449376547	0.00486186449376547	47.9564589935946	2
990	476.62	258.55	1.02	5.10823919450172	11.1788850305128	490	-0.00972372898752916	0.00972372898752916	47.9661827225821	2
991	468.2	258.58	1.022	5.11796292348925	11.1691613015253	491	0	0	47.9661827225821	2
992	464.91	260.91	1.022	5.11796292348925	11.1691613015253	492	0.0072927967406482	0.0072927967406482	47.9734755193227	2
993	465.73	258.98	1.0205	5.1106701267486	11.1764540982659	493	0.00486186449376191	0.00486186449376191	47.9783373838165	2
994	467.62	261.41	1.0195	5.10580826225484	11.1813159627597	494	-0.00972372898752738	0.00972372898752738	47.988061112804	2
995	462.2	252.53	1.0215	5.11553199124236	11.1715922337721	495	-0.00486186449376547	0.00486186449376547	47.9929229772978	2
996	459.02	247.95	1.0225	5.12039385573613	11.1667303692784	496	0.00486186449376547	0.00486186449376547	47.9977848417916	2
997	456.59	241.88	1.0215	5.11553199124236	11.1715922337721	497	0.0140994070319174	0.0140994070319174	48.0118842488235	2
998	461.14	230.94	1.0186	5.10143258421045	11.1856916408041	498	-0.0116684747850346	0.0116684747850346	48.0235527236085	2
999	461.11	234.71	1.021	5.11310105899548	11.174023166019	499	-0.00923754253815368	0.00923754253815368	48.0327902661467	2
1000	449.34	245.99	1.0229	5.12233860153363	11.1647856234809	500	NA	NA	NA	2
1001	325.4	248.5	1.2783	6.3640587932411	9.89243568546269	1	0.0281988140638347	0.0281988140638347	0.0281988140638347	3
1002	323.61	246.19	1.2725	6.33585997917726	9.92063449952652	2	0.0525081365326567	0.0525081365326567	0.0807069505964915	3
1003	323.24	241.44	1.2617	6.2833518426446	9.97314263605918	3	0.154121104452337	0.154121104452337	0.234828055048828	3
1004	332.14	244.47	1.23	6.12923073819227	10.1272637405115	4	-0.185237037212429	0.185237037212429	0.420065092261257	3
1005	327.04	244.8	1.2681	6.3144677754047	9.94202670329909	5	-0.00437567804438643	0.00437567804438643	0.424440770305644	3
1006	319.37	243.03	1.269	6.31884345344908	9.9376510252547	6	0.108905764660324	0.108905764660324	0.533346534965968	3
1007	324.75	238.23	1.2466	6.20993768878876	10.046556789915	7	0.0714694080583378	0.0714694080583378	0.604815943024306	3
1008	330.81	240.95	1.2319	6.13846828073042	10.1180261979734	8	-0.0690384758114568	0.0690384758114568	0.673854418835763	3
1009	330.58	238.37	1.2461	6.20750675654188	10.0489877221619	9	-0.0330606785575966	0.0330606785575966	0.70691509739336	3
1010	336.43	234.03	1.2529	6.24056743509948	10.0159270436043	10	0.146828307711688	0.146828307711688	0.853743405105048	3
1011	332.99	230.75	1.2227	6.09373912738779	10.162755351316	11	-0.023336949570071	0.023336949570071	0.877080354675119	3
1012	334.28	230.09	1.2275	6.11707607695786	10.1394184017459	12	-0.249413648530119	0.249413648530119	1.12649400320524	3
1013	316.75	236.08	1.2788	6.36648972548798	9.89000475321581	13	0.00486186449376369	0.00486186449376369	1.131355867699	3
1014	317.29	244.76	1.2778	6.36162786099421	9.89486661770957	14	-0.0121546612344101	0.0121546612344101	1.14351052893341	3
1015	315.46	246	1.2803	6.37378252222862	9.88271195647516	15	-0.0568838145770449	0.0568838145770449	1.20039434351046	3
1016	316.43	250.8	1.292	6.43066633680567	9.82582814189812	16	0.0140994070319174	0.0140994070319174	1.21449375054237	3
1017	315.07	232.65	1.2891	6.41656692977375	9.83992754893004	17	0.204198308738109	0.204198308738109	1.41869205928048	3
1018	330.54	239.62	1.2471	6.21236862103564	10.0441258576681	18	0.0690384758114551	0.0690384758114551	1.48773053509194	3
1019	334.1	243.07	1.2329	6.14333014522419	10.1131643334796	19	-0.104530086615934	0.104530086615934	1.59226062170787	3
1020	329.94	244.04	1.2544	6.24786023184012	10.0086342468637	20	0.0544528823301604	0.0544528823301604	1.64671350403803	3
1021	330.77	231.89	1.2432	6.19340734950996	10.0630871291938	21	0.0714694080583396	0.0714694080583396	1.71818291209637	3
1022	335	231.19	1.2285	6.12193794145162	10.1345565372522	22	-0.114253815603467	0.114253815603467	1.83243672769984	3
1023	336.62	234.92	1.252	6.23619175705509	10.0203027216487	23	0.0427844075451276	0.0427844075451276	1.87522113524497	3
1024	339.44	240.84	1.2432	6.19340734950996	10.0630871291938	24	0.0617456790708104	0.0617456790708104	1.93696681431578	3
1025	353.95	249.24	1.2305	6.13166167043915	10.1248328082646	25	0.00243093224688273	0.00243093224688273	1.93939774656266	3
1026	348.71	248.22	1.23	6.12923073819227	10.1272637405115	26	0.114253815603467	0.114253815603467	2.05365156216613	3
1027	356.81	256.55	1.2065	6.0149769225888	10.241517556115	27	0.135159832926654	0.135159832926654	2.18881139509278	3
1028	365.63	271.73	1.1787	5.87981708966215	10.3766773890416	28	0.075845086102726	0.075845086102726	2.26465648119551	3
1029	365.46	276.06	1.1631	5.80397200355942	10.4525224751444	29	-0.116198561400973	0.116198561400973	2.38085504259648	3
1030	363.39	276.08	1.187	5.92017056496039	10.3363239137434	30	-0.0996682221221725	0.0996682221221725	2.48052326471865	3
1031	360.42	250.52	1.2075	6.01983878708257	10.2366556916212	31	-0.0189612715256828	0.0189612715256828	2.49948453624433	3
1032	360.2	249.87	1.2114	6.03880005860825	10.2176944200955	32	-0.0403534752982448	0.0403534752982448	2.53983801154258	3
1033	355.17	249.22	1.2197	6.07915353390649	10.1773409447973	33	0.0617456790708086	0.0617456790708086	2.60158369061339	3
1034	354.55	251.65	1.207	6.01740785483568	10.2390866238681	34	-0.1424526296673	0.1424526296673	2.74403632028069	3
1035	349.52	257.55	1.2363	6.15986048450298	10.0966339942008	35	-0.0525081365326567	0.0525081365326567	2.79654445681335	3
1036	344.66	258.38	1.2471	6.21236862103564	10.0441258576681	36	0.0617456790708104	0.0617456790708104	2.85829013588416	3
1037	352.68	259.96	1.2344	6.15062294196483	10.105871536739	37	0.173568562427393	0.173568562427393	3.03185869831155	3
1038	356.5	255.51	1.1987	5.97705437953744	10.2794400991663	38	-0.157038223148595	0.157038223148595	3.18889692146014	3
1039	351.26	248	1.231	6.13409260268603	10.1224018760178	39	-0.0403534752982448	0.0403534752982448	3.22925039675839	3
1040	346.85	255.44	1.2393	6.17444607798428	10.0820484007195	40	-0.0281988140638347	0.0281988140638347	3.25744921082222	3
1041	343.11	256.66	1.2451	6.20264489204811	10.0538495866557	41	0.00486186449376547	0.00486186449376547	3.26231107531599	3
1042	351.15	264.72	1.2441	6.19778302755435	10.0587114511494	42	-0.130784154882267	0.130784154882267	3.39309523019826	3
1043	332.19	267.34	1.271	6.32856718243661	9.92792729626717	43	-0.0165303392787983	0.0165303392787983	3.40962556947705	3
1044	328.97	278.29	1.2744	6.34509752171541	9.91139695698837	44	0.192043647503699	0.192043647503699	3.60166921698075	3
1045	352.04	265.86	1.2349	6.15305387421172	10.1034406044921	45	-0.0471600855895158	0.0471600855895158	3.64882930257027	3
1046	347.37	270.58	1.2446	6.20021395980123	10.0562805189026	46	0.00437567804438821	0.00437567804438821	3.65320498061466	3
1047	347.88	270.65	1.2437	6.19583828175684	10.0606561969469	47	0.00729279674064642	0.00729279674064642	3.6604977773553	3
1048	346.67	275.66	1.2422	6.1885454850162	10.0679489936876	48	-0.102099154369057	0.102099154369057	3.76259693172436	3
1049	334.23	269	1.2632	6.29064463938525	9.96584983931853	49	0.0807069505964932	0.0807069505964932	3.84330388232085	3
1050	341.07	271.41	1.2466	6.20993768878876	10.046556789915	50	0.396728142691185	0.396728142691185	4.24003202501204	3
1051	361.86	270.95	1.165	5.81320954609757	10.4432849326062	51	-0.330120599126612	0.330120599126612	4.57015262413865	3
1052	354.09	274.11	1.2329	6.14333014522419	10.1131643334796	52	0.0568838145770449	0.0568838145770449	4.6270364387157	3
1053	357.06	275.09	1.2212	6.08644633064714	10.1700481480566	53	-0.272750598100188	0.272750598100188	4.89978703681588	3
1054	321.29	273.46	1.2773	6.35919692874733	9.89729754995646	54	0.0165303392787983	0.0165303392787983	4.91631737609468	3
1055	323.71	278.25	1.2739	6.34266658946853	9.91382788923525	55	-0.00972372898752738	0.00972372898752738	4.92604110508221	3
1056	322.94	272.87	1.2759	6.35239031845606	9.90410416024773	56	-0.0281988140638347	0.0281988140638347	4.95423991914604	3
1057	317.77	275.33	1.2817	6.3805891325199	9.87590534618389	57	0.00437567804438821	0.00437567804438821	4.95861559719043	3
1058	322.41	270.06	1.2808	6.37621345447551	9.88028102422828	58	0.00243093224688273	0.00243093224688273	4.96104652943731	3
1059	321.44	269.47	1.2803	6.37378252222862	9.88271195647516	59	0.0262540682663275	0.0262540682663275	4.98730059770364	3
1060	327.06	269.98	1.2749	6.3475284539623	9.90896602474149	60	-0.0379225430513639	0.0379225430513639	5.02522314075501	3
1061	323.91	250.19	1.2827	6.38545099701366	9.87104348169013	61	0.0709832216089623	0.0709832216089623	5.09620636236397	3
1062	320.66	237.73	1.2681	6.3144677754047	9.94202670329909	62	-0.0568838145770449	0.0568838145770449	5.15309017694101	3
1063	317.62	233.56	1.2798	6.37135158998174	9.88514288872204	63	0.114253815603467	0.114253815603467	5.26734399254448	3
1064	324.63	234.6	1.2563	6.25709777437828	9.99939670432551	64	-0.0573700010264222	0.0573700010264222	5.3247139935709	3
1065	321.01	240.73	1.2681	6.3144677754047	9.94202670329909	65	0.0262540682663293	0.0262540682663293	5.35096806183723	3
1066	322.72	237.1	1.2627	6.28821370713837	9.96828077156542	66	0.00729279674064642	0.00729279674064642	5.35826085857788	3
1067	316.78	239.74	1.2612	6.28092091039772	9.97557356830606	67	0.0354916108044812	0.0354916108044812	5.39375246938236	3
1068	317.62	239.77	1.2539	6.24542929959324	10.0110651791105	68	-0.0923754253815261	0.0923754253815261	5.48612789476389	3
1069	324.05	244.55	1.2729	6.33780472497477	9.91868975372902	69	0.0850826286408797	0.0850826286408797	5.57121052340477	3
1070	317.32	240.74	1.2554	6.25272209633389	10.0037723823699	70	-0.0948063576284088	0.0948063576284088	5.66601688103317	3
1071	317.87	242.87	1.2749	6.3475284539623	9.90896602474149	71	0.0116684747850346	0.0116684747850346	5.67768535581821	3
1072	324.06	243.04	1.2725	6.33585997917726	9.92063449952652	72	0.278098649043331	0.278098649043331	5.95578400486154	3
1073	358.49	231.56	1.2153	6.05776133013393	10.1987331485699	73	-0.00243093224688273	0.00243093224688273	5.95821493710842	3
1074	357.94	230.59	1.2158	6.06019226238081	10.196302216323	74	0.116198561400974	0.116198561400974	6.0744134985094	3
1075	361.22	232.32	1.1919	5.94399370097984	10.3125007777239	75	-0.0116684747850364	0.0116684747850364	6.08608197329443	3
1076	371.57	237.6	1.1943	5.95566217576487	10.3008323029389	76	0.0213922037725638	0.0213922037725638	6.107474177067	3
1077	372.16	231.08	1.1899	5.93426997199231	10.3222245067115	77	0.320396870139081	0.320396870139081	6.42787104720608	3
1078	379.37	232.5	1.124	5.61387310185323	10.6426213768506	78	-0.316021192094693	0.316021192094693	6.74389223930077	3
1079	376.7	241.71	1.189	5.92989429394792	10.3266001847559	79	0.263513055562038	0.263513055562038	7.00740529486281	3
1080	381.59	232.85	1.1348	5.66638123838589	10.5901132403179	80	-0.0850826286408797	0.0850826286408797	7.09248792350369	3
1081	376.49	232.26	1.1523	5.75146386702677	10.505030611677	81	-0.0145855934812928	0.0145855934812928	7.10707351698498	3
1082	384.66	242.19	1.1553	5.76604946050806	10.4904450181957	82	0.0666075435645723	0.0666075435645723	7.17368106054955	3
1083	392.64	244.75	1.1416	5.69944191694348	10.5570525617603	83	0.028685000513212	0.028685000513212	7.20236606106277	3
1084	399.66	245.31	1.1357	5.67075691643027	10.5857375622735	84	0	0	7.20236606106277	3
1085	399.5	245.7	1.1357	5.67075691643027	10.5857375622735	85	0.102099154369055	0.102099154369055	7.30446521543182	3
1086	401.9	247.74	1.1147	5.56865776206122	10.6878367166426	86	0.101612967919678	0.101612967919678	7.4060781833515	3
1087	401.94	259.01	1.0938	5.46704479414154	10.7894496845622	87	-0.0140994070319174	0.0140994070319174	7.42017759038342	3
1088	407.98	250.82	1.0967	5.48114420117346	10.7753502775303	88	0.0286850005132102	0.0286850005132102	7.44886259089663	3
1089	409.38	251.24	1.0908	5.45245920066025	10.8040352780435	89	-0.149745426407947	0.149745426407947	7.59860801730457	3
1090	401.68	245.04	1.1216	5.60220462706819	10.6542898516356	90	0.349081870652293	0.349081870652293	7.94768988795687	3
1091	409.79	240.82	1.0498	5.2531227564159	11.0033717222879	91	-0.0855688150902552	0.0855688150902552	8.03325870304712	3
1092	410.81	238.11	1.0674	5.33869157150616	10.9178029071976	92	0.0904306795840188	0.0904306795840188	8.12368938263114	3
1093	420.48	245.38	1.0488	5.24826089192214	11.0082335867816	93	-0.00972372898752738	0.00972372898752738	8.13341311161867	3
1094	419.81	246.73	1.0508	5.25798462090966	10.9985098577941	94	0.0238231360194447	0.0238231360194447	8.15723624763811	3
1095	419.59	244.73	1.0459	5.23416148489022	11.0223329938136	95	-0.0782760183496087	0.0782760183496087	8.23551226598772	3
1096	417.02	238.62	1.062	5.31243750323983	10.944056975464	96	0.0238231360194465	0.0238231360194465	8.25933540200717	3
1097	418.71	237.58	1.0571	5.28861436722038	10.9678801114834	97	0.00680661029126917	0.00680661029126917	8.26614201229844	3
1098	424.12	232.85	1.0557	5.28180775692911	10.9746867217747	98	0.11668474785035	0.11668474785035	8.38282676014879	3
1099	423.25	235.81	1.0317	5.16512300907876	11.091371469625	99	0.0709832216089623	0.0709832216089623	8.45380998175775	3
1100	447.59	247.57	1.0171	5.0941397874698	11.162354691234	100	-0.0262540682663293	0.0262540682663293	8.48006405002408	3
1101	448.15	241.24	1.0225	5.12039385573613	11.1361006229677	101	-0.00437567804438821	0.00437567804438821	8.48443972806847	3
1102	440.87	249.85	1.0234	5.12476953378052	11.1317249449233	102	-0.232883309251319	0.232883309251319	8.71732303731979	3
1103	410.69	231.41	1.0713	5.35765284303184	10.8988416356719	103	-0.213435851276264	0.213435851276264	8.93075888859605	3
1104	400.11	240.07	1.1152	5.5710886943081	10.6854057843957	104	0.306297463107166	0.306297463107166	9.23705635170322	3
1105	407.43	240.28	1.0522	5.26479123120094	10.9917032475029	105	-0.391866278197423	0.391866278197423	9.62892262990064	3
1106	390.76	234.06	1.1328	5.65665750939836	10.5998369693054	106	-0.116198561400971	0.116198561400971	9.74512119130161	3
1107	385.95	242.07	1.1567	5.77285607079933	10.4836384079045	107	0.025767881816952	0.025767881816952	9.77088907311856	3
1108	384.3	241.63	1.1514	5.74708818898238	10.5094062897214	108	0.1589829689461	0.1589829689461	9.92987204206466	3
1109	391.18	246.22	1.1187	5.58810522003628	10.6683892586675	109	-0.299004666366518	0.299004666366518	10.2288767084312	3
1110	373.28	245.75	1.1802	5.88710988640279	10.369384592301	110	-0.2085739867825	0.2085739867825	10.4374506952137	3
1111	362.98	238.04	1.2231	6.09568387318529	10.1608106055185	111	-0.0194474579750583	0.0194474579750583	10.4568981531887	3
1112	361.6	239.21	1.2271	6.11513133116035	10.1413631475434	112	-0.0495910178363985	0.0495910178363985	10.5064891710251	3
1113	350.09	241.21	1.2373	6.16472234899675	10.091772129707	113	-0.0379225430513621	0.0379225430513621	10.5444117140765	3
1114	341.14	243.99	1.2451	6.20264489204811	10.0538495866557	114	0.073414153855845	0.073414153855845	10.6178258679323	3
1115	348.12	238.42	1.23	6.12923073819227	10.1272637405115	115	0.0238231360194465	0.0238231360194465	10.6416490039518	3
1116	351.43	231.54	1.2251	6.10540760217282	10.151086876531	116	0.0306297463107157	0.0306297463107157	10.6722787502625	3
1117	346.25	230.05	1.2188	6.07477785586211	10.1817166228417	117	0.111822883356584	0.111822883356584	10.7841016336191	3
1118	349.25	234.06	1.1958	5.96295497250552	10.2935395061983	118	-0.154121104452337	0.154121104452337	10.9382227380714	3
1119	359.82	240.51	1.2275	6.11707607695786	10.1394184017459	119	0.161413901192983	0.161413901192983	11.0996366392644	3
1120	372.65	237.18	1.1943	5.95566217576487	10.3008323029389	120	-0.116684747850348	0.116684747850348	11.2163213871148	3
1121	365	238.54	1.2183	6.07234692361522	10.1841475550886	121	-0.0165303392788001	0.0165303392788001	11.2328517263936	3
1122	358.12	234.41	1.2217	6.08887726289402	10.1676172158098	122	0.0335468650069757	0.0335468650069757	11.2663985914005	3
1123	366.47	238.78	1.2148	6.05533039788705	10.2011640808167	123	0.341789073911645	0.341789073911645	11.6081876653122	3
1124	382.35	233.06	1.1445	5.7135413239754	10.5429531547284	124	-0.242120851789473	0.242120851789473	11.8503085171017	3
1125	374.69	237.84	1.1943	5.95566217576487	10.3008323029389	125	0.204198308738111	0.204198308738111	12.0545068258398	3
1126	387.12	239.67	1.1523	5.75146386702677	10.505030611677	126	-0.0573700010264204	0.0573700010264204	12.1118768268662	3
1127	388.05	257.08	1.1641	5.80883386805319	10.4476606106506	127	0.144883561914181	0.144883561914181	12.2567603887804	3
1128	395.02	261.55	1.1343	5.663950306139	10.5925441725648	128	-0.0948063576284071	0.0948063576284071	12.3515667464088	3
1129	393.92	263.31	1.1538	5.75875666376741	10.4977378149364	129	-0.0286850005132102	0.0286850005132102	12.380251746922	3
1130	386.61	257.02	1.1597	5.78744166428062	10.4690528144232	130	-0.00437567804438999	0.00437567804438999	12.3846274249664	3
1131	389.15	256.9	1.1606	5.79181734232501	10.4646771363788	131	-0.00972372898752738	0.00972372898752738	12.3943511539539	3
1132	394.28	252.86	1.1626	5.80154107131254	10.4549534073912	132	0.0972372898752898	0.0972372898752898	12.4915884438292	3
1133	396.96	245.94	1.1426	5.70430378143725	10.5521906972665	133	0.0714694080583396	0.0714694080583396	12.5630578518875	3
1134	396.99	234.49	1.1279	5.63283437337891	10.6236601053249	134	0.0092375425381519	0.0092375425381519	12.5722953944257	3
1135	397.71	234.82	1.126	5.62359683084076	10.632897647863	135	0.0549390687795395	0.0549390687795395	12.6272344632052	3
1136	396.78	257.61	1.1147	5.56865776206122	10.6878367166426	136	0.417634160014373	0.417634160014373	13.0448686232196	3
1137	401.99	252.96	1.0288	5.15102360204684	11.1054708766569	137	-0.0525081365326585	0.0525081365326585	13.0973767597523	3
1138	402.05	255.05	1.0396	5.2035317385795	11.0529627401243	138	-0.0923754253815243	0.0923754253815243	13.1897521851338	3
1139	402.02	250.56	1.0586	5.29590716396103	10.9605873147428	139	0.0213922037725638	0.0213922037725638	13.2111443889063	3
1140	400.52	267.14	1.0542	5.27451496018846	10.9819795185153	140	-0.028685000513212	0.028685000513212	13.2398293894196	3
1141	424.43	279.15	1.0601	5.30319996070167	10.9532945180021	141	0.225590512510674	0.225590512510674	13.4654199019302	3
1142	462.56	274.64	1.0137	5.077609448191	11.1788850305128	142	-0.0447291533426331	0.0447291533426331	13.5101490552729	3
1143	467	267.97	1.0229	5.12233860153363	11.1341558771702	143	0.00923754253815368	0.00923754253815368	13.519386597811	3
1144	473.18	266.32	1.021	5.11310105899548	11.1433934197083	144	-0.0189612715256811	0.0189612715256811	13.5383478693367	3
1145	480.13	262.21	1.0249	5.13206233052116	11.1244321481826	145	0.0330606785575966	0.0330606785575966	13.5714085478943	3
1146	485.11	269.59	1.0181	5.09900165196356	11.1574928267402	146	-0.0092375425381519	0.0092375425381519	13.5806460904324	3
1147	470.36	271.59	1.02	5.10823919450172	11.1482552842021	147	-0.0311159327600929	0.0311159327600929	13.6117620231925	3
1148	475.73	256.62	1.0264	5.13935512726181	11.117139351442	148	0.028685000513212	0.028685000513212	13.6404470237057	3
1149	473.89	252.37	1.0205	5.1106701267486	11.1458243519552	149	-0.0165303392788019	0.0165303392788019	13.6569773629845	3
1150	469.17	253.32	1.0239	5.1272004660274	11.1292940126764	150	0.0213922037725638	0.0213922037725638	13.6783695667571	3
1151	468.99	244.85	1.0195	5.10580826225484	11.1506862164489	151	-0.00486186449376191	0.00486186449376191	13.6832314312509	3
1152	492.8	237.59	1.0205	5.1106701267486	11.1458243519552	152	0.00729279674064642	0.00729279674064642	13.6905242279915	3
1153	493.81	230.61	1.019	5.10337733000795	11.1531171486958	153	-0.0170165257281774	0.0170165257281774	13.7075407537197	3
1154	485	234.67	1.0225	5.12039385573613	11.1361006229677	154	0.00486186449376547	0.00486186449376547	13.7124026182135	3
1155	491.01	239.84	1.0215	5.11553199124236	11.1409624874614	155	0.00486186449376547	0.00486186449376547	13.7172644827072	3
1156	492.05	236.69	1.0205	5.1106701267486	11.1458243519552	156	-0.00486186449376547	0.00486186449376547	13.722126347201	3
1157	490.93	243.61	1.0215	5.11553199124236	11.1409624874614	157	0.00729279674064642	0.00729279674064642	13.7294191439416	3
1158	479.17	248.1	1.02	5.10823919450172	11.1482552842021	158	-0.00486186449376369	0.00486186449376369	13.7342810084354	3
1159	478.53	240.16	1.021	5.11310105899548	11.1433934197083	159	0	0	13.7342810084354	3
1160	474.54	241.22	1.021	5.11310105899548	11.1433934197083	160	0.00243093224688273	0.00243093224688273	13.7367119406823	3
1161	479.53	248.77	1.0205	5.1106701267486	11.1458243519552	161	0	0	13.7367119406823	3
1162	475.16	259.78	1.0205	5.1106701267486	11.1458243519552	162	0.00486186449376191	0.00486186449376191	13.741573805176	3
1163	484.39	255.59	1.0195	5.10580826225484	11.1506862164489	163	0.00437567804438999	0.00437567804438999	13.7459494832204	3
1164	488.35	256.34	1.0186	5.10143258421045	11.1550618944933	164	-0.00680661029127094	0.00680661029127094	13.7527560935117	3
1165	485.85	254.02	1.02	5.10823919450172	11.1482552842021	165	-0.0238231360194447	0.0238231360194447	13.7765792295312	3
1166	479.92	252.3	1.0249	5.13206233052116	11.1244321481826	166	0.00243093224688096	0.00243093224688096	13.779010161778	3
1167	471	252.82	1.0244	5.12963139827428	11.1268630804295	167	0.0213922037725638	0.0213922037725638	13.8004023655506	3
1168	487.5	255.99	1.02	5.10823919450172	11.1482552842021	168	-0.00243093224688096	0.00243093224688096	13.8028332977975	3
1169	491.95	255.06	1.0205	5.1106701267486	11.1458243519552	169	-0.028685000513212	0.028685000513212	13.8315182983107	3
1170	494.74	231.64	1.0264	5.13935512726181	11.117139351442	170	0.0311159327600929	0.0311159327600929	13.8626342310708	3
1171	493.38	232.67	1.02	5.10823919450172	11.1482552842021	171	0.00486186449376547	0.00486186449376547	13.8674960955646	3
1172	485.73	238.38	1.019	5.10337733000795	11.1531171486958	172	-0.0189612715256828	0.0189612715256828	13.8864573670902	3
1173	477.52	235.03	1.0229	5.12233860153363	11.1341558771702	173	0.00194474579750548	0.00194474579750548	13.8884021128877	3
1174	461.18	237.22	1.0225	5.12039385573613	11.1361006229677	174	0.0145855934812928	0.0145855934812928	13.902987706369	3
1175	470.02	243.95	1.0195	5.10580826225484	11.1506862164489	175	-0.00243093224688096	0.00243093224688096	13.9054186386159	3
1176	450.13	230.05	1.02	5.10823919450172	11.1482552842021	176	0.00680661029127094	0.00680661029127094	13.9122252489072	3
1177	454.21	230.04	1.0186	5.10143258421045	11.1550618944933	177	-0.00680661029127094	0.00680661029127094	13.9190318591985	3
1178	438.59	238.34	1.02	5.10823919450172	11.1482552842021	178	0.00486186449376547	0.00486186449376547	13.9238937236922	3
1179	436.78	243.09	1.019	5.10337733000795	11.1531171486958	179	-0.00243093224688451	0.00243093224688451	13.9263246559391	3
1180	440.35	246.06	1.0195	5.10580826225484	11.1506862164489	180	-0.00486186449376191	0.00486186449376191	13.9311865204329	3
1181	427.83	245.23	1.0205	5.1106701267486	11.1458243519552	181	-0.00243093224688273	0.00243093224688273	13.9336174526797	3
1182	432.38	238.87	1.021	5.11310105899548	11.1433934197083	182	0.00243093224688273	0.00243093224688273	13.9360483849266	3
1183	429.62	233.77	1.0205	5.1106701267486	11.1458243519552	183	-0.0782760183496087	0.0782760183496087	14.0143244032762	3
1184	428.85	240.46	1.0366	5.18894614509821	11.0675483336056	184	0.0855688150902552	0.0855688150902552	14.0998932183665	3
1185	441.35	233.53	1.019	5.10337733000795	11.1531171486958	185	-0.00243093224688451	0.00243093224688451	14.1023241506134	3
1186	441.42	233.91	1.0195	5.10580826225484	11.1506862164489	186	-0.0145855934812928	0.0145855934812928	14.1169097440947	3
1187	462.71	238.8	1.0225	5.12039385573613	11.1361006229677	187	0.0189612715256828	0.0189612715256828	14.1358710156204	3
1188	462.1	238.54	1.0186	5.10143258421045	11.1550618944933	188	-0.00680661029127094	0.00680661029127094	14.1426776259116	3
1189	455.02	239.78	1.02	5.10823919450172	11.1482552842021	189	0.00243093224688096	0.00243093224688096	14.1451085581585	3
1190	463.66	247.55	1.0195	5.10580826225484	11.1506862164489	190	-0.0286850005132102	0.0286850005132102	14.1737935586717	3
1191	467.7	241.56	1.0254	5.13449326276805	11.1220012159357	191	0.00972372898752916	0.00972372898752916	14.1835172876592	3
1192	466.08	231.89	1.0234	5.12476953378052	11.1317249449233	192	0.00680661029127094	0.00680661029127094	14.1903238979505	3
1193	469.95	230.64	1.022	5.11796292348925	11.1385315552145	193	0.00486186449376547	0.00486186449376547	14.1951857624443	3
1194	447.42	236.84	1.021	5.11310105899548	11.1433934197083	194	0.00243093224688273	0.00243093224688273	14.1976166946912	3
1195	444.99	247.11	1.0205	5.1106701267486	11.1458243519552	195	0.00729279674064642	0.00729279674064642	14.2049094914318	3
1196	446.46	240.94	1.019	5.10337733000795	11.1531171486958	196	-0.0928616118309034	0.0928616118309034	14.2977711032627	3
1197	425.8	244.99	1.0381	5.19623894183886	11.0602555368649	197	-0.0116684747850346	0.0116684747850346	14.3094395780478	3
1198	421.9	245.27	1.0405	5.20790741662389	11.0485870620799	198	0.0403534752982466	0.0403534752982466	14.349793053346	3
1199	420.01	235.46	1.0322	5.16755394132564	11.0889405373781	199	-0.149745426407948	0.149745426407948	14.4995384797539	3
1200	415.91	241.8	1.063	5.31729936773359	10.9391951109702	200	0.0427844075451276	0.0427844075451276	14.5423228872991	3
1201	414.74	243.26	1.0542	5.27451496018846	10.9819795185153	201	-0.0831378828433724	0.0831378828433724	14.6254607701424	3
1202	411.14	231.53	1.0713	5.35765284303184	10.8988416356719	202	0.0311159327600912	0.0311159327600912	14.6565767029025	3
1203	415.16	232.3	1.0649	5.32653691027174	10.929957568432	203	0.177944240471781	0.177944240471781	14.8345209433743	3
1204	432.21	239.94	1.0283	5.14859266979996	11.1079018089038	204	0.0306297463107175	0.0306297463107175	14.865150689685	3
1205	447.02	234.9	1.022	5.11796292348925	11.1385315552145	205	0.0145855934812946	0.0145855934812946	14.8797362831663	3
1206	471.95	233.92	1.019	5.10337733000795	11.1531171486958	206	-0.0121546612344119	0.0121546612344119	14.8918909444007	3
1207	484	238.43	1.0215	5.11553199124236	11.1409624874614	207	0.00486186449376547	0.00486186449376547	14.8967528088945	3
1208	469.84	251.61	1.0205	5.1106701267486	11.1458243519552	208	-0.00972372898753093	0.00972372898753093	14.906476537882	3
1209	472.44	250.65	1.0225	5.12039385573613	11.1361006229677	209	0.00972372898753093	0.00972372898753093	14.9162002668696	3
1210	477.13	250.55	1.0205	5.1106701267486	11.1458243519552	210	-0.00486186449376547	0.00486186449376547	14.9210621313633	3
1211	486.1	248.99	1.0215	5.11553199124236	11.1409624874614	211	0.00486186449376547	0.00486186449376547	14.9259239958571	3
1212	480.23	253.63	1.0205	5.1106701267486	11.1458243519552	212	-0.00243093224688273	0.00243093224688273	14.928354928104	3
1213	488.73	266.71	1.021	5.11310105899548	11.1433934197083	213	-0.0140994070319191	0.0140994070319191	14.9424543351359	3
1214	488.25	272.91	1.0239	5.1272004660274	11.1292940126764	214	0.0189612715256828	0.0189612715256828	14.9614156066616	3
1215	493.64	270.46	1.02	5.10823919450172	11.1482552842021	215	0.00486186449376547	0.00486186449376547	14.9662774711554	3
1216	490.36	267.07	1.019	5.10337733000795	11.1531171486958	216	-0.0121546612344119	0.0121546612344119	14.9784321323898	3
1217	469.01	263.08	1.0215	5.11553199124236	11.1409624874614	217	0.0140994070319174	0.0140994070319174	14.9925315394217	3
1218	465.84	264.26	1.0186	5.10143258421045	11.1550618944933	218	-0.0092375425381519	0.0092375425381519	15.0017690819598	3
1219	468.72	251.75	1.0205	5.1106701267486	11.1458243519552	219	-0.0072927967406482	0.0072927967406482	15.0090618787005	3
1220	468.14	249.2	1.022	5.11796292348925	11.1385315552145	220	-0.00923754253815368	0.00923754253815368	15.0182994212386	3
1221	469.03	242.72	1.0239	5.1272004660274	11.1292940126764	221	0.0116684747850364	0.0116684747850364	15.0299678960237	3
1222	462.63	248.09	1.0215	5.11553199124236	11.1409624874614	222	0.00729279674064642	0.00729279674064642	15.0372606927643	3
1223	462.5	253.79	1.02	5.10823919450172	11.1482552842021	223	0	0	15.0372606927643	3
1224	461.5	274.49	1.02	5.10823919450172	11.1482552842021	224	0	0	15.0372606927643	3
1225	457.18	266.07	1.02	5.10823919450172	11.1482552842021	225	-0.00243093224688096	0.00243093224688096	15.0396916250112	3
1226	450.21	262.22	1.0205	5.1106701267486	11.1458243519552	226	0	0	15.0396916250112	3
1227	434.99	275.05	1.0205	5.1106701267486	11.1458243519552	227	-0.149745426407948	0.149745426407948	15.1894370514191	3
1228	427.91	273.88	1.0513	5.26041555315655	10.9960789255472	228	-0.127867036186007	0.127867036186007	15.3173040876052	3
1229	411.91	273.82	1.0776	5.38828258934255	10.8682118893612	229	-0.0617456790708104	0.0617456790708104	15.379049766676	3
1230	406.93	278.28	1.0903	5.45002826841336	10.8064662102904	230	0.0447291533426348	0.0447291533426348	15.4237789200186	3
1231	411.94	275.92	1.0811	5.40529911507073	10.8511953636331	231	0.0262540682663275	0.0262540682663275	15.4500329882849	3
1232	411.49	275.28	1.0757	5.3790450468044	10.8774494318994	232	0.0972372898752898	0.0972372898752898	15.5472702781602	3
1233	416.53	260.35	1.0557	5.28180775692911	10.9746867217747	233	-0.0257678818169502	0.0257678818169502	15.5730381599772	3
1234	417.47	253.95	1.061	5.30757563874606	10.9489188399577	234	-0.0617456790708104	0.0617456790708104	15.634783839048	3
1235	414.03	256.35	1.0737	5.36932131781687	10.8871731608869	235	-0.097723476324667	0.097723476324667	15.7325073153726	3
1236	408.51	259.6	1.0938	5.46704479414154	10.7894496845622	236	0.0690384758114568	0.0690384758114568	15.8015457911841	3
1237	404.12	265.66	1.0796	5.39800631833008	10.8584881603737	237	-0.495910178363982	0.495910178363982	16.2974559695481	3
1238	377.55	246.51	1.1816	5.89391649669407	10.3625779820097	238	0.144397375464806	0.144397375464806	16.4418533450129	3
1239	376.95	254.39	1.1519	5.74951912122926	10.5069753574745	239	-0.140021697420419	0.140021697420419	16.5818750424333	3
1240	373.07	250.65	1.1807	5.88954081864968	10.3669536600541	240	0.20176737649123	0.20176737649123	16.7836424189245	3
1241	378.08	232.33	1.1392	5.68777344215845	10.5687210365453	241	-0.149259239958571	0.149259239958571	16.9329016588831	3
1242	369.32	255.66	1.1699	5.83703268211702	10.4194617965868	242	-0.0335468650069757	0.0335468650069757	16.9664485238901	3
1243	369.79	246.58	1.1768	5.870579547124	10.3859149315798	243	-0.0661213571151968	0.0661213571151968	17.0325698810053	3
1244	376.51	243.11	1.1904	5.93670090423919	10.3197935744646	244	0.280043394840835	0.280043394840835	17.3126132758461	3
1245	378.28	234.81	1.1328	5.65665750939836	10.5998369693054	245	-0.0544528823301604	0.0544528823301604	17.3670661581763	3
1246	379.32	236.86	1.144	5.71111039172852	10.5453840869753	246	-0.0549390687795395	0.0549390687795395	17.4220052269558	3
1247	386.36	231.42	1.1553	5.76604946050806	10.4904450181957	247	0.0617456790708086	0.0617456790708086	17.4837509060266	3
1248	395.97	243.04	1.1426	5.70430378143725	10.5521906972665	248	-0.0379225430513639	0.0379225430513639	17.521673449078	3
1249	393.81	248.91	1.1504	5.74222632448861	10.5142681542152	249	0.218297715770028	0.218297715770028	17.739971164848	3
1250	405.33	256.85	1.1055	5.52392860871858	10.7325658699852	250	0.0379225430513639	0.0379225430513639	17.7778937078994	3
1251	408.12	257.49	1.0977	5.48600606566722	10.7704884130366	251	0.27566771679645	0.27566771679645	18.0535614246958	3
1252	420.44	247.6	1.041	5.21033834887077	11.046156129833	252	-0.24698271628324	0.24698271628324	18.3005441409791	3
1253	408.64	245.2	1.0918	5.45732106515401	10.7991734135498	253	0.0568838145770449	0.0568838145770449	18.3574279555561	3
1254	414.74	246.97	1.0801	5.40043725057697	10.8560572281268	254	0.0165303392788001	0.0165303392788001	18.3739582948349	3
1255	417.81	251.07	1.0767	5.38390691129817	10.8725875674056	255	-0.054452882330164	0.054452882330164	18.4284111771651	3
1256	412.58	255.2	1.0879	5.43835979362833	10.8181346850755	256	0.121060425894738	0.121060425894738	18.5494716030598	3
1257	413.59	241.69	1.063	5.31729936773359	10.9391951109702	257	-0.251358394327626	0.251358394327626	18.8008299973874	3
1258	401.3	240.15	1.1147	5.56865776206122	10.6878367166426	258	-0.0763312725521033	0.0763312725521033	18.8771612699395	3
1259	400.08	246.72	1.1304	5.64498903461332	10.6115054440905	259	-0.0593147468239277	0.0593147468239277	18.9364760167635	3
1260	392.19	243.61	1.1426	5.70430378143725	10.5521906972665	260	-0.0140994070319156	0.0140994070319156	18.9505754237954	3
1261	386.53	246.7	1.1455	5.71840318846917	10.5380912902346	261	-0.0116684747850364	0.0116684747850364	18.9622438985804	3
1262	384.26	246.17	1.1479	5.7300716632542	10.5264228154496	262	0.121060425894736	0.121060425894736	19.0833043244752	3
1263	382.38	268.41	1.123	5.60901123735946	10.6474832413443	263	0.0165303392788001	0.0165303392788001	19.099834663754	3
1264	382.43	277.69	1.1196	5.59248089808066	10.6640135806231	264	-0.0145855934812946	0.0145855934812946	19.1144202572353	3
1265	397.87	275.49	1.1226	5.60706649156196	10.6494279871418	265	-0.0354916108044794	0.0354916108044794	19.1499118680397	3
1266	396.43	279.34	1.1299	5.64255810236644	10.6139363763373	266	-0.135159832926655	0.135159832926655	19.2850717009664	3
1267	389.99	267.89	1.1577	5.77771793529309	10.4787765434107	267	0.0568838145770449	0.0568838145770449	19.3419555155434	3
1268	396.06	265.21	1.146	5.72083412071605	10.5356603579877	268	-0.0165303392787983	0.0165303392787983	19.3584858548222	3
1269	393.1	270.12	1.1494	5.73736445999485	10.5191300187089	269	0.00486186449376369	0.00486186449376369	19.363347719316	3
1270	386.85	275.26	1.1484	5.73250259550108	10.5239918832027	270	-0.0238231360194465	0.0238231360194465	19.3871708553354	3
1271	384.08	262.72	1.1533	5.75632573152053	10.5001687471833	271	-0.00243093224688096	0.00243093224688096	19.3896017875823	3
1272	392.64	269.65	1.1538	5.75875666376741	10.4977378149364	272	0.443888228280702	0.443888228280702	19.833490015863	3
1273	408.36	275.05	1.0625	5.31486843548671	10.9416260432171	273	-0.104530086615938	0.104530086615938	19.938020102479	3
1274	414.1	278.89	1.084	5.41939852210265	10.8370959566011	274	-0.00680661029127094	0.00680661029127094	19.9448267127702	3
1275	415.28	276.86	1.0854	5.42620513239392	10.8302893463099	275	0.154121104452337	0.154121104452337	20.0989478172226	3
1276	420.84	269.34	1.0537	5.27208402794158	10.9844104507622	276	0.154121104452335	0.154121104452335	20.2530689216749	3
1277	424.55	271.49	1.022	5.11796292348925	11.1385315552145	277	-0.199336444244345	0.199336444244345	20.4524053659193	3
1278	422.48	279	1.063	5.31729936773359	10.9391951109702	278	0.0525081365326567	0.0525081365326567	20.5049135024519	3
1279	422.67	265.31	1.0522	5.26479123120094	10.9917032475029	279	-0.114253815603467	0.114253815603467	20.6191673180554	3
1280	413.62	264.68	1.0757	5.3790450468044	10.8774494318994	280	0.135159832926654	0.135159832926654	20.754327150982	3
1281	421.06	258.69	1.0479	5.24388521387775	11.012609264826	281	-0.220728648016909	0.220728648016909	20.9750557989989	3
1282	405.47	252.84	1.0933	5.46461386189466	10.7918806168091	282	0.168706697933629	0.168706697933629	21.1437624969326	3
1283	404.15	255.12	1.0586	5.29590716396103	10.9605873147428	283	-0.0923754253815261	0.0923754253815261	21.2361379223141	3
1284	412.93	270.3	1.0776	5.38828258934255	10.8682118893612	284	-0.0427844075451294	0.0427844075451294	21.2789223298592	3
1285	409.94	269.98	1.0864	5.43106699688768	10.8254274818161	285	0.0281988140638347	0.0281988140638347	21.3071211439231	3
1286	408.14	266.2	1.0806	5.40286818282385	10.8536262958799	286	0.185237037212429	0.185237037212429	21.4923581811355	3
1287	420.98	266.4	1.0425	5.21763114561142	11.0388633330924	287	-0.18766796945931	0.18766796945931	21.6800261505948	3
1288	414.82	275.54	1.0811	5.40529911507073	10.8511953636331	288	0.100154408571548	0.100154408571548	21.7801805591663	3
1289	423.37	278.35	1.0605	5.30514470649918	10.9513497722046	289	0.194474579750583	0.194474579750583	21.9746551389169	3
1290	430.05	267.53	1.0205	5.1106701267486	11.1458243519552	290	0.00486186449376191	0.00486186449376191	21.9795170034107	3
1291	424.91	275.65	1.0195	5.10580826225484	11.1506862164489	291	-0.111822883356583	0.111822883356583	22.0913398867673	3
1292	427.99	270.11	1.0425	5.21763114561142	11.0388633330924	292	0.0500772042857758	0.0500772042857758	22.1414170910531	3
1293	428.29	269.87	1.0322	5.16755394132564	11.0889405373781	293	-0.0403534752982466	0.0403534752982466	22.1817705663513	3
1294	424.95	249.33	1.0405	5.20790741662389	11.0485870620799	294	0.0189612715256828	0.0189612715256828	22.200731837877	3
1295	425.8	249.97	1.0366	5.18894614509821	11.0675483336056	295	0.0641766113176896	0.0641766113176896	22.2649084491947	3
1296	428.32	247.26	1.0234	5.12476953378052	11.1317249449233	296	0.0189612715256811	0.0189612715256811	22.2838697207204	3
1297	428.27	252.51	1.0195	5.10580826225484	11.1506862164489	297	-0.0379225430513621	0.0379225430513621	22.3217922637717	3
1298	439.64	241.53	1.0273	5.1437308053062	11.1127636733976	298	0.0354916108044812	0.0354916108044812	22.3572838745762	3
1299	443.46	241.54	1.02	5.10823919450172	11.1482552842021	299	-0.00243093224688096	0.00243093224688096	22.3597148068231	3
1300	430.08	252.1	1.0205	5.1106701267486	11.1458243519552	300	-0.0072927967406482	0.0072927967406482	22.3670076035637	3
1301	438.02	253.57	1.022	5.11796292348925	11.1385315552145	301	-0.0568838145770449	0.0568838145770449	22.4238914181408	3
1302	423.89	240.77	1.0337	5.17484673806629	11.0816477406375	302	0.050077204285774	0.050077204285774	22.4739686224265	3
1303	434.01	259.02	1.0234	5.12476953378052	11.1317249449233	303	0.0213922037725656	0.0213922037725656	22.4953608261991	3
1304	434.11	258.56	1.019	5.10337733000795	11.1531171486958	304	-0.00243093224688451	0.00243093224688451	22.497791758446	3
1305	434.27	255.03	1.0195	5.10580826225484	11.1506862164489	305	0.00437567804438999	0.00437567804438999	22.5021674364904	3
1306	439.49	253.77	1.0186	5.10143258421045	11.1550618944933	306	-0.0758450861027278	0.0758450861027278	22.5780125225931	3
1307	429.76	258.58	1.0342	5.17727767031317	11.0792168083906	307	0.047646272038893	0.047646272038893	22.625658794632	3
1308	436.93	266.39	1.0244	5.12963139827428	11.1268630804295	308	0.0189612715256828	0.0189612715256828	22.6446200661577	3
1309	442.37	269.61	1.0205	5.1106701267486	11.1458243519552	309	-0.00486186449376547	0.00486186449376547	22.6494819306515	3
1310	444.8	274.88	1.0215	5.11553199124236	11.1409624874614	310	-0.0116684747850364	0.0116684747850364	22.6611504054365	3
1311	435.34	266.7	1.0239	5.1272004660274	11.1292940126764	311	0.0238231360194483	0.0238231360194483	22.6849735414559	3
1312	438.93	258.21	1.019	5.10337733000795	11.1531171486958	312	0	0	22.6849735414559	3
1313	444.28	257.76	1.019	5.10337733000795	11.1531171486958	313	-0.0189612715256828	0.0189612715256828	22.7039348129816	3
1314	449.57	260.28	1.0229	5.12233860153363	11.1341558771702	314	0.0140994070319174	0.0140994070319174	22.7180342200135	3
1315	449.08	256.88	1.02	5.10823919450172	11.1482552842021	315	0.00243093224688096	0.00243093224688096	22.7204651522604	3
1316	445.9	257.02	1.0195	5.10580826225484	11.1506862164489	316	-0.0238231360194447	0.0238231360194447	22.7442882882799	3
1317	447.3	257.46	1.0244	5.12963139827428	11.1268630804295	317	0.0238231360194447	0.0238231360194447	22.7681114242993	3
1318	445.41	257.56	1.0195	5.10580826225484	11.1506862164489	318	-0.00486186449376191	0.00486186449376191	22.7729732887931	3
1319	446.93	259.58	1.0205	5.1106701267486	11.1458243519552	319	-0.00243093224688273	0.00243093224688273	22.7754042210399	3
1320	456.06	255.52	1.021	5.11310105899548	11.1433934197083	320	0	0	22.7754042210399	3
1321	455.98	256.73	1.021	5.11310105899548	11.1433934197083	321	-0.00243093224688273	0.00243093224688273	22.7778351532868	3
1322	452.87	256.32	1.0215	5.11553199124236	11.1409624874614	322	0.00972372898752738	0.00972372898752738	22.7875588822744	3
1323	455.51	248.9	1.0195	5.10580826225484	11.1506862164489	323	0	0	22.7875588822744	3
1324	454.7	242.8	1.0195	5.10580826225484	11.1506862164489	324	-0.0189612715256811	0.0189612715256811	22.8065201538	3
1325	457.07	245.65	1.0234	5.12476953378052	11.1317249449233	325	0.0189612715256811	0.0189612715256811	22.8254814253257	3
1326	456.79	254.94	1.0195	5.10580826225484	11.1506862164489	326	-0.00243093224688096	0.00243093224688096	22.8279123575726	3
1327	450.97	252.38	1.02	5.10823919450172	11.1482552842021	327	0	0	22.8279123575726	3
1328	452.24	266.64	1.02	5.10823919450172	11.1482552842021	328	-0.00729279674064642	0.00729279674064642	22.8352051543133	3
1329	448.21	259.62	1.0215	5.11553199124236	11.1409624874614	329	0.00243093224688273	0.00243093224688273	22.8376360865601	3
1330	439.71	263.8	1.021	5.11310105899548	11.1433934197083	330	0.0140994070319156	0.0140994070319156	22.851735493592	3
1331	440.31	263.63	1.0181	5.09900165196356	11.1574928267402	331	0.00243093224688273	0.00243093224688273	22.8541664258389	3
1332	436.68	266.05	1.0176	5.09657071971668	11.1599237589871	332	-0.0568838145770449	0.0568838145770449	22.911050240416	3
1333	435.79	272.69	1.0293	5.15345453429373	11.1030399444101	333	-0.1259222903885	0.1259222903885	23.0369725308045	3
1334	426.02	276.75	1.0552	5.27937682468223	10.9771176540216	334	0.163844833439864	0.163844833439864	23.2008173642443	3
1335	432.03	267.89	1.0215	5.11553199124236	11.1409624874614	335	0.00729279674064642	0.00729279674064642	23.208110160985	3
1336	440.61	276.28	1.02	5.10823919450172	11.1482552842021	336	-0.0189612715256828	0.0189612715256828	23.2270714325107	3
1337	434.91	274.73	1.0239	5.1272004660274	11.1292940126764	337	0.00243093224688273	0.00243093224688273	23.2295023647576	3
1338	435.09	269.8	1.0234	5.12476953378052	11.1317249449233	338	0.0116684747850364	0.0116684747850364	23.2411708395426	3
1339	433.92	268.84	1.021	5.11310105899548	11.1433934197083	339	-0.00923754253815368	0.00923754253815368	23.2504083820807	3
1340	437.82	260.01	1.0229	5.12233860153363	11.1341558771702	340	0.00680661029127094	0.00680661029127094	23.257214992372	3
1341	445.94	261.14	1.0215	5.11553199124236	11.1409624874614	341	0	0	23.257214992372	3
1342	443.08	269.83	1.0215	5.11553199124236	11.1409624874614	342	-0.00680661029127094	0.00680661029127094	23.2640216026633	3
1343	460.77	273.99	1.0229	5.12233860153363	11.1341558771702	343	0.0116684747850364	0.0116684747850364	23.2756900774483	3
1344	453.61	273.18	1.0205	5.1106701267486	11.1458243519552	344	-0.0072927967406482	0.0072927967406482	23.282982874189	3
1345	461.26	277.36	1.022	5.11796292348925	11.1385315552145	345	0.00486186449376547	0.00486186449376547	23.2878447386827	3
1346	446.03	275.96	1.021	5.11310105899548	11.1433934197083	346	0.0116684747850346	0.0116684747850346	23.2995132134678	3
1347	442.75	277.12	1.0186	5.10143258421045	11.1550618944933	347	-0.0447291533426348	0.0447291533426348	23.3442423668104	3
1348	442.88	274.06	1.0278	5.14616173755308	11.1103327411507	348	0.0403534752982448	0.0403534752982448	23.3845958421086	3
1349	459.33	273.4	1.0195	5.10580826225484	11.1506862164489	349	0.00243093224688451	0.00243093224688451	23.3870267743555	3
1350	458.37	267.64	1.019	5.10337733000795	11.1531171486958	350	-0.0286850005132102	0.0286850005132102	23.4157117748687	3
1351	459.28	267.94	1.0249	5.13206233052116	11.1244321481826	351	0.0140994070319156	0.0140994070319156	23.4298111819007	3
1352	459.48	247	1.022	5.11796292348925	11.1385315552145	352	0.00972372898752916	0.00972372898752916	23.4395349108882	3
1353	454.64	240.65	1.02	5.10823919450172	11.1482552842021	353	0.00486186449376547	0.00486186449376547	23.444396775382	3
1354	452.63	235.08	1.019	5.10337733000795	11.1531171486958	354	-0.0262540682663293	0.0262540682663293	23.4706508436483	3
1355	462.42	232.47	1.0244	5.12963139827428	11.1268630804295	355	0.0140994070319174	0.0140994070319174	23.4847502506802	3
1356	470.79	231.04	1.0215	5.11553199124236	11.1409624874614	356	0.0140994070319174	0.0140994070319174	23.4988496577121	3
1357	486.56	232.18	1.0186	5.10143258421045	11.1550618944933	357	-0.0403534752982466	0.0403534752982466	23.5392031330104	3
1358	485.36	237	1.0269	5.14178605950869	11.1147084191951	358	0.0384087295007411	0.0384087295007411	23.5776118625111	3
1359	486.46	238.11	1.019	5.10337733000795	11.1531171486958	359	-0.0145855934812946	0.0145855934812946	23.5921974559924	3
1360	490.44	243.38	1.022	5.11796292348925	11.1385315552145	360	0.00486186449376547	0.00486186449376547	23.5970593204862	3
1361	488.41	246.02	1.021	5.11310105899548	11.1433934197083	361	-0.00486186449376547	0.00486186449376547	23.6019211849799	3
1362	494.47	249.09	1.022	5.11796292348925	11.1385315552145	362	0	0	23.6019211849799	3
1363	474.83	256.82	1.022	5.11796292348925	11.1385315552145	363	0.00243093224688273	0.00243093224688273	23.6043521172268	3
1364	468.92	254.01	1.0215	5.11553199124236	11.1409624874614	364	-0.00923754253815368	0.00923754253815368	23.613589659765	3
1365	477.96	252.51	1.0234	5.12476953378052	11.1317249449233	365	0.0213922037725656	0.0213922037725656	23.6349818635375	3
1366	474.58	250.95	1.019	5.10337733000795	11.1531171486958	366	-0.0189612715256828	0.0189612715256828	23.6539431350632	3
1367	465.29	257.3	1.0229	5.12233860153363	11.1341558771702	367	0	0	23.6539431350632	3
1368	461.76	265.5	1.0229	5.12233860153363	11.1341558771702	368	0.0281988140638347	0.0281988140638347	23.6821419491271	3
1369	464.57	275.51	1.0171	5.0941397874698	11.162354691234	369	-0.0452153397920103	0.0452153397920103	23.7273572889191	3
1370	462.01	279.64	1.0264	5.13935512726181	11.117139351442	370	0.0379225430513639	0.0379225430513639	23.7652798319704	3
1371	469.44	264.03	1.0186	5.10143258421045	11.1550618944933	371	-0.0092375425381519	0.0092375425381519	23.7745173745086	3
1372	484.6	267.64	1.0205	5.1106701267486	11.1458243519552	372	0.00486186449376191	0.00486186449376191	23.7793792390023	3
1373	486.62	263.56	1.0195	5.10580826225484	11.1506862164489	373	-0.0189612715256811	0.0189612715256811	23.798340510528	3
1374	479.41	258.62	1.0234	5.12476953378052	11.1317249449233	374	0.00680661029127094	0.00680661029127094	23.8051471208193	3
1375	472.71	267.73	1.022	5.11796292348925	11.1385315552145	375	0.00486186449376547	0.00486186449376547	23.8100089853131	3
1376	467.64	272.87	1.021	5.11310105899548	11.1433934197083	376	0.00486186449376369	0.00486186449376369	23.8148708498068	3
1377	489.33	260.75	1.02	5.10823919450172	11.1482552842021	377	-0.0140994070319174	0.0140994070319174	23.8289702568387	3
1378	490.74	249.2	1.0229	5.12233860153363	11.1341558771702	378	0.0140994070319174	0.0140994070319174	23.8430696638707	3
1379	485.44	251.55	1.02	5.10823919450172	11.1482552842021	379	-0.00729279674064642	0.00729279674064642	23.8503624606113	3
1380	486.55	269.63	1.0215	5.11553199124236	11.1409624874614	380	0	0	23.8503624606113	3
1381	493.63	271.57	1.0215	5.11553199124236	11.1409624874614	381	0.00486186449376547	0.00486186449376547	23.8552243251051	3
1382	494.36	268.71	1.0205	5.1106701267486	11.1458243519552	382	0.00243093224688096	0.00243093224688096	23.8576552573519	3
1383	492.52	277.21	1.02	5.10823919450172	11.1482552842021	383	-0.0403534752982466	0.0403534752982466	23.8980087326502	3
1384	483.33	274.71	1.0283	5.14859266979996	11.1079018089038	384	0.00923754253815368	0.00923754253815368	23.9072462751883	3
1385	477.76	274.78	1.0264	5.13935512726181	11.117139351442	385	0.0403534752982448	0.0403534752982448	23.9475997504866	3
1386	478.25	279.73	1.0181	5.09900165196356	11.1574928267402	386	-0.0092375425381519	0.0092375425381519	23.9568372930247	3
1387	480.22	275.68	1.02	5.10823919450172	11.1482552842021	387	-0.00243093224688096	0.00243093224688096	23.9592682252716	3
1388	466.67	277.88	1.0205	5.1106701267486	11.1458243519552	388	-0.0140994070319191	0.0140994070319191	23.9733676323035	3
1389	473.4	275.05	1.0234	5.12476953378052	11.1317249449233	389	0.00243093224688273	0.00243093224688273	23.9757985645504	3
1390	466.88	279.52	1.0229	5.12233860153363	11.1341558771702	390	0.0116684747850364	0.0116684747850364	23.9874670393355	3
1391	458.11	266.68	1.0205	5.1106701267486	11.1458243519552	391	0.00729279674064642	0.00729279674064642	23.9947598360761	3
1392	449.9	275.3	1.019	5.10337733000795	11.1531171486958	392	-0.0286850005132102	0.0286850005132102	24.0234448365893	3
1393	443.5	276.95	1.0249	5.13206233052116	11.1244321481826	393	-0.0782760183496087	0.0782760183496087	24.1017208549389	3
1394	429.95	275.38	1.041	5.21033834887077	11.046156129833	394	-0.0238231360194483	0.0238231360194483	24.1255439909584	3
1395	419.53	263.29	1.0459	5.23416148489022	11.0223329938136	395	-0.462849499806381	0.462849499806381	24.5883934907648	3
1396	392.67	277.84	1.1411	5.6970109846966	10.5594834940072	396	-0.00486186449376547	0.00486186449376547	24.5932553552585	3
1397	391.99	278.19	1.1421	5.70187284919037	10.5546216295134	397	0.118629493647855	0.118629493647855	24.7118848489064	3
1398	399.19	275.63	1.1177	5.58324335554251	10.6732511231613	398	-0.0996682221221743	0.0996682221221743	24.8115530710286	3
1399	390.71	275.16	1.1382	5.68291157766468	10.5735829010391	399	-0.102099154369055	0.102099154369055	24.9136522253976	3
1400	394.57	267.64	1.1592	5.78501073203374	10.47148374667	400	0.284905259334602	0.284905259334602	25.1985574847322	3
1401	403.72	259.71	1.1006	5.50010547269914	10.7563890060046	401	0.0286850005132102	0.0286850005132102	25.2272424852454	3
1402	408.94	260.29	1.0947	5.47142047218593	10.7850740065179	402	0.054452882330164	0.054452882330164	25.2816953675756	3
1403	414.26	251.9	1.0835	5.41696758985576	10.839526888848	403	0.0617456790708086	0.0617456790708086	25.3434410466464	3
1404	414.91	255.34	1.0708	5.35522191078496	10.9012725679188	404	-0.106961018862819	0.106961018862819	25.4504020655092	3
1405	408.74	252.6	1.0928	5.46218292964778	10.794311549056	405	0.242120851789473	0.242120851789473	25.6925229172987	3
1406	415.34	261.44	1.043	5.2200620778583	11.0364324008455	406	0.0189612715256828	0.0189612715256828	25.7114841888244	3
1407	426.86	274.41	1.0391	5.20110080633262	11.0553936723712	407	-0.123491358141621	0.123491358141621	25.834975546966	3
1408	426.77	266.3	1.0645	5.32459216447424	10.9319023142295	408	0.168706697933629	0.168706697933629	26.0036822448996	3
1409	417.08	268.67	1.0298	5.15588546654061	11.1006090121632	409	-0.180375172718662	0.180375172718662	26.1840574176183	3
1410	405.83	267.37	1.0669	5.33626063925927	10.9202338394445	410	-0.453611957268231	0.453611957268231	26.6376693748865	3
1411	391.14	266.68	1.1602	5.7898725965275	10.4666218821763	411	-0.0165303392788001	0.0165303392788001	26.6541997141653	3
1412	383.29	272.03	1.1636	5.8064029358063	10.4500915428975	412	-0.0661213571151968	0.0661213571151968	26.7203210712805	3
1413	374.94	275.85	1.1772	5.8725242929215	10.3839701857823	413	0.151690172205452	0.151690172205452	26.872011243486	3
1414	377.31	265.89	1.146	5.72083412071605	10.5356603579877	414	-0.173082375978016	0.173082375978016	27.045093619464	3
1415	371.02	247.31	1.1816	5.89391649669407	10.3625779820097	415	-0.211491105478757	0.211491105478757	27.2565847249427	3
1416	357.38	260.16	1.2251	6.10540760217282	10.151086876531	416	0.0403534752982431	0.0403534752982431	27.296938200241	3
1417	361.54	262.65	1.2168	6.06505412687458	10.1914403518292	417	0.14974542640795	0.14974542640795	27.4466836266489	3
1418	363.78	269.17	1.186	5.91530870046663	10.3411857782372	418	0.0996682221221725	0.0996682221221725	27.5463518487711	3
1419	374.18	272.3	1.1655	5.81564047834446	10.4408540003593	419	0.137590765173535	0.137590765173535	27.6839426139446	3
1420	390.23	277.85	1.1372	5.67804971317092	10.5784447655329	420	-0.156552036699217	0.156552036699217	27.8404946506439	3
1421	373.53	275.09	1.1694	5.83460174987014	10.4218927288336	421	-0.410827549723102	0.410827549723102	28.251322200367	3
1422	339.31	273.41	1.2539	6.24542929959324	10.0110651791105	422	-0.0311159327600929	0.0311159327600929	28.282438133127	3
1423	335.36	274.66	1.2603	6.27654523235333	9.97994924635045	423	0.0072927967406482	0.0072927967406482	28.2897309298677	3
1424	332.85	271.62	1.2588	6.26925243561269	9.9872420430911	424	-0.137590765173538	0.137590765173538	28.4273216950412	3
1425	324.47	255.32	1.2871	6.40684320078622	9.84965127791756	425	0.0330606785576002	0.0330606785576002	28.4603823735988	3
1426	327.18	256.96	1.2803	6.37378252222862	9.88271195647516	426	-0.0495910178363985	0.0495910178363985	28.5099733914352	3
1427	321.33	257.24	1.2905	6.42337354006502	9.83312093863876	427	0.0641766113176914	0.0641766113176914	28.5741500027529	3
1428	323.08	262.84	1.2773	6.35919692874733	9.89729754995646	428	0.0544528823301622	0.0544528823301622	28.6286028850831	3
1429	330.58	261.08	1.2661	6.30474404641717	9.95175043228662	429	0.0972372898752898	0.0972372898752898	28.7258401749584	3
1430	348.17	274.92	1.2461	6.20750675654188	10.0489877221619	430	-0.0403534752982431	0.0403534752982431	28.7661936502566	3
1431	341.66	264.61	1.2544	6.24786023184012	10.0086342468637	431	-0.0262540682663293	0.0262540682663293	28.7924477185229	3
1432	340.11	268.54	1.2598	6.27411430010645	9.98238017859734	432	0.00729279674064642	0.00729279674064642	28.7997405152636	3
1433	335.65	260.27	1.2583	6.2668215033658	9.98967297533798	433	0.0262540682663293	0.0262540682663293	28.8259945835299	3
1434	341.08	274.61	1.2529	6.24056743509948	10.0159270436043	434	-0.0165303392788001	0.0165303392788001	28.8425249228087	3
1435	337.92	271.73	1.2563	6.25709777437828	9.99939670432551	435	-0.0573700010264222	0.0573700010264222	28.8998949238351	3
1436	323.93	275.8	1.2681	6.3144677754047	9.94202670329909	436	-0.104530086615938	0.104530086615938	29.0044250104511	3
1437	316.39	263.93	1.2896	6.41899786202063	9.83749661668315	437	-0.0189612715256811	0.0189612715256811	29.0233862819768	3
1438	318.53	261.77	1.2935	6.43795913354632	9.81853534515747	438	0.152176358654829	0.152176358654829	29.1755626406316	3
1439	334.37	270.76	1.2622	6.28578277489149	9.9707117038123	439	-0.0213922037725638	0.0213922037725638	29.1969548444042	3
1440	327.69	270.21	1.2666	6.30717497866405	9.94931950003973	440	-0.0140994070319174	0.0140994070319174	29.2110542514361	3
1441	329.15	261.28	1.2695	6.32127438569597	9.93522009300782	441	0.00243093224688451	0.00243093224688451	29.213485183683	3
1442	327.92	260.43	1.269	6.31884345344908	9.9376510252547	442	-0.0121546612344119	0.0121546612344119	29.2256398449174	3
1443	326.25	260.63	1.2715	6.3309981146835	9.92549636402029	443	-0.0807069505964932	0.0807069505964932	29.3063467955139	3
1444	317.57	267.76	1.2881	6.41170506527999	9.8447894134238	444	0.0140994070319191	0.0140994070319191	29.3204462025458	3
1445	323.72	256.73	1.2852	6.39760565824807	9.85888882045572	445	0.135646019376029	0.135646019376029	29.4560922219218	3
1446	337.47	254.47	1.2573	6.26195963887204	9.99453483983175	446	0.0281988140638347	0.0281988140638347	29.4842910359856	3
1447	338.61	266.36	1.2515	6.23376082480821	10.0227336538956	447	0.199822630693722	0.199822630693722	29.6841136666794	3
1448	353.08	271.4	1.2104	6.03393819411448	10.2225562845893	448	0.208573986782499	0.208573986782499	29.8926876534619	3
1449	361.14	271.82	1.1675	5.82536420733198	10.4311302713718	449	-0.0213922037725638	0.0213922037725638	29.9140798572344	3
1450	365.7	279.58	1.1719	5.84675641110455	10.4097380675992	450	0.050077204285774	0.050077204285774	29.9641570615202	3
1451	367.95	275.94	1.1616	5.79667920681877	10.459815271885	451	-0.0782760183496087	0.0782760183496087	30.0424330798698	3
1452	362.56	273.98	1.1777	5.87495522516838	10.3815392535354	452	-0.0690384758114551	0.0690384758114551	30.1114715556813	3
1453	356.02	269.1	1.1919	5.94399370097984	10.3125007777239	453	0.204198308738111	0.204198308738111	30.3156698644194	3
1454	383.86	257.63	1.1499	5.73979539224173	10.5166990864621	454	0.0140994070319156	0.0140994070319156	30.3297692714513	3
1455	383.64	258.82	1.147	5.72569598520981	10.530798493494	455	-0.0875135608877624	0.0875135608877624	30.4172828323391	3
1456	377.95	258.17	1.165	5.81320954609757	10.4432849326062	456	-0.228021444757555	0.228021444757555	30.6453042770966	3
1457	362.17	263.52	1.2119	6.04123099085513	10.2152634878487	457	-0.0714694080583378	0.0714694080583378	30.716773685155	3
1458	355.91	260.11	1.2266	6.11270039891347	10.1437940797903	458	0.334982463620374	0.334982463620374	31.0517561487753	3
1459	386.01	257.07	1.1577	5.77771793529309	10.4787765434107	459	0.0354916108044812	0.0354916108044812	31.0872477595798	3
1460	385.49	261.46	1.1504	5.74222632448861	10.5142681542152	460	0.00486186449376547	0.00486186449376547	31.0921096240736	3
1461	377.81	268.23	1.1494	5.73736445999485	10.5191300187089	461	0.121060425894736	0.121060425894736	31.2131700499683	3
1462	382.58	265.6	1.1245	5.61630403410011	10.6401904446037	462	-0.190098901706193	0.190098901706193	31.4032689516745	3
1463	376.5	262.93	1.1636	5.8064029358063	10.4500915428975	463	-0.0281988140638347	0.0281988140638347	31.4314677657383	3
1464	369.18	276	1.1694	5.83460174987014	10.4218927288336	464	-0.133215087129148	0.133215087129148	31.5646828528675	3
1465	360.76	267.51	1.1968	5.96781683699929	10.2886776417045	465	-0.0520219500832795	0.0520219500832795	31.6167048029508	3
1466	361.23	251.44	1.2075	6.01983878708257	10.2366556916212	466	0.0641766113176914	0.0641766113176914	31.6808814142685	3
1467	366.56	251.71	1.1943	5.95566217576487	10.3008323029389	467	-0.0452153397920103	0.0452153397920103	31.7260967540605	3
1468	366.31	254.45	1.2036	6.00087751555689	10.2556169631469	468	-0.00972372898752916	0.00972372898752916	31.735820483048	3
1469	362.84	254.21	1.2056	6.01060124454441	10.2458932341594	469	-0.0354916108044812	0.0354916108044812	31.7713120938525	3
1470	356.53	265.61	1.2129	6.0460928553489	10.2104016233549	470	-0.0140994070319174	0.0140994070319174	31.7854115008844	3
1471	359.11	259.75	1.2158	6.06019226238081	10.196302216323	471	0.00680661029127094	0.00680661029127094	31.7922181111757	3
1472	362.21	265.29	1.2144	6.05338565208954	10.2031088266142	472	0.123491358141619	0.123491358141619	31.9157094693173	3
1473	359.86	257.95	1.189	5.92989429394792	10.3266001847559	473	-0.0233369495700693	0.0233369495700693	31.9390464188874	3
1474	364.67	259.15	1.1938	5.95323124351799	10.3032632351858	474	-0.121546612344114	0.121546612344114	32.0605930312315	3
1475	351.69	233.58	1.2188	6.07477785586211	10.1817166228417	475	-0.0636904248683159	0.0636904248683159	32.1242834560998	3
1476	351.17	246.23	1.2319	6.13846828073042	10.1180261979734	476	0.0447291533426348	0.0447291533426348	32.1690126094424	3
1477	350.35	237.18	1.2227	6.09373912738779	10.162755351316	477	-0.0471600855895158	0.0471600855895158	32.2161726950319	3
1478	345.55	232.98	1.2324	6.1408992129773	10.1155952657265	478	0.116198561400971	0.116198561400971	32.3323712564329	3
1479	347.78	231.07	1.2085	6.02470065157633	10.2317938271275	479	-0.0948063576284071	0.0948063576284071	32.4271776140613	3
1480	332.02	231.64	1.228	6.11950700920474	10.136987469499	480	0	0	32.4271776140613	3
1481	346.73	237.4	1.228	6.11950700920474	10.136987469499	481	-0.0904306795840206	0.0904306795840206	32.5176082936453	3
1482	333.66	246.43	1.2466	6.20993768878876	10.046556789915	482	0	0	32.5176082936453	3
1483	332.73	248	1.2466	6.20993768878876	10.046556789915	483	-0.0238231360194465	0.0238231360194465	32.5414314296648	3
1484	340.21	235.43	1.2515	6.23376082480821	10.0227336538956	484	0.0476462720388913	0.0476462720388913	32.5890777017037	3
1485	345.84	243.64	1.2417	6.18611455276931	10.0703799259345	485	0.0238231360194483	0.0238231360194483	32.6129008377231	3
1486	350.6	240.37	1.2368	6.16229141674987	10.0942030619539	486	0.0734141538558433	0.0734141538558433	32.686314991579	3
1487	357.47	241.94	1.2217	6.08887726289402	10.1676172158098	487	-0.0471600855895158	0.0471600855895158	32.7334750771685	3
1488	355.97	245.78	1.2314	6.13603734848354	10.1204571302202	488	-0.0145855934812928	0.0145855934812928	32.7480606706498	3
1489	352.98	242.28	1.2344	6.15062294196483	10.105871536739	489	0.0403534752982448	0.0403534752982448	32.788414145948	3
1490	358.94	235.76	1.2261	6.11026946666659	10.1462250120372	490	0.149745426407947	0.149745426407947	32.938159572356	3
1491	371.08	233.76	1.1953	5.96052404025864	10.2959704384451	491	0.0306297463107175	0.0306297463107175	32.9687893186667	3
1492	370.91	230.47	1.189	5.92989429394792	10.3266001847559	492	0.138076951622912	0.138076951622912	33.1068662702896	3
1493	366.97	230.78	1.1606	5.79181734232501	10.4646771363788	493	-0.0952925440777825	0.0952925440777825	33.2021588143674	3
1494	363.7	231.71	1.1802	5.88710988640279	10.369384592301	494	-0.239689919542592	0.239689919542592	33.44184873391	3
1495	354.21	237.89	1.2295	6.12679980594539	10.1296946727584	495	0.0520219500832795	0.0520219500832795	33.4938706839932	3
1496	347.38	250.61	1.2188	6.07477785586211	10.1817166228417	496	-0.132728900679773	0.132728900679773	33.626599584673	3
1497	338.08	251.75	1.2461	6.20750675654188	10.0489877221619	497	-0.00729279674064642	0.00729279674064642	33.6338923814137	3
1498	340.77	251.16	1.2476	6.21479955328252	10.0416949254213	498	0	0	33.6338923814137	3
1499	334.71	249.89	1.2476	6.21479955328252	10.0416949254213	499	0.00243093224688273	0.00243093224688273	33.6363233136605	3
1500	341.33	250.27	1.2471	6.21236862103564	10.0441258576681	500	NA	NA	NA	3
