# Supplementary material for: Assessment of crusting effects on interrill erosion by laser scanning
Source: PeerJ. 2020 Jan 31;8:e8487. doi: 10.7717/peerj.8487 (PMC6996510; doi:10.7717/peerj.8487)
Supplement: Data S1 — Each has two transects and four subplots. [file peerj-08-8487-s001.zip › raw data for uploading/cs6plotd.txt]

x	y	z	cal	h	code	deltah	absh	cumsumh	number
1	268.71	456.45	1.0234	5.12476953378052	11.162354691234	1	0	0	0	1
2	257.1	447.22	1.0234	5.12476953378052	11.162354691234	2	0.00243093224688273	0.00243093224688273	0.00243093224688273	1
3	260.65	440.64	1.0229	5.12233860153363	11.1647856234809	3	0.00923754253815368	0.00923754253815368	0.0116684747850364	1
4	264.04	436.67	1.021	5.11310105899548	11.174023166019	4	-0.0072927967406482	0.0072927967406482	0.0189612715256846	1
5	270.35	443.64	1.0225	5.12039385573613	11.1667303692784	5	0.0145855934812928	0.0145855934812928	0.0335468650069775	1
6	266.65	454.69	1.0195	5.10580826225484	11.1813159627597	6	-0.140021697420417	0.140021697420417	0.173568562427395	1
7	277.33	456.31	1.0483	5.24582995967525	11.0412942653392	7	0.0568838145770467	0.0568838145770467	0.230452377004442	1
8	271.75	436.92	1.0366	5.18894614509821	11.0981780799163	8	0.0257678818169502	0.0257678818169502	0.256220258821392	1
9	269.89	441.33	1.0313	5.16317826328126	11.1239459617332	9	0.047646272038893	0.047646272038893	0.303866530860285	1
10	273.04	463.66	1.0215	5.11553199124236	11.1715922337721	10	-0.0165303392787983	0.0165303392787983	0.320396870139083	1
11	271.5	468.61	1.0249	5.13206233052116	11.1550618944933	11	0.0165303392787983	0.0165303392787983	0.336927209417881	1
12	279.8	471.33	1.0215	5.11553199124236	11.1715922337721	12	0	0	0.336927209417881	1
13	277.64	467.56	1.0215	5.11553199124236	11.1715922337721	13	0	0	0.336927209417881	1
14	276.75	466.02	1.0215	5.11553199124236	11.1715922337721	14	0.00486186449376547	0.00486186449376547	0.341789073911647	1
15	269.86	469	1.0205	5.1106701267486	11.1764540982659	15	-0.00243093224688273	0.00243093224688273	0.34422000615853	1
16	271.7	484.88	1.021	5.11310105899548	11.174023166019	16	-0.0330606785576002	0.0330606785576002	0.37728068471613	1
17	267.61	494.38	1.0278	5.14616173755308	11.1409624874614	17	0.0330606785576002	0.0330606785576002	0.41034136327373	1
18	277.87	489.55	1.021	5.11310105899548	11.174023166019	18	-0.0213922037725656	0.0213922037725656	0.431733567046296	1
19	278.1	483.33	1.0254	5.13449326276805	11.1526309622465	19	-0.00486186449376369	0.00486186449376369	0.436595431540059	1
20	275.6	471.83	1.0264	5.13935512726181	11.1477690977527	20	0.0238231360194465	0.0238231360194465	0.460418567559506	1
21	275.39	489.73	1.0215	5.11553199124236	11.1715922337721	21	0.0121546612344119	0.0121546612344119	0.472573228793918	1
22	267.47	494.32	1.019	5.10337733000795	11.1837468950065	22	-0.00729279674064642	0.00729279674064642	0.479866025534564	1
23	248.79	487.63	1.0205	5.1106701267486	11.1764540982659	23	0.00486186449376191	0.00486186449376191	0.484727890028326	1
24	241.9	468.98	1.0195	5.10580826225484	11.1813159627597	24	0	0	0.484727890028326	1
25	244.91	477.41	1.0195	5.10580826225484	11.1813159627597	25	-0.00729279674064465	0.00729279674064465	0.492020686768971	1
26	254.34	469.94	1.021	5.11310105899548	11.174023166019	26	0.00486186449376369	0.00486186449376369	0.496882551262734	1
27	243.35	461.6	1.02	5.10823919450172	11.1788850305128	27	-0.00243093224688096	0.00243093224688096	0.499313483509615	1
28	243.41	459.66	1.0205	5.1106701267486	11.1764540982659	28	0.00243093224688096	0.00243093224688096	0.501744415756496	1
29	246.17	462.91	1.02	5.10823919450172	11.1788850305128	29	-0.0140994070319174	0.0140994070319174	0.515843822788414	1
30	249.85	471.58	1.0229	5.12233860153363	11.1647856234809	30	0.0189612715256828	0.0189612715256828	0.534805094314097	1
31	250.16	470.76	1.019	5.10337733000795	11.1837468950065	31	-0.00972372898752916	0.00972372898752916	0.544528823301626	1
32	240.93	475.31	1.021	5.11310105899548	11.174023166019	32	-0.0238231360194465	0.0238231360194465	0.568351959321072	1
33	242.24	478.21	1.0259	5.13692419501493	11.1502000299996	33	0.0335468650069757	0.0335468650069757	0.601898824328048	1
34	235.62	485.62	1.019	5.10337733000795	11.1837468950065	34	-0.00486186449376547	0.00486186449376547	0.606760688821813	1
35	267.02	493.76	1.02	5.10823919450172	11.1788850305128	35	-0.00486186449376369	0.00486186449376369	0.611622553315577	1
36	257.23	486.65	1.021	5.11310105899548	11.174023166019	36	0.00243093224688273	0.00243093224688273	0.61405348556246	1
37	240	485.01	1.0205	5.1106701267486	11.1764540982659	37	0	0	0.61405348556246	1
38	237.42	487.33	1.0205	5.1106701267486	11.1764540982659	38	-0.0072927967406482	0.0072927967406482	0.621346282303108	1
39	259.55	485.68	1.022	5.11796292348925	11.1691613015253	39	0.00243093224688273	0.00243093224688273	0.623777214549991	1
40	249.4	460.04	1.0215	5.11553199124236	11.1715922337721	40	-0.00923754253815368	0.00923754253815368	0.633014757088144	1
41	249.5	449.91	1.0234	5.12476953378052	11.162354691234	41	0.00923754253815368	0.00923754253815368	0.642252299626298	1
42	256.55	455.51	1.0215	5.11553199124236	11.1715922337721	42	-0.00486186449376547	0.00486186449376547	0.647114164120064	1
43	274.75	462.02	1.0225	5.12039385573613	11.1667303692784	43	0.0311159327600947	0.0311159327600947	0.678230096880158	1
44	274.24	458.39	1.0161	5.08927792297604	11.1978463020385	44	0	0	0.678230096880158	1
45	272.28	463.44	1.0161	5.08927792297604	11.1978463020385	45	-0.0330606785576002	0.0330606785576002	0.711290775437758	1
46	261.17	462.69	1.0229	5.12233860153363	11.1647856234809	46	0.0140994070319174	0.0140994070319174	0.725390182469676	1
47	262.33	470.24	1.02	5.10823919450172	11.1788850305128	47	-0.00486186449376369	0.00486186449376369	0.730252046963439	1
48	268.43	474.94	1.021	5.11310105899548	11.174023166019	48	0.0165303392787983	0.0165303392787983	0.746782386242238	1
49	274.67	475.45	1.0176	5.09657071971668	11.1905535052978	49	-0.0238231360194465	0.0238231360194465	0.770605522261684	1
50	277.78	480.51	1.0225	5.12039385573613	11.1667303692784	50	0.0145855934812928	0.0145855934812928	0.785191115742977	1
51	269.19	477.04	1.0195	5.10580826225484	11.1813159627597	51	0	0	0.785191115742977	1
52	264.21	492.99	1.0195	5.10580826225484	11.1813159627597	52	-0.00486186449376191	0.00486186449376191	0.790052980236739	1
53	263.4	491.19	1.0205	5.1106701267486	11.1764540982659	53	-0.00243093224688273	0.00243093224688273	0.792483912483622	1
54	263.39	492.79	1.021	5.11310105899548	11.174023166019	54	-0.00243093224688273	0.00243093224688273	0.794914844730505	1
55	268.24	486.1	1.0215	5.11553199124236	11.1715922337721	55	0.0165303392787983	0.0165303392787983	0.811445184009303	1
56	276.08	487.02	1.0181	5.09900165196356	11.1881225730509	56	-0.00680661029127094	0.00680661029127094	0.818251794300574	1
57	273.43	490.62	1.0195	5.10580826225484	11.1813159627597	57	-0.0121546612344101	0.0121546612344101	0.830406455534984	1
58	260.28	489.22	1.022	5.11796292348925	11.1691613015253	58	-0.00923754253815368	0.00923754253815368	0.839643998073138	1
59	251.88	484.42	1.0239	5.1272004660274	11.1599237589871	59	0.0213922037725638	0.0213922037725638	0.861036201845701	1
60	255.39	481.79	1.0195	5.10580826225484	11.1813159627597	60	-0.00486186449376191	0.00486186449376191	0.865898066339463	1
61	250.68	487.83	1.0205	5.1106701267486	11.1764540982659	61	-0.0262540682663293	0.0262540682663293	0.892152134605793	1
62	246.83	489.49	1.0259	5.13692419501493	11.1502000299996	62	0.0238231360194465	0.0238231360194465	0.915975270625239	1
63	251.41	481.78	1.021	5.11310105899548	11.174023166019	63	-0.0072927967406482	0.0072927967406482	0.923268067365887	1
64	259.72	481.23	1.0225	5.12039385573613	11.1667303692784	64	-0.00437567804438821	0.00437567804438821	0.927643745410275	1
65	271.29	481.98	1.0234	5.12476953378052	11.162354691234	65	0.00243093224688273	0.00243093224688273	0.930074677657158	1
66	264.24	475.2	1.0229	5.12233860153363	11.1647856234809	66	0.00194474579750548	0.00194474579750548	0.932019423454664	1
67	258.17	474.95	1.0225	5.12039385573613	11.1667303692784	67	0.028685000513212	0.028685000513212	0.960704423967876	1
68	262.37	480.32	1.0166	5.09170885522292	11.1954153697916	68	-0.0072927967406482	0.0072927967406482	0.967997220708524	1
69	272.15	471.41	1.0181	5.09900165196356	11.1881225730509	69	-0.0092375425381519	0.0092375425381519	0.977234763246676	1
70	270.01	470.87	1.02	5.10823919450172	11.1788850305128	70	-0.0262540682663293	0.0262540682663293	1.00348883151301	1
71	267.3	472.52	1.0254	5.13449326276805	11.1526309622465	71	0.0311159327600947	0.0311159327600947	1.0346047642731	1
72	264.91	490.18	1.019	5.10337733000795	11.1837468950065	72	0	0	1.0346047642731	1
73	243.12	488.28	1.019	5.10337733000795	11.1837468950065	73	-0.00243093224688451	0.00243093224688451	1.03703569651998	1
74	230.09	494.07	1.0195	5.10580826225484	11.1813159627597	74	0.0165303392788019	0.0165303392788019	1.05356603579879	1
75	231.51	483.11	1.0161	5.08927792297604	11.1978463020385	75	-0.0189612715256828	0.0189612715256828	1.07252730732447	1
76	255.53	473.58	1.02	5.10823919450172	11.1788850305128	76	-0.0641766113176914	0.0641766113176914	1.13670391864216	1
77	235.13	463.66	1.0332	5.17241580581941	11.1147084191951	77	0.075845086102726	0.075845086102726	1.21254900474489	1
78	236.95	455.61	1.0176	5.09657071971668	11.1905535052978	78	-0.0140994070319156	0.0140994070319156	1.2266484117768	1
79	232.19	475.64	1.0205	5.1106701267486	11.1764540982659	79	-0.00243093224688273	0.00243093224688273	1.22907934402368	1
80	232.82	489.6	1.021	5.11310105899548	11.174023166019	80	0.00729279674064465	0.00729279674064465	1.23637214076433	1
81	232.49	484.5	1.0195	5.10580826225484	11.1813159627597	81	-0.0165303392787983	0.0165303392787983	1.25290248004313	1
82	245.22	489.14	1.0229	5.12233860153363	11.1647856234809	82	0	0	1.25290248004313	1
83	239.48	486.27	1.0229	5.12233860153363	11.1647856234809	83	0.00923754253815368	0.00923754253815368	1.26214002258128	1
84	246.16	484.72	1.021	5.11310105899548	11.174023166019	84	-0.0072927967406482	0.0072927967406482	1.26943281932193	1
85	247.42	483.97	1.0225	5.12039385573613	11.1667303692784	85	-0.0165303392787983	0.0165303392787983	1.28596315860073	1
86	237.75	479.5	1.0259	5.13692419501493	11.1502000299996	86	0.0335468650069757	0.0335468650069757	1.3195100236077	1
87	243.15	478.6	1.019	5.10337733000795	11.1837468950065	87	-0.00729279674064642	0.00729279674064642	1.32680282034835	1
88	235.33	470.03	1.0205	5.1106701267486	11.1764540982659	88	-0.0165303392788019	0.0165303392788019	1.34333315962715	1
89	253.57	471.37	1.0239	5.1272004660274	11.1599237589871	89	0.0165303392788019	0.0165303392788019	1.35986349890595	1
90	261.38	476.22	1.0205	5.1106701267486	11.1764540982659	90	-0.0116684747850364	0.0116684747850364	1.37153197369099	1
91	263.38	488.77	1.0229	5.12233860153363	11.1647856234809	91	0.0233369495700693	0.0233369495700693	1.39486892326106	1
92	271.33	484.32	1.0181	5.09900165196356	11.1881225730509	92	0.0213922037725638	0.0213922037725638	1.41626112703362	1
93	260.98	448.56	1.0137	5.077609448191	11.2095147768235	93	-0.0447291533426331	0.0447291533426331	1.46099028037626	1
94	263.86	451.41	1.0229	5.12233860153363	11.1647856234809	94	-0.0121546612344119	0.0121546612344119	1.47314494161067	1
95	263.37	449.02	1.0254	5.13449326276805	11.1526309622465	95	-0.0286850005132102	0.0286850005132102	1.50182994212388	1
96	256.54	434.51	1.0313	5.16317826328126	11.1239459617332	96	-0.351026616449799	0.351026616449799	1.85285655857368	1
97	267.61	438.77	1.1035	5.51420487973106	10.7729193452834	97	0.182806104965545	0.182806104965545	2.03566266353922	1
98	266.77	421.53	1.0659	5.33139877476551	10.955725450249	98	-0.261082123315154	0.261082123315154	2.29674478685438	1
99	257.88	418.85	1.1196	5.59248089808066	10.6946433269338	99	0.251358394327626	0.251358394327626	2.548103181182	1
100	255.46	423.42	1.0679	5.34112250375304	10.9460017212615	100	0.0403534752982448	0.0403534752982448	2.58845665648025	1
101	258.85	437.08	1.0596	5.30076902845479	10.9863551965597	101	0.114253815603467	0.114253815603467	2.70271047208371	1
102	255.78	434.93	1.0361	5.18651521285133	11.1006090121632	102	-0.111822883356584	0.111822883356584	2.8145333554403	1
103	259.02	424.68	1.0591	5.29833809620791	10.9887861288066	103	0.0593147468239277	0.0593147468239277	2.87384810226423	1
104	259.74	425.17	1.0469	5.23902334938398	11.0481008756305	104	-0.427357889001902	0.427357889001902	3.30120599126613	1
105	268.71	405.9	1.1348	5.66638123838589	10.6207429866286	105	-0.0330606785576002	0.0330606785576002	3.33426666982373	1
106	267.33	412.12	1.1416	5.69944191694348	10.587682308071	106	0.225590512510674	0.225590512510674	3.5598571823344	1
107	272.25	421.17	1.0952	5.47385140443281	10.8132728205817	107	-0.00486186449376369	0.00486186449376369	3.56471904682817	1
108	272.65	408.37	1.0962	5.47871326892657	10.8084109560879	108	-0.102099154369055	0.102099154369055	3.66681820119722	1
109	271.04	407.74	1.1172	5.58081242329563	10.7063118017189	109	-0.242120851789473	0.242120851789473	3.90893905298669	1
110	266.61	407.78	1.167	5.8229332750851	10.4641909499294	110	0.292198056075247	0.292198056075247	4.20113710906194	1
111	261.42	413.28	1.1069	5.53073521900985	10.7563890060046	111	-0.1424526296673	0.1424526296673	4.34358973872924	1
112	267.62	414.22	1.1362	5.67318784867716	10.6139363763373	112	-0.173568562427393	0.173568562427393	4.51715830115663	1
113	274.9	387.76	1.1719	5.84675641110455	10.44036781391	113	-0.0899444931346434	0.0899444931346434	4.60710279429128	1
114	278.48	391.03	1.1904	5.93670090423919	10.3504233207753	114	0.196905511997464	0.196905511997464	4.80400830628874	1
115	270.68	376.98	1.1499	5.73979539224173	10.5473288327728	115	-0.251844580777004	0.251844580777004	5.05585288706575	1
116	267.4	374.45	1.2017	5.99163997301873	10.2954842519958	116	0.161413901192981	0.161413901192981	5.21726678825873	1
117	270.53	369.84	1.1685	5.83022607182575	10.4568981531888	117	-0.503202975104628	0.503202975104628	5.72046976336335	1
118	258.94	345.64	1.272	6.33342904693038	9.95369517808412	118	0.1259222903885	0.1259222903885	5.84639205375185	1
119	271.61	336.46	1.2461	6.20750675654188	10.0796174684726	119	-0.0544528823301622	0.0544528823301622	5.90084493608202	1
120	274.8	324.07	1.2573	6.26195963887204	10.0251645861425	120	0.204198308738111	0.204198308738111	6.10504324482013	1
121	268.17	330.88	1.2153	6.05776133013393	10.2293628948806	121	-0.23968991954259	0.23968991954259	6.34473316436272	1
122	259.27	347.38	1.2646	6.29745124967652	9.98967297533798	122	0.0826516963939952	0.0826516963939952	6.42738486075671	1
123	250.56	358.76	1.2476	6.21479955328252	10.072324671732	123	0.211491105478757	0.211491105478757	6.63887596623547	1
124	252.14	364.58	1.2041	6.00330844780377	10.2838157772107	124	-0.0807069505964897	0.0807069505964897	6.71958291683196	1
125	251.86	367.97	1.2207	6.08401539840026	10.2031088266142	125	-0.0617456790708104	0.0617456790708104	6.78132859590277	1
126	257.55	361.17	1.2334	6.14576107747107	10.1413631475434	126	0.102099154369055	0.102099154369055	6.88342775027182	1
127	251.9	366.98	1.2124	6.04366192310201	10.2434623019125	127	-0.0354916108044812	0.0354916108044812	6.91891936107631	1
128	253.79	376.71	1.2197	6.07915353390649	10.207970691108	128	0.265943987808919	0.265943987808919	7.18486334888522	1
129	259.71	379.72	1.165	5.81320954609757	10.4739146789169	129	-0.102099154369053	0.102099154369053	7.28696250325428	1
130	262.21	377.33	1.186	5.91530870046663	10.3718155245479	130	-0.0879997473371397	0.0879997473371397	7.37496225059142	1
131	261.93	389.82	1.2041	6.00330844780377	10.2838157772107	131	0.180375172718666	0.180375172718666	7.55533742331008	1
132	264.34	383.42	1.167	5.8229332750851	10.4641909499294	132	-0.246982716283238	0.246982716283238	7.80232013959332	1
133	279.37	360.71	1.2178	6.06991599136834	10.2172082336462	133	0	0	7.80232013959332	1
134	273.25	359	1.2178	6.06991599136834	10.2172082336462	134	-0.0641766113176931	0.0641766113176931	7.86649675091101	1
135	265.34	355.64	1.231	6.13409260268603	10.1530316223285	135	-0.0617456790708086	0.0617456790708086	7.92824242998182	1
136	263.77	351.41	1.2437	6.19583828175684	10.0912859432577	136	0.0598009332733032	0.0598009332733032	7.98804336325513	1
137	255.91	353.56	1.2314	6.13603734848354	10.151086876531	137	-0.273236784549566	0.273236784549566	8.26128014780469	1
138	252.4	343.35	1.2876	6.40927413303311	9.8778500919814	138	0.25622025882139	0.25622025882139	8.51750040662608	1
139	264.83	341.37	1.2349	6.15305387421172	10.1340703508028	139	0.0145855934812928	0.0145855934812928	8.53208600010738	1
140	273.74	340.84	1.2319	6.13846828073042	10.1486559442841	140	-0.052508136532655	0.052508136532655	8.58459413664003	1
141	264.36	348.12	1.2427	6.19097641726308	10.0961478077514	141	-0.0875135608877624	0.0875135608877624	8.67210769752779	1
142	259.92	352.02	1.2607	6.27848997815084	10.0086342468637	142	-0.047646272038893	0.047646272038893	8.71975396956669	1
143	254.07	338.97	1.2705	6.32613625018973	9.96098797482477	143	0.270805852302685	0.270805852302685	8.99055982186937	1
144	241.14	348.39	1.2148	6.05533039788705	10.2317938271275	144	0.165789579237369	0.165789579237369	9.15634940110674	1
145	236.58	353.14	1.1807	5.88954081864968	10.3975834063648	145	-0.315535005645318	0.315535005645318	9.47188440675206	1
146	254.88	334.79	1.2456	6.205075824295	10.0820484007195	146	-0.135159832926654	0.135159832926654	9.60704423967871	1
147	245.6	329.21	1.2734	6.34023565722165	9.94688856779285	147	0.374849752469247	0.374849752469247	9.98189399214796	1
148	248.02	337.31	1.1963	5.9653859047524	10.3217383202621	148	-0.265943987808921	0.265943987808921	10.2478379799569	1
149	252.42	350.36	1.251	6.23132989256132	10.0557943324532	149	0.341789073911645	0.341789073911645	10.5896270538685	1
150	249.11	360.68	1.1807	5.88954081864968	10.3975834063648	150	-0.3179659378922	0.3179659378922	10.9075929917607	1
151	237.88	363.63	1.2461	6.20750675654188	10.0796174684726	151	0.1755133082249	0.1755133082249	11.0831062999856	1
152	239.59	378.85	1.21	6.03199344831698	10.2551307766975	152	-0.0948063576284071	0.0948063576284071	11.177912657614	1
153	235.94	369.57	1.2295	6.12679980594539	10.1603244190691	153	0.261082123315155	0.261082123315155	11.4389947809292	1
154	239.55	385.3	1.1758	5.86571768263023	10.4214065423843	154	0.00972372898752738	0.00972372898752738	11.4487185099167	1
155	257.98	376.1	1.1738	5.8559939536427	10.4311302713718	155	-0.18766796945931	0.18766796945931	11.636386479376	1
156	258.36	374.28	1.2124	6.04366192310201	10.2434623019125	156	0.420065092261256	0.420065092261256	12.0564515716373	1
157	268.01	384.16	1.126	5.62359683084076	10.6635273941737	157	-0.0996682221221725	0.0996682221221725	12.1561197937595	1
158	266.58	401.34	1.1465	5.72326505296293	10.5638591720516	158	-0.158982968946102	0.158982968946102	12.3151027627056	1
159	271.97	399.34	1.1792	5.88224802190903	10.4048762031055	159	0.147314494161066	0.147314494161066	12.4624172568666	1
160	265.89	383.79	1.1489	5.73493352774797	10.5521906972665	160	0.177944240471781	0.177944240471781	12.6403614973384	1
161	271.62	378.85	1.1123	5.55698928727618	10.7301349377383	161	-0.5698105186692	0.5698105186692	13.2101720160076	1
162	278.9	353	1.2295	6.12679980594539	10.1603244190691	162	-0.0923754253815261	0.0923754253815261	13.3025474413891	1
163	272	347.33	1.2485	6.21917523132691	10.0679489936876	163	0.0807069505964897	0.0807069505964897	13.3832543919856	1
164	276.79	356.81	1.2319	6.13846828073042	10.1486559442841	164	-0.133215087129148	0.133215087129148	13.5164694791148	1
165	259.35	326.99	1.2593	6.27168336785957	10.0154408571549	165	0.125922290388502	0.125922290388502	13.6423917695033	1
166	263.33	335.36	1.2334	6.14576107747107	10.1413631475434	166	-0.047646272038893	0.047646272038893	13.6900380415422	1
167	261.08	339.8	1.2432	6.19340734950996	10.0937168755045	167	0.17843042692116	0.17843042692116	13.8684684684633	1
168	267.16	330.45	1.2065	6.0149769225888	10.2721473024257	168	0.0257678818169502	0.0257678818169502	13.8942363502803	1
169	263.02	329.71	1.2012	5.98920904077185	10.2979151842427	169	-0.25622025882139	0.25622025882139	14.1504566091017	1
170	274.24	341.7	1.2539	6.24542929959324	10.0416949254213	170	0.147314494161066	0.147314494161066	14.2977711032627	1
171	275.94	345.57	1.2236	6.09811480543218	10.1890094195823	171	0.0850826286408797	0.0850826286408797	14.3828537319036	1
172	278.09	361.66	1.2061	6.0130321767913	10.2740920482232	172	0.0855688150902552	0.0855688150902552	14.4684225469939	1
173	278.57	341.06	1.1885	5.92746336170104	10.3596608633135	173	-0.104530086615938	0.104530086615938	14.5729526336098	1
174	278.39	334.12	1.21	6.03199344831698	10.2551307766975	174	-0.294142801872754	0.294142801872754	14.8670954354826	1
175	279.97	332.68	1.2705	6.32613625018973	9.96098797482477	175	0.0831378828433724	0.0831378828433724	14.9502333183259	1
176	279.55	333.59	1.2534	6.24299836734636	10.0441258576681	176	0.123491358141621	0.123491358141621	15.0737246764675	1
177	272.44	339.33	1.228	6.11950700920474	10.1676172158098	177	0.19447457975058	0.19447457975058	15.2681992562181	1
178	279.31	340.56	1.188	5.92503242945416	10.3620917955603	178	-0.22315958026379	0.22315958026379	15.4913588364819	1
179	279.13	333.96	1.2339	6.14819200971795	10.1389322152966	179	0.0544528823301622	0.0544528823301622	15.5458117188121	1
180	258.97	319.73	1.2227	6.09373912738779	10.1933850976267	180	-0.1920436475037	0.1920436475037	15.7378553663158	1
181	254.39	316.22	1.2622	6.28578277489149	10.001341450123	181	0.0758450861027278	0.0758450861027278	15.8137004524185	1
182	270.31	315.06	1.2466	6.20993768878876	10.0771865362257	182	-0.0281988140638347	0.0281988140638347	15.8418992664823	1
183	277.35	319.49	1.2524	6.23813650285259	10.0489877221619	183	-0.1424526296673	0.1424526296673	15.9843518961496	1
184	273.3	317.78	1.2817	6.3805891325199	9.90653509249461	184	-0.109391951109703	0.109391951109703	16.0937438472593	1
185	274.46	317.69	1.3042	6.4899810836296	9.7971431413849	185	0.0690384758114568	0.0690384758114568	16.1627823230708	1
186	265.53	317.54	1.29	6.42094260781814	9.86618161719636	186	0.263513055562038	0.263513055562038	16.4262953786328	1
187	267.98	319.76	1.2358	6.1574295522561	10.1296946727584	187	0.0140994070319156	0.0140994070319156	16.4403947856648	1
188	249.59	327.34	1.2329	6.14333014522419	10.1437940797903	188	-0.201767376491226	0.201767376491226	16.642162162156	1
189	245.82	319.9	1.2744	6.34509752171541	9.94202670329909	189	-0.0311159327600929	0.0311159327600929	16.6732780949161	1
190	233.75	316.74	1.2808	6.37621345447551	9.910910770539	190	0.273236784549566	0.273236784549566	16.9465148794656	1
191	240.21	321.08	1.2246	6.10297666992594	10.1841475550886	191	-0.237258987295709	0.237258987295709	17.1837738667613	1
192	239.65	319.24	1.2734	6.34023565722165	9.94688856779285	192	0.00243093224688273	0.00243093224688273	17.1862047990082	1
193	232.6	320.15	1.2729	6.33780472497477	9.94931950003973	193	-0.0121546612344119	0.0121546612344119	17.1983594602426	1
194	247.41	343.82	1.2754	6.34995938620918	9.93716483880532	194	0.125922290388502	0.125922290388502	17.3242817506311	1
195	246.55	339.8	1.2495	6.22403709582068	10.0630871291938	195	0.177944240471781	0.177944240471781	17.5022259911029	1
196	249.24	338.58	1.2129	6.0460928553489	10.2410313696656	196	-0.215866783523145	0.215866783523145	17.7180927746261	1
197	257.38	348.24	1.2573	6.26195963887204	10.0251645861425	197	0.166275765686747	0.166275765686747	17.8843685403128	1
198	256.89	371.38	1.2231	6.09568387318529	10.1914403518292	198	0.441457296033819	0.441457296033819	18.3258258363466	1
199	257.97	381.03	1.1323	5.65422657715147	10.632897647863	199	0.137590765173536	0.137590765173536	18.4634166015202	1
200	260.12	395.04	1.104	5.51663581197794	10.7704884130366	200	-0.0879997473371379	0.0879997473371379	18.5514163488573	1
201	260.83	405.94	1.1221	5.60463555931508	10.6824886656994	201	0.111822883356584	0.111822883356584	18.6632392322139	1
202	232.38	413.36	1.0991	5.49281267595849	10.794311549056	202	0.0379225430513639	0.0379225430513639	18.7011617752653	1
203	233.77	403.88	1.0913	5.45489013290713	10.8322340921074	203	-0.0593147468239277	0.0593147468239277	18.7604765220892	1
204	233.38	401.94	1.1035	5.51420487973106	10.7729193452834	204	0.0238231360194465	0.0238231360194465	18.7842996581086	1
205	235.76	405.93	1.0986	5.49038174371161	10.7967424813029	205	-0.138076951622914	0.138076951622914	18.9223766097316	1
206	237.06	410.09	1.127	5.62845869533452	10.65866552968	206	0.0952925440777861	0.0952925440777861	19.0176691538093	1
207	233.75	409.36	1.1074	5.53316615125674	10.7539580737578	207	0.140021697420419	0.140021697420419	19.1576908512298	1
208	240.31	419.38	1.0786	5.39314445383632	10.8939797711782	208	0.21100491902938	0.21100491902938	19.3686957702591	1
209	242.07	422.98	1.0352	5.18213953480694	11.1049846902076	209	-0.30581127665779	0.30581127665779	19.6745070469169	1
210	248.3	406.54	1.0981	5.48795081146473	10.7991734135498	210	-0.140507883869795	0.140507883869795	19.8150149307867	1
211	249.2	409.08	1.127	5.62845869533452	10.65866552968	211	0.370474074424859	0.370474074424859	20.1854890052116	1
212	253.45	422.4	1.0508	5.25798462090966	11.0291396041048	212	-0.187667969459312	0.187667969459312	20.3731569746709	1
213	243	415.73	1.0894	5.44565259036897	10.8414716346455	213	0.0525081365326585	0.0525081365326585	20.4256651112035	1
214	250.84	414.81	1.0786	5.39314445383632	10.8939797711782	214	-0.23045237700444	0.23045237700444	20.656117488208	1
215	259.26	392.36	1.126	5.62359683084076	10.6635273941737	215	-0.218297715770028	0.218297715770028	20.874415203978	1
216	267.87	393.35	1.1709	5.84189454661078	10.4452296784037	216	0.261082123315155	0.261082123315155	21.1354973272932	1
217	261.93	403.73	1.1172	5.58081242329563	10.7063118017189	217	-0.00243093224688096	0.00243093224688096	21.1379282595401	1
218	258.9	396.42	1.1177	5.58324335554251	10.703880869472	218	-0.125922290388502	0.125922290388502	21.2638505499286	1
219	248.19	382.38	1.1436	5.70916564593101	10.5779585790835	219	-0.196905511997464	0.196905511997464	21.460756061926	1
220	250.76	393.43	1.1841	5.90607115792848	10.381053067086	220	0.206629240984991	0.206629240984991	21.667385302911	1
221	260.24	402.02	1.1416	5.69944191694348	10.587682308071	221	0.171137630180512	0.171137630180512	21.8385229330915	1
222	274.25	410.25	1.1064	5.52830428676297	10.7588199382515	222	0.265457801359544	0.265457801359544	22.1039807344511	1
223	263.99	422.63	1.0518	5.26284648540343	11.0242777396111	223	0	0	22.1039807344511	1
224	261.86	426.01	1.0518	5.26284648540343	11.0242777396111	224	-0.106474832413443	0.106474832413443	22.2104555668645	1
225	272.35	429.35	1.0737	5.36932131781687	10.9178029071976	225	-0.0782760183496087	0.0782760183496087	22.2887315852141	1
226	277.14	425.63	1.0898	5.44759733616648	10.839526888848	226	0.334496277171001	0.334496277171001	22.6232278623851	1
227	277.51	447.54	1.021	5.11310105899548	11.174023166019	227	-0.0262540682663293	0.0262540682663293	22.6494819306514	1
228	274.69	442.42	1.0264	5.13935512726181	11.1477690977527	228	0.0359777972538584	0.0359777972538584	22.6854597279053	1
229	271.95	440.12	1.019	5.10337733000795	11.1837468950065	229	-0.00486186449376547	0.00486186449376547	22.6903215923991	1
230	266.96	444.28	1.02	5.10823919450172	11.1788850305128	230	-0.34422000615853	0.34422000615853	23.0345415985576	1
231	277.78	426.21	1.0908	5.45245920066025	10.8346650243543	231	0.00923754253815368	0.00923754253815368	23.0437791410958	1
232	272.38	427.16	1.0889	5.44322165812209	10.8439025668924	232	0.32768966687973	0.32768966687973	23.3714688079755	1
233	279.2	439.43	1.0215	5.11553199124236	11.1715922337721	233	-0.363181277684211	0.363181277684211	23.7346500856597	1
234	275.01	430.85	1.0962	5.47871326892657	10.8084109560879	234	0.168706697933628	0.168706697933628	23.9033567835933	1
235	274.89	420.68	1.0615	5.31000657099295	10.9771176540216	235	0.1755133082249	0.1755133082249	24.0788700918182	1
236	279.25	433.05	1.0254	5.13449326276805	11.1526309622465	236	-0.0330606785575966	0.0330606785575966	24.1119307703758	1
237	273.45	434.1	1.0322	5.16755394132564	11.1195702836889	237	0.0427844075451258	0.0427844075451258	24.1547151779209	1
238	254.81	442.15	1.0234	5.12476953378052	11.162354691234	238	0.025767881816952	0.025767881816952	24.1804830597379	1
239	253.92	442.84	1.0181	5.09900165196356	11.1881225730509	239	-0.0092375425381519	0.0092375425381519	24.189720602276	1
240	253.73	443.09	1.02	5.10823919450172	11.1788850305128	240	-0.0690384758114568	0.0690384758114568	24.2587590780875	1
241	243.32	446.45	1.0342	5.17727767031317	11.1098465547013	241	0.0568838145770449	0.0568838145770449	24.3156428926645	1
242	240.56	449.77	1.0225	5.12039385573613	11.1667303692784	242	-0.00194474579750548	0.00194474579750548	24.3175876384621	1
243	232.05	452.79	1.0229	5.12233860153363	11.1647856234809	243	0.0116684747850364	0.0116684747850364	24.3292561132471	1
244	238.48	463.14	1.0205	5.1106701267486	11.1764540982659	244	0	0	24.3292561132471	1
245	238.11	462.32	1.0205	5.1106701267486	11.1764540982659	245	-0.00486186449376547	0.00486186449376547	24.3341179777409	1
246	234.03	434.66	1.0215	5.11553199124236	11.1715922337721	246	-0.104530086615938	0.104530086615938	24.4386480643568	1
247	239.95	423.98	1.043	5.2200620778583	11.0670621471562	247	-0.225590512510674	0.225590512510674	24.6642385768675	1
248	248.86	427.74	1.0894	5.44565259036897	10.8414716346455	248	0.0384087295007411	0.0384087295007411	24.7026473063682	1
249	249	419.6	1.0815	5.40724386086824	10.8798803641463	249	-0.228021444757559	0.228021444757559	24.9306687511258	1
250	232.15	419.77	1.1284	5.63526530562579	10.6518589193887	250	0.34422000615853	0.34422000615853	25.2748887572843	1
251	231.31	424.95	1.0576	5.29104529946726	10.9960789255472	251	-0.213922037725638	0.213922037725638	25.4888107950099	1
252	230.2	431.04	1.1016	5.5049673371929	10.7821568878216	252	0.341789073911645	0.341789073911645	25.8305998689216	1
253	242.92	445.09	1.0313	5.16317826328126	11.1239459617332	253	-0.0826516963939969	0.0826516963939969	25.9132515653156	1
254	234.53	430.04	1.0483	5.24582995967525	11.0412942653392	254	-0.299490852815895	0.299490852815895	26.2127424181315	1
255	233.47	418.3	1.1099	5.54532081249115	10.7418034125234	255	0.0782760183496087	0.0782760183496087	26.2910184364811	1
256	230.58	415.79	1.0938	5.46704479414154	10.820079430873	256	0.0739003403052223	0.0739003403052223	26.3649187767863	1
257	232.24	415.75	1.0786	5.39314445383632	10.8939797711782	257	-0.382142549209894	0.382142549209894	26.7470613259962	1
258	248.89	410.14	1.1572	5.77528700304621	10.5118372219683	258	0.256220258821392	0.256220258821392	27.0032815848176	1
259	254.36	405.46	1.1045	5.51906674422482	10.7680574807897	259	-0.325258734632847	0.325258734632847	27.3285403194504	1
260	244.81	405.47	1.1714	5.84432547885767	10.4427987461568	260	0.0379225430513621	0.0379225430513621	27.3664628625018	1
261	241.78	406.11	1.1636	5.8064029358063	10.4807212892082	261	0.17113763018051	0.17113763018051	27.5376004926823	1
262	247.69	410.91	1.1284	5.63526530562579	10.6518589193887	262	0.0617456790708104	0.0617456790708104	27.5993461717531	1
263	246.85	413.35	1.1157	5.57351962655498	10.7136045984595	263	0.0996682221221725	0.0996682221221725	27.6990143938753	1
264	244.48	419.32	1.0952	5.47385140443281	10.8132728205817	264	-0.075845086102726	0.075845086102726	27.774859479978	1
265	246.8	409.91	1.1108	5.54969649053554	10.737427734479	265	-0.0384087295007394	0.0384087295007394	27.8132682094788	1
266	247.12	409.07	1.1187	5.58810522003628	10.6990190049782	266	0.119115680097231	0.119115680097231	27.932383889576	1
267	253.17	416.3	1.0942	5.46898953993905	10.8181346850755	267	0.0213922037725638	0.0213922037725638	27.9537760933486	1
268	249.8	420.08	1.0898	5.44759733616648	10.839526888848	268	-0.0359777972538566	0.0359777972538566	27.9897538906024	1
269	238.32	407.18	1.0972	5.48357513342034	10.8035490915942	269	0.0831378828433724	0.0831378828433724	28.0728917734458	1
270	233.13	422.08	1.0801	5.40043725057697	10.8866869744375	270	-0.204198308738111	0.204198308738111	28.2770900821839	1
271	248.33	429.06	1.1221	5.60463555931508	10.6824886656994	271	0.453611957268231	0.453611957268231	28.7307020394521	1
272	251.05	437.41	1.0288	5.15102360204684	11.1361006229677	272	0.0403534752982466	0.0403534752982466	28.7710555147504	1
273	261.14	438.12	1.0205	5.1106701267486	11.1764540982659	273	-0.106961018862821	0.106961018862821	28.8780165336132	1
274	255.29	438.41	1.0425	5.21763114561142	11.0694930794031	274	0.0972372898752898	0.0972372898752898	28.9752538234885	1
275	255.31	441.79	1.0225	5.12039385573613	11.1667303692784	275	-0.00680661029127094	0.00680661029127094	28.9820604337798	1
276	251.88	454.24	1.0239	5.1272004660274	11.1599237589871	276	0.0189612715256828	0.0189612715256828	29.0010217053054	1
277	259.36	461.65	1.02	5.10823919450172	11.1788850305128	277	-0.0213922037725638	0.0213922037725638	29.022413909078	1
278	249.68	461.17	1.0244	5.12963139827428	11.1574928267402	278	0.0238231360194447	0.0238231360194447	29.0462370450974	1
279	242.26	475.22	1.0195	5.10580826225484	11.1813159627597	279	0.00243093224688451	0.00243093224688451	29.0486679773443	1
280	241.22	469.01	1.019	5.10337733000795	11.1837468950065	280	-0.0189612715256828	0.0189612715256828	29.06762924887	1
281	242.8	464.85	1.0229	5.12233860153363	11.1647856234809	281	0.00437567804438821	0.00437567804438821	29.0720049269144	1
282	231.95	456.23	1.022	5.11796292348925	11.1691613015253	282	0.0121546612344101	0.0121546612344101	29.0841595881488	1
283	239.63	454.55	1.0195	5.10580826225484	11.1813159627597	283	-0.0763312725521015	0.0763312725521015	29.1604908607009	1
284	256.69	451.56	1.0352	5.18213953480694	11.1049846902076	284	0.0262540682663275	0.0262540682663275	29.1867449289672	1
285	254.99	451.53	1.0298	5.15588546654061	11.1312387584739	285	0.047646272038893	0.047646272038893	29.2343912010061	1
286	240.55	433.53	1.02	5.10823919450172	11.1788850305128	286	-0.337413395867259	0.337413395867259	29.5718045968734	1
287	238.21	424.48	1.0894	5.44565259036897	10.8414716346455	287	-0.0140994070319174	0.0140994070319174	29.5859040039053	1
288	249.09	428.08	1.0923	5.45975199740089	10.8273722276136	288	-0.0593147468239259	0.0593147468239259	29.6452187507292	1
289	254.71	411.93	1.1045	5.51906674422482	10.7680574807897	289	0.192529833953074	0.192529833953074	29.8377485846823	1
290	243.22	409.82	1.0649	5.32653691027174	10.9605873147428	290	-0.0787622047989842	0.0787622047989842	29.9165107894813	1
291	243.49	408.01	1.0811	5.40529911507073	10.8818251099438	291	-0.0636904248683159	0.0636904248683159	29.9802012143496	1
292	240.21	411.92	1.0942	5.46898953993905	10.8181346850755	292	-0.114253815603465	0.114253815603465	30.0944550299531	1
293	233.13	401.27	1.1177	5.58324335554251	10.703880869472	293	-0.1755133082249	0.1755133082249	30.269968338178	1
294	239.03	392.99	1.1538	5.75875666376741	10.5283675612471	294	0.128353222635383	0.128353222635383	30.3983215608134	1
295	237.38	401.26	1.1274	5.63040344113203	10.6567207838825	295	-0.232883309251321	0.232883309251321	30.6312048700647	1
296	252.76	395.96	1.1753	5.86328675038335	10.4238374746312	296	0.0520219500832795	0.0520219500832795	30.683226820148	1
297	241.2	394.48	1.1646	5.81126480030007	10.4758594247144	297	0.0121546612344119	0.0121546612344119	30.6953814813824	1
298	244.77	396.68	1.1621	5.79911013906566	10.4880140859488	298	0.0972372898752916	0.0972372898752916	30.7926187712577	1
299	243.05	405.02	1.1421	5.70187284919037	10.5852513758241	299	0.209060173231874	0.209060173231874	31.0016789444895	1
300	252.46	415.5	1.0991	5.49281267595849	10.794311549056	300	0.121060425894738	0.121060425894738	31.1227393703843	1
301	245.92	426.64	1.0742	5.37175225006375	10.9153719749507	301	-0.149745426407948	0.149745426407948	31.2724847967922	1
302	249.87	432.43	1.105	5.5214976764717	10.7656265485428	302	0.154607290901712	0.154607290901712	31.4270920876939	1
303	248.14	436.88	1.0732	5.36689038556999	10.9202338394445	303	0.258651191068273	0.258651191068273	31.6857432787622	1
304	253.58	444.7	1.02	5.10823919450172	11.1788850305128	304	-0.00243093224688096	0.00243093224688096	31.6881742110091	1
305	254.6	452.73	1.0205	5.1106701267486	11.1764540982659	305	-0.0189612715256828	0.0189612715256828	31.7071354825348	1
306	259.9	450.28	1.0244	5.12963139827428	11.1574928267402	306	0	0	31.7071354825348	1
307	257.2	454.83	1.0244	5.12963139827428	11.1574928267402	307	0.0213922037725638	0.0213922037725638	31.7285276863073	1
308	266.16	453.62	1.02	5.10823919450172	11.1788850305128	308	0.00486186449376547	0.00486186449376547	31.7333895508011	1
309	266.01	453.01	1.019	5.10337733000795	11.1837468950065	309	-0.0189612715256828	0.0189612715256828	31.7523508223268	1
310	253.75	447.63	1.0229	5.12233860153363	11.1647856234809	310	-0.173568562427393	0.173568562427393	31.9259193847542	1
311	240.02	441.92	1.0586	5.29590716396103	10.9912170610535	311	0.180375172718664	0.180375172718664	32.1062945574728	1
312	240.87	456.23	1.0215	5.11553199124236	11.1715922337721	312	-0.0116684747850364	0.0116684747850364	32.1179630322579	1
313	246.88	449.71	1.0239	5.1272004660274	11.1599237589871	313	0.0165303392788019	0.0165303392788019	32.1344933715367	1
314	241.76	464.97	1.0205	5.1106701267486	11.1764540982659	314	0.00243093224688096	0.00243093224688096	32.1369243037836	1
315	234.44	467.28	1.02	5.10823919450172	11.1788850305128	315	-0.00243093224688096	0.00243093224688096	32.1393552360304	1
316	230.43	471.55	1.0205	5.1106701267486	11.1764540982659	316	-0.00243093224688273	0.00243093224688273	32.1417861682773	1
317	233.86	478.86	1.021	5.11310105899548	11.174023166019	317	-0.0189612715256811	0.0189612715256811	32.160747439803	1
318	231.26	457.39	1.0249	5.13206233052116	11.1550618944933	318	0.0238231360194447	0.0238231360194447	32.1845705758224	1
319	238.92	459.86	1.02	5.10823919450172	11.1788850305128	319	0.00680661029127094	0.00680661029127094	32.1913771861137	1
320	239.28	463.62	1.0186	5.10143258421045	11.1856916408041	320	-0.00437567804438999	0.00437567804438999	32.1957528641581	1
321	246.49	464.58	1.0195	5.10580826225484	11.1813159627597	321	0.0116684747850364	0.0116684747850364	32.2074213389431	1
322	232.01	455.58	1.0171	5.0941397874698	11.1929844375447	322	-0.0092375425381519	0.0092375425381519	32.2166588814813	1
323	241.85	451.53	1.019	5.10337733000795	11.1837468950065	323	-0.0286850005132102	0.0286850005132102	32.2453438819945	1
324	240.99	450.35	1.0249	5.13206233052116	11.1550618944933	324	0.0213922037725638	0.0213922037725638	32.2667360857671	1
325	260.58	464.61	1.0205	5.1106701267486	11.1764540982659	325	0.00243093224688096	0.00243093224688096	32.269167018014	1
326	259.07	457.82	1.02	5.10823919450172	11.1788850305128	326	-0.00486186449376369	0.00486186449376369	32.2740288825077	1
327	262.7	466.75	1.021	5.11310105899548	11.174023166019	327	0.0140994070319156	0.0140994070319156	32.2881282895396	1
328	256.34	473.79	1.0181	5.09900165196356	11.1881225730509	328	-0.0140994070319156	0.0140994070319156	32.3022276965715	1
329	264.36	468.81	1.021	5.11310105899548	11.174023166019	329	0.00729279674064465	0.00729279674064465	32.3095204933122	1
330	269.73	460.69	1.0195	5.10580826225484	11.1813159627597	330	0.00243093224688451	0.00243093224688451	32.3119514255591	1
331	273.05	461.16	1.019	5.10337733000795	11.1837468950065	331	-0.00486186449376547	0.00486186449376547	32.3168132900528	1
332	277.44	459.8	1.02	5.10823919450172	11.1788850305128	332	-0.00729279674064642	0.00729279674064642	32.3241060867935	1
333	272.76	458.16	1.0215	5.11553199124236	11.1715922337721	333	0.00729279674064642	0.00729279674064642	32.3313988835341	1
334	259.03	455.89	1.02	5.10823919450172	11.1788850305128	334	0.00680661029127094	0.00680661029127094	32.3382054938254	1
335	250.55	440.23	1.0186	5.10143258421045	11.1856916408041	335	-0.00437567804438999	0.00437567804438999	32.3425811718698	1
336	271.14	441.33	1.0195	5.10580826225484	11.1813159627597	336	-0.665103062746986	0.665103062746986	33.0076842346168	1
337	277.9	410.35	1.1563	5.77091132500182	10.5162129000127	337	-0.0116684747850346	0.0116684747850346	33.0193527094018	1
338	279.94	385.48	1.1587	5.78257979978686	10.5045444252276	338	0.0379225430513639	0.0379225430513639	33.0572752524532	1
339	269.8	367.24	1.1509	5.74465725673549	10.542466968279	339	-0.387004413703657	0.387004413703657	33.4442796661568	1
340	264.49	352.92	1.2305	6.13166167043915	10.1554625545754	340	0	0	33.4442796661568	1
341	260.52	355.63	1.2305	6.13166167043915	10.1554625545754	341	0.0359777972538566	0.0359777972538566	33.4802574634107	1
342	265.88	357.35	1.2231	6.09568387318529	10.1914403518292	342	0.0403534752982466	0.0403534752982466	33.5206109387089	1
343	269.41	362.97	1.2148	6.05533039788705	10.2317938271275	343	-0.0262540682663293	0.0262540682663293	33.5468650069753	1
344	272.74	365.54	1.2202	6.08158446615338	10.2055397588611	344	-0.0928616118309016	0.0928616118309016	33.6397266188062	1
345	274.16	367.21	1.2393	6.17444607798428	10.1126781470302	345	-0.0734141538558433	0.0734141538558433	33.713140772662	1
346	269.1	338.37	1.2544	6.24786023184012	10.0392639931744	346	0.196905511997462	0.196905511997462	33.9100462846595	1
347	260.88	374.97	1.2139	6.05095471984266	10.2361695051718	347	0.00972372898752916	0.00972372898752916	33.919770013647	1
348	258.47	371.73	1.2119	6.04123099085513	10.2458932341594	348	0.0879997473371379	0.0879997473371379	34.0077697609841	1
349	233.77	370.76	1.1938	5.95323124351799	10.3338929814965	349	-0.138076951622912	0.138076951622912	34.1458467126071	1
350	234.98	370.96	1.2222	6.0913081951409	10.1958160298736	350	-0.187181783009935	0.187181783009935	34.333028495617	1
351	246.33	364.57	1.2607	6.27848997815084	10.0086342468637	351	0.282474327087719	0.282474327087719	34.6155028227047	1
352	242.74	356.35	1.2026	5.99601565106312	10.2911085739514	352	-0.263513055562038	0.263513055562038	34.8790158782667	1
353	238.44	361.06	1.2568	6.25952870662516	10.0275955183893	353	0.0948063576284071	0.0948063576284071	34.9738222358952	1
354	231.24	365.92	1.2373	6.16472234899675	10.1224018760178	354	-0.173082375978016	0.173082375978016	35.1469046118732	1
355	246.08	367.43	1.2729	6.33780472497477	9.94931950003973	355	0.407910431026844	0.407910431026844	35.5548150429	1
356	257.34	367.79	1.189	5.92989429394792	10.3572299310666	356	-0.144883561914183	0.144883561914183	35.6996986048142	1
357	251.75	376.69	1.2188	6.07477785586211	10.2123463691524	357	0.125922290388502	0.125922290388502	35.8256208952027	1
358	249.83	373.56	1.1929	5.9488555654736	10.3382686595409	358	-0.104530086615938	0.104530086615938	35.9301509818186	1
359	245.55	380.43	1.2144	6.05338565208954	10.233738572925	359	0.192529833953074	0.192529833953074	36.1226808157717	1
360	231.75	389.96	1.1748	5.86085581813647	10.426268406878	360	-0.1093919511097	0.1093919511097	36.2320727668814	1
361	230.27	380.7	1.1973	5.97024776924617	10.3168764557683	361	-0.196905511997464	0.196905511997464	36.4289782788789	1
362	232.25	362.24	1.2378	6.16715328124363	10.1199709437709	362	0.0189612715256828	0.0189612715256828	36.4479395504046	1
363	249.33	353.88	1.2339	6.14819200971795	10.1389322152966	363	-0.0568838145770467	0.0568838145770467	36.5048233649816	1
364	252.74	358.87	1.2456	6.205075824295	10.0820484007195	364	-0.106961018862819	0.106961018862819	36.6117843838444	1
365	252.61	352.33	1.2676	6.31203684315781	9.97508738185669	365	0.512926704092157	0.512926704092157	37.1247110879366	1
366	235.54	355.34	1.1621	5.79911013906566	10.4880140859488	366	-0.51535763633904	0.51535763633904	37.6400687242756	1
367	247.78	344.84	1.2681	6.3144677754047	9.9726564496098	367	0.218783902219403	0.218783902219403	37.858852626495	1
368	254.6	357.16	1.2231	6.09568387318529	10.1914403518292	368	-0.00729279674064642	0.00729279674064642	37.8661454232357	1
369	255.8	355.28	1.2246	6.10297666992594	10.1841475550886	369	-0.0641766113176914	0.0641766113176914	37.9303220345534	1
370	254.17	353.33	1.2378	6.16715328124363	10.1199709437709	370	0.0213922037725638	0.0213922037725638	37.9517142383259	1
371	263.94	353.24	1.2334	6.14576107747107	10.1413631475434	371	0.0520219500832813	0.0520219500832813	38.0037361884092	1
372	269.36	362.47	1.2227	6.09373912738779	10.1933850976267	372	0.111822883356583	0.111822883356583	38.1155590717658	1
373	272.76	358.56	1.1997	5.9819162440312	10.3052079809833	373	-0.118629493647854	0.118629493647854	38.2341885654136	1
374	274	356	1.2241	6.10054573767906	10.1865784873354	374	0.173082375978018	0.173082375978018	38.4072709413917	1
375	276.65	371.19	1.1885	5.92746336170104	10.3596608633135	375	0.216352969972522	0.216352969972522	38.6236239113642	1
376	266.23	377.09	1.144	5.71111039172852	10.576013833286	376	-0.104530086615938	0.104530086615938	38.7281539979801	1
377	264.27	384.04	1.1655	5.81564047834446	10.47148374667	377	-0.0286850005132102	0.0286850005132102	38.7568389984933	1
378	272.45	384.43	1.1714	5.84432547885767	10.4427987461568	378	-0.0996682221221725	0.0996682221221725	38.8565072206155	1
379	267.93	396.7	1.1919	5.94399370097984	10.3431305240347	379	0.123491358141617	0.123491358141617	38.9799985787571	1
380	268.57	382.57	1.1665	5.82050234283822	10.4666218821763	380	-0.147314494161066	0.147314494161066	39.1273130729182	1
381	267.33	371.93	1.1968	5.96781683699929	10.3193073880152	381	0.0189612715256828	0.0189612715256828	39.1462743444439	1
382	267.79	371.07	1.1929	5.9488555654736	10.3382686595409	382	-0.054452882330164	0.054452882330164	39.200727226774	1
383	279.93	375.5	1.2041	6.00330844780377	10.2838157772107	383	0.287336191581485	0.287336191581485	39.4880634183555	1
384	276.43	376.15	1.145	5.71597225622228	10.5711519687922	384	-0.0690384758114568	0.0690384758114568	39.557101894167	1
385	253.28	385.44	1.1592	5.78501073203374	10.5021134929808	385	0.0121546612344119	0.0121546612344119	39.5692565554014	1
386	242.59	384.74	1.1567	5.77285607079933	10.5142681542152	386	0.0427844075451276	0.0427844075451276	39.6120409629465	1
387	243.48	383.16	1.1479	5.7300716632542	10.5570525617603	387	-0.185237037212428	0.185237037212428	39.7972780001589	1
388	241.15	386.3	1.186	5.91530870046663	10.3718155245479	388	-0.180375172718666	0.180375172718666	39.9776531728776	1
389	233.69	379.55	1.2231	6.09568387318529	10.1914403518292	389	0.374849752469245	0.374849752469245	40.3525029253469	1
390	245.04	388.17	1.146	5.72083412071605	10.5662901042985	390	-0.251844580777002	0.251844580777002	40.6043475061239	1
391	248.99	390.42	1.1978	5.97267870149305	10.3144455235215	391	0.0763312725521033	0.0763312725521033	40.680678778676	1
392	252.09	390.34	1.1821	5.89634742894095	10.3907767960736	392	-0.0072927967406482	0.0072927967406482	40.6879715754166	1
393	259.36	386.07	1.1836	5.90364022568159	10.3834839993329	393	0.0996682221221743	0.0996682221221743	40.7876397975388	1
394	254.24	384.17	1.1631	5.80397200355942	10.4831522214551	394	-0.0140994070319174	0.0140994070319174	40.8017392045707	1
395	256.37	395.93	1.166	5.81807141059134	10.4690528144232	395	0.0972372898752898	0.0972372898752898	40.898976494446	1
396	276.34	392.95	1.146	5.72083412071605	10.5662901042985	396	-0.211491105478757	0.211491105478757	41.1104675999247	1
397	278.3	391.03	1.1895	5.9323252261948	10.3547989988197	397	0.240176105991969	0.240176105991969	41.3506437059167	1
398	277.01	399.53	1.1401	5.69214912020284	10.5949751048117	398	0.0447291533426331	0.0447291533426331	41.3953728592593	1
399	274.74	394.42	1.1309	5.6474199668602	10.6397042581543	399	0.0238231360194465	0.0238231360194465	41.4191959952788	1
400	271.22	403.77	1.126	5.62359683084076	10.6635273941737	400	0.173568562427393	0.173568562427393	41.5927645577062	1
401	277.79	420.22	1.0903	5.45002826841336	10.8370959566011	401	-0.152176358654829	0.152176358654829	41.744940916361	1
402	274.51	411.49	1.1216	5.60220462706819	10.6849195979463	402	-0.206629240984991	0.206629240984991	41.951570157346	1
403	267.23	397.33	1.1641	5.80883386805319	10.4782903569613	403	0.246982716283238	0.246982716283238	42.1985528736292	1
404	260.56	395.48	1.1133	5.56185115176995	10.7252730732446	404	-0.225590512510674	0.225590512510674	42.4241433861399	1
405	250.12	401.63	1.1597	5.78744166428062	10.4996825607339	405	-0.296573734119637	0.296573734119637	42.7207171202596	1
406	240.45	377.9	1.2207	6.08401539840026	10.2031088266142	406	0.185237037212428	0.185237037212428	42.905954157472	1
407	240.64	380.69	1.1826	5.89877836118783	10.3883458638267	407	0.054452882330164	0.054452882330164	42.9604070398021	1
408	231.46	391.89	1.1714	5.84432547885767	10.4427987461568	408	-0.173082375978019	0.173082375978019	43.1334894157802	1
409	233.99	379.45	1.207	6.01740785483568	10.2697163701788	409	0.0996682221221725	0.0996682221221725	43.2331576379023	1
410	232.23	371.34	1.1865	5.91773963271351	10.369384592301	410	-0.294628988322129	0.294628988322129	43.5277866262245	1
411	230.39	367.23	1.2471	6.21236862103564	10.0747556039789	411	0.216352969972522	0.216352969972522	43.744139596197	1
412	244.36	359.27	1.2026	5.99601565106312	10.2911085739514	412	-0.242120851789474	0.242120851789474	43.9862604479865	1
413	241.9	363.66	1.2524	6.23813650285259	10.0489877221619	413	0.0306297463107157	0.0306297463107157	44.0168901942972	1
414	236.49	359.57	1.2461	6.20750675654188	10.0796174684726	414	-0.116198561400971	0.116198561400971	44.1330887556982	1
415	239.3	358.37	1.27	6.32370531794285	9.96341890707165	415	0.213435851276262	0.213435851276262	44.3465246069744	1
416	240.52	349.3	1.2261	6.11026946666659	10.1768547583479	416	-0.0306297463107157	0.0306297463107157	44.3771543532851	1
417	239.3	342.17	1.2324	6.1408992129773	10.1462250120372	417	0.0116684747850346	0.0116684747850346	44.3888228280702	1
418	239.33	332.95	1.23	6.12923073819227	10.1578934868222	418	-0.45798763531262	0.45798763531262	44.8468104633828	1
419	234.51	335.25	1.3242	6.58721837350489	9.69990585150961	419	0.387004413703657	0.387004413703657	45.2338148770864	1
420	230.55	341.98	1.2446	6.20021395980123	10.0869102652133	420	-0.280043394840837	0.280043394840837	45.5138582719273	1
421	233.37	336.84	1.3022	6.48025735464207	9.80686687037243	421	-0.0690384758114568	0.0690384758114568	45.5828967477387	1
422	234.76	335.55	1.3164	6.54929583045352	9.73782839456098	422	0.370474074424857	0.370474074424857	45.9533708221636	1
423	244.04	336.5	1.2402	6.17882175602867	10.1083024689858	423	-0.199822630693722	0.199822630693722	46.1531934528573	1
424	251.57	342.03	1.2813	6.37864438672239	9.90847983829211	424	0.221214834466286	0.221214834466286	46.3744082873236	1
425	272.23	322.51	1.2358	6.1574295522561	10.1296946727584	425	0.0568838145770449	0.0568838145770449	46.4312921019006	1
426	276.07	326.01	1.2241	6.10054573767906	10.1865784873354	426	-0.163844833439866	0.163844833439866	46.5951369353405	1
427	279.27	320.83	1.2578	6.26439057111892	10.0227336538956	427	-0.0140994070319156	0.0140994070319156	46.6092363423724	1
428	276.97	319.01	1.2607	6.27848997815084	10.0086342468637	428	0.0996682221221725	0.0996682221221725	46.7089045644946	1
429	271.67	320.69	1.2402	6.17882175602867	10.1083024689858	429	-0.25913737751765	0.25913737751765	46.9680419420122	1
430	264.25	317.72	1.2935	6.43795913354632	9.84916509146819	430	0.263513055562038	0.263513055562038	47.2315549975743	1
431	257.71	323.41	1.2393	6.17444607798428	10.1126781470302	431	-0.0379225430513639	0.0379225430513639	47.2694775406257	1
432	253.66	328.91	1.2471	6.21236862103564	10.0747556039789	432	-0.0923754253815261	0.0923754253815261	47.3618529660072	1
433	254.7	326.66	1.2661	6.30474404641717	9.98238017859733	433	0.047646272038893	0.047646272038893	47.4094992380461	1
434	252.25	326.26	1.2563	6.25709777437828	10.0300264506362	434	-0.0121546612344101	0.0121546612344101	47.4216538992805	1
435	250.14	324.29	1.2588	6.26925243561269	10.0178717894018	435	-0.0330606785576002	0.0330606785576002	47.4547145778381	1
436	249.39	328.49	1.2656	6.30231311417029	9.98481111084422	436	0.0734141538558433	0.0734141538558433	47.5281287316939	1
437	253.79	335.37	1.2505	6.22889896031444	10.0582252647001	437	0.246982716283238	0.246982716283238	47.7751114479772	1
438	248	336.27	1.1997	5.9819162440312	10.3052079809833	438	-0.491534500319592	0.491534500319592	48.2666459482968	1
439	231.32	333.51	1.3008	6.4734507443508	9.81367348066371	439	0.263513055562036	0.263513055562036	48.5301590038588	1
440	238.86	324.89	1.2466	6.20993768878876	10.0771865362257	440	-0.0948063576284088	0.0948063576284088	48.6249653614872	1
441	246.7	316.31	1.2661	6.30474404641717	9.98238017859733	441	0.0072927967406482	0.0072927967406482	48.6322581582278	1
442	250.26	315.13	1.2646	6.29745124967652	9.98967297533798	442	-0.265943987808921	0.265943987808921	48.8982021460368	1
443	233.19	328.36	1.3193	6.56339523748544	9.72372898752906	443	0.189612715256818	0.189612715256818	49.0878148612936	1
444	236.08	326.96	1.2803	6.37378252222862	9.91334170278588	444	0.204198308738111	0.204198308738111	49.2920131700317	1
445	239.44	320.03	1.2383	6.16958421349051	10.117540011524	445	-0.0923754253815279	0.0923754253815279	49.3843885954132	1
446	251.38	319.81	1.2573	6.26195963887204	10.0251645861425	446	0.00486186449376547	0.00486186449376547	49.389250459907	1
447	257.57	326.67	1.2563	6.25709777437828	10.0300264506362	447	0.0520219500832795	0.0520219500832795	49.4412724099903	1
448	240.59	333.36	1.2456	6.205075824295	10.0820484007195	448	0.111336696907209	0.111336696907209	49.5526091068975	1
449	240.91	353.38	1.2227	6.09373912738779	10.1933850976267	449	0.218783902219403	0.218783902219403	49.7713930091169	1
450	236.53	355.16	1.1777	5.87495522516838	10.4121689998461	450	-0.363181277684211	0.363181277684211	50.1345742868011	1
451	241.32	362.7	1.2524	6.23813650285259	10.0489877221619	451	0.151690172205452	0.151690172205452	50.2862644590065	1
452	245.26	362.92	1.2212	6.08644633064714	10.2006778943674	452	0.0714694080583413	0.0714694080583413	50.3577338670649	1
453	233.17	351.74	1.2065	6.0149769225888	10.2721473024257	453	-0.157038223148595	0.157038223148595	50.5147720902135	1
454	251.29	358.05	1.2388	6.1720151457374	10.1151090792771	454	0.0739003403052205	0.0739003403052205	50.5886724305187	1
455	248.47	365.09	1.2236	6.09811480543218	10.1890094195823	455	-0.109391951109703	0.109391951109703	50.6980643816284	1
456	256.05	338.72	1.2461	6.20750675654188	10.0796174684726	456	0.0072927967406482	0.0072927967406482	50.7053571783691	1
457	260.28	338.62	1.2446	6.20021395980123	10.0869102652133	457	-0.104530086615938	0.104530086615938	50.809887264985	1
458	254.24	339.45	1.2661	6.30474404641717	9.98238017859733	458	0.102099154369055	0.102099154369055	50.911986419354	1
459	260.87	339.91	1.2451	6.20264489204811	10.0844793329664	459	0.199336444244345	0.199336444244345	51.1113228635984	1
460	270.78	331.23	1.2041	6.00330844780377	10.2838157772107	460	-0.199336444244345	0.199336444244345	51.3106593078427	1
461	273.57	347.36	1.2451	6.20264489204811	10.0844793329664	461	0.0379225430513621	0.0379225430513621	51.3485818508941	1
462	270.77	349.05	1.2373	6.16472234899675	10.1224018760178	462	-0.113767629154088	0.113767629154088	51.4623494800482	1
463	277.08	350.93	1.2607	6.27848997815084	10.0086342468637	463	0.248927462080744	0.248927462080744	51.7112769421289	1
464	273.88	353.07	1.2095	6.0295625160701	10.2575617089444	464	0.0286850005132102	0.0286850005132102	51.7399619426421	1
465	273.22	358.44	1.2036	6.00087751555689	10.2862467094576	465	0.00243093224688273	0.00243093224688273	51.742392874889	1
466	274.66	361.66	1.2031	5.99844658331	10.2886776417045	466	-0.192529833953074	0.192529833953074	51.9349227088421	1
467	273.74	366.88	1.2427	6.19097641726308	10.0961478077514	467	0.531887975617838	0.531887975617838	52.4668106844599	1
468	271.61	380.11	1.1333	5.65908844164524	10.6280357833693	468	-0.353943735146057	0.353943735146057	52.820754419606	1
469	271.73	373.79	1.2061	6.0130321767913	10.2740920482232	469	0.128353222635383	0.128353222635383	52.9491076422414	1
470	273.33	373.77	1.1797	5.88467895415591	10.4024452708586	470	0.0593147468239277	0.0593147468239277	53.0084223890653	1
471	279.17	368.24	1.1675	5.82536420733198	10.4617600176825	471	0.206629240984993	0.206629240984993	53.2150516300503	1
472	272.23	377.82	1.125	5.61873496634699	10.6683892586675	472	-0.171137630180512	0.171137630180512	53.3861892602308	1
473	277.06	384.53	1.1602	5.7898725965275	10.497251628487	473	-0.173082375978018	0.173082375978018	53.5592716362088	1
474	254.43	379.86	1.1958	5.96295497250552	10.324169252509	474	0.121060425894736	0.121060425894736	53.6803320621036	1
475	255.45	379.77	1.1709	5.84189454661078	10.4452296784037	475	-0.0641766113176914	0.0641766113176914	53.7445086734213	1
476	258.78	386.34	1.1841	5.90607115792848	10.381053067086	476	-0.137590765173536	0.137590765173536	53.8820994385948	1
477	257.84	387.63	1.2124	6.04366192310201	10.2434623019125	477	0.144883561914183	0.144883561914183	54.026983000509	1
478	258.2	388.64	1.1826	5.89877836118783	10.3883458638267	478	0.465280432053266	0.465280432053266	54.4922634325622	1
479	254.58	413.27	1.0869	5.43349792913456	10.8536262958799	479	-0.0996682221221725	0.0996682221221725	54.5919316546844	1
480	273.61	411.15	1.1074	5.53316615125674	10.7539580737578	480	0.194474579750581	0.194474579750581	54.786406234435	1
481	277.72	416.52	1.0674	5.33869157150616	10.9484326535083	481	0.00243093224688273	0.00243093224688273	54.7888371666819	1
482	270.41	429.05	1.0669	5.33626063925927	10.9508635857552	482	-0.209060173231876	0.209060173231876	54.9978973399137	1
483	261.1	413.42	1.1099	5.54532081249115	10.7418034125234	483	-0.218297715770028	0.218297715770028	55.2161950556838	1
484	258.21	402.14	1.1548	5.76361852826118	10.5235056967533	484	0.0855688150902552	0.0855688150902552	55.301763870774	1
485	258.09	398.59	1.1372	5.67804971317092	10.6090745118436	485	-0.242120851789473	0.242120851789473	55.5438847225635	1
486	247.54	379.93	1.187	5.92017056496039	10.3669536600541	486	0.332065344924118	0.332065344924118	55.8759500674876	1
487	230.18	396.7	1.1187	5.58810522003628	10.6990190049782	487	-0.118629493647855	0.118629493647855	55.9945795611355	1
488	235.36	398.48	1.1431	5.70673471368413	10.5803895113304	488	0.0286850005132102	0.0286850005132102	56.0232645616487	1
489	232.07	399.14	1.1372	5.67804971317092	10.6090745118436	489	0.0972372898752916	0.0972372898752916	56.120501851524	1
490	232.02	401.64	1.1172	5.58081242329563	10.7063118017189	490	0.296573734119637	0.296573734119637	56.4170755856436	1
491	233.54	424.4	1.0562	5.28423868917599	11.0028855358385	491	-0.0306297463107157	0.0306297463107157	56.4477053319543	1
492	239.41	442.92	1.0625	5.31486843548671	10.9722557895278	492	-0.028685000513212	0.028685000513212	56.4763903324675	1
493	243.18	442.27	1.0684	5.34355343599992	10.9435707890146	493	0.235314241498203	0.235314241498203	56.7117045739657	1
494	238.62	453.78	1.02	5.10823919450172	11.1788850305128	494	0.00243093224688096	0.00243093224688096	56.7141355062126	1
495	268.77	467.82	1.0195	5.10580826225484	11.1813159627597	495	0.00680661029127094	0.00680661029127094	56.7209421165039	1
496	273.12	469.36	1.0181	5.09900165196356	11.1881225730509	496	-0.0281988140638347	0.0281988140638347	56.7491409305677	1
497	266.89	463.18	1.0239	5.1272004660274	11.1599237589871	497	0.0213922037725638	0.0213922037725638	56.7705331343403	1
498	265.64	466.25	1.0195	5.10580826225484	11.1813159627597	498	-0.00486186449376191	0.00486186449376191	56.7753949988341	1
499	265.56	463.43	1.0205	5.1106701267486	11.1764540982659	499	0.0165303392787983	0.0165303392787983	56.7919253381129	1
500	271.01	454.54	1.0171	5.0941397874698	11.1929844375447	500	NA	NA	NA	1
501	264.09	427.31	1.0586	5.29590716396103	10.9912170610535	1	0.0286850005132102	0.0286850005132102	0.0286850005132102	2
502	267.74	430.7	1.0527	5.26722216344782	11.0199020615667	2	0.111336696907207	0.111336696907207	0.140021697420417	2
503	271.14	433.33	1.0298	5.15588546654061	11.1312387584739	3	-0.116198561400971	0.116198561400971	0.256220258821388	2
504	254.92	430.35	1.0537	5.27208402794158	11.0150401970729	4	0.0831378828433742	0.0831378828433742	0.339358141664762	2
505	266.49	433.43	1.0366	5.18894614509821	11.0981780799163	5	0.047160085589514	0.047160085589514	0.386518227254276	2
506	270.02	441.66	1.0269	5.14178605950869	11.1453381655058	6	0.0335468650069757	0.0335468650069757	0.420065092261252	2
507	271.14	446.95	1.02	5.10823919450172	11.1788850305128	7	-0.00243093224688096	0.00243093224688096	0.422496024508133	2
508	275.86	450.17	1.0205	5.1106701267486	11.1764540982659	8	0.0092375425381519	0.0092375425381519	0.431733567046285	2
509	278.63	453.38	1.0186	5.10143258421045	11.1856916408041	9	-0.211004919029381	0.211004919029381	0.642738486075666	2
510	274.14	445.46	1.062	5.31243750323983	10.9746867217747	10	0.0972372898752916	0.0972372898752916	0.739975775950958	2
511	275.09	442.04	1.042	5.21520021336454	11.07192401165	11	-0.073414153855845	0.073414153855845	0.813389929806803	2
512	277.39	435.71	1.0571	5.28861436722038	10.9985098577941	12	0.173082375978018	0.173082375978018	0.986472305784821	2
513	274.72	465.1	1.0215	5.11553199124236	11.1715922337721	13	-0.00923754253815368	0.00923754253815368	0.995709848322974	2
514	270.03	464.99	1.0234	5.12476953378052	11.162354691234	14	0.0165303392788001	0.0165303392788001	1.01224018760177	2
515	260.09	471.86	1.02	5.10823919450172	11.1788850305128	15	0	0	1.01224018760177	2
516	261.74	462.87	1.02	5.10823919450172	11.1788850305128	16	-0.00972372898752916	0.00972372898752916	1.0219639165893	2
517	245.24	457.03	1.022	5.11796292348925	11.1691613015253	17	0.0165303392788001	0.0165303392788001	1.0384942558681	2
518	244.57	455.43	1.0186	5.10143258421045	11.1856916408041	18	-0.0209060173231883	0.0209060173231883	1.05940027319129	2
519	239.28	476.56	1.0229	5.12233860153363	11.1647856234809	19	0.0165303392787983	0.0165303392787983	1.07593061247009	2
520	240.25	479.14	1.0195	5.10580826225484	11.1813159627597	20	-0.00243093224688096	0.00243093224688096	1.07836154471697	2
521	238.25	487.59	1.02	5.10823919450172	11.1788850305128	21	0.0213922037725638	0.0213922037725638	1.09975374848953	2
522	234.62	482.64	1.0156	5.08684699072915	11.2002772342853	22	-0.0121546612344119	0.0121546612344119	1.11190840972395	2
523	235.52	493.42	1.0181	5.09900165196356	11.1881225730509	23	0.00243093224688273	0.00243093224688273	1.11433934197083	2
524	234.51	485.08	1.0176	5.09657071971668	11.1905535052978	24	-0.00680661029126917	0.00680661029126917	1.1211459522621	2
525	233.35	490.32	1.019	5.10337733000795	11.1837468950065	25	-0.00729279674064642	0.00729279674064642	1.12843874900275	2
526	231.72	484.23	1.0205	5.1106701267486	11.1764540982659	26	0	0	1.12843874900275	2
527	235.1	492.15	1.0205	5.1106701267486	11.1764540982659	27	-0.00972372898753093	0.00972372898753093	1.13816247799028	2
528	238.29	487.17	1.0225	5.12039385573613	11.1667303692784	28	0.00486186449376547	0.00486186449376547	1.14302434248404	2
529	241.69	481.29	1.0215	5.11553199124236	11.1715922337721	29	0.0140994070319174	0.0140994070319174	1.15712374951596	2
530	237.77	489.39	1.0186	5.10143258421045	11.1856916408041	30	-0.0165303392788001	0.0165303392788001	1.17365408879476	2
531	239.82	490.5	1.022	5.11796292348925	11.1691613015253	31	0	0	1.17365408879476	2
532	249.9	491.74	1.022	5.11796292348925	11.1691613015253	32	0.0072927967406482	0.0072927967406482	1.18094688553541	2
533	240.34	481.8	1.0205	5.1106701267486	11.1764540982659	33	-0.0072927967406482	0.0072927967406482	1.18823968227606	2
534	231.51	475.14	1.022	5.11796292348925	11.1691613015253	34	-0.00243093224688273	0.00243093224688273	1.19067061452294	2
535	232.37	481.45	1.0225	5.12039385573613	11.1667303692784	35	0.0145855934812928	0.0145855934812928	1.20525620800423	2
536	232.46	475.81	1.0195	5.10580826225484	11.1813159627597	36	-0.0238231360194447	0.0238231360194447	1.22907934402368	2
537	233.08	477.47	1.0244	5.12963139827428	11.1574928267402	37	0.0092375425381519	0.0092375425381519	1.23831688656183	2
538	248.19	480.03	1.0225	5.12039385573613	11.1667303692784	38	0	0	1.23831688656183	2
539	245.08	486.54	1.0225	5.12039385573613	11.1667303692784	39	0.0121546612344119	0.0121546612344119	1.25047154779624	2
540	251.49	489.59	1.02	5.10823919450172	11.1788850305128	40	0	0	1.25047154779624	2
541	255.44	494.3	1.02	5.10823919450172	11.1788850305128	41	-0.0189612715256828	0.0189612715256828	1.26943281932192	2
542	241	484.63	1.0239	5.1272004660274	11.1599237589871	42	0.0238231360194483	0.0238231360194483	1.29325595534137	2
543	233.3	478.88	1.019	5.10337733000795	11.1837468950065	43	-0.00486186449376547	0.00486186449376547	1.29811781983514	2
544	231.67	481.5	1.02	5.10823919450172	11.1788850305128	44	0.00243093224688096	0.00243093224688096	1.30054875208202	2
545	239.71	477.61	1.0195	5.10580826225484	11.1813159627597	45	-0.0165303392787983	0.0165303392787983	1.31707909136082	2
546	252.56	484.91	1.0229	5.12233860153363	11.1647856234809	46	0.00923754253815368	0.00923754253815368	1.32631663389897	2
547	257.46	472.77	1.021	5.11310105899548	11.174023166019	47	0.00486186449376369	0.00486186449376369	1.33117849839273	2
548	246.17	477.64	1.02	5.10823919450172	11.1788850305128	48	-0.00729279674064642	0.00729279674064642	1.33847129513338	2
549	252.41	456.41	1.0215	5.11553199124236	11.1715922337721	49	0.0121546612344119	0.0121546612344119	1.35062595636779	2
550	255.32	456.94	1.019	5.10337733000795	11.1837468950065	50	-0.00729279674064642	0.00729279674064642	1.35791875310844	2
551	251.68	448.5	1.0205	5.1106701267486	11.1764540982659	51	-0.125922290388502	0.125922290388502	1.48384104349694	2
552	249.51	457.37	1.0464	5.2365924171371	11.0505318078774	52	0.125922290388502	0.125922290388502	1.60976333388544	2
553	235.61	437.92	1.0205	5.1106701267486	11.1764540982659	53	-0.29219805607525	0.29219805607525	1.90196138996069	2
554	237.53	419.54	1.0806	5.40286818282385	10.8842560421907	54	-0.374849752469245	0.374849752469245	2.27681114242994	2
555	232	398.31	1.1577	5.77771793529309	10.5094062897214	55	0.054452882330164	0.054452882330164	2.3312640247601	2
556	244.85	394.53	1.1465	5.72326505296293	10.5638591720516	56	-0.121060425894736	0.121060425894736	2.45232445065484	2
557	253.08	391.7	1.1714	5.84432547885767	10.4427987461568	57	0.121060425894736	0.121060425894736	2.57338487654957	2
558	255.87	391.37	1.1465	5.72326505296293	10.5638591720516	58	0.149745426407947	0.149745426407947	2.72313030295752	2
559	256.63	402.89	1.1157	5.57351962655498	10.7136045984595	59	-0.0549390687795395	0.0549390687795395	2.77806937173706	2
560	253.87	403.38	1.127	5.62845869533452	10.65866552968	60	-0.0593147468239259	0.0593147468239259	2.83738411856099	2
561	254.17	400.35	1.1392	5.68777344215845	10.5993507828561	61	-0.180375172718664	0.180375172718664	3.01775929127965	2
562	251.1	393.06	1.1763	5.86814861487711	10.4189756101374	62	0.216352969972521	0.216352969972521	3.23411226125217	2
563	271.42	397.39	1.1318	5.65179564490459	10.6353285801099	63	-0.0262540682663293	0.0262540682663293	3.2603663295185	2
564	269.08	402.42	1.1372	5.67804971317092	10.6090745118436	64	-0.0238231360194447	0.0238231360194447	3.28418946553794	2
565	269.59	402.05	1.1421	5.70187284919037	10.5852513758241	65	-0.0262540682663293	0.0262540682663293	3.31044353380427	2
566	266.57	411.93	1.1475	5.72812691745669	10.5589973075578	66	0.128353222635385	0.128353222635385	3.43879675643966	2
567	258.58	409.66	1.1211	5.59977369482131	10.6873505301932	67	0.270805852302685	0.270805852302685	3.70960260874234	2
568	265.04	421.42	1.0654	5.32896784251863	10.9581563824959	68	0.102099154369053	0.102099154369053	3.8117017631114	2
569	261.37	433.67	1.0444	5.22686868814957	11.0602555368649	69	0.111336696907209	0.111336696907209	3.9230384600186	2
570	265.85	443.9	1.0215	5.11553199124236	11.1715922337721	70	-0.0140994070319174	0.0140994070319174	3.93713786705052	2
571	265.48	445.53	1.0244	5.12963139827428	11.1574928267402	71	-0.125922290388502	0.125922290388502	4.06306015743902	2
572	266.59	439.86	1.0503	5.25555368866278	11.0315705363517	72	0.0807069505964915	0.0807069505964915	4.14376710803552	2
573	277.37	438.46	1.0337	5.17484673806629	11.1122774869482	73	-0.116198561400973	0.116198561400973	4.25996566943649	2
574	274.95	433.22	1.0576	5.29104529946726	10.9960789255472	74	-0.111822883356584	0.111822883356584	4.37178855279307	2
575	278.18	428.14	1.0806	5.40286818282385	10.8842560421907	75	-0.0899444931346434	0.0899444931346434	4.46173304592772	2
576	275.78	427.59	1.0991	5.49281267595849	10.794311549056	76	0.0923754253815261	0.0923754253815261	4.55410847130924	2
577	279.14	430.74	1.0801	5.40043725057697	10.8866869744375	77	0.116198561400973	0.116198561400973	4.67030703271021	2
578	276.72	435.84	1.0562	5.28423868917599	11.0028855358385	78	0.109391951109702	0.109391951109702	4.77969898381992	2
579	272.32	433.87	1.0337	5.17484673806629	11.1122774869482	79	-0.422496024508137	0.422496024508137	5.20219500832805	2
580	269.48	404.75	1.1206	5.59734276257443	10.6897814624401	80	0.225590512510674	0.225590512510674	5.42778552083873	2
581	278.98	418.22	1.0742	5.37175225006375	10.9153719749507	81	-0.144883561914185	0.144883561914185	5.57266908275291	2
582	273.82	426.22	1.104	5.51663581197794	10.7704884130366	82	0.0213922037725638	0.0213922037725638	5.59406128652548	2
583	272.39	420.84	1.0996	5.49524360820537	10.7918806168091	83	-0.0476462720388913	0.0476462720388913	5.64170755856437	2
584	268.39	416.56	1.1094	5.54288988024427	10.7442343447702	84	0.344220006158528	0.344220006158528	5.98592756472289	2
585	263.33	421.36	1.0386	5.19866987408574	11.0884543509288	85	-0.0306297463107157	0.0306297463107157	6.01655731103361	2
586	262.73	428.57	1.0449	5.22929962039645	11.057824604618	86	-0.125922290388502	0.125922290388502	6.14247960142211	2
587	262.39	415.76	1.0708	5.35522191078496	10.9319023142295	87	-0.106961018862819	0.106961018862819	6.24944062028493	2
588	257.92	416.25	1.0928	5.46218292964778	10.8249412953667	88	0.228021444757555	0.228021444757555	6.47746206504249	2
589	259.95	428.83	1.0459	5.23416148489022	11.0529627401243	89	0.050077204285774	0.050077204285774	6.52753926932826	2
590	263.16	430.73	1.0356	5.18408428060444	11.1030399444101	90	-0.0335468650069739	0.0335468650069739	6.56108613433523	2
591	266.87	431.91	1.0425	5.21763114561142	11.0694930794031	91	-0.166275765686747	0.166275765686747	6.72736190002198	2
592	267.09	427.73	1.0767	5.38390691129817	10.9032173137163	92	0.0952925440777843	0.0952925440777843	6.82265444409976	2
593	263.66	425.57	1.0571	5.28861436722038	10.9985098577941	93	0.0685522893620796	0.0685522893620796	6.89120673346184	2
594	262.12	426.35	1.043	5.2200620778583	11.0670621471562	94	-0.215866783523143	0.215866783523143	7.10707351698499	2
595	273.6	416.18	1.0874	5.43592886138145	10.8511953636331	95	-0.190098901706195	0.190098901706195	7.29717241869118	2
596	274.78	411.66	1.1265	5.62602776308764	10.6610964619269	96	0.0238231360194465	0.0238231360194465	7.32099555471063	2
597	271	411.94	1.1216	5.60220462706819	10.6849195979463	97	0.128353222635383	0.128353222635383	7.44934877734601	2
598	271.79	416.94	1.0952	5.47385140443281	10.8132728205817	98	0.0948063576284088	0.0948063576284088	7.54415513497442	2
599	271.08	422.11	1.0757	5.3790450468044	10.9080791782101	99	-0.289767123828366	0.289767123828366	7.83392225880279	2
600	269.09	402.16	1.1353	5.66881217063277	10.6183120543817	100	-0.0923754253815279	0.0923754253815279	7.92629768418431	2
601	275.06	383.92	1.1543	5.76118759601429	10.5259366290002	101	0.00972372898753093	0.00972372898753093	7.93602141317185	2
602	277.06	383.56	1.1523	5.75146386702677	10.5356603579877	102	-0.0452153397920103	0.0452153397920103	7.98123675296386	2
603	273.31	387.39	1.1616	5.79667920681877	10.4904450181957	103	0.170651443731135	0.170651443731135	8.15188819669499	2
604	273.13	404.4	1.1265	5.62602776308764	10.6610964619269	104	-0.125436103939125	0.125436103939125	8.27732430063412	2
605	266.91	407.73	1.1523	5.75146386702677	10.5356603579877	105	0.280043394840837	0.280043394840837	8.55736769547495	2
606	260.83	413.21	1.0947	5.47142047218593	10.8157037528286	106	0.0617456790708086	0.0617456790708086	8.61911337454576	2
607	253.99	427.15	1.082	5.40967479311512	10.8774494318994	107	-0.0403534752982448	0.0403534752982448	8.65946684984401	2
608	254.25	416.32	1.0903	5.45002826841336	10.8370959566011	108	0.13029796843289	0.13029796843289	8.7897648182769	2
609	252.82	421.35	1.0635	5.31973029998047	10.967393925034	109	0.111822883356584	0.111822883356584	8.90158770163348	2
610	260.25	427.46	1.0405	5.20790741662389	11.0792168083906	110	-0.0782760183496087	0.0782760183496087	8.97986371998309	2
611	256.6	432.28	1.0566	5.2861834349735	11.000940790041	111	-0.19739169844684	0.19739169844684	9.17725541842993	2
612	254.68	419.35	1.0972	5.48357513342034	10.8035490915942	112	0.00243093224688096	0.00243093224688096	9.17968635067681	2
613	260.4	414.8	1.0967	5.48114420117346	10.805980023841	113	-0.0092375425381519	0.0092375425381519	9.18892389321496	2
614	260.83	413.34	1.0986	5.49038174371161	10.7967424813029	114	-0.0831378828433742	0.0831378828433742	9.27206177605833	2
615	254.84	407.63	1.1157	5.57351962655498	10.7136045984595	115	-0.0904306795840206	0.0904306795840206	9.36249245564236	2
616	241.78	404.21	1.1343	5.663950306139	10.6231739188755	116	-0.0758450861027242	0.0758450861027242	9.43833754174508	2
617	241.98	400.27	1.1499	5.73979539224173	10.5473288327728	117	0.00972372898752738	0.00972372898752738	9.44806127073261	2
618	249.97	400.25	1.1479	5.7300716632542	10.5570525617603	118	0.025767881816952	0.025767881816952	9.47382915254956	2
619	255.17	408.69	1.1426	5.70430378143725	10.5828204435773	119	0.194960766199957	0.194960766199957	9.66878991874952	2
620	256.31	403.83	1.1025	5.50934301523729	10.7777812097772	120	-0.249413648530119	0.249413648530119	9.91820356727963	2
621	255.76	410.12	1.1538	5.75875666376741	10.5283675612471	121	0.118629493647855	0.118629493647855	10.0368330609275	2
622	251.03	411.01	1.1294	5.64012717011956	10.6469970548949	122	-0.0996682221221725	0.0996682221221725	10.1365012830497	2
623	240.36	416.07	1.1499	5.73979539224173	10.5473288327728	123	0.242120851789473	0.242120851789473	10.3786221348391	2
624	232.81	409.49	1.1001	5.49767454045226	10.7894496845622	124	-0.253789326574509	0.253789326574509	10.6324114614136	2
625	242.72	403.52	1.1523	5.75146386702677	10.5356603579877	125	0.0807069505964915	0.0807069505964915	10.7131184120101	2
626	265.4	403.34	1.1357	5.67075691643027	10.6163673085842	126	-0.10015440857155	0.10015440857155	10.8132728205817	2
627	267.6	399.61	1.1563	5.77091132500182	10.5162129000127	127	0.111822883356584	0.111822883356584	10.9250957039383	2
628	266.8	391.24	1.1333	5.65908844164524	10.6280357833693	128	-0.239689919542592	0.239689919542592	11.1647856234809	2
629	263.37	391.53	1.1826	5.89877836118783	10.3883458638267	129	-0.1589829689461	0.1589829689461	11.323768592427	2
630	267.91	395.45	1.2153	6.05776133013393	10.2293628948806	130	0.165789579237371	0.165789579237371	11.4895581716643	2
631	261.29	386.37	1.1812	5.89197175089656	10.3951524741179	131	0.0714694080583378	0.0714694080583378	11.5610275797227	2
632	276.06	388.49	1.1665	5.82050234283822	10.4666218821763	132	0.0330606785576002	0.0330606785576002	11.5940882582803	2
633	274.53	402.58	1.1597	5.78744166428062	10.4996825607339	133	0.0807069505964897	0.0807069505964897	11.6747952088768	2
634	272.13	402.23	1.1431	5.70673471368413	10.5803895113304	134	-0.0685522893620796	0.0685522893620796	11.7433474982388	2
635	267.82	399.08	1.1572	5.77528700304621	10.5118372219683	135	-0.0641766113176931	0.0641766113176931	11.8075241095565	2
636	250.45	385	1.1704	5.8394636143639	10.4476606106506	136	-0.280043394840835	0.280043394840835	12.0875675043974	2
637	241.37	367.84	1.228	6.11950700920474	10.1676172158098	137	-0.00243093224688273	0.00243093224688273	12.0899984366443	2
638	233.62	365.62	1.2285	6.12193794145162	10.1651862835629	138	-0.0666075435645741	0.0666075435645741	12.1566059802088	2
639	234.16	359.84	1.2422	6.1885454850162	10.0985787399983	139	0.163844833439864	0.163844833439864	12.3204508136487	2
640	261.28	375.49	1.2085	6.02470065157633	10.2624235734382	140	0.123491358141621	0.123491358141621	12.4439421717903	2
641	271.39	376.77	1.1831	5.90120929343471	10.3859149315798	141	0.111336696907207	0.111336696907207	12.5552788686975	2
642	273.82	381.51	1.1602	5.7898725965275	10.497251628487	142	0.0690384758114551	0.0690384758114551	12.624317344509	2
643	271.59	381.55	1.146	5.72083412071605	10.5662901042985	143	-0.0520219500832795	0.0520219500832795	12.6763392945923	2
644	278.9	386.14	1.1567	5.77285607079933	10.5142681542152	144	0.237258987295707	0.237258987295707	12.913598281888	2
645	273.05	411.87	1.1079	5.53559708350362	10.7515271415109	145	0.20176737649123	0.20176737649123	13.1153656583792	2
646	278.54	414.81	1.0664	5.33382970701239	10.9532945180021	146	-0.355888480943563	0.355888480943563	13.4712541393228	2
647	279.03	410.82	1.1396	5.68971818795595	10.5974060370585	147	0.168220511484252	0.168220511484252	13.639474650807	2
648	261.19	403.1	1.105	5.5214976764717	10.7656265485428	148	-0.229966190555063	0.229966190555063	13.8694408413621	2
649	262.03	397.9	1.1523	5.75146386702677	10.5356603579877	149	-0.0904306795840206	0.0904306795840206	13.9598715209461	2
650	278.92	384.02	1.1709	5.84189454661078	10.4452296784037	150	0.0666075435645741	0.0666075435645741	14.0264790645107	2
651	276.36	378.72	1.1572	5.77528700304621	10.5118372219683	151	-0.192529833953076	0.192529833953076	14.2190088984637	2
652	274.85	363.48	1.1968	5.96781683699929	10.3193073880152	152	-0.258651191068271	0.258651191068271	14.477660089532	2
653	277.44	350.96	1.25	6.22646802806756	10.0606561969469	153	0.0116684747850329	0.0116684747850329	14.489328564317	2
654	265.49	354.94	1.2476	6.21479955328252	10.072324671732	154	0.0311159327600929	0.0311159327600929	14.5204444970771	2
655	260.26	352	1.2412	6.18368362052243	10.1034406044921	155	0.00243093224688273	0.00243093224688273	14.522875429324	2
656	263.82	359.9	1.2407	6.18125268827555	10.105871536739	156	0.0165303392787983	0.0165303392787983	14.5394057686028	2
657	256.64	352.44	1.2373	6.16472234899675	10.1224018760178	157	-0.0379225430513621	0.0379225430513621	14.5773283116542	2
658	254.74	353.13	1.2451	6.20264489204811	10.0844793329664	158	0.0996682221221725	0.0996682221221725	14.6769965337763	2
659	253.81	355.48	1.2246	6.10297666992594	10.1841475550886	159	0.0690384758114568	0.0690384758114568	14.7460350095878	2
660	254.15	379.65	1.2104	6.03393819411448	10.2531860309	160	-0.0904306795840206	0.0904306795840206	14.8364656891718	2
661	248.98	369.91	1.229	6.1243688736985	10.162755351316	161	0.270805852302685	0.270805852302685	15.1072715414745	2
662	264.12	378.82	1.1733	5.85356302139582	10.4335612036187	162	-0.140021697420417	0.140021697420417	15.2472932388949	2
663	260.69	379.07	1.2021	5.99358471881624	10.2935395061983	163	0.19447457975058	0.19447457975058	15.4417678186455	2
664	252.75	386	1.1621	5.79911013906566	10.4880140859488	164	-0.109391951109702	0.109391951109702	15.5511597697552	2
665	249.4	382.52	1.1846	5.90850209017536	10.3786221348391	165	0.211491105478759	0.211491105478759	15.762650875234	2
666	256.66	384.34	1.1411	5.6970109846966	10.5901132403179	166	-0.0617456790708104	0.0617456790708104	15.8243965543048	2
667	253.98	385.74	1.1538	5.75875666376741	10.5283675612471	167	0.00729279674064642	0.00729279674064642	15.8316893510454	2
668	243.76	384.69	1.1523	5.75146386702677	10.5356603579877	168	-0.138076951622914	0.138076951622914	15.9697663026683	2
669	238	380.2	1.1807	5.88954081864968	10.3975834063648	169	0.0262540682663293	0.0262540682663293	15.9960203709347	2
670	233.89	382.99	1.1753	5.86328675038335	10.4238374746312	170	0.0690384758114568	0.0690384758114568	16.0650588467461	2
671	233.81	378.99	1.1611	5.79424827457189	10.4928759504426	171	-0.209060173231876	0.209060173231876	16.274119019978	2
672	239	388.65	1.2041	6.00330844780377	10.2838157772107	172	0.239689919542592	0.239689919542592	16.5138089395206	2
673	231.11	398	1.1548	5.76361852826118	10.5235056967533	173	0.583909925701121	0.583909925701121	17.0977188652217	2
674	233.18	429.43	1.0347	5.17970860256006	11.1074156224544	174	-0.054452882330164	0.054452882330164	17.1521717475519	2
675	244.2	428.78	1.0459	5.23416148489022	11.0529627401243	175	-0.156552036699217	0.156552036699217	17.3087237842511	2
676	238.19	418.96	1.0781	5.39071352158944	10.8964107034251	176	-0.391866278197421	0.391866278197421	17.7005900624485	2
677	234.78	394.82	1.1587	5.78257979978686	10.5045444252276	177	-0.0140994070319174	0.0140994070319174	17.7146894694804	2
678	244.81	387.44	1.1616	5.79667920681877	10.4904450181957	178	0.144883561914183	0.144883561914183	17.8595730313946	2
679	230.03	394.75	1.1318	5.65179564490459	10.6353285801099	179	-0.0928616118309016	0.0928616118309016	17.9524346432255	2
680	240.77	399.75	1.1509	5.74465725673549	10.542466968279	180	-0.0330606785576002	0.0330606785576002	17.9854953217831	2
681	241.53	399.16	1.1577	5.77771793529309	10.5094062897214	181	-0.0311159327600912	0.0311159327600912	18.0166112545432	2
682	235.35	393.59	1.1641	5.80883386805319	10.4782903569613	182	-0.0948063576284106	0.0948063576284106	18.1114176121716	2
683	243.43	381.02	1.1836	5.90364022568159	10.3834839993329	183	-0.0092375425381519	0.0092375425381519	18.1206551547098	2
684	242.66	380.41	1.1855	5.91287776821975	10.3742464567948	184	-0.0573700010264204	0.0573700010264204	18.1780251557362	2
685	245.99	376.64	1.1973	5.97024776924617	10.3168764557683	185	-0.0593147468239277	0.0593147468239277	18.2373399025601	2
686	241.53	379.1	1.2095	6.0295625160701	10.2575617089444	186	-0.0923754253815261	0.0923754253815261	18.3297153279416	2
687	236.92	368.77	1.2285	6.12193794145162	10.1651862835629	187	-0.1259222903885	0.1259222903885	18.4556376183301	2
688	230.47	358.28	1.2544	6.24786023184012	10.0392639931744	188	0.0286850005132102	0.0286850005132102	18.4843226188434	2
689	237.03	338.98	1.2485	6.21917523132691	10.0679489936876	189	-0.0335468650069757	0.0335468650069757	18.5178694838503	2
690	251.49	350.1	1.2554	6.25272209633389	10.0344021286806	190	0.1424526296673	0.1424526296673	18.6603221135176	2
691	238.95	367.23	1.2261	6.11026946666659	10.1768547583479	191	-0.161413901192983	0.161413901192983	18.8217360147106	2
692	231.43	347.35	1.2593	6.27168336785957	10.0154408571549	192	0.0758450861027278	0.0758450861027278	18.8975811008133	2
693	256.43	352.08	1.2437	6.19583828175684	10.0912859432577	193	-0.00923754253815368	0.00923754253815368	18.9068186433515	2
694	252.2	353.08	1.2456	6.205075824295	10.0820484007195	194	0.125922290388502	0.125922290388502	19.03274093374	2
695	242.24	349.1	1.2197	6.07915353390649	10.207970691108	195	-0.0427844075451276	0.0427844075451276	19.0755253412851	2
696	238.46	332.94	1.2285	6.12193794145162	10.1651862835629	196	-0.128353222635385	0.128353222635385	19.2038785639205	2
697	236.03	320.55	1.2549	6.25029116408701	10.0368330609275	197	0.00972372898753093	0.00972372898753093	19.213602292908	2
698	247.31	333.28	1.2529	6.24056743509948	10.046556789915	198	-0.0952925440777861	0.0952925440777861	19.3088948369858	2
699	246.62	331.39	1.2725	6.33585997917726	9.95126424583724	199	0.0855688150902552	0.0855688150902552	19.3944636520761	2
700	245.23	329.71	1.2549	6.25029116408701	10.0368330609275	200	0.0714694080583396	0.0714694080583396	19.4659330601344	2
701	251.85	328.81	1.2402	6.17882175602867	10.1083024689858	201	-0.0666075435645741	0.0666075435645741	19.532540603699	2
702	252.15	326.92	1.2539	6.24542929959324	10.0416949254213	202	0.121060425894736	0.121060425894736	19.6536010295937	2
703	255.01	333.63	1.229	6.1243688736985	10.162755351316	203	-0.182806104965547	0.182806104965547	19.8364071345593	2
704	255.71	338.22	1.2666	6.30717497866405	9.97994924635045	204	0.0238231360194465	0.0238231360194465	19.8602302705787	2
705	258.57	327.16	1.2617	6.2833518426446	10.0037723823699	205	0.168220511484252	0.168220511484252	20.028450782063	2
706	275.71	326.68	1.2271	6.11513133116035	10.1719928938541	206	0.32088305658846	0.32088305658846	20.3493338386514	2
707	277.55	338.72	1.1611	5.79424827457189	10.4928759504426	207	-0.187667969459312	0.187667969459312	20.5370018081108	2
708	279.89	340.75	1.1997	5.9819162440312	10.3052079809833	208	-0.294628988322129	0.294628988322129	20.8316307964329	2
709	277.66	333.09	1.2603	6.27654523235333	10.0105789926612	209	0.182806104965547	0.182806104965547	21.0144369013984	2
710	277.27	328.91	1.2227	6.09373912738779	10.1933850976267	210	-0.00194474579750725	0.00194474579750725	21.0163816471959	2
711	278.34	321.96	1.2231	6.09568387318529	10.1914403518292	211	0.142452629667302	0.142452629667302	21.1588342768632	2
712	279.61	327.47	1.1938	5.95323124351799	10.3338929814965	212	0.0709832216089605	0.0709832216089605	21.2298174984722	2
713	279.4	344.25	1.1792	5.88224802190903	10.4048762031055	213	-0.351512802899174	0.351512802899174	21.5813303013714	2
714	271.66	349.38	1.2515	6.23376082480821	10.0533634002063	214	0.104530086615938	0.104530086615938	21.6858603879873	2
715	272.28	351.34	1.23	6.12923073819227	10.1578934868222	215	0.0189612715256811	0.0189612715256811	21.704821659513	2
716	271.46	351.53	1.2261	6.11026946666659	10.1768547583479	216	0.00243093224688096	0.00243093224688096	21.7072525917599	2
717	272.95	352.2	1.2256	6.10783853441971	10.1792856905948	217	0.23045237700444	0.23045237700444	21.9377049687643	2
718	272.64	343.34	1.1782	5.87738615741527	10.4097380675992	218	-0.177944240471781	0.177944240471781	22.1156492092361	2
719	266.94	336.6	1.2148	6.05533039788705	10.2317938271275	219	-0.106961018862819	0.106961018862819	22.2226102280989	2
720	273.59	338.96	1.2368	6.16229141674987	10.1248328082646	220	-0.0165303392788001	0.0165303392788001	22.2391405673777	2
721	274.96	345.74	1.2402	6.17882175602867	10.1083024689858	221	0.0875135608877624	0.0875135608877624	22.3266541282655	2
722	265.45	340.1	1.2222	6.0913081951409	10.1958160298736	222	0.128353222635383	0.128353222635383	22.4550073509009	2
723	270.18	335.56	1.1958	5.96295497250552	10.324169252509	223	-0.472573228793912	0.472573228793912	22.9275805796948	2
724	258.62	335.24	1.293	6.43552820129943	9.85159602371507	224	0.380197803412386	0.380197803412386	23.3077783831072	2
725	251.06	339	1.2148	6.05533039788705	10.2317938271275	225	-0.216352969972522	0.216352969972522	23.5241313530797	2
726	254.79	337.27	1.2593	6.27168336785957	10.0154408571549	226	0.0549390687795395	0.0549390687795395	23.5790704218592	2
727	255.65	336.06	1.248	6.21674429908003	10.0703799259345	227	0.00437567804438821	0.00437567804438821	23.5834460999036	2
728	261.25	327.27	1.2471	6.21236862103564	10.0747556039789	228	0.109391951109702	0.109391951109702	23.6928380510133	2
729	267.1	328.03	1.2246	6.10297666992594	10.1841475550886	229	-0.17113763018051	0.17113763018051	23.8639756811938	2
730	272.36	320.2	1.2598	6.27411430010645	10.0130099249081	230	0.152176358654829	0.152176358654829	24.0161520398486	2
731	275.91	322.67	1.2285	6.12193794145162	10.1651862835629	231	-0.477435093287676	0.477435093287676	24.4935871331363	2
732	276.94	316.14	1.3267	6.5993730347393	9.6877511902752	232	0.405965685229337	0.405965685229337	24.8995528183657	2
733	274.68	323.45	1.2432	6.19340734950996	10.0937168755045	233	0.0121546612344119	0.0121546612344119	24.9117074796001	2
734	251.2	322.93	1.2407	6.18125268827555	10.105871536739	234	0.111336696907209	0.111336696907209	25.0230441765073	2
735	258.57	321.65	1.2178	6.06991599136834	10.2172082336462	235	0.0427844075451276	0.0427844075451276	25.0658285840524	2
736	261.32	322.37	1.209	6.02713158382321	10.2599926411913	236	-0.0281988140638347	0.0281988140638347	25.0940273981162	2
737	263.02	328.43	1.2148	6.05533039788705	10.2317938271275	237	-0.0335468650069757	0.0335468650069757	25.1275742631232	2
738	255.07	331.9	1.2217	6.08887726289402	10.1982469621205	238	-0.123491358141619	0.123491358141619	25.2510656212648	2
739	240.17	337.14	1.2471	6.21236862103564	10.0747556039789	239	0.149745426407948	0.149745426407948	25.4008110476728	2
740	249.37	336.22	1.2163	6.06262319462769	10.2245010303868	240	-0.0593147468239277	0.0593147468239277	25.4601257944967	2
741	252.65	355.17	1.2285	6.12193794145162	10.1651862835629	241	0.0140994070319156	0.0140994070319156	25.4742252015286	2
742	244.5	353.43	1.2256	6.10783853441971	10.1792856905948	242	0.0189612715256828	0.0189612715256828	25.4931864730543	2
743	236.91	346.18	1.2217	6.08887726289402	10.1982469621205	243	-0.0452153397920103	0.0452153397920103	25.5384018128463	2
744	236.9	347.36	1.231	6.13409260268603	10.1530316223285	244	0.175999494674276	0.175999494674276	25.7144013075206	2
745	235.98	351.49	1.1948	5.95809310801176	10.3290311170027	245	-0.213922037725638	0.213922037725638	25.9283233452462	2
746	231.62	351.6	1.2388	6.1720151457374	10.1151090792771	246	0.0879997473371379	0.0879997473371379	26.0163230925834	2
747	240.9	351.74	1.2207	6.08401539840026	10.2031088266142	247	-0.0714694080583396	0.0714694080583396	26.0877925006417	2
748	242.15	351.02	1.2354	6.1554848064586	10.1316394185559	248	0.194960766199957	0.194960766199957	26.2827532668417	2
749	255.71	369.14	1.1953	5.96052404025864	10.3266001847559	249	-0.156552036699217	0.156552036699217	26.4393053035409	2
750	252.76	372.43	1.2275	6.11707607695786	10.1700481480566	250	0.372418820222364	0.372418820222364	26.8117241237632	2
751	251.86	387.26	1.1509	5.74465725673549	10.542466968279	251	0.206629240984991	0.206629240984991	27.0183533647482	2
752	253.5	413.29	1.1084	5.5380280157505	10.749096209264	252	0.0709832216089623	0.0709832216089623	27.0893365863572	2
753	252.35	424.99	1.0938	5.46704479414154	10.820079430873	253	0.1424526296673	0.1424526296673	27.2317892160245	2
754	248.7	418.71	1.0645	5.32459216447424	10.9625320605403	254	-0.23968991954259	0.23968991954259	27.4714791355671	2
755	247.37	423.79	1.1138	5.56428208401683	10.7228421409977	255	0.0855688150902552	0.0855688150902552	27.5570479506573	2
756	249.63	422.32	1.0962	5.47871326892657	10.8084109560879	256	0.35637466739294	0.35637466739294	27.9134226180503	2
757	254.97	439.63	1.0229	5.12233860153363	11.1647856234809	257	-0.0666075435645723	0.0666075435645723	27.9800301616149	2
758	242.81	446.56	1.0366	5.18894614509821	11.0981780799163	258	0.0875135608877606	0.0875135608877606	28.0675437225026	2
759	233.17	439.18	1.0186	5.10143258421045	11.1856916408041	259	-0.0116684747850346	0.0116684747850346	28.0792121972877	2
760	232.6	439.92	1.021	5.11310105899548	11.174023166019	260	0	0	28.0792121972877	2
761	235.98	439.48	1.021	5.11310105899548	11.174023166019	261	-0.1755133082249	0.1755133082249	28.2547255055126	2
762	239.42	445.56	1.0571	5.28861436722038	10.9985098577941	262	0.0379225430513639	0.0379225430513639	28.2926480485639	2
763	235.68	445.12	1.0493	5.25069182416902	11.0364324008455	263	-0.27566771679645	0.27566771679645	28.5683157653604	2
764	232.98	420.31	1.106	5.52635954096547	10.760764684049	264	0.318452124341578	0.318452124341578	28.886767889702	2
765	231.05	424.5	1.0405	5.20790741662389	11.0792168083906	265	-0.0996682221221725	0.0996682221221725	28.9864361118241	2
766	236.18	425	1.061	5.30757563874606	10.9795485862684	266	-0.0855688150902552	0.0855688150902552	29.0720049269144	2
767	236.64	421.4	1.0786	5.39314445383632	10.8939797711782	267	-0.0617456790708104	0.0617456790708104	29.1337506059852	2
768	233.92	415.63	1.0913	5.45489013290713	10.8322340921074	268	0.156552036699217	0.156552036699217	29.2903026426844	2
769	239.34	421.12	1.0591	5.29833809620791	10.9887861288066	269	-0.0495910178363985	0.0495910178363985	29.3398936605208	2
770	243.87	408.98	1.0693	5.34792911404431	10.9391951109702	270	-0.297059920569012	0.297059920569012	29.6369535810898	2
771	249.79	410.39	1.1304	5.64498903461332	10.6421351904012	271	-0.0447291533426331	0.0447291533426331	29.6816827344324	2
772	244.02	400.48	1.1396	5.68971818795595	10.5974060370585	272	0.267888733606425	0.267888733606425	29.9495714680389	2
773	235.34	416.23	1.0845	5.42182945434953	10.865294770665	273	-0.308242208904671	0.308242208904671	30.2578136769435	2
774	237.37	414.2	1.1479	5.7300716632542	10.5570525617603	274	0.405479498779961	0.405479498779961	30.6632931757235	2
775	242.02	410.87	1.0645	5.32459216447424	10.9625320605403	275	-0.58390992570112	0.58390992570112	31.2472031014246	2
776	231.71	387.31	1.1846	5.90850209017536	10.3786221348391	276	-0.00243093224688273	0.00243093224688273	31.2496340336715	2
777	233.01	379.99	1.1851	5.91093302242224	10.3761912025923	277	-0.108905764660324	0.108905764660324	31.3585397983318	2
778	230.3	379.8	1.2075	6.01983878708257	10.2672854379319	278	-0.147314494161066	0.147314494161066	31.5058542924929	2
779	237.12	359.09	1.2378	6.16715328124363	10.1199709437709	279	0.0286850005132102	0.0286850005132102	31.5345392930061	2
780	232.79	364.97	1.2319	6.13846828073042	10.1486559442841	280	0.199336444244345	0.199336444244345	31.7338757372505	2
781	234.81	370.59	1.1909	5.93913183648608	10.3479923885284	281	-0.00972372898752738	0.00972372898752738	31.743599466238	2
782	238.49	371.23	1.1929	5.9488555654736	10.3382686595409	282	-0.180375172718664	0.180375172718664	31.9239746389566	2
783	255.03	363.63	1.23	6.12923073819227	10.1578934868222	283	-0.054452882330164	0.054452882330164	31.9784275212868	2
784	245.6	356.4	1.2412	6.18368362052243	10.1034406044921	284	0.263513055562038	0.263513055562038	32.2419405768488	2
785	251.84	364.78	1.187	5.92017056496039	10.3669536600541	285	-0.254275513023885	0.254275513023885	32.4962160898727	2
786	249.1	368.65	1.2393	6.17444607798428	10.1126781470302	286	0.0831378828433742	0.0831378828433742	32.5793539727161	2
787	245.61	362.61	1.2222	6.0913081951409	10.1958160298736	287	-0.127867036186007	0.127867036186007	32.7072210089021	2
788	243.01	365.06	1.2485	6.21917523132691	10.0679489936876	288	0.351026616449799	0.351026616449799	33.0582476253519	2
789	248.46	363.32	1.1763	5.86814861487711	10.4189756101374	289	-0.336927209417883	0.336927209417883	33.3951748347698	2
790	240.25	340.17	1.2456	6.205075824295	10.0820484007195	290	-0.0923754253815243	0.0923754253815243	33.4875502601513	2
791	236.3	336.18	1.2646	6.29745124967652	9.98967297533798	291	0.0734141538558433	0.0734141538558433	33.5609644140072	2
792	233.79	325.14	1.2495	6.22403709582068	10.0630871291938	292	-0.0189612715256828	0.0189612715256828	33.5799256855328	2
793	232.38	323.62	1.2534	6.24299836734636	10.0441258576681	293	-0.00243093224688096	0.00243093224688096	33.5823566177797	2
794	246.46	324.82	1.2539	6.24542929959324	10.0416949254213	294	0.0330606785575984	0.0330606785575984	33.6154172963373	2
795	248.97	325.06	1.2471	6.21236862103564	10.0747556039789	295	0.00729279674064642	0.00729279674064642	33.622710093078	2
796	243.09	319.6	1.2456	6.205075824295	10.0820484007195	296	-0.0116684747850346	0.0116684747850346	33.634378567863	2
797	244.44	320.7	1.248	6.21674429908003	10.0703799259345	297	-0.128353222635383	0.128353222635383	33.7627317904984	2
798	242.67	315.23	1.2744	6.34509752171541	9.94202670329909	298	0.118629493647855	0.118629493647855	33.8813612841462	2
799	245.67	317.19	1.25	6.22646802806756	10.0606561969469	299	0.0568838145770449	0.0568838145770449	33.9382450987233	2
800	241.6	320.16	1.2383	6.16958421349051	10.117540011524	300	-0.308728395354049	0.308728395354049	34.2469734940773	2
801	232.03	337.17	1.3018	6.47831260884456	9.80881161616994	301	0.185237037212428	0.185237037212428	34.4322105312898	2
802	238.4	329.13	1.2637	6.29307557163213	9.99404865338237	302	-0.140021697420419	0.140021697420419	34.5722322287102	2
803	234.16	328.18	1.2925	6.43309726905255	9.85402695596195	303	0.332551531373495	0.332551531373495	34.9047837600837	2
804	242.63	322.03	1.2241	6.10054573767906	10.1865784873354	304	-0.182806104965547	0.182806104965547	35.0875898650492	2
805	251.39	320.27	1.2617	6.2833518426446	10.0037723823699	305	0.0685522893620796	0.0685522893620796	35.1561421544113	2
806	250.41	326.88	1.2476	6.21479955328252	10.072324671732	306	-0.0233369495700693	0.0233369495700693	35.1794791039814	2
807	257.19	326.68	1.2524	6.23813650285259	10.0489877221619	307	0.0826516963939969	0.0826516963939969	35.2621308003754	2
808	248.67	328.29	1.2354	6.1554848064586	10.1316394185559	308	-0.0996682221221725	0.0996682221221725	35.3617990224975	2
809	241.35	326.97	1.2559	6.25515302858077	10.0319711964337	309	0.0525081365326567	0.0525081365326567	35.4143071590302	2
810	243.05	319.57	1.2451	6.20264489204811	10.0844793329664	310	-0.104530086615938	0.104530086615938	35.5188372456461	2
811	254.5	316.25	1.2666	6.30717497866405	9.97994924635045	311	0.104530086615938	0.104530086615938	35.6233673322621	2
812	248.32	317.86	1.2451	6.20264489204811	10.0844793329664	312	0.0427844075451276	0.0427844075451276	35.6661517398072	2
813	230.23	318.05	1.2363	6.15986048450298	10.1272637405115	313	-0.0641766113176914	0.0641766113176914	35.7303283511249	2
814	252.47	326.12	1.2495	6.22403709582068	10.0630871291938	314	-0.0286850005132102	0.0286850005132102	35.7590133516381	2
815	257.16	339.15	1.2554	6.25272209633389	10.0344021286806	315	0.0262540682663293	0.0262540682663293	35.7852674199044	2
816	270.46	337.95	1.25	6.22646802806756	10.0606561969469	316	0.294142801872752	0.294142801872752	36.0794102217772	2
817	269.47	334.3	1.1895	5.9323252261948	10.3547989988197	317	-0.320396870139081	0.320396870139081	36.3998070919163	2
818	265.86	319.62	1.2554	6.25272209633389	10.0344021286806	318	-0.0899444931346451	0.0899444931346451	36.4897515850509	2
819	256.67	316.59	1.2739	6.34266658946853	9.94445763554597	319	-0.00243093224688096	0.00243093224688096	36.4921825172978	2
820	257.47	333.72	1.2744	6.34509752171541	9.94202670329909	320	0.0855688150902552	0.0855688150902552	36.577751332388	2
821	250.13	349.33	1.2568	6.25952870662516	10.0275955183893	321	-0.0904306795840206	0.0904306795840206	36.6681820119721	2
822	256.81	346.46	1.2754	6.34995938620918	9.93716483880532	322	-0.0666075435645723	0.0666075435645723	36.7347895555366	2
823	249.23	342.48	1.2891	6.41656692977375	9.87055729524075	323	0.114253815603465	0.114253815603465	36.8490433711401	2
824	251.04	341.26	1.2656	6.30231311417029	9.98481111084422	324	-0.0549390687795395	0.0549390687795395	36.9039824399196	2
825	245.84	343.87	1.2769	6.35725218294982	9.92987204206468	325	0.308728395354049	0.308728395354049	37.2127108352737	2
826	256.17	371.93	1.2134	6.04852378759578	10.2386004374187	326	-0.0213922037725638	0.0213922037725638	37.2341030390463	2
827	262.85	362.29	1.2178	6.06991599136834	10.2172082336462	327	0.0403534752982448	0.0403534752982448	37.2744565143445	2
828	277.7	361.16	1.2095	6.0295625160701	10.2575617089444	328	0.166275765686747	0.166275765686747	37.4407322800312	2
829	278.34	343.89	1.1753	5.86328675038335	10.4238374746312	329	-0.232397122801945	0.232397122801945	37.6731294028332	2
830	266.71	354.11	1.2231	6.09568387318529	10.1914403518292	330	-0.0403534752982448	0.0403534752982448	37.7134828781314	2
831	271.79	345.21	1.2314	6.13603734848354	10.151086876531	331	-0.028685000513212	0.028685000513212	37.7421678786447	2
832	268.37	347.89	1.2373	6.16472234899675	10.1224018760178	332	-0.00243093224688096	0.00243093224688096	37.7445988108915	2
833	266.3	345.89	1.2378	6.16715328124363	10.1199709437709	333	0.00729279674064642	0.00729279674064642	37.7518916076322	2
834	267.83	341.17	1.2363	6.15986048450298	10.1272637405115	334	-0.0286850005132102	0.0286850005132102	37.7805766081454	2
835	267.91	342.6	1.2422	6.1885454850162	10.0985787399983	335	0.177944240471781	0.177944240471781	37.9585208486172	2
836	272.72	360.03	1.2056	6.01060124454441	10.2765229804701	336	-0.0709832216089623	0.0709832216089623	38.0295040702261	2
837	271.94	356.83	1.2202	6.08158446615338	10.2055397588611	337	0.170651443731135	0.170651443731135	38.2001555139573	2
838	247.48	374.31	1.1851	5.91093302242224	10.3761912025923	338	-0.208573986782497	0.208573986782497	38.4087295007398	2
839	248.51	371.98	1.228	6.11950700920474	10.1676172158098	339	-0.0145855934812946	0.0145855934812946	38.4233150942211	2
840	256.22	371.03	1.231	6.13409260268603	10.1530316223285	340	0.240176105991969	0.240176105991969	38.663491200213	2
841	266.42	367.73	1.1816	5.89391649669407	10.3932077283204	341	-0.0525081365326567	0.0525081365326567	38.7159993367457	2
842	261.81	363.58	1.1924	5.94642463322672	10.3406995917878	342	-0.196905511997466	0.196905511997466	38.9129048487432	2
843	264.96	359.57	1.2329	6.14333014522419	10.1437940797903	343	0.0403534752982466	0.0403534752982466	38.9532583240414	2
844	273.99	356.14	1.2246	6.10297666992594	10.1841475550886	344	0.158982968946102	0.158982968946102	39.1122412929875	2
845	275.83	369.03	1.1919	5.94399370097984	10.3431305240347	345	-0.00243093224688273	0.00243093224688273	39.1146722252344	2
846	270.66	371.41	1.1924	5.94642463322672	10.3406995917878	346	0.00486186449376369	0.00486186449376369	39.1195340897281	2
847	276.57	364.51	1.1914	5.94156276873296	10.3455614562815	347	0.0092375425381519	0.0092375425381519	39.1287716322663	2
848	268.95	363.86	1.1895	5.9323252261948	10.3547989988197	348	-0.146828307711688	0.146828307711688	39.275599939978	2
849	262.57	361.08	1.2197	6.07915353390649	10.207970691108	349	-0.149745426407948	0.149745426407948	39.4253453663859	2
850	260.79	347.73	1.2505	6.22889896031444	10.0582252647001	350	-0.0213922037725638	0.0213922037725638	39.4467375701585	2
851	262.84	339.34	1.2549	6.25029116408701	10.0368330609275	351	0.0972372898752916	0.0972372898752916	39.5439748600338	2
852	266.03	338.52	1.2349	6.15305387421172	10.1340703508028	352	-0.0495910178363985	0.0495910178363985	39.5935658778702	2
853	263.3	343.03	1.2451	6.20264489204811	10.0844793329664	353	0.0427844075451276	0.0427844075451276	39.6363502854153	2
854	261.91	349.86	1.2363	6.15986048450298	10.1272637405115	354	-0.0714694080583378	0.0714694080583378	39.7078196934737	2
855	251.6	349.12	1.251	6.23132989256132	10.0557943324532	355	-0.0306297463107175	0.0306297463107175	39.7384494397844	2
856	246.98	320.97	1.2573	6.26195963887204	10.0251645861425	356	0.258651191068273	0.258651191068273	39.9971006308526	2
857	248.06	337.3	1.2041	6.00330844780377	10.2838157772107	357	-0.0306297463107157	0.0306297463107157	40.0277303771634	2
858	250.06	339.57	1.2104	6.03393819411448	10.2531860309	358	-0.168706697933629	0.168706697933629	40.196437075097	2
859	240.76	340.06	1.2451	6.20264489204811	10.0844793329664	359	-0.0904306795840206	0.0904306795840206	40.286867754681	2
860	243.8	345.96	1.2637	6.29307557163213	9.99404865338237	360	0.140021697420419	0.140021697420419	40.4268894521014	2
861	242.95	349.45	1.2349	6.15305387421172	10.1340703508028	361	-0.161413901192983	0.161413901192983	40.5883033532944	2
862	254.63	339.89	1.2681	6.3144677754047	9.9726564496098	362	0.166275765686748	0.166275765686748	40.7545791189812	2
863	264.27	343.46	1.2339	6.14819200971795	10.1389322152966	363	-0.0495910178363985	0.0495910178363985	40.8041701368176	2
864	264.02	345.08	1.2441	6.19778302755435	10.0893411974602	364	-0.104530086615938	0.104530086615938	40.9087002234335	2
865	259.35	343.56	1.2656	6.30231311417029	9.98481111084422	365	0.0354916108044812	0.0354916108044812	40.944191834238	2
866	267.9	344.79	1.2583	6.2668215033658	10.0203027216487	366	-0.00972372898752916	0.00972372898752916	40.9539155632255	2
867	255.43	341.03	1.2603	6.27654523235333	10.0105789926612	367	0.0666075435645741	0.0666075435645741	41.0205231067901	2
868	256.23	348.73	1.2466	6.20993768878876	10.0771865362257	368	0	0	41.0205231067901	2
869	252.18	351.15	1.2466	6.20993768878876	10.0771865362257	369	0.0354916108044812	0.0354916108044812	41.0560147175946	2
870	246.77	357.53	1.2393	6.17444607798428	10.1126781470302	370	0.0763312725521033	0.0763312725521033	41.1323459901467	2
871	241.11	357.82	1.2236	6.09811480543218	10.1890094195823	371	-0.0763312725521033	0.0763312725521033	41.2086772626988	2
872	251.55	354.4	1.2393	6.17444607798428	10.1126781470302	372	0.0525081365326567	0.0525081365326567	41.2611853992314	2
873	264.71	358.74	1.2285	6.12193794145162	10.1651862835629	373	0.185237037212429	0.185237037212429	41.4464224364439	2
874	268.91	375.42	1.1904	5.93670090423919	10.3504233207753	374	-0.0403534752982466	0.0403534752982466	41.4867759117421	2
875	269.82	374.75	1.1987	5.97705437953744	10.3100698454771	375	0.0520219500832795	0.0520219500832795	41.5387978618254	2
876	279.66	370.93	1.188	5.92503242945416	10.3620917955603	376	-0.201767376491226	0.201767376491226	41.7405652383166	2
877	278.43	353.69	1.2295	6.12679980594539	10.1603244190691	377	0.0427844075451276	0.0427844075451276	41.7833496458617	2
878	265.89	374.09	1.2207	6.08401539840026	10.2031088266142	378	-0.106961018862819	0.106961018862819	41.8903106647246	2
879	262.4	372.8	1.2427	6.19097641726308	10.0961478077514	379	0.294628988322129	0.294628988322129	42.1849396530467	2
880	265	376.76	1.1821	5.89634742894095	10.3907767960736	380	-0.157038223148595	0.157038223148595	42.3419778761953	2
881	266.52	375.13	1.2144	6.05338565208954	10.233738572925	381	0.135646019376029	0.135646019376029	42.4776238955713	2
882	279	378.11	1.1865	5.91773963271351	10.369384592301	382	0.00486186449376547	0.00486186449376547	42.4824857600651	2
883	270.73	376.14	1.1855	5.91287776821975	10.3742464567948	383	-0.154607290901712	0.154607290901712	42.6370930509668	2
884	263.34	370.64	1.2173	6.06748505912146	10.219639165893	384	0.0189612715256828	0.0189612715256828	42.6560543224925	2
885	254.61	378.26	1.2134	6.04852378759578	10.2386004374187	385	-0.0568838145770449	0.0568838145770449	42.7129381370695	2
886	252.2	374.41	1.2251	6.10540760217282	10.1817166228417	386	0.336927209417881	0.336927209417881	43.0498653464874	2
887	245.62	388.42	1.1558	5.76848039275494	10.5186438322596	387	-0.0972372898752898	0.0972372898752898	43.1471026363627	2
888	240.72	381.4	1.1758	5.86571768263023	10.4214065423843	388	-0.140021697420419	0.140021697420419	43.2871243337831	2
889	235.37	367.08	1.2046	6.00573938005065	10.2813848449639	389	0.0879997473371361	0.0879997473371361	43.3751240811202	2
890	233.98	375.61	1.1865	5.91773963271351	10.369384592301	390	0.0238231360194483	0.0238231360194483	43.3989472171397	2
891	244.8	379.25	1.1816	5.89391649669407	10.3932077283204	391	0.0092375425381519	0.0092375425381519	43.4081847596778	2
892	233.5	384.28	1.1797	5.88467895415591	10.4024452708586	392	0.0641766113176914	0.0641766113176914	43.4723613709955	2
893	240.28	386.8	1.1665	5.82050234283822	10.4666218821763	393	-0.0140994070319174	0.0140994070319174	43.4864607780274	2
894	253.21	394.52	1.1694	5.83460174987014	10.4525224751444	394	0.0709832216089623	0.0709832216089623	43.5574439996364	2
895	250.73	395.67	1.1548	5.76361852826118	10.5235056967533	395	0.20176737649123	0.20176737649123	43.7592113761276	2
896	252.1	398.08	1.1133	5.56185115176995	10.7252730732446	396	-0.1755133082249	0.1755133082249	43.9347246843525	2
897	259.08	396.72	1.1494	5.73736445999485	10.5497597650197	397	0.0593147468239259	0.0593147468239259	43.9940394311765	2
898	257.36	392.98	1.1372	5.67804971317092	10.6090745118436	398	-0.0403534752982431	0.0403534752982431	44.0343929064747	2
899	264.48	405.88	1.1455	5.71840318846917	10.5687210365453	399	0.0116684747850329	0.0116684747850329	44.0460613812597	2
900	258.93	395.45	1.1431	5.70673471368413	10.5803895113304	400	0.246982716283238	0.246982716283238	44.293044097543	2
901	246.5	411.28	1.0923	5.45975199740089	10.8273722276136	401	0.0641766113176914	0.0641766113176914	44.3572207088607	2
902	256.45	415.51	1.0791	5.3955753860832	10.8915488389313	402	-0.0452153397920085	0.0452153397920085	44.4024360486527	2
903	254.32	416.18	1.0884	5.44079072587521	10.8463334991393	403	-0.135159832926654	0.135159832926654	44.5375958815793	2
904	252.25	413.04	1.1162	5.57595055880186	10.7111736662126	404	0.0923754253815261	0.0923754253815261	44.6299713069609	2
905	252.38	419.88	1.0972	5.48357513342034	10.8035490915942	405	0.180375172718662	0.180375172718662	44.8103464796795	2
906	258.93	422.88	1.0601	5.30319996070167	10.9839242643128	406	0.0641766113176931	0.0641766113176931	44.8745230909972	2
907	238.68	426.88	1.0469	5.23902334938398	11.0481008756305	407	-0.0403534752982448	0.0403534752982448	44.9148765662955	2
908	240.61	422.3	1.0552	5.27937682468223	11.0077474003323	408	-0.0330606785576002	0.0330606785576002	44.9479372448531	2
909	238.65	424.83	1.062	5.31243750323983	10.9746867217747	409	0.121060425894736	0.121060425894736	45.0689976707478	2
910	235.86	431.23	1.0371	5.19137707734509	11.0957471476694	410	-0.0476462720388913	0.0476462720388913	45.1166439427867	2
911	236.61	444.23	1.0469	5.23902334938398	11.0481008756305	411	0.1424526296673	0.1424526296673	45.259096572454	2
912	240.55	450.63	1.0176	5.09657071971668	11.1905535052978	412	-0.0330606785575984	0.0330606785575984	45.2921572510116	2
913	248.4	446.79	1.0244	5.12963139827428	11.1574928267402	413	0.0281988140638347	0.0281988140638347	45.3203560650754	2
914	246.37	445.5	1.0186	5.10143258421045	11.1856916408041	414	0	0	45.3203560650754	2
915	256.81	452.98	1.0186	5.10143258421045	11.1856916408041	415	-0.0165303392788001	0.0165303392788001	45.3368864043542	2
916	263.14	448.93	1.022	5.11796292348925	11.1691613015253	416	-0.0140994070319156	0.0140994070319156	45.3509858113861	2
917	264.36	463.02	1.0249	5.13206233052116	11.1550618944933	417	0.0306297463107157	0.0306297463107157	45.3816155576969	2
918	262.4	467.27	1.0186	5.10143258421045	11.1856916408041	418	-0.0116684747850346	0.0116684747850346	45.3932840324819	2
919	274.35	475.52	1.021	5.11310105899548	11.174023166019	419	0.0189612715256811	0.0189612715256811	45.4122453040076	2
920	264.87	479.37	1.0171	5.0941397874698	11.1929844375447	420	-0.0116684747850364	0.0116684747850364	45.4239137787926	2
921	269.11	481.47	1.0195	5.10580826225484	11.1813159627597	421	-0.00729279674064465	0.00729279674064465	45.4312065755333	2
922	274.72	491.27	1.021	5.11310105899548	11.174023166019	422	0	0	45.4312065755333	2
923	264.2	491.3	1.021	5.11310105899548	11.174023166019	423	-0.0072927967406482	0.0072927967406482	45.4384993722739	2
924	265.53	494.51	1.0225	5.12039385573613	11.1667303692784	424	0.00486186449376547	0.00486186449376547	45.4433612367677	2
925	247.09	481.69	1.0215	5.11553199124236	11.1715922337721	425	0.00486186449376547	0.00486186449376547	45.4482231012614	2
926	261.53	481.37	1.0205	5.1106701267486	11.1764540982659	426	-0.00972372898753093	0.00972372898753093	45.457946830249	2
927	257.69	493.53	1.0225	5.12039385573613	11.1667303692784	427	0.0311159327600947	0.0311159327600947	45.4890627630091	2
928	257.79	491.3	1.0161	5.08927792297604	11.1978463020385	428	-0.0121546612344119	0.0121546612344119	45.5012174242435	2
929	256.32	493.06	1.0186	5.10143258421045	11.1856916408041	429	-0.00680661029127094	0.00680661029127094	45.5080240345347	2
930	250.04	476.05	1.02	5.10823919450172	11.1788850305128	430	-0.00243093224688096	0.00243093224688096	45.5104549667816	2
931	243.73	476.54	1.0205	5.1106701267486	11.1764540982659	431	0.00243093224688096	0.00243093224688096	45.5128858990285	2
932	241.55	470.25	1.02	5.10823919450172	11.1788850305128	432	-0.00486186449376369	0.00486186449376369	45.5177477635223	2
933	247.33	472.49	1.021	5.11310105899548	11.174023166019	433	-0.00923754253815368	0.00923754253815368	45.5269853060604	2
934	252.32	472.29	1.0229	5.12233860153363	11.1647856234809	434	0.0354916108044812	0.0354916108044812	45.5624769168649	2
935	239.8	464.91	1.0156	5.08684699072915	11.2002772342853	435	-0.0286850005132102	0.0286850005132102	45.5911619173781	2
936	235.81	469.6	1.0215	5.11553199124236	11.1715922337721	436	0	0	45.5911619173781	2
937	245.24	475.11	1.0215	5.11553199124236	11.1715922337721	437	0.0286850005132102	0.0286850005132102	45.6198469178913	2
938	234.47	469.44	1.0156	5.08684699072915	11.2002772342853	438	-0.0189612715256828	0.0189612715256828	45.638808189417	2
939	237.56	468.3	1.0195	5.10580826225484	11.1813159627597	439	0.0140994070319191	0.0140994070319191	45.6529075964489	2
940	236.44	473.15	1.0166	5.09170885522292	11.1954153697916	440	-0.0306297463107175	0.0306297463107175	45.6835373427596	2
941	250.91	467.92	1.0229	5.12233860153363	11.1647856234809	441	-0.0121546612344119	0.0121546612344119	45.695692003994	2
942	254.02	466.76	1.0254	5.13449326276805	11.1526309622465	442	0.0165303392788001	0.0165303392788001	45.7122223432728	2
943	257.82	468.97	1.022	5.11796292348925	11.1691613015253	443	0.0072927967406482	0.0072927967406482	45.7195151400135	2
944	263.37	465.13	1.0205	5.1106701267486	11.1764540982659	444	0.00729279674064642	0.00729279674064642	45.7268079367541	2
945	266.32	466.52	1.019	5.10337733000795	11.1837468950065	445	-0.0121546612344119	0.0121546612344119	45.7389625979886	2
946	260.3	474.77	1.0215	5.11553199124236	11.1715922337721	446	-0.00680661029127094	0.00680661029127094	45.7457692082798	2
947	250.45	464	1.0229	5.12233860153363	11.1647856234809	447	0.0140994070319174	0.0140994070319174	45.7598686153117	2
948	253.47	464.71	1.02	5.10823919450172	11.1788850305128	448	-0.0140994070319174	0.0140994070319174	45.7739680223437	2
949	250.79	471.46	1.0229	5.12233860153363	11.1647856234809	449	0.0209060173231883	0.0209060173231883	45.7948740396669	2
950	263.69	471.68	1.0186	5.10143258421045	11.1856916408041	450	-0.00680661029127094	0.00680661029127094	45.8016806499581	2
951	277.85	467.66	1.02	5.10823919450172	11.1788850305128	451	0.0116684747850346	0.0116684747850346	45.8133491247432	2
952	271.57	469.15	1.0176	5.09657071971668	11.1905535052978	452	-0.0330606785575984	0.0330606785575984	45.8464098033008	2
953	279.79	479.84	1.0244	5.12963139827428	11.1574928267402	453	0	0	45.8464098033008	2
954	264.5	490.01	1.0244	5.12963139827428	11.1574928267402	454	0.0238231360194447	0.0238231360194447	45.8702329393202	2
955	261.22	490.3	1.0195	5.10580826225484	11.1813159627597	455	-0.0121546612344101	0.0121546612344101	45.8823876005546	2
956	259.1	474.09	1.022	5.11796292348925	11.1691613015253	456	-0.00243093224688273	0.00243093224688273	45.8848185328015	2
957	246.41	468.03	1.0225	5.12039385573613	11.1667303692784	457	-0.0213922037725638	0.0213922037725638	45.9062107365741	2
958	231.99	453.08	1.0269	5.14178605950869	11.1453381655058	458	0.0262540682663293	0.0262540682663293	45.9324648048404	2
959	231.92	456.41	1.0215	5.11553199124236	11.1715922337721	459	0.00243093224688273	0.00243093224688273	45.9348957370873	2
960	231.32	448.37	1.021	5.11310105899548	11.174023166019	460	-0.00243093224688273	0.00243093224688273	45.9373266693341	2
961	235.64	434.75	1.0215	5.11553199124236	11.1715922337721	461	-0.209060173231876	0.209060173231876	46.146386842566	2
962	230.18	432.89	1.0645	5.32459216447424	10.9625320605403	462	0.213922037725641	0.213922037725641	46.3603088802917	2
963	248.17	447.4	1.0205	5.1106701267486	11.1764540982659	463	-0.00486186449376547	0.00486186449376547	46.3651707447854	2
964	243.24	439.74	1.0215	5.11553199124236	11.1715922337721	464	-0.215866783523147	0.215866783523147	46.5810375283086	2
965	248.04	436.6	1.0659	5.33139877476551	10.955725450249	465	0.211004919029381	0.211004919029381	46.792042447338	2
966	250.36	440.29	1.0225	5.12039385573613	11.1667303692784	466	-0.296573734119635	0.296573734119635	47.0886161814576	2
967	250.23	434.18	1.0835	5.41696758985576	10.8701566351587	467	0.273236784549566	0.273236784549566	47.3618529660072	2
968	250.75	441.72	1.0273	5.1437308053062	11.1433934197083	468	0.0213922037725638	0.0213922037725638	47.3832451697797	2
969	253.86	445.77	1.0229	5.12233860153363	11.1647856234809	469	0.00923754253815368	0.00923754253815368	47.3924827123179	2
970	244.1	451.2	1.021	5.11310105899548	11.174023166019	470	-0.00243093224688273	0.00243093224688273	47.3949136445648	2
971	248.01	463.22	1.0215	5.11553199124236	11.1715922337721	471	0.00972372898752738	0.00972372898752738	47.4046373735523	2
972	249.59	464.29	1.0195	5.10580826225484	11.1813159627597	472	-0.00486186449376191	0.00486186449376191	47.4094992380461	2
973	256.67	469.78	1.0205	5.1106701267486	11.1764540982659	473	0	0	47.4094992380461	2
974	233.09	458.03	1.0205	5.1106701267486	11.1764540982659	474	-0.106961018862821	0.106961018862821	47.5164602569089	2
975	250.07	457.77	1.0425	5.21763114561142	11.0694930794031	475	0.00486186449376369	0.00486186449376369	47.5213221214026	2
976	251.11	456.4	1.0415	5.21276928111766	11.0743549438968	476	0.102099154369057	0.102099154369057	47.6234212757717	2
977	253.11	450.93	1.0205	5.1106701267486	11.1764540982659	477	-0.0262540682663293	0.0262540682663293	47.649675344038	2
978	244.78	458.17	1.0259	5.13692419501493	11.1502000299996	478	0.0379225430513621	0.0379225430513621	47.6875978870894	2
979	252.7	455.5	1.0181	5.09900165196356	11.1881225730509	479	-0.0092375425381519	0.0092375425381519	47.6968354296275	2
980	262.25	470.86	1.02	5.10823919450172	11.1788850305128	480	-0.00243093224688096	0.00243093224688096	47.6992663618744	2
981	277.81	494.45	1.0205	5.1106701267486	11.1764540982659	481	-0.0072927967406482	0.0072927967406482	47.7065591586151	2
982	279.18	481.31	1.022	5.11796292348925	11.1691613015253	482	-0.0116684747850346	0.0116684747850346	47.7182276334001	2
983	274.56	481.34	1.0244	5.12963139827428	11.1574928267402	483	0.0165303392788001	0.0165303392788001	47.7347579726789	2
984	273.33	490.17	1.021	5.11310105899548	11.174023166019	484	0.00243093224688273	0.00243093224688273	47.7371889049258	2
985	271.77	484.21	1.0205	5.1106701267486	11.1764540982659	485	-0.0072927967406482	0.0072927967406482	47.7444817016664	2
986	263.24	484.22	1.022	5.11796292348925	11.1691613015253	486	0.0145855934812946	0.0145855934812946	47.7590672951477	2
987	270.97	455.29	1.019	5.10337733000795	11.1837468950065	487	-0.0145855934812946	0.0145855934812946	47.773652888629	2
988	272.02	450.61	1.022	5.11796292348925	11.1691613015253	488	-0.00243093224688273	0.00243093224688273	47.7760838208759	2
989	262.2	442.17	1.0225	5.12039385573613	11.1667303692784	489	0.00486186449376547	0.00486186449376547	47.7809456853697	2
990	253.09	446.14	1.0215	5.11553199124236	11.1715922337721	490	-0.0189612715256828	0.0189612715256828	47.7999069568953	2
991	248.4	449.89	1.0254	5.13449326276805	11.1526309622465	491	0.0140994070319174	0.0140994070319174	47.8140063639273	2
992	242.16	452.65	1.0225	5.12039385573613	11.1667303692784	492	0.00486186449376547	0.00486186449376547	47.818868228421	2
993	240.35	461.16	1.0215	5.11553199124236	11.1715922337721	493	0.0165303392787983	0.0165303392787983	47.8353985676998	2
994	239.85	458.56	1.0181	5.09900165196356	11.1881225730509	494	-0.0403534752982448	0.0403534752982448	47.8757520429981	2
995	267.62	452.1	1.0264	5.13935512726181	11.1477690977527	495	0.0335468650069739	0.0335468650069739	47.909298908005	2
996	249.64	445.18	1.0195	5.10580826225484	11.1813159627597	496	-0.246982716283238	0.246982716283238	48.1562816242883	2
997	238.05	438.4	1.0703	5.35279097853807	10.9343332464764	497	0.232397122801945	0.232397122801945	48.3886787470902	2
998	235.42	439.29	1.0225	5.12039385573613	11.1667303692784	498	-0.344220006158528	0.344220006158528	48.7328987532488	2
999	239.53	436.93	1.0933	5.46461386189466	10.8225103631198	499	0.228021444757557	0.228021444757557	48.9609201980063	2
1000	259.01	427.16	1.0464	5.2365924171371	11.0505318078774	500	NA	NA	NA	2
1001	268.71	456.45	1.02	5.10823919450172	11.1482552842021	1	-0.0427844075451276	0.0427844075451276	0.0427844075451276	3
1002	257.1	447.22	1.0288	5.15102360204684	11.1054708766569	2	0.0452153397920085	0.0452153397920085	0.0879997473371361	3
1003	260.65	440.64	1.0195	5.10580826225484	11.1506862164489	3	-0.178430426921157	0.178430426921157	0.266430174258293	3
1004	264.04	436.67	1.0562	5.28423868917599	10.9722557895278	4	0	0	0.266430174258293	3
1005	270.35	443.64	1.0562	5.28423868917599	10.9722557895278	5	0.166275765686747	0.166275765686747	0.432705939945039	3
1006	266.65	454.69	1.022	5.11796292348925	11.1385315552145	6	0.0072927967406482	0.0072927967406482	0.439998736685688	3
1007	277.33	456.31	1.0205	5.1106701267486	11.1458243519552	7	-0.308728395354049	0.308728395354049	0.748727132039736	3
1008	271.75	436.92	1.084	5.41939852210265	10.8370959566011	8	0.0855688150902552	0.0855688150902552	0.834295947129991	3
1009	269.89	441.33	1.0664	5.33382970701239	10.9226647716914	9	0.234828055048826	0.234828055048826	1.06912400217882	3
1010	273.04	463.66	1.0181	5.09900165196356	11.1574928267402	10	-0.025767881816952	0.025767881816952	1.09489188399577	3
1011	271.5	468.61	1.0234	5.12476953378052	11.1317249449233	11	0.0140994070319191	0.0140994070319191	1.10899129102769	3
1012	279.8	471.33	1.0205	5.1106701267486	11.1458243519552	12	0.00486186449376191	0.00486186449376191	1.11385315552145	3
1013	277.64	467.56	1.0195	5.10580826225484	11.1506862164489	13	-0.00729279674064465	0.00729279674064465	1.1211459522621	3
1014	276.75	466.02	1.021	5.11310105899548	11.1433934197083	14	0.00972372898752916	0.00972372898752916	1.13086968124962	3
1015	269.86	469	1.019	5.10337733000795	11.1531171486958	15	-0.00486186449376547	0.00486186449376547	1.13573154574339	3
1016	271.7	484.88	1.02	5.10823919450172	11.1482552842021	16	0.00486186449376547	0.00486186449376547	1.14059341023716	3
1017	267.61	494.38	1.019	5.10337733000795	11.1531171486958	17	-0.0238231360194483	0.0238231360194483	1.1644165462566	3
1018	277.87	489.55	1.0239	5.1272004660274	11.1292940126764	18	0.0140994070319191	0.0140994070319191	1.17851595328852	3
1019	278.1	483.33	1.021	5.11310105899548	11.1433934197083	19	-0.0213922037725656	0.0213922037725656	1.19990815706109	3
1020	275.6	471.83	1.0254	5.13449326276805	11.1220012159357	20	0.0121546612344119	0.0121546612344119	1.2120628182955	3
1021	275.39	489.73	1.0229	5.12233860153363	11.1341558771702	21	0.00680661029127094	0.00680661029127094	1.21886942858677	3
1022	267.47	494.32	1.0215	5.11553199124236	11.1409624874614	22	-0.0165303392787983	0.0165303392787983	1.23539976786557	3
1023	248.79	487.63	1.0249	5.13206233052116	11.1244321481826	23	0.0165303392787983	0.0165303392787983	1.25193010714437	3
1024	241.9	468.98	1.0215	5.11553199124236	11.1409624874614	24	0.00486186449376547	0.00486186449376547	1.25679197163813	3
1025	244.91	477.41	1.0205	5.1106701267486	11.1458243519552	25	0	0	1.25679197163813	3
1026	254.34	469.94	1.0205	5.1106701267486	11.1458243519552	26	-0.0072927967406482	0.0072927967406482	1.26408476837878	3
1027	243.35	461.6	1.022	5.11796292348925	11.1385315552145	27	0.0072927967406482	0.0072927967406482	1.27137756511943	3
1028	243.41	459.66	1.0205	5.1106701267486	11.1458243519552	28	0.00729279674064642	0.00729279674064642	1.27867036186008	3
1029	246.17	462.91	1.019	5.10337733000795	11.1531171486958	29	-0.0170165257281774	0.0170165257281774	1.29568688758825	3
1030	249.85	471.58	1.0225	5.12039385573613	11.1361006229677	30	-0.00680661029127094	0.00680661029127094	1.30249349787952	3
1031	250.16	470.76	1.0239	5.1272004660274	11.1292940126764	31	0.00243093224688273	0.00243093224688273	1.30492443012641	3
1032	240.93	475.31	1.0234	5.12476953378052	11.1317249449233	32	0.0213922037725656	0.0213922037725656	1.32631663389897	3
1033	242.24	478.21	1.019	5.10337733000795	11.1531171486958	33	-0.00729279674064642	0.00729279674064642	1.33360943063962	3
1034	235.62	485.62	1.0205	5.1106701267486	11.1458243519552	34	0.00243093224688096	0.00243093224688096	1.3360403628865	3
1035	267.02	493.76	1.02	5.10823919450172	11.1482552842021	35	-0.00486186449376369	0.00486186449376369	1.34090222738026	3
1036	257.23	486.65	1.021	5.11310105899548	11.1433934197083	36	-0.0116684747850364	0.0116684747850364	1.3525707021653	3
1037	240	485.01	1.0234	5.12476953378052	11.1317249449233	37	0.0165303392788001	0.0165303392788001	1.3691010414441	3
1038	237.42	487.33	1.02	5.10823919450172	11.1482552842021	38	-0.0213922037725638	0.0213922037725638	1.39049324521666	3
1039	259.55	485.68	1.0244	5.12963139827428	11.1268630804295	39	-0.00729279674064642	0.00729279674064642	1.39778604195731	3
1040	249.4	460.04	1.0259	5.13692419501493	11.1195702836889	40	0.0311159327600912	0.0311159327600912	1.4289019747174	3
1041	249.5	449.91	1.0195	5.10580826225484	11.1506862164489	41	-0.0145855934812928	0.0145855934812928	1.44348756819869	3
1042	256.55	455.51	1.0225	5.12039385573613	11.1361006229677	42	0.0072927967406482	0.0072927967406482	1.45078036493934	3
1043	274.75	462.02	1.021	5.11310105899548	11.1433934197083	43	-0.0238231360194465	0.0238231360194465	1.47460350095879	3
1044	274.24	458.39	1.0259	5.13692419501493	11.1195702836889	44	0.00729279674064642	0.00729279674064642	1.48189629769944	3
1045	272.28	463.44	1.0244	5.12963139827428	11.1268630804295	45	0.0213922037725638	0.0213922037725638	1.503288501472	3
1046	261.17	462.69	1.02	5.10823919450172	11.1482552842021	46	-0.00243093224688096	0.00243093224688096	1.50571943371888	3
1047	262.33	470.24	1.0205	5.1106701267486	11.1458243519552	47	0.00243093224688096	0.00243093224688096	1.50815036596576	3
1048	268.43	474.94	1.02	5.10823919450172	11.1482552842021	48	0.0092375425381519	0.0092375425381519	1.51738790850391	3
1049	274.67	475.45	1.0181	5.09900165196356	11.1574928267402	49	-0.0165303392787983	0.0165303392787983	1.53391824778271	3
1050	277.78	480.51	1.0215	5.11553199124236	11.1409624874614	50	-0.0116684747850364	0.0116684747850364	1.54558672256775	3
1051	269.19	477.04	1.0239	5.1272004660274	11.1292940126764	51	0.00923754253815368	0.00923754253815368	1.5548242651059	3
1052	264.21	492.99	1.022	5.11796292348925	11.1385315552145	52	-0.00437567804438821	0.00437567804438821	1.55919994315029	3
1053	263.4	491.19	1.0229	5.12233860153363	11.1341558771702	53	0.00923754253815368	0.00923754253815368	1.56843748568844	3
1054	263.39	492.79	1.021	5.11310105899548	11.1433934197083	54	0	0	1.56843748568844	3
1055	268.24	486.1	1.021	5.11310105899548	11.1433934197083	55	-0.00243093224688273	0.00243093224688273	1.57086841793533	3
1056	276.08	487.02	1.0215	5.11553199124236	11.1409624874614	56	0.00729279674064642	0.00729279674064642	1.57816121467597	3
1057	273.43	490.62	1.02	5.10823919450172	11.1482552842021	57	-0.00972372898752916	0.00972372898752916	1.5878849436635	3
1058	260.28	489.22	1.022	5.11796292348925	11.1385315552145	58	0.00972372898752916	0.00972372898752916	1.59760867265103	3
1059	251.88	484.42	1.02	5.10823919450172	11.1482552842021	59	-0.00972372898752916	0.00972372898752916	1.60733240163856	3
1060	255.39	481.79	1.022	5.11796292348925	11.1385315552145	60	0.0072927967406482	0.0072927967406482	1.61462519837921	3
1061	250.68	487.83	1.0205	5.1106701267486	11.1458243519552	61	-0.0140994070319191	0.0140994070319191	1.62872460541113	3
1062	246.83	489.49	1.0234	5.12476953378052	11.1317249449233	62	0.0165303392788001	0.0165303392788001	1.64525494468993	3
1063	251.41	481.78	1.02	5.10823919450172	11.1482552842021	63	-0.00243093224688096	0.00243093224688096	1.64768587693681	3
1064	259.72	481.23	1.0205	5.1106701267486	11.1458243519552	64	0	0	1.64768587693681	3
1065	271.29	481.98	1.0205	5.1106701267486	11.1458243519552	65	-0.0165303392788019	0.0165303392788019	1.66421621621561	3
1066	264.24	475.2	1.0239	5.1272004660274	11.1292940126764	66	0.0213922037725638	0.0213922037725638	1.68560841998817	3
1067	258.17	474.95	1.0195	5.10580826225484	11.1506862164489	67	-0.0145855934812928	0.0145855934812928	1.70019401346947	3
1068	262.37	480.32	1.0225	5.12039385573613	11.1361006229677	68	0.0121546612344119	0.0121546612344119	1.71234867470388	3
1069	272.15	471.41	1.02	5.10823919450172	11.1482552842021	69	-0.0121546612344119	0.0121546612344119	1.72450333593829	3
1070	270.01	470.87	1.0225	5.12039385573613	11.1361006229677	70	0.00243093224688273	0.00243093224688273	1.72693426818517	3
1071	267.3	472.52	1.022	5.11796292348925	11.1385315552145	71	0.0072927967406482	0.0072927967406482	1.73422706492582	3
1072	264.91	490.18	1.0205	5.1106701267486	11.1458243519552	72	0.0092375425381519	0.0092375425381519	1.74346460746397	3
1073	243.12	488.28	1.0186	5.10143258421045	11.1550618944933	73	-0.0281988140638347	0.0281988140638347	1.77166342152781	3
1074	230.09	494.07	1.0244	5.12963139827428	11.1268630804295	74	0.0189612715256828	0.0189612715256828	1.79062469305349	3
1075	231.51	483.11	1.0205	5.1106701267486	11.1458243519552	75	0.00243093224688096	0.00243093224688096	1.79305562530037	3
1076	255.53	473.58	1.02	5.10823919450172	11.1482552842021	76	-0.0617456790708104	0.0617456790708104	1.85480130437118	3
1077	235.13	463.66	1.0327	5.16998487357253	11.0865096051313	77	0.0306297463107175	0.0306297463107175	1.8854310506819	3
1078	236.95	455.61	1.0264	5.13935512726181	11.117139351442	78	0.0238231360194465	0.0238231360194465	1.90925418670135	3
1079	232.19	475.64	1.0215	5.11553199124236	11.1409624874614	79	0.00486186449376547	0.00486186449376547	1.91411605119511	3
1080	232.82	489.6	1.0205	5.1106701267486	11.1458243519552	80	-0.0165303392788019	0.0165303392788019	1.93064639047391	3
1081	232.49	484.5	1.0239	5.1272004660274	11.1292940126764	81	0.0238231360194483	0.0238231360194483	1.95446952649336	3
1082	245.22	489.14	1.019	5.10337733000795	11.1531171486958	82	-0.0452153397920121	0.0452153397920121	1.99968486628537	3
1083	239.48	486.27	1.0283	5.14859266979996	11.1079018089038	83	0.0330606785576002	0.0330606785576002	2.03274554484297	3
1084	246.16	484.72	1.0215	5.11553199124236	11.1409624874614	84	-0.00243093224688273	0.00243093224688273	2.03517647708986	3
1085	247.42	483.97	1.022	5.11796292348925	11.1385315552145	85	-0.00923754253815368	0.00923754253815368	2.04441401962801	3
1086	237.75	479.5	1.0239	5.1272004660274	11.1292940126764	86	0.0330606785576002	0.0330606785576002	2.07747469818561	3
1087	243.15	478.6	1.0171	5.0941397874698	11.162354691234	87	0.00729279674064642	0.00729279674064642	2.08476749492626	3
1088	235.33	470.03	1.0156	5.08684699072915	11.1696474879746	88	-0.0335468650069757	0.0335468650069757	2.11831435993323	3
1089	253.57	471.37	1.0225	5.12039385573613	11.1361006229677	89	0.00243093224688273	0.00243093224688273	2.12074529218012	3
1090	261.38	476.22	1.022	5.11796292348925	11.1385315552145	90	-0.00923754253815368	0.00923754253815368	2.12998283471827	3
1091	263.38	488.77	1.0239	5.1272004660274	11.1292940126764	91	0	0	2.12998283471827	3
1092	271.33	484.32	1.0239	5.1272004660274	11.1292940126764	92	0.0189612715256828	0.0189612715256828	2.14894410624395	3
1093	260.98	448.56	1.02	5.10823919450172	11.1482552842021	93	-0.00486186449376369	0.00486186449376369	2.15380597073772	3
1094	263.86	451.41	1.021	5.11310105899548	11.1433934197083	94	-0.0140994070319191	0.0140994070319191	2.16790537776964	3
1095	263.37	449.02	1.0239	5.1272004660274	11.1292940126764	95	-0.311159327600929	0.311159327600929	2.47906470537056	3
1096	256.54	434.51	1.0879	5.43835979362833	10.8181346850755	96	0.0593147468239277	0.0593147468239277	2.53837945219449	3
1097	267.61	438.77	1.0757	5.3790450468044	10.8774494318994	97	-0.0972372898752898	0.0972372898752898	2.63561674206978	3
1098	266.77	421.53	1.0957	5.47628233667969	10.7802121420241	98	-0.147314494161066	0.147314494161066	2.78293123623085	3
1099	257.88	418.85	1.126	5.62359683084076	10.632897647863	99	0.109391951109702	0.109391951109702	2.89232318734055	3
1100	255.46	423.42	1.1035	5.51420487973106	10.7422895989727	100	0.0782760183496105	0.0782760183496105	2.97059920569016	3
1101	258.85	437.08	1.0874	5.43592886138145	10.8205656173223	101	-0.00243093224688451	0.00243093224688451	2.97303013793704	3
1102	255.78	434.93	1.0879	5.43835979362833	10.8181346850755	102	0.0354916108044812	0.0354916108044812	3.00852174874153	3
1103	259.02	424.68	1.0806	5.40286818282385	10.8536262958799	103	-0.00680661029127094	0.00680661029127094	3.0153283590328	3
1104	259.74	425.17	1.082	5.40967479311512	10.8468196855887	104	-0.368043142177974	0.368043142177974	3.38337150121077	3
1105	268.71	405.9	1.1577	5.77771793529309	10.4787765434107	105	0.0281988140638347	0.0281988140638347	3.41157031527461	3
1106	267.33	412.12	1.1519	5.74951912122926	10.5069753574745	106	0.221214834466286	0.221214834466286	3.63278514974089	3
1107	272.25	421.17	1.1064	5.52830428676297	10.7281901919408	107	-0.133215087129146	0.133215087129146	3.76600023687004	3
1108	272.65	408.37	1.1338	5.66151937389212	10.5949751048117	108	-0.0330606785576002	0.0330606785576002	3.79906091542764	3
1109	271.04	407.74	1.1406	5.69458005244972	10.5619144262541	109	-0.121060425894736	0.121060425894736	3.92012134132237	3
1110	266.61	407.78	1.1655	5.81564047834446	10.4408540003593	110	0.156552036699217	0.156552036699217	4.07667337802159	3
1111	261.42	413.28	1.1333	5.65908844164524	10.5974060370585	111	-0.0758450861027278	0.0758450861027278	4.15251846412432	3
1112	267.62	414.22	1.1489	5.73493352774797	10.5215609509558	112	-0.206629240984991	0.206629240984991	4.35914770510931	3
1113	274.9	387.76	1.1914	5.94156276873296	10.3149317099708	113	-0.0238231360194447	0.0238231360194447	4.38297084112876	3
1114	278.48	391.03	1.1963	5.9653859047524	10.2911085739514	114	0.0782760183496087	0.0782760183496087	4.46124685947836	3
1115	270.68	376.98	1.1802	5.88710988640279	10.369384592301	115	-0.189612715256818	0.189612715256818	4.65085957473518	3
1116	267.4	374.45	1.2192	6.07672260165961	10.1797718770442	116	0.0471600855895158	0.0471600855895158	4.6980196603247	3
1117	270.53	369.84	1.2095	6.0295625160701	10.2269319626337	117	-0.282474327087719	0.282474327087719	4.98049398741242	3
1118	258.94	345.64	1.2676	6.31203684315781	9.94445763554597	118	0.0714694080583396	0.0714694080583396	5.05196339547076	3
1119	271.61	336.46	1.2529	6.24056743509948	10.0159270436043	119	-0.0359777972538584	0.0359777972538584	5.08794119272462	3
1120	274.8	324.07	1.2603	6.27654523235333	9.97994924635045	120	0.159469155395476	0.159469155395476	5.24741034812009	3
1121	268.17	330.88	1.2275	6.11707607695786	10.1394184017459	121	-0.18766796945931	0.18766796945931	5.4350783175794	3
1122	259.27	347.38	1.2661	6.30474404641717	9.95175043228662	122	0.0996682221221725	0.0996682221221725	5.53474653970157	3
1123	250.56	358.76	1.2456	6.205075824295	10.0514186544088	123	0.0758450861027278	0.0758450861027278	5.6105916258043	3
1124	252.14	364.58	1.23	6.12923073819227	10.1272637405115	124	-0.0471600855895158	0.0471600855895158	5.65775171139382	3
1125	251.86	367.97	1.2397	6.17639082378178	10.080103654922	125	0.0209060173231865	0.0209060173231865	5.678657728717	3
1126	257.55	361.17	1.2354	6.1554848064586	10.1010096722452	126	0.00243093224688273	0.00243093224688273	5.68108866096389	3
1127	251.9	366.98	1.2349	6.15305387421172	10.1034406044921	127	0.0145855934812928	0.0145855934812928	5.69567425444518	3
1128	253.79	376.71	1.2319	6.13846828073042	10.1180261979734	128	0.189612715256818	0.189612715256818	5.885286969702	3
1129	259.71	379.72	1.1929	5.9488555654736	10.3076389132302	129	-0.11376762915409	0.11376762915409	5.99905459885609	3
1130	262.21	377.33	1.2163	6.06262319462769	10.1938712840761	130	0.116198561400973	0.116198561400973	6.11525316025706	3
1131	261.93	389.82	1.1924	5.94642463322672	10.3100698454771	131	0.0189612715256811	0.0189612715256811	6.13421443178274	3
1132	264.34	383.42	1.1885	5.92746336170104	10.3290311170027	132	-0.220728648016909	0.220728648016909	6.35494307979965	3
1133	279.37	360.71	1.2339	6.14819200971795	10.1083024689858	133	-0.0281988140638347	0.0281988140638347	6.38314189386348	3
1134	273.25	359	1.2397	6.17639082378178	10.080103654922	134	-0.0714694080583378	0.0714694080583378	6.45461130192182	3
1135	265.34	355.64	1.2544	6.24786023184012	10.0086342468637	135	-0.0165303392788019	0.0165303392788019	6.47114164120062	3
1136	263.77	351.41	1.2578	6.26439057111892	9.99210390758486	136	0.00243093224688273	0.00243093224688273	6.47357257344751	3
1137	255.91	353.56	1.2573	6.26195963887204	9.99453483983175	137	-0.0831378828433724	0.0831378828433724	6.55671045629088	3
1138	252.4	343.35	1.2744	6.34509752171541	9.91139695698837	138	0.135159832926654	0.135159832926654	6.69187028921753	3
1139	264.83	341.37	1.2466	6.20993768878876	10.046556789915	139	-0.0092375425381519	0.0092375425381519	6.70110783175569	3
1140	273.74	340.84	1.2485	6.21917523132691	10.0373192473769	140	-0.0238231360194483	0.0238231360194483	6.72493096777513	3
1141	264.36	348.12	1.2534	6.24299836734636	10.0134961113574	141	0.0238231360194483	0.0238231360194483	6.74875410379458	3
1142	259.92	352.02	1.2485	6.21917523132691	10.0373192473769	142	-0.114253815603467	0.114253815603467	6.86300791939805	3
1143	254.07	338.97	1.272	6.33342904693038	9.92306543177341	143	0.137590765173536	0.137590765173536	7.00059868457159	3
1144	241.14	348.39	1.2437	6.19583828175684	10.0606561969469	144	0.216352969972521	0.216352969972521	7.21695165454411	3
1145	236.58	353.14	1.1992	5.97948531178432	10.2770091669195	145	-0.299004666366518	0.299004666366518	7.51595632091062	3
1146	254.88	334.79	1.2607	6.27848997815084	9.97800450055295	146	-0.0666075435645741	0.0666075435645741	7.5825638644752	3
1147	245.6	329.21	1.2744	6.34509752171541	9.91139695698837	147	0.130297968432888	0.130297968432888	7.71286183290809	3
1148	248.02	337.31	1.2476	6.21479955328252	10.0416949254213	148	-0.108905764660324	0.108905764660324	7.82176759756841	3
1149	252.42	350.36	1.27	6.32370531794285	9.93278916076094	149	0.365612209931092	0.365612209931092	8.1873798074995	3
1150	249.11	360.68	1.1948	5.95809310801176	10.298401370692	150	-0.316021192094693	0.316021192094693	8.5034009995942	3
1151	237.88	363.63	1.2598	6.27411430010645	9.98238017859734	151	0.187667969459309	0.187667969459309	8.6910689690535	3
1152	239.59	378.85	1.2212	6.08644633064714	10.1700481480566	152	-0.0879997473371361	0.0879997473371361	8.77906871639064	3
1153	235.94	369.57	1.2393	6.17444607798428	10.0820484007195	153	0.221214834466286	0.221214834466286	9.00028355085693	3
1154	239.55	385.3	1.1938	5.95323124351799	10.3032632351858	154	-0.109391951109702	0.109391951109702	9.10967550196663	3
1155	257.98	376.1	1.2163	6.06262319462769	10.1938712840761	155	-0.0568838145770449	0.0568838145770449	9.16655931654367	3
1156	258.36	374.28	1.228	6.11950700920474	10.136987469499	156	0.218297715770028	0.218297715770028	9.3848570323137	3
1157	268.01	384.16	1.1831	5.90120929343471	10.3552851852691	157	0.11376762915409	0.11376762915409	9.49862466146779	3
1158	266.58	401.34	1.1597	5.78744166428062	10.4690528144232	158	-0.0661213571151986	0.0661213571151986	9.56474601858299	3
1159	271.97	399.34	1.1733	5.85356302139582	10.402931457308	159	-0.0476462720388913	0.0476462720388913	9.61239229062188	3
1160	265.89	383.79	1.1831	5.90120929343471	10.3552851852691	160	0.0641766113176914	0.0641766113176914	9.67656890193957	3
1161	271.62	378.85	1.1699	5.83703268211702	10.4194617965868	161	-0.387004413703657	0.387004413703657	10.0635733156432	3
1162	278.9	353	1.2495	6.22403709582068	10.0324573828831	162	-0.0403534752982466	0.0403534752982466	10.1039267909415	3
1163	272	347.33	1.2578	6.26439057111892	9.99210390758486	163	0.0709832216089623	0.0709832216089623	10.1749100125504	3
1164	276.79	356.81	1.2432	6.19340734950996	10.0630871291938	164	-0.121060425894736	0.121060425894736	10.2959704384452	3
1165	259.35	326.99	1.2681	6.3144677754047	9.94202670329909	165	0.0262540682663293	0.0262540682663293	10.3222245067115	3
1166	263.33	335.36	1.2627	6.28821370713837	9.96828077156542	166	-0.0495910178363985	0.0495910178363985	10.3718155245479	3
1167	261.08	339.8	1.2729	6.33780472497477	9.91868975372902	167	0.187181783009935	0.187181783009935	10.5589973075578	3
1168	267.16	330.45	1.2344	6.15062294196483	10.105871536739	168	-0.0593147468239277	0.0593147468239277	10.6183120543818	3
1169	263.02	329.71	1.2466	6.20993768878876	10.046556789915	169	0	0	10.6183120543818	3
1170	274.24	341.7	1.2466	6.20993768878876	10.046556789915	170	0.00486186449376369	0.00486186449376369	10.6231739188755	3
1171	275.94	345.57	1.2456	6.205075824295	10.0514186544088	171	0.0782760183496105	0.0782760183496105	10.7014499372251	3
1172	278.09	361.66	1.2295	6.12679980594539	10.1296946727584	172	-0.047646272038893	0.047646272038893	10.749096209264	3
1173	278.57	341.06	1.2393	6.17444607798428	10.0820484007195	173	-0.125436103939125	0.125436103939125	10.8745323132032	3
1174	278.39	334.12	1.2651	6.2998821819234	9.95661229678038	174	-0.0170165257281756	0.0170165257281756	10.8915488389313	3
1175	279.97	332.68	1.2686	6.31689870765158	9.93959577105221	175	0.00729279674064642	0.00729279674064642	10.898841635672	3
1176	279.55	333.59	1.2671	6.30960591091093	9.94688856779285	176	0.0568838145770449	0.0568838145770449	10.955725450249	3
1177	272.44	339.33	1.2554	6.25272209633389	10.0037723823699	177	0.121060425894736	0.121060425894736	11.0767858761438	3
1178	279.31	340.56	1.2305	6.13166167043915	10.1248328082646	178	-0.144883561914183	0.144883561914183	11.2216694380579	3
1179	279.13	333.96	1.2603	6.27654523235333	9.97994924635045	179	-0.0850826286408797	0.0850826286408797	11.3067520666988	3
1180	258.97	319.73	1.2778	6.36162786099421	9.89486661770957	180	-0.0831378828433724	0.0831378828433724	11.3898899495422	3
1181	254.39	316.22	1.2949	6.44476574383759	9.8117287348662	181	0.00243093224688096	0.00243093224688096	11.3923208817891	3
1182	270.31	315.06	1.2944	6.4423348115907	9.81415966711308	182	0.0709832216089623	0.0709832216089623	11.463304103398	3
1183	277.35	319.49	1.2798	6.37135158998174	9.88514288872204	183	-0.0262540682663275	0.0262540682663275	11.4895581716644	3
1184	273.3	317.78	1.2852	6.39760565824807	9.85888882045572	184	-0.0165303392788001	0.0165303392788001	11.5060885109432	3
1185	274.46	317.69	1.2886	6.41413599752687	9.84235848117692	185	0.0121546612344119	0.0121546612344119	11.5182431721776	3
1186	265.53	317.54	1.2861	6.40198133629246	9.85451314241133	186	0.0850826286408797	0.0850826286408797	11.6033258008185	3
1187	267.98	319.76	1.2686	6.31689870765158	9.93959577105221	187	-0.0447291533426348	0.0447291533426348	11.6480549541611	3
1188	249.59	327.34	1.2778	6.36162786099421	9.89486661770957	188	-0.0379225430513639	0.0379225430513639	11.6859774972125	3
1189	245.82	319.9	1.2856	6.39955040404558	9.85694407465821	189	0	0	11.6859774972125	3
1190	233.75	316.74	1.2856	6.39955040404558	9.85694407465821	190	0.0758450861027278	0.0758450861027278	11.7618225833152	3
1191	240.21	321.08	1.27	6.32370531794285	9.93278916076094	191	-0.0379225430513639	0.0379225430513639	11.7997451263665	3
1192	239.65	319.24	1.2778	6.36162786099421	9.89486661770957	192	-0.0311159327600929	0.0311159327600929	11.8308610591266	3
1193	232.6	320.15	1.2842	6.39274379375431	9.86375068494948	193	0.0714694080583378	0.0714694080583378	11.902330467185	3
1194	247.41	343.82	1.2695	6.32127438569597	9.93522009300782	194	-0.00243093224688096	0.00243093224688096	11.9047613994319	3
1195	246.55	339.8	1.27	6.32370531794285	9.93278916076094	195	0.0330606785575966	0.0330606785575966	11.9378220779895	3
1196	249.24	338.58	1.2632	6.29064463938525	9.96584983931853	196	-0.0116684747850329	0.0116684747850329	11.9494905527745	3
1197	257.38	348.24	1.2656	6.30231311417029	9.9541813645335	197	0.196905511997464	0.196905511997464	12.146396064772	3
1198	256.89	371.38	1.2251	6.10540760217282	10.151086876531	198	0.22315958026379	0.22315958026379	12.3695556450357	3
1199	257.97	381.03	1.1792	5.88224802190903	10.3742464567948	199	0.0568838145770467	0.0568838145770467	12.4264394596128	3
1200	260.12	395.04	1.1675	5.82536420733198	10.4311302713718	200	0.104530086615936	0.104530086615936	12.5309695462287	3
1201	260.83	405.94	1.146	5.72083412071605	10.5356603579877	201	0.0500772042857758	0.0500772042857758	12.5810467505145	3
1202	232.38	413.36	1.1357	5.67075691643027	10.5857375622735	202	-0.0335468650069757	0.0335468650069757	12.6145936155215	3
1203	233.77	403.88	1.1426	5.70430378143725	10.5521906972665	203	-0.0281988140638347	0.0281988140638347	12.6427924295853	3
1204	233.38	401.94	1.1484	5.73250259550108	10.5239918832027	204	0.0948063576284088	0.0948063576284088	12.7375987872137	3
1205	235.76	405.93	1.1289	5.63769623787267	10.6187982408311	205	-0.0641766113176914	0.0641766113176914	12.8017753985314	3
1206	237.06	410.09	1.1421	5.70187284919037	10.5546216295134	206	-0.0189612715256828	0.0189612715256828	12.8207366700571	3
1207	233.75	409.36	1.146	5.72083412071605	10.5356603579877	207	0.196905511997464	0.196905511997464	13.0176421820546	3
1208	240.31	419.38	1.1055	5.52392860871858	10.7325658699852	208	0.0617456790708104	0.0617456790708104	13.0793878611254	3
1209	242.07	422.98	1.0928	5.46218292964778	10.794311549056	209	-0.1589829689461	0.1589829689461	13.2383708300715	3
1210	248.3	406.54	1.1255	5.62116589859387	10.6353285801099	210	-0.073414153855845	0.073414153855845	13.3117849839273	3
1211	249.2	409.08	1.1406	5.69458005244972	10.5619144262541	211	0.261082123315155	0.261082123315155	13.5728671072425	3
1212	253.45	422.4	1.0869	5.43349792913456	10.8229965495692	212	-0.166275765686747	0.166275765686747	13.7391428729292	3
1213	243	415.73	1.1211	5.59977369482131	10.6567207838825	213	0.111822883356583	0.111822883356583	13.8509657562858	3
1214	250.84	414.81	1.0981	5.48795081146473	10.7685436672391	214	-0.256706445270765	0.256706445270765	14.1076722015566	3
1215	259.26	392.36	1.1509	5.74465725673549	10.5118372219683	215	-0.1424526296673	0.1424526296673	14.2501248312239	3
1216	267.87	393.35	1.1802	5.88710988640279	10.369384592301	216	0.278098649043329	0.278098649043329	14.5282234802672	3
1217	261.93	403.73	1.123	5.60901123735946	10.6474832413443	217	-0.244551784036355	0.244551784036355	14.7727752643035	3
1218	258.9	396.42	1.1733	5.85356302139582	10.402931457308	218	-0.121060425894736	0.121060425894736	14.8938356901983	3
1219	248.19	382.38	1.1982	5.97462344729056	10.2818710314132	219	0.0544528823301622	0.0544528823301622	14.9482885725284	3
1220	250.76	393.43	1.187	5.92017056496039	10.3363239137434	220	0.27275059810019	0.27275059810019	15.2210391706286	3
1221	260.24	402.02	1.1309	5.6474199668602	10.6090745118436	221	-0.0495910178363967	0.0495910178363967	15.270630188465	3
1222	274.25	410.25	1.1411	5.6970109846966	10.5594834940072	222	0.228021444757555	0.228021444757555	15.4986516332226	3
1223	263.99	422.63	1.0942	5.46898953993905	10.7875049387647	223	0.104043900166561	0.104043900166561	15.6026955333892	3
1224	261.86	426.01	1.0728	5.36494563977248	10.8915488389313	224	-0.111336696907207	0.111336696907207	15.7140322302964	3
1225	272.35	429.35	1.0957	5.47628233667969	10.7802121420241	225	-0.0311159327600947	0.0311159327600947	15.7451481630565	3
1226	277.14	425.63	1.1021	5.50739826943979	10.749096209264	226	0.418120346463752	0.418120346463752	16.1632685095202	3
1227	277.51	447.54	1.0161	5.08927792297604	11.1672165557278	227	-0.277612462593956	0.277612462593956	16.4408809721142	3
1228	274.69	442.42	1.0732	5.36689038556999	10.8896040931338	228	-0.0238231360194465	0.0238231360194465	16.4647041081336	3
1229	271.95	440.12	1.0781	5.39071352158944	10.8657809571143	229	0.268374920055802	0.268374920055802	16.7330790281894	3
1230	266.96	444.28	1.0229	5.12233860153363	11.1341558771702	230	-0.387004413703657	0.387004413703657	17.1200834418931	3
1231	277.78	426.21	1.1025	5.50934301523729	10.7471514634665	231	0.0281988140638347	0.0281988140638347	17.1482822559569	3
1232	272.38	427.16	1.0967	5.48114420117346	10.7753502775303	232	0.228021444757557	0.228021444757557	17.3763037007145	3
1233	279.2	439.43	1.0498	5.2531227564159	11.0033717222879	233	-0.239689919542592	0.239689919542592	17.6159936202571	3
1234	275.01	430.85	1.0991	5.49281267595849	10.7636818027453	234	-0.00243093224688273	0.00243093224688273	17.6184245525039	3
1235	274.89	420.68	1.0996	5.49524360820537	10.7612508704984	235	0.294142801872756	0.294142801872756	17.9125673543767	3
1236	279.25	433.05	1.0391	5.20110080633262	11.0553936723712	236	-0.20176737649123	0.20176737649123	18.1143347308679	3
1237	273.45	434.1	1.0806	5.40286818282385	10.8536262958799	237	0.308728395354049	0.308728395354049	18.423063126222	3
1238	254.81	442.15	1.0171	5.0941397874698	11.162354691234	238	-0.0116684747850364	0.0116684747850364	18.434731601007	3
1239	253.92	442.84	1.0195	5.10580826225484	11.1506862164489	239	-0.00729279674064465	0.00729279674064465	18.4420243977476	3
1240	253.73	443.09	1.021	5.11310105899548	11.1433934197083	240	-0.177944240471783	0.177944240471783	18.6199686382194	3
1241	243.32	446.45	1.0576	5.29104529946726	10.9654491792365	241	0.0471600855895158	0.0471600855895158	18.6671287238089	3
1242	240.56	449.77	1.0479	5.24388521387775	11.012609264826	242	0.138076951622912	0.138076951622912	18.8052056754319	3
1243	232.05	452.79	1.0195	5.10580826225484	11.1506862164489	243	-0.0855688150902552	0.0855688150902552	18.8907744905221	3
1244	238.48	463.14	1.0371	5.19137707734509	11.0651174013587	244	0.0238231360194483	0.0238231360194483	18.9145976265416	3
1245	238.11	462.32	1.0322	5.16755394132564	11.0889405373781	245	-0.237745173745086	0.237745173745086	19.1523428002866	3
1246	234.03	434.66	1.0811	5.40529911507073	10.8511953636331	246	-0.0354916108044812	0.0354916108044812	19.1878344110911	3
1247	239.95	423.98	1.0884	5.44079072587521	10.8157037528286	247	-0.106961018862821	0.106961018862821	19.294795429954	3
1248	248.86	427.74	1.1104	5.54775174473803	10.7087427339658	248	-0.00437567804438821	0.00437567804438821	19.2991711079983	3
1249	249	419.6	1.1113	5.55212742278242	10.7043670559214	249	-0.106961018862819	0.106961018862819	19.4061321268612	3
1250	232.15	419.77	1.1333	5.65908844164524	10.5974060370585	250	0.17113763018051	0.17113763018051	19.5772697570417	3
1251	231.31	424.95	1.0981	5.48795081146473	10.7685436672391	251	-0.0549390687795377	0.0549390687795377	19.6322088258212	3
1252	230.2	431.04	1.1094	5.54288988024427	10.7136045984595	252	0.220728648016909	0.220728648016909	19.8529374738381	3
1253	242.92	445.09	1.064	5.32216123222736	10.9343332464764	253	-0.0923754253815243	0.0923754253815243	19.9453128992196	3
1254	234.53	430.04	1.083	5.41453665760888	10.8419578210949	254	-0.163844833439867	0.163844833439867	20.1091577326595	3
1255	233.47	418.3	1.1167	5.57838149104875	10.678112987655	255	0.0666075435645759	0.0666075435645759	20.1757652762241	3
1256	230.58	415.79	1.103	5.51177394748417	10.7447205312196	256	-0.0879997473371379	0.0879997473371379	20.2637650235612	3
1257	232.24	415.75	1.1211	5.59977369482131	10.6567207838825	257	-0.0758450861027278	0.0758450861027278	20.3396101096639	3
1258	248.89	410.14	1.1367	5.67561878092404	10.5808756977797	258	-0.0641766113176896	0.0641766113176896	20.4037867209816	3
1259	254.36	405.46	1.1499	5.73979539224173	10.5166990864621	259	-0.0593147468239295	0.0593147468239295	20.4631014678056	3
1260	244.81	405.47	1.1621	5.79911013906566	10.4573843396381	260	0.073414153855845	0.073414153855845	20.5365156216614	3
1261	241.78	406.11	1.147	5.72569598520981	10.530798493494	261	-0.00437567804438821	0.00437567804438821	20.5408912997058	3
1262	247.69	410.91	1.1479	5.7300716632542	10.5264228154496	262	0.1589829689461	0.1589829689461	20.6998742686519	3
1263	246.85	413.35	1.1152	5.5710886943081	10.6854057843957	263	-0.0121546612344101	0.0121546612344101	20.7120289298863	3
1264	244.48	419.32	1.1177	5.58324335554251	10.6732511231613	264	-0.106474832413443	0.106474832413443	20.8185037622998	3
1265	246.8	409.91	1.1396	5.68971818795595	10.5667762907478	265	-0.0335468650069757	0.0335468650069757	20.8520506273067	3
1266	247.12	409.07	1.1465	5.72326505296293	10.5332294257409	266	0.116198561400971	0.116198561400971	20.9682491887077	3
1267	253.17	416.3	1.1226	5.60706649156196	10.6494279871418	267	0.0311159327600947	0.0311159327600947	20.9993651214678	3
1268	249.8	420.08	1.1162	5.57595055880186	10.6805439199019	268	-0.0928616118309034	0.0928616118309034	21.0922267332987	3
1269	238.32	407.18	1.1353	5.66881217063277	10.587682308071	269	0.0739003403052205	0.0739003403052205	21.1661270736039	3
1270	233.13	422.08	1.1201	5.59491183032755	10.6615826483762	270	0.073414153855845	0.073414153855845	21.2395412274598	3
1271	248.33	429.06	1.105	5.5214976764717	10.7349968022321	271	0.182806104965547	0.182806104965547	21.4223473324253	3
1272	251.05	437.41	1.0674	5.33869157150616	10.9178029071976	272	0.137590765173536	0.137590765173536	21.5599380975988	3
1273	261.14	438.12	1.0391	5.20110080633262	11.0553936723712	273	0.0238231360194447	0.0238231360194447	21.5837612336183	3
1274	255.29	438.41	1.0342	5.17727767031317	11.0792168083906	274	0.0807069505964915	0.0807069505964915	21.6644681842148	3
1275	255.31	441.79	1.0176	5.09657071971668	11.1599237589871	275	-0.0831378828433724	0.0831378828433724	21.7476060670582	3
1276	251.88	454.24	1.0347	5.17970860256006	11.0767858761437	276	0.0763312725521033	0.0763312725521033	21.8239373396103	3
1277	259.36	461.65	1.019	5.10337733000795	11.1531171486958	277	-0.0170165257281774	0.0170165257281774	21.8409538653384	3
1278	249.68	461.17	1.0225	5.12039385573613	11.1361006229677	278	0.00243093224688273	0.00243093224688273	21.8433847975853	3
1279	242.26	475.22	1.022	5.11796292348925	11.1385315552145	279	-0.00437567804438821	0.00437567804438821	21.8477604756297	3
1280	241.22	469.01	1.0229	5.12233860153363	11.1341558771702	280	0.0116684747850364	0.0116684747850364	21.8594289504147	3
1281	242.8	464.85	1.0205	5.1106701267486	11.1458243519552	281	0.0116684747850329	0.0116684747850329	21.8710974251998	3
1282	231.95	456.23	1.0181	5.09900165196356	11.1574928267402	282	-0.0520219500832795	0.0520219500832795	21.9231193752831	3
1283	239.63	454.55	1.0288	5.15102360204684	11.1054708766569	283	-0.0758450861027278	0.0758450861027278	21.9989644613858	3
1284	256.69	451.56	1.0444	5.22686868814957	11.0296257905542	284	0.00923754253815368	0.00923754253815368	22.0082020039239	3
1285	254.99	451.53	1.0425	5.21763114561142	11.0388633330924	285	-0.253789326574509	0.253789326574509	22.2619913304984	3
1286	240.55	433.53	1.0947	5.47142047218593	10.7850740065179	286	-0.00972372898752916	0.00972372898752916	22.271715059486	3
1287	238.21	424.48	1.0967	5.48114420117346	10.7753502775303	287	-0.0306297463107157	0.0306297463107157	22.3023448057967	3
1288	249.09	428.08	1.103	5.51177394748417	10.7447205312196	288	-0.102099154369057	0.102099154369057	22.4044439601657	3
1289	254.71	411.93	1.124	5.61387310185323	10.6426213768506	289	0.130297968432892	0.130297968432892	22.5347419285986	3
1290	243.22	409.82	1.0972	5.48357513342034	10.7729193452834	290	-0.0403534752982466	0.0403534752982466	22.5750954038969	3
1291	243.49	408.01	1.1055	5.52392860871858	10.7325658699852	291	-0.0568838145770449	0.0568838145770449	22.6319792184739	3
1292	240.21	411.92	1.1172	5.58081242329563	10.6756820554082	292	-0.135159832926654	0.135159832926654	22.7671390514006	3
1293	233.13	401.27	1.145	5.71597225622228	10.5405222224815	293	-0.154607290901712	0.154607290901712	22.9217463423023	3
1294	239.03	392.99	1.1768	5.870579547124	10.3859149315798	294	0.0996682221221725	0.0996682221221725	23.0214145644245	3
1295	237.38	401.26	1.1563	5.77091132500182	10.485583153702	295	-0.0709832216089623	0.0709832216089623	23.0923977860334	3
1296	252.76	395.96	1.1709	5.84189454661078	10.414599932093	296	-0.0403534752982466	0.0403534752982466	23.1327512613317	3
1297	241.2	394.48	1.1792	5.88224802190903	10.3742464567948	297	-0.0262540682663275	0.0262540682663275	23.159005329598	3
1298	244.77	396.68	1.1846	5.90850209017536	10.3479923885284	298	0.152176358654829	0.152176358654829	23.3111816882528	3
1299	243.05	405.02	1.1533	5.75632573152053	10.5001687471833	299	0.158982968946102	0.158982968946102	23.4701646571989	3
1300	252.46	415.5	1.1206	5.59734276257443	10.6591517161294	300	0.0476462720388913	0.0476462720388913	23.5178109292378	3
1301	245.92	426.64	1.1108	5.54969649053554	10.7067979881682	301	0.0617456790708086	0.0617456790708086	23.5795566083086	3
1302	249.87	432.43	1.0981	5.48795081146473	10.7685436672391	302	0.023336949570071	0.023336949570071	23.6028935578787	3
1303	248.14	436.88	1.0933	5.46461386189466	10.7918806168091	303	0.349081870652293	0.349081870652293	23.951975428531	3
1304	253.58	444.7	1.0215	5.11553199124236	11.1409624874614	304	-0.0855688150902552	0.0855688150902552	24.0375442436213	3
1305	254.6	452.73	1.0391	5.20110080633262	11.0553936723712	305	0.0403534752982448	0.0403534752982448	24.0778977189195	3
1306	259.9	450.28	1.0308	5.16074733103437	11.0957471476694	306	0.0573700010264222	0.0573700010264222	24.1352677199459	3
1307	257.2	454.83	1.019	5.10337733000795	11.1531171486958	307	-0.00972372898752916	0.00972372898752916	24.1449914489335	3
1308	266.16	453.62	1.021	5.11310105899548	11.1433934197083	308	-0.0189612715256811	0.0189612715256811	24.1639527204591	3
1309	266.01	453.01	1.0249	5.13206233052116	11.1244321481826	309	-0.0311159327600947	0.0311159327600947	24.1950686532192	3
1310	253.75	447.63	1.0313	5.16317826328126	11.0933162154225	310	-0.1589829689461	0.1589829689461	24.3540516221653	3
1311	240.02	441.92	1.064	5.32216123222736	10.9343332464764	311	0.0904306795840188	0.0904306795840188	24.4444823017493	3
1312	240.87	456.23	1.0454	5.23173055264334	11.0247639260604	312	0.116198561400974	0.116198561400974	24.5606808631503	3
1313	246.88	449.71	1.0215	5.11553199124236	11.1409624874614	313	-0.00486186449376547	0.00486186449376547	24.5655427276441	3
1314	241.76	464.97	1.0225	5.12039385573613	11.1361006229677	314	0.00486186449376547	0.00486186449376547	24.5704045921379	3
1315	234.44	467.28	1.0215	5.11553199124236	11.1409624874614	315	-0.0165303392787983	0.0165303392787983	24.5869349314166	3
1316	230.43	471.55	1.0249	5.13206233052116	11.1244321481826	316	0.0306297463107157	0.0306297463107157	24.6175646777274	3
1317	233.86	478.86	1.0186	5.10143258421045	11.1550618944933	317	-0.00680661029127094	0.00680661029127094	24.6243712880186	3
1318	231.26	457.39	1.02	5.10823919450172	11.1482552842021	318	-0.0690384758114568	0.0690384758114568	24.6934097638301	3
1319	238.92	459.86	1.0342	5.17727767031317	11.0792168083906	319	0.00972372898753093	0.00972372898753093	24.7031334928176	3
1320	239.28	463.62	1.0322	5.16755394132564	11.0889405373781	320	0.0617456790708069	0.0617456790708069	24.7648791718884	3
1321	246.49	464.58	1.0195	5.10580826225484	11.1506862164489	321	-0.00243093224688096	0.00243093224688096	24.7673101041353	3
1322	232.01	455.58	1.02	5.10823919450172	11.1482552842021	322	-0.00729279674064642	0.00729279674064642	24.774602900876	3
1323	241.85	451.53	1.0215	5.11553199124236	11.1409624874614	323	-0.0262540682663293	0.0262540682663293	24.8008569691423	3
1324	240.99	450.35	1.0269	5.14178605950869	11.1147084191951	324	0.0403534752982466	0.0403534752982466	24.8412104444405	3
1325	260.58	464.61	1.0186	5.10143258421045	11.1550618944933	325	-0.00680661029127094	0.00680661029127094	24.8480170547318	3
1326	259.07	457.82	1.02	5.10823919450172	11.1482552842021	326	-0.00243093224688096	0.00243093224688096	24.8504479869787	3
1327	262.7	466.75	1.0205	5.1106701267486	11.1458243519552	327	-0.0116684747850364	0.0116684747850364	24.8621164617637	3
1328	256.34	473.79	1.0229	5.12233860153363	11.1341558771702	328	0.00923754253815368	0.00923754253815368	24.8713540043019	3
1329	264.36	468.81	1.021	5.11310105899548	11.1433934197083	329	0.0116684747850346	0.0116684747850346	24.8830224790869	3
1330	269.73	460.69	1.0186	5.10143258421045	11.1550618944933	330	-0.0116684747850346	0.0116684747850346	24.8946909538719	3
1331	273.05	461.16	1.021	5.11310105899548	11.1433934197083	331	-0.0165303392788001	0.0165303392788001	24.9112212931507	3
1332	277.44	459.8	1.0244	5.12963139827428	11.1268630804295	332	0.0165303392788001	0.0165303392788001	24.9277516324295	3
1333	272.76	458.16	1.021	5.11310105899548	11.1433934197083	333	0.00243093224688273	0.00243093224688273	24.9301825646764	3
1334	259.03	455.89	1.0205	5.1106701267486	11.1458243519552	334	-0.111822883356586	0.111822883356586	25.042005448033	3
1335	250.55	440.23	1.0435	5.22249301010518	11.0340014685986	335	-0.111336696907207	0.111336696907207	25.1533421449402	3
1336	271.14	441.33	1.0664	5.33382970701239	10.9226647716914	336	-0.408396617476221	0.408396617476221	25.5617387624164	3
1337	277.9	410.35	1.1504	5.74222632448861	10.5142681542152	337	-0.0879997473371379	0.0879997473371379	25.6497385097536	3
1338	279.94	385.48	1.1685	5.83022607182575	10.426268406878	338	-0.0972372898752898	0.0972372898752898	25.7469757996289	3
1339	269.8	367.24	1.1885	5.92746336170104	10.3290311170027	339	-0.308728395354049	0.308728395354049	26.0557041949829	3
1340	264.49	352.92	1.252	6.23619175705509	10.0203027216487	340	-0.00680661029127094	0.00680661029127094	26.0625108052742	3
1341	260.52	355.63	1.2534	6.24299836734636	10.0134961113574	341	0.0189612715256828	0.0189612715256828	26.0814720767999	3
1342	265.88	357.35	1.2495	6.22403709582068	10.0324573828831	342	0.118629493647855	0.118629493647855	26.2001015704477	3
1343	269.41	362.97	1.2251	6.10540760217282	10.151086876531	343	-0.00972372898753093	0.00972372898753093	26.2098252994353	3
1344	272.74	365.54	1.2271	6.11513133116035	10.1413631475434	344	-0.0165303392787983	0.0165303392787983	26.2263556387141	3
1345	274.16	367.21	1.2305	6.13166167043915	10.1248328082646	345	-0.11376762915409	0.11376762915409	26.3401232678681	3
1346	269.1	338.37	1.2539	6.24542929959324	10.0110651791105	346	0.137590765173535	0.137590765173535	26.4777140330417	3
1347	260.88	374.97	1.2256	6.10783853441971	10.1486559442841	347	-0.0116684747850329	0.0116684747850329	26.4893825078267	3
1348	258.47	371.73	1.228	6.11950700920474	10.136987469499	348	-0.0262540682663293	0.0262540682663293	26.515636576093	3
1349	233.77	370.76	1.2334	6.14576107747107	10.1107334012327	349	0.0116684747850346	0.0116684747850346	26.5273050508781	3
1350	234.98	370.96	1.231	6.13409260268603	10.1224018760178	350	-0.0306297463107175	0.0306297463107175	26.5579347971888	3
1351	246.33	364.57	1.2373	6.16472234899675	10.091772129707	351	-0.0354916108044794	0.0354916108044794	26.5934264079933	3
1352	242.74	356.35	1.2446	6.20021395980123	10.0562805189026	352	-0.0359777972538584	0.0359777972538584	26.6294042052471	3
1353	238.44	361.06	1.252	6.23619175705509	10.0203027216487	353	0.0359777972538584	0.0359777972538584	26.665382002501	3
1354	231.24	365.92	1.2446	6.20021395980123	10.0562805189026	354	-0.00243093224688273	0.00243093224688273	26.6678129347479	3
1355	246.08	367.43	1.2451	6.20264489204811	10.0538495866557	355	0.111336696907209	0.111336696907209	26.7791496316551	3
1356	257.34	367.79	1.2222	6.0913081951409	10.1651862835629	356	0.00243093224688096	0.00243093224688096	26.781580563902	3
1357	251.75	376.69	1.2217	6.08887726289402	10.1676172158098	357	0.00729279674064642	0.00729279674064642	26.7888733606426	3
1358	249.83	373.56	1.2202	6.08158446615338	10.1749100125504	358	0.0452153397920103	0.0452153397920103	26.8340887004346	3
1359	245.55	380.43	1.2109	6.03636912636137	10.2201253523424	359	0.0189612715256811	0.0189612715256811	26.8530499719603	3
1360	231.75	389.96	1.207	6.01740785483568	10.2390866238681	360	-0.050077204285774	0.050077204285774	26.9031271762461	3
1361	230.27	380.7	1.2173	6.06748505912146	10.1890094195823	361	-0.1755133082249	0.1755133082249	27.078640484471	3
1362	232.25	362.24	1.2534	6.24299836734636	10.0134961113574	362	0.00243093224688451	0.00243093224688451	27.0810714167179	3
1363	249.33	353.88	1.2529	6.24056743509948	10.0159270436043	363	-0.00729279674064642	0.00729279674064642	27.0883642134585	3
1364	252.74	358.87	1.2544	6.24786023184012	10.0086342468637	364	-0.0354916108044829	0.0354916108044829	27.123855824263	3
1365	252.61	352.33	1.2617	6.2833518426446	9.97314263605918	365	0.313104073398437	0.313104073398437	27.4369598976614	3
1366	235.54	355.34	1.1973	5.97024776924617	10.2862467094576	366	-0.377280684716128	0.377280684716128	27.8142405823776	3
1367	247.78	344.84	1.2749	6.3475284539623	9.90896602474149	367	0.128353222635385	0.128353222635385	27.9425938050129	3
1368	254.6	357.16	1.2485	6.21917523132691	10.0373192473769	368	-0.00486186449376547	0.00486186449376547	27.9474556695067	3
1369	255.8	355.28	1.2495	6.22403709582068	10.0324573828831	369	-0.0262540682663293	0.0262540682663293	27.973709737773	3
1370	254.17	353.33	1.2549	6.25029116408701	10.0062033146168	370	-0.00243093224688096	0.00243093224688096	27.9761406700199	3
1371	263.94	353.24	1.2554	6.25272209633389	10.0037723823699	371	0.106961018862819	0.106961018862819	28.0831016888827	3
1372	269.36	362.47	1.2334	6.14576107747107	10.1107334012327	372	-0.0165303392787983	0.0165303392787983	28.0996320281615	3
1373	272.76	358.56	1.2368	6.16229141674987	10.0942030619539	373	-0.0335468650069757	0.0335468650069757	28.1331788931685	3
1374	274	356	1.2437	6.19583828175684	10.0606561969469	374	0.128353222635383	0.128353222635383	28.2615321158039	3
1375	276.65	371.19	1.2173	6.06748505912146	10.1890094195823	375	0.161413901192983	0.161413901192983	28.4229460169969	3
1376	266.23	377.09	1.1841	5.90607115792848	10.3504233207753	376	-0.0330606785576002	0.0330606785576002	28.4560066955545	3
1377	264.27	384.04	1.1909	5.93913183648608	10.3173626422177	377	0.0189612715256828	0.0189612715256828	28.4749679670802	3
1378	272.45	384.43	1.187	5.92017056496039	10.3363239137434	378	0.0306297463107157	0.0306297463107157	28.5055977133909	3
1379	267.93	396.7	1.1807	5.88954081864968	10.3669536600541	379	-0.0257678818169502	0.0257678818169502	28.5313655952078	3
1380	268.57	382.57	1.186	5.91530870046663	10.3411857782372	380	-0.154607290901712	0.154607290901712	28.6859728861095	3
1381	267.33	371.93	1.2178	6.06991599136834	10.1865784873354	381	-0.00486186449376547	0.00486186449376547	28.6908347506033	3
1382	267.79	371.07	1.2188	6.07477785586211	10.1817166228417	382	-0.0140994070319174	0.0140994070319174	28.7049341576352	3
1383	279.93	375.5	1.2217	6.08887726289402	10.1676172158098	383	0.273236784549567	0.273236784549567	28.9781709421848	3
1384	276.43	376.15	1.1655	5.81564047834446	10.4408540003593	384	-0.0996682221221725	0.0996682221221725	29.077839164307	3
1385	253.28	385.44	1.186	5.91530870046663	10.3411857782372	385	-0.00243093224688451	0.00243093224688451	29.0802700965538	3
1386	242.59	384.74	1.1865	5.91773963271351	10.3387548459903	386	0.102099154369057	0.102099154369057	29.1823692509229	3
1387	243.48	383.16	1.1655	5.81564047834446	10.4408540003593	387	-0.137590765173536	0.137590765173536	29.3199600160964	3
1388	241.15	386.3	1.1938	5.95323124351799	10.3032632351858	388	-0.0617456790708086	0.0617456790708086	29.3817056951672	3
1389	233.69	379.55	1.2065	6.0149769225888	10.241517556115	389	0.121060425894736	0.121060425894736	29.502766121062	3
1390	245.04	388.17	1.1816	5.89391649669407	10.3625779820097	390	0.00437567804438643	0.00437567804438643	29.5071417991064	3
1391	248.99	390.42	1.1807	5.88954081864968	10.3669536600541	391	-0.0165303392787983	0.0165303392787983	29.5236721383852	3
1392	252.09	390.34	1.1841	5.90607115792848	10.3504233207753	392	-0.0709832216089623	0.0709832216089623	29.5946553599941	3
1393	259.36	386.07	1.1987	5.97705437953744	10.2794400991663	393	0.0306297463107175	0.0306297463107175	29.6252851063048	3
1394	254.24	384.17	1.1924	5.94642463322672	10.3100698454771	394	0.0972372898752898	0.0972372898752898	29.7225223961801	3
1395	256.37	395.93	1.1724	5.84918734335143	10.4073071353524	395	-0.0831378828433742	0.0831378828433742	29.8056602790235	3
1396	276.34	392.95	1.1895	5.9323252261948	10.324169252509	396	-0.025767881816952	0.025767881816952	29.8314281608405	3
1397	278.3	391.03	1.1948	5.95809310801176	10.298401370692	397	0.168220511484254	0.168220511484254	29.9996486723247	3
1398	277.01	399.53	1.1602	5.7898725965275	10.4666218821763	398	-0.0661213571151986	0.0661213571151986	30.0657700294399	3
1399	274.74	394.42	1.1738	5.8559939536427	10.4005005250611	399	0.106474832413443	0.106474832413443	30.1722448618534	3
1400	271.22	403.77	1.1519	5.74951912122926	10.5069753574745	400	0.19739169844684	0.19739169844684	30.3696365603002	3
1401	277.79	420.22	1.1113	5.55212742278242	10.7043670559214	401	-0.116684747850348	0.116684747850348	30.4863213081505	3
1402	274.51	411.49	1.1353	5.66881217063277	10.587682308071	402	-0.208573986782499	0.208573986782499	30.694895294933	3
1403	267.23	397.33	1.1782	5.87738615741527	10.3791083212885	403	0.0782760183496087	0.0782760183496087	30.7731713132827	3
1404	260.56	395.48	1.1621	5.79911013906566	10.4573843396381	404	-0.0403534752982466	0.0403534752982466	30.8135247885809	3
1405	250.12	401.63	1.1704	5.8394636143639	10.4170308643399	405	-0.244551784036354	0.244551784036354	31.0580765726173	3
1406	240.45	377.9	1.2207	6.08401539840026	10.1724790803035	406	0.0807069505964897	0.0807069505964897	31.1387835232137	3
1407	240.64	380.69	1.2041	6.00330844780377	10.2531860309	407	0.0996682221221725	0.0996682221221725	31.2384517453359	3
1408	231.46	391.89	1.1836	5.90364022568159	10.3528542530222	408	-0.0996682221221725	0.0996682221221725	31.3381199674581	3
1409	233.99	379.45	1.2041	6.00330844780377	10.2531860309	409	-0.128353222635383	0.128353222635383	31.4664731900935	3
1410	232.23	371.34	1.2305	6.13166167043915	10.1248328082646	410	-0.0306297463107157	0.0306297463107157	31.4971029364042	3
1411	230.39	367.23	1.2368	6.16229141674987	10.0942030619539	411	-0.0403534752982466	0.0403534752982466	31.5374564117024	3
1412	244.36	359.27	1.2451	6.20264489204811	10.0538495866557	412	-0.0262540682663293	0.0262540682663293	31.5637104799688	3
1413	241.9	363.66	1.2505	6.22889896031444	10.0275955183893	413	-0.0262540682663275	0.0262540682663275	31.5899645482351	3
1414	236.49	359.57	1.2559	6.25515302858077	10.001341450123	414	0.0384087295007394	0.0384087295007394	31.6283732777358	3
1415	239.3	358.37	1.248	6.21674429908003	10.0397501796238	415	0.0092375425381519	0.0092375425381519	31.637610820274	3
1416	240.52	349.3	1.2461	6.20750675654188	10.0489877221619	416	-0.0734141538558433	0.0734141538558433	31.7110249741298	3
1417	239.3	342.17	1.2612	6.28092091039772	9.97557356830606	417	-0.0714694080583378	0.0714694080583378	31.7824943821882	3
1418	239.33	332.95	1.2759	6.35239031845606	9.90410416024773	418	-0.0281988140638347	0.0281988140638347	31.810693196252	3
1419	234.51	335.25	1.2817	6.3805891325199	9.87590534618389	419	0.118629493647854	0.118629493647854	31.9293226898998	3
1420	230.55	341.98	1.2573	6.26195963887204	9.99453483983175	420	-0.104530086615936	0.104530086615936	32.0338527765158	3
1421	233.37	336.84	1.2788	6.36648972548798	9.89000475321581	421	-0.0213922037725638	0.0213922037725638	32.0552449802884	3
1422	234.76	335.55	1.2832	6.38788192926054	9.86861254944325	422	0.050077204285774	0.050077204285774	32.1053221845741	3
1423	244.04	336.5	1.2729	6.33780472497477	9.91868975372902	423	0.00437567804438821	0.00437567804438821	32.1096978626185	3
1424	251.57	342.03	1.272	6.33342904693038	9.92306543177341	424	-0.0213922037725638	0.0213922037725638	32.1310900663911	3
1425	272.23	322.51	1.2764	6.35482125070294	9.90167322800084	425	0.18766796945931	0.18766796945931	32.3187580358504	3
1426	276.07	326.01	1.2378	6.16715328124363	10.0893411974602	426	-0.0996682221221725	0.0996682221221725	32.4184262579726	3
1427	279.27	320.83	1.2583	6.2668215033658	9.98967297533798	427	-0.128353222635383	0.128353222635383	32.5467794806079	3
1428	276.97	319.01	1.2847	6.39517472600119	9.8613197527026	428	0.0121546612344101	0.0121546612344101	32.5589341418424	3
1429	271.67	320.69	1.2822	6.38302006476678	9.87347441393701	429	-0.0359777972538584	0.0359777972538584	32.5949119390962	3
1430	264.25	317.72	1.2896	6.41899786202063	9.83749661668315	430	0.0739003403052223	0.0739003403052223	32.6688122794014	3
1431	257.71	323.41	1.2744	6.34509752171541	9.91139695698837	431	-0.0121546612344119	0.0121546612344119	32.6809669406358	3
1432	253.66	328.91	1.2769	6.35725218294982	9.89924229575396	432	-0.0306297463107157	0.0306297463107157	32.7115966869466	3
1433	254.7	326.66	1.2832	6.38788192926054	9.86861254944325	433	0.0354916108044812	0.0354916108044812	32.747088297751	3
1434	252.25	326.26	1.2759	6.35239031845606	9.90410416024773	434	-0.0330606785576002	0.0330606785576002	32.7801489763086	3
1435	250.14	324.29	1.2827	6.38545099701366	9.87104348169013	435	0.0116684747850364	0.0116684747850364	32.7918174510937	3
1436	249.39	328.49	1.2803	6.37378252222862	9.88271195647516	436	0.0879997473371361	0.0879997473371361	32.8798171984308	3
1437	253.79	335.37	1.2622	6.28578277489149	9.9707117038123	437	0.104530086615938	0.104530086615938	32.9843472850468	3
1438	248	336.27	1.2407	6.18125268827555	10.0752417904282	438	-0.168706697933629	0.168706697933629	33.1530539829804	3
1439	231.32	333.51	1.2754	6.34995938620918	9.90653509249461	439	-0.00486186449376369	0.00486186449376369	33.1579158474741	3
1440	238.86	324.89	1.2764	6.35482125070294	9.90167322800084	440	-0.025767881816952	0.025767881816952	33.1836837292911	3
1441	246.7	316.31	1.2817	6.3805891325199	9.87590534618389	441	-0.0807069505964915	0.0807069505964915	33.2643906798876	3
1442	250.26	315.13	1.2983	6.46129608311639	9.7951983955874	442	0.0617456790708086	0.0617456790708086	33.3261363589584	3
1443	233.19	328.36	1.2856	6.39955040404558	9.85694407465821	443	0.0281988140638347	0.0281988140638347	33.3543351730222	3
1444	236.08	326.96	1.2798	6.37135158998174	9.88514288872204	444	0.0354916108044812	0.0354916108044812	33.3898267838267	3
1445	239.44	320.03	1.2725	6.33585997917726	9.92063449952652	445	-0.0495910178363985	0.0495910178363985	33.4394178016631	3
1446	251.38	319.81	1.2827	6.38545099701366	9.87104348169013	446	0.0238231360194465	0.0238231360194465	33.4632409376826	3
1447	257.57	326.67	1.2778	6.36162786099421	9.89486661770957	447	-0.00486186449376369	0.00486186449376369	33.4681028021763	3
1448	240.59	333.36	1.2788	6.36648972548798	9.89000475321581	448	0.140021697420419	0.140021697420419	33.6081244995967	3
1449	240.91	353.38	1.25	6.22646802806756	10.0300264506362	449	0.25622025882139	0.25622025882139	33.8643447584181	3
1450	236.53	355.16	1.1973	5.97024776924617	10.2862467094576	450	-0.248927462080744	0.248927462080744	34.1132722204989	3
1451	241.32	362.7	1.2485	6.21917523132691	10.0373192473769	451	0.0520219500832795	0.0520219500832795	34.1652941705822	3
1452	245.26	362.92	1.2378	6.16715328124363	10.0893411974602	452	0.0140994070319174	0.0140994070319174	34.1793935776141	3
1453	233.17	351.74	1.2349	6.15305387421172	10.1034406044921	453	-0.0734141538558433	0.0734141538558433	34.2528077314699	3
1454	251.29	358.05	1.25	6.22646802806756	10.0300264506362	454	0.0879997473371361	0.0879997473371361	34.3408074788071	3
1455	248.47	365.09	1.2319	6.13846828073042	10.1180261979734	455	-0.190098901706193	0.190098901706193	34.5309063805132	3
1456	256.05	338.72	1.271	6.32856718243661	9.92792729626717	456	-0.0213922037725638	0.0213922037725638	34.5522985842858	3
1457	260.28	338.62	1.2754	6.34995938620918	9.90653509249461	457	0.00243093224688273	0.00243093224688273	34.5547295165327	3
1458	254.24	339.45	1.2749	6.3475284539623	9.90896602474149	458	0.00729279674064642	0.00729279674064642	34.5620223132733	3
1459	260.87	339.91	1.2734	6.34023565722165	9.91625882148214	459	0.244551784036355	0.244551784036355	34.8065740973097	3
1460	270.78	331.23	1.2231	6.09568387318529	10.1608106055185	460	-0.154607290901712	0.154607290901712	34.9611813882114	3
1461	273.57	347.36	1.2549	6.25029116408701	10.0062033146168	461	-0.0092375425381519	0.0092375425381519	34.9704189307496	3
1462	270.77	349.05	1.2568	6.25952870662516	9.99696577207863	462	0.025767881816952	0.025767881816952	34.9961868125665	3
1463	277.08	350.93	1.2515	6.23376082480821	10.0227336538956	463	0.0593147468239277	0.0593147468239277	35.0555015593904	3
1464	273.88	353.07	1.2393	6.17444607798428	10.0820484007195	464	0	0	35.0555015593904	3
1465	273.22	358.44	1.2393	6.17444607798428	10.0820484007195	465	0.0641766113176914	0.0641766113176914	35.1196781707081	3
1466	274.66	361.66	1.2261	6.11026946666659	10.1462250120372	466	-0.0116684747850346	0.0116684747850346	35.1313466454932	3
1467	273.74	366.88	1.2285	6.12193794145162	10.1345565372522	467	0.251358394327626	0.251358394327626	35.3827050398208	3
1468	271.61	380.11	1.1768	5.870579547124	10.3859149315798	468	-0.206143054535616	0.206143054535616	35.5888480943564	3
1469	271.73	373.79	1.2192	6.07672260165961	10.1797718770442	469	0.0495910178363985	0.0495910178363985	35.6384391121928	3
1470	273.33	373.77	1.209	6.02713158382321	10.2293628948806	470	-0.0306297463107175	0.0306297463107175	35.6690688585035	3
1471	279.17	368.24	1.2153	6.05776133013393	10.1987331485699	471	0.182806104965547	0.182806104965547	35.8518749634691	3
1472	272.23	377.82	1.1777	5.87495522516838	10.3815392535354	472	-0.028685000513212	0.028685000513212	35.8805599639823	3
1473	277.06	384.53	1.1836	5.90364022568159	10.3528542530222	473	-0.0972372898752898	0.0972372898752898	35.9777972538576	3
1474	254.43	379.86	1.2036	6.00087751555689	10.2556169631469	474	0.0403534752982448	0.0403534752982448	36.0181507291558	3
1475	255.45	379.77	1.1953	5.96052404025864	10.2959704384451	475	0.00923754253815368	0.00923754253815368	36.027388271694	3
1476	258.78	386.34	1.1934	5.95128649772049	10.3052079809833	476	-0.0116684747850346	0.0116684747850346	36.039056746479	3
1477	257.84	387.63	1.1958	5.96295497250552	10.2935395061983	477	-0.0238231360194465	0.0238231360194465	36.0628798824985	3
1478	258.2	388.64	1.2007	5.98677810852497	10.2697163701788	478	0.413258481969985	0.413258481969985	36.4761383644684	3
1479	254.58	413.27	1.1157	5.57351962655498	10.6829748521488	479	-0.111822883356584	0.111822883356584	36.587961247825	3
1480	273.61	411.15	1.1387	5.68534250991157	10.5711519687922	480	0.152176358654831	0.152176358654831	36.7401376064798	3
1481	277.72	416.52	1.1074	5.53316615125674	10.723328327447	481	0.0544528823301622	0.0544528823301622	36.79459048881	3
1482	270.41	429.05	1.0962	5.47871326892657	10.7777812097772	482	-0.161413901192981	0.161413901192981	36.956004390003	3
1483	261.1	413.42	1.1294	5.64012717011956	10.6163673085842	483	-0.151690172205456	0.151690172205456	37.1076945622085	3
1484	258.21	402.14	1.1606	5.79181734232501	10.4646771363788	484	-0.0763312725521015	0.0763312725521015	37.1840258347605	3
1485	258.09	398.59	1.1763	5.86814861487711	10.3883458638267	485	-0.173082375978018	0.173082375978018	37.3571082107386	3
1486	247.54	379.93	1.2119	6.04123099085513	10.2152634878487	486	0.206629240984991	0.206629240984991	37.5637374517236	3
1487	230.18	396.7	1.1694	5.83460174987014	10.4218927288336	487	-0.0403534752982448	0.0403534752982448	37.6040909270218	3
1488	235.36	398.48	1.1777	5.87495522516838	10.3815392535354	488	0.0782760183496087	0.0782760183496087	37.6823669453714	3
1489	232.07	399.14	1.1616	5.79667920681877	10.459815271885	489	0.0471600855895158	0.0471600855895158	37.7295270309609	3
1490	232.02	401.64	1.1519	5.74951912122926	10.5069753574745	490	0.301921785062778	0.301921785062778	38.0314488160237	3
1491	233.54	424.4	1.0898	5.44759733616648	10.8088971425373	491	0.0850826286408797	0.0850826286408797	38.1165314446646	3
1492	239.41	442.92	1.0723	5.3625147075256	10.8939797711782	492	0.0379225430513621	0.0379225430513621	38.1544539877159	3
1493	243.18	442.27	1.0645	5.32459216447424	10.9319023142295	493	0.213922037725641	0.213922037725641	38.3683760254416	3
1494	238.62	453.78	1.0205	5.1106701267486	11.1458243519552	494	-0.028685000513212	0.028685000513212	38.3970610259548	3
1495	268.77	467.82	1.0264	5.13935512726181	11.117139351442	495	0.0359777972538584	0.0359777972538584	38.4330388232087	3
1496	273.12	469.36	1.019	5.10337733000795	11.1531171486958	496	0.00437567804438643	0.00437567804438643	38.437414501253	3
1497	266.89	463.18	1.0181	5.09900165196356	11.1574928267402	497	-0.0306297463107157	0.0306297463107157	38.4680442475638	3
1498	265.64	466.25	1.0244	5.12963139827428	11.1268630804295	498	0.0330606785575984	0.0330606785575984	38.5011049261214	3
1499	265.56	463.43	1.0176	5.09657071971668	11.1599237589871	499	-0.0427844075451276	0.0427844075451276	38.5438893336665	3
1500	271.01	454.54	1.0264	5.13935512726181	11.117139351442	500	NA	NA	NA	3
