# Supplementary material for: Assessment of crusting effects on interrill erosion by laser scanning
Source: PeerJ. 2020 Jan 31;8:e8487. doi: 10.7717/peerj.8487 (PMC6996510; doi:10.7717/peerj.8487)
Supplement: Data S1 — Each has two transects and four subplots. [file peerj-08-8487-s001.zip › raw data for uploading/cs6transectaleft.txt]

x	y	z	cal	h	h2	h0mm	code	deltah	absh	cumsumh	number
92	255	91	1.0532	5.2696530956947	11.0174711293198	1.45321129718622	3.63211297186218	1	-0.852925440777843	0.852925440777843	0.852925440777843	1
93	255	92	1.0728	5.36494563977248	10.922178585242	1.35791875310843	2.77918753108434	2	-1.93712122288733	1.93712122288733	2.79004666366518	1
94	255	93	1.1147	5.56865776206122	10.7184664629533	1.1542066308197	0.842066308197007	3	0.289612715256811	0.289612715256811	3.07965937892199	1
95	255	94	1.1108	5.54969649053554	10.737427734479	1.17316790234538	1.13167902345382	4	0.785522893620796	0.785522893620796	3.86518227254278	1
96	255	95	1.0967	5.48114420117346	10.805980023841	1.24172019170746	1.91720191707461	5	0.265303392788001	0.265303392788001	4.13048566533078	1
97	255	96	1.0933	5.46461386189466	10.8225103631198	1.25825053098626	2.18250530986261	6	-0.920991543690552	0.920991543690552	5.05147720902134	1
98	255	97	1.1143	5.56671301626371	10.7204112087508	1.15615137661721	1.26151376617206	7	-1.77181783009935	1.77181783009935	6.82329503912069	1
99	255	98	1.1528	5.75389479927365	10.5332294257409	0.968969593607271	-0.510304063927287	8	1.78220511484252	1.78220511484252	8.60550015396321	1
100	255	99	1.1182	5.58567428778939	10.7014499372251	1.13719010509152	1.27190105091523	9	0.60077204285774	0.60077204285774	9.20627219682095	1
101	255	100	1.1079	5.53559708350362	10.7515271415109	1.1872673093773	1.87267309377297	10	1.855133082249	1.855133082249	11.0614052790699	1
102	255	101	1.0718	5.36008377527872	10.9270404497358	1.3627806176022	3.72780617602198	11	-0.113922037725638	0.113922037725638	11.1753273167956	1
103	255	102	1.0762	5.38147597905128	10.9056482459632	1.34138841382963	3.61388413829634	12	-0.371600855895158	0.371600855895158	11.5469281726907	1
104	255	103	1.0859	5.4286360646408	10.8584881603737	1.29422832824012	3.24228328240118	13	-0.376462720388913	0.376462720388913	11.9233908930797	1
105	255	104	1.0957	5.47628233667969	10.8108418883348	1.24658205620123	2.86582056201227	14	-0.400772042857759	0.400772042857759	12.3241629359374	1
106	255	105	1.106	5.52635954096547	10.760764684049	1.19650485191545	2.46504851915451	15	-2.76850005132107	2.76850005132107	15.0926629872585	1
107	255	106	1.165	5.81320954609757	10.4739146789169	0.909654846783344	-0.303451532166564	16	-1.58706697933629	1.58706697933629	16.6797299665948	1
108	255	107	1.1997	5.9819162440312	10.3052079809833	0.740948148849714	-1.89051851150286	17	0.1	0.1	16.7797299665948	1
109	255	108	1.1997	5.9819162440312	10.3052079809833	0.740948148849714	-1.79051851150286	18	3.30396870139085	3.30396870139085	20.0836986679856	1
110	255	109	1.1338	5.66151937389212	10.6256048511224	1.0613450189888	1.51345018988799	19	1.21822883356583	1.21822883356583	21.3019275015515	1
111	255	110	1.1108	5.54969649053554	10.737427734479	1.17316790234538	2.73167902345382	20	0.547291533426348	0.547291533426348	21.8492190349778	1
112	255	111	1.1016	5.5049673371929	10.7821568878216	1.21789705568802	3.27897055688017	21	0.0562432195561007	0.0562432195561007	21.9054622545339	1
113	255	112	1.1025	5.50934301523729	10.7777812097772	1.21352137764363	3.33521377643627	22	0.240994070319173	0.240994070319173	22.1464563248531	1
114	255	113	1.0996	5.49524360820537	10.7918806168091	1.22762078467554	3.57620784675544	23	0.00276271012472673	0.00276271012472673	22.1492190349778	1
115	255	114	1.1016	5.5049673371929	10.7821568878216	1.21789705568802	3.57897055688017	24	-0.040994070319174	0.040994070319174	22.190213105297	1
116	255	115	1.1045	5.51906674422482	10.7680574807897	1.2037976486561	3.53797648656099	25	-0.468838145770449	0.468838145770449	22.6590512510674	1
117	255	116	1.1162	5.57595055880186	10.7111736662126	1.14691383407905	3.06913834079054	26	-0.541766113176915	0.541766113176915	23.2008173642443	1
118	255	117	1.1294	5.64012717011956	10.6469970548949	1.08273722276136	2.52737222761363	27	-1.34883561914185	1.34883561914185	24.5496529833862	1
119	255	118	1.1592	5.78501073203374	10.5021134929808	0.937853660847178	1.17853660847178	28	-0.0896127152568105	0.0896127152568105	24.639265698643	1
120	255	119	1.1631	5.80397200355942	10.4831522214551	0.918892389321497	1.08892389321497	29	0.172927967406464	0.172927967406464	24.8121936660495	1
121	255	120	1.1616	5.79667920681877	10.4904450181957	0.926185186062144	1.26185186062144	30	0.454916108044794	0.454916108044794	25.2671097740943	1
122	255	121	1.1543	5.76118759601429	10.5259366290002	0.961676796866623	1.71676796866623	31	0.197237289875309	0.197237289875309	25.4643470639696	1
123	255	122	1.1523	5.75146386702677	10.5356603579877	0.971400525854154	1.91400525854154	32	-0.284087295007394	0.284087295007394	25.748434358977	1
124	255	123	1.1602	5.7898725965275	10.497251628487	0.932991796353415	1.62991796353415	33	-0.63414153855845	0.63414153855845	26.3825758975354	1
125	255	124	1.1753	5.86328675038335	10.4238374746312	0.85957764249757	0.995776424975696	34	-0.94530086615938	0.94530086615938	27.3278767636948	1
126	255	125	1.1968	5.96781683699929	10.3193073880152	0.755047555881632	0.0504755588163164	35	0.454916108044812	0.454916108044812	27.7827928717396	1
127	255	126	1.1895	5.9323252261948	10.3547989988197	0.790539166686113	0.505391666861128	36	1.45646019376031	1.45646019376031	29.2392530654999	1
128	255	127	1.1616	5.79667920681877	10.4904450181957	0.926185186062144	1.96185186062144	37	0.785522893620796	0.785522893620796	30.0247759591207	1
129	255	128	1.1475	5.72812691745669	10.5589973075578	0.994737475424223	2.74737475424223	38	0.00762457461848109	0.00762457461848109	30.0324005337392	1
130	255	129	1.1494	5.73736445999485	10.5497597650197	0.985499932886071	2.75499932886071	39	-0.211159327600931	0.211159327600931	30.2435598613401	1
131	255	130	1.1558	5.76848039275494	10.5186438322596	0.954384000125978	2.54384000125978	40	-0.682760183496087	0.682760183496087	30.9263200448362	1
132	255	131	1.1719	5.84675641110455	10.44036781391	0.87610798177637	1.8610798177637	41	1.87944240471781	1.87944240471781	32.805762449554	1
133	255	132	1.1353	5.66881217063277	10.6183120543817	1.05405222224815	3.74052222248151	42	0.576462720388931	0.576462720388931	33.382225169943	1
134	255	133	1.1255	5.62116589859387	10.6659583264206	1.10169849428704	4.31698494287044	43	0.0756906775311723	0.0756906775311723	33.4579158474741	1
135	255	134	1.126	5.62359683084076	10.6635273941737	1.09926756204016	4.39267562040161	44	-0.113922037725637	0.113922037725637	33.5718378851998	1
136	255	135	1.1304	5.64498903461332	10.6421351904012	1.0778753582676	4.27875358267598	45	-0.254916108044812	0.254916108044812	33.8267539932446	1
137	255	136	1.1377	5.6804806454178	10.6066435795967	1.04238374746312	4.02383747463116	46	-0.848063576284088	0.848063576284088	34.6748175695287	1
138	255	137	1.1572	5.77528700304621	10.5118372219683	0.947577389834708	3.17577389834708	47	-1.37314494161064	1.37314494161064	36.0479625111393	1
139	255	138	1.1875	5.92260149720728	10.3645227278072	0.800262895673644	1.80262895673644	48	0.172927967406464	0.172927967406464	36.2208904785458	1
140	255	139	1.186	5.91530870046663	10.3718155245479	0.80755569241429	1.9755569241429	49	0.950826286408779	0.950826286408779	37.1717167649545	1
141	255	140	1.1685	5.83022607182575	10.4568981531888	0.892638321055168	2.92638321055168	50	0.245855934812947	0.245855934812947	37.4175726997675	1
142	255	141	1.1655	5.81564047834446	10.47148374667	0.907223914536463	3.17223914536463	51	-0.0215466123441193	0.0215466123441193	37.4391193121116	1
143	255	142	1.168	5.82779513957887	10.4593290854356	0.895069253302051	3.15069253302051	52	-0.206297463107158	0.206297463107158	37.6454167752188	1
144	255	143	1.1743	5.85842488588958	10.4286993391249	0.864439506991335	2.94439506991335	53	-0.872372898752916	0.872372898752916	38.5177896739717	1
145	255	144	1.1943	5.95566217576487	10.3314620492496	0.767202217116044	2.07202217116043	54	-0.541766113176914	0.541766113176914	39.0595557871486	1
146	255	145	1.2075	6.01983878708257	10.2672854379319	0.703025605798352	1.53025605798352	55	0.240994070319174	0.240994070319174	39.3005498574678	1
147	255	146	1.2046	6.00573938005065	10.2813848449639	0.71712501283027	1.77125012830269	56	0.148618644937637	0.148618644937637	39.4491685024054	1
148	255	147	1.2036	6.00087751555689	10.2862467094576	0.721986877324033	1.91986877324033	57	0.64452882330164	0.64452882330164	40.093697325707	1
149	255	148	1.1924	5.94642463322672	10.3406995917878	0.776439759654197	2.56439759654197	58	1.16961018862817	1.16961018862817	41.2633075143352	1
150	255	149	1.1704	5.8394636143639	10.4476606106506	0.883400778517014	3.73400778517014	59	0.216684747850364	0.216684747850364	41.4799922621856	1
151	255	150	1.168	5.82779513957887	10.4593290854356	0.895069253302051	3.95069253302051	60	0.245855934812928	0.245855934812928	41.7258481969985	1
152	255	151	1.165	5.81320954609757	10.4739146789169	0.909654846783344	4.19654846783344	61	0.0270720325935363	0.0270720325935363	41.752920229592	1
153	255	152	1.1665	5.82050234283822	10.4666218821763	0.902362050042697	4.22362050042697	62	-0.0653033927879836	0.0653033927879836	41.81822362238	1
154	255	153	1.1699	5.83703268211702	10.4500915428975	0.885831710763899	4.15831710763899	63	0.0999999999999996	0.0999999999999996	41.91822362238	1
155	255	154	1.1699	5.83703268211702	10.4500915428975	0.885831710763899	4.25831710763899	64	-1.25646019376031	1.25646019376031	43.1746838161403	1
156	255	155	1.1978	5.97267870149305	10.3144455235215	0.750185691387868	3.00185691387868	65	-1.11060425894736	1.11060425894736	44.2852880750877	1
157	255	156	1.2227	6.09373912738779	10.1933850976267	0.629125265493132	1.89125265493132	66	0.148618644937637	0.148618644937637	44.4339067200253	1
158	255	157	1.2217	6.08887726289402	10.1982469621205	0.633987129986895	2.03987129986895	67	-0.371600855895158	0.371600855895158	44.8055075759205	1
159	255	158	1.2314	6.13603734848354	10.151086876531	0.58682704439738	1.6682704439738	68	-0.590384758114569	0.590384758114569	45.3958923340351	1
160	255	159	1.2456	6.205075824295	10.0820484007195	0.517788568585923	1.07788568585923	69	0.192375425381537	0.192375425381537	45.5882677594166	1
161	255	160	1.2437	6.19583828175684	10.0912859432577	0.527026111124076	1.27026111124076	70	0.62508136532655	0.62508136532655	46.2133491247432	1
162	255	161	1.2329	6.14333014522419	10.1437940797903	0.579534247656731	1.89534247656731	71	1.76275765686748	1.76275765686748	47.9761067816106	1
163	255	162	1.1987	5.97705437953744	10.3100698454771	0.74581001334348	3.6581001334348	72	0.785522893620795	0.785522893620795	48.7616296752314	1
164	255	163	1.1846	5.90850209017536	10.3786221348391	0.814362302705559	4.44362302705559	73	-0.0653033927880005	0.0653033927880005	48.8269330680194	1
165	255	164	1.188	5.92503242945416	10.3620917955603	0.797831963426759	4.37831963426759	74	-1.39745426407947	1.39745426407947	50.2243873320989	1
166	255	165	1.2188	6.07477785586211	10.2123463691524	0.648086537018813	2.98086537018813	75	-1.27590765173536	1.27590765173536	51.5002949838343	1
167	255	166	1.2471	6.21236862103564	10.0747556039789	0.510495771845276	1.70495771845276	76	-1.17867036186007	1.17867036186007	52.6789653456943	1
168	255	167	1.2734	6.34023565722165	9.94688856779285	0.382628735659269	0.52628735659269	77	-0.327844075451276	0.327844075451276	53.0068094211456	1
169	255	168	1.2822	6.38302006476678	9.90410416024772	0.339844328114141	0.198443281141414	78	0.907069505964915	0.907069505964915	53.9138789271105	1
170	255	169	1.2656	6.30231311417029	9.98481111084422	0.420551278710633	1.10551278710633	79	1.73844833439864	1.73844833439864	55.6523272615092	1
171	255	170	1.2319	6.13846828073042	10.1486559442841	0.584396112150497	2.84396112150497	80	0.406297463107157	0.406297463107157	56.0586247246163	1
172	255	171	1.2256	6.10783853441971	10.1792856905948	0.615025858461212	3.25025858461213	81	0.479225430513656	0.479225430513656	56.53785015513	1
173	255	172	1.2178	6.06991599136834	10.2172082336462	0.652948401512578	3.72948401512578	82	0.197237289875274	0.197237289875274	56.7350874450053	1
174	255	173	1.2158	6.06019226238081	10.2269319626337	0.662672130500106	3.92672130500106	83	-1.01822883356583	1.01822883356583	57.7533162785711	1
175	255	174	1.2388	6.1720151457374	10.1151090792771	0.550849247143523	2.90849247143523	84	-1.75237037212429	1.75237037212429	59.5056866506954	1
176	255	175	1.2769	6.35725218294982	9.92987204206468	0.365612209931093	1.15612209931093	85	-0.279225430513621	0.279225430513621	59.784912081209	1
177	255	176	1.2847	6.39517472600119	9.89194949901331	0.327689666879731	0.876896668797313	86	0.79038475811455	0.79038475811455	60.5752968393235	1
178	255	177	1.2705	6.32613625018973	9.96098797482477	0.396728142691186	1.66728142691186	87	1.0723728987529	1.0723728987529	61.6476697380764	1
179	255	178	1.2505	6.22889896031444	10.0582252647001	0.493965432566476	2.73965432566476	88	0.313922037725638	0.313922037725638	61.9615917758021	1
180	255	179	1.2461	6.20750675654188	10.0796174684726	0.51535763633904	3.0535763633904	89	0.124309322468827	0.124309322468827	62.0859010982709	1
181	255	180	1.2456	6.205075824295	10.0820484007195	0.517788568585923	3.17788568585923	90	0.192375425381537	0.192375425381537	62.2782765236524	1
182	255	181	1.2437	6.19583828175684	10.0912859432577	0.527026111124076	3.37026111124076	91	0.0319338970872907	0.0319338970872907	62.3102104207397	1
183	255	182	1.2451	6.20264489204811	10.0844793329664	0.520219500832805	3.40219500832805	92	-0.920991543690553	0.920991543690553	63.2312019644303	1
184	255	183	1.2661	6.30474404641717	9.98238017859733	0.41812034646375	2.4812034646375	93	-0.804306795840188	0.804306795840188	64.0355087602705	1
185	255	184	1.2847	6.39517472600119	9.89194949901331	0.327689666879731	1.67689666879731	94	-0.92099154369057	0.92099154369057	64.9565003039611	1
186	255	185	1.3057	6.49727388037024	9.78985034464426	0.225590512510674	0.755905125106743	95	-2.15590512510674	2.15590512510674	67.1124054290678	1
187	255	186	1.3521	6.72286439288092	9.56425983213358	0	-1.4	96	2.14198308738111	2.14198308738111	69.2543885164489	1
188	255	187	1.3101	6.51866608414281	9.76845814087169	0.204198308738111	0.741983087381105	97	3.87766871165505	3.87766871165505	73.1320572281039	1
189	255	188	1.2324	6.1408992129773	10.1462250120372	0.581965179903616	4.61965179903616	98	0.19237542538152	0.19237542538152	73.3244326534855	1
190	255	189	1.2305	6.13166167043915	10.1554625545754	0.591202722441768	4.81202722441768	99	0.197237289875291	0.197237289875291	73.5216699433608	1
191	255	190	1.2285	6.12193794145162	10.1651862835629	0.600926451429297	5.00926451429297	100	0.430606785575985	0.430606785575985	73.9522767289367	1
192	255	191	1.2217	6.08887726289402	10.1982469621205	0.633987129986895	5.43987129986895	101	-0.352153397920103	0.352153397920103	74.3044301268568	1
193	255	192	1.231	6.13409260268603	10.1530316223285	0.588771790194885	5.08771790194885	102	0.245855934812945	0.245855934812945	74.5502860616698	1
194	255	193	1.228	6.11950700920474	10.1676172158098	0.60335738367618	5.3335738367618	103	0.406297463107157	0.406297463107157	74.9565835247769	1
195	255	194	1.2217	6.08887726289402	10.1982469621205	0.633987129986895	5.73987129986895	104	-0.303534752982448	0.303534752982448	75.2601182777594	1
196	255	195	1.23	6.12923073819227	10.1578934868222	0.59363365468865	5.4363365468865	105	-0.609832216089623	0.609832216089623	75.869950493849	1
197	255	196	1.2446	6.20021395980123	10.0869102652133	0.522650433079688	4.82650433079688	106	-0.352153397920104	0.352153397920104	76.2221038917691	1
198	255	197	1.2539	6.24542929959324	10.0416949254213	0.477435093287678	4.47435093287678	107	0.386850005132103	0.386850005132103	76.6089538969012	1
199	255	198	1.248	6.21674429908003	10.0703799259345	0.506120093800888	4.86120093800888	108	0.16806610291271	0.16806610291271	76.7770199998139	1
200	255	199	1.2466	6.20993768878876	10.0771865362257	0.512926704092159	5.02926704092159	109	0.172927967406464	0.172927967406464	76.9499479672204	1
201	255	200	1.2451	6.20264489204811	10.0844793329664	0.520219500832805	5.20219500832805	110	NA	NA	NA	1
921	255	91	1.0205	5.1106701267486	11.1764540982659	1.38174188912788	2.9174188912788	1	-0.44452882330164	0.44452882330164	0.44452882330164	2
931	255	92	1.0317	5.16512300907876	11.1220012159357	1.32728900679772	2.47289006797716	2	-0.755688150902551	0.755688150902551	1.20021697420419	2
941	255	93	1.0493	5.25069182416902	11.0364324008455	1.24172019170746	1.71720191707461	3	-2.91435598613402	2.91435598613402	4.11457296033821	2
951	255	94	1.1113	5.55212742278242	10.7349968022321	0.940284593094059	-1.19715406905941	4	-0.235468650069757	0.235468650069757	4.35004161040797	2
961	255	95	1.1182	5.58567428778939	10.7014499372251	0.906737728087084	-1.43262271912916	5	1.57314494161066	1.57314494161066	5.92318655201862	2
971	255	96	1.0879	5.43835979362833	10.8487644313862	1.05405222224815	0.140522222481492	6	0.362540682663293	0.362540682663293	6.28572723468192	2
981	255	97	1.0825	5.412105725362	10.8750184996525	1.08030629051448	0.503062905144784	7	-0.852925440777861	0.852925440777861	7.13865267545978	2
991	255	98	1.1021	5.50739826943979	10.7797259555747	0.985013746436692	-0.349862535633076	8	-0.609832216089623	0.609832216089623	7.7484848915494	2
1001	255	99	1.1167	5.57838149104875	10.7087427339658	0.91403052482773	-0.959694751722699	9	0.790384758114568	0.790384758114568	8.53886964966397	2
1011	255	100	1.1025	5.50934301523729	10.7777812097772	0.983069000639187	-0.169309993608131	10	1.52452629667302	1.52452629667302	10.063395946337	2
1021	255	101	1.0732	5.36689038556999	10.9202338394445	1.12552163030649	1.35521630306489	11	0.240994070319156	0.240994070319156	10.3043900166561	2
1031	255	102	1.0703	5.35279097853807	10.9343332464764	1.1396210373384	1.59621037338404	12	0.216684747850364	0.216684747850364	10.5210747645065	2
1041	255	103	1.0679	5.34112250375304	10.9460017212615	1.15128951212344	1.81289512123441	13	0.056243219556118	0.056243219556118	10.5773179840626	2
1051	255	104	1.0688	5.34549818179743	10.9416260432171	1.14691383407905	1.86913834079053	14	-0.0458559348129473	0.0458559348129473	10.6231739188756	2
1061	255	105	1.0718	5.36008377527872	10.9270404497358	1.13232824059776	1.82328240597758	15	-0.493147468239259	0.493147468239259	11.1163213871148	2
1071	255	106	1.084	5.41939852210265	10.8677257029119	1.07301349377383	1.33013493773832	16	-0.44452882330164	0.44452882330164	11.5608502104165	2
1081	255	107	1.0952	5.47385140443281	10.8132728205817	1.01856061144367	0.88560611443668	17	-0.920991543690535	0.920991543690535	12.481841754107	2
1091	255	108	1.1162	5.57595055880186	10.7111736662126	0.916461457074615	-0.0353854292538547	18	-0.63414153855845	0.63414153855845	13.1159832926655	2
1101	255	109	1.1313	5.64936471265771	10.6377595123568	0.84304730321877	-0.669526967812305	19	0.907069505964915	0.907069505964915	14.0230527986304	2
1111	255	110	1.1147	5.56865776206122	10.7184664629533	0.923754253815261	0.23754253815261	20	0.999444931346434	0.999444931346434	15.0224977299768	2
1121	255	111	1.0962	5.47871326892657	10.8084109560879	1.0136987469499	1.23698746949904	21	0.197237289875292	0.197237289875292	15.2197350198521	2
1131	255	112	1.0942	5.46898953993905	10.8181346850755	1.02342247593743	1.43422475937434	22	0.0270720325935359	0.0270720325935359	15.2468070524456	2
1141	255	113	1.0957	5.47628233667969	10.8108418883348	1.01612967919679	1.46129679196787	23	0.216684747850346	0.216684747850346	15.463491800296	2
1151	255	114	1.0933	5.46461386189466	10.8225103631198	1.02779815398182	1.67798153981822	24	0.056243219556118	0.056243219556118	15.5197350198521	2
1161	255	115	1.0942	5.46898953993905	10.8181346850755	1.02342247593743	1.73422475937434	25	-0.0458559348129284	0.0458559348129284	15.565590954665	2
1171	255	116	1.0972	5.48357513342034	10.8035490915942	1.00883688245614	1.68836882456141	26	-0.230606785576003	0.230606785576003	15.796197740241	2
1181	255	117	1.104	5.51663581197794	10.7704884130366	0.97577620389854	1.4577620389854	27	-0.993919511097017	0.993919511097017	16.790117251338	2
1191	255	118	1.1265	5.62602776308764	10.6610964619269	0.866384252788839	0.463842527888387	28	-0.964748324134435	0.964748324134435	17.7548655754725	2
1201	255	119	1.1484	5.73250259550108	10.5546216295134	0.759909420375395	-0.500905796246047	29	-0.493147468239277	0.493147468239277	18.2480130437118	2
1211	255	120	1.1606	5.79181734232501	10.4953068826895	0.700594673551468	-0.994053264485324	30	0.571600855895176	0.571600855895176	18.8196138996069	2
1221	255	121	1.1509	5.74465725673549	10.542466968279	0.747754759140985	-0.422452408590148	31	1.28629493647854	1.28629493647854	20.1059088360855	2
1231	255	122	1.1265	5.62602776308764	10.6610964619269	0.866384252788839	0.863842527888388	32	-0.609832216089605	0.609832216089605	20.7157410521751	2
1241	255	123	1.1411	5.6970109846966	10.5901132403179	0.795401031179878	0.254010311798782	33	-0.94530086615938	0.94530086615938	21.6610419183345	2
1251	255	124	1.1626	5.80154107131254	10.485583153702	0.69087094456394	-0.691290554360597	34	-0.352153397920103	0.352153397920103	22.0131953162546	2
1261	255	125	1.1719	5.84675641110455	10.44036781391	0.64565560477193	-1.0434439522807	35	-0.303534752982448	0.303534752982448	22.316730069237	2
1271	255	126	1.1802	5.88710988640279	10.4000143386117	0.605302129473685	-1.34697870526315	36	0.741766113176914	0.741766113176914	23.0584961824139	2
1281	255	127	1.167	5.8229332750851	10.4641909499294	0.669478740791376	-0.605212592086235	37	0.741766113176914	0.741766113176914	23.8002622955908	2
1291	255	128	1.1538	5.75875666376741	10.5283675612471	0.733655352109068	0.136553521090679	38	0.479225430513621	0.479225430513621	24.2794877261045	2
1301	255	129	1.146	5.72083412071605	10.5662901042985	0.77157789516043	0.6157789516043	39	-0.206297463107158	0.206297463107158	24.4857851892116	2
1311	255	130	1.1523	5.75146386702677	10.5356603579877	0.740948148849714	0.409481488497142	40	-1.23215087129148	1.23215087129148	25.7179360605031	2
1321	255	131	1.1797	5.88467895415591	10.4024452708586	0.607733061720566	-0.82266938279434	41	0.0270720325935359	0.0270720325935359	25.7450080930966	2
1331	255	132	1.1812	5.89197175089656	10.3951524741179	0.60044026497992	-0.795597350200804	42	0.576462720388931	0.576462720388931	26.3214708134856	2
1341	255	133	1.1714	5.84432547885767	10.4427987461568	0.648086537018813	-0.219134629811873	43	2.35590512510674	2.35590512510674	28.6773759385923	2
1351	255	134	1.125	5.61873496634699	10.6683892586675	0.873677049529487	2.13677049529487	44	0.240994070319156	0.240994070319156	28.9183700089115	2
1361	255	135	1.1221	5.60463555931508	10.6824886656994	0.887776456561403	2.37776456561403	45	0.172927967406482	0.172927967406482	29.0912979763179	2
1371	255	136	1.1206	5.59734276257443	10.6897814624401	0.895069253302051	2.55069253302051	46	0.0513813550623459	0.0513813550623459	29.1426793313803	2
1381	255	137	1.1216	5.60220462706819	10.6849195979463	0.890207388808285	2.60207388808285	47	-1.22728900679773	1.22728900679773	30.369968338178	2
1391	255	138	1.1489	5.73493352774797	10.5521906972665	0.757478488128513	1.37478488128513	48	-0.682760183496087	0.682760183496087	31.0527285216741	2
1401	255	139	1.165	5.81320954609757	10.4739146789169	0.679202469778904	0.692024697789039	49	-0.259777972538566	0.259777972538566	31.3125064942127	2
1411	255	140	1.1724	5.84918734335143	10.4379368816631	0.643224672525047	0.432246725250472	50	0.386850005132102	0.386850005132102	31.6993564993448	2
1421	255	141	1.1665	5.82050234283822	10.4666218821763	0.671909673038257	0.819096730382575	51	-0.113922037725638	0.113922037725638	31.8132785370704	2
1431	255	142	1.1709	5.84189454661078	10.4452296784037	0.650517469265694	0.705174692656937	52	-0.46883814577045	0.46883814577045	32.2821166828409	2
1441	255	143	1.1826	5.89877836118783	10.3883458638267	0.593633654688649	0.236336546886486	53	0.216684747850364	0.216684747850364	32.4988014306912	2
1451	255	144	1.1802	5.88710988640279	10.4000143386117	0.605302129473685	0.453021294736851	54	-0.157678818169538	0.157678818169538	32.6564802488608	2
1461	255	145	1.1855	5.91287776821975	10.3742464567948	0.579534247656731	0.295342476567313	55	-0.779997473371379	0.779997473371379	33.4364777222321	2
1471	255	146	1.2036	6.00087751555689	10.2862467094576	0.491534500319593	-0.484654996804066	56	0.124309322468827	0.124309322468827	33.560787044701	2
1481	255	147	1.2031	5.99844658331	10.2886776417045	0.493965432566476	-0.360345674335238	57	0.406297463107157	0.406297463107157	33.9670845078081	2
1491	255	148	1.1968	5.96781683699929	10.3193073880152	0.524595178877192	0.0459517887719185	58	0.625081365326585	0.625081365326585	34.5921658731347	2
1501	255	149	1.186	5.91530870046663	10.3718155245479	0.57710331540985	0.671033154098504	59	0.479225430513621	0.479225430513621	35.0713913036483	2
1511	255	150	1.1782	5.87738615741527	10.4097380675992	0.615025858461212	1.15025858461212	60	0.571600855895158	0.571600855895158	35.6429921595435	2
1521	255	151	1.1685	5.83022607182575	10.4568981531888	0.662185944050728	1.72185944050728	61	0.221546612344119	0.221546612344119	35.8645387718876	2
1531	255	152	1.166	5.81807141059134	10.4690528144232	0.67434060528514	1.9434060528514	62	0.0513813550623627	0.0513813550623627	35.91592012695	2
1541	255	153	1.167	5.8229332750851	10.4641909499294	0.669478740791376	1.99478740791376	63	-0.113922037725638	0.113922037725638	36.0298421646756	2
1551	255	154	1.1714	5.84432547885767	10.4427987461568	0.648086537018813	1.88086537018813	64	-0.162540682663292	0.162540682663292	36.1923828473389	2
1561	255	155	1.1768	5.870579547124	10.4165446778905	0.621832468752483	1.71832468752483	65	-0.44452882330164	0.44452882330164	36.6369116706405	2
1571	255	156	1.188	5.92503242945416	10.3620917955603	0.567379586422319	1.27379586422319	66	-0.969610188628189	0.969610188628189	37.6065218592687	2
1581	255	157	1.21	6.03199344831698	10.2551307766975	0.460418567559501	0.304185675595005	67	-0.634141538558433	0.634141538558433	38.2406633978272	2
1591	255	158	1.2251	6.10540760217282	10.1817166228417	0.387004413703657	-0.329955862963427	68	-0.279225430513657	0.279225430513657	38.5198888283408	2
1601	255	159	1.2329	6.14333014522419	10.1437940797903	0.349081870652292	-0.609181293477085	69	-0.211159327600912	0.211159327600912	38.7310481559417	2
1611	255	160	1.2393	6.17444607798428	10.1126781470302	0.3179659378922	-0.820340621077996	70	0.552153397920103	0.552153397920103	39.2832015538618	2
1621	255	161	1.23	6.12923073819227	10.1578934868222	0.363181277684211	-0.268187223157893	71	0.814694080583378	0.814694080583378	40.0978956344452	2
1631	255	162	1.2153	6.05776133013393	10.2293628948806	0.434650685742549	0.546506857425485	72	0.975135608877624	0.975135608877624	41.0730312433228	2
1641	255	163	1.1973	5.97024776924617	10.3168764557683	0.522164246630311	1.52164246630311	73	0.362540682663293	0.362540682663293	41.4355719259861	2
1651	255	164	1.1919	5.94399370097984	10.3431305240347	0.54841831489664	1.8841831489664	74	0.148618644937619	0.148618644937619	41.5841905709237	2
1661	255	165	1.1909	5.93913183648608	10.3479923885284	0.553280179390402	2.03280179390402	75	-0.493147468239259	0.493147468239259	42.077338039163	2
1671	255	166	1.2031	5.99844658331	10.2886776417045	0.493965432566476	1.53965432566476	76	-1.37314494161066	1.37314494161066	43.4504829807737	2
1681	255	167	1.2334	6.14576107747107	10.1413631475434	0.346650938405411	0.166509384054106	77	-0.40077204285774	0.40077204285774	43.8512550236314	2
1691	255	168	1.2437	6.19583828175684	10.0912859432577	0.296573734119637	-0.234262658803634	78	-0.181988140638347	0.181988140638347	44.0332431642697	2
1701	255	169	1.2495	6.22403709582068	10.0630871291938	0.268374920055802	-0.416250799441981	79	0.0756906775311905	0.0756906775311905	44.1089338418009	2
1711	255	170	1.25	6.22646802806756	10.0606561969469	0.265943987808921	-0.340560121910791	80	0.717456790708069	0.717456790708069	44.826390632509	2
1721	255	171	1.2373	6.16472234899675	10.1224018760178	0.327689666879728	0.376896668797278	81	0.430606785576002	0.430606785576002	45.256997418085	2
1731	255	172	1.2305	6.13166167043915	10.1554625545754	0.360750345437328	0.80750345437328	82	0.479225430513639	0.479225430513639	45.7362228485987	2
1741	255	173	1.2227	6.09373912738779	10.1933850976267	0.398672888488692	1.28672888488692	83	0.435468650069739	0.435468650069739	46.1716914986684	2
1751	255	174	1.2158	6.06019226238081	10.2269319626337	0.432219753495666	1.72219753495666	84	-0.40077204285774	0.40077204285774	46.5724635415261	2
1761	255	175	1.2261	6.11026946666659	10.1768547583479	0.382142549209892	1.32142549209892	85	-1.22728900679773	1.22728900679773	47.7997525483239	2
1771	255	176	1.2534	6.24299836734636	10.0441258576681	0.249413648530119	0.0941364853011906	86	-0.590384758114551	0.590384758114551	48.3901373064384	2
1781	255	177	1.2676	6.31203684315781	9.97508738185669	0.180375172718664	-0.49624827281336	87	-0.0166847478503462	0.0166847478503462	48.4068220542888	2
1791	255	178	1.27	6.32370531794285	9.96341890707165	0.168706697933629	-0.512933020663706	88	0.527844075451276	0.527844075451276	48.93466612974	2
1801	255	179	1.2612	6.28092091039772	10.0062033146168	0.211491105478757	0.0149110547875694	89	0.882760183496087	0.882760183496087	49.8174263132361	2
1811	255	180	1.2451	6.20264489204811	10.0844793329664	0.289767123828366	0.897671238283657	90	0.265303392787983	0.265303392787983	50.0827297060241	2
1821	255	181	1.2417	6.18611455276931	10.1010096722452	0.306297463107164	1.16297463107164	91	0.313922037725638	0.313922037725638	50.3966517437497	2
1831	255	182	1.2373	6.16472234899675	10.1224018760178	0.327689666879728	1.47689666879728	92	0.0756906775311901	0.0756906775311901	50.4723424212809	2
1841	255	183	1.2378	6.16715328124363	10.1199709437709	0.325258734632847	1.55258734632847	93	-0.113922037725638	0.113922037725638	50.5862644590066	2
1851	255	184	1.2422	6.1885454850162	10.0985787399983	0.303866530860283	1.43866530860283	94	-1.72806104965547	1.72806104965547	52.314325508662	2
1861	255	185	1.2798	6.37135158998174	9.91577263503276	0.121060425894736	-0.289395741052637	95	-1.11060425894736	1.11060425894736	53.4249297676094	2
1871	255	186	1.3047	6.49241201587648	9.79471220913802	0	-1.4	96	0.693147468239259	0.693147468239259	54.1180772358487	2
1881	255	187	1.2925	6.43309726905255	9.85402695596195	0.0593147468239259	-0.706852531760741	97	1.62176358654831	1.62176358654831	55.739840822397	2
1891	255	188	1.2612	6.28092091039772	10.0062033146168	0.211491105478757	0.914911054787569	98	1.04806357628407	1.04806357628407	56.787904398681	2
1901	255	189	1.2417	6.18611455276931	10.1010096722452	0.306297463107164	1.96297463107164	99	0.479225430513657	0.479225430513657	57.2671298291947	2
1911	255	190	1.2339	6.14819200971795	10.1389322152966	0.34422000615853	2.4422000615853	100	0.552153397920086	0.552153397920086	57.8192832271148	2
1921	255	191	1.2246	6.10297666992594	10.1841475550886	0.389435345950538	2.99435345950538	101	0.216684747850363	0.216684747850363	58.0359679749651	2
1931	255	192	1.2222	6.0913081951409	10.1958160298736	0.401103820735575	3.21103820735575	102	-0.138231360194483	0.138231360194483	58.1741993351596	2
1941	255	193	1.2271	6.11513133116035	10.1719928938541	0.377280684716126	3.07280684716126	103	0.221546612344119	0.221546612344119	58.3957459475037	2
1951	255	194	1.2246	6.10297666992594	10.1841475550886	0.389435345950538	3.29435345950538	104	-0.254916108044811	0.254916108044811	58.6506620555486	2
1961	255	195	1.2319	6.13846828073042	10.1486559442841	0.353943735146057	3.03943735146057	105	-0.493147468239259	0.493147468239259	59.1438095237878	2
1971	255	196	1.2441	6.19778302755435	10.0893411974602	0.294628988322131	2.54628988322131	106	-0.663312725521033	0.663312725521033	59.8071222493088	2
1981	255	197	1.2598	6.27411430010645	10.0130099249081	0.218297715770028	1.88297715770028	107	0.056243219556118	0.056243219556118	59.863365468865	2
1991	255	198	1.2607	6.27848997815084	10.0086342468637	0.21392203772564	1.9392203772564	108	0.479225430513639	0.479225430513639	60.3425908993786	2
2001	255	199	1.2529	6.24056743509948	10.046556789915	0.251844580777004	2.41844580777004	109	-0.113922037725656	0.113922037725656	60.4565129371043	2
2011	255	200	1.2573	6.26195963887204	10.0251645861425	0.230452377004438	2.30452377004438	110	NA	NA	NA	2
922	255	91	1.0664	5.33382970701239	10.9226647716914	1.35305688861467	2.63056888614668	1	-1.15922290388502	1.15922290388502	1.15922290388502	3
932	255	92	1.0923	5.45975199740089	10.7967424813029	1.22713459822617	1.47134598226167	2	-0.84806357628407	0.84806357628407	2.00728648016909	3
942	255	93	1.1118	5.5545583550293	10.7019361236745	1.13232824059776	0.623282405977597	3	-0.186850005132102	0.186850005132102	2.19413648530119	3
952	255	94	1.1177	5.58324335554251	10.6732511231613	1.10364324008455	0.436432400845495	4	-0.0653033927880009	0.0653033927880009	2.25943987808919	3
962	255	95	1.1211	5.59977369482131	10.6567207838825	1.08711290080575	0.371129008057494	5	0.0513813550623454	0.0513813550623454	2.31082123315154	3
972	255	96	1.1221	5.60463555931508	10.6518589193887	1.08225103631198	0.422510363119839	6	-0.113922037725638	0.113922037725638	2.42474327087717	3
982	255	97	1.1265	5.62602776308764	10.6304667156161	1.06085883253942	0.308588325394201	7	0.172927967406482	0.172927967406482	2.59767123828366	3
992	255	98	1.125	5.61873496634699	10.6377595123568	1.06815162928007	0.481516292800683	8	0.503534752982431	0.503534752982431	3.10120599126609	3
1002	255	99	1.1167	5.57838149104875	10.678112987655	1.10850510457831	0.985051045783114	9	0.454916108044829	0.454916108044829	3.55612209931092	3
1012	255	100	1.1094	5.54288988024427	10.7136045984595	1.14399671538279	1.43996715382794	10	0.313922037725638	0.313922037725638	3.87004413703655	3
1022	255	101	1.105	5.5214976764717	10.7349968022321	1.16538891915536	1.75388919155358	11	0.839003403052205	0.839003403052205	4.70904754008876	3
1032	255	102	1.0898	5.44759733616648	10.8088971425373	1.23928925946058	2.59289259460579	12	-0.094474579750583	0.094474579750583	4.80352211983934	3
1042	255	103	1.0938	5.46704479414154	10.7894496845622	1.21984180148552	2.4984180148552	13	-0.65845086102726	0.65845086102726	5.4619729808666	3
1052	255	104	1.1094	5.54288988024427	10.7136045984595	1.14399671538279	1.83996715382794	14	-0.157678818169521	0.157678818169521	5.61965179903612	3
1062	255	105	1.1147	5.56865776206122	10.6878367166426	1.11822883356584	1.68228833565842	15	-0.0701652572817735	0.0701652572817735	5.6898170563179	3
1072	255	106	1.1182	5.58567428778939	10.6708201909144	1.10121230783766	1.61212307837665	16	-0.561213571151968	0.561213571151968	6.25103062746987	3
1082	255	107	1.1318	5.65179564490459	10.6046988337992	1.03509095072247	1.05090950722468	17	-0.40077204285774	0.40077204285774	6.65180267032761	3
1092	255	108	1.1421	5.70187284919037	10.5546216295134	0.985013746436694	0.650137464366941	18	0.265303392787983	0.265303392787983	6.91710606311559	3
1102	255	109	1.1387	5.68534250991157	10.5711519687922	1.00154408571549	0.915440857154924	19	0.1	0.1	7.01710606311559	3
1112	255	110	1.1387	5.68534250991157	10.5711519687922	1.00154408571549	1.01544085715492	20	0.576462720388931	0.576462720388931	7.59356878350452	3
1122	255	111	1.1289	5.63769623787267	10.6187982408311	1.04919035775439	1.59190357754386	21	0.265303392788001	0.265303392788001	7.85887217629252	3
1132	255	112	1.1255	5.62116589859387	10.6353285801099	1.06572069703319	1.85720697033186	22	0.197237289875291	0.197237289875291	8.05610946616781	3
1142	255	113	1.1235	5.61144216960635	10.6450523090974	1.07544442602071	2.05444426020715	23	-0.0701652572817733	0.0701652572817733	8.12627472344959	3
1152	255	114	1.127	5.62845869533452	10.6280357833693	1.05842790029254	1.98427900292537	24	-0.181988140638347	0.181988140638347	8.30826286408793	3
1162	255	115	1.1328	5.65665750939836	10.5998369693054	1.0302290862287	1.80229086228703	25	-0.634141538558433	0.634141538558433	8.94240440264637	3
1172	255	116	1.1479	5.7300716632542	10.5264228154496	0.956814932372859	1.16814932372859	26	-0.517456790708105	0.517456790708105	9.45986119335447	3
1182	255	117	1.1606	5.79181734232501	10.4646771363788	0.895069253302049	0.650692533020489	27	-0.021546612344101	0.021546612344101	9.48140780569857	3
1192	255	118	1.1631	5.80397200355942	10.4525224751444	0.882914592067639	0.629145920676388	28	0.1	0.1	9.58140780569857	3
1202	255	119	1.1631	5.80397200355942	10.4525224751444	0.882914592067639	0.729145920676388	29	-0.0896127152568105	0.0896127152568105	9.67102052095538	3
1212	255	120	1.167	5.8229332750851	10.4335612036187	0.863953320541958	0.639533205419578	30	0.197237289875274	0.197237289875274	9.86825781083066	3
1222	255	121	1.165	5.81320954609757	10.4432849326062	0.873677049529485	0.836770495294852	31	0.265303392788001	0.265303392788001	10.1335612036187	3
1232	255	122	1.1616	5.79667920681877	10.459815271885	0.890207388808285	1.10207388808285	32	0.0270720325935359	0.0270720325935359	10.1606332362122	3
1242	255	123	1.1631	5.80397200355942	10.4525224751444	0.882914592067639	1.12914592067639	33	-0.303534752982448	0.303534752982448	10.4641679891946	3
1252	255	124	1.1714	5.84432547885767	10.4121689998461	0.842561116769394	0.82561116769394	34	-0.206297463107175	0.206297463107175	10.6704654523018	3
1262	255	125	1.1777	5.87495522516838	10.3815392535354	0.811931370458677	0.619313704586766	35	0.16806610291271	0.16806610291271	10.8385315552145	3
1272	255	126	1.1763	5.86814861487711	10.3883458638267	0.818737980749948	0.787379807499475	36	-0.254916108044829	0.254916108044829	11.0934476632594	3
1282	255	127	1.1836	5.90364022568159	10.3528542530222	0.783246369945465	0.532463699454646	37	0.124309322468845	0.124309322468845	11.2177569857282	3
1292	255	128	1.1831	5.90120929343471	10.3552851852691	0.785677302192349	0.656773021923491	38	0.192375425381519	0.192375425381519	11.4101324111097	3
1302	255	129	1.1812	5.89197175089656	10.3645227278072	0.794914844730501	0.84914844730501	39	0.221546612344118	0.221546612344118	11.6316790234538	3
1312	255	130	1.1787	5.87981708966215	10.3766773890416	0.807069505964913	1.07069505964913	40	-0.0896127152568282	0.0896127152568282	11.7212917387107	3
1322	255	131	1.1826	5.89877836118783	10.357716117516	0.78810823443923	0.9810823443923	41	0.16806610291271	0.16806610291271	11.8893578416234	3
1332	255	132	1.1812	5.89197175089656	10.3645227278072	0.794914844730501	1.14914844730501	42	0.313922037725638	0.313922037725638	12.203279879349	3
1342	255	133	1.1768	5.870579547124	10.3859149315798	0.816307048503065	1.46307048503065	43	0.459777972538566	0.459777972538566	12.6630578518876	3
1352	255	134	1.1694	5.83460174987014	10.4218927288336	0.852284845756921	1.92284845756921	44	-0.021546612344101	0.021546612344101	12.6846044642317	3
1362	255	135	1.1719	5.84675641110455	10.4097380675992	0.840130184522511	1.90130184522511	45	-0.371600855895158	0.371600855895158	13.0562053201268	3
1372	255	136	1.1816	5.89391649669407	10.3625779820097	0.792970098932996	1.52970098932996	46	-0.303534752982466	0.303534752982466	13.3597400731093	3
1382	255	137	1.1899	5.93426997199231	10.3222245067115	0.752616623634749	1.22616623634749	47	-0.021546612344101	0.021546612344101	13.3812866854534	3
1392	255	138	1.1924	5.94642463322672	10.3100698454771	0.740461962400339	1.20461962400339	48	0.124309322468827	0.124309322468827	13.5055960079222	3
1402	255	139	1.1919	5.94399370097984	10.3125007777239	0.742892894647222	1.32892894647222	49	-0.230606785576002	0.230606785576002	13.7362027934982	3
1412	255	140	1.1987	5.97705437953744	10.2794400991663	0.709832216089621	1.09832216089621	50	-0.303534752982466	0.303534752982466	14.0397375464807	3
1422	255	141	1.207	6.01740785483568	10.2390866238681	0.669478740791375	0.794787407913747	51	0.0756906775311905	0.0756906775311905	14.1154282240119	3
1432	255	142	1.2075	6.01983878708257	10.2366556916212	0.667047808544494	0.870478085444938	52	-0.065303392788002	0.065303392788002	14.1807316167999	3
1442	255	143	1.2109	6.03636912636137	10.2201253523424	0.650517469265694	0.805174692656936	53	-0.021546612344101	0.021546612344101	14.202278229144	3
1452	255	144	1.2134	6.04852378759578	10.207970691108	0.638362808031284	0.783628080312835	54	-0.016684747850364	0.016684747850364	14.2189629769944	3
1462	255	145	1.2158	6.06019226238081	10.196302216323	0.626694333246247	0.766943332462471	55	0.148618644937655	0.148618644937655	14.367581621932	3
1472	255	146	1.2148	6.05533039788705	10.2011640808167	0.631556197740013	0.915561977400126	56	0.0513813550623454	0.0513813550623454	14.4189629769944	3
1482	255	147	1.2158	6.06019226238081	10.196302216323	0.626694333246247	0.966943332462471	57	0.1	0.1	14.5189629769944	3
1492	255	148	1.2158	6.06019226238081	10.196302216323	0.626694333246247	1.06694333246247	58	0.289612715256828	0.289612715256828	14.8085756922512	3
1502	255	149	1.2119	6.04123099085513	10.2152634878487	0.64565560477193	1.3565560477193	59	0.240994070319174	0.240994070319174	15.0495697625704	3
1512	255	150	1.209	6.02713158382321	10.2293628948806	0.659755011803847	1.59755011803847	60	0.338231360194448	0.338231360194448	15.3878011227648	3
1522	255	151	1.2041	6.00330844780377	10.2531860309	0.683578147823292	1.93578147823292	61	0.479225430513657	0.479225430513657	15.8670265532785	3
1532	255	152	1.1963	5.9653859047524	10.2911085739514	0.721500690874658	2.41500690874658	62	-0.0409940703191918	0.0409940703191918	15.9080206235977	3
1542	255	153	1.1992	5.97948531178432	10.2770091669195	0.707401283842739	2.37401283842739	63	-0.211159327600929	0.211159327600929	16.1191799511986	3
1552	255	154	1.2056	6.01060124454441	10.2458932341594	0.676285351082646	2.16285351082646	64	-0.775135608877606	0.775135608877606	16.8943155600762	3
1562	255	155	1.2236	6.09811480543218	10.1583796732716	0.588771790194885	1.38771790194885	65	-0.279225430513639	0.279225430513639	17.1735409905898	3
1572	255	156	1.2314	6.13603734848354	10.1204571302202	0.550849247143521	1.10849247143521	66	0.0513813550623632	0.0513813550623632	17.2249223456522	3
1582	255	157	1.2324	6.1408992129773	10.1155952657265	0.545987382649757	1.15987382649757	67	0.075690677531155	0.075690677531155	17.3006130231833	3
1592	255	158	1.2329	6.14333014522419	10.1131643334796	0.543556450402873	1.23556450402873	68	0.148618644937654	0.148618644937654	17.449231668121	3
1602	255	159	1.2319	6.13846828073042	10.1180261979734	0.548418314896638	1.38418314896638	69	0.0270720325935359	0.0270720325935359	17.4763037007145	3
1612	255	160	1.2334	6.14576107747107	10.1107334012327	0.541125518155992	1.41125518155992	70	0.406297463107157	0.406297463107157	17.8826011638217	3
1622	255	161	1.2271	6.11513133116035	10.1413631475434	0.571755264466708	1.81755264466708	71	0.19723728987531	0.19723728987531	18.079838453697	3
1632	255	162	1.2251	6.10540760217282	10.151086876531	0.581478993454239	2.01478993454239	72	0.362540682663274	0.362540682663274	18.4423791363603	3
1642	255	163	1.2197	6.07915353390649	10.1773409447973	0.607733061720566	2.37733061720566	73	-0.0215466123441006	0.0215466123441006	18.4639257487044	3
1652	255	164	1.2222	6.0913081951409	10.1651862835629	0.595578400486156	2.35578400486156	74	-0.0896127152568291	0.0896127152568291	18.5535384639612	3
1662	255	165	1.2261	6.11026946666659	10.1462250120372	0.576617128960473	2.26617128960473	75	-0.420219500832795	0.420219500832795	18.973757964794	3
1672	255	166	1.2368	6.16229141674987	10.0942030619539	0.524595178877194	1.84595178877194	76	-0.493147468239294	0.493147468239294	19.4669054330333	3
1682	255	167	1.249	6.22160616357379	10.03488831513	0.465280432053264	1.35280432053264	77	-0.0896127152567927	0.0896127152567927	19.5565181482901	3
1692	255	168	1.2529	6.24056743509948	10.0159270436043	0.446319160527585	1.26319160527585	78	-0.0215466123441188	0.0215466123441188	19.5780647606342	3
1702	255	169	1.2554	6.25272209633389	10.0037723823699	0.434164499293173	1.24164499293173	79	-0.0653033927879831	0.0653033927879831	19.6433681534222	3
1712	255	170	1.2588	6.26925243561269	9.9872420430911	0.417634160014375	1.17634160014375	80	0.12430932246881	0.12430932246881	19.767677475891	3
1722	255	171	1.2583	6.2668215033658	9.98967297533798	0.420065092261256	1.30065092261256	81	0.051381355062345	0.051381355062345	19.8190588309533	3
1732	255	172	1.2593	6.27168336785957	9.98481111084422	0.41520322776749	1.3520322776749	82	0.221546612344119	0.221546612344119	20.0406054432975	3
1742	255	173	1.2568	6.25952870662516	9.99696577207863	0.427357889001902	1.57357889001902	83	-0.425081365326567	0.425081365326567	20.465686808624	3
1752	255	174	1.2676	6.31203684315781	9.94445763554597	0.374849752469245	1.14849752469245	84	-0.254916108044811	0.254916108044811	20.7206029166688	3
1762	255	175	1.2749	6.3475284539623	9.90896602474149	0.339358141664764	0.893581416647642	85	0.0513813550623632	0.0513813550623632	20.7719842717312	3
1772	255	176	1.2759	6.35239031845606	9.90410416024773	0.334496277171001	0.944962771710005	86	0.313922037725638	0.313922037725638	21.0859063094568	3
1782	255	177	1.2715	6.3309981146835	9.92549636402029	0.355888480943564	1.25888480943564	87	0.197237289875274	0.197237289875274	21.2831435993321	3
1792	255	178	1.2695	6.32127438569597	9.93522009300782	0.365612209931092	1.45612209931092	88	0.313922037725656	0.313922037725656	21.5970656370578	3
1802	255	179	1.2651	6.2998821819234	9.95661229678038	0.387004413703657	1.77004413703657	89	-0.138231360194465	0.138231360194465	21.7352969972522	3
1812	255	180	1.27	6.32370531794285	9.93278916076094	0.363181277684211	1.63181277684211	90	-0.517456790708104	0.517456790708104	22.2527537879603	3
1822	255	181	1.2827	6.38545099701366	9.87104348169013	0.3014355986134	1.114355986134	91	-0.021546612344101	0.021546612344101	22.2743004003044	3
1832	255	182	1.2852	6.39760565824807	9.85888882045572	0.28928093737899	1.0928093737899	92	-0.0166847478503467	0.0166847478503467	22.2909851481548	3
1842	255	183	1.2876	6.40927413303311	9.84722034567068	0.277612462593956	1.07612462593956	93	0.1	0.1	22.3909851481548	3
1852	255	184	1.2876	6.40927413303311	9.84722034567068	0.277612462593956	1.17612462593956	94	0.216684747850346	0.216684747850346	22.6076698960051	3
1862	255	185	1.2852	6.39760565824807	9.85888882045572	0.28928093737899	1.3928093737899	95	-0.230606785575984	0.230606785575984	22.8382766815811	3
1872	255	186	1.292	6.43066633680567	9.82582814189812	0.256220258821392	1.16220258821392	96	0.1	0.1	22.9382766815811	3
1882	255	187	1.292	6.43066633680567	9.82582814189812	0.256220258821392	1.26220258821392	97	0.12430932246881	0.12430932246881	23.0625860040499	3
1892	255	188	1.2915	6.42823540455879	9.828259074145	0.258651191068273	1.38651191068273	98	-0.138231360194448	0.138231360194448	23.2008173642444	3
1902	255	189	1.2964	6.45205854057823	9.80443593812555	0.234828055048828	1.24828055048828	99	0.0270720325935181	0.0270720325935181	23.2278893968379	3
1912	255	190	1.2979	6.45935133731888	9.79714314138491	0.22753525830818	1.2753525830818	100	0.270165257281756	0.270165257281756	23.4980546541197	3
1922	255	191	1.2944	6.4423348115907	9.81415966711308	0.244551784036355	1.54551784036355	101	-0.0215466123441193	0.0215466123441193	23.5196012664638	3
1932	255	192	1.2969	6.45448947282512	9.80200500587867	0.232397122801943	1.52397122801943	102	-0.303534752982431	0.303534752982431	23.8231360194462	3
1942	255	193	1.3052	6.49484294812336	9.76165153058043	0.1920436475037	1.220436475037	103	0.0319338970872907	0.0319338970872907	23.8550699165335	3
1952	255	194	1.3066	6.50164955841463	9.75484492028916	0.185237037212429	1.25237037212429	104	-0.400772042857758	0.400772042857758	24.2558419593913	3
1962	255	195	1.3169	6.55172676270041	9.70476771600338	0.135159832926654	0.851598329266537	105	-0.0409940703191738	0.0409940703191738	24.2968360297104	3
1972	255	196	1.3198	6.56582616973232	9.69066830897146	0.121060425894736	0.810604258947363	106	-0.0896127152568105	0.0896127152568105	24.3864487449672	3
1982	255	197	1.3237	6.58478744125801	9.67170703744578	0.102099154369055	0.720991543690553	107	-0.449390687795395	0.449390687795395	24.8358394327626	3
1992	255	198	1.335	6.63972651003754	9.61676796866624	0.0471600855895158	0.271600855895158	108	0.0562432195561179	0.0562432195561179	24.8920826523188	3
2002	255	199	1.3359	6.64410218808193	9.61239229062185	0.0427844075451276	0.327844075451276	109	-0.327844075451276	0.327844075451276	25.21992672777	3
2012	255	200	1.3447	6.68688659562706	9.56960788307673	0	0	110	NA	NA	NA	3
