# Supplementary material for: Assessment of crusting effects on interrill erosion by laser scanning
Source: PeerJ. 2020 Jan 31;8:e8487. doi: 10.7717/peerj.8487 (PMC6996510; doi:10.7717/peerj.8487)
Supplement: Data S1 — Each has two transects and four subplots. [file peerj-08-8487-s001.zip › raw data for uploading/cs6transectaright.txt]

x	y	z	cal	h	h2	h0mm	code	deltah	absh	cumsumh	number
312	255	311	1.2461	6.20750675654188	10.0796174684726	0.327689666879728	3.27689666879728	1	-0.644528823301622	0.644528823301622	0.644528823301622	1
313	255	312	1.2573	6.26195963887204	10.0251645861425	0.273236784549566	2.63236784549566	2	-1.31060425894736	1.31060425894736	1.95513308224899	1
314	255	313	1.2822	6.38302006476678	9.90410416024772	0.152176358654829	1.32176358654829	3	-1.62176358654829	1.62176358654829	3.57689666879728	1
315	255	314	1.3135	6.53519642342161	9.7519278015929	0	-0.3	4	0.303534752982466	0.303534752982466	3.88043142177974	1
316	255	315	1.3052	6.49484294812336	9.79228127689114	0.0403534752982466	0.00353475298246621	5	1.15922290388498	1.15922290388498	5.03965432566473	1
317	255	316	1.2793	6.36892065773486	9.91820356727964	0.166275765686745	1.16275765686745	6	0.755688150902569	0.755688150902569	5.7953424765673	1
318	255	317	1.2617	6.2833518426446	10.0037723823699	0.251844580777002	1.91844580777002	7	0.327844075451293	0.327844075451293	6.12318655201859	1
319	255	318	1.2529	6.24056743509948	10.046556789915	0.294628988322131	2.24628988322131	8	0.420219500832795	0.420219500832795	6.54340605285138	1
320	255	319	1.2422	6.1885454850162	10.0985787399983	0.346650938405411	2.66650938405411	9	0.376462720388931	0.376462720388931	6.91986877324031	1
321	255	320	1.2324	6.1408992129773	10.1462250120372	0.394297210444304	3.04297210444304	10	-0.100000000000001	0.100000000000001	7.01986877324032	1
322	255	321	1.2324	6.1408992129773	10.1462250120372	0.394297210444304	2.94297210444304	11	-0.625081365326585	0.625081365326585	7.6449501385669	1
323	255	322	1.2432	6.19340734950996	10.0937168755045	0.341789073911645	2.31789073911645	12	-1.61690172205452	1.61690172205452	9.26185186062142	1
324	255	323	1.2744	6.34509752171541	9.94202670329909	0.190098901706193	0.700989017061932	13	-0.00762457461848109	0.00762457461848109	9.2694764352399	1
325	255	324	1.2725	6.33585997917726	9.95126424583724	0.199336444244345	0.69336444244345	14	0.284087295007411	0.284087295007411	9.55356373024731	1
326	255	325	1.2646	6.29745124967652	9.98967297533798	0.237745173745086	0.977451737450862	15	-0.172927967406482	0.172927967406482	9.7264916976538	1
327	255	326	1.2661	6.30474404641717	9.98238017859733	0.230452377004438	0.80452377004438	16	-0.479225430513639	0.479225430513639	10.2057171281674	1
328	255	327	1.2739	6.34266658946853	9.94445763554597	0.192529833953074	0.325298339530741	17	-0.172927967406464	0.172927967406464	10.3786450955739	1
329	255	328	1.2754	6.34995938620918	9.93716483880532	0.185237037212428	0.152370372124277	18	0.376462720388931	0.376462720388931	10.7551078159628	1
330	255	329	1.2656	6.30231311417029	9.98481111084422	0.232883309251321	0.528833092513207	19	0.541766113176914	0.541766113176914	11.2968739291397	1
331	255	330	1.2524	6.23813650285259	10.0489877221619	0.297059920569012	1.07059920569012	20	0.634141538558433	0.634141538558433	11.9310154676982	1
332	255	331	1.2373	6.16472234899675	10.1224018760178	0.370474074424855	1.70474074424855	21	0.44452882330164	0.44452882330164	12.3755442909998	1
333	255	332	1.2261	6.11026946666659	10.1768547583479	0.424926956755019	2.14926956755019	22	-0.338231360194465	0.338231360194465	12.7137756511943	1
334	255	333	1.231	6.13409260268603	10.1530316223285	0.401103820735573	1.81103820735573	23	-0.406297463107175	0.406297463107175	13.1200731143015	1
335	255	334	1.2373	6.16472234899675	10.1224018760178	0.370474074424855	1.40474074424855	24	-0.620219500832795	0.620219500832795	13.7402926151342	1
336	255	335	1.248	6.21674429908003	10.0703799259345	0.318452124341576	0.784521243415759	25	-0.552153397920103	0.552153397920103	14.2924460130544	1
337	255	336	1.2573	6.26195963887204	10.0251645861425	0.273236784549566	0.232367845495656	26	-0.955688150902552	0.955688150902552	15.2481341639569	1
338	255	337	1.2749	6.3475284539623	9.93959577105221	0.18766796945931	-0.723320305406896	27	0.0896127152568105	0.0896127152568105	15.3377468792137	1
339	255	338	1.271	6.32856718243661	9.95855704257789	0.206629240984991	-0.633707590150085	28	0.755688150902551	0.755688150902551	16.0934350301163	1
340	255	339	1.2534	6.24299836734636	10.0441258576681	0.292198056075247	0.121980560752466	29	-0.197237289875273	0.197237289875273	16.2906723199915	1
341	255	340	1.2554	6.25272209633389	10.0344021286806	0.282474327087719	-0.0752567291228073	30	-0.527844075451276	0.527844075451276	16.8185163954428	1
342	255	341	1.2642	6.29550650387902	9.99161772113549	0.239689919542592	-0.603100804574083	31	-0.975135608877624	0.975135608877624	17.7936520043204	1
343	255	342	1.2822	6.38302006476678	9.90410416024772	0.152176358654829	-1.57823641345171	32	-0.172927967406482	0.172927967406482	17.9665799717269	1
344	255	343	1.2837	6.39031286150742	9.89681136350708	0.144883561914181	-1.75116438085819	33	0.327844075451293	0.327844075451293	18.2944240471782	1
345	255	344	1.2749	6.3475284539623	9.93959577105221	0.18766796945931	-1.4233203054069	34	0.303534752982448	0.303534752982448	18.5979588001607	1
346	255	345	1.2666	6.30717497866405	9.97994924635045	0.228021444757555	-1.11978555242445	35	-0.386850005132102	0.386850005132102	18.9848088052928	1
347	255	346	1.2725	6.33585997917726	9.95126424583724	0.199336444244345	-1.50663555755655	36	0.113922037725638	0.113922037725638	19.0987308430184	1
348	255	347	1.2681	6.3144677754047	9.9726564496098	0.220728648016909	-1.39271351983091	37	0.920991543690552	0.920991543690552	20.019722386709	1
349	255	348	1.2471	6.21236862103564	10.0747556039789	0.322827802385964	-0.471721976140359	38	0.303534752982466	0.303534752982466	20.3232571396914	1
350	255	349	1.2388	6.1720151457374	10.1151090792771	0.363181277684211	-0.168187223157893	39	-0.406297463107175	0.406297463107175	20.7295546027986	1
351	255	350	1.2451	6.20264489204811	10.0844793329664	0.332551531373493	-0.574484686265068	40	-0.527844075451276	0.527844075451276	21.2573986782499	1
352	255	351	1.2539	6.24542929959324	10.0416949254213	0.289767123828366	-1.10232876171634	41	-0.479225430513639	0.479225430513639	21.7366241087635	1
353	255	352	1.2617	6.2833518426446	10.0037723823699	0.251844580777002	-1.58155419222998	42	0.823754253815279	0.823754253815279	22.5603783625788	1
354	255	353	1.2427	6.19097641726308	10.0961478077514	0.34422000615853	-0.757799938414703	43	0.658450861027242	0.658450861027242	23.218829223606	1
355	255	354	1.2271	6.11513133116035	10.1719928938541	0.420065092261254	-0.0993490773874611	44	0.113922037725656	0.113922037725656	23.3327512613317	1
356	255	355	1.2227	6.09373912738779	10.1933850976267	0.441457296033819	0.0145729603381944	45	-0.00276271012470852	0.00276271012470852	23.3355139714564	1
357	255	356	1.2207	6.08401539840026	10.2031088266142	0.451181025021349	0.0118102502134859	46	-0.148618644937655	0.148618644937655	23.4841326163941	1
358	255	357	1.2217	6.08887726289402	10.1982469621205	0.446319160527583	-0.136808394724169	47	-0.620219500832795	0.620219500832795	24.1043521172268	1
359	255	358	1.2324	6.1408992129773	10.1462250120372	0.394297210444304	-0.757027895556964	48	-1.00430679584021	1.00430679584021	25.1086589130671	1
360	255	359	1.251	6.23132989256132	10.0557943324532	0.303866530860283	-1.76133469139717	49	-0.975135608877606	0.975135608877606	26.0837945219447	1
361	255	360	1.269	6.31884345344908	9.96828077156542	0.216352969972522	-2.73647030027478	50	0.157678818169502	0.157678818169502	26.2414733401142	1
362	255	361	1.2637	6.29307557163213	9.99404865338237	0.242120851789473	-2.57879148210527	51	0.235468650069757	0.235468650069757	26.4769419901839	1
363	255	362	1.2568	6.25952870662516	10.0275955183893	0.275667716796448	-2.34332283203552	52	0.444528823301622	0.444528823301622	26.9214708134855	1
364	255	363	1.2456	6.205075824295	10.0820484007195	0.330120599126611	-1.8987940087339	53	0.993919511097017	0.993919511097017	27.9153903245826	1
365	255	364	1.2231	6.09568387318529	10.1914403518292	0.439512550236312	-0.904874497636878	54	1.3682830771169	1.3682830771169	29.2836734016995	1
366	255	365	1.1929	5.9488555654736	10.3382686595409	0.586340857948002	0.463408579480022	55	0.920991543690552	0.920991543690552	30.20466494539	1
367	255	366	1.1719	5.84675641110455	10.44036781391	0.688440012317058	1.38440012317057	56	-0.216684747850346	0.216684747850346	30.4213496932404	1
368	255	367	1.1743	5.85842488588958	10.4286993391249	0.676771537532023	1.16771537532023	57	-0.66883814577045	0.66883814577045	31.0901878390108	1
369	255	368	1.186	5.91530870046663	10.3718155245479	0.619887722954978	0.498877229549779	58	-0.882760183496086	0.882760183496086	31.9729480225069	1
370	255	369	1.2021	5.99358471881624	10.2935395061983	0.541611704605369	-0.383882953946307	59	-1.5974542640795	1.5974542640795	33.5704022865864	1
371	255	370	1.2329	6.14333014522419	10.1437940797903	0.391866278197419	-1.98133721802581	60	-0.265303392787984	0.265303392787984	33.8357056793744	1
372	255	371	1.2363	6.15986048450298	10.1272637405115	0.375335938918621	-2.24664061081379	61	0.347291533426331	0.347291533426331	34.1829972128007	1
373	255	372	1.2271	6.11513133116035	10.1719928938541	0.420065092261254	-1.89934907738746	62	-0.309060173231866	0.309060173231866	34.4920573860326	1
374	255	373	1.2314	6.13603734848354	10.151086876531	0.399159074938067	-2.20840925061933	63	-0.0562432195561176	0.0562432195561176	34.5483006055887	1
375	255	374	1.2305	6.13166167043915	10.1554625545754	0.403534752982456	-2.26465247017544	64	1.75237037212429	1.75237037212429	36.300670977713	1
376	255	375	1.1924	5.94642463322672	10.3406995917878	0.588771790194885	-0.51228209805115	65	0.0653033927879831	0.0653033927879831	36.365974370501	1
377	255	376	1.189	5.92989429394792	10.3572299310666	0.605302129473683	-0.446978705263167	66	-0.503534752982449	0.503534752982449	36.8695091234834	1
378	255	377	1.1973	5.97024776924617	10.3168764557683	0.564948654175438	-0.950513458245615	67	-0.64452882330164	0.64452882330164	37.5140379467851	1
379	255	378	1.2085	6.02470065157633	10.2624235734382	0.510495771845275	-1.59504228154726	68	-0.216684747850346	0.216684747850346	37.7307226946354	1
380	255	379	1.2109	6.03636912636137	10.2507550986531	0.49882729706024	-1.8117270293976	69	1.74750850763052	1.74750850763052	39.4782312022659	1
381	255	380	1.1729	5.85161827559831	10.4355059494162	0.683578147823292	-0.0642185217670799	70	0.18685000513212	0.18685000513212	39.665081207398	1
382	255	381	1.167	5.8229332750851	10.4641909499294	0.712263148336504	0.12263148336504	71	-0.0270720325935347	0.0270720325935347	39.6921532399916	1
383	255	382	1.1655	5.81564047834446	10.47148374667	0.71955594507715	0.0955594507715052	72	-0.0562432195561358	0.0562432195561358	39.7483964595477	1
384	255	383	1.1646	5.81126480030007	10.4758594247144	0.723931623121537	0.0393162312153694	73	-0.075690677531155	0.075690677531155	39.8240871370789	1
385	255	384	1.1641	5.80883386805319	10.4782903569613	0.726362555368421	-0.0363744463157856	74	-0.381988140638347	0.381988140638347	40.2060752777172	1
386	255	385	1.1699	5.83703268211702	10.4500915428975	0.698163741304587	-0.418362586954133	75	-0.0756906775311905	0.0756906775311905	40.2817659552484	1
387	255	386	1.1694	5.83460174987014	10.4525224751444	0.700594673551468	-0.494053264485323	76	0.157678818169538	0.157678818169538	40.4394447734179	1
388	255	387	1.1641	5.80883386805319	10.4782903569613	0.726362555368421	-0.336374446315786	77	0.0701652572817379	0.0701652572817379	40.5096100306997	1
389	255	388	1.1606	5.79181734232501	10.4953068826895	0.743379081096595	-0.266209189034048	78	0.254916108044811	0.254916108044811	40.7645261387445	1
390	255	389	1.1533	5.75632573152053	10.530798493494	0.778870691901076	-0.0112930809892364	79	0.206297463107175	0.206297463107175	40.9708236018517	1
391	255	390	1.147	5.72569598520981	10.5614282398047	0.809500438211794	0.195004382117938	80	-0.430606785575984	0.430606785575984	41.4014303874277	1
392	255	391	1.1538	5.75875666376741	10.5283675612471	0.776439759654195	-0.235602403458046	81	-0.766075435645741	0.766075435645741	42.1675058230734	1
393	255	392	1.1675	5.82536420733198	10.4617600176825	0.709832216089621	-1.00167783910379	82	-0.265303392788001	0.265303392788001	42.4328092158614	1
394	255	393	1.1709	5.84189454661078	10.4452296784037	0.693301876810821	-1.26698123189179	83	-0.66883814577045	0.66883814577045	43.1016473616318	1
395	255	394	1.1826	5.89877836118783	10.3883458638267	0.636418062233776	-1.93581937766224	84	-0.858450861027259	0.858450861027259	43.9600982226591	1
396	255	395	1.1982	5.97462344729056	10.3125007777239	0.56057297613105	-2.7942702386895	85	1.15436103939124	1.15436103939124	45.1144592620504	1
397	255	396	1.1724	5.84918734335143	10.4379368816631	0.686009080070175	-1.63990919929825	86	0.87723476324667	0.87723476324667	45.991694025297	1
398	255	397	1.1523	5.75146386702677	10.5356603579877	0.783732556394842	-0.762674436051581	87	-0.056243219556118	0.056243219556118	46.0479372448531	1
399	255	398	1.1514	5.74708818898238	10.5400360360321	0.78810823443923	-0.818917655607699	88	-0.338231360194465	0.338231360194465	46.3861686050476	1
400	255	399	1.1563	5.77091132500182	10.5162129000127	0.764285098419784	-1.15714901580216	89	-0.381988140638347	0.381988140638347	46.7681567456859	1
401	255	400	1.1621	5.79911013906566	10.4880140859488	0.736086284355949	-1.53913715644051	90	0.254916108044811	0.254916108044811	47.0230728537308	1
402	255	401	1.1548	5.76361852826118	10.5235056967533	0.77157789516043	-1.2842210483957	91	1.63568562427395	1.63568562427395	48.6587584780047	1
403	255	402	1.1191	5.59004996583378	10.6970742591807	0.945146457587825	0.351464575878248	92	0.254916108044811	0.254916108044811	48.9136745860495	1
404	255	403	1.1118	5.5545583550293	10.7325658699852	0.980638068392306	0.606380683923059	93	0.0653033927879831	0.0653033927879831	48.9789779788375	1
405	255	404	1.1084	5.5380280157505	10.749096209264	0.997168407671104	0.671684076711042	94	-0.0513813550623454	0.0513813550623454	49.0303593338999	1
406	255	405	1.1074	5.53316615125674	10.7539580737578	1.00203027216487	0.620302721648697	95	-0.435468650069757	0.435468650069757	49.4658279839696	1
407	255	406	1.1143	5.56671301626371	10.7204112087508	0.968483407157894	0.18483407157894	96	-0.668838145770448	0.668838145770448	50.1346661297401	1
408	255	407	1.126	5.62359683084076	10.6635273941737	0.911599592580849	-0.484004074191509	97	-3.01711869625871	3.01711869625871	53.1517848259988	1
409	255	408	1.186	5.91530870046663	10.3718155245479	0.619887722954978	-3.50112277045022	98	-0.148618644937655	0.148618644937655	53.3004034709364	1
410	255	409	1.187	5.92017056496039	10.3669536600541	0.615025858461212	-3.64974141538787	99	1.86905511997464	1.86905511997464	55.1694585909111	1
411	255	410	1.1465	5.72326505296293	10.5638591720516	0.811931370458677	-1.78068629541323	100	1.23215087129148	1.23215087129148	56.4016094622025	1
412	255	411	1.1191	5.59004996583378	10.6970742591807	0.945146457587825	-0.548535424121752	101	0.940439001665607	0.940439001665607	57.3420484638682	1
413	255	412	1.0977	5.48600606566722	10.8011181593473	1.04919035775439	0.391903577543855	102	0.498009332733031	0.498009332733031	57.8400577966012	1
414	255	413	1.0854	5.42620513239392	10.8609190926206	1.10899129102769	0.889912910276887	103	0.34729153342633	0.34729153342633	58.1873493300275	1
415	255	414	1.0762	5.38147597905128	10.9056482459632	1.15372044437032	1.23720444370322	104	-0.313922037725638	0.313922037725638	58.5012713677532	1
416	255	415	1.0806	5.40286818282385	10.8842560421907	1.13232824059776	0.923282405977579	105	-0.16806610291271	0.16806610291271	58.6693374706659	1
417	255	416	1.082	5.40967479311512	10.8774494318994	1.12552163030649	0.75521630306487	106	-0.741766113176914	0.741766113176914	59.4111035838428	1
418	255	417	1.0952	5.47385140443281	10.8132728205817	1.0613450189888	0.0134501898879558	107	-1.00430679584019	1.00430679584019	60.415410379683	1
419	255	418	1.1138	5.56428208401683	10.7228421409977	0.970914339404777	-0.990856605952233	108	-0.595910178364003	0.595910178364003	61.011320558047	1
420	255	419	1.124	5.61387310185323	10.6732511231613	0.921323321568376	-1.58676678431624	109	1.13491358141621	1.13491358141621	62.1462341394632	1
421	255	420	1.0986	5.49038174371161	10.7967424813029	1.04481467971	-0.451853202900028	110	NA	NA	NA	1
3121	255	311	1.2729	6.33780472497477	9.94931950003973	0.11668474785035	1.1668474785035	1	0.230606785575984	0.230606785575984	0.230606785575984	2
3131	255	312	1.2661	6.30474404641717	9.98238017859733	0.149745426407948	1.39745426407948	2	-1.00430679584019	1.00430679584019	1.23491358141617	2
3141	255	313	1.2847	6.39517472600119	9.89194949901331	0.0593147468239295	0.393147468239294	3	-0.693147468239294	0.693147468239294	1.92806104965547	2
3151	255	314	1.2969	6.45448947282512	9.83263475218939	0	-0.3	4	-0.0513813550623454	0.0513813550623454	1.97944240471781	2
3161	255	315	1.2959	6.44962760833135	9.83749661668315	0.00486186449376547	-0.351381355062345	5	0.731378828433742	0.731378828433742	2.71082123315155	2
3171	255	316	1.2788	6.36648972548798	9.92063449952652	0.0879997473371397	0.379997473371397	6	0.113922037725638	0.113922037725638	2.82474327087719	2
3181	255	317	1.2744	6.34509752171541	9.94202670329909	0.109391951109703	0.493919511097035	7	0.634141538558432	0.634141538558432	3.45888480943563	2
3191	255	318	1.2593	6.27168336785957	10.0154408571549	0.182806104965547	1.12806104965547	8	0.468838145770449	0.468838145770449	3.92772295520607	2
3201	255	319	1.2476	6.21479955328252	10.072324671732	0.239689919542592	1.59689919542592	9	0.235468650069757	0.235468650069757	4.16319160527583	2
3211	255	320	1.2407	6.18125268827555	10.105871536739	0.273236784549567	1.83236784549567	10	0.44452882330164	0.44452882330164	4.60772042857747	2
3221	255	321	1.2295	6.12679980594539	10.1603244190691	0.327689666879731	2.27689666879731	11	0.0166847478503289	0.0166847478503289	4.6244051764278	2
3231	255	322	1.2271	6.11513133116035	10.1719928938541	0.339358141664764	2.29358141664764	12	-0.809832216089623	0.809832216089623	5.43423739251742	2
3241	255	323	1.2417	6.18611455276931	10.1010096722452	0.268374920055802	1.48374920055802	13	-1.21336696907205	1.21336696907205	6.64760436158948	2
3251	255	324	1.2646	6.29745124967652	9.98967297533798	0.157038223148597	0.270382231485965	14	0.0653033927879831	0.0653033927879831	6.71290775437746	2
3261	255	325	1.2612	6.28092091039772	10.0062033146168	0.173568562427395	0.335685624273948	15	0.15767881816952	0.15767881816952	6.87058657254698	2
3271	255	326	1.2559	6.25515302858077	10.0319711964337	0.199336444244347	0.493364442443468	16	-0.571600855895158	0.571600855895158	7.44218742844214	2
3281	255	327	1.2656	6.30231311417029	9.98481111084422	0.152176358654831	-0.0782364134516897	17	-0.289612715256828	0.289612715256828	7.73180014369897	2
3291	255	328	1.2695	6.32127438569597	9.96584983931853	0.133215087129148	-0.367849128708518	18	0.371600855895176	0.371600855895176	8.10340099959414	2
3301	255	329	1.2598	6.27411430010645	10.0130099249081	0.180375172718666	0.00375172718665773	19	0.614694080583378	0.614694080583378	8.71809508017752	2
3311	255	330	1.2451	6.20264489204811	10.0844793329664	0.251844580777004	0.618445807770036	20	0.755688150902552	0.755688150902552	9.47378323108007	2
3321	255	331	1.2275	6.11707607695786	10.1700481480566	0.337413395867259	1.37413395867259	21	0.0896127152568285	0.0896127152568285	9.5633959463369	2
3331	255	332	1.2236	6.09811480543218	10.1890094195823	0.356374667392942	1.46374667392942	22	-0.221546612344119	0.221546612344119	9.78494255868102	2
3341	255	333	1.2261	6.11026946666659	10.1768547583479	0.34422000615853	1.2422000615853	23	-0.454916108044812	0.454916108044812	10.2398586667258	2
3351	255	334	1.2334	6.14576107747107	10.1413631475434	0.308728395354049	0.787283953540485	24	-0.479225430513639	0.479225430513639	10.7190840972395	2
3361	255	335	1.2412	6.18368362052243	10.1034406044921	0.270805852302685	0.308058523026846	25	-0.503534752982449	0.503534752982449	11.2226188502219	2
3371	255	336	1.2495	6.22403709582068	10.0630871291938	0.23045237700444	-0.195476229955602	26	-0.552153397920085	0.552153397920085	11.774772248142	2
3381	255	337	1.2588	6.26925243561269	10.0178717894018	0.185237037212431	-0.747629627875688	27	-0.338231360194483	0.338231360194483	12.1130036083365	2
3391	255	338	1.2637	6.29307557163213	9.99404865338237	0.161413901192983	-1.08586098807017	28	-0.527844075451276	0.527844075451276	12.6408476837878	2
3401	255	339	1.2725	6.33585997917726	9.95126424583724	0.118629493647855	-1.61370506352145	29	-0.00276271012470808	0.00276271012470808	12.6436103939125	2
3411	255	340	1.2705	6.32613625018973	9.96098797482477	0.128353222635385	-1.61646777364615	30	0.113922037725638	0.113922037725638	12.7575324316381	2
3421	255	341	1.2661	6.30474404641717	9.98238017859733	0.149745426407948	-1.50254573592052	31	0.0653033927880009	0.0653033927880009	12.8228358244261	2
3431	255	342	1.2627	6.28821370713837	9.99891051787613	0.166275765686748	-1.43724234313252	32	-0.362540682663293	0.362540682663293	13.1853765070894	2
3441	255	343	1.2681	6.3144677754047	9.9726564496098	0.140021697420419	-1.79978302579581	33	-0.289612715256811	0.289612715256811	13.4749892223462	2
3451	255	344	1.272	6.33342904693038	9.95369517808412	0.121060425894738	-2.08939574105262	34	-0.265303392788001	0.265303392788001	13.7402926151342	2
3461	255	345	1.2754	6.34995938620918	9.93716483880532	0.104530086615938	-2.35469913384062	35	-0.172927967406464	0.172927967406464	13.9132205825407	2
3471	255	346	1.2769	6.35725218294982	9.92987204206468	0.0972372898752916	-2.52762710124708	36	0.186850005132103	0.186850005132103	14.1000705876728	2
3481	255	347	1.271	6.32856718243661	9.95855704257789	0.125922290388502	-2.34077709611498	37	1.13491358141619	1.13491358141619	15.234984169089	2
3491	255	348	1.2456	6.205075824295	10.0820484007195	0.249413648530121	-1.20586351469879	38	0.493147468239277	0.493147468239277	15.7281316373282	2
3501	255	349	1.2334	6.14576107747107	10.1413631475434	0.308728395354049	-0.712716046459515	39	-0.240994070319174	0.240994070319174	15.9691257076474	2
3511	255	350	1.2363	6.15986048450298	10.1272637405115	0.294628988322131	-0.953710116778689	40	-0.459777972538566	0.459777972538566	16.428903680186	2
3521	255	351	1.2437	6.19583828175684	10.0912859432577	0.258651191068274	-1.41348808931726	41	-0.16806610291271	0.16806610291271	16.5969697830987	2
3531	255	352	1.2451	6.20264489204811	10.0844793329664	0.251844580777004	-1.58155419222996	42	0.0896127152568111	0.0896127152568111	16.6865824983555	2
3541	255	353	1.2412	6.18368362052243	10.1034406044921	0.270805852302685	-1.49194147697315	43	0.468838145770467	0.468838145770467	17.155420644126	2
3551	255	354	1.2295	6.12679980594539	10.1603244190691	0.327689666879731	-1.02310333120269	44	0.444528823301622	0.444528823301622	17.5999494674276	2
3561	255	355	1.2183	6.07234692361522	10.2147773013993	0.382142549209894	-0.578574507901065	45	-0.0513813550623632	0.0513813550623632	17.65133082249	2
3571	255	356	1.2173	6.06748505912146	10.219639165893	0.387004413703657	-0.629955862963428	46	-0.57646272038893	0.57646272038893	18.2277935428789	2
3581	255	357	1.2271	6.11513133116035	10.1719928938541	0.339358141664764	-1.20641858335236	47	-0.406297463107157	0.406297463107157	18.6340910059861	2
3591	255	358	1.2334	6.14576107747107	10.1413631475434	0.308728395354049	-1.61271604645952	48	-0.454916108044811	0.454916108044811	19.0890071140309	2
3601	255	359	1.2407	6.18125268827555	10.105871536739	0.273236784549567	-2.06763215450433	49	-0.814694080583378	0.814694080583378	19.9037011946142	2
3611	255	360	1.2554	6.25272209633389	10.0344021286806	0.20176737649123	-2.8823262350877	50	-0.0270720325935359	0.0270720325935359	19.9307732272078	2
3621	255	361	1.2539	6.24542929959324	10.0416949254213	0.209060173231876	-2.90939826768124	51	0.303534752982448	0.303534752982448	20.2343079801902	2
3631	255	362	1.2456	6.205075824295	10.0820484007195	0.249413648530121	-2.60586351469879	52	0.0653033927880009	0.0653033927880009	20.2996113729782	2
3641	255	363	1.2422	6.1885454850162	10.0985787399983	0.265943987808921	-2.54056012191079	53	0.682760183496087	0.682760183496087	20.9823715564743	2
3651	255	364	1.2261	6.11026946666659	10.1768547583479	0.34422000615853	-1.8577999384147	54	0.731378828433742	0.731378828433742	21.7137503849081	2
3661	255	365	1.209	6.02713158382321	10.2599926411913	0.427357889001904	-1.12642110998096	55	1.27590765173535	1.27590765173535	22.9896580366434	2
3671	255	366	1.1807	5.88954081864968	10.3975834063648	0.564948654175438	0.149486541754384	56	0.639003403052223	0.639003403052223	23.6286614396956	2
3681	255	367	1.1655	5.81564047834446	10.47148374667	0.638848994480661	0.788489944806607	57	-0.197237289875292	0.197237289875292	23.8258987295709	2
3691	255	368	1.1675	5.82536420733198	10.4617600176825	0.629125265493132	0.591252654931316	58	-1.16961018862821	1.16961018862821	24.9955089181991	2
3701	255	369	1.1895	5.9323252261948	10.3547989988197	0.522164246630311	-0.57835753369689	59	-1.47590765173535	1.47590765173535	26.4714165699345	2
3711	255	370	1.2178	6.06991599136834	10.2172082336462	0.384573481456776	-2.05426518543224	60	-0.761213571151987	0.761213571151987	27.2326301410865	2
3721	255	371	1.2314	6.13603734848354	10.151086876531	0.318452124341578	-2.81547875658422	61	-0.148618644937637	0.148618644937637	27.3812487860241	2
3731	255	372	1.2324	6.1408992129773	10.1462250120372	0.313590259847814	-2.96409740152186	62	0.327844075451275	0.327844075451275	27.7090928614754	2
3741	255	373	1.2236	6.09811480543218	10.1890094195823	0.356374667392942	-2.63625332607058	63	0.279225430513621	0.279225430513621	27.988318291989	2
3751	255	374	1.2158	6.06019226238081	10.2269319626337	0.394297210444304	-2.35702789555696	64	0.35215339792012	0.35215339792012	28.3404716899091	2
3761	255	375	1.2065	6.0149769225888	10.2721473024257	0.439512550236316	-2.00487449763684	65	0.0653033927879834	0.0653033927879834	28.4057750826971	2
3771	255	376	1.2031	5.99844658331	10.2886776417045	0.456042889515114	-1.93957110484886	66	-0.148618644937655	0.148618644937655	28.5543937276347	2
3781	255	377	1.2041	6.00330844780377	10.2838157772107	0.451181025021349	-2.08818974978651	67	-0.386850005132102	0.386850005132102	28.9412437327668	2
3791	255	378	1.21	6.03199344831698	10.2551307766975	0.422496024508138	-2.47503975491862	68	-0.00276271012470897	0.00276271012470897	28.9440064428916	2
3801	255	379	1.208	6.02226971932945	10.2648545056851	0.432219753495668	-2.47780246504333	69	0.420219500832813	0.420219500832813	29.3642259437244	2
3811	255	380	1.1973	5.97024776924617	10.3168764557683	0.484241703578949	-2.05758296421051	70	1.324526296673	1.324526296673	30.6887522403974	2
3821	255	381	1.168	5.82779513957887	10.4593290854356	0.626694333246249	-0.733056667537512	71	0.303534752982467	0.303534752982467	30.9922869933798	2
3831	255	382	1.1597	5.78744166428062	10.4996825607339	0.667047808544496	-0.429521914555044	72	-0.503534752982466	0.503534752982466	31.4958217463623	2
3841	255	383	1.168	5.82779513957887	10.4593290854356	0.626694333246249	-0.933056667537511	73	0.303534752982466	0.303534752982466	31.7993564993448	2
3851	255	384	1.1597	5.78744166428062	10.4996825607339	0.667047808544496	-0.629521914555045	74	0.235468650069739	0.235468650069739	32.0348251494145	2
3861	255	385	1.1528	5.75389479927365	10.5332294257409	0.700594673551469	-0.394053264485306	75	-0.289612715256811	0.289612715256811	32.3244378646713	2
3871	255	386	1.1567	5.77285607079933	10.5142681542152	0.681633402025788	-0.683665979742116	76	-0.172927967406464	0.172927967406464	32.4973658320778	2
3881	255	387	1.1582	5.78014886753997	10.5069753574745	0.674340605285142	-0.856593947148581	77	-0.289612715256828	0.289612715256828	32.7869785473346	2
3891	255	388	1.1621	5.79911013906566	10.4880140859488	0.655379333759459	-1.14620666240541	78	-0.1	0.1	32.8869785473346	2
3901	255	389	1.1621	5.79911013906566	10.4880140859488	0.655379333759459	-1.24620666240541	79	0.0409940703191736	0.0409940703191736	32.9279726176538	2
3911	255	390	1.1592	5.78501073203374	10.5021134929808	0.669478740791376	-1.20521259208624	80	0.0409940703191736	0.0409940703191736	32.968966687973	2
3921	255	391	1.1563	5.77091132500182	10.5162129000127	0.683578147823294	-1.16421852176706	81	-0.522982210957521	0.522982210957521	33.4919488989305	2
3931	255	392	1.165	5.81320954609757	10.4739146789169	0.641279926727542	-1.68720073272458	82	-0.362540682663293	0.362540682663293	33.8544895815938	2
3941	255	393	1.1704	5.8394636143639	10.4476606106506	0.615025858461212	-2.04974141538788	83	-0.386850005132084	0.386850005132084	34.2413395867259	2
3951	255	394	1.1763	5.86814861487711	10.4189756101374	0.586340857948004	-2.43659142051996	84	0.279225430513622	0.279225430513622	34.5205650172395	2
3961	255	395	1.1685	5.83022607182575	10.4568981531888	0.624263400999366	-2.15736599000634	85	0.425081365326567	0.425081365326567	34.945646382566	2
3971	255	396	1.1577	5.77771793529309	10.5094062897214	0.676771537532023	-1.73228462467977	86	0.303534752982466	0.303534752982466	35.2491811355485	2
3981	255	397	1.1494	5.73736445999485	10.5497597650197	0.71712501283027	-1.4287498716973	87	-0.148618644937655	0.148618644937655	35.3977997804862	2
3991	255	398	1.1504	5.74222632448861	10.5448979005259	0.712263148336504	-1.57736851663496	88	-0.289612715256828	0.289612715256828	35.687412495743	2
4001	255	399	1.1543	5.76118759601429	10.5259366290002	0.693301876810821	-1.86698123189179	89	0.400772042857775	0.400772042857775	36.0881845386008	2
4011	255	400	1.144	5.71111039172852	10.576013833286	0.743379081096599	-1.46620918903401	90	0.0409940703191736	0.0409940703191736	36.1291786089199	2
4021	255	401	1.1411	5.6970109846966	10.5901132403179	0.757478488128516	-1.42521511871484	91	0.230606785575966	0.230606785575966	36.3597853944959	2
4031	255	402	1.1343	5.663950306139	10.6231739188755	0.790539166686113	-1.19460833313887	92	0.614694080583396	0.614694080583396	36.9744794750793	2
4041	255	403	1.1196	5.59248089808066	10.6946433269338	0.862008574744452	-0.579914252555477	93	0.230606785575984	0.230606785575984	37.2050862606553	2
4051	255	404	1.1128	5.55942021952307	10.7277040054914	0.895069253302051	-0.349307466979493	94	0.327844075451276	0.327844075451276	37.5329303361066	2
4061	255	405	1.104	5.51663581197794	10.7704884130366	0.937853660847178	-0.021463391528217	95	-0.0756906775311728	0.0756906775311728	37.6086210136377	2
4071	255	406	1.1035	5.51420487973106	10.7729193452834	0.940284593094061	-0.0971540690593897	96	-0.313922037725655	0.313922037725655	37.9225430513634	2
4081	255	407	1.1079	5.53559708350362	10.7515271415109	0.918892389321496	-0.411076106785044	97	-0.882760183496087	0.882760183496087	38.8053032348595	2
4091	255	408	1.124	5.61387310185323	10.6732511231613	0.840616370971887	-1.29383629028113	98	-1.38353222635383	1.38353222635383	40.1888354612133	2
4101	255	409	1.1504	5.74222632448861	10.5448979005259	0.712263148336504	-2.67736851663496	99	-0.338231360194448	0.338231360194448	40.5270668214078	2
4111	255	410	1.1553	5.76604946050806	10.5210747645064	0.688440012317059	-3.01559987682941	100	0.40077204285774	0.40077204285774	40.9278388642655	2
4121	255	411	1.145	5.71597225622228	10.5711519687922	0.738517216602833	-2.61482783397167	101	0.896682221221725	0.896682221221725	41.8245210854872	2
4131	255	412	1.1245	5.61630403410011	10.6708201909144	0.838185438725006	-1.71814561274994	102	1.34883561914183	1.34883561914183	43.1733567046291	2
4141	255	413	1.0947	5.47142047218593	10.8157037528286	0.983069000639189	-0.369309993608113	103	0.775135608877624	0.775135608877624	43.9484923135067	2
4151	255	414	1.0767	5.38390691129817	10.9032173137163	1.07058256152695	0.405825615269511	104	-0.0756906775311905	0.0756906775311905	44.0241829910379	2
4161	255	415	1.0762	5.38147597905128	10.9056482459632	1.07301349377383	0.33013493773832	105	-0.265303392787983	0.265303392787983	44.2894863838258	2
4171	255	416	1.0796	5.39800631833008	10.8891179066844	1.05648315449503	0.0648315449503367	106	-0.576462720388931	0.576462720388931	44.8659491042148	2
4181	255	417	1.0894	5.44565259036897	10.8414716346455	1.00883688245614	-0.511631175438594	107	-0.430606785575984	0.430606785575984	45.2965558897908	2
4191	255	418	1.0962	5.47871326892657	10.8084109560879	0.975776203898542	-0.942237961014578	108	-0.38685000513212	0.38685000513212	45.6834058949229	2
4201	255	419	1.1021	5.50739826943979	10.7797259555747	0.94709120338533	-1.3290879661467	109	0.327844075451293	0.327844075451293	46.0112499703742	2
4211	255	420	1.0933	5.46461386189466	10.8225103631198	0.98987561093046	-1.0012438906954	110	NA	NA	NA	2
3122	255	311	1.2993	6.46615794761015	9.79033653109364	0	0	1	-0.00762457461848101	0.00762457461848101	0.00762457461848101	3
3132	255	312	1.2974	6.456920405072	9.79957407363179	0.0092375425381519	-0.00762457461848101	2	0.0458559348129285	0.0458559348129285	0.0534805094314095	3
3142	255	313	1.2944	6.4423348115907	9.81415966711308	0.0238231360194447	0.0382313601944475	3	-0.12430932246881	0.12430932246881	0.177789831900219	3
3152	255	314	1.2949	6.44476574383759	9.8117287348662	0.0213922037725638	-0.0860779622743621	4	-0.124309322468845	0.124309322468845	0.302099154369064	3
3162	255	315	1.2954	6.44719667608447	9.80929780261932	0.0189612715256793	-0.210387284743207	5	-0.0756906775311549	0.0756906775311549	0.377789831900219	3
3172	255	316	1.2949	6.44476574383759	9.8117287348662	0.0213922037725638	-0.286077962274362	6	-0.1	0.1	0.477789831900219	3
3182	255	317	1.2949	6.44476574383759	9.8117287348662	0.0213922037725638	-0.386077962274362	7	0.0896127152568105	0.0896127152568105	0.567402547157029	3
3192	255	318	1.291	6.4258044723119	9.83069000639188	0.0403534752982448	-0.296465247017552	8	0.113922037725638	0.113922037725638	0.681324584882667	3
3202	255	319	1.2866	6.40441226853934	9.85208221016445	0.0617456790708086	-0.182543209291914	9	0.230606785575984	0.230606785575984	0.911931370458652	3
3212	255	320	1.2798	6.37135158998174	9.88514288872204	0.0948063576284071	0.0480635762840706	10	0.0215466123441188	0.0215466123441188	0.933477982802771	3
3222	255	321	1.2773	6.35919692874733	9.89729754995646	0.106961018862819	0.0696101886281894	11	-0.1	0.1	1.03347798280277	3
3232	255	322	1.2773	6.35919692874733	9.89729754995646	0.106961018862819	-0.0303898113718105	12	-0.386850005132102	0.386850005132102	1.42032798793487	3
3242	255	323	1.2832	6.38788192926054	9.86861254944325	0.0782760183496087	-0.417239816503913	13	-0.240994070319174	0.240994070319174	1.66132205825405	3
3252	255	324	1.2861	6.40198133629246	9.85451314241133	0.0641766113176914	-0.658233886823086	14	-0.056243219556118	0.056243219556118	1.71756527781016	3
3262	255	325	1.2852	6.39760565824807	9.85888882045572	0.0685522893620796	-0.714477106379204	15	-0.0756906775311725	0.0756906775311725	1.79325595534134	3
3272	255	326	1.2847	6.39517472600119	9.8613197527026	0.0709832216089623	-0.790167783910377	16	0.021546612344101	0.021546612344101	1.81480256768544	3
3282	255	327	1.2822	6.38302006476678	9.87347441393701	0.0831378828433724	-0.768621171566276	17	0.0409940703191558	0.0409940703191558	1.85579663800459	3
3292	255	328	1.2793	6.36892065773486	9.88757382096892	0.097237289875288	-0.72762710124712	18	0.211159327600947	0.211159327600947	2.06695596560554	3
3302	255	329	1.2729	6.33780472497477	9.91868975372902	0.128353222635383	-0.516467773646173	19	-0.056243219556118	0.056243219556118	2.12319918516166	3
3312	255	330	1.272	6.33342904693038	9.92306543177341	0.132728900679771	-0.572710993202291	20	-0.0270720325935359	0.0270720325935359	2.15027121775519	3
3322	255	331	1.2705	6.32613625018973	9.93035822851405	0.140021697420417	-0.599783025795826	21	-0.265303392788001	0.265303392788001	2.4155746105432	3
3332	255	332	1.2739	6.34266658946853	9.91382788923525	0.123491358141617	-0.865086418583827	22	0.206297463107175	0.206297463107175	2.62187207365037	3
3342	255	333	1.2676	6.31203684315781	9.94445763554597	0.154121104452335	-0.658788955476653	23	0.162540682663275	0.162540682663275	2.78441275631365	3
3352	255	334	1.2622	6.28578277489149	9.9707117038123	0.180375172718662	-0.496248272813378	24	-0.0513813550623451	0.0513813550623451	2.83579411137599	3
3362	255	335	1.2612	6.28092091039772	9.97557356830606	0.185237037212428	-0.547629627875723	25	-0.41115932760093	0.41115932760093	3.24695343897692	3
3372	255	336	1.2676	6.31203684315781	9.94445763554597	0.154121104452335	-0.958788955476653	26	-0.338231360194465	0.338231360194465	3.58518479917138	3
3382	255	337	1.2725	6.33585997917726	9.92063449952652	0.130297968432888	-1.29702031567112	27	-0.0270720325935359	0.0270720325935359	3.61225683176492	3
3392	255	338	1.271	6.32856718243661	9.92792729626717	0.137590765173535	-1.32409234826465	28	-0.192375425381519	0.192375425381519	3.80463225714644	3
3402	255	339	1.2729	6.33780472497477	9.91868975372902	0.128353222635383	-1.51646777364617	29	-0.172927967406464	0.172927967406464	3.9775602245529	3
3412	255	340	1.2744	6.34509752171541	9.91139695698837	0.121060425894736	-1.68939574105264	30	-0.148618644937655	0.148618644937655	4.12617886949056	3
3422	255	341	1.2754	6.34995938620918	9.90653509249461	0.116198561400971	-1.83801438599029	31	-0.0513813550623454	0.0513813550623454	4.1775602245529	3
3432	255	342	1.2744	6.34509752171541	9.91139695698837	0.121060425894736	-1.88939574105264	32	-0.289612715256828	0.289612715256828	4.46717293980973	3
3442	255	343	1.2783	6.3640587932411	9.89243568546269	0.102099154369053	-2.17900845630947	33	-0.1	0.1	4.56717293980973	3
3452	255	344	1.2783	6.3640587932411	9.89243568546269	0.102099154369053	-2.27900845630947	34	-0.12430932246881	0.12430932246881	4.69148226227854	3
3462	255	345	1.2788	6.36648972548798	9.89000475321581	0.0996682221221725	-2.40331777877828	35	-0.124309322468845	0.124309322468845	4.81579158474739	3
3472	255	346	1.2793	6.36892065773486	9.88757382096892	0.097237289875288	-2.52762710124712	36	0.186850005132121	0.186850005132121	5.00264158987951	3
3482	255	347	1.2734	6.34023565722165	9.91625882148214	0.1259222903885	-2.340777096115	37	-0.270165257281756	0.270165257281756	5.27280684716126	3
3492	255	348	1.2769	6.35725218294982	9.89924229575396	0.108905764660324	-2.61094235339676	38	0.352153397920103	0.352153397920103	5.62496024508137	3
3502	255	349	1.2676	6.31203684315781	9.94445763554597	0.154121104452335	-2.25878895547665	39	-0.00276271012470897	0.00276271012470897	5.62772295520608	3
3512	255	350	1.2656	6.30231311417029	9.9541813645335	0.163844833439864	-2.26155166560136	40	-0.0319338970872902	0.0319338970872902	5.65965685229337	3
3522	255	351	1.2642	6.29550650387902	9.96098797482477	0.170651443731135	-2.29348556268865	41	-0.119447457975055	0.119447457975055	5.77910431026842	3
3532	255	352	1.2646	6.29745124967652	9.95904322902727	0.168706697933629	-2.41293302066371	42	0.303534752982449	0.303534752982449	6.08263906325087	3
3542	255	353	1.2563	6.25709777437828	9.99939670432551	0.209060173231874	-2.10939826768126	43	0.15767881816952	0.15767881816952	6.24031788142039	3
3552	255	354	1.251	6.23132989256132	10.0251645861425	0.234828055048826	-1.95171944951174	44	-0.216684747850364	0.216684747850364	6.45700262927076	3
3562	255	355	1.2534	6.24299836734636	10.0134961113574	0.22315958026379	-2.1684041973621	45	0.016684747850364	0.016684747850364	6.47368737712112	3
3572	255	356	1.251	6.23132989256132	10.0251645861425	0.234828055048826	-2.15171944951174	46	-0.0513813550623454	0.0513813550623454	6.52506873218347	3
3582	255	357	1.25	6.22646802806756	10.0300264506362	0.239689919542592	-2.20310080457408	47	-0.338231360194483	0.338231360194483	6.86330009237795	3
3592	255	358	1.2549	6.25029116408701	10.0062033146168	0.215866783523143	-2.54133216476857	48	0.0896127152568287	0.0896127152568287	6.95291280763478	3
3602	255	359	1.251	6.23132989256132	10.0251645861425	0.234828055048826	-2.45171944951174	49	0.0458559348129284	0.0458559348129284	6.99876874244771	3
3612	255	360	1.248	6.21674429908003	10.0397501796238	0.249413648530119	-2.40586351469881	50	0.0409940703191736	0.0409940703191736	7.03976281276688	3
3622	255	361	1.2451	6.20264489204811	10.0538495866557	0.263513055562036	-2.36486944437964	51	0.162540682663292	0.162540682663292	7.20230349543017	3
3632	255	362	1.2397	6.17639082378178	10.080103654922	0.289767123828366	-2.20232876171634	52	0.206297463107157	0.206297463107157	7.40860095853733	3
3642	255	363	1.2334	6.14576107747107	10.1107334012327	0.320396870139081	-1.99603129860919	53	0.230606785576002	0.230606785576002	7.63920774411333	3
3652	255	364	1.2266	6.11270039891347	10.1437940797903	0.353457548696682	-1.76542451303318	54	0.517456790708086	0.517456790708086	8.15666453482142	3
3662	255	365	1.2139	6.05095471984266	10.2055397588611	0.41520322776749	-1.2479677223251	55	0.327844075451276	0.327844075451276	8.48450861027269	3
3672	255	366	1.2051	6.00817031229753	10.2483241664063	0.457987635312618	-0.920123646873823	56	-0.216684747850346	0.216684747850346	8.70119335812304	3
3682	255	367	1.2075	6.01983878708257	10.2366556916212	0.446319160527583	-1.13680839472417	57	-0.766075435645759	0.766075435645759	9.4672687937688	3
3692	255	368	1.2212	6.08644633064714	10.1700481480566	0.379711616963007	-1.90288383036993	58	-0.576462720388912	0.576462720388912	10.0437315141577	3
3702	255	369	1.231	6.13409260268603	10.1224018760178	0.332065344924116	-2.47934655075884	59	-0.430606785575984	0.430606785575984	10.4743382997337	3
3712	255	370	1.2378	6.16715328124363	10.0893411974602	0.299004666366518	-2.90995333633482	60	0.0409940703191731	0.0409940703191731	10.5153323700529	3
3722	255	371	1.2349	6.15305387421172	10.1034406044921	0.313104073398435	-2.86895926601565	61	0.0896127152568109	0.0896127152568109	10.6049450853097	3
3732	255	372	1.231	6.13409260268603	10.1224018760178	0.332065344924116	-2.77934655075884	62	-0.216684747850347	0.216684747850347	10.82162983316	3
3742	255	373	1.2334	6.14576107747107	10.1107334012327	0.320396870139081	-2.99603129860919	63	0.162540682663293	0.162540682663293	10.9841705158233	3
3752	255	374	1.228	6.11950700920474	10.136987469499	0.346650938405411	-2.83349061594589	64	-0.0562432195561362	0.0562432195561362	11.0404137353795	3
3762	255	375	1.2271	6.11513133116035	10.1413631475434	0.351026616449797	-2.88973383550203	65	0.0458559348129466	0.0458559348129466	11.0862696701924	3
3772	255	376	1.2241	6.10054573767906	10.1559487410247	0.365612209931092	-2.84387790068908	66	0.0166847478503458	0.0166847478503458	11.1029544180427	3
3782	255	377	1.2217	6.08887726289402	10.1676172158098	0.377280684716126	-2.82719315283874	67	0.0653033927880013	0.0653033927880013	11.1682578108307	3
3792	255	378	1.2183	6.07234692361522	10.1841475550886	0.393811023994926	-2.76188976005074	68	0.400772042857739	0.400772042857739	11.5690298536885	3
3802	255	379	1.208	6.02226971932945	10.2342247593743	0.4438882282807	-2.361117717193	69	0.517456790708086	0.517456790708086	12.0864866443966	3
3812	255	380	1.1953	5.96052404025864	10.2959704384451	0.505633907351509	-1.84366092648491	70	0.303534752982466	0.303534752982466	12.390021397379	3
3822	255	381	1.187	5.92017056496039	10.3363239137434	0.545987382649756	-1.54012617350244	71	-0.0756906775311894	0.0756906775311894	12.4657120749102	3
3832	255	382	1.1865	5.91773963271351	10.3387548459903	0.548418314896637	-1.61581685103363	72	-0.172927967406464	0.172927967406464	12.6386400423167	3
3842	255	383	1.188	5.92503242945416	10.3314620492496	0.54112551815599	-1.7887448184401	73	-0.0270720325935359	0.0270720325935359	12.6657120749102	3
3852	255	384	1.1865	5.91773963271351	10.3387548459903	0.548418314896637	-1.81581685103363	74	-0.245855934812929	0.245855934812929	12.9115680097232	3
3862	255	385	1.1895	5.9323252261948	10.324169252509	0.533832721415344	-2.06167278584656	75	-0.0756906775311728	0.0756906775311728	12.9872586872543	3
3872	255	386	1.189	5.92989429394792	10.3266001847559	0.536263653662227	-2.13736346337773	76	-0.0513813550623632	0.0513813550623632	13.0386400423167	3
3882	255	387	1.188	5.92503242945416	10.3314620492496	0.54112551815599	-2.1887448184401	77	-0.1	0.1	13.1386400423167	3
3892	255	388	1.188	5.92503242945416	10.3314620492496	0.54112551815599	-2.2887448184401	78	-0.0513813550623454	0.0513813550623454	13.190021397379	3
3902	255	389	1.187	5.92017056496039	10.3363239137434	0.545987382649756	-2.34012617350244	79	-0.172927967406464	0.172927967406464	13.3629493647855	3
3912	255	390	1.1885	5.92746336170104	10.3290311170027	0.538694585909109	-2.51305414090891	80	-0.0756906775311905	0.0756906775311905	13.4386400423167	3
3922	255	391	1.188	5.92503242945416	10.3314620492496	0.54112551815599	-2.5887448184401	81	0.0409940703191736	0.0409940703191736	13.4796341126359	3
3932	255	392	1.1851	5.91093302242224	10.3455614562815	0.555224925187908	-2.54775074812092	82	-0.192375425381519	0.192375425381519	13.6720095380174	3
3942	255	393	1.187	5.92017056496039	10.3363239137434	0.545987382649756	-2.74012617350244	83	0.0166847478503462	0.0166847478503462	13.6886942858677	3
3952	255	394	1.1846	5.90850209017536	10.3479923885284	0.55765585743479	-2.7234414256521	84	-0.0270720325935168	0.0270720325935168	13.7157663184612	3
3962	255	395	1.1831	5.90120929343471	10.3552851852691	0.564948654175438	-2.75051345824561	85	-0.0270720325935363	0.0270720325935363	13.7428383510548	3
3972	255	396	1.1816	5.89391649669407	10.3625779820097	0.572241450916085	-2.77758549083915	86	0.206297463107157	0.206297463107157	13.9491358141619	3
3982	255	397	1.1753	5.86328675038335	10.3932077283204	0.602871197226801	-2.57128802773199	87	0.352153397920103	0.352153397920103	14.301289212082	3
3992	255	398	1.166	5.81807141059134	10.4384230681124	0.648086537018811	-2.21913462981189	88	-0.0999999999999996	0.0999999999999996	14.401289212082	3
4002	255	399	1.166	5.81807141059134	10.4384230681124	0.648086537018811	-2.31913462981189	89	-0.172927967406465	0.172927967406465	14.5742171794885	3
4012	255	400	1.1675	5.82536420733198	10.4311302713718	0.640793740278164	-2.49206259721836	90	0.254916108044812	0.254916108044812	14.8291332875333	3
4022	255	401	1.1602	5.7898725965275	10.4666218821763	0.676285351082646	-2.23714648917354	91	0.449390687795377	0.449390687795377	15.2785239753287	3
4032	255	402	1.1489	5.73493352774797	10.5215609509558	0.731224419862183	-1.78775580137817	92	0.0653033927880187	0.0653033927880187	15.3438273681167	3
4042	255	403	1.1455	5.71840318846917	10.5380912902346	0.747754759140985	-1.72245240859015	93	0.186850005132102	0.186850005132102	15.5306773732488	3
4052	255	404	1.1396	5.68971818795595	10.5667762907478	0.776439759654195	-1.53560240345805	94	-0.245855934812946	0.245855934812946	15.7765333080618	3
4062	255	405	1.1426	5.70430378143725	10.5521906972665	0.761854166172901	-1.78145833827099	95	-0.216684747850346	0.216684747850346	15.9932180559121	3
4072	255	406	1.145	5.71597225622228	10.5405222224815	0.750185691387866	-1.99814308612134	96	-0.289612715256827	0.289612715256827	16.2828307711689	3
4082	255	407	1.1489	5.73493352774797	10.5215609509558	0.731224419862183	-2.28775580137817	97	-0.221546612344101	0.221546612344101	16.504377383513	3
4092	255	408	1.1514	5.74708818898238	10.5094062897214	0.719069758627773	-2.50930241372227	98	0.0701652572817557	0.0701652572817557	16.5745426407948	3
4102	255	409	1.1479	5.7300716632542	10.5264228154496	0.736086284355949	-2.43913715644051	99	0.0409940703191736	0.0409940703191736	16.615536711114	3
4112	255	410	1.145	5.71597225622228	10.5405222224815	0.750185691387866	-2.39814308612134	100	0.517456790708086	0.517456790708086	17.1329935018221	3
4122	255	411	1.1323	5.65422657715147	10.6022679015523	0.811931370458675	-1.88068629541325	101	0.896682221221743	0.896682221221743	18.0296757230438	3
4132	255	412	1.1118	5.5545583550293	10.7019361236745	0.911599592580849	-0.984004074191509	102	-0.0319338970873084	0.0319338970873084	18.0616096201311	3
4142	255	413	1.1104	5.54775174473803	10.7087427339658	0.918406202872118	-1.01593797127882	103	0.0701652572817557	0.0701652572817557	18.1317748774129	3
4152	255	414	1.1069	5.53073521900985	10.7257592596939	0.935422728600294	-0.945772713997062	104	-0.056243219556118	0.056243219556118	18.188018096969	3
4162	255	415	1.106	5.52635954096547	10.7301349377383	0.939798406644682	-1.00201593355318	105	-0.479225430513621	0.479225430513621	18.6672435274826	3
4172	255	416	1.1138	5.56428208401683	10.692212394687	0.90187586359332	-1.4812413640668	106	-0.381988140638347	0.381988140638347	19.0492316681209	3
4182	255	417	1.1196	5.59248089808066	10.6640135806231	0.873677049529485	-1.86322950470515	107	-0.221546612344119	0.221546612344119	19.2707782804651	3
4192	255	418	1.1221	5.60463555931508	10.6518589193887	0.861522388295073	-2.08477611704927	108	0.138231360194465	0.138231360194465	19.4090096406595	3
4202	255	419	1.1172	5.58081242329563	10.6756820554082	0.88534552431452	-1.9465447568548	109	-0.0756906775311905	0.0756906775311905	19.4847003181907	3
4212	255	420	1.1167	5.57838149104875	10.678112987655	0.887776456561401	-2.02223543438599	110	NA	NA	NA	3
