# Supplementary material for: Assessment of crusting effects on interrill erosion by laser scanning
Source: PeerJ. 2020 Jan 31;8:e8487. doi: 10.7717/peerj.8487 (PMC6996510; doi:10.7717/peerj.8487)
Supplement: Data S1 — Each has two transects and four subplots. [file peerj-08-8487-s001.zip › raw data for uploading/cs6transectbleft.txt]

x	y	z	cal	h	h2	h0mm	code	deltah	absh	cumsumh	number
92	91	255	1.0474	5.24145428163087	10.5546216295134	1.5237083323458	4.33708332345803	1	0.338231360194465	0.338231360194465	0.338231360194465	1
93	92	255	1.0425	5.21763114561142	10.5784447655329	1.54753146836525	4.6753146836525	2	0.503534752982466	0.503534752982466	0.841766113176931	1
94	93	255	1.0342	5.17727767031317	10.6187982408311	1.5878849436635	5.17884943663496	3	-0.0409940703191731	0.0409940703191731	0.882760183496104	1
95	94	255	1.0371	5.19137707734509	10.6046988337992	1.57378553663158	5.13785536631579	4	-0.138231360194482	0.138231360194482	1.02099154369059	1
96	95	255	1.042	5.21520021336454	10.5808756977797	1.54996240061213	4.99962400612131	5	-0.254916108044794	0.254916108044794	1.27590765173538	1
97	96	255	1.0493	5.25069182416902	10.5453840869753	1.51447078980765	4.74470789807651	6	-0.920991543690552	0.920991543690552	2.19689919542593	1
98	97	255	1.0703	5.35279097853807	10.4432849326062	1.4123716354386	3.82371635438596	7	-2.34551784036357	2.34551784036357	4.5424170357895	1
99	98	255	1.1206	5.59734276257443	10.1987331485699	1.16781985140224	1.47819851402239	8	-0.65845086102726	0.65845086102726	5.20086789681676	1
100	99	255	1.1362	5.67318784867716	10.1228880624671	1.09197476529951	0.819747652995131	9	0.192375425381519	0.192375425381519	5.39324332219828	1
101	100	255	1.1343	5.663950306139	10.1321256050053	1.10121230783766	1.01212307837665	10	0.741766113176932	0.741766113176932	6.13500943537522	1
102	101	255	1.1211	5.59977369482131	10.196302216323	1.16538891915536	1.75388919155358	11	1.09668222122173	1.09668222122173	7.23169165659694	1
103	102	255	1.1006	5.50010547269914	10.2959704384451	1.26505714127753	2.85057141277531	12	1.78706697933629	1.78706697933629	9.01875863593324	1
104	103	255	1.0659	5.33139877476551	10.4646771363788	1.43376383921116	4.6376383921116	13	0.85845086102726	0.85845086102726	9.87720949696049	1
105	104	255	1.0503	5.25555368866278	10.5405222224815	1.50960892531389	5.49608925313886	14	0.955688150902568	0.955688150902568	10.8328976478631	1
106	105	255	1.0327	5.16998487357253	10.6260910375718	1.59517774040414	6.45177740404143	15	0.0756906775311732	0.0756906775311732	10.9085883253942	1
107	106	255	1.0332	5.17241580581941	10.6236601053249	1.59274680815726	6.5274680815726	16	-0.279225430513639	0.279225430513639	11.1878137559079	1
108	107	255	1.041	5.21033834887077	10.5857375622735	1.5548242651059	6.24824265105896	17	-0.993919511096998	0.993919511096998	12.1817332670049	1
109	108	255	1.0635	5.31973029998047	10.4763456111638	1.4454323139962	5.25432313996196	18	-1.98573986782501	1.98573986782501	14.1674731348299	1
110	109	255	1.1064	5.52830428676297	10.2677716243813	1.2368583272137	3.26858327213696	19	-0.56607543564574	0.56607543564574	14.7335485704756	1
111	110	255	1.1201	5.59491183032755	10.2011640808167	1.17025078364912	2.70250783649122	20	0.693147468239276	0.693147468239276	15.4266960387149	1
112	111	255	1.1079	5.53559708350362	10.2604788276407	1.22956553047305	3.39565530473049	21	0.289612715256811	0.289612715256811	15.7163087539717	1
113	112	255	1.104	5.51663581197794	10.2794400991663	1.24852680199873	3.68526801998731	22	-0.21115932760093	0.21115932760093	15.9274680815726	1
114	113	255	1.1104	5.54775174473803	10.2483241664063	1.21741086923864	3.47410869238638	23	0.00762457461848154	0.00762457461848154	15.9350926561911	1
115	114	255	1.1123	5.55698928727618	10.2390866238681	1.20817332670049	3.48173326700486	24	0.192375425381519	0.192375425381519	16.1274680815726	1
116	115	255	1.1104	5.54775174473803	10.2483241664063	1.21741086923864	3.67410869238638	25	-0.371600855895157	0.371600855895157	16.4990689374678	1
117	116	255	1.1201	5.59491183032755	10.2011640808167	1.17025078364912	3.30250783649122	26	-0.59038475811457	0.59038475811457	17.0894536955824	1
118	117	255	1.1343	5.663950306139	10.1321256050053	1.10121230783766	2.71212307837665	27	0.289612715256811	0.289612715256811	17.3790664108392	1
119	118	255	1.1304	5.64498903461332	10.151086876531	1.12017357936335	3.00173579363346	28	0.245855934812964	0.245855934812964	17.6249223456521	1
120	119	255	1.1274	5.63040344113203	10.1656724700123	1.13475917284464	3.24759172844642	29	-0.138231360194483	0.138231360194483	17.7631537058466	1
121	120	255	1.1323	5.65422657715147	10.1418493339928	1.11093603682519	3.10936036825194	30	0.265303392788001	0.265303392788001	18.0284570986346	1
122	121	255	1.1289	5.63769623787267	10.1583796732716	1.12746637610399	3.37466376103994	31	0.00276271012470852	0.00276271012470852	18.0312198087593	1
123	122	255	1.1309	5.6474199668602	10.1486559442841	1.11774264711647	3.37742647116465	32	0.0319338970872907	0.0319338970872907	18.0631537058466	1
124	123	255	1.1323	5.65422657715147	10.1418493339928	1.11093603682519	3.40936036825194	33	-0.449390687795395	0.449390687795395	18.512544393642	1
125	124	255	1.1436	5.70916564593101	10.0869102652133	1.05599696804565	2.95996968045655	34	-0.109060173231847	0.109060173231847	18.6216045668739	1
126	125	255	1.1479	5.7300716632542	10.0660042478901	1.03509095072247	2.8509095072247	35	0.1	0.1	18.7216045668739	1
127	126	255	1.1479	5.7300716632542	10.0660042478901	1.03509095072247	2.9509095072247	36	0.926516963939952	0.926516963939952	19.6481215308138	1
128	127	255	1.1309	5.6474199668602	10.1486559442841	1.11774264711647	3.87742647116465	37	0.386850005132103	0.386850005132103	20.0349715359459	1
129	128	255	1.125	5.61873496634699	10.1773409447973	1.14642764762968	4.26427647629675	38	0.790384758114568	0.790384758114568	20.8253562940605	1
130	129	255	1.1108	5.54969649053554	10.2463794206087	1.21546612344113	5.05466123441132	39	0.644528823301639	0.644528823301639	21.4698851173621	1
131	130	255	1.0996	5.49524360820537	10.3008323029389	1.2699190057713	5.69919005771296	40	0.0027627101246912	0.0027627101246912	21.4726478274868	1
132	131	255	1.1016	5.5049673371929	10.2911085739514	1.26019527678377	5.70195276783765	41	0.0999999999999996	0.0999999999999996	21.5726478274868	1
133	132	255	1.1016	5.5049673371929	10.2911085739514	1.26019527678377	5.80195276783765	42	-0.609832216089623	0.609832216089623	22.1824800435764	1
134	133	255	1.1162	5.57595055880186	10.2201253523424	1.1892120551748	5.19212055174803	43	-0.186850005132102	0.186850005132102	22.3693300487085	1
135	134	255	1.1221	5.60463555931508	10.1914403518292	1.16052705466159	5.00527054661593	44	-0.561213571151968	0.561213571151968	22.9305436198605	1
136	135	255	1.1357	5.67075691643027	10.125318994714	1.0944056975464	4.44405697546396	45	-0.352153397920103	0.352153397920103	23.2826970177806	1
137	136	255	1.145	5.71597225622228	10.080103654922	1.04919035775439	4.09190357754385	46	-0.352153397920103	0.352153397920103	23.6348504157007	1
138	137	255	1.1543	5.76118759601429	10.03488831513	1.00397501796238	3.73975017962375	47	-0.0166847478503644	0.0166847478503644	23.6515351635511	1
139	138	255	1.1567	5.77285607079933	10.023219840345	0.992306543177339	3.72306543177339	48	0.240994070319192	0.240994070319192	23.8925292338703	1
140	139	255	1.1538	5.75875666376741	10.0373192473769	1.00640595020926	3.96405950209258	49	0.124309322468827	0.124309322468827	24.0168385563391	1
141	140	255	1.1533	5.75632573152053	10.0397501796238	1.00883688245614	4.08836882456141	50	0.289612715256811	0.289612715256811	24.3064512715959	1
142	141	255	1.1494	5.73736445999485	10.0587114511494	1.02779815398182	4.37798153981822	51	-0.468838145770468	0.468838145770468	24.7752894173664	1
143	142	255	1.1611	5.79424827457189	10.0018276365724	0.970914339404775	3.90914339404775	52	-0.707069505964898	0.707069505964898	25.4823589233313	1
144	143	255	1.1777	5.87495522516838	9.9211206859759	0.890207388808285	3.20207388808285	53	-0.896682221221725	0.896682221221725	26.379041144553	1
145	144	255	1.1982	5.97462344729056	9.82145246385373	0.790539166686113	2.30539166686113	54	0.289612715256828	0.289612715256828	26.6686538598098	1
146	145	255	1.1943	5.95566217576487	9.84041373537941	0.809500438211796	2.59500438211796	55	0.289612715256793	0.289612715256793	26.9582665750666	1
147	146	255	1.1904	5.93670090423919	9.85937500690509	0.828461709737475	2.88461709737475	56	0.1	0.1	27.0582665750666	1
148	147	255	1.1904	5.93670090423919	9.85937500690509	0.828461709737475	2.98461709737475	57	0.240994070319174	0.240994070319174	27.2992606453858	1
149	148	255	1.1875	5.92260149720728	9.87347441393701	0.842561116769392	3.22561116769392	58	0.527844075451276	0.527844075451276	27.8271047208371	1
150	149	255	1.1787	5.87981708966215	9.91625882148213	0.88534552431452	3.7534552431452	59	0.240994070319174	0.240994070319174	28.0680987911562	1
151	150	255	1.1758	5.86571768263023	9.93035822851405	0.899444931346437	3.99444931346437	60	-0.541766113176914	0.541766113176914	28.6098649043332	1
152	151	255	1.189	5.92989429394792	9.86618161719636	0.835268320028746	3.45268320028746	61	-2.57888733606426	2.57888733606426	31.1887522403974	1
153	152	255	1.2441	6.19778302755435	9.59829288358993	0.567379586422319	0.873795864223195	62	0.00276271012472573	0.00276271012472573	31.1915149505221	1
154	153	255	1.2461	6.20750675654188	9.58856915460241	0.557655857434792	0.87655857434792	63	0.717456790708087	0.717456790708087	31.9089717412302	1
155	154	255	1.2334	6.14576107747107	9.65031483367322	0.619401536505601	1.59401536505601	64	0.907069505964915	0.907069505964915	32.8160412471951	1
156	155	255	1.2168	6.06505412687458	9.73102178426971	0.700108487102092	2.50108487102092	65	0.576462720388931	0.576462720388931	33.3925039675841	1
157	156	255	1.207	6.01740785483568	9.7786680563086	0.747754759140985	3.07754759140985	66	0.0270720325935359	0.0270720325935359	33.4195760001776	1
158	157	255	1.2085	6.02470065157633	9.77137525956795	0.740461962400339	3.10461962400339	67	-0.609832216089623	0.609832216089623	34.0294082162672	1
159	158	255	1.2231	6.09568387318529	9.70039203795899	0.669478740791376	2.49478740791377	68	-0.0215466123441197	0.0215466123441197	34.0509548286114	1
160	159	255	1.2256	6.10783853441971	9.68823737672458	0.657324079556965	2.47324079556965	69	0.69314746823926	0.69314746823926	34.7441022968506	1
161	160	255	1.2134	6.04852378759578	9.74755212354851	0.71663882638089	3.1663882638089	70	-0.872372898752898	0.872372898752898	35.6164751956035	1
162	161	255	1.2334	6.14576107747107	9.65031483367322	0.619401536505601	2.29401536505601	71	-0.254916108044793	0.254916108044793	35.8713913036483	1
163	162	255	1.2407	6.18125268827555	9.61482322286874	0.583909925701121	2.03909925701121	72	0.595910178363967	0.595910178363967	36.4673014820123	1
164	163	255	1.2305	6.13166167043915	9.66441424070513	0.633500943537518	2.63500943537518	73	1.14530086615936	1.14530086615936	37.6126023481716	1
165	164	255	1.209	6.02713158382321	9.76894432732107	0.738031030153454	3.78031030153454	74	0.38685000513212	0.38685000513212	37.9994523533038	1
166	165	255	1.2031	5.99844658331	9.79762932783428	0.766716030666666	4.16716030666666	75	-0.449390687795377	0.449390687795377	38.4488430410991	1
167	166	255	1.2144	6.05338565208954	9.74269025905474	0.711776961887129	3.71776961887129	76	-0.206297463107175	0.206297463107175	38.6551405042063	1
168	167	255	1.2207	6.08401539840026	9.71206051274403	0.681147215576411	3.51147215576411	77	0.1	0.1	38.7551405042063	1
169	168	255	1.2207	6.08401539840026	9.71206051274403	0.681147215576411	3.61147215576411	78	0.0513813550623454	0.0513813550623454	38.8065218592687	1
170	169	255	1.2217	6.08887726289402	9.70719864825026	0.676285351082646	3.66285351082646	79	-0.420219500832812	0.420219500832812	39.2267413601015	1
171	170	255	1.2324	6.1408992129773	9.65517669816698	0.624263400999364	3.24263400999364	80	-0.40077204285774	0.40077204285774	39.6275134029592	1
172	171	255	1.2427	6.19097641726308	9.60509949388121	0.57418619671359	2.8418619671359	81	-0.46883814577045	0.46883814577045	40.0963515487297	1
173	172	255	1.2544	6.24786023184012	9.54821567930416	0.517302382136545	2.37302382136545	82	-0.609832216089623	0.609832216089623	40.7061837648193	1
174	173	255	1.269	6.31884345344908	9.4772324576952	0.446319160527583	1.76319160527583	83	0.547291533426331	0.547291533426331	41.2534752982456	1
175	174	255	1.2598	6.27411430010645	9.52196161103783	0.491048313870216	2.31048313870216	84	0.931378828433742	0.931378828433742	42.1848541266794	1
176	175	255	1.2427	6.19097641726308	9.60509949388121	0.57418619671359	3.2418619671359	85	-0.0653033927879831	0.0653033927879831	42.2501575194673	1
177	176	255	1.2461	6.20750675654188	9.58856915460241	0.557655857434792	3.17655857434792	86	0.479225430513621	0.479225430513621	42.729382949981	1
178	177	255	1.2383	6.16958421349051	9.62649169765377	0.595578400486154	3.65578400486154	87	0.64452882330164	0.64452882330164	43.3739117732826	1
179	178	255	1.2271	6.11513133116035	9.68094457998393	0.650031282816318	4.30031282816318	88	0.50353475298243	0.50353475298243	43.877446526265	1
180	179	255	1.2188	6.07477785586211	9.72129805528218	0.690384758114561	4.80384758114561	89	0.338231360194483	0.338231360194483	44.2156778864595	1
181	180	255	1.2139	6.05095471984266	9.74512119130162	0.71420789413401	5.1420789413401	90	-0.157678818169538	0.157678818169538	44.373356704629	1
182	181	255	1.2192	6.07672260165961	9.71935330948467	0.688440012317056	4.98440012317056	91	-0.449390687795376	0.449390687795376	44.8227473924244	1
183	182	255	1.2305	6.13166167043915	9.66441424070513	0.633500943537518	4.53500943537518	92	-0.0653033927880013	0.0653033927880013	44.8880507852124	1
184	183	255	1.2339	6.14819200971795	9.64788390142633	0.616970604258718	4.46970604258718	93	-0.0896127152568109	0.0896127152568109	44.9776635004692	1
185	184	255	1.2378	6.16715328124363	9.62892262990065	0.598009332733037	4.38009332733037	94	-1.80098901706193	1.80098901706193	46.7786525175312	1
186	185	255	1.2769	6.35725218294982	9.43882372819446	0.407910431026844	2.57910431026844	95	-1.41690172205454	1.41690172205454	48.1955542395857	1
187	186	255	1.3081	6.50894235515528	9.287133555989	0.25622025882139	1.1622025882139	96	-0.0409940703191736	0.0409940703191736	48.2365483099049	1
188	187	255	1.311	6.5230417621872	9.27303414895709	0.242120851789473	1.12120851789473	97	0.143756780443882	0.143756780443882	48.3803050903488	1
189	188	255	1.3101	6.51866608414281	9.27740982700148	0.246496529833861	1.26496529833861	98	0.221546612344101	0.221546612344101	48.6018517026929	1
190	189	255	1.3076	6.5065114229084	9.28956448823589	0.258651191068271	1.48651191068271	99	0.338231360194483	0.338231360194483	48.9400830628873	1
191	190	255	1.3027	6.48268828688895	9.31338762425533	0.282474327087719	1.82474327087719	100	-0.235468650069757	0.235468650069757	49.1755517129571	1
192	191	255	1.3096	6.51623515189593	9.27984075924836	0.248927462080744	1.58927462080744	101	-1.79612715256818	1.79612715256818	50.9716788655253	1
193	192	255	1.3486	6.70584786715274	9.09022804399154	0.0593147468239259	-0.206852531760741	102	-0.493147468239259	0.493147468239259	51.4648263337645	1
194	193	255	1.3608	6.76516261397667	9.03091329716761	0	-0.7	103	0.503534752982449	0.503534752982449	51.968361086747	1
195	194	255	1.3525	6.72480913867842	9.07126677246586	0.0403534752982448	-0.196465247017552	104	0.547291533426348	0.547291533426348	52.5156526201733	1
196	195	255	1.3433	6.68007998533579	9.11599592580849	0.0850826286408797	0.350826286408797	105	1.12099154369053	1.12099154369053	53.6366441638639	1
197	196	255	1.3223	6.57798083096673	9.21809508017755	0.187181783009933	1.47181783009933	106	1.88430426921159	1.88430426921159	55.5209484330755	1
198	197	255	1.2856	6.39955040404558	9.39652550709871	0.365612209931092	3.35612209931092	107	1.02375425381528	1.02375425381528	56.5447026868907	1
199	198	255	1.2666	6.30717497866405	9.48890093248023	0.45798763531262	4.3798763531262	108	0.907069505964897	0.907069505964897	57.4517721928556	1
200	199	255	1.25	6.22646802806756	9.56960788307672	0.538694585909109	5.28694585909109	109	0.172927967406464	0.172927967406464	57.6247001602621	1
201	200	255	1.2485	6.21917523132691	9.57690067981737	0.545987382649756	5.45987382649756	110	NA	NA	NA	1
921	91	255	1.0327	5.16998487357253	10.6260910375718	1.52662545104206	4.36625451042063	1	0.766075435645741	0.766075435645741	0.766075435645741	2
931	92	255	1.019	5.10337733000795	10.6926985811363	1.59323299460664	5.13232994606637	2	-0.138231360194466	0.138231360194466	0.904306795840206	2
941	93	255	1.0239	5.1272004660274	10.6688754451169	1.56940985858719	4.99409858587191	3	0.406297463107157	0.406297463107157	1.31060425894736	2
951	94	255	1.0176	5.09657071971668	10.6995051914276	1.60003960489791	5.40039604897907	4	-0.0896127152568278	0.0896127152568278	1.40021697420419	2
961	95	255	1.0215	5.11553199124236	10.6805439199019	1.58107833337222	5.31078333372224	5	0.197237289875309	0.197237289875309	1.5974542640795	2
971	96	255	1.0195	5.10580826225484	10.6902676488894	1.59080206235975	5.50802062359755	6	-0.0653033927879836	0.0653033927879836	1.66275765686748	2
981	97	255	1.0229	5.12233860153363	10.6737373096107	1.57427172308096	5.44271723080956	7	-0.498009332733049	0.498009332733049	2.16076698960053	2
991	98	255	1.0352	5.18213953480694	10.6139363763373	1.51447078980765	4.94470789807651	8	-0.872372898752915	0.872372898752915	3.03313988835345	2
1001	99	255	1.0552	5.27937682468223	10.5166990864621	1.41723349993236	4.0723349993236	9	-0.872372898752898	0.872372898752898	3.90551278710635	2
1011	100	255	1.0752	5.37661411455752	10.4194617965868	1.31999621005707	3.1999621005707	10	0.931378828433724	0.931378828433724	4.83689161554007	2
1021	101	255	1.0581	5.29347623171415	10.5025996794301	1.40313409290044	4.13134092900443	11	0.576462720388931	0.576462720388931	5.413354335929	2
1031	102	255	1.0483	5.24582995967525	10.550245951469	1.45078036493934	4.70780364939336	12	0.503534752982467	0.503534752982467	5.91688908891147	2
1041	103	255	1.04	5.20547648437701	10.5905994267673	1.49113384023758	5.21133840237582	13	-0.0215466123441193	0.0215466123441193	5.93843570125559	2
1051	104	255	1.0425	5.21763114561142	10.5784447655329	1.47897917900317	5.1897917900317	14	0.76607543564574	0.76607543564574	6.70451113690133	2
1061	105	255	1.0288	5.15102360204684	10.6450523090974	1.54558672256774	5.95586722567744	15	0.00276271012470897	0.00276271012470897	6.70727384702604	2
1071	106	255	1.0308	5.16074733103437	10.6353285801099	1.53586299358022	5.95862993580215	16	-0.395910178363986	0.395910178363986	7.10318402539002	2
1081	107	255	1.041	5.21033834887077	10.5857375622735	1.48627197574382	5.56271975743817	17	-1.44607290901712	1.44607290901712	8.54925693440714	2
1091	108	255	1.0728	5.36494563977248	10.4311302713718	1.3316646848421	4.11664684842105	18	-1.63082375978018	1.63082375978018	10.1800806941873	2
1101	109	255	1.1084	5.5380280157505	10.2580478953938	1.15858230886409	2.48582308864087	19	-0.468838145770449	0.468838145770449	10.6489188399578	2
1111	110	255	1.1201	5.59491183032755	10.2011640808167	1.10169849428704	2.01698494287042	20	0.28961271525681	0.28961271525681	10.9385315552146	2
1121	111	255	1.1162	5.57595055880186	10.2201253523424	1.12065976581272	2.30659765812723	21	0.216684747850365	0.216684747850365	11.1552163030649	2
1131	112	255	1.1138	5.56428208401683	10.2317938271275	1.13232824059776	2.5232824059776	22	0.197237289875291	0.197237289875291	11.3524535929402	2
1141	113	255	1.1118	5.5545583550293	10.241517556115	1.14205196958529	2.72051969585289	23	0.00276271012470897	0.00276271012470897	11.3552163030649	2
1151	114	255	1.1138	5.56428208401683	10.2317938271275	1.13232824059776	2.7232824059776	24	-0.371600855895176	0.371600855895176	11.7268171589601	2
1161	115	255	1.1235	5.61144216960635	10.1846337415379	1.08516815500824	2.35168155008242	25	0.192375425381537	0.192375425381537	11.9191925843417	2
1171	116	255	1.1216	5.60220462706819	10.1938712840761	1.0944056975464	2.54405697546396	26	0.0513813550623619	0.0513813550623619	11.970573939404	2
1181	117	255	1.1226	5.60706649156196	10.1890094195823	1.08954383305263	2.59543833052632	27	-0.15767881816952	0.15767881816952	12.1282527575735	2
1191	118	255	1.1279	5.63283437337891	10.1632415377654	1.06377595123568	2.4377595123568	28	0.0513813550623454	0.0513813550623454	12.1796341126359	2
1201	119	255	1.1289	5.63769623787267	10.1583796732716	1.05891408674191	2.48914086741915	29	0.0270720325935181	0.0270720325935181	12.2067061452294	2
1211	120	255	1.1304	5.64498903461332	10.151086876531	1.05162129000127	2.51621290001266	30	0.0319338970873262	0.0319338970873262	12.2386400423167	2
1221	121	255	1.1318	5.65179564490459	10.1442802662397	1.04481467971	2.54814679709999	31	0.527844075451276	0.527844075451276	12.766484117768	2
1231	122	255	1.123	5.60901123735946	10.1870646737848	1.08759908725513	3.07599087255127	32	-0.37646272038893	0.37646272038893	13.1429468381569	2
1241	123	255	1.1328	5.65665750939836	10.1394184017459	1.03995281521623	2.69952815216234	33	-0.327844075451276	0.327844075451276	13.4707909136082	2
1251	124	255	1.1416	5.69944191694348	10.0966339942008	0.997168407671106	2.37168407671106	34	-0.162540682663292	0.162540682663292	13.6333315962715	2
1261	125	255	1.147	5.72569598520981	10.0703799259345	0.970914339404777	2.20914339404777	35	-0.113922037725638	0.113922037725638	13.7472536339971	2
1271	126	255	1.1514	5.74708818898238	10.0489877221619	0.949522135632213	2.09522135632213	36	0.60077204285774	0.60077204285774	14.3480256768549	2
1281	127	255	1.1411	5.6970109846966	10.0990649264477	0.999599339917987	2.69599339917987	37	1.04806357628409	1.04806357628409	15.396089253139	2
1291	128	255	1.1216	5.60220462706819	10.1938712840761	1.0944056975464	3.74405697546396	38	1.02861611830903	1.02861611830903	16.424705371448	2
1301	129	255	1.1025	5.50934301523729	10.286732895907	1.1872673093773	4.77267309377299	39	0.620219500832794	0.620219500832794	17.0449248722808	2
1311	130	255	1.0918	5.45732106515401	10.3387548459903	1.23928925946058	5.39289259460579	40	0.338231360194466	0.338231360194466	17.3831562324753	2
1321	131	255	1.0869	5.43349792913456	10.3625779820097	1.26311239548003	5.73112395480025	41	0.00276271012470808	0.00276271012470808	17.3859189426	2
1331	132	255	1.0889	5.44322165812209	10.3528542530222	1.2533886664925	5.73388666492496	42	-0.279225430513638	0.279225430513638	17.6651443731136	2
1341	133	255	1.0967	5.48114420117346	10.3149317099708	1.21546612344113	5.45466123441132	43	-0.682760183496088	0.682760183496088	18.3479045566097	2
1351	134	255	1.1128	5.55942021952307	10.2366556916212	1.13719010509152	4.77190105091523	44	-1.0376762915409	1.0376762915409	19.3855808481506	2
1361	135	255	1.1362	5.67318784867716	10.1228880624671	1.02342247593743	3.73422475937434	45	-0.376462720388913	0.376462720388913	19.7620435685395	2
1371	136	255	1.146	5.72083412071605	10.0752417904282	0.975776203898542	3.35776203898542	46	0.0756906775311554	0.0756906775311554	19.8377342460707	2
1381	137	255	1.1465	5.72326505296293	10.0728108581814	0.973345271651658	3.43345271651658	47	-0.162540682663257	0.162540682663257	20.0002749287339	2
1391	138	255	1.1519	5.74951912122926	10.046556789915	0.947091203385332	3.27091203385332	48	-0.181988140638347	0.181988140638347	20.1822630693723	2
1401	139	255	1.1577	5.77771793529309	10.0183579758512	0.918892389321497	3.08892389321497	49	0.454916108044793	0.454916108044793	20.6371791774171	2
1411	140	255	1.1504	5.74222632448861	10.0538495866557	0.954384000125977	3.54384000125977	50	0.00762457461846378	0.00762457461846378	20.6448037520355	2
1421	141	255	1.1523	5.75146386702677	10.0446120441175	0.945146457587823	3.55146457587823	51	-0.235468650069739	0.235468650069739	20.8802724021053	2
1431	142	255	1.1592	5.78501073203374	10.0110651791105	0.911599592580849	3.31599592580849	52	-0.206297463107158	0.206297463107158	21.0865698652124	2
1441	143	255	1.1655	5.81564047834446	9.98043543279983	0.880969846270133	3.10969846270133	53	-0.259777972538584	0.259777972538584	21.346347837751	2
1451	144	255	1.1729	5.85161827559831	9.94445763554597	0.844992049016275	2.84992049016275	54	-0.109060173231883	0.109060173231883	21.4554080109829	2
1461	145	255	1.1772	5.8725242929215	9.92355161822278	0.824086031693087	2.74086031693087	55	0.0270720325935359	0.0270720325935359	21.4824800435764	2
1471	146	255	1.1787	5.87981708966215	9.91625882148213	0.81679323495244	2.7679323495244	56	-0.162540682663275	0.162540682663275	21.6450207262397	2
1481	147	255	1.1841	5.90607115792848	9.89000475321581	0.790539166686113	2.60539166686113	57	0.435468650069739	0.435468650069739	22.0804893763094	2
1491	148	255	1.1772	5.8725242929215	9.92355161822278	0.824086031693087	3.04086031693087	58	0.240994070319192	0.240994070319192	22.3214834466286	2
1501	149	255	1.1743	5.85842488588958	9.9376510252547	0.838185438725006	3.28185438725006	59	0.430606785575984	0.430606785575984	22.7520902322046	2
1511	150	255	1.1675	5.82536420733198	9.9707117038123	0.871246117282604	3.71246117282604	60	0.1	0.1	22.8520902322046	2
1521	151	255	1.1675	5.82536420733198	9.9707117038123	0.871246117282604	3.81246117282604	61	-0.823754253815261	0.823754253815261	23.6758444860199	2
1531	152	255	1.1865	5.91773963271351	9.87833627843077	0.778870691901078	2.98870691901078	62	-1.9176737649123	1.9176737649123	25.5935182509322	2
1541	153	255	1.228	6.11950700920474	9.67656890193954	0.577103315409849	1.07103315409849	63	-0.186850005132102	0.186850005132102	25.7803682560643	2
1551	154	255	1.2339	6.14819200971795	9.64788390142633	0.548418314896638	0.884183148966384	64	0.1	0.1	25.8803682560643	2
1561	155	255	1.2339	6.14819200971795	9.64788390142633	0.548418314896638	0.984183148966384	65	0.527844075451276	0.527844075451276	26.4082123315155	2
1571	156	255	1.2251	6.10540760217282	9.69066830897146	0.591202722441766	1.51202722441766	66	0.386850005132102	0.386850005132102	26.7950623366476	2
1581	157	255	1.2192	6.07672260165961	9.71935330948467	0.619887722954976	1.89887722954976	67	-0.113922037725638	0.113922037725638	26.9089843743733	2
1591	158	255	1.2236	6.09811480543218	9.69796110571211	0.598495519182412	1.78495519182412	68	0.124309322468845	0.124309322468845	27.0332936968421	2
1601	159	255	1.2231	6.09568387318529	9.70039203795899	0.600926451429297	1.90926451429297	69	0.333369495700693	0.333369495700693	27.3666631925428	2
1611	160	255	1.2183	6.07234692361522	9.72372898752906	0.624263400999366	2.24263400999366	70	0.270165257281738	0.270165257281738	27.6368284498246	2
1621	161	255	1.2148	6.05533039788705	9.74074551325723	0.64127992672754	2.5127992672754	71	0.100000000000001	0.100000000000001	27.7368284498246	2
1631	162	255	1.2148	6.05533039788705	9.74074551325723	0.64127992672754	2.6127992672754	72	0.11944745797509	0.11944745797509	27.8562759077997	2
1641	163	255	1.2144	6.05338565208954	9.74269025905474	0.643224672525049	2.73224672525049	73	0.14861864493762	0.14861864493762	28.0048945527373	2
1651	164	255	1.2134	6.04852378759578	9.74755212354851	0.648086537018811	2.88086537018811	74	0.338231360194482	0.338231360194482	28.3431259129318	2
1661	165	255	1.2085	6.02470065157633	9.77137525956795	0.671909673038259	3.21909673038259	75	0.172927967406464	0.172927967406464	28.5160538803382	2
1671	166	255	1.207	6.01740785483568	9.7786680563086	0.679202469778906	3.39202469778906	76	-0.639003403052223	0.639003403052223	29.1550572833904	2
1681	167	255	1.2222	6.0913081951409	9.70476771600338	0.605302129473683	2.75302129473683	77	-0.184419072885225	0.184419072885225	29.3394763562757	2
1691	168	255	0.12744	0.768733421947248	15.027342489197	5.92787690266734	2.56860222185161	78	-0.184419072885225	0.184419072885225	29.5238954291609	2
1701	169	255	1.2339	6.14819200971795	9.64788390142633	0.548418314896638	2.38418314896638	79	-0.0409940703191558	0.0409940703191558	29.56488949948	2
1711	170	255	1.2368	6.16229141674987	9.63378449439442	0.534318907864723	2.34318907864723	80	0.1	0.1	29.66488949948	2
1721	171	255	1.2368	6.16229141674987	9.63378449439442	0.534318907864723	2.44318907864723	81	-0.303534752982467	0.303534752982467	29.9684242524625	2
1731	172	255	1.2451	6.20264489204811	9.59343101909617	0.493965432566476	2.13965432566476	82	0.00276271012470852	0.00276271012470852	29.9711869625872	2
1741	173	255	1.2471	6.21236862103564	9.58370729010864	0.484241703578947	2.14241703578947	83	0.148618644937655	0.148618644937655	30.1198056075249	2
1751	174	255	1.2461	6.20750675654188	9.58856915460241	0.489103568072712	2.29103568072712	84	0.503534752982449	0.503534752982449	30.6233403605073	2
1761	175	255	1.2378	6.16715328124363	9.62892262990065	0.529457043370957	2.79457043370957	85	0.430606785575984	0.430606785575984	31.0539471460833	2
1771	176	255	1.231	6.13409260268603	9.66198330845825	0.562517721928556	3.22517721928556	86	0.197237289875292	0.197237289875292	31.2511844359586	2
1781	177	255	1.229	6.1243688736985	9.67170703744578	0.572241450916085	3.42241450916085	87	0.172927967406482	0.172927967406482	31.4241124033651	2
1791	178	255	1.2275	6.11707607695786	9.67899983418643	0.579534247656733	3.59534247656733	88	0.406297463107157	0.406297463107157	31.8304098664722	2
1801	179	255	1.2212	6.08644633064714	9.70962958049714	0.610163993967449	4.00163993967449	89	0.0999999999999996	0.0999999999999996	31.9304098664722	2
1811	180	255	1.2212	6.08644633064714	9.70962958049714	0.610163993967449	4.10163993967449	90	-0.0896127152568287	0.0896127152568287	32.0200225817291	2
1821	181	255	1.2251	6.10540760217282	9.69066830897146	0.591202722441766	4.01202722441766	91	-0.0409940703191731	0.0409940703191731	32.0610166520482	2
1831	182	255	1.228	6.11950700920474	9.67656890193954	0.577103315409849	3.97103315409849	92	0.0999999999999996	0.0999999999999996	32.1610166520482	2
1841	183	255	1.228	6.11950700920474	9.67656890193954	0.577103315409849	4.07103315409849	93	0.0513813550623627	0.0513813550623627	32.2123980071106	2
1851	184	255	1.229	6.1243688736985	9.67170703744578	0.572241450916085	4.12241450916085	94	-1.0376762915409	1.0376762915409	33.2500742986515	2
1861	185	255	1.2524	6.23813650285259	9.55793940829169	0.458473821761995	3.08473821761995	95	-1.72806104965547	1.72806104965547	34.978135348307	2
1871	186	255	1.29	6.42094260781814	9.37513330332614	0.275667716796448	1.35667716796448	96	-0.566075435645741	0.566075435645741	35.5442107839527	2
1881	187	255	1.3037	6.48755015138271	9.30852575976157	0.209060173231874	0.790601732318742	97	-0.376462720388913	0.376462720388913	35.9206735043416	2
1891	188	255	1.3135	6.53519642342161	9.26087948772268	0.161413901192983	0.414139011929829	98	0.0756906775311726	0.0756906775311726	35.9963641818728	2
1901	189	255	1.314	6.53762735566849	9.25844855547579	0.1589829689461	0.489829689461002	99	-0.0653033927879833	0.0653033927879833	36.0616675746608	2
1911	190	255	1.3174	6.55415769494729	9.241918216197	0.142452629667302	0.424526296673019	100	-0.0409940703191736	0.0409940703191736	36.10266164498	2
1921	191	255	1.3203	6.56825710197921	9.22781880916508	0.128353222635385	0.383532226353845	101	-0.279225430513657	0.279225430513657	36.3818870754936	2
1931	192	255	1.3281	6.60617964503057	9.18989626611371	0.0904306795840188	0.104306795840188	102	-0.138231360194448	0.138231360194448	36.5201184356881	2
1941	193	255	1.333	6.63000278105002	9.16607313009427	0.0666075435645741	-0.0339245643542591	103	-0.37646272038893	0.37646272038893	36.896581156077	2
1951	194	255	1.3428	6.67764905308891	9.11842685805538	0.0189612715256811	-0.410387284743189	104	-0.0896127152568106	0.0896127152568106	36.9861938713338	2
1961	195	255	1.3467	6.69661032461459	9.09946558652969	0	-0.5	105	0.882760183496087	0.882760183496087	37.8689540548299	2
1971	196	255	1.3306	6.61833430626498	9.1777416048793	0.0782760183496087	0.382760183496087	106	1.52452629667302	1.52452629667302	39.3934803515029	2
1981	197	255	1.3013	6.47588167659768	9.32019423454661	0.220728648016911	1.90728648016911	107	1.21822883356584	1.21822883356584	40.6117091850687	2
1991	198	255	1.2783	6.3640587932411	9.43201711790319	0.332551531373495	3.12551531373495	108	0.931378828433707	0.931378828433707	41.5430880135025	2
2001	199	255	1.2612	6.28092091039772	9.51515500074656	0.415689414216866	4.05689414216866	109	0.1437567804439	0.1437567804439	41.6868447939464	2
2011	200	255	1.2603	6.27654523235333	9.51953067879095	0.420065092261256	4.20065092261256	110	NA	NA	NA	2
922	91	255	1.0767	5.38390691129817	10.4121689998461	1.31756527781019	2.27565277810186	1	0.338231360194483	0.338231360194483	0.338231360194483	3
932	92	255	1.0718	5.36008377527872	10.4359921358656	1.34138841382963	2.61388413829634	2	0.172927967406464	0.172927967406464	0.511159327600947	3
942	93	255	1.0703	5.35279097853807	10.4432849326062	1.34868121057028	2.7868121057028	3	-0.138231360194465	0.138231360194465	0.649390687795413	3
952	94	255	1.0752	5.37661411455752	10.4194617965868	1.32485807455083	2.64858074550834	4	-0.206297463107175	0.206297463107175	0.855688150902587	3
962	95	255	1.0815	5.40724386086824	10.388832050276	1.29422832824012	2.44228328240116	5	-0.303534752982466	0.303534752982466	1.15922290388505	3
972	96	255	1.0898	5.44759733616648	10.3484785749778	1.25387485294187	2.1387485294187	6	0.051381355062381	0.051381355062381	1.21060425894743	3
982	97	255	1.0908	5.45245920066025	10.343616710484	1.24901298844811	2.19012988448108	7	-0.0896127152568282	0.0896127152568282	1.30021697420426	3
992	98	255	1.0947	5.47142047218593	10.3246554389584	1.23005171692242	2.10051716922425	8	-0.0653033927879831	0.0653033927879831	1.36552036699225	3
1002	99	255	1.0981	5.48795081146473	10.3081250996796	1.21352137764363	2.03521377643627	9	0.0270720325935359	0.0270720325935359	1.39259239958578	3
1012	100	255	1.0996	5.49524360820537	10.3008323029389	1.20622858090298	2.0622858090298	10	-0.113922037725656	0.113922037725656	1.50651443731144	3
1022	101	255	1.104	5.51663581197794	10.2794400991663	1.18483637713041	1.94836377130415	11	0.289612715256811	0.289612715256811	1.79612715256825	3
1032	102	255	1.1001	5.49767454045226	10.298401370692	1.2037976486561	2.23797648656096	12	0.197237289875309	0.197237289875309	1.99336444244356	3
1042	103	255	1.0981	5.48795081146473	10.3081250996796	1.21352137764363	2.43521377643627	13	0.785522893620778	0.785522893620778	2.77888733606434	3
1052	104	255	1.084	5.41939852210265	10.3766773890416	1.2820736670057	3.22073667005705	14	0.576462720388929	0.576462720388929	3.35535005645326	3
1062	105	255	1.0742	5.37175225006375	10.4243236610805	1.3297199390446	3.79719939044597	15	0.552153397920121	0.552153397920121	3.90750345437339	3
1072	106	255	1.0649	5.32653691027174	10.4695390008725	1.37493527883661	4.3493527883661	16	0.0270720325935176	0.0270720325935176	3.9345754869669	3
1082	107	255	1.0664	5.33382970701239	10.4622462041319	1.36764248209596	4.37642482095961	17	-0.376462720388912	0.376462720388912	4.31103820735582	3
1092	108	255	1.0762	5.38147597905128	10.414599932093	1.31999621005707	3.9999621005707	18	-0.799444931346452	0.799444931346452	5.11048313870227	3
1102	109	255	1.0947	5.47142047218593	10.3246554389584	1.23005171692242	3.20051716922425	19	-0.828616118309015	0.828616118309015	5.93909925701128	3
1112	110	255	1.1138	5.56428208401683	10.2317938271275	1.13719010509152	2.37190105091523	20	-0.254916108044812	0.254916108044812	6.19401536505609	3
1122	111	255	1.1211	5.59977369482131	10.196302216323	1.10169849428704	2.11698494287042	21	-0.0653033927880005	0.0653033927880005	6.2593187578441	3
1132	112	255	1.1245	5.61630403410011	10.1797718770442	1.08516815500824	2.05168155008242	22	-0.162540682663275	0.162540682663275	6.42185944050737	3
1142	113	255	1.1299	5.64255810236644	10.1535178087778	1.05891408674191	1.88914086741915	23	-0.138231360194483	0.138231360194483	6.56009080070185	3
1152	114	255	1.1348	5.66638123838589	10.1296946727584	1.03509095072247	1.75090950722466	24	0.221546612344119	0.221546612344119	6.78163741304597	3
1162	115	255	1.1323	5.65422657715147	10.1418493339928	1.04724561195688	1.97245611956878	25	-0.352153397920085	0.352153397920085	7.13379081096606	3
1172	116	255	1.1416	5.69944191694348	10.0966339942008	1.00203027216487	1.6203027216487	26	0.0756906775311716	0.0756906775311716	7.20948148849723	3
1182	117	255	1.1421	5.70187284919037	10.0942030619539	0.999599339917987	1.69599339917987	27	0.172927967406464	0.172927967406464	7.38240945590369	3
1192	118	255	1.1406	5.69458005244972	10.1014958586946	1.00689213665863	1.86892136658633	28	-0.0653033927880009	0.0653033927880009	7.44771284869169	3
1202	119	255	1.144	5.71111039172852	10.0849655194158	0.990361797379833	1.80361797379833	29	-0.235468650069757	0.235468650069757	7.68318149876145	3
1212	120	255	1.1509	5.74465725673549	10.0514186544088	0.956814932372858	1.56814932372858	30	0.172927967406482	0.172927967406482	7.85610946616793	3
1222	121	255	1.1494	5.73736445999485	10.0587114511494	0.964107729113506	1.74107729113506	31	0.00276271012470852	0.00276271012470852	7.85887217629264	3
1232	122	255	1.1514	5.74708818898238	10.0489877221619	0.954384000125977	1.74384000125977	32	0.313922037725638	0.313922037725638	8.17279421401828	3
1242	123	255	1.147	5.72569598520981	10.0703799259345	0.97577620389854	2.0577620389854	33	0.148618644937655	0.148618644937655	8.32141285895593	3
1252	124	255	1.146	5.72083412071605	10.0752417904282	0.980638068392306	2.20638068392306	34	-0.0409940703191736	0.0409940703191736	8.36240692927511	3
1262	125	255	1.1489	5.73493352774797	10.0611423833963	0.966538661360389	2.16538661360389	35	0.148618644937655	0.148618644937655	8.51102557421276	3
1272	126	255	1.1479	5.7300716632542	10.0660042478901	0.971400525854154	2.31400525854154	36	0.265303392787983	0.265303392787983	8.77632896700075	3
1282	127	255	1.1445	5.7135413239754	10.0825345871689	0.987930865132952	2.57930865132952	37	0.0270720325935359	0.0270720325935359	8.80340099959428	3
1292	128	255	1.146	5.72083412071605	10.0752417904282	0.980638068392306	2.60638068392306	38	0.552153397920085	0.552153397920085	9.35555439751437	3
1302	129	255	1.1367	5.67561878092404	10.1204571302202	1.02585340818431	3.15853408184315	39	0.834141538558449	0.834141538558449	10.1896959360728	3
1312	130	255	1.1216	5.60220462706819	10.1938712840761	1.09926756204016	3.99267562040159	40	0.0513813550623636	0.0513813550623636	10.2410772911352	3
1322	131	255	1.1226	5.60706649156196	10.1890094195823	1.0944056975464	4.04405697546396	41	-0.206297463107175	0.206297463107175	10.4473747542424	3
1332	132	255	1.1289	5.63769623787267	10.1583796732716	1.06377595123568	3.83775951235678	42	-0.444528823301622	0.444528823301622	10.891903577544	3
1342	133	255	1.1401	5.69214912020284	10.1039267909414	1.00932306890552	3.39323068905516	43	-0.376462720388931	0.376462720388931	11.2683662979329	3
1352	134	255	1.1499	5.73979539224173	10.0562805189026	0.961676796866623	3.01676796866623	44	-0.37646272038893	0.37646272038893	11.6448290183218	3
1362	135	255	1.1597	5.78744166428062	10.0086342468637	0.91403052482773	2.6403052482773	45	-0.444528823301622	0.444528823301622	12.0893578416235	3
1372	136	255	1.1709	5.84189454661078	9.9541813645335	0.859577642497568	2.19577642497568	46	-0.517456790708086	0.517456790708086	12.6068146323315	3
1382	137	255	1.1836	5.90364022568159	9.89243568546269	0.797831963426759	1.67831963426759	47	0.362540682663292	0.362540682663292	12.9693553149948	3
1392	138	255	1.1782	5.87738615741527	9.91868975372902	0.824086031693088	2.04086031693088	48	0.100000000000001	0.100000000000001	13.0693553149948	3
1402	139	255	1.1782	5.87738615741527	9.91868975372902	0.824086031693088	2.14086031693089	49	0.0270720325935176	0.0270720325935176	13.0964273475884	3
1412	140	255	1.1797	5.88467895415591	9.91139695698837	0.81679323495244	2.1679323495244	50	-0.279225430513639	0.279225430513639	13.375652778102	3
1422	141	255	1.1875	5.92260149720728	9.87347441393701	0.778870691901076	1.88870691901076	51	-0.254916108044811	0.254916108044811	13.6305688861468	3
1432	142	255	1.1948	5.95809310801176	9.83798280313253	0.743379081096595	1.63379081096595	52	0.192375425381518	0.192375425381518	13.8229443115283	3
1442	143	255	1.1929	5.9488555654736	9.84722034567068	0.752616623634747	1.82616623634747	53	0.0562432195561358	0.0562432195561358	13.8791875310845	3
1452	144	255	1.1938	5.95323124351799	9.84284466762629	0.748240945590361	1.88240945590361	54	0.0513813550623454	0.0513813550623454	13.9305688861468	3
1462	145	255	1.1948	5.95809310801176	9.83798280313253	0.743379081096595	1.93379081096595	55	0.289612715256828	0.289612715256828	14.2201816014036	3
1472	146	255	1.1909	5.93913183648608	9.85694407465821	0.762340352622278	2.22340352622278	56	-0.0215466123441188	0.0215466123441188	14.2417282137478	3
1482	147	255	1.1934	5.95128649772049	9.8447894134238	0.750185691387866	2.20185691387866	57	0.289612715256828	0.289612715256828	14.5313409290046	3
1492	148	255	1.1895	5.9323252261948	9.86375068494948	0.769146962913549	2.49146962913549	58	0.338231360194448	0.338231360194448	14.869572289199	3
1502	149	255	1.1846	5.90850209017536	9.88757382096892	0.792970098932994	2.82970098932994	59	0.221546612344119	0.221546612344119	15.0911189015431	3
1512	150	255	1.1821	5.89634742894095	9.89972848220334	0.805124760167406	3.05124760167406	60	0.0513813550623454	0.0513813550623454	15.1425002566055	3
1522	151	255	1.1831	5.90120929343471	9.89486661770957	0.80026289567364	3.1026289567364	61	-1.94198308738111	1.94198308738111	17.0844833439866	3
1532	152	255	1.2251	6.10540760217282	9.69066830897146	0.59606458693553	1.1606458693553	62	-0.230606785575967	0.230606785575967	17.3150901295626	3
1542	153	255	1.2319	6.13846828073042	9.65760763041386	0.563003908377933	0.93003908377933	63	0.0270720325935181	0.0270720325935181	17.3421621621561	3
1552	154	255	1.2334	6.14576107747107	9.65031483367322	0.555711111637285	0.957111116372848	64	-0.0896127152568105	0.0896127152568105	17.4317748774129	3
1562	155	255	1.2373	6.16472234899675	9.63135356214753	0.536749840111604	0.867498401116037	65	0.192375425381519	0.192375425381519	17.6241503027944	3
1572	156	255	1.2354	6.1554848064586	9.64059110468569	0.545987382649756	1.05987382649756	66	0.172927967406464	0.172927967406464	17.7970782702009	3
1582	157	255	1.2339	6.14819200971795	9.64788390142633	0.553280179390402	1.23280179390402	67	-0.37646272038893	0.37646272038893	18.1735409905898	3
1592	158	255	1.2437	6.19583828175684	9.60023762938744	0.505633907351509	0.856339073515091	68	-0.016684747850329	0.016684747850329	18.1902257384401	3
1602	159	255	1.2461	6.20750675654188	9.58856915460241	0.493965432566476	0.839654325664762	69	0.00762457461846333	0.00762457461846333	18.1978503130586	3
1612	160	255	1.248	6.21674429908003	9.57933161206425	0.484727890028323	0.847278900283225	70	0.00276271012470852	0.00276271012470852	18.2006130231833	3
1622	161	255	1.25	6.22646802806756	9.56960788307672	0.475004161040793	0.850041610407933	71	0.0513813550623632	0.0513813550623632	18.2519943782457	3
1632	162	255	1.251	6.23132989256132	9.56474601858296	0.47014229654703	0.901422965470297	72	0.289612715256811	0.289612715256811	18.5416070935025	3
1642	163	255	1.2471	6.21236862103564	9.58370729010864	0.489103568072711	1.19103568072711	73	0.197237289875292	0.197237289875292	18.7388443833778	3
1652	164	255	1.2451	6.20264489204811	9.59343101909617	0.49882729706024	1.3882729706024	74	0.0756906775311721	0.0756906775311721	18.8145350609089	3
1662	165	255	1.2456	6.205075824295	9.59100008684929	0.496396364813357	1.46396364813357	75	-0.0896127152568105	0.0896127152568105	18.9041477761658	3
1672	166	255	1.2495	6.22403709582068	9.57203881532361	0.477435093287676	1.37435093287676	76	0.0513813550623632	0.0513813550623632	18.9555291312281	3
1682	167	255	1.2505	6.22889896031444	9.56717695082984	0.472573228793912	1.42573228793912	77	-0.016684747850364	0.016684747850364	18.9722138790785	3
1692	168	255	1.2529	6.24056743509948	9.55550847604481	0.460904754008876	1.40904754008876	78	0.289612715256828	0.289612715256828	19.2618265943353	3
1702	169	255	1.249	6.22160616357379	9.57446974757049	0.479866025534559	1.69866025534559	79	0.1	0.1	19.3618265943353	3
1712	170	255	1.249	6.22160616357379	9.57446974757049	0.479866025534559	1.79866025534559	80	0.16806610291271	0.16806610291271	19.529892697248	3
1722	171	255	1.2476	6.21479955328252	9.58127635786176	0.48667263582583	1.9667263582583	81	-0.157678818169538	0.157678818169538	19.6875715154176	3
1732	172	255	1.2529	6.24056743509948	9.55550847604481	0.460904754008876	1.80904754008876	82	0.192375425381537	0.192375425381537	19.8799469407991	3
1742	173	255	1.251	6.23132989256132	9.56474601858296	0.47014229654703	2.0014229654703	83	0.313922037725638	0.313922037725638	20.1938689785247	3
1752	174	255	1.2466	6.20993768878876	9.58613822235552	0.491534500319593	2.31534500319593	84	0.00762457461846333	0.00762457461846333	20.2014935531432	3
1762	175	255	1.2485	6.21917523132691	9.57690067981737	0.48229695778144	2.3229695778144	85	-0.021546612344101	0.021546612344101	20.2230401654873	3
1772	176	255	1.251	6.23132989256132	9.56474601858296	0.47014229654703	2.3014229654703	86	0.0513813550623627	0.0513813550623627	20.2744215205497	3
1782	177	255	1.252	6.23619175705509	9.5598841540892	0.465280432053266	2.35280432053266	87	-0.303534752982466	0.303534752982466	20.5779562735321	3
1792	178	255	1.2603	6.27654523235333	9.51953067879095	0.424926956755019	2.04926956755019	88	-0.133369495700692	0.133369495700692	20.7113257692328	3
1802	179	255	1.2651	6.2998821819234	9.49619372922088	0.40159000718495	1.9159000718495	89	0.527844075451276	0.527844075451276	21.2391698446841	3
1812	180	255	1.2563	6.25709777437828	9.53897813676601	0.444374414730078	2.44374414730078	90	-0.235468650069757	0.235468650069757	21.4746384947539	3
1822	181	255	1.2632	6.29064463938525	9.50543127175903	0.410827549723102	2.20827549723102	91	-0.872372898752898	0.872372898752898	22.3470113935068	3
1832	182	255	1.2832	6.38788192926054	9.40819398188374	0.313590259847812	1.33590259847812	92	-0.352153397920103	0.352153397920103	22.6991647914269	3
1842	183	255	1.2925	6.43309726905255	9.36297864209173	0.268374920055802	0.983749200558019	93	-0.303534752982466	0.303534752982466	23.0026995444093	3
1852	184	255	1.3008	6.4734507443508	9.32262516679349	0.228021444757555	0.680214447575552	94	0.00762457461848109	0.00762457461848109	23.0103241190278	3
1862	185	255	1.3027	6.48268828688895	9.31338762425533	0.218783902219403	0.687839022194034	95	0.0513813550623452	0.0513813550623452	23.0617054740901	3
1872	186	255	1.3037	6.48755015138271	9.30852575976157	0.213922037725638	0.739220377256379	96	-0.138231360194447	0.138231360194447	23.1999368342846	3
1882	187	255	1.3086	6.51137328740216	9.28470262374212	0.190098901706193	0.600989017061931	97	0.1	0.1	23.2999368342846	3
1892	188	255	1.3086	6.51137328740216	9.28470262374212	0.190098901706193	0.700989017061932	98	0.0756906775311726	0.0756906775311726	23.3756275118158	3
1902	189	255	1.3091	6.51380421964904	9.28227169149524	0.18766796945931	0.776679694593104	99	-0.230606785575984	0.230606785575984	23.6062342973918	3
1912	190	255	1.3159	6.54686489820664	9.24921101293764	0.154607290901712	0.54607290901712	100	0.192375425381519	0.192375425381519	23.7986097227733	3
1922	191	255	1.314	6.53762735566849	9.25844855547579	0.163844833439864	0.738448334398639	101	-0.15767881816952	0.15767881816952	23.9562885409428	3
1932	192	255	1.3193	6.56339523748544	9.23268067365884	0.138076951622912	0.580769516229119	102	0.192375425381537	0.192375425381537	24.1486639663243	3
1942	193	255	1.3174	6.55415769494729	9.241918216197	0.147314494161066	0.773144941610656	103	-0.016684747850364	0.016684747850364	24.1653487141747	3
1952	194	255	1.3198	6.56582616973232	9.23024974141196	0.135646019376029	0.756460193760292	104	-0.0458559348129285	0.0458559348129285	24.2112046489876	3
1962	195	255	1.3228	6.58041176321362	9.21566414793067	0.121060425894736	0.710604258947363	105	0.0319338970872904	0.0319338970872904	24.2431385460749	3
1972	196	255	1.3242	6.58721837350489	9.2088575376394	0.114253815603465	0.742538156034654	106	-0.37646272038893	0.37646272038893	24.6196012664638	3
1982	197	255	1.334	6.63486464554378	9.1612112656005	0.0666075435645723	0.366075435645723	107	-0.303534752982448	0.303534752982448	24.9231360194463	3
1992	198	255	1.3423	6.67521812084203	9.12085779030226	0.0262540682663275	0.0625406826632748	108	-0.162540682663275	0.162540682663275	25.0856767021096	3
2002	199	255	1.3477	6.70147218910835	9.09460372203593	0	-0.1	109	0.172927967406464	0.172927967406464	25.258604669516	3
2012	200	255	1.3462	6.69417939236771	9.10189651877658	0.00729279674064642	0.0729279674064642	110	NA	NA	NA	3
