# Supplementary material for: Assessment of crusting effects on interrill erosion by laser scanning
Source: PeerJ. 2020 Jan 31;8:e8487. doi: 10.7717/peerj.8487 (PMC6996510; doi:10.7717/peerj.8487)
Supplement: Data S1 — Each has two transects and four subplots. [file peerj-08-8487-s001.zip › raw data for uploading/cs6transectbright.txt]

x	y	z	cal	h	h2	h0mm	code	deltah	absh	cumsumh	number
312	311	255	1.2593	6.27168336785957	9.52439254328471	0.149259239958571	1.49259239958571	1	-1.12099154369055	1.12099154369055	1.12099154369055	1
313	312	255	1.2803	6.37378252222862	9.42229338891566	0.0471600855895158	0.371600855895158	2	0.40077204285774	0.40077204285774	1.52176358654829	1
314	313	255	1.27	6.32370531794285	9.47237059320143	0.0972372898752898	0.772372898752898	3	-0.221546612344101	0.221546612344101	1.74331019889239	1
315	314	255	1.2725	6.33585997917726	9.46021593196702	0.0850826286408797	0.550826286408797	4	-0.1	0.1	1.84331019889239	1
316	315	255	1.2725	6.33585997917726	9.46021593196702	0.0850826286408797	0.450826286408797	5	0.0458559348129463	0.0458559348129463	1.88916613370534	1
317	316	255	1.2695	6.32127438569597	9.47480152544832	0.0996682221221743	0.496682221221743	6	0.206297463107157	0.206297463107157	2.0954635968125	1
318	317	255	1.2632	6.29064463938525	9.50543127175903	0.13029796843289	0.7029796843289	7	0.0653033927879831	0.0653033927879831	2.16076698960048	1
319	318	255	1.2598	6.27411430010645	9.52196161103783	0.146828307711688	0.768283077116883	8	0.473700010264222	0.473700010264222	2.6344669998647	1
320	319	255	1.248	6.21674429908003	9.57933161206425	0.204198308738111	1.24198308738111	9	-0.955688150902569	0.955688150902569	3.59015515076727	1
321	320	255	1.2656	6.30231311417029	9.493762796974	0.118629493647854	0.286294936478536	10	-0.221546612344101	0.221546612344101	3.81170176311137	1
322	321	255	1.2681	6.3144677754047	9.48160813573959	0.106474832413443	0.0647483241344346	11	-0.192375425381537	0.192375425381537	4.00407718849291	1
323	322	255	1.27	6.32370531794285	9.47237059320143	0.0972372898752898	-0.127627101247102	12	-1.0723728987529	1.0723728987529	5.07645008724581	1
324	323	255	1.29	6.42094260781814	9.37513330332614	0	-1.2	13	-0.00762457461846333	0.00762457461846333	5.08407466186427	1
325	324	255	1.2881	6.41170506527999	9.3843708458643	0.00923754253815368	-1.20762457461846	14	0.468838145770449	0.468838145770449	5.55291280763472	1
326	325	255	1.2764	6.35482125070294	9.44125466044134	0.0661213571151986	-0.738786428848014	15	-0.0270720325935356	0.0270720325935356	5.57998484022826	1
327	326	255	1.2749	6.3475284539623	9.44854745718199	0.073414153855845	-0.76585846144155	16	0.206297463107157	0.206297463107157	5.78628230333541	1
328	327	255	1.2686	6.31689870765158	9.4791772034927	0.104043900166561	-0.559560998334393	17	0.259777972538566	0.259777972538566	6.04606027587398	1
329	328	255	1.2612	6.28092091039772	9.51515500074656	0.140021697420417	-0.299783025795826	18	-0.552153397920085	0.552153397920085	6.59821367379406	1
330	329	255	1.2705	6.32613625018973	9.46993966095455	0.0948063576284088	-0.851936423715912	19	1.15922290388502	1.15922290388502	7.75743657767908	1
331	330	255	1.2446	6.20021395980123	9.59586195134305	0.220728648016911	0.307286480169106	20	0.609832216089623	0.609832216089623	8.36726879376871	1
332	331	255	1.23	6.12923073819227	9.66684517295202	0.291711869625873	0.917118696258729	21	0.658450861027278	0.658450861027278	9.02571965479598	1
333	332	255	1.2144	6.05338565208954	9.74269025905474	0.367556955728601	1.57556955728601	22	0.211159327600912	0.211159327600912	9.23687898239689	1
334	333	255	1.208	6.02226971932945	9.77380619181483	0.398672888488692	1.78672888488692	23	0.230606785575984	0.230606785575984	9.46748576797288	1
335	334	255	1.2012	5.98920904077185	9.80686687037243	0.43173356704629	2.0173356704629	24	-0.381988140638329	0.381988140638329	9.84947390861121	1
336	335	255	1.207	6.01740785483568	9.7786680563086	0.403534752982457	1.63534752982457	25	-1.54883561914183	1.54883561914183	11.398309527753	1
337	336	255	1.2368	6.16229141674987	9.63378449439442	0.258651191068274	0.086511910682745	26	-0.479225430513639	0.479225430513639	11.8775349582667	1
338	337	255	1.2446	6.20021395980123	9.59586195134305	0.220728648016911	-0.392713519830894	27	-0.717456790708104	0.717456790708104	12.5949917489748	1
339	338	255	1.2573	6.26195963887204	9.53411627227224	0.1589829689461	-1.110170310539	28	0.44452882330164	0.44452882330164	13.0395205722764	1
340	339	255	1.2461	6.20750675654188	9.58856915460241	0.213435851276264	-0.665641487237358	29	0.303534752982449	0.303534752982449	13.3430553252589	1
341	340	255	1.2378	6.16715328124363	9.62892262990065	0.253789326574509	-0.362106734254909	30	1.23215087129148	1.23215087129148	14.5752061965503	1
342	341	255	1.2104	6.03393819411448	9.7621377170298	0.387004413703657	0.870044137036572	31	0.536904248683141	0.536904248683141	15.1121104452335	1
343	342	255	1.1973	5.97024776924617	9.82582814189811	0.450694838571971	1.40694838571971	32	0.0701652572817735	0.0701652572817735	15.1822757025153	1
344	343	255	1.1938	5.95323124351799	9.84284466762629	0.467711364300149	1.47711364300149	33	-0.1	0.1	15.2822757025153	1
345	344	255	1.1938	5.95323124351799	9.84284466762629	0.467711364300149	1.37711364300149	34	-0.741766113176914	0.741766113176914	16.0240418156922	1
346	345	255	1.207	6.01740785483568	9.7786680563086	0.403534752982457	0.635347529824573	35	-1.43215087129148	1.43215087129148	17.4561926869837	1
347	346	255	1.2344	6.15062294196483	9.64545296917945	0.270319665853309	-0.796803341466909	36	-0.503534752982466	0.503534752982466	17.9597274399661	1
348	347	255	1.2427	6.19097641726308	9.60509949388121	0.229966190555063	-1.30033809444937	37	-0.454916108044812	0.454916108044812	18.4146435480109	1
349	348	255	1.25	6.22646802806756	9.56960788307672	0.194474579750581	-1.75525420249419	38	-0.386850005132102	0.386850005132102	18.801493553143	1
350	349	255	1.2559	6.25515302858077	9.54092288256351	0.165789579237371	-2.14210420762629	39	-0.693147468239277	0.693147468239277	19.4946410213823	1
351	350	255	1.2681	6.3144677754047	9.48160813573959	0.106474832413443	-2.83525167586557	40	0.94530086615938	0.94530086615938	20.4399418875417	1
352	351	255	1.2466	6.20993768878876	9.58613822235552	0.211004919029381	-1.88995080970619	41	1.58706697933629	1.58706697933629	22.027008866878	1
353	352	255	1.2119	6.04123099085513	9.75484492028915	0.379711616963011	-0.302883830369892	42	1.06198561400973	1.06198561400973	23.0889944808877	1
354	353	255	1.188	5.92503242945416	9.87104348169013	0.495910178363983	0.759101783639834	43	0.614694080583378	0.614694080583378	23.7036885614711	1
355	354	255	1.1733	5.85356302139582	9.94251288974846	0.567379586422321	1.37379586422321	44	-0.338231360194448	0.338231360194448	24.0419199216655	1
356	355	255	1.1782	5.87738615741527	9.91868975372902	0.543556450402876	1.03556450402876	45	0.113922037725638	0.113922037725638	24.1558419593912	1
357	356	255	1.1738	5.8559939536427	9.94008195750158	0.56494865417544	1.1494865417544	46	0.34729153342633	0.34729153342633	24.5031334928175	1
358	357	255	1.1646	5.81126480030007	9.98481111084422	0.609677807518073	1.49677807518073	47	-0.479225430513657	0.479225430513657	24.9823589233312	1
359	358	255	1.1724	5.84918734335143	9.94688856779285	0.571755264466708	1.01755264466708	48	0.021546612344137	0.021546612344137	25.0039055356753	1
360	359	255	1.1699	5.83703268211702	9.95904322902726	0.583909925701121	1.03909925701121	49	-0.454916108044829	0.454916108044829	25.4588216437201	1
361	360	255	1.1772	5.8725242929215	9.92355161822278	0.548418314896638	0.584183148966384	50	-1.62176358654827	1.62176358654827	27.0805852302684	1
362	361	255	1.2085	6.02470065157633	9.77137525956795	0.396241956241811	-1.03758043758189	51	-0.790384758114568	0.790384758114568	27.870969988383	1
363	362	255	1.2227	6.09373912738779	9.7023367837565	0.327203480430354	-1.82796519569646	52	0.138231360194447	0.138231360194447	28.0092013485774	1
364	363	255	1.2178	6.06991599136834	9.72615991977594	0.351026616449799	-1.68973383550201	53	1.56275765686748	1.56275765686748	29.5719590054449	1
365	364	255	1.1836	5.90364022568159	9.89243568546269	0.517302382136547	-0.126976178634528	54	0.541766113176914	0.541766113176914	30.1137251186218	1
366	365	255	1.1704	5.8394636143639	9.95661229678038	0.581478993454239	0.414789934542386	55	-0.221546612344119	0.221546612344119	30.3352717309659	1
367	366	255	1.1729	5.85161827559831	9.94445763554597	0.569324332219827	0.193243322198267	56	-0.907069505964897	0.907069505964897	31.2423412369308	1
368	367	255	1.1895	5.9323252261948	9.86375068494948	0.488617381623337	-0.71382618376663	57	0.021546612344101	0.021546612344101	31.2638878492749	1
369	368	255	1.187	5.92017056496039	9.87590534618389	0.500772042857747	-0.692279571422529	58	0.896682221221726	0.896682221221726	32.1605700704967	1
370	369	255	1.1665	5.82050234283822	9.97557356830606	0.60044026497992	0.204402649799197	59	0.755688150902569	0.755688150902569	32.9162582213992	1
371	370	255	1.1489	5.73493352774797	10.0611423833963	0.686009080070177	0.960090800701766	60	1.15922290388502	1.15922290388502	34.0754811252842	1
372	371	255	1.123	5.60901123735946	10.1870646737848	0.811931370458678	2.11931370458678	61	0.750826286408797	0.750826286408797	34.8263074116931	1
373	372	255	1.1055	5.52392860871858	10.2721473024257	0.897013999099558	2.87013999099558	62	-0.0270720325935541	0.0270720325935541	34.8533794442866	1
374	373	255	1.104	5.51663581197794	10.2794400991663	0.904306795840203	2.84306795840203	63	-0.0270720325935176	0.0270720325935176	34.8804514768801	1
375	374	255	1.1025	5.50934301523729	10.286732895907	0.911599592580851	2.81599592580851	64	0.0653033927879827	0.0653033927879827	34.9457548696681	1
376	375	255	1.0991	5.49281267595849	10.3032632351858	0.928129931859649	2.88129931859649	65	-0.265303392787983	0.265303392787983	35.2110582624561	1
377	376	255	1.1025	5.50934301523729	10.286732895907	0.911599592580851	2.61599592580851	66	-0.172927967406483	0.172927967406483	35.3839862298626	1
378	377	255	1.104	5.51663581197794	10.2794400991663	0.904306795840203	2.44306795840203	67	0.0653033927880013	0.0653033927880013	35.4492896226506	1
379	378	255	1.1006	5.50010547269914	10.2959704384451	0.920837135119003	2.50837135119003	68	-0.527844075451276	0.527844075451276	35.9771336981018	1
380	379	255	1.1094	5.54288988024427	10.2531860309	0.878052727573875	1.98052727573875	69	-2.02043647503699	2.02043647503699	37.9975701731388	1
381	380	255	1.1489	5.73493352774797	10.0611423833963	0.686009080070177	-0.0399091992982348	70	-0.907069505964915	0.907069505964915	38.9046396791037	1
382	381	255	1.1655	5.81564047834446	9.98043543279983	0.605302129473685	-0.94697870526315	71	0.585522893620797	0.585522893620797	39.4901625727245	1
383	382	255	1.1514	5.74708818898238	10.0489877221619	0.673854418835765	-0.361455811642353	72	0.0701652572817735	0.0701652572817735	39.5603278300063	1
384	383	255	1.1479	5.7300716632542	10.0660042478901	0.690870944563942	-0.291290554360579	73	0.799444931346416	0.799444931346416	40.3597727613527	1
385	384	255	1.1294	5.64012717011956	10.1559487410247	0.780815437698584	0.508154376985837	74	0.279225430513639	0.279225430513639	40.6389981918664	1
386	385	255	1.1216	5.60220462706819	10.1938712840761	0.818737980749948	0.787379807499475	75	-0.168066102912692	0.168066102912692	40.8070642947791	1
387	386	255	1.123	5.60901123735946	10.1870646737848	0.811931370458678	0.619313704586784	76	-1.40784154882267	1.40784154882267	42.2149058436017	1
388	387	255	1.1499	5.73979539224173	10.0562805189026	0.681147215576411	-0.788527844235889	77	0.468838145770449	0.468838145770449	42.6837439893722	1
389	388	255	1.1382	5.68291157766468	10.1131643334796	0.738031030153456	-0.31968969846544	78	1.20784154882267	1.20784154882267	43.8915855381949	1
390	389	255	1.1113	5.55212742278242	10.2439484883619	0.868815185035723	0.888151850357233	79	0.541766113176914	0.541766113176914	44.4333516513718	1
391	390	255	1.0981	5.48795081146473	10.3081250996796	0.932991796353415	1.42991796353415	80	-0.411159327600947	0.411159327600947	44.8445109789727	1
392	391	255	1.1045	5.51906674422482	10.2770091669195	0.90187586359332	1.0187586359332	81	-0.766075435645723	0.766075435645723	45.6105864146184	1
393	392	255	1.1182	5.58567428778939	10.2104016233549	0.835268320028748	0.252683200287476	82	-0.527844075451276	0.527844075451276	46.1384304900697	1
394	393	255	1.127	5.62845869533452	10.1676172158098	0.79248391248362	-0.2751608751638	83	-1.09668222122173	1.09668222122173	47.2351127112914	1
395	394	255	1.1475	5.72812691745669	10.0679489936876	0.692815690361448	-1.37184309638553	84	-0.620219500832812	0.620219500832812	47.8553322121243	1
396	395	255	1.1582	5.78014886753997	10.0159270436043	0.640793740278166	-1.99206259721834	85	-0.265303392788001	0.265303392788001	48.1206356049123	1
397	396	255	1.1616	5.79667920681877	9.99939670432551	0.624263400999366	-2.25736599000634	86	0.0653033927880013	0.0653033927880013	48.1859389977003	1
398	397	255	1.1582	5.78014886753997	10.0159270436043	0.640793740278166	-2.19206259721834	87	0.731378828433724	0.731378828433724	48.917317826134	1
399	398	255	1.1411	5.6970109846966	10.0990649264477	0.723931623121539	-1.46068376878461	88	0.420219500832795	0.420219500832795	49.3375373269668	1
400	399	255	1.1304	5.64498903461332	10.151086876531	0.775953573204818	-1.04046426795182	89	2.58374920055804	2.58374920055804	51.9212865275248	1
401	400	255	1.0752	5.37661411455752	10.4194617965868	1.04432849326062	1.54328493260622	90	0.230606785575984	0.230606785575984	52.1518933131008	1
402	401	255	1.0684	5.34355343599992	10.4525224751444	1.07738917181822	1.7738917181822	91	0.828616118309033	0.828616118309033	52.9805094314098	1
403	402	255	1.0493	5.25069182416902	10.5453840869753	1.17025078364912	2.60250783649124	92	0.303534752982449	0.303534752982449	53.2840441843923	1
404	403	255	1.041	5.21033834887077	10.5857375622735	1.21060425894737	2.90604258947368	93	-0.148618644937655	0.148618644937655	53.4326628293299	1
405	404	255	1.042	5.21520021336454	10.5808756977797	1.2057423944536	2.75742394453603	94	-0.595910178363985	0.595910178363985	54.0285730076939	1
406	405	255	1.0522	5.26479123120094	10.5312846799433	1.1561513766172	2.16151376617204	95	-0.979997473371361	0.979997473371361	55.0085704810653	1
407	406	255	1.0703	5.35279097853807	10.4432849326062	1.06815162928007	1.18151629280068	96	-1.62176358654831	1.62176358654831	56.6303340676136	1
408	407	255	1.1016	5.5049673371929	10.2911085739514	0.915975270625237	-0.440247293747627	97	0.0701652572817735	0.0701652572817735	56.7004993248954	1
409	408	255	1.0981	5.48795081146473	10.3081250996796	0.932991796353415	-0.370082036465853	98	0.0409940703191736	0.0409940703191736	56.7414933952145	1
410	409	255	1.0952	5.47385140443281	10.3222245067115	0.947091203385332	-0.329087966146679	99	0.206297463107157	0.206297463107157	56.9477908583217	1
411	410	255	1.0889	5.44322165812209	10.3528542530222	0.977720949696048	-0.122790503039523	100	0.352153397920103	0.352153397920103	57.2999442562418	1
412	411	255	1.0796	5.39800631833008	10.3980695928142	1.02293628948806	0.22936289488058	101	-0.0513813550623632	0.0513813550623632	57.3513256113042	1
413	412	255	1.0786	5.39314445383632	10.402931457308	1.02779815398182	0.177981539818217	102	0.303534752982466	0.303534752982466	57.6548603642866	1
414	413	255	1.0703	5.35279097853807	10.4432849326062	1.06815162928007	0.481516292800683	103	0.541766113176914	0.541766113176914	58.1966264774635	1
415	414	255	1.0571	5.28861436722038	10.5074615439239	1.13232824059776	1.0232824059776	104	1.13491358141619	1.13491358141619	59.3315400588797	1
416	415	255	1.0317	5.16512300907876	10.6309529020655	1.25581959873938	2.15819598739379	105	0.536904248683159	0.536904248683159	59.8684443075629	1
417	416	255	1.0186	5.10143258421045	10.6946433269338	1.31951002360769	2.69510023607695	106	-0.522982210957521	0.522982210957521	60.3914265185204	1
418	417	255	1.0273	5.1437308053062	10.6523451058381	1.27721180251194	2.17211802511942	107	0.0409940703191736	0.0409940703191736	60.4324205888396	1
419	418	255	1.0244	5.12963139827428	10.66644451287	1.29131120954386	2.2131120954386	108	-0.435468650069757	0.435468650069757	60.8678892389093	1
420	419	255	1.0313	5.16317826328126	10.632897647863	1.25776434453688	1.77764344536884	109	0.0215466123441188	0.0215466123441188	60.8894358512535	1
421	420	255	1.0288	5.15102360204684	10.6450523090974	1.2699190057713	1.79919005771296	110	NA	NA	NA	1
3121	311	255	1.2144	6.05338565208954	9.74269025905474	0.426871702552528	4.26871702552528	1	-3.92142549209894	3.92142549209894	3.92142549209894	2
3131	312	255	1.293	6.43552820129943	9.36054770984485	0.0447291533426348	0.347291533426348	2	-0.547291533426348	0.547291533426348	4.46871702552528	2
3141	313	255	1.3022	6.48025735464207	9.31581855650222	0	-0.2	3	0.585522893620814	0.585522893620814	5.0542399191461	2
3151	314	255	1.2881	6.41170506527999	9.3843708458643	0.0685522893620814	0.385522893620814	4	-0.00276271012472623	0.00276271012472623	5.05700262927082	2
3161	315	255	1.2861	6.40198133629246	9.39409457485182	0.0782760183496087	0.382760183496087	5	0.347291533426348	0.347291533426348	5.40429416269717	2
3171	316	255	1.2769	6.35725218294982	9.43882372819446	0.123005171692244	0.730051716922436	6	0.303534752982448	0.303534752982448	5.70782891567962	2
3181	317	255	1.2686	6.31689870765158	9.4791772034927	0.163358646990488	1.03358646990488	7	0.449390687795395	0.449390687795395	6.15721960347502	2
3191	318	255	1.2573	6.26195963887204	9.53411627227224	0.218297715770028	1.48297715770028	8	-0.00762457461848109	0.00762457461848109	6.1648441780935	2
3201	319	255	1.2554	6.25272209633389	9.54335381481039	0.22753525830818	1.4753525830818	9	-0.240994070319156	0.240994070319156	6.40583824841265	2
3211	320	255	1.2583	6.2668215033658	9.52925440777848	0.213435851276264	1.23435851276264	10	-0.552153397920103	0.552153397920103	6.95799164633276	2
3221	321	255	1.2676	6.31203684315781	9.48403906798647	0.168220511484254	0.682205114842539	11	-0.552153397920103	0.552153397920103	7.51014504425286	2
3231	322	255	1.2769	6.35725218294982	9.43882372819446	0.123005171692244	0.130051716922436	12	-0.216684747850346	0.216684747850346	7.7268297921032	2
3241	323	255	1.2793	6.36892065773486	9.42715525340942	0.111336696907209	-0.0866330309279106	13	-0.148618644937655	0.148618644937655	7.87544843704086	2
3251	324	255	1.2803	6.37378252222862	9.42229338891566	0.106474832413443	-0.235251675865565	14	-0.313922037725638	0.313922037725638	8.1893704747665	2
3261	325	255	1.2847	6.39517472600119	9.40090118514309	0.0850826286408797	-0.549173713591203	15	-0.124309322468809	0.124309322468809	8.31367979723531	2
3271	326	255	1.2852	6.39760565824807	9.39847025289621	0.0826516963939987	-0.673483036060013	16	-0.0513813550623632	0.0513813550623632	8.36506115229767	2
3281	327	255	1.2842	6.39274379375431	9.40333211738998	0.0875135608877624	-0.724864391122376	17	0.493147468239277	0.493147468239277	8.85820862053695	2
3291	328	255	1.272	6.33342904693038	9.46264686421391	0.14682830771169	-0.231716922883099	18	0.186850005132102	0.186850005132102	9.04505862566905	2
3301	329	255	1.2661	6.30474404641717	9.49133186472712	0.1755133082249	-0.0448669177509969	19	1.25159832926654	1.25159832926654	10.2966569549356	2
3311	330	255	1.2383	6.16958421349051	9.62649169765377	0.310673141151554	1.20673141151554	20	0.517456790708104	0.517456790708104	10.8141137456437	2
3321	331	255	1.2256	6.10783853441971	9.68823737672458	0.372418820222364	1.72418820222364	21	1.42176358654831	1.42176358654831	12.235877332192	2
3331	332	255	1.1943	5.95566217576487	9.84041373537941	0.524595178877195	3.14595178877195	22	0.0896127152567927	0.0896127152567927	12.3254900474488	2
3341	333	255	1.1904	5.93670090423919	9.85937500690509	0.543556450402875	3.23556450402875	23	-0.479225430513621	0.479225430513621	12.8047154779624	2
3351	334	255	1.1982	5.97462344729056	9.82145246385373	0.505633907351513	2.75633907351513	24	-1.76275765686748	1.76275765686748	14.5674731348299	2
3361	335	255	1.2324	6.1408992129773	9.65517669816698	0.339358141664764	0.993581416647642	25	-0.790384758114551	0.790384758114551	15.3578578929444	2
3371	336	255	1.2466	6.20993768878876	9.58613822235552	0.270319665853309	0.203196658533091	26	-0.124309322468827	0.124309322468827	15.4821672154133	2
3381	337	255	1.2471	6.21236862103564	9.58370729010864	0.267888733606426	0.0788873360642639	27	0.0896127152568105	0.0896127152568105	15.5717799306701	2
3391	338	255	1.2432	6.19340734950996	9.60266856163432	0.286850005132107	0.168500051321074	28	0.517456790708104	0.517456790708104	16.0892367213782	2
3401	339	255	1.2305	6.13166167043915	9.66441424070513	0.348595684202918	0.685956842029178	29	0.828616118309034	0.828616118309034	16.9178528396872	2
3411	340	255	1.2114	6.03880005860825	9.75727585253604	0.441457296033821	1.51457296033821	30	0.775135608877606	0.775135608877606	17.6929884485648	2
3421	341	255	1.1934	5.95128649772049	9.8447894134238	0.528970856921582	2.28970856921582	31	-0.430606785575984	0.430606785575984	18.1235952341408	2
3431	342	255	1.2002	5.98434717627809	9.8117287348662	0.495910178363983	1.85910178363983	32	-0.503534752982449	0.503534752982449	18.6271299871233	2
3441	343	255	1.2085	6.02470065157633	9.77137525956795	0.455556703065739	1.35556703065739	33	-0.931378828433742	0.931378828433742	19.558508815557	2
3451	344	255	1.2256	6.10783853441971	9.68823737672458	0.372418820222364	0.424188202223644	34	-0.265303392788001	0.265303392788001	19.823812208345	2
3461	345	255	1.229	6.1243688736985	9.67170703744578	0.355888480943564	0.158884809435643	35	0.0653033927880009	0.0653033927880009	19.889115601133	2
3471	346	255	1.2256	6.10783853441971	9.68823737672458	0.372418820222364	0.224188202223644	36	0.089612715256811	0.089612715256811	19.9787283163898	2
3481	347	255	1.2217	6.08887726289402	9.70719864825026	0.391380091748045	0.313800917480455	37	-0.265303392788001	0.265303392788001	20.2440317091778	2
3491	348	255	1.2251	6.10540760217282	9.69066830897146	0.374849752469245	0.0484975246924535	38	0.0653033927880009	0.0653033927880009	20.3093351019658	2
3501	349	255	1.2217	6.08887726289402	9.70719864825026	0.391380091748045	0.113800917480454	39	-0.338231360194465	0.338231360194465	20.6475664621603	2
3511	350	255	1.2266	6.11270039891347	9.68337551223081	0.367556955728599	-0.224430442714011	40	0.0701652572817735	0.0701652572817735	20.7177317194421	2
3521	351	255	1.2231	6.09568387318529	9.70039203795899	0.384573481456776	-0.154265185432237	41	0.230606785575984	0.230606785575984	20.948338505018	2
3531	352	255	1.2163	6.06262319462769	9.73345271651659	0.417634160014375	0.0763416001437467	42	0.352153397920104	0.352153397920104	21.3004919029381	2
3541	353	255	1.207	6.01740785483568	9.7786680563086	0.462849499806385	0.42849499806385	43	0.444528823301622	0.444528823301622	21.7450207262398	2
3551	354	255	1.1958	5.96295497250552	9.83312093863876	0.517302382136547	0.873023821365472	44	0.609832216089605	0.609832216089605	22.3548529423294	2
3561	355	255	1.1812	5.89197175089656	9.90410416024772	0.588285603745508	1.48285603745508	45	0.284087295007411	0.284087295007411	22.6389402373368	2
3571	356	255	1.1733	5.85356302139582	9.94251288974846	0.626694333246249	1.76694333246249	46	-0.435468650069757	0.435468650069757	23.0744088874065	2
3581	357	255	1.1802	5.88710988640279	9.90896602474149	0.593147468239273	1.33147468239273	47	0.425081365326585	0.425081365326585	23.4994902527331	2
3591	358	255	1.1694	5.83460174987014	9.96147416127415	0.645655604771932	1.75655604771932	48	-0.338231360194465	0.338231360194465	23.8377216129276	2
3601	359	255	1.1743	5.85842488588958	9.9376510252547	0.621832468752485	1.41832468752485	49	-1.00430679584022	1.00430679584022	24.8420284087678	2
3611	360	255	1.1929	5.9488555654736	9.84722034567068	0.531401789168463	0.414017891684628	50	-0.761213571151969	0.761213571151969	25.6032419799198	2
3621	361	255	1.2065	6.0149769225888	9.78109898855548	0.465280432053266	-0.34719567946734	51	-0.00762457461846333	0.00762457461846333	25.6108665545382	2
3631	362	255	1.2046	6.00573938005065	9.79033653109363	0.47451797459142	-0.354820254085804	52	0.896682221221725	0.896682221221725	26.50754877576	2
3641	363	255	1.1841	5.90607115792848	9.89000475321581	0.574186196713592	0.541861967135921	53	0.468838145770432	0.468838145770432	26.9763869215304	2
3651	364	255	1.1724	5.84918734335143	9.94688856779285	0.631070011290635	1.01070011290635	54	-0.620219500832795	0.620219500832795	27.5966064223632	2
3661	365	255	1.1831	5.90120929343471	9.89486661770957	0.579048061207356	0.390480612073558	55	-0.12430932246881	0.12430932246881	27.720915744832	2
3671	366	255	1.1836	5.90364022568159	9.89243568546269	0.576617128960475	0.266171289604749	56	-0.527844075451276	0.527844075451276	28.2487598202833	2
3681	367	255	1.1924	5.94642463322672	9.84965127791756	0.533832721415347	-0.261672785846527	57	0.658450861027242	0.658450861027242	28.9072106813105	2
3691	368	255	1.1768	5.870579547124	9.92549636402029	0.609677807518072	0.396778075180715	58	0.804306795840225	0.804306795840225	29.7115174771508	2
3701	369	255	1.1582	5.78014886753997	10.0159270436043	0.700108487102094	1.20108487102094	59	0.186850005132084	0.186850005132084	29.8983674822828	2
3711	370	255	1.1523	5.75146386702677	10.0446120441175	0.728793487615302	1.38793487615302	60	1.58220511484254	1.58220511484254	31.4805725971254	2
3721	371	255	1.1177	5.58324335554251	10.2128325556018	0.897013999099556	2.97013999099556	61	0.254916108044812	0.254916108044812	31.7354887051702	2
3731	372	255	1.1104	5.54775174473803	10.2483241664063	0.932505609904037	3.22505609904037	62	-0.075690677531191	0.075690677531191	31.8111793827014	2
3741	373	255	1.1099	5.54532081249115	10.2507550986531	0.934936542150918	3.14936542150918	63	0.0458559348129643	0.0458559348129643	31.8570353175143	2
3751	374	255	1.1069	5.53073521900985	10.2653406921344	0.949522135632215	3.19522135632215	64	-0.289612715256829	0.289612715256829	32.1466480327712	2
3761	375	255	1.1108	5.54969649053554	10.2463794206087	0.930560864106532	2.90560864106532	65	0.133369495700693	0.133369495700693	32.2800175284719	2
3771	376	255	1.106	5.52635954096547	10.2697163701788	0.953897813676601	3.03897813676601	66	-0.265303392787984	0.265303392787984	32.5453209212599	2
3781	377	255	1.1094	5.54288988024427	10.2531860309	0.937367474397803	2.77367474397803	67	0.0653033927879836	0.0653033927879836	32.6106243140478	2
3791	378	255	1.106	5.52635954096547	10.2697163701788	0.953897813676601	2.83897813676601	68	-1.64121104452335	1.64121104452335	34.2518353585712	2
3801	379	255	1.1377	5.6804806454178	10.1155952657265	0.799776709224266	1.19776709224266	69	-1.45159832926654	1.45159832926654	35.7034336878377	2
3811	380	255	1.1655	5.81564047834446	9.98043543279983	0.664616876297613	-0.253831237023873	70	0.327844075451258	0.327844075451258	36.031277763289	2
3821	381	255	1.1567	5.77285607079933	10.023219840345	0.707401283842739	0.0740128384273853	71	0.707069505964933	0.707069505964933	36.7383472692539	2
3831	382	255	1.1401	5.69214912020284	10.1039267909414	0.788108234439232	0.781082344392319	72	0.157678818169502	0.157678818169502	36.8960260874234	2
3841	383	255	1.1348	5.66638123838589	10.1296946727584	0.813876116256182	0.938761162561821	73	0.138231360194483	0.138231360194483	37.0342574476179	2
3851	384	255	1.1299	5.64255810236644	10.1535178087778	0.83769925227563	1.0769925227563	74	-0.766075435645759	0.766075435645759	37.8003328832636	2
3861	385	255	1.1436	5.70916564593101	10.0869102652133	0.771091708711054	0.310917087110545	75	-0.192375425381519	0.192375425381519	37.9927083086452	2
3871	386	255	1.1455	5.71840318846917	10.0776727226751	0.761854166172903	0.118541661729026	76	0.254916108044811	0.254916108044811	38.24762441669	2
3881	387	255	1.1382	5.68291157766468	10.1131643334796	0.797345776977384	0.373457769773837	77	1.25159832926654	1.25159832926654	39.4992227459565	2
3891	388	255	1.1104	5.54775174473803	10.2483241664063	0.932505609904037	1.62505609904037	78	0.235468650069757	0.235468650069757	39.7346913960263	2
3901	389	255	1.1035	5.51420487973106	10.2818710314132	0.966052474911013	1.86052474911013	79	-0.503534752982449	0.503534752982449	40.2382261490087	2
3911	390	255	1.1118	5.5545583550293	10.241517556115	0.925698999612768	1.35698999612768	80	-0.148618644937655	0.148618644937655	40.3868447939464	2
3921	391	255	1.1128	5.55942021952307	10.2366556916212	0.920837135119003	1.20837135119003	81	-1.38353222635385	1.38353222635385	41.7703770203002	2
3931	392	255	1.1392	5.68777344215845	10.1083024689858	0.792483912483618	-0.175160875163818	82	-0.143756780443864	0.143756780443864	41.9141338007441	2
3941	393	255	1.1401	5.69214912020284	10.1039267909414	0.788108234439232	-0.318917655607682	83	-0.814694080583396	0.814694080583396	42.7288278813275	2
3951	394	255	1.1548	5.76361852826118	10.0324573828831	0.716638826380892	-1.13361173619108	84	0.25491610804483	0.25491610804483	42.9837439893723	2
3961	395	255	1.1475	5.72812691745669	10.0679489936876	0.752130437185375	-0.878695628146248	85	-0.1437567804439	0.1437567804439	43.1275007698162	2
3971	396	255	1.1484	5.73250259550108	10.0635733156432	0.747754759140985	-1.02245240859015	86	0.750826286408797	0.750826286408797	43.878327056225	2
3981	397	255	1.1309	5.6474199668602	10.1486559442841	0.832837387781865	-0.271626122181351	87	1.01822883356584	1.01822883356584	44.8965558897909	2
3991	398	255	1.1079	5.53559708350362	10.2604788276407	0.944660271138449	0.746602711384493	88	0.969610188628189	0.969610188628189	45.866166078419	2
4001	399	255	1.0859	5.4286360646408	10.3674398465035	1.05162129000127	1.71621290001268	89	1.15436103939126	1.15436103939126	47.0205271178103	2
4011	400	255	1.0601	5.30319996070167	10.4928759504426	1.17705739394039	2.87057393940395	90	1.324526296673	1.324526296673	48.3450534144833	2
4021	401	255	1.0308	5.16074733103437	10.6353285801099	1.31951002360769	4.19510023607695	91	0.37646272038893	0.37646272038893	48.7215161348722	2
4031	402	255	1.021	5.11310105899548	10.6829748521488	1.36715629564659	4.57156295646588	92	-0.0513813550623627	0.0513813550623627	48.7728974899346	2
4041	403	255	1.02	5.10823919450172	10.6878367166426	1.37201816014035	4.52018160140351	93	-0.600772042857758	0.600772042857758	49.3736695327924	2
4051	404	255	1.0303	5.15831639878749	10.6377595123568	1.32194095585458	3.91940955854576	94	-1.04806357628407	1.04806357628407	50.4217331090764	2
4061	405	255	1.0498	5.2531227564159	10.5429531547284	1.22713459822617	2.87134598226169	95	-1.04806357628407	1.04806357628407	51.4697966853605	2
4071	406	255	1.0693	5.34792911404431	10.4481467971	1.13232824059776	1.82328240597761	96	-0.907069505964931	0.907069505964931	52.3768661913254	2
4081	407	255	1.0859	5.4286360646408	10.3674398465035	1.05162129000127	0.916212900012683	97	0.0409940703191736	0.0409940703191736	52.4178602616446	2
4091	408	255	1.083	5.41453665760888	10.3815392535354	1.06572069703319	0.957206970331856	98	-0.338231360194465	0.338231360194465	52.7560916218391	2
4101	409	255	1.0879	5.43835979362833	10.357716117516	1.04189756101374	0.618975610137391	99	0.872372898752898	0.872372898752898	53.628464520592	2
4111	410	255	1.0679	5.34112250375304	10.4549534073912	1.13913485088903	1.49134850889029	100	0.279225430513657	0.279225430513657	53.9076899511056	2
4121	411	255	1.0601	5.30319996070167	10.4928759504426	1.17705739394039	1.77057393940395	101	0.0458559348129284	0.0458559348129284	53.9535458859186	2
4131	412	255	1.0571	5.28861436722038	10.5074615439239	1.19164298742169	1.81642987421687	102	0.113922037725638	0.113922037725638	54.0674679236442	2
4141	413	255	1.0527	5.26722216344782	10.5288537476965	1.21303519119425	1.93035191194251	103	0.561213571151968	0.561213571151968	54.6286814947962	2
4151	414	255	1.0391	5.20110080633262	10.5949751048117	1.27915654830945	2.49156548309448	104	0.663312725521032	0.663312725521032	55.2919942203172	2
4161	415	255	1.0234	5.12476953378052	10.6713063773638	1.35548782086155	3.15487820861551	105	-0.00762457461848109	0.00762457461848109	55.2996187949357	2
4171	416	255	1.0215	5.11553199124236	10.6805439199019	1.3647253633997	3.14725363399703	106	-0.313922037725638	0.313922037725638	55.6135408326613	2
4181	417	255	1.0259	5.13692419501493	10.6591517161294	1.34333315962714	2.83333159627139	107	-0.85845086102726	0.85845086102726	56.4719916936886	2
4191	418	255	1.0415	5.21276928111766	10.5833066300266	1.26748807352441	1.97488073524413	108	-0.0513813550623454	0.0513813550623454	56.5233730487509	2
4201	419	255	1.0405	5.20790741662389	10.5881684945204	1.27234993801818	1.92349938018179	109	0.0653033927880009	0.0653033927880009	56.5886764415389	2
4211	420	255	1.0371	5.19137707734509	10.6046988337992	1.28888027729698	1.98880277296979	110	NA	NA	NA	2
3122	311	255	1.3062	6.49970481261713	9.29637109852716	0	0	1	0.113922037725638	0.113922037725638	0.113922037725638	3
3132	312	255	1.3018	6.47831260884456	9.31776330229972	0.0213922037725638	0.113922037725638	2	-0.0756906775311549	0.0756906775311549	0.189612715256793	3
3142	313	255	1.3013	6.47588167659768	9.32019423454661	0.0238231360194483	0.038231360194483	3	-0.0756906775311904	0.0756906775311904	0.265303392787983	3
3152	314	255	1.3008	6.4734507443508	9.32262516679349	0.0262540682663293	-0.0374593173367074	4	0.138231360194465	0.138231360194465	0.403534752982448	3
3162	315	255	1.2959	6.44962760833135	9.34644830281293	0.0500772042857758	0.100772042857758	5	-0.172927967406482	0.172927967406482	0.57646272038893	3
3172	316	255	1.2974	6.456920405072	9.33915550607228	0.0427844075451276	-0.0721559245487242	6	0.0215466123441189	0.0215466123441189	0.598009332733049	3
3182	317	255	1.2949	6.44476574383759	9.3513101673067	0.0549390687795395	-0.0506093122046053	7	-0.1	0.1	0.698009332733049	3
3192	318	255	1.2949	6.44476574383759	9.3513101673067	0.0549390687795395	-0.150609312204605	8	-0.197237289875274	0.197237289875274	0.895246622608323	3
3202	319	255	1.2969	6.45448947282512	9.34158643831917	0.0452153397920121	-0.347846602079879	9	-0.0999999999999999	0.0999999999999999	0.995246622608323	3
3212	320	255	1.2969	6.45448947282512	9.34158643831917	0.0452153397920121	-0.447846602079879	10	0.0458559348129284	0.0458559348129284	1.04110255742125	3
3222	321	255	1.2939	6.43990387934382	9.35617203180046	0.0598009332733049	-0.401990667266951	11	-0.148618644937655	0.148618644937655	1.18972120235891	3
3232	322	255	1.2949	6.44476574383759	9.3513101673067	0.0549390687795395	-0.550609312204605	12	0.157678818169538	0.157678818169538	1.34740002052844	3
3242	323	255	1.2896	6.41899786202063	9.37707804912365	0.0807069505964932	-0.392930494035068	13	-0.119447457975073	0.119447457975073	1.46684747850352	3
3252	324	255	1.29	6.42094260781814	9.37513330332614	0.078762204798986	-0.51237795201014	14	0.13336949570071	0.13336949570071	1.60021697420423	3
3262	325	255	1.2852	6.39760565824807	9.39847025289621	0.102099154369057	-0.37900845630943	15	0.0458559348129287	0.0458559348129287	1.64607290901716	3
3272	326	255	1.2822	6.38302006476678	9.41305584637751	0.11668474785035	-0.333152521496501	16	-0.386850005132102	0.386850005132102	2.03292291414926	3
3282	327	255	1.2881	6.41170506527999	9.3843708458643	0.0879997473371397	-0.720002526628603	17	0.303534752982448	0.303534752982448	2.33645766713171	3
3292	328	255	1.2798	6.37135158998174	9.42472432116254	0.128353222635385	-0.416467773646155	18	0.400772042857758	0.400772042857758	2.73722970998946	3
3302	329	255	1.2695	6.32127438569597	9.47480152544832	0.17843042692116	-0.015695730788397	19	-0.148618644937655	0.148618644937655	2.88584835492712	3
3312	330	255	1.2705	6.32613625018973	9.46993966095455	0.173568562427395	-0.164314375726052	20	0.493147468239277	0.493147468239277	3.3789958231664	3
3322	331	255	1.2583	6.2668215033658	9.52925440777848	0.232883309251323	0.328833092513225	21	0.186850005132102	0.186850005132102	3.5658458282985	3
3332	332	255	1.2524	6.23813650285259	9.55793940829169	0.261568309764533	0.515683097645327	22	0.0166847478503462	0.0166847478503462	3.58253057614884	3
3342	333	255	1.25	6.22646802806756	9.56960788307672	0.273236784549567	0.532367845495674	23	-0.0513813550623455	0.0513813550623455	3.63391193121119	3
3352	334	255	1.249	6.22160616357379	9.57446974757049	0.278098649043333	0.480986490433328	24	-0.245855934812928	0.245855934812928	3.87976786602412	3
3362	335	255	1.252	6.23619175705509	9.5598841540892	0.26351305556204	0.2351305556204	25	-0.265303392788019	0.265303392788019	4.14507125881214	3
3372	336	255	1.2554	6.25272209633389	9.54335381481039	0.246982716283238	-0.0301728371676191	26	-0.454916108044794	0.454916108044794	4.59998736685693	3
3382	337	255	1.2627	6.28821370713837	9.50786220400592	0.211491105478759	-0.485088945212413	27	0.327844075451276	0.327844075451276	4.92783144230821	3
3392	338	255	1.2539	6.24542929959324	9.55064661155104	0.254275513023886	-0.157244869761137	28	-0.240994070319156	0.240994070319156	5.16882551262736	3
3402	339	255	1.2568	6.25952870662516	9.53654720451913	0.240176105991971	-0.398238940080293	29	0.395910178363968	0.395910178363968	5.56473569099133	3
3412	340	255	1.2466	6.20993768878876	9.58613822235552	0.289767123828367	-0.00232876171632534	30	0.0896127152568105	0.0896127152568105	5.65434840624814	3
3422	341	255	1.2427	6.19097641726308	9.60509949388121	0.308728395354049	0.0872839535404851	31	-0.0513813550623454	0.0513813550623454	5.70572976131049	3
3432	342	255	1.2417	6.18611455276931	9.60996135837497	0.313590259847814	0.0359025984781397	32	-0.216684747850364	0.216684747850364	5.92241450916085	3
3442	343	255	1.2441	6.19778302755435	9.59829288358993	0.301921785062778	-0.180782149372224	33	-0.148618644937637	0.148618644937637	6.07103315409849	3
3452	344	255	1.2451	6.20264489204811	9.59343101909617	0.297059920569014	-0.329400794309861	34	0.0653033927880009	0.0653033927880009	6.13633654688649	3
3462	345	255	1.2417	6.18611455276931	9.60996135837497	0.313590259847814	-0.264097401521861	35	-0.148618644937655	0.148618644937655	6.28495519182414	3
3472	346	255	1.2427	6.19097641726308	9.60509949388121	0.308728395354049	-0.412716046459515	36	-0.0999999999999995	0.0999999999999995	6.38495519182414	3
3482	347	255	1.2427	6.19097641726308	9.60509949388121	0.308728395354049	-0.512716046459515	37	0.327844075451276	0.327844075451276	6.71279926727542	3
3492	348	255	1.2339	6.14819200971795	9.64788390142633	0.351512802899176	-0.184871971008239	38	-0.362540682663293	0.362540682663293	7.07533994993871	3
3502	349	255	1.2393	6.17444607798428	9.62162983316	0.325258734632847	-0.547412653671532	39	-0.216684747850329	0.216684747850329	7.29202469778904	3
3512	350	255	1.2417	6.18611455276931	9.60996135837497	0.313590259847814	-0.76409740152186	40	0.0409940703191736	0.0409940703191736	7.33301876810821	3
3522	351	255	1.2388	6.1720151457374	9.62406076540689	0.327689666879731	-0.723103331202687	41	-0.357678818169538	0.357678818169538	7.69069758627775	3
3532	352	255	1.2441	6.19778302755435	9.59829288358993	0.301921785062778	-1.08078214937222	42	0.181988140638348	0.181988140638348	7.8726857269161	3
3542	353	255	1.2383	6.16958421349051	9.62649169765377	0.330120599126612	-0.898794008733877	43	0.303534752982466	0.303534752982466	8.17622047989856	3
3552	354	255	1.23	6.12923073819227	9.66684517295202	0.370474074424859	-0.595259255751411	44	0.303534752982448	0.303534752982448	8.47975523288101	3
3562	355	255	1.2217	6.08887726289402	9.70719864825026	0.410827549723104	-0.291724502768962	45	1.25646019376031	1.25646019376031	9.73621542664132	3
3572	356	255	1.1938	5.95323124351799	9.84284466762629	0.546473569099135	0.964735690991347	46	0.0409940703191737	0.0409940703191737	9.7772094969605	3
3582	357	255	1.1909	5.93913183648608	9.85694407465821	0.560572976131052	1.00572976131052	47	-0.411159327600947	0.411159327600947	10.1883688245614	3
3592	358	255	1.1973	5.97024776924617	9.82582814189811	0.529457043370957	0.594570433709573	48	0.113922037725638	0.113922037725638	10.3022908622871	3
3602	359	255	1.1929	5.9488555654736	9.84722034567068	0.550849247143521	0.708492471435211	49	0.0215466123441188	0.0215466123441188	10.3238374746312	3
3612	360	255	1.1904	5.93670090423919	9.85937500690509	0.563003908377933	0.73003908377933	50	-0.790384758114551	0.790384758114551	11.1142222327458	3
3622	361	255	1.2046	6.00573938005065	9.79033653109363	0.493965432566478	-0.0603456743352204	51	-0.192375425381537	0.192375425381537	11.3065976581273	3
3632	362	255	1.2065	6.0149769225888	9.78109898855548	0.484727890028324	-0.252721099716757	52	0.0653033927880009	0.0653033927880009	11.3719010509153	3
3642	363	255	1.2031	5.99844658331	9.79762932783428	0.501258229307124	-0.187417706928756	53	-0.362540682663275	0.362540682663275	11.7344417335786	3
3652	364	255	1.2085	6.02470065157633	9.77137525956795	0.475004161040797	-0.549958389592031	54	-0.148618644937655	0.148618644937655	11.8830603785162	3
3662	365	255	1.2095	6.0295625160701	9.76651339507419	0.470142296547031	-0.698577034529686	55	0.352153397920103	0.352153397920103	12.2352137764363	3
3672	366	255	1.2002	5.98434717627809	9.8117287348662	0.515357636339042	-0.346423636609583	56	-0.527844075451294	0.527844075451294	12.7630578518876	3
3682	367	255	1.209	6.02713158382321	9.76894432732107	0.472573228793912	-0.874267712060877	57	0.541766113176931	0.541766113176931	13.3048239650645	3
3692	368	255	1.1958	5.96295497250552	9.83312093863876	0.536749840111606	-0.332501598883945	58	0.541766113176915	0.541766113176915	13.8465900782415	3
3702	369	255	1.1826	5.89877836118783	9.89729754995645	0.600926451429297	0.209264514292969	59	0.303534752982466	0.303534752982466	14.1501248312239	3
3712	370	255	1.1743	5.85842488588958	9.9376510252547	0.641279926727544	0.512799267275436	60	0.327844075451276	0.327844075451276	14.4779689066752	3
3722	371	255	1.1655	5.81564047834446	9.98043543279983	0.684064334272671	0.840643342726711	61	0.896682221221725	0.896682221221725	15.3746511278969	3
3732	372	255	1.145	5.71597225622228	10.080103654922	0.783732556394844	1.73732556394844	62	0.206297463107175	0.206297463107175	15.5809485910041	3
3742	373	255	1.1387	5.68534250991157	10.1107334012327	0.814362302705561	1.94362302705561	63	-0.00276271012472629	0.00276271012472629	15.5837113011288	3
3752	374	255	1.1367	5.67561878092404	10.1204571302202	0.824086031693088	1.94086031693088	64	-0.12430932246881	0.12430932246881	15.7080206235976	3
3762	375	255	1.1372	5.67804971317092	10.1180261979734	0.821655099446208	1.81655099446208	65	0.0896127152568105	0.0896127152568105	15.7976333388544	3
3772	376	255	1.1333	5.65908844164524	10.136987469499	0.840616370971889	1.90616370971889	66	-0.1	0.1	15.8976333388544	3
3782	377	255	1.1333	5.65908844164524	10.136987469499	0.840616370971889	1.80616370971889	67	-1.73844833439866	1.73844833439866	17.6360816732531	3
3792	378	255	1.167	5.8229332750851	9.97314263605918	0.676771537532023	0.0677153753202286	68	-0.313922037725638	0.313922037725638	17.9500037109787	3
3802	379	255	1.1714	5.84432547885767	9.95175043228662	0.655379333759459	-0.246206662405409	69	-0.0270720325935181	0.0270720325935181	17.9770757435723	3
3812	380	255	1.1699	5.83703268211702	9.95904322902726	0.662672130500107	-0.273278694998927	70	0.181988140638329	0.181988140638329	18.1590638842106	3
3822	381	255	1.1641	5.80883386805319	9.9872420430911	0.69087094456394	-0.091290554360598	71	-0.240994070319173	0.240994070319173	18.4000579545298	3
3832	382	255	1.167	5.8229332750851	9.97314263605918	0.676771537532023	-0.332284624679771	72	0.37646272038893	0.37646272038893	18.7765206749187	3
3842	383	255	1.1572	5.77528700304621	10.0207889080981	0.724417809570916	0.0441780957091598	73	-0.338231360194448	0.338231360194448	19.1147520351131	3
3852	384	255	1.1621	5.79911013906566	9.99696577207863	0.700594673551471	-0.294053264485288	74	0.206297463107157	0.206297463107157	19.3210494982203	3
3862	385	255	1.1558	5.76848039275494	10.0275955183893	0.731224419862187	-0.087755801378131	75	-0.479225430513639	0.479225430513639	19.8002749287339	3
3872	386	255	1.1636	5.8064029358063	9.98967297533798	0.693301876810823	-0.56698123189177	76	-0.148618644937637	0.148618644937637	19.9488935736716	3
3882	387	255	1.1646	5.81126480030007	9.98481111084422	0.688440012317059	-0.715599876829407	77	0.259777972538566	0.259777972538566	20.2086715462101	3
3892	388	255	1.1572	5.77528700304621	10.0207889080981	0.724417809570916	-0.455821904290841	78	0.254916108044811	0.254916108044811	20.463587654255	3
3902	389	255	1.1499	5.73979539224173	10.0562805189026	0.759909420375397	-0.200905796246029	79	-0.148618644937655	0.148618644937655	20.6122062991926	3
3912	390	255	1.1509	5.74465725673549	10.0514186544088	0.755047555881632	-0.349524441183684	80	-0.479225430513621	0.479225430513621	21.0914317297062	3
3922	391	255	1.1587	5.78257979978686	10.0134961113574	0.71712501283027	-0.828749871697305	81	-0.192375425381519	0.192375425381519	21.2838071550877	3
3932	392	255	1.1606	5.79181734232501	10.0042585688193	0.707887470292118	-1.02112529707882	82	0.34729153342633	0.34729153342633	21.6310986885141	3
3942	393	255	1.1514	5.74708818898238	10.0489877221619	0.752616623634751	-0.673833763652494	83	-0.192375425381519	0.192375425381519	21.8234741138956	3
3952	394	255	1.1533	5.75632573152053	10.0397501796238	0.743379081096599	-0.866209189034013	84	0.138231360194448	0.138231360194448	21.96170547409	3
3962	395	255	1.1484	5.73250259550108	10.0635733156432	0.767202217116044	-0.727977828839564	85	-0.075690677531155	0.075690677531155	22.0373961516212	3
3972	396	255	1.1479	5.7300716632542	10.0660042478901	0.769633149362928	-0.803668506370719	86	0.254916108044794	0.254916108044794	22.292312259666	3
3982	397	255	1.1406	5.69458005244972	10.1014958586946	0.805124760167407	-0.548752398325926	87	0.468838145770449	0.468838145770449	22.7611504054364	3
3992	398	255	1.1289	5.63769623787267	10.1583796732716	0.862008574744452	-0.0799142525554764	88	0.779997473371379	0.779997473371379	23.5411478788078	3
4002	399	255	1.1108	5.54969649053554	10.2463794206087	0.95000832208159	0.700083220815902	89	0.920991543690535	0.920991543690535	24.4621394224984	3
4012	400	255	1.0898	5.44759733616648	10.3484785749778	1.05210747645064	1.62107476450644	90	1.15436103939126	1.15436103939126	25.6165004618896	3
4022	401	255	1.064	5.32216123222736	10.4739146789169	1.17754358038977	2.7754358038977	91	1.04253815603467	1.04253815603467	26.6590386179243	3
4032	402	255	1.0405	5.20790741662389	10.5881684945204	1.29179739599324	3.81797395993237	92	-0.0562432195561176	0.0562432195561176	26.7152818374804	3
4042	403	255	1.0396	5.2035317385795	10.5925441725648	1.29617307403763	3.76173074037625	93	-0.16806610291271	0.16806610291271	26.8833479403931	3
4052	404	255	1.041	5.21033834887077	10.5857375622735	1.28936646374635	3.59366463746354	94	-0.907069505964914	0.907069505964914	27.790417446358	3
4062	405	255	1.0576	5.29104529946726	10.505030611677	1.20865951314986	2.68659513149863	95	-1.38353222635385	1.38353222635385	29.1739496727119	3
4072	406	255	1.084	5.41939852210265	10.3766773890416	1.08030629051448	1.30306290514478	96	-0.955688150902551	0.955688150902551	30.1296378236144	3
4082	407	255	1.1016	5.5049673371929	10.2911085739514	0.994737475424223	0.347374754242233	97	-0.0270720325935359	0.0270720325935359	30.156709856208	3
4092	408	255	1.1001	5.49767454045226	10.298401370692	1.00203027216487	0.320302721648698	98	-0.197237289875274	0.197237289875274	30.3539471460832	3
4102	409	255	1.1021	5.50739826943979	10.2886776417045	0.992306543177342	0.123065431773424	99	0.40077204285774	0.40077204285774	30.754719188941	3
4112	410	255	1.0918	5.45732106515401	10.3387548459903	1.04238374746312	0.523837474631164	100	-0.148618644937655	0.148618644937655	30.9033378338786	3
4122	411	255	1.0928	5.46218292964778	10.3338929814965	1.03752188296935	0.375218829693509	101	0.235468650069757	0.235468650069757	31.1388064839484	3
4132	412	255	1.0859	5.4286360646408	10.3674398465035	1.07106874797633	0.610687479763266	102	-0.172927967406464	0.172927967406464	31.3117344513549	3
4142	413	255	1.0874	5.43592886138145	10.3601470497628	1.06377595123568	0.437759512356801	103	0.0409940703191736	0.0409940703191736	31.352728521674	3
4152	414	255	1.0845	5.42182945434953	10.3742464567948	1.0778753582676	0.478753582675975	104	0.468838145770449	0.468838145770449	31.8215666674445	3
4162	415	255	1.0728	5.36494563977248	10.4311302713718	1.13475917284464	0.947591728446424	105	0.541766113176914	0.541766113176914	32.3633327806214	3
4172	416	255	1.0596	5.30076902845479	10.4953068826895	1.19893578416233	1.48935784162334	106	-0.503534752982466	0.503534752982466	32.8668675336039	3
4182	417	255	1.0679	5.34112250375304	10.4549534073912	1.15858230886409	0.985823088640871	107	0.138231360194483	0.138231360194483	33.0050988937983	3
4192	418	255	1.063	5.31729936773359	10.4787765434107	1.18240544488354	1.12405444883535	108	0.0896127152568105	0.0896127152568105	33.0947116090552	3
4202	419	255	1.0591	5.29833809620791	10.4977378149364	1.20136671640922	1.21366716409216	109	-0.148618644937637	0.148618644937637	33.2433302539928	3
4212	420	255	1.0601	5.30319996070167	10.4928759504426	1.19650485191545	1.06504851915453	110	NA	NA	NA	3
