# Supplementary material for: Assessment of crusting effects on interrill erosion by laser scanning
Source: PeerJ. 2020 Jan 31;8:e8487. doi: 10.7717/peerj.8487 (PMC6996510; doi:10.7717/peerj.8487)
Supplement: Data S1 — Each has two transects and four subplots. [file peerj-08-8487-s001.zip › raw data for uploading/cs7plota.txt]

x	y	z	cal	h	code	deltah	absh	cumsumh	number
1	117.72	250.17	1.165	5.81320954609757	10.4525224751444	1	0.0281988140638347	0.0281988140638347	0.0281988140638347	1
2	115.52	255.12	1.1592	5.78501073203374	10.4807212892082	2	-0.355888480943563	0.355888480943563	0.384087295007397	1
3	130.19	255.41	1.2324	6.1408992129773	10.1248328082646	3	0.344220006158528	0.344220006158528	0.728307301165925	1
4	125.8	250.53	1.1616	5.79667920681877	10.4690528144232	4	-0.289767123828367	0.289767123828367	1.01807442499429	1
5	122.44	250.98	1.2212	6.08644633064714	10.1792856905948	5	0.0714694080583413	0.0714694080583413	1.08954383305263	1
6	125.13	256.2	1.2065	6.0149769225888	10.2507550986531	6	0.0189612715256811	0.0189612715256811	1.10850510457831	1
7	122.68	255.41	1.2026	5.99601565106312	10.2697163701788	7	0.1424526296673	0.1424526296673	1.25095773424562	1
8	121.67	243.87	1.1733	5.85356302139582	10.4121689998461	8	-0.311159327600931	0.311159327600931	1.56211706184655	1
9	147.99	245.98	1.2373	6.16472234899675	10.1010096722452	9	-0.0544528823301604	0.0544528823301604	1.61656994417671	1
10	156.21	243.88	1.2485	6.21917523132691	10.046556789915	10	-0.154607290901712	0.154607290901712	1.77117723507842	1
11	145.2	231.12	1.2803	6.37378252222862	9.89194949901331	11	0.00486186449376191	0.00486186449376191	1.77603909957218	1
12	159.12	237.15	1.2793	6.36892065773486	9.89681136350708	12	-0.0782760183496087	0.0782760183496087	1.85431511792179	1
13	163.29	237.68	1.2954	6.44719667608447	9.81853534515747	13	0.0709832216089641	0.0709832216089641	1.92529833953075	1
14	170.03	237.13	1.2808	6.37621345447551	9.88951856676643	14	-0.170651443731137	0.170651443731137	2.09594978326189	1
15	166.49	230.37	1.3159	6.54686489820664	9.7188671230353	15	0.104530086615938	0.104530086615938	2.20047986987783	1
16	161.13	236.11	1.2944	6.4423348115907	9.82339720965123	16	0.232397122801945	0.232397122801945	2.43287699267977	1
17	158.71	241.16	1.2466	6.20993768878876	10.0557943324532	17	0.196905511997464	0.196905511997464	2.62978250467724	1
18	156.24	245.96	1.2061	6.0130321767913	10.2526998444506	18	-0.140021697420419	0.140021697420419	2.76980420209766	1
19	151.55	248.83	1.2349	6.15305387421172	10.1126781470302	19	-0.415203227767492	0.415203227767492	3.18500742986515	1
20	163.46	234.37	1.3203	6.56825710197921	9.69747491926273	20	0.0685522893620814	0.0685522893620814	3.25355971922723	1
21	169.03	241.92	1.3062	6.49970481261713	9.76602720862481	21	0.0928616118309016	0.0928616118309016	3.34642133105813	1
22	160.59	248	1.2871	6.40684320078622	9.85888882045571	22	0.209060173231876	0.209060173231876	3.55548150429001	1
23	162.27	239.78	1.2441	6.19778302755435	10.0679489936876	23	-0.173568562427395	0.173568562427395	3.7290500667174	1
24	159.1	243.89	1.2798	6.37135158998174	9.8943804312602	24	0.0354916108044812	0.0354916108044812	3.76454167752188	1
25	166.16	243.74	1.2725	6.33585997917726	9.92987204206468	25	-0.127867036186007	0.127867036186007	3.89240871370789	1
26	168.84	243.54	1.2988	6.46372701536327	9.80200500587867	26	0.25622025882139	0.25622025882139	4.14862897252928	1
27	168.07	259.56	1.2461	6.20750675654188	10.0582252647001	27	0.0500772042857758	0.0500772042857758	4.19870617681506	1
28	170.26	260	1.2358	6.1574295522561	10.1083024689858	28	-0.342275260361022	0.342275260361022	4.54098143717608	1
29	174.39	272.58	1.3062	6.49970481261713	9.76602720862481	29	-0.472087042344537	0.472087042344537	5.01306847952062	1
30	187.03	269.35	1.4033	6.97179185496166	9.29394016628028	30	0.574186196713592	0.574186196713592	5.58725467623421	1
31	191.6	263.95	1.2852	6.39760565824807	9.86812636299387	31	0.140507883869795	0.140507883869795	5.727762560104	1
32	182.64	256.45	1.2563	6.25709777437828	10.0086342468637	32	-0.157038223148595	0.157038223148595	5.8848007832526	1
33	187.54	244.49	1.2886	6.41413599752687	9.85159602371507	33	-0.104530086615938	0.104530086615938	5.98933086986854	1
34	194.94	234.71	1.3101	6.51866608414281	9.74706593709913	34	0.102099154369057	0.102099154369057	6.09143002423759	1
35	191.47	230.11	1.2891	6.41656692977375	9.84916509146819	35	0.190098901706193	0.190098901706193	6.28152892594379	1
36	179.81	232.92	1.25	6.22646802806756	10.0392639931744	36	-0.1755133082249	0.1755133082249	6.45704223416869	1
37	189.07	230.57	1.2861	6.40198133629246	9.86375068494948	37	0.00437567804438821	0.00437567804438821	6.46141791221307	1
38	186.47	239.92	1.2852	6.39760565824807	9.86812636299387	38	-0.0140994070319191	0.0140994070319191	6.47551731924499	1
39	182.8	238.07	1.2881	6.41170506527999	9.85402695596195	39	0.0072927967406482	0.0072927967406482	6.48281011598564	1
40	189.87	250.31	1.2866	6.40441226853934	9.8613197527026	40	0.0427844075451276	0.0427844075451276	6.52559452353077	1
41	180.78	247.8	1.2778	6.36162786099421	9.90410416024772	41	-0.0666075435645741	0.0666075435645741	6.59220206709534	1
42	173.93	244.59	1.2915	6.42823540455879	9.83749661668315	42	-0.0476462720388913	0.0476462720388913	6.63984833913423	1
43	167.68	247.33	1.3013	6.47588167659768	9.78985034464426	43	0.0593147468239277	0.0593147468239277	6.69916308595816	1
44	175.77	247.38	1.2891	6.41656692977375	9.84916509146819	44	0.0666075435645723	0.0666075435645723	6.76577062952273	1
45	182.33	240.31	1.2754	6.34995938620918	9.91577263503276	45	-0.0427844075451276	0.0427844075451276	6.80855503706786	1
46	169.82	230.41	1.2842	6.39274379375431	9.87298822748763	46	0.0996682221221725	0.0996682221221725	6.90822325919003	1
47	184.47	233.05	1.2637	6.29307557163213	9.9726564496098	47	-0.275181530347073	0.275181530347073	7.18340478953711	1
48	194.61	247.11	1.3203	6.56825710197921	9.69747491926273	48	0.0709832216089623	0.0709832216089623	7.25438801114607	1
49	193.21	247.14	1.3057	6.49727388037024	9.76845814087169	49	-0.130297968432888	0.130297968432888	7.38468597957896	1
50	190.11	258.21	1.3325	6.62757184880313	9.63816017243881	50	0.189612715256816	0.189612715256816	7.57429869483577	1
51	193.29	250.56	1.2935	6.43795913354632	9.82777288769562	51	0.097723476324667	0.097723476324667	7.67202217116044	1
52	188.45	241.12	1.2734	6.34023565722165	9.92549636402029	52	-0.123491358141619	0.123491358141619	7.79551352930206	1
53	175.75	260.43	1.2988	6.46372701536327	9.80200500587867	53	0.253789326574509	0.253789326574509	8.04930285587657	1
54	175.81	267.7	1.2466	6.20993768878876	10.0557943324532	54	-0.111336696907209	0.111336696907209	8.16063955278378	1
55	177.54	276.5	1.2695	6.32127438569597	9.94445763554597	55	0.122275892018179	0.122275892018179	8.28291544480196	1
56	165.25	278.58	0.12158	0.740242896013788	10.0667335275641	56	0.122275892018179	0.122275892018179	8.40519133682013	1
57	161.85	274.63	1.2192	6.07672260165961	10.1890094195823	57	0.0923754253815261	0.0923754253815261	8.49756676220166	1
58	162.7	271.06	1.2002	5.98434717627809	10.2813848449639	58	-0.158982968946102	0.158982968946102	8.65654973114776	1
59	159.11	273.79	1.2329	6.14333014522419	10.1224018760178	59	0.118629493647855	0.118629493647855	8.77517922479562	1
60	153.31	278.05	1.2085	6.02470065157633	10.2410313696656	60	-0.0427844075451276	0.0427844075451276	8.81796363234075	1
61	154.78	278.45	1.2173	6.06748505912146	10.1982469621205	61	-0.268374920055802	0.268374920055802	9.08633855239655	1
62	153.44	268.26	1.2725	6.33585997917726	9.92987204206468	62	0.152176358654829	0.152176358654829	9.23851491105138	1
63	150.18	264.35	1.2412	6.18368362052243	10.0820484007195	63	0.0972372898752898	0.0972372898752898	9.33575220092667	1
64	145.81	262.58	1.2212	6.08644633064714	10.1792856905948	64	0.0855688150902569	0.0855688150902569	9.42132101601692	1
65	149.28	260.87	1.2036	6.00087751555689	10.2648545056851	65	0.0641766113176931	0.0641766113176931	9.48549762733462	1
66	143.45	266.92	1.1904	5.93670090423919	10.3290311170027	66	0	0	9.48549762733462	1
67	152.36	275.83	1.1904	5.93670090423919	10.3290311170027	67	-0.154607290901712	0.154607290901712	9.64010491823633	1
68	159.88	274.34	1.2222	6.0913081951409	10.174423826101	68	-0.20176737649123	0.20176737649123	9.84187229472756	1
69	164.2	274.31	1.2637	6.29307557163213	9.9726564496098	69	-0.552793992941027	0.552793992941027	10.3946662876686	1
70	187.25	267.83	1.3774	6.84586956457316	9.41986245666878	70	-0.0690384758114568	0.0690384758114568	10.46370476348	1
71	187.37	270.22	1.3916	6.91490804038462	9.35082398085732	71	0.489103568072712	0.489103568072712	10.9528083315528	1
72	192.25	274.87	1.291	6.4258044723119	9.83992754893003	72	0.0189612715256811	0.0189612715256811	10.9717696030784	1
73	185.63	273.53	1.2871	6.40684320078622	9.85888882045571	73	-0.206629240984991	0.206629240984991	11.1783988440634	1
74	194.08	260.26	1.3296	6.61347244177121	9.65225957947072	74	0.0617456790708086	0.0617456790708086	11.2401445231342	1
75	188.18	260.08	1.3169	6.55172676270041	9.71400525854153	75	-0.0782760183496087	0.0782760183496087	11.3184205414838	1
76	187.79	257.31	1.333	6.63000278105002	9.63572924019192	76	0.215866783523145	0.215866783523145	11.534287325007	1
77	191.93	264.18	1.2886	6.41413599752687	9.85159602371507	77	0.0189612715256828	0.0189612715256828	11.5532485965327	1
78	193.79	261.91	1.2847	6.39517472600119	9.87055729524075	78	-0.270319665853309	0.270319665853309	11.823568262386	1
79	193.31	256.13	1.3403	6.6654943918545	9.60023762938744	79	0.170651443731137	0.170651443731137	11.9942197061171	1
80	174.43	250.53	1.3052	6.49484294812336	9.77088907311858	80	0.177944240471781	0.177944240471781	12.1721639465889	1
81	172.03	276.39	1.2686	6.31689870765158	9.94883331359036	81	0.121060425894736	0.121060425894736	12.2932243724836	1
82	167.66	257.85	1.2437	6.19583828175684	10.0698937394851	82	0.00972372898752738	0.00972372898752738	12.3029481014712	1
83	156.33	255.28	1.2417	6.18611455276931	10.0796174684726	83	-0.0354916108044812	0.0354916108044812	12.3384397122756	1
84	155.66	256.23	1.249	6.22160616357379	10.0441258576681	84	-0.137590765173535	0.137590765173535	12.4760304774492	1
85	159.02	252.14	1.2773	6.35919692874733	9.90653509249461	85	0.410341363273727	0.410341363273727	12.8863718407229	1
86	142.23	242.74	1.1929	5.9488555654736	10.3168764557683	86	-0.346650938405411	0.346650938405411	13.2330227791283	1
87	145.48	236.14	1.2642	6.29550650387902	9.97022551736292	87	0.119115680097231	0.119115680097231	13.3521384592255	1
88	148.24	253.76	1.2397	6.17639082378178	10.0893411974602	88	0.22753525830818	0.22753525830818	13.5796737175337	1
89	146.98	258.49	1.1929	5.9488555654736	10.3168764557683	89	-0.0758450861027278	0.0758450861027278	13.6555188036365	1
90	142.72	260.8	1.2085	6.02470065157633	10.2410313696656	90	-0.0306297463107157	0.0306297463107157	13.6861485499472	1
91	150.27	266.03	1.2148	6.05533039788705	10.2104016233549	91	-0.166275765686748	0.166275765686748	13.8524243156339	1
92	155.96	273.48	1.249	6.22160616357379	10.0441258576681	92	0.270319665853309	0.270319665853309	14.1227439814872	1
93	132.42	276.79	1.1934	5.95128649772049	10.3144455235215	93	0.133215087129148	0.133215087129148	14.2559590686164	1
94	128.53	272.72	1.166	5.81807141059134	10.4476606106506	94	-0.0427844075451294	0.0427844075451294	14.2987434761615	1
95	131.83	279.77	1.1748	5.86085581813647	10.4048762031055	95	-0.254275513023885	0.254275513023885	14.5530189891854	1
96	140.52	277.54	1.2271	6.11513133116035	10.1506006900816	96	0.0427844075451294	0.0427844075451294	14.5958033967305	1
97	138.77	276.97	1.2183	6.07234692361522	10.1933850976267	97	0.0189612715256811	0.0189612715256811	14.6147646682562	1
98	134.44	266.23	1.2144	6.05338565208954	10.2123463691524	98	-0.0520219500832795	0.0520219500832795	14.6667866183395	1
99	126.34	258.61	1.2251	6.10540760217282	10.1603244190691	99	0.0734141538558433	0.0734141538558433	14.7402007721953	1
100	130.4	261.52	1.21	6.03199344831698	10.233738572925	100	-0.0807069505964897	0.0807069505964897	14.8209077227918	1
101	124.13	268.94	1.2266	6.11270039891347	10.1530316223285	101	-0.023336949570071	0.023336949570071	14.8442446723619	1
102	128.22	270.1	1.2314	6.13603734848354	10.1296946727584	102	0.277612462593956	0.277612462593956	15.1218571349558	1
103	118.99	251.54	1.1743	5.85842488588958	10.4073071353524	103	-0.0286850005132102	0.0286850005132102	15.150542135469	1
104	120.52	260.84	1.1802	5.88710988640279	10.3786221348391	104	0.106961018862819	0.106961018862819	15.2575031543319	1
105	123.62	272.96	1.1582	5.78014886753997	10.485583153702	105	-0.168706697933629	0.168706697933629	15.4262098522655	1
106	120.96	264.98	1.1929	5.9488555654736	10.3168764557683	106	-0.196905511997464	0.196905511997464	15.623115364263	1
107	124.92	264.51	1.2334	6.14576107747107	10.1199709437709	107	0.128353222635383	0.128353222635383	15.7514685868983	1
108	119.75	266.03	1.207	6.01740785483568	10.2483241664063	108	0.180375172718666	0.180375172718666	15.931843759617	1
109	117.62	265.73	1.1699	5.83703268211702	10.4286993391249	109	0.180375172718662	0.180375172718662	16.1122189323357	1
110	92.424	264.17	1.1328	5.65665750939836	10.6090745118436	110	0.0972372898752916	0.0972372898752916	16.209456222211	1
111	89.001	276.5	1.1128	5.55942021952307	10.7063118017189	111	-0.237258987295709	0.237258987295709	16.4467152095067	1
112	102.08	278.84	1.1616	5.79667920681877	10.4690528144232	112	0.18766796945931	0.18766796945931	16.634383178966	1
113	104.11	274.4	1.123	5.60901123735946	10.6567207838825	113	-0.17113763018051	0.17113763018051	16.8055208091465	1
114	101.32	270.07	1.1582	5.78014886753997	10.485583153702	114	0.534318907864721	0.534318907864721	17.3398397170112	1
115	72.979	271.02	1.0483	5.24582995967525	11.0199020615667	115	-0.0573700010264222	0.0573700010264222	17.3972097180376	1
116	79.334	256.34	1.0601	5.30319996070167	10.9625320605403	116	-0.415203227767488	0.415203227767488	17.8124129458051	1
117	88.803	250.99	1.1455	5.71840318846917	10.5473288327728	117	0.00729279674064642	0.00729279674064642	17.8197057425458	1
118	87.382	255.15	1.144	5.71111039172852	10.5546216295134	118	0.22315958026379	0.22315958026379	18.0428653228096	1
119	87.285	251.9	1.0981	5.48795081146473	10.7777812097772	119	0.102099154369057	0.102099154369057	18.1449644771786	1
120	83.658	241.59	1.0771	5.38585165709567	10.8798803641463	120	-0.0286850005132102	0.0286850005132102	18.1736494776918	1
121	85.361	241.19	1.083	5.41453665760888	10.8511953636331	121	0.192043647503697	0.192043647503697	18.3656931251955	1
122	73.101	245.53	1.0435	5.22249301010518	11.0432390111368	122	-0.118629493647854	0.118629493647854	18.4843226188434	1
123	76.481	232.64	1.0679	5.34112250375304	10.9246095174889	123	0.0335468650069757	0.0335468650069757	18.5178694838504	1
124	77.875	234.21	1.061	5.30757563874606	10.9581563824959	124	-0.00243093224688451	0.00243093224688451	18.5203004160972	1
125	75.774	251.34	1.0615	5.31000657099295	10.955725450249	125	0.0831378828433742	0.0831378828433742	18.6034382989406	1
126	76.413	255.13	1.0444	5.22686868814957	11.0388633330924	126	-0.0641766113176914	0.0641766113176914	18.6676149102583	1
127	72.516	249.88	1.0576	5.29104529946726	10.9746867217747	127	0.0568838145770449	0.0568838145770449	18.7244987248353	1
128	57.453	249	1.0459	5.23416148489022	11.0315705363517	128	0.142452629667302	0.142452629667302	18.8669513545027	1
129	51.306	248.92	1.0166	5.09170885522292	11.174023166019	129	-0.0165303392788001	0.0165303392788001	18.8834816937815	1
130	56.631	256.18	1.02	5.10823919450172	11.1574928267402	130	0.0165303392788001	0.0165303392788001	18.9000120330602	1
131	56.306	269.84	1.0166	5.09170885522292	11.174023166019	131	-0.0262540682663293	0.0262540682663293	18.9262661013266	1
132	61.215	275.3	1.022	5.11796292348925	11.1477690977527	132	0.0238231360194465	0.0238231360194465	18.950089237346	1
133	69.091	265.84	1.0171	5.0941397874698	11.1715922337721	133	-0.123491358141619	0.123491358141619	19.0735805954876	1
134	64.328	268.18	1.0425	5.21763114561142	11.0481008756305	134	0.114253815603467	0.114253815603467	19.1878344110911	1
135	63.917	270.95	1.019	5.10337733000795	11.162354691234	135	-0.0311159327600947	0.0311159327600947	19.2189503438512	1
136	63.26	263.12	1.0254	5.13449326276805	11.1312387584739	136	-0.140021697420417	0.140021697420417	19.3589720412716	1
137	73.672	260	1.0542	5.27451496018846	10.9912170610535	137	0.163844833439866	0.163844833439866	19.5228168747115	1
138	69.681	269.45	1.0205	5.1106701267486	11.1550618944933	138	0.00486186449376191	0.00486186449376191	19.5276787392053	1
139	54.198	279.12	1.0195	5.10580826225484	11.1599237589871	139	0	0	19.5276787392053	1
140	61.623	279.79	1.0195	5.10580826225484	11.1599237589871	140	0.0165303392788019	0.0165303392788019	19.5442090784841	1
141	61.11	279.38	1.0161	5.08927792297604	11.1764540982659	141	-0.0593147468239295	0.0593147468239295	19.603523825308	1
142	74.023	258.79	1.0283	5.14859266979996	11.117139351442	142	0.0379225430513657	0.0379225430513657	19.6414463683594	1
143	67.463	259.69	1.0205	5.1106701267486	11.1550618944933	143	-0.704970351595858	0.704970351595858	20.3464167199552	1
144	79.63	260.43	1.1655	5.81564047834446	10.4500915428975	144	0.353457548696682	0.353457548696682	20.6998742686519	1
145	75.516	267.44	1.0928	5.46218292964778	10.8035490915942	145	0.363181277684209	0.363181277684209	21.0630555463361	1
146	68.395	276.33	1.0181	5.09900165196356	11.1667303692784	146	-0.132728900679773	0.132728900679773	21.1957844470159	1
147	71.739	276.23	1.0454	5.23173055264334	11.0340014685986	147	0.104530086615938	0.104530086615938	21.3003145336318	1
148	73.303	270.19	1.0239	5.1272004660274	11.1385315552145	148	-0.211491105478755	0.211491105478755	21.5118056391106	1
149	80.307	278.59	1.0674	5.33869157150616	10.9270404497358	149	0.244551784036355	0.244551784036355	21.7563574231469	1
150	69.62	268.8	1.0171	5.0941397874698	11.1715922337721	150	-0.0165303392787983	0.0165303392787983	21.7728877624257	1
151	60.626	258.75	1.0205	5.1106701267486	11.1550618944933	151	-0.00243093224688273	0.00243093224688273	21.7753186946726	1
152	53.156	274.99	1.021	5.11310105899548	11.1526309622465	152	-0.028685000513212	0.028685000513212	21.8040036951858	1
153	51.539	274.02	1.0269	5.14178605950869	11.1239459617332	153	0.0452153397920103	0.0452153397920103	21.8492190349778	1
154	33.614	272.79	1.0176	5.09657071971668	11.1691613015253	154	-0.0165303392787983	0.0165303392787983	21.8657493742566	1
155	18.389	267.05	1.021	5.11310105899548	11.1526309622465	155	0.0354916108044794	0.0354916108044794	21.9012409850611	1
156	27.64	271.65	1.0137	5.077609448191	11.1881225730509	156	-0.00437567804438643	0.00437567804438643	21.9056166631055	1
157	33.342	267.28	1.0146	5.08198512623539	11.1837468950065	157	-0.0238231360194483	0.0238231360194483	21.9294397991249	1
158	37.093	268.73	1.0195	5.10580826225484	11.1599237589871	158	-0.0262540682663257	0.0262540682663257	21.9556938673913	1
159	36.291	267.32	1.0249	5.13206233052116	11.1336696907208	159	0.0452153397920085	0.0452153397920085	22.0009092071833	1
160	36.703	267.92	1.0156	5.08684699072915	11.1788850305128	160	-0.00729279674064642	0.00729279674064642	22.0082020039239	1
161	34.775	262.05	1.0171	5.0941397874698	11.1715922337721	161	-0.0330606785576002	0.0330606785576002	22.0412626824815	1
162	36.112	249.43	1.0239	5.1272004660274	11.1385315552145	162	0.0238231360194483	0.0238231360194483	22.065085818501	1
163	49.245	254.26	1.019	5.10337733000795	11.162354691234	163	0.00194474579750548	0.00194474579750548	22.0670305642985	1
164	43.462	250.32	1.0186	5.10143258421045	11.1642994370315	164	-0.0140994070319174	0.0140994070319174	22.0811299713304	1
165	48.787	254.12	1.0215	5.11553199124236	11.1502000299996	165	0.0140994070319174	0.0140994070319174	22.0952293783623	1
166	62.258	252.7	1.0186	5.10143258421045	11.1642994370315	166	0.00243093224688096	0.00243093224688096	22.0976603106092	1
167	55.899	253.29	1.0181	5.09900165196356	11.1667303692784	167	-0.0092375425381519	0.0092375425381519	22.1068978531473	1
168	56.759	251.96	1.02	5.10823919450172	11.1574928267402	168	-0.137590765173536	0.137590765173536	22.2444886183209	1
169	60.611	247.35	1.0483	5.24582995967525	11.0199020615667	169	-0.19739169844684	0.19739169844684	22.4418803167677	1
170	66.523	241.41	1.0889	5.44322165812209	10.8225103631198	170	0.265943987808919	0.265943987808919	22.7078243045766	1
171	53.59	230.62	1.0342	5.17727767031317	11.0884543509288	171	-0.213435851276262	0.213435851276262	22.9212601558529	1
172	49.062	236.34	1.0781	5.39071352158944	10.8750184996525	172	0.22753525830818	0.22753525830818	23.1487954141611	1
173	42.433	238.64	1.0313	5.16317826328126	11.1025537579607	173	0.0714694080583396	0.0714694080583396	23.2202648222194	1
174	44.423	239.29	1.0166	5.09170885522292	11.174023166019	174	-0.0330606785576002	0.0330606785576002	23.253325500777	1
175	33.923	240.41	1.0234	5.12476953378052	11.1409624874614	175	-0.00729279674064465	0.00729279674064465	23.2606182975177	1
176	40.603	237.03	1.0249	5.13206233052116	11.1336696907208	176	0.00486186449376191	0.00486186449376191	23.2654801620114	1
177	24.514	230.57	1.0239	5.1272004660274	11.1385315552145	177	-0.00972372898752738	0.00972372898752738	23.2752038909989	1
178	25.837	231.99	1.0259	5.13692419501493	11.128807826227	178	0.0213922037725638	0.0213922037725638	23.2965960947715	1
179	26.153	231.65	1.0215	5.11553199124236	11.1502000299996	179	-0.00486186449376547	0.00486186449376547	23.3014579592653	1
180	24.079	231.02	1.0225	5.12039385573613	11.1453381655058	180	-0.0116684747850329	0.0116684747850329	23.3131264340503	1
181	23.554	234.92	1.0249	5.13206233052116	11.1336696907208	181	0.0306297463107157	0.0306297463107157	23.343756180361	1
182	16.603	233.54	1.0186	5.10143258421045	11.1642994370315	182	-0.00680661029127094	0.00680661029127094	23.3505627906523	1
183	17.653	235.87	1.02	5.10823919450172	11.1574928267402	183	-0.0140994070319174	0.0140994070319174	23.3646621976842	1
184	17.795	234.95	1.0229	5.12233860153363	11.1433934197083	184	0.0209060173231883	0.0209060173231883	23.3855682150074	1
185	10.729	234.92	1.0186	5.10143258421045	11.1642994370315	185	-0.00194474579750548	0.00194474579750548	23.3875129608049	1
186	12.391	245.93	1.019	5.10337733000795	11.162354691234	186	-0.0121546612344119	0.0121546612344119	23.3996676220393	1
187	15.991	247.67	1.0215	5.11553199124236	11.1502000299996	187	0.00729279674064642	0.00729279674064642	23.40696041878	1
188	20.574	254.97	1.02	5.10823919450172	11.1574928267402	188	-0.00486186449376369	0.00486186449376369	23.4118222832737	1
189	14.081	258.4	1.021	5.11310105899548	11.1526309622465	189	0.00243093224688273	0.00243093224688273	23.4142532155206	1
190	17.92	251.17	1.0205	5.1106701267486	11.1550618944933	190	-0.00486186449376547	0.00486186449376547	23.4191150800144	1
191	12.184	240.5	1.0215	5.11553199124236	11.1502000299996	191	-0.00243093224688273	0.00243093224688273	23.4215460122613	1
192	17.742	231.55	1.022	5.11796292348925	11.1477690977527	192	-0.0593147468239277	0.0593147468239277	23.4808607590852	1
193	43.334	235.2	1.0342	5.17727767031317	11.0884543509288	193	0.0525081365326567	0.0525081365326567	23.5333688956178	1
194	42.715	236.55	1.0234	5.12476953378052	11.1409624874614	194	0.0116684747850364	0.0116684747850364	23.5450373704029	1
195	44.699	236.72	1.021	5.11310105899548	11.1526309622465	195	0	0	23.5450373704029	1
196	37.533	250.77	1.021	5.11310105899548	11.1526309622465	196	-0.0189612715256811	0.0189612715256811	23.5639986419286	1
197	31.243	251.73	1.0249	5.13206233052116	11.1336696907208	197	0.0213922037725638	0.0213922037725638	23.5853908457011	1
198	26.795	258.72	1.0205	5.1106701267486	11.1550618944933	198	0	0	23.5853908457011	1
199	39.415	259.97	1.0205	5.1106701267486	11.1550618944933	199	0	0	23.5853908457011	1
200	39.83	268.38	1.0205	5.1106701267486	11.1550618944933	200	-0.0189612715256828	0.0189612715256828	23.6043521172268	1
201	43.033	269.09	1.0244	5.12963139827428	11.1361006229677	201	0.0281988140638347	0.0281988140638347	23.6325509312906	1
202	43.409	275.76	1.0186	5.10143258421045	11.1642994370315	202	0.00243093224688096	0.00243093224688096	23.6349818635375	1
203	45.541	275.21	1.0181	5.09900165196356	11.1667303692784	203	-0.0306297463107157	0.0306297463107157	23.6656116098482	1
204	35.139	271.92	1.0244	5.12963139827428	11.1361006229677	204	0.0189612715256828	0.0189612715256828	23.6845728813739	1
205	38.107	271.89	1.0205	5.1106701267486	11.1550618944933	205	-0.00486186449376547	0.00486186449376547	23.6894347458677	1
206	32.872	264.52	1.0215	5.11553199124236	11.1502000299996	206	-0.0106961018862819	0.0106961018862819	23.700130847754	1
207	37.505	263.08	0.11523	0.709370056478383	11.1395039281133	207	-0.0106961018862819	0.0106961018862819	23.7108269496403	1
208	30.368	269.85	1.0259	5.13692419501493	11.128807826227	208	0.0403534752982448	0.0403534752982448	23.7511804249385	1
209	17.725	277.54	1.0176	5.09657071971668	11.1691613015253	209	-0.0165303392787983	0.0165303392787983	23.7677107642173	1
210	23.15	264.89	1.021	5.11310105899548	11.1526309622465	210	0.00486186449376369	0.00486186449376369	23.7725726287111	1
211	26.808	269.48	1.02	5.10823919450172	11.1574928267402	211	-0.00486186449376369	0.00486186449376369	23.7774344932048	1
212	11.711	259.77	1.021	5.11310105899548	11.1526309622465	212	-0.0238231360194465	0.0238231360194465	23.8012576292243	1
213	10.877	259.09	1.0259	5.13692419501493	11.128807826227	213	0.0262540682663293	0.0262540682663293	23.8275116974906	1
214	11.251	262.9	1.0205	5.1106701267486	11.1550618944933	214	-0.0238231360194483	0.0238231360194483	23.85133483351	1
215	30.414	260.65	1.0254	5.13449326276805	11.1312387584739	215	0.0238231360194483	0.0238231360194483	23.8751579695295	1
216	22.262	244.83	1.0205	5.1106701267486	11.1550618944933	216	-0.0072927967406482	0.0072927967406482	23.8824507662701	1
217	33.74	234.95	1.022	5.11796292348925	11.1477690977527	217	-0.0165303392788001	0.0165303392788001	23.8989811055489	1
218	41.869	245.25	1.0254	5.13449326276805	11.1312387584739	218	0.0452153397920121	0.0452153397920121	23.944196445341	1
219	49.33	232.7	1.0161	5.08927792297604	11.1764540982659	219	-0.0121546612344119	0.0121546612344119	23.9563511065754	1
220	49.705	238.02	1.0186	5.10143258421045	11.1642994370315	220	-0.0209060173231883	0.0209060173231883	23.9772571238986	1
221	43.614	239.81	1.0229	5.12233860153363	11.1433934197083	221	-0.050077204285774	0.050077204285774	24.0273343281843	1
222	53.432	244.7	1.0332	5.17241580581941	11.0933162154225	222	0.0544528823301622	0.0544528823301622	24.0817872105145	1
223	45.768	247.03	1.022	5.11796292348925	11.1477690977527	223	0.0189612715256811	0.0189612715256811	24.1007484820402	1
224	52.854	231.44	1.0181	5.09900165196356	11.1667303692784	224	-0.0140994070319156	0.0140994070319156	24.1148478890721	1
225	61.288	231.48	1.021	5.11310105899548	11.1526309622465	225	0	0	24.1148478890721	1
226	61.9	230.5	1.021	5.11310105899548	11.1526309622465	226	-0.34422000615853	0.34422000615853	24.4590678952306	1
227	82.027	230.93	1.0918	5.45732106515401	10.8084109560879	227	0.346650938405412	0.346650938405412	24.805718833636	1
228	63.927	231.96	1.0205	5.1106701267486	11.1550618944933	228	-0.0189612715256828	0.0189612715256828	24.8246801051617	1
229	63.399	231.53	1.0244	5.12963139827428	11.1361006229677	229	-0.00486186449376547	0.00486186449376547	24.8295419696555	1
230	64.261	231.87	1.0254	5.13449326276805	11.1312387584739	230	0.0213922037725656	0.0213922037725656	24.850934173428	1
231	69.293	233.94	1.021	5.11310105899548	11.1526309622465	231	-0.50320297510463	0.50320297510463	25.3541371485327	1
232	69.356	239.34	1.1245	5.61630403410011	10.6494279871418	232	0.505633907351513	0.505633907351513	25.8597710558842	1
233	64.892	250.86	1.0205	5.1106701267486	11.1550618944933	233	-0.0403534752982466	0.0403534752982466	25.9001245311824	1
234	67.802	244.7	1.0288	5.15102360204684	11.1147084191951	234	-0.0593147468239259	0.0593147468239259	25.9594392780064	1
235	70.485	247.43	1.041	5.21033834887077	11.0553936723712	235	-0.0189612715256828	0.0189612715256828	25.978400549532	1
236	71.848	260.07	1.0449	5.22929962039645	11.0364324008455	236	0.118629493647855	0.118629493647855	26.0970300431799	1
237	59.556	274.14	1.0205	5.1106701267486	11.1550618944933	237	-0.0116684747850364	0.0116684747850364	26.1086985179649	1
238	63.256	267.9	1.0229	5.12233860153363	11.1433934197083	238	0.0189612715256828	0.0189612715256828	26.1276597894906	1
239	51.059	269.59	1.019	5.10337733000795	11.162354691234	239	-0.0170165257281774	0.0170165257281774	26.1446763152188	1
240	53.716	271.25	1.0225	5.12039385573613	11.1453381655058	240	-0.00194474579750548	0.00194474579750548	26.1466210610163	1
241	44.403	266.23	1.0229	5.12233860153363	11.1433934197083	241	0.00194474579750548	0.00194474579750548	26.1485658068138	1
242	46.828	255.48	1.0225	5.12039385573613	11.1453381655058	242	-0.0948063576284071	0.0948063576284071	26.2433721644422	1
243	50.822	244.83	1.042	5.21520021336454	11.0505318078774	243	0.102099154369055	0.102099154369055	26.3454713188113	1
244	50.32	249.08	1.021	5.11310105899548	11.1526309622465	244	-0.0072927967406482	0.0072927967406482	26.3527641155519	1
245	48.48	240.2	1.0225	5.12039385573613	11.1453381655058	245	-0.00437567804438821	0.00437567804438821	26.3571397935963	1
246	51.284	247.37	1.0234	5.12476953378052	11.1409624874614	246	-0.00972372898752916	0.00972372898752916	26.3668635225838	1
247	61.555	240.74	1.0254	5.13449326276805	11.1312387584739	247	0.0286850005132102	0.0286850005132102	26.395548523097	1
248	59.117	241.3	1.0195	5.10580826225484	11.1599237589871	248	-0.00972372898752738	0.00972372898752738	26.4052722520846	1
249	49.407	232.92	1.0215	5.11553199124236	11.1502000299996	249	0.00486186449376547	0.00486186449376547	26.4101341165783	1
250	26.174	247.24	1.0205	5.1106701267486	11.1550618944933	250	0.0213922037725638	0.0213922037725638	26.4315263203509	1
251	26.732	234.18	1.0161	5.08927792297604	11.1764540982659	251	-0.0379225430513657	0.0379225430513657	26.4694488634023	1
252	10.028	238.99	1.0239	5.1272004660274	11.1385315552145	252	-0.0165303392787983	0.0165303392787983	26.4859792026811	1
253	16.963	248.06	1.0273	5.1437308053062	11.1220012159357	253	0.0354916108044812	0.0354916108044812	26.5214708134855	1
254	23.552	250.96	1.02	5.10823919450172	11.1574928267402	254	-0.00486186449376369	0.00486186449376369	26.5263326779793	1
255	21.405	250.74	1.021	5.11310105899548	11.1526309622465	255	-0.00243093224688273	0.00243093224688273	26.5287636102262	1
256	38.387	260.63	1.0215	5.11553199124236	11.1502000299996	256	0	0	26.5287636102262	1
257	39.107	256.11	1.0215	5.11553199124236	11.1502000299996	257	0.00486186449376547	0.00486186449376547	26.53362547472	1
258	41.772	253.69	1.0205	5.1106701267486	11.1550618944933	258	0.0165303392787983	0.0165303392787983	26.5501558139988	1
259	33.189	255.06	1.0171	5.0941397874698	11.1715922337721	259	-0.0238231360194465	0.0238231360194465	26.5739789500182	1
260	27.377	262.97	1.022	5.11796292348925	11.1477690977527	260	-0.00437567804438821	0.00437567804438821	26.5783546280626	1
261	30.354	265.02	1.0229	5.12233860153363	11.1433934197083	261	-0.00972372898752738	0.00972372898752738	26.5880783570501	1
262	24.358	266.92	1.0249	5.13206233052116	11.1336696907208	262	0.0262540682663257	0.0262540682663257	26.6143324253164	1
263	18.223	271.63	1.0195	5.10580826225484	11.1599237589871	263	-0.0121546612344101	0.0121546612344101	26.6264870865509	1
264	32.411	264.67	1.022	5.11796292348925	11.1477690977527	264	0.00486186449376547	0.00486186449376547	26.6313489510446	1
265	35.452	270.06	1.021	5.11310105899548	11.1526309622465	265	0.00243093224688273	0.00243093224688273	26.6337798832915	1
266	39.937	273.09	1.0205	5.1106701267486	11.1550618944933	266	-0.0072927967406482	0.0072927967406482	26.6410726800322	1
267	46.817	276	1.022	5.11796292348925	11.1477690977527	267	-0.00437567804438821	0.00437567804438821	26.6454483580765	1
268	52.428	267.14	1.0229	5.12233860153363	11.1433934197083	268	0.0165303392787983	0.0165303392787983	26.6619786973553	1
269	58.292	261.09	1.0195	5.10580826225484	11.1599237589871	269	-0.00729279674064465	0.00729279674064465	26.669271494096	1
270	57.583	270.31	1.021	5.11310105899548	11.1526309622465	270	-0.00486186449376547	0.00486186449376547	26.6741333585897	1
271	52.989	269.22	1.022	5.11796292348925	11.1477690977527	271	-0.00680661029127094	0.00680661029127094	26.680939968881	1
272	41.328	277.08	1.0234	5.12476953378052	11.1409624874614	272	0.0140994070319191	0.0140994070319191	26.6950393759129	1
273	34.301	269.64	1.0205	5.1106701267486	11.1550618944933	273	-0.0116684747850364	0.0116684747850364	26.706707850698	1
274	20.597	276.36	1.0229	5.12233860153363	11.1433934197083	274	0.00923754253815368	0.00923754253815368	26.7159453932361	1
275	19.606	279.5	1.021	5.11310105899548	11.1526309622465	275	-0.00923754253815368	0.00923754253815368	26.7251829357743	1
276	17.577	276.72	1.0229	5.12233860153363	11.1433934197083	276	0.00923754253815368	0.00923754253815368	26.7344204783124	1
277	20.889	265.44	1.021	5.11310105899548	11.1526309622465	277	-0.00486186449376547	0.00486186449376547	26.7392823428062	1
278	17.157	255.31	1.022	5.11796292348925	11.1477690977527	278	0.0121546612344101	0.0121546612344101	26.7514370040406	1
279	14.7	249.2	1.0195	5.10580826225484	11.1599237589871	279	-0.00972372898752738	0.00972372898752738	26.7611607330281	1
280	14.625	244.02	1.0215	5.11553199124236	11.1502000299996	280	0.0121546612344119	0.0121546612344119	26.7733153942625	1
281	15.241	250.25	1.019	5.10337733000795	11.162354691234	281	-0.00243093224688451	0.00243093224688451	26.7757463265094	1
282	10.649	248.24	1.0195	5.10580826225484	11.1599237589871	282	-0.00243093224688096	0.00243093224688096	26.7781772587563	1
283	17.949	240.33	1.02	5.10823919450172	11.1574928267402	283	-0.00486186449376369	0.00486186449376369	26.7830391232501	1
284	27.91	245.85	1.021	5.11310105899548	11.1526309622465	284	-0.0140994070319191	0.0140994070319191	26.797138530282	1
285	25.974	234.51	1.0239	5.1272004660274	11.1385315552145	285	0.0213922037725638	0.0213922037725638	26.8185307340546	1
286	23.368	236.33	1.0195	5.10580826225484	11.1599237589871	286	-0.00729279674064465	0.00729279674064465	26.8258235307952	1
287	29.325	238.97	1.021	5.11310105899548	11.1526309622465	287	-0.0238231360194465	0.0238231360194465	26.8496466668147	1
288	12.607	235.69	1.0259	5.13692419501493	11.128807826227	288	0.0121546612344101	0.0121546612344101	26.8618013280491	1
289	15.204	235.1	1.0234	5.12476953378052	11.1409624874614	289	-0.0238231360194465	0.0238231360194465	26.8856244640685	1
290	15.766	230.26	1.0283	5.14859266979996	11.117139351442	290	0.0262540682663293	0.0262540682663293	26.9118785323348	1
291	12.978	257.18	1.0229	5.12233860153363	11.1433934197083	291	0.0165303392787983	0.0165303392787983	26.9284088716136	1
292	10.523	258.39	1.0195	5.10580826225484	11.1599237589871	292	-0.00729279674064465	0.00729279674064465	26.9357016683543	1
293	12.72	263.85	1.021	5.11310105899548	11.1526309622465	293	0.00972372898752916	0.00972372898752916	26.9454253973418	1
294	12.692	255.69	1.019	5.10337733000795	11.162354691234	294	-0.047646272038893	0.047646272038893	26.9930716693807	1
295	22.292	259.93	1.0288	5.15102360204684	11.1147084191951	295	0.0379225430513639	0.0379225430513639	27.0309942124321	1
296	38.524	256.23	1.021	5.11310105899548	11.1526309622465	296	0.0116684747850346	0.0116684747850346	27.0426626872171	1
297	36.021	262.02	1.0186	5.10143258421045	11.1642994370315	297	0	0	27.0426626872171	1
298	40.427	261.68	1.0186	5.10143258421045	11.1642994370315	298	-0.0116684747850346	0.0116684747850346	27.0543311620021	1
299	43.746	271.75	1.021	5.11310105899548	11.1526309622465	299	-0.0330606785576002	0.0330606785576002	27.0873918405597	1
300	54.957	276.6	1.0278	5.14616173755308	11.1195702836889	300	0.0520219500832813	0.0520219500832813	27.139413790643	1
301	68.807	275.94	1.0171	5.0941397874698	11.1715922337721	301	-0.37290500667174	0.37290500667174	27.5123187973148	1
302	79.863	276.02	1.0938	5.46704479414154	10.7986872271004	302	0.0408396617476221	0.0408396617476221	27.5531584590624	1
303	87.336	275.53	1.0854	5.42620513239392	10.839526888848	303	-0.410827549723102	0.410827549723102	27.9639860087855	1
304	107.78	269.17	1.1699	5.83703268211702	10.4286993391249	304	0.280043394840835	0.280043394840835	28.2440294036263	1
305	100.95	246.68	1.1123	5.55698928727618	10.7087427339658	305	0.182806104965547	0.182806104965547	28.4268355085919	1
306	91.824	246.18	1.0747	5.37418318231064	10.8915488389313	306	-0.106961018862819	0.106961018862819	28.5337965274547	1
307	86.649	252.42	1.0967	5.48114420117346	10.7845878200685	307	-0.180375172718662	0.180375172718662	28.7141717001733	1
308	94.694	254.99	1.1338	5.66151937389212	10.6042126473498	308	-0.204198308738111	0.204198308738111	28.9183700089115	1
309	103.67	258.18	1.1758	5.86571768263023	10.4000143386117	309	0.0262540682663257	0.0262540682663257	28.9446240771778	1
310	110.15	258.64	1.1704	5.8394636143639	10.426268406878	310	0.220728648016912	0.220728648016912	29.1653527251947	1
311	103.14	274.03	1.125	5.61873496634699	10.6469970548949	311	-0.313590259847814	0.313590259847814	29.4789429850425	1
312	106.87	273.55	1.1895	5.9323252261948	10.3334067950471	312	0.0617456790708104	0.0617456790708104	29.5406886641133	1
313	109.71	272.76	1.1768	5.870579547124	10.3951524741179	313	0.0928616118309016	0.0928616118309016	29.6335502759442	1
314	115.71	270.78	1.1577	5.77771793529309	10.4880140859488	314	0.0617456790708104	0.0617456790708104	29.695295955015	1
315	116.77	264.23	1.145	5.71597225622228	10.5497597650197	315	0.0165303392787983	0.0165303392787983	29.7118262942938	1
316	117.02	263.36	1.1416	5.69944191694348	10.5662901042985	316	-0.0948063576284071	0.0948063576284071	29.8066326519222	1
317	109.28	252.38	1.1611	5.79424827457189	10.47148374667	317	-0.346650938405411	0.346650938405411	30.1532835903276	1
318	112.9	244.85	1.2324	6.1408992129773	10.1248328082646	318	0.242120851789473	0.242120851789473	30.3954044421171	1
319	101.01	234.41	1.1826	5.89877836118783	10.3669536600541	319	0.118629493647855	0.118629493647855	30.514033935765	1
320	99.538	236.34	1.1582	5.78014886753997	10.485583153702	320	-0.00729279674064642	0.00729279674064642	30.5213267325056	1
321	92.695	237.75	1.1597	5.78744166428062	10.4782903569613	321	0.294628988322129	0.294628988322129	30.8159557208278	1
322	88.968	231.54	1.0991	5.49281267595849	10.7729193452834	322	0.0568838145770467	0.0568838145770467	30.8728395354048	1
323	84.772	239.74	1.0874	5.43592886138145	10.8298031598605	323	-0.00972372898753093	0.00972372898753093	30.8825632643923	1
324	86.585	240.65	1.0894	5.44565259036897	10.820079430873	324	-0.237258987295709	0.237258987295709	31.119822251688	1
325	107.47	238.49	1.1382	5.68291157766468	10.5828204435773	325	-0.204198308738109	0.204198308738109	31.3240205604261	1
326	103.95	240.45	1.1802	5.88710988640279	10.3786221348391	326	0.0452153397920085	0.0452153397920085	31.3692359002182	1
327	102.58	241.21	1.1709	5.84189454661078	10.4238374746312	327	0.527026111124076	0.527026111124076	31.8962620113422	1
328	86.992	246.44	1.0625	5.31486843548671	10.9508635857552	328	-0.192529833953078	0.192529833953078	32.0887918452953	1
329	84.108	246.18	1.1021	5.50739826943979	10.7583337518022	329	0.180861359168041	0.180861359168041	32.2696532044634	1
330	91.746	244.06	1.0649	5.32653691027174	10.9391951109702	330	-0.475004161040793	0.475004161040793	32.7446573655041	1
331	87.251	236.07	1.1626	5.80154107131254	10.4641909499294	331	0.111822883356584	0.111822883356584	32.8564802488607	1
332	88.936	233.86	1.1396	5.68971818795595	10.576013833286	332	-0.306297463107166	0.306297463107166	33.1627777119679	1
333	138.63	252.43	1.2026	5.99601565106312	10.2697163701788	333	-0.332551531373495	0.332551531373495	33.4953292433414	1
334	146.1	250.03	1.271	6.32856718243661	9.93716483880532	334	0.273236784549567	0.273236784549567	33.768566027891	1
335	144.19	240.76	1.2148	6.05533039788705	10.2104016233549	335	0.0189612715256811	0.0189612715256811	33.7875272994166	1
336	138.13	241.99	1.2109	6.03636912636137	10.2293628948806	336	-0.0384087295007394	0.0384087295007394	33.8259360289174	1
337	135.26	243.92	1.2188	6.07477785586211	10.1909541653798	337	-0.154121104452337	0.154121104452337	33.9800571333697	1
338	122.95	241.99	1.2505	6.22889896031444	10.0368330609275	338	0.054452882330164	0.054452882330164	34.0345100156999	1
339	124.91	236.01	1.2393	6.17444607798428	10.0912859432577	339	-0.0116684747850364	0.0116684747850364	34.0461784904849	1
340	117.68	237.15	1.2417	6.18611455276931	10.0796174684726	340	0.0758450861027278	0.0758450861027278	34.1220235765876	1
341	121.98	238.13	1.2261	6.11026946666659	10.1554625545754	341	-0.0495910178363985	0.0495910178363985	34.171614594424	1
342	129.76	244.25	1.2363	6.15986048450298	10.105871536739	342	0.163844833439866	0.163844833439866	34.3354594278639	1
343	139.32	236.35	1.2026	5.99601565106312	10.2697163701788	343	0.0972372898752898	0.0972372898752898	34.4326967177392	1
344	137.15	237.67	1.1826	5.89877836118783	10.3669536600541	344	-0.311159327600929	0.311159327600929	34.7438560453401	1
345	139.69	248.76	1.2466	6.20993768878876	10.0557943324532	345	0.128353222635383	0.128353222635383	34.8722092679755	1
346	129.99	254.4	1.2202	6.08158446615338	10.1841475550886	346	-0.249413648530119	0.249413648530119	35.1216229165056	1
347	140.44	234.86	1.2715	6.3309981146835	9.93473390655844	347	0.339358141664764	0.339358141664764	35.4609810581704	1
348	141.42	242.51	1.2017	5.99163997301873	10.2740920482232	348	-0.329634412677237	0.329634412677237	35.7906154708476	1
349	137.26	235.08	1.2695	6.32127438569597	9.94445763554597	349	0.270319665853309	0.270319665853309	36.0609351367009	1
350	145.17	241.8	1.2139	6.05095471984266	10.2147773013993	350	0.00243093224688273	0.00243093224688273	36.0633660689478	1
351	154.59	245.11	1.2134	6.04852378759578	10.2172082336462	351	-0.156552036699219	0.156552036699219	36.219918105647	1
352	158.07	247.74	1.2456	6.205075824295	10.0606561969469	352	-0.225590512510673	0.225590512510673	36.4455086181577	1
353	155.81	242.88	1.292	6.43066633680567	9.83506568443627	353	-0.0165303392788019	0.0165303392788019	36.4620389574365	1
354	162.35	247.35	1.2954	6.44719667608447	9.81853534515747	354	-0.0714694080583378	0.0714694080583378	36.5335083654949	1
355	167.44	253.34	1.3101	6.51866608414281	9.74706593709913	355	0.0573700010264222	0.0573700010264222	36.5908783665213	1
356	162.67	249.94	1.2983	6.46129608311639	9.80443593812555	356	0.27275059810019	0.27275059810019	36.8636289646215	1
357	159.57	266.06	1.2422	6.1885454850162	10.0771865362257	357	-0.0306297463107157	0.0306297463107157	36.8942587109322	1
358	162.3	265.2	1.2485	6.21917523132691	10.046556789915	358	0.25622025882139	0.25622025882139	37.1504789697536	1
359	161.96	269.65	1.1958	5.96295497250552	10.3027770487364	359	-0.047646272038893	0.047646272038893	37.1981252417925	1
360	161.09	279.44	1.2056	6.01060124454441	10.2551307766975	360	-0.0617456790708086	0.0617456790708086	37.2598709208633	1
361	149.76	272.98	1.2183	6.07234692361522	10.1933850976267	361	0.050077204285774	0.050077204285774	37.309948125149	1
362	149.32	270.46	1.208	6.02226971932945	10.2434623019125	362	-0.175513308224899	0.175513308224899	37.4854614333739	1
363	157.13	278.01	1.2441	6.19778302755435	10.0679489936876	363	0.025767881816952	0.025767881816952	37.5112293151909	1
364	156.83	275.85	1.2388	6.1720151457374	10.0937168755045	364	-0.251358394327626	0.251358394327626	37.7625877095185	1
365	166.69	272.34	1.2905	6.42337354006502	9.84235848117692	365	-0.0121546612344119	0.0121546612344119	37.7747423707529	1
366	176.39	276.89	1.293	6.43552820129943	9.8302038199425	366	-0.239689919542592	0.239689919542592	38.0144322902955	1
367	193.15	279.27	1.3423	6.67521812084203	9.59051390039991	367	0.322827802385966	0.322827802385966	38.3372600926815	1
368	186.38	276.37	1.2759	6.35239031845606	9.91334170278588	368	-0.0758450861027278	0.0758450861027278	38.4131051787842	1
369	192.11	273.36	1.2915	6.42823540455879	9.83749661668315	369	-0.228021444757555	0.228021444757555	38.6411266235418	1
370	191.51	277.33	1.3384	6.65625684931634	9.6094751719256	370	-0.147314494161066	0.147314494161066	38.7884411177028	1
371	193.02	278.49	1.3687	6.80357134347741	9.46216067776453	371	0.25913737751765	0.25913737751765	39.0475784952205	1
372	167.92	269.71	1.3154	6.54443396595976	9.72129805528218	372	0.387004413703655	0.387004413703655	39.4345829089241	1
373	183.67	278.02	1.2358	6.1574295522561	10.1083024689858	373	-0.380197803412386	0.380197803412386	39.8147807123365	1
374	184.1	270.58	1.314	6.53762735566849	9.72810466557345	374	-0.27275059810019	0.27275059810019	40.0875313104367	1
375	194.57	277.14	1.3701	6.81037795376868	9.45535406747326	375	0.261082123315155	0.261082123315155	40.3486134337519	1
376	191.25	272	1.3164	6.54929583045352	9.71643619078841	376	-0.118629493647855	0.118629493647855	40.4672429273997	1
377	190.77	271.78	1.3408	6.66792532410138	9.59780669714056	377	0.149259239958571	0.149259239958571	40.6165021673583	1
378	187.74	263.31	1.3101	6.51866608414281	9.74706593709913	378	0.178430426921159	0.178430426921159	40.7949325942795	1
379	186.36	255.42	1.2734	6.34023565722165	9.92549636402029	379	-0.00243093224688273	0.00243093224688273	40.7973635265263	1
380	183.73	247.62	1.2739	6.34266658946853	9.92306543177341	380	-0.0452153397920085	0.0452153397920085	40.8425788663183	1
381	183.42	241.85	1.2832	6.38788192926054	9.8778500919814	381	0.0734141538558433	0.0734141538558433	40.9159930201742	1
382	180.83	240.23	1.2681	6.3144677754047	9.95126424583724	382	-0.054452882330164	0.054452882330164	40.9704459025044	1
383	184.37	232.51	1.2793	6.36892065773486	9.89681136350708	383	-0.201767376491226	0.201767376491226	41.1722132789956	1
384	176.38	243.1	1.3208	6.57068803422609	9.69504398701585	384	0.0831378828433724	0.0831378828433724	41.255351161839	1
385	174.39	239.03	1.3037	6.48755015138271	9.77818186985922	385	0.0189612715256811	0.0189612715256811	41.2743124333646	1
386	175.17	232.87	1.2998	6.46858887985703	9.7971431413849	386	0.123491358141621	0.123491358141621	41.3978037915063	1
387	176.89	232.81	1.2744	6.34509752171541	9.92063449952652	387	-0.0189612715256828	0.0189612715256828	41.4167650630319	1
388	177.7	235.34	1.2783	6.3640587932411	9.90167322800084	388	0.0213922037725638	0.0213922037725638	41.4381572668045	1
389	181.05	235.65	1.2739	6.34266658946853	9.92306543177341	389	-0.0855688150902552	0.0855688150902552	41.5237260818948	1
390	183.91	231.59	1.2915	6.42823540455879	9.83749661668315	390	-0.00972372898752916	0.00972372898752916	41.5334498108823	1
391	186.64	231.46	1.2935	6.43795913354632	9.82777288769562	391	-0.0447291533426331	0.0447291533426331	41.5781789642249	1
392	183.18	230.32	1.3027	6.48268828688895	9.78304373435299	392	0.1589829689461	0.1589829689461	41.737161933171	1
393	180.95	241.23	1.27	6.32370531794285	9.94202670329909	393	-0.0354916108044812	0.0354916108044812	41.7726535439755	1
394	189.86	232.74	1.2773	6.35919692874733	9.90653509249461	394	-0.206629240984993	0.206629240984993	41.9792827849605	1
395	194.78	232.35	1.3198	6.56582616973232	9.69990585150961	395	0.223159580263792	0.223159580263792	42.2024423652243	1
396	189.77	233.68	1.2739	6.34266658946853	9.92306543177341	396	-0.0427844075451276	0.0427844075451276	42.2452267727694	1
397	180.35	236.09	1.2827	6.38545099701366	9.88028102422828	397	-0.133215087129148	0.133215087129148	42.3784418598986	1
398	168.55	244.65	1.3101	6.51866608414281	9.74706593709913	398	-0.0116684747850346	0.0116684747850346	42.3901103346836	1
399	169.78	243.03	1.3125	6.53033455892784	9.7353974623141	399	0.545987382649757	0.545987382649757	42.9360977173334	1
400	149	258.85	1.2002	5.98434717627809	10.2813848449639	400	-0.0568838145770449	0.0568838145770449	42.9929815319104	1
401	148.87	265.25	1.2119	6.04123099085513	10.2245010303868	401	-0.163844833439866	0.163844833439866	43.1568263653503	1
402	149.3	262	1.2456	6.205075824295	10.0606561969469	402	-0.223159580263792	0.223159580263792	43.3799859456141	1
403	157.32	251.72	1.2915	6.42823540455879	9.83749661668315	403	0.23045237700444	0.23045237700444	43.6104383226185	1
404	155.49	256.08	1.2441	6.19778302755435	10.0679489936876	404	-0.199822630693722	0.199822630693722	43.8102609533122	1
405	160.68	261.51	1.2852	6.39760565824807	9.86812636299387	405	0.232883309251319	0.232883309251319	44.0431442625635	1
406	148.9	252.55	1.2373	6.16472234899675	10.1010096722452	406	0.113767629154092	0.113767629154092	44.1569118917176	1
407	140.26	256.28	1.2139	6.05095471984266	10.2147773013993	407	-0.140021697420417	0.140021697420417	44.296933589138	1
408	140.45	262.84	1.2427	6.19097641726308	10.0747556039789	408	0.0807069505964897	0.0807069505964897	44.3776405397345	1
409	143.51	255.9	1.2261	6.11026946666659	10.1554625545754	409	0.00729279674064642	0.00729279674064642	44.3849333364752	1
410	139.03	248.58	1.2246	6.10297666992594	10.162755351316	410	-0.0189612715256811	0.0189612715256811	44.4038946080009	1
411	134.23	237.58	1.2285	6.12193794145162	10.1437940797903	411	0.349081870652293	0.349081870652293	44.7529764786532	1
412	128.38	247.97	1.1567	5.77285607079933	10.4928759504426	412	-0.375335938918621	0.375335938918621	45.1283124175718	1
413	132.58	247.27	1.2339	6.14819200971795	10.117540011524	413	0.363181277684209	0.363181277684209	45.491493695256	1
414	129.8	250.37	1.1592	5.78501073203374	10.4807212892082	414	-0.132728900679773	0.132728900679773	45.6242225959358	1
415	137.29	269.44	1.1865	5.91773963271351	10.3479923885284	415	-0.258651191068271	0.258651191068271	45.882873787004	1
416	140.62	263.11	1.2397	6.17639082378178	10.0893411974602	416	0.267888733606425	0.267888733606425	46.1507625206105	1
417	134.85	265.58	1.1846	5.90850209017536	10.3572299310666	417	-0.140021697420417	0.140021697420417	46.2907842180309	1
418	137.8	277.88	1.2134	6.04852378759578	10.2172082336462	418	0.0831378828433742	0.0831378828433742	46.3739221008743	1
419	133.78	276.29	1.1963	5.9653859047524	10.3003461164895	419	-0.0641766113176931	0.0641766113176931	46.4380987121919	1
420	135.95	277.95	1.2095	6.0295625160701	10.2361695051718	420	0.182806104965547	0.182806104965547	46.6209048171575	1
421	145.57	266.57	1.1719	5.84675641110455	10.4189756101374	421	-0.27275059810019	0.27275059810019	46.8936554152577	1
422	128.49	254.68	1.228	6.11950700920474	10.1462250120372	422	0.19447457975058	0.19447457975058	47.0881299950083	1
423	122.82	247.97	1.188	5.92503242945416	10.3406995917878	423	-0.0544528823301622	0.0544528823301622	47.1425828773384	1
424	126.19	248.14	1.1992	5.97948531178432	10.2862467094576	424	0.0617456790708086	0.0617456790708086	47.2043285564092	1
425	134.42	239.31	1.1865	5.91773963271351	10.3479923885284	425	-0.391866278197419	0.391866278197419	47.5961948346066	1
426	141.98	232.15	1.2671	6.30960591091093	9.95612611033101	426	0.00486186449376369	0.00486186449376369	47.6010566991004	1
427	149.68	237.02	1.2661	6.30474404641717	9.96098797482477	427	0.0831378828433724	0.0831378828433724	47.6841945819438	1
428	130.6	232.03	1.249	6.22160616357379	10.0441258576681	428	0.54841831489664	0.54841831489664	48.2326128968404	1
429	105.88	231.39	1.1362	5.67318784867716	10.5925441725648	429	0.0354916108044812	0.0354916108044812	48.2681045076449	1
430	96.142	235.92	1.1289	5.63769623787267	10.6280357833693	430	0.249413648530121	0.249413648530121	48.517518156175	1
431	83.205	249.1	1.0776	5.38828258934255	10.8774494318994	431	-0.0286850005132102	0.0286850005132102	48.5462031566882	1
432	85.755	250.19	1.0835	5.41696758985576	10.8487644313862	432	0.0617456790708086	0.0617456790708086	48.607948835759	1
433	77.391	253.64	1.0708	5.35522191078496	10.910510110457	433	-0.34422000615853	0.34422000615853	48.9521688419176	1
434	80.264	261.8	1.1416	5.69944191694348	10.5662901042985	434	0.489103568072714	0.489103568072714	49.4412724099903	1
435	71.598	259.71	1.041	5.21033834887077	11.0553936723712	435	-0.0996682221221761	0.0996682221221761	49.5409406321125	1
436	65.375	263.82	1.0615	5.31000657099295	10.955725450249	436	0.194474579750583	0.194474579750583	49.735415211863	1
437	71.431	271.39	1.0215	5.11553199124236	11.1502000299996	437	-0.374849752469245	0.374849752469245	50.1102649643323	1
438	84.729	274.2	1.0986	5.49038174371161	10.7753502775303	438	-0.37290500667174	0.37290500667174	50.483169971004	1
439	111	258.97	1.1753	5.86328675038335	10.4024452708586	439	0.0904306795840206	0.0904306795840206	50.5736006505881	1
440	109.66	258.09	1.1567	5.77285607079933	10.4928759504426	440	0.0379225430513621	0.0379225430513621	50.6115231936394	1
441	106.46	262.45	1.1489	5.73493352774797	10.530798493494	441	0.0238231360194483	0.0238231360194483	50.6353463296589	1
442	100.49	254.38	1.144	5.71111039172852	10.5546216295134	442	0.248927462080744	0.248927462080744	50.8842737917396	1
443	88.284	230.92	1.0928	5.46218292964778	10.8035490915942	443	-0.32768966687973	0.32768966687973	51.2119634586193	1
444	88.976	235.96	1.1602	5.7898725965275	10.4758594247144	444	0.643710858974423	0.643710858974423	51.8556743175938	1
445	68.067	246.98	1.0278	5.14616173755308	11.1195702836889	445	-0.201767376491228	0.201767376491228	52.057441694085	1
446	63.05	246.28	1.0693	5.34792911404431	10.9178029071976	446	0.211004919029381	0.211004919029381	52.2684466131144	1
447	62.667	252.01	1.0259	5.13692419501493	11.128807826227	447	0.00243093224688096	0.00243093224688096	52.2708775453613	1
448	55.806	241.18	1.0254	5.13449326276805	11.1312387584739	448	0.0403534752982466	0.0403534752982466	52.3112310206595	1
449	51.099	240.21	1.0171	5.0941397874698	11.1715922337721	449	-0.00729279674064642	0.00729279674064642	52.3185238174001	1
450	44.063	244.24	1.0186	5.10143258421045	11.1642994370315	450	-0.00680661029127094	0.00680661029127094	52.3253304276914	1
451	29.717	253.22	1.02	5.10823919450172	11.1574928267402	451	-0.0165303392788001	0.0165303392788001	52.3418607669702	1
452	33.873	259.43	1.0234	5.12476953378052	11.1409624874614	452	-0.00486186449376369	0.00486186449376369	52.346722631464	1
453	51.883	262.41	1.0244	5.12963139827428	11.1361006229677	453	0.0281988140638347	0.0281988140638347	52.3749214455278	1
454	42.989	277.54	1.0186	5.10143258421045	11.1642994370315	454	0.00972372898752916	0.00972372898752916	52.3846451745153	1
455	52.979	263.96	1.0166	5.09170885522292	11.174023166019	455	0	0	52.3846451745153	1
456	67.905	257.95	1.0166	5.09170885522292	11.174023166019	456	-0.142452629667302	0.142452629667302	52.5270978041826	1
457	63.655	261.91	1.0459	5.23416148489022	11.0315705363517	457	0.123491358141621	0.123491358141621	52.6505891623243	1
458	60.399	260.01	1.0205	5.1106701267486	11.1550618944933	458	-0.299004666366521	0.299004666366521	52.9495938286908	1
459	72.243	255.82	1.082	5.40967479311512	10.8560572281268	459	-0.135646019376029	0.135646019376029	53.0852398480668	1
460	83.732	262.62	1.1099	5.54532081249115	10.7204112087508	460	-0.0617456790708104	0.0617456790708104	53.1469855271376	1
461	91.287	252.03	1.1226	5.60706649156196	10.65866552968	461	0.185237037212429	0.185237037212429	53.3322225643501	1
462	84.204	249.23	1.0845	5.42182945434953	10.8439025668924	462	-0.102099154369055	0.102099154369055	53.4343217187191	1
463	85.242	263.31	1.1055	5.52392860871858	10.7418034125234	463	-0.1589829689461	0.1589829689461	53.5933046876652	1
464	89.094	233.79	1.1382	5.68291157766468	10.5828204435773	464	-0.106961018862819	0.106961018862819	53.700265706528	1
465	109.47	267.74	1.1602	5.7898725965275	10.4758594247144	465	-0.0782760183496087	0.0782760183496087	53.7785417248776	1
466	114.69	266.06	1.1763	5.86814861487711	10.3975834063648	466	-0.0238231360194465	0.0238231360194465	53.8023648608971	1
467	106.45	267.98	1.1812	5.89197175089656	10.3737602703454	467	0.0403534752982448	0.0403534752982448	53.8427183361953	1
468	128.26	277.1	1.1729	5.85161827559831	10.4141137456436	468	-0.075845086102726	0.075845086102726	53.9185634222981	1
469	127.42	270.68	1.1885	5.92746336170104	10.3382686595409	469	0.123491358141619	0.123491358141619	54.0420547804397	1
470	120.16	273.17	1.1631	5.80397200355942	10.4617600176825	470	0	0	54.0420547804397	1
471	101.35	271.29	1.1631	5.80397200355942	10.4617600176825	471	0.2683749200558	0.2683749200558	54.3104297004955	1
472	99.078	272.02	1.1079	5.53559708350362	10.7301349377383	472	-0.1424526296673	0.1424526296673	54.4528823301628	1
473	94.526	267.95	1.1372	5.67804971317092	10.587682308071	473	-0.1424526296673	0.1424526296673	54.5953349598301	1
474	88.937	258.42	1.1665	5.82050234283822	10.4452296784037	474	0.360750345437328	0.360750345437328	54.9560853052674	1
475	85.622	248.02	1.0923	5.45975199740089	10.805980023841	475	-0.538694585909109	0.538694585909109	55.4947798911765	1
476	98.324	235.14	1.2031	5.99844658331	10.2672854379319	476	0.659755011803847	0.659755011803847	56.1545349029804	1
477	71.446	231.34	1.0674	5.33869157150616	10.9270404497358	477	0.235314241498203	0.235314241498203	56.3898491444786	1
478	55.696	231.12	1.019	5.10337733000795	11.162354691234	478	-0.465280432053266	0.465280432053266	56.8551295765318	1
479	73.705	231.2	1.1147	5.56865776206122	10.6970742591807	479	0.322827802385964	0.322827802385964	57.1779573789178	1
480	77.658	236.99	1.0483	5.24582995967525	11.0199020615667	480	-0.149745426407948	0.149745426407948	57.3277028053257	1
481	76.793	240.25	1.0791	5.3955753860832	10.8701566351587	481	0.0996682221221743	0.0996682221221743	57.4273710274479	1
482	75.116	247.83	1.0586	5.29590716396103	10.9698248572809	482	-0.0923754253815261	0.0923754253815261	57.5197464528294	1
483	79.934	243.79	1.0776	5.38828258934255	10.8774494318994	483	-0.218783902219405	0.218783902219405	57.7385303550489	1
484	76.995	260.61	1.1226	5.60706649156196	10.65866552968	484	0.0763312725521033	0.0763312725521033	57.8148616276009	1
485	80.417	271.36	1.1069	5.53073521900985	10.7349968022321	485	0.308242208904671	0.308242208904671	58.1231038365056	1
486	77	274.17	1.0435	5.22249301010518	11.0432390111368	486	-0.161413901192981	0.161413901192981	58.2845177376986	1
487	91.43	265.15	1.0767	5.38390691129817	10.8818251099438	487	-0.493479246117101	0.493479246117101	58.7779969838157	1
488	109.48	262.99	1.1782	5.87738615741527	10.3883458638267	488	0.0617456790708104	0.0617456790708104	58.8397426628865	1
489	117.33	260.55	1.1655	5.81564047834446	10.4500915428975	489	0.0807069505964897	0.0807069505964897	58.920449613483	1
490	123.66	260.49	1.1489	5.73493352774797	10.530798493494	490	-0.297059920569012	0.297059920569012	59.217509534052	1
491	127.51	257.73	1.21	6.03199344831698	10.233738572925	491	0.218783902219403	0.218783902219403	59.4362934362714	1
492	107.3	267.96	1.165	5.81320954609757	10.4525224751444	492	0.277612462593954	0.277612462593954	59.7139058988654	1
493	100.28	270.09	1.1079	5.53559708350362	10.7301349377383	493	-0.00486186449376191	0.00486186449376191	59.7187677633591	1
494	89.649	276.07	1.1089	5.54045894799738	10.7252730732446	494	-0.0262540682663293	0.0262540682663293	59.7450218316255	1
495	82.632	272.13	1.1143	5.56671301626371	10.6990190049782	495	0.130784154882267	0.130784154882267	59.8758059865077	1
496	90.813	271.78	1.0874	5.43592886138145	10.8298031598605	496	-0.465280432053266	0.465280432053266	60.341086418561	1
497	106.45	249.31	1.1831	5.90120929343471	10.3645227278072	497	0.209060173231874	0.209060173231874	60.5501465917929	1
498	115.97	256.26	1.1401	5.69214912020284	10.5735829010391	498	-0.028685000513212	0.028685000513212	60.5788315923061	1
499	119.13	252.57	1.146	5.72083412071605	10.5448979005259	499	-0.2849052593346	0.2849052593346	60.8637368516407	1
500	123.68	249.47	1.2046	6.00573938005065	10.2599926411913	500	NA	NA	NA	1
501	160.72	259.11	1.2524	6.23813650285259	10.0275955183893	1	0.182806104965547	0.182806104965547	0.182806104965547	2
502	151.62	259.3	1.2148	6.05533039788705	10.2104016233549	2	-0.209060173231876	0.209060173231876	0.391866278197423	2
503	153.36	263.32	1.2578	6.26439057111892	10.001341450123	3	0.102099154369057	0.102099154369057	0.49396543256648	2
504	152.5	269.45	1.2368	6.16229141674987	10.1034406044921	4	-0.0928616118309034	0.0928616118309034	0.586827044397383	2
505	154.12	263.4	1.2559	6.25515302858077	10.0105789926612	5	0.147314494161064	0.147314494161064	0.734141538558447	2
506	141.23	264.39	1.2256	6.10783853441971	10.1578934868222	6	0.213922037725641	0.213922037725641	0.948063576284088	2
507	142.9	273.56	1.1816	5.89391649669407	10.3718155245479	7	-0.185237037212429	0.185237037212429	1.13330061349652	2
508	147.48	276.64	1.2197	6.07915353390649	10.1865784873354	8	0.0281988140638347	0.0281988140638347	1.16149942756035	2
509	139.7	276.69	1.2139	6.05095471984266	10.2147773013993	9	0.206629240984993	0.206629240984993	1.36812866854535	2
510	129.57	252.12	1.1714	5.84432547885767	10.4214065423843	10	-0.163844833439866	0.163844833439866	1.53197350198521	2
511	133.31	254.38	1.2051	6.00817031229753	10.2575617089444	11	0.0568838145770449	0.0568838145770449	1.58885731656226	2
512	132.03	267	1.1934	5.95128649772049	10.3144455235215	12	-0.0140994070319156	0.0140994070319156	1.60295672359417	2
513	129.81	267.6	1.1963	5.9653859047524	10.3003461164895	13	0.22315958026379	0.22315958026379	1.82611630385796	2
514	130.06	278.53	1.1504	5.74222632448861	10.5235056967533	14	-0.151690172205452	0.151690172205452	1.97780647606341	2
515	121.4	271.18	1.1816	5.89391649669407	10.3718155245479	15	0.19447457975058	0.19447457975058	2.17228105581399	2
516	111.23	270.43	1.1416	5.69944191694348	10.5662901042985	16	0.0807069505964932	0.0807069505964932	2.25298800641049	2
517	102.59	269.92	1.125	5.61873496634699	10.6469970548949	17	0.0782760183496087	0.0782760183496087	2.3312640247601	2
518	100.39	274.86	1.1089	5.54045894799738	10.7252730732446	18	0.00486186449376191	0.00486186449376191	2.33612588925386	2
519	103.6	274.39	1.1079	5.53559708350362	10.7301349377383	19	-0.246982716283236	0.246982716283236	2.58310860553709	2
520	108.3	264.28	1.1587	5.78257979978686	10.4831522214551	20	0.18766796945931	0.18766796945931	2.7707765749964	2
521	100.63	266.72	1.1201	5.59491183032755	10.6708201909144	21	0.0140994070319174	0.0140994070319174	2.78487598202832	2
522	99.794	266.05	1.1172	5.58081242329563	10.6849195979463	22	-0.0213922037725638	0.0213922037725638	2.80626818580089	2
523	95.27	265.14	1.1216	5.60220462706819	10.6635273941737	23	0.128353222635383	0.128353222635383	2.93462140843627	2
524	88.225	251.62	1.0952	5.47385140443281	10.7918806168091	24	-0.422496024508137	0.422496024508137	3.3571174329444	2
525	105.94	241.74	1.1821	5.89634742894095	10.369384592301	25	0.223159580263792	0.223159580263792	3.5802770132082	2
526	105.84	236.24	1.1362	5.67318784867716	10.5925441725648	26	-0.370474074424857	0.370474074424857	3.95075108763305	2
527	118.6	235.91	1.2124	6.04366192310201	10.2220700981399	27	0.0165303392788001	0.0165303392788001	3.96728142691185	2
528	119.06	235.44	1.209	6.02713158382321	10.2386004374187	28	0.0948063576284071	0.0948063576284071	4.06208778454026	2
529	134.94	240.61	1.1895	5.9323252261948	10.3334067950471	29	-0.0209060173231865	0.0209060173231865	4.08299380186345	2
530	133.27	239.37	1.1938	5.95323124351799	10.3125007777239	30	-0.339844328114141	0.339844328114141	4.42283812997759	2
531	145.37	232.6	1.2637	6.29307557163213	9.9726564496098	31	-0.168220511484252	0.168220511484252	4.59105864146184	2
532	138.75	233.7	1.2983	6.46129608311639	9.80443593812555	32	0.372418820222363	0.372418820222363	4.9634774616842	2
533	137.5	230.03	1.2217	6.08887726289402	10.1768547583479	33	-0.0734141538558433	0.0734141538558433	5.03689161554005	2
534	130.95	230.52	1.2368	6.16229141674987	10.1034406044921	34	0.156552036699217	0.156552036699217	5.19344365223926	2
535	125.45	233.1	1.2046	6.00573938005065	10.2599926411913	35	0.325258734632847	0.325258734632847	5.51870238687211	2
536	118.27	243.51	1.1377	5.6804806454178	10.5852513758241	36	-0.0996682221221725	0.0996682221221725	5.61837060899428	2
537	115.05	245.93	1.1582	5.78014886753997	10.485583153702	37	-0.0238231360194465	0.0238231360194465	5.64219374501373	2
538	111.12	258.87	1.1631	5.80397200355942	10.4617600176825	38	-0.13029796843289	0.13029796843289	5.77249171344662	2
539	125.74	255.67	1.1899	5.93426997199231	10.3314620492496	39	-0.0666075435645741	0.0666075435645741	5.83909925701119	2
540	129.2	257.95	1.2036	6.00087751555689	10.2648545056851	40	-0.156552036699217	0.156552036699217	5.99565129371041	2
541	129.22	242.88	1.2358	6.1574295522561	10.1083024689858	41	0.0899444931346434	0.0899444931346434	6.08559578684505	2
542	131.26	239.6	1.2173	6.06748505912146	10.1982469621205	42	0.0286850005132102	0.0286850005132102	6.11428078735826	2
543	126.99	245.9	1.2114	6.03880005860825	10.2269319626337	43	0.187181783009935	0.187181783009935	6.3014625703682	2
544	122.35	249.54	1.1729	5.85161827559831	10.4141137456436	44	-0.028198814063833	0.028198814063833	6.32966138443203	2
545	117.03	239.83	1.1787	5.87981708966215	10.3859149315798	45	-0.109391951109703	0.109391951109703	6.43905333554174	2
546	116.69	236.39	1.2012	5.98920904077185	10.2765229804701	46	0.51535763633904	0.51535763633904	6.95441097188078	2
547	111.16	235.08	1.0952	5.47385140443281	10.7918806168091	47	-0.522164246630309	0.522164246630309	7.47657521851109	2
548	129.28	234.62	1.2026	5.99601565106312	10.2697163701788	48	0.372418820222363	0.372418820222363	7.84899403873345	2
549	106.51	235.87	1.126	5.62359683084076	10.6421351904012	49	0.123491358141619	0.123491358141619	7.97248539687507	2
550	102.5	249.83	1.1006	5.50010547269914	10.7656265485428	50	-0.0617456790708086	0.0617456790708086	8.03423107594588	2
551	100.61	267.75	1.1133	5.56185115176995	10.703880869472	51	0.1424526296673	0.1424526296673	8.17668370561318	2
552	93.275	270.81	1.084	5.41939852210265	10.8463334991393	52	0.0948063576284071	0.0948063576284071	8.27149006324158	2
553	95.553	274.72	1.0645	5.32459216447424	10.9411398567677	53	-0.32477254818347	0.32477254818347	8.59626261142505	2
554	93.35	260.63	1.1313	5.64936471265771	10.6163673085842	54	0.1589829689461	0.1589829689461	8.75524558037115	2
555	86.989	261.78	1.0986	5.49038174371161	10.7753502775303	55	-0.138076951622914	0.138076951622914	8.89332253199407	2
556	96.837	254.75	1.127	5.62845869533452	10.6372733259074	56	0.202253562940605	0.202253562940605	9.09557609493467	2
557	87.283	251.63	1.0854	5.42620513239392	10.839526888848	57	0.0403534752982466	0.0403534752982466	9.13592957023292	2
558	84.334	248.12	1.0771	5.38585165709567	10.8798803641463	58	-0.0573700010264222	0.0573700010264222	9.19329957125934	2
559	78.25	245.79	1.0889	5.44322165812209	10.8225103631198	59	0.118629493647854	0.118629493647854	9.31192906490719	2
560	72.806	235.24	1.0645	5.32459216447424	10.9411398567677	60	0.0525081365326585	0.0525081365326585	9.36443720143985	2
561	75.334	234.1	1.0537	5.27208402794158	10.9936479933004	61	-0.0831378828433742	0.0831378828433742	9.44757508428323	2
562	83.863	240.28	1.0708	5.35522191078496	10.910510110457	62	-0.215866783523145	0.215866783523145	9.66344186780637	2
563	97.121	249.84	1.1152	5.5710886943081	10.6946433269338	63	-0.216352969972521	0.216352969972521	9.87979483777889	2
564	91.416	257.92	1.1597	5.78744166428062	10.4782903569613	64	0.33984432811414	0.33984432811414	10.219639165893	2
565	84.724	273.7	1.0898	5.44759733616648	10.8181346850755	65	0.0758450861027278	0.0758450861027278	10.2954842519958	2
566	91.895	272.26	1.0742	5.37175225006375	10.8939797711782	66	-0.192529833953076	0.192529833953076	10.4880140859488	2
567	95.234	268.64	1.1138	5.56428208401683	10.7014499372251	67	-0.0281988140638347	0.0281988140638347	10.5162129000127	2
568	94.624	251.22	1.1196	5.59248089808066	10.6732511231613	68	0.125436103939125	0.125436103939125	10.6416490039518	2
569	85.41	238.06	1.0938	5.46704479414154	10.7986872271004	69	-0.175513308224899	0.175513308224899	10.8171623121767	2
570	91.191	240.45	1.1299	5.64255810236644	10.6231739188755	70	-0.0165303392788001	0.0165303392788001	10.8336926514555	2
571	89.855	237.59	1.1333	5.65908844164524	10.6066435795967	71	0.405965685229338	0.405965685229338	11.2396583366848	2
572	94.887	245.37	1.0498	5.2531227564159	11.012609264826	72	-0.220728648016911	0.220728648016911	11.4603869847017	2
573	91.168	247.39	1.0952	5.47385140443281	10.7918806168091	73	0.249413648530121	0.249413648530121	11.7098006332319	2
574	92.655	244.78	1.0439	5.22443775590269	11.0412942653392	74	-0.297059920569012	0.297059920569012	12.0068605538009	2
575	88.76	252	1.105	5.5214976764717	10.7442343447702	75	-0.137590765173536	0.137590765173536	12.1444513189744	2
576	104.49	262.41	1.1333	5.65908844164524	10.6066435795967	76	0.0904306795840206	0.0904306795840206	12.2348819985584	2
577	97.121	265.35	1.1147	5.56865776206122	10.6970742591807	77	-0.0403534752982466	0.0403534752982466	12.2752354738567	2
578	104.07	253.35	1.123	5.60901123735946	10.6567207838825	78	-0.0427844075451276	0.0427844075451276	12.3180198814018	2
579	104.95	260.74	1.1318	5.65179564490459	10.6139363763373	79	-0.138076951622912	0.138076951622912	12.4560968330247	2
580	111.17	262.28	1.1602	5.7898725965275	10.4758594247144	80	0.0452153397920103	0.0452153397920103	12.5013121728167	2
581	111.72	272.24	1.1509	5.74465725673549	10.5210747645064	81	0.175999494674276	0.175999494674276	12.677311667491	2
582	100.06	276.96	1.1147	5.56865776206122	10.6970742591807	82	0.130297968432888	0.130297968432888	12.8076096359239	2
583	78.17	269.28	1.0879	5.43835979362833	10.8273722276136	83	0.313590259847812	0.313590259847812	13.1211998957717	2
584	73.726	264.08	1.0234	5.12476953378052	11.1409624874614	84	0.0165303392788001	0.0165303392788001	13.1377302350505	2
585	74.747	271.68	1.02	5.10823919450172	11.1574928267402	85	-0.303866530860283	0.303866530860283	13.4415967659108	2
586	88.339	246.77	1.0825	5.412105725362	10.8536262958799	86	0.106961018862819	0.106961018862819	13.5485577847736	2
587	90.634	245.07	1.0605	5.30514470649918	10.9605873147428	87	-0.525081365326569	0.525081365326569	14.0736391501002	2
588	97.595	236.01	1.1685	5.83022607182575	10.4355059494162	88	0.218783902219405	0.218783902219405	14.2924230523196	2
589	90.604	235.01	1.1235	5.61144216960635	10.6542898516356	89	0	0	14.2924230523196	2
590	89.588	232.84	1.1235	5.61144216960635	10.6542898516356	90	-0.111822883356584	0.111822883356584	14.4042459356762	2
591	88.471	236.71	1.1465	5.72326505296293	10.542466968279	91	0.311159327600929	0.311159327600929	14.7154052632771	2
592	88.026	240.93	1.0825	5.412105725362	10.8536262958799	92	0.0685522893620796	0.0685522893620796	14.7839575526392	2
593	80.588	237.5	1.0684	5.34355343599992	10.922178585242	93	-0.075845086102726	0.075845086102726	14.8598026387419	2
594	83.17	232.32	1.084	5.41939852210265	10.8463334991393	94	-0.315535005645319	0.315535005645319	15.1753376443872	2
595	93.953	234.31	1.1489	5.73493352774797	10.530798493494	95	0.0140994070319174	0.0140994070319174	15.1894370514191	2
596	100.45	244.87	1.146	5.72083412071605	10.5448979005259	96	-0.206629240984991	0.206629240984991	15.3960662924041	2
597	102.2	230.98	1.1885	5.92746336170104	10.3382686595409	97	-0.123491358141619	0.123491358141619	15.5195576505457	2
598	101.42	232.42	1.2139	6.05095471984266	10.2147773013993	98	0.548418314896638	0.548418314896638	16.0679759654424	2
599	108.2	235.59	1.1011	5.50253640494602	10.7631956162959	99	-0.39867288848869	0.39867288848869	16.4666488539311	2
600	116.41	250.85	1.1831	5.90120929343471	10.3645227278072	100	0.0734141538558433	0.0734141538558433	16.5400630077869	2
601	108.57	252.3	1.168	5.82779513957887	10.4379368816631	101	0.0568838145770449	0.0568838145770449	16.596946822364	2
602	117.25	254.21	1.1563	5.77091132500182	10.4948206962401	102	0.0408396617476221	0.0408396617476221	16.6377864841116	2
603	128.13	250.12	1.1479	5.7300716632542	10.5356603579877	103	-0.527026111124075	0.527026111124075	17.1648125952357	2
604	153.51	231.54	1.2563	6.25709777437828	10.0086342468637	104	-0.268374920055804	0.268374920055804	17.4331875152915	2
605	161.2	234.17	1.3115	6.52547269443408	9.74025932680786	105	0.368043142177976	0.368043142177976	17.8012306574694	2
606	158.62	234.33	1.2358	6.1574295522561	10.1083024689858	106	-0.168706697933629	0.168706697933629	17.9699373554031	2
607	160.14	247.39	1.2705	6.32613625018973	9.93959577105221	107	-0.106961018862821	0.106961018862821	18.0768983742659	2
608	176.51	254.96	1.2925	6.43309726905255	9.83263475218939	108	-0.130297968432888	0.130297968432888	18.2071963426988	2
609	178.97	253.98	1.3193	6.56339523748544	9.7023367837565	109	0.144397375464806	0.144397375464806	18.3515937181636	2
610	173.15	252.59	1.2896	6.41899786202063	9.8467341592213	110	0.0194474579750583	0.0194474579750583	18.3710411761386	2
611	171.94	251.47	1.2856	6.39955040404558	9.86618161719636	111	0.106474832413443	0.106474832413443	18.4775160085521	2
612	172.05	263.14	1.2637	6.29307557163213	9.9726564496098	112	-0.161413901192983	0.161413901192983	18.6389299097451	2
613	170.82	273.14	1.2969	6.45448947282512	9.81124254841682	113	0.280043394840838	0.280043394840838	18.9189733045859	2
614	165.76	277.54	1.2393	6.17444607798428	10.0912859432577	114	-0.123005171692242	0.123005171692242	19.0419784762781	2
615	177.37	269.01	1.2646	6.29745124967652	9.96828077156542	115	0.108905764660324	0.108905764660324	19.1508842409385	2
616	174.82	266.49	1.2422	6.1885454850162	10.0771865362257	116	-0.154121104452337	0.154121104452337	19.3050053453908	2
617	186.05	235.61	1.2739	6.34266658946853	9.92306543177341	117	0.0427844075451294	0.0427844075451294	19.3477897529359	2
618	191.06	233.64	1.2651	6.2998821819234	9.96584983931854	118	-0.168706697933631	0.168706697933631	19.5164964508696	2
619	189.2	247.54	1.2998	6.46858887985703	9.7971431413849	119	0	0	19.5164964508696	2
620	187.08	257.19	1.2998	6.46858887985703	9.7971431413849	120	0.130784154882267	0.130784154882267	19.6472806057518	2
621	177.67	257.79	1.2729	6.33780472497477	9.92792729626717	121	0.0972372898752916	0.0972372898752916	19.7445178956271	2
622	178.47	259.07	1.2529	6.24056743509948	10.0251645861425	122	-0.320396870139083	0.320396870139083	20.0649147657662	2
623	190	266.75	1.3188	6.56096430523856	9.70476771600338	123	0.0782760183496087	0.0782760183496087	20.1431907841158	2
624	191.79	245.82	1.3027	6.48268828688895	9.78304373435299	124	0.113767629154088	0.113767629154088	20.2569584132699	2
625	192.05	235.03	1.2793	6.36892065773486	9.89681136350708	125	0.0690384758114586	0.0690384758114586	20.3259968890814	2
626	184.57	231.22	1.2651	6.2998821819234	9.96584983931854	126	-0.138076951622914	0.138076951622914	20.4640738407043	2
627	187.47	249.84	1.2935	6.43795913354632	9.82777288769562	127	-0.0330606785575984	0.0330606785575984	20.4971345192619	2
628	188.17	252.8	1.3003	6.47101981210391	9.79471220913802	128	0.0568838145770449	0.0568838145770449	20.5540183338389	2
629	187.17	245.88	1.2886	6.41413599752687	9.85159602371507	129	-0.0092375425381519	0.0092375425381519	20.5632558763771	2
630	179.68	239.99	1.2905	6.42337354006502	9.84235848117692	130	0	0	20.5632558763771	2
631	179.46	238.18	1.2905	6.42337354006502	9.84235848117692	131	-0.0121546612344119	0.0121546612344119	20.5754105376115	2
632	180.83	247.98	1.293	6.43552820129943	9.8302038199425	132	0.0379225430513639	0.0379225430513639	20.6133330806629	2
633	179.72	242.77	1.2852	6.39760565824807	9.86812636299387	133	0.263513055562036	0.263513055562036	20.8768461362249	2
634	184.79	261.76	1.231	6.13409260268603	10.1316394185559	134	-0.275181530347071	0.275181530347071	21.152027666572	2
635	185.79	267.06	1.2876	6.40927413303311	9.85645788820883	135	0.0262540682663275	0.0262540682663275	21.1782817348383	2
636	174	274.52	1.2822	6.38302006476678	9.88271195647516	136	0.303866530860283	0.303866530860283	21.4821482656986	2
637	163.7	274.21	1.2197	6.07915353390649	10.1865784873354	137	0.0116684747850346	0.0116684747850346	21.4938167404836	2
638	158.06	273.35	1.2173	6.06748505912146	10.1982469621205	138	-0.163844833439864	0.163844833439864	21.6576615739235	2
639	157.04	272.11	1.251	6.23132989256132	10.0344021286806	139	0.273236784549566	0.273236784549566	21.930898358473	2
640	137.05	279.22	1.1948	5.95809310801176	10.3076389132302	140	-0.0189612715256811	0.0189612715256811	21.9498596299987	2
641	135.08	277.85	1.1987	5.97705437953744	10.2886776417045	141	0.275181530347073	0.275181530347073	22.2250411603458	2
642	131	279.45	1.1421	5.70187284919037	10.5638591720516	142	-0.116198561400973	0.116198561400973	22.3412397217468	2
643	147.77	273.02	1.166	5.81807141059134	10.4476606106506	143	-0.0427844075451294	0.0427844075451294	22.3840241292919	2
644	149.44	271.28	1.1748	5.86085581813647	10.4048762031055	144	0.00486186449376547	0.00486186449376547	22.3888859937857	2
645	148.98	271.09	1.1738	5.8559939536427	10.4097380675992	145	-0.0121546612344101	0.0121546612344101	22.4010406550201	2
646	148.41	273.27	1.1763	5.86814861487711	10.3975834063648	146	-0.0807069505964915	0.0807069505964915	22.4817476056166	2
647	135.75	271.29	1.1929	5.9488555654736	10.3168764557683	147	0.0286850005132102	0.0286850005132102	22.5104326061298	2
648	136.42	269.73	1.187	5.92017056496039	10.3455614562815	148	0.0685522893620796	0.0685522893620796	22.5789848954918	2
649	133.8	260.49	1.1729	5.85161827559831	10.4141137456436	149	-0.201767376491228	0.201767376491228	22.7807522719831	2
650	132.47	255.28	1.2144	6.05338565208954	10.2123463691524	150	-0.118629493647854	0.118629493647854	22.8993817656309	2
651	138.54	249.67	1.2388	6.1720151457374	10.0937168755045	151	0.325258734632847	0.325258734632847	23.2246405002638	2
652	135.57	261.39	1.1719	5.84675641110455	10.4189756101374	152	-0.0782760183496105	0.0782760183496105	23.3029165186134	2
653	121.37	270.77	1.188	5.92503242945416	10.3406995917878	153	0.168706697933629	0.168706697933629	23.471623216547	2
654	129.83	276.56	1.1533	5.75632573152053	10.5094062897214	154	-0.0782760183496087	0.0782760183496087	23.5498992348966	2
655	118.27	259.4	1.1694	5.83460174987014	10.4311302713718	155	-0.097723476324667	0.097723476324667	23.6476227112213	2
656	126.18	262.1	1.1895	5.9323252261948	10.3334067950471	156	0.00243093224688273	0.00243093224688273	23.6500536434682	2
657	150.08	267.44	1.189	5.92989429394792	10.335837727294	157	-0.0189612715256811	0.0189612715256811	23.6690149149939	2
658	147.65	257.83	1.1929	5.9488555654736	10.3168764557683	158	0.0782760183496087	0.0782760183496087	23.7472909333435	2
659	146.5	260.18	1.1768	5.870579547124	10.3951524741179	159	-0.355888480943563	0.355888480943563	24.103179414287	2
660	146.61	250.75	1.25	6.22646802806756	10.0392639931744	160	0.177944240471781	0.177944240471781	24.2811236547588	2
661	165.53	269.52	1.2134	6.04852378759578	10.2172082336462	161	-0.330120599126612	0.330120599126612	24.6112442538854	2
662	169	267.06	1.2813	6.37864438672239	9.88708763451955	162	-0.127867036186007	0.127867036186007	24.7391112900714	2
663	181.91	251.93	1.3076	6.5065114229084	9.75922059833354	163	0.0593147468239259	0.0593147468239259	24.7984260368954	2
664	177.4	246.79	1.2954	6.44719667608447	9.81853534515747	164	-0.113767629154088	0.113767629154088	24.9121936660494	2
665	172.74	239.22	1.3188	6.56096430523856	9.70476771600338	165	0.355888480943563	0.355888480943563	25.268082146993	2
666	179.41	235.29	1.2456	6.205075824295	10.0606561969469	166	-0.132728900679771	0.132728900679771	25.4008110476728	2
667	177	232.13	1.2729	6.33780472497477	9.92792729626717	167	0.141966443217925	0.141966443217925	25.5427774908907	2
668	173.76	234.49	1.2437	6.19583828175684	10.0698937394851	168	-0.232397122801945	0.232397122801945	25.7751746136926	2
669	178.97	243.24	1.2915	6.42823540455879	9.83749661668315	169	0.111336696907209	0.111336696907209	25.8865113105999	2
670	182.79	268.18	1.2686	6.31689870765158	9.94883331359036	170	-0.161413901192983	0.161413901192983	26.0479252117928	2
671	191.6	264.82	1.3018	6.47831260884456	9.78741941239738	171	-0.127867036186007	0.127867036186007	26.1757922479788	2
672	192.78	268.07	1.3281	6.60617964503057	9.65955237621137	172	0.104530086615938	0.104530086615938	26.2803223345948	2
673	181.84	252.09	1.3066	6.50164955841463	9.76408246282731	173	0.00680661029127094	0.00680661029127094	26.2871289448861	2
674	194.83	243.65	1.3052	6.49484294812336	9.77088907311858	174	0.152176358654827	0.152176358654827	26.4393053035409	2
675	184.86	268.37	1.2739	6.34266658946853	9.92306543177341	175	-0.00243093224688096	0.00243093224688096	26.4417362357878	2
676	184.41	267.9	1.2744	6.34509752171541	9.92063449952652	176	0.0427844075451276	0.0427844075451276	26.4845206433329	2
677	184.28	258.25	1.2656	6.30231311417029	9.96341890707165	177	-0.211491105478757	0.211491105478757	26.6960117488116	2
678	188.5	261.97	1.3091	6.51380421964904	9.7519278015929	178	0.0690384758114568	0.0690384758114568	26.7650502246231	2
679	187.14	253.97	1.2949	6.44476574383759	9.82096627740435	179	0.158982968946098	0.158982968946098	26.9240331935692	2
680	182.79	263.93	1.2622	6.28578277489149	9.97994924635045	180	0.047646272038893	0.047646272038893	26.9716794656081	2
681	167.81	257.61	1.2524	6.23813650285259	10.0275955183893	181	-0.182806104965547	0.182806104965547	27.1544855705736	2
682	162.68	248.46	1.29	6.42094260781814	9.8447894134238	182	0.0140994070319174	0.0140994070319174	27.1685849776056	2
683	161.36	246.44	1.2871	6.40684320078622	9.85888882045571	183	0.196905511997464	0.196905511997464	27.365490489603	2
684	155.18	257.04	1.2466	6.20993768878876	10.0557943324532	184	-0.0685522893620796	0.0685522893620796	27.4340427789651	2
685	174.82	268.46	1.2607	6.27848997815084	9.9872420430911	185	0.0403534752982448	0.0403534752982448	27.4743962542633	2
686	170.71	261.3	1.2524	6.23813650285259	10.0275955183893	186	-0.254275513023885	0.254275513023885	27.7286717672872	2
687	167.09	248.29	1.3047	6.49241201587648	9.77332000536546	187	0.166275765686747	0.166275765686747	27.894947532974	2
688	166.2	244.39	1.2705	6.32613625018973	9.93959577105221	188	-0.0593147468239277	0.0593147468239277	27.9542622797979	2
689	162.34	254.24	1.2827	6.38545099701366	9.88028102422828	189	0.0879997473371397	0.0879997473371397	28.042262027135	2
690	164.09	252.2	1.2646	6.29745124967652	9.96828077156542	190	-0.11668474785035	0.11668474785035	28.1589467749854	2
691	177.19	256.31	1.2886	6.41413599752687	9.85159602371507	191	0.0165303392788001	0.0165303392788001	28.1754771142642	2
692	177.57	257.04	1.2852	6.39760565824807	9.86812636299387	192	-0.0923754253815279	0.0923754253815279	28.2678525396457	2
693	189.56	262.37	1.3042	6.4899810836296	9.77575093761234	193	0.0855688150902569	0.0855688150902569	28.353421354736	2
694	191.86	262.77	1.2866	6.40441226853934	9.8613197527026	194	-0.106961018862821	0.106961018862821	28.4603823735988	2
695	194.28	275.04	1.3086	6.51137328740216	9.75435873383978	195	0.194474579750583	0.194474579750583	28.6548569533494	2
696	180.26	269.22	1.2686	6.31689870765158	9.94883331359036	196	-0.182806104965547	0.182806104965547	28.8376630583149	2
697	186.88	262.02	1.3062	6.49970481261713	9.76602720862481	197	-0.0709832216089623	0.0709832216089623	28.9086462799239	2
698	187.95	259.3	1.3208	6.57068803422609	9.69504398701585	198	0.199336444244345	0.199336444244345	29.1079827241682	2
699	161.25	262.69	1.2798	6.37135158998174	9.8943804312602	199	0.196905511997464	0.196905511997464	29.3048882361657	2
700	154.4	253.16	1.2393	6.17444607798428	10.0912859432577	200	-0.0661213571151968	0.0661213571151968	29.3710095932809	2
701	158.05	256.12	1.2529	6.24056743509948	10.0251645861425	201	0.0165303392787983	0.0165303392787983	29.3875399325597	2
702	156.94	258.03	1.2495	6.22403709582068	10.0416949254213	202	-0.0807069505964915	0.0807069505964915	29.4682468831562	2
703	154.34	238.88	1.2661	6.30474404641717	9.96098797482477	203	0.00923754253815368	0.00923754253815368	29.4774844256943	2
704	154.35	236.2	1.2642	6.29550650387902	9.97022551736292	204	0.1093919511097	0.1093919511097	29.586876376804	2
705	156.56	235.48	1.2417	6.18611455276931	10.0796174684726	205	-0.258651191068271	0.258651191068271	29.8455275678723	2
706	161.92	235.29	1.2949	6.44476574383759	9.82096627740435	206	-0.0807069505964932	0.0807069505964932	29.9262345184688	2
707	166.21	235.3	1.3115	6.52547269443408	9.74025932680786	207	0.151690172205456	0.151690172205456	30.0779246906743	2
708	163.81	240.3	1.2803	6.37378252222862	9.89194949901331	208	-0.00243093224688273	0.00243093224688273	30.0803556229211	2
709	183.72	238.86	1.2808	6.37621345447551	9.88951856676643	209	0.111822883356583	0.111822883356583	30.1921785062777	2
710	178.96	234.04	1.2578	6.26439057111892	10.001341450123	210	-0.225590512510674	0.225590512510674	30.4177690187884	2
711	168.27	236.51	1.3042	6.4899810836296	9.77575093761234	211	-0.0520219500832795	0.0520219500832795	30.4697909688717	2
712	161.26	231.26	1.3149	6.54200303371288	9.72372898752906	212	0.310673141151554	0.310673141151554	30.7804641100232	2
713	159.02	235.24	1.251	6.23132989256132	10.0344021286806	213	0.0145855934812928	0.0145855934812928	30.7950497035045	2
714	161.29	240.6	1.248	6.21674429908003	10.0489877221619	214	-0.0641766113176914	0.0641766113176914	30.8592263148222	2
715	157.11	243.11	1.2612	6.28092091039772	9.98481111084422	215	-0.0831378828433742	0.0831378828433742	30.9423641976656	2
716	160.64	246.38	1.2783	6.3640587932411	9.90167322800084	216	0.263513055562038	0.263513055562038	31.2058772532276	2
717	149.62	247.96	1.2241	6.10054573767906	10.1651862835629	217	0.147314494161066	0.147314494161066	31.3531917473887	2
718	135.74	249.74	1.1938	5.95323124351799	10.3125007777239	218	0.203712122288733	0.203712122288733	31.5569038696774	2
719	131.07	249.07	1.1519	5.74951912122926	10.5162129000127	219	-0.3014355986134	0.3014355986134	31.8583394682908	2
720	127.98	244.51	1.2139	6.05095471984266	10.2147773013993	220	0.1259222903885	0.1259222903885	31.9842617586793	2
721	143.43	244.7	1.188	5.92503242945416	10.3406995917878	221	-0.489103568072711	0.489103568072711	32.473365326752	2
722	154.15	236.81	1.2886	6.41413599752687	9.85159602371507	222	0.161413901192983	0.161413901192983	32.634779227945	2
723	158.19	242.12	1.2554	6.25272209633389	10.0130099249081	223	-0.123491358141619	0.123491358141619	32.7582705860866	2
724	162.51	245.87	1.2808	6.37621345447551	9.88951856676643	224	0.111822883356583	0.111822883356583	32.8700934694432	2
725	162.78	241.39	1.2578	6.26439057111892	10.001341450123	225	-0.166275765686745	0.166275765686745	33.03636923513	2
726	187.55	246.54	1.292	6.43066633680567	9.83506568443627	226	-0.0568838145770467	0.0568838145770467	33.093253049707	2
727	191.25	238.78	1.3037	6.48755015138271	9.77818186985922	227	0.185237037212429	0.185237037212429	33.2784900869194	2
728	187.51	233.18	1.2656	6.30231311417029	9.96341890707165	228	-0.047646272038893	0.047646272038893	33.3261363589583	2
729	181.94	236.7	1.2754	6.34995938620918	9.91577263503276	229	0.0525081365326585	0.0525081365326585	33.378644495491	2
730	141.85	234.43	1.2646	6.29745124967652	9.96828077156542	230	0.313104073398435	0.313104073398435	33.6917485688894	2
731	136.16	236.6	1.2002	5.98434717627809	10.2813848449639	231	-0.0948063576284088	0.0948063576284088	33.7865549265178	2
732	135.62	241.43	1.2197	6.07915353390649	10.1865784873354	232	-0.199336444244345	0.199336444244345	33.9858913707622	2
733	152.48	237.68	1.2607	6.27848997815084	9.9872420430911	233	0.25622025882139	0.25622025882139	34.2421116295836	2
734	139.48	264.2	1.208	6.02226971932945	10.2434623019125	234	0.102099154369055	0.102099154369055	34.3442107839526	2
735	142.28	260.17	1.187	5.92017056496039	10.3455614562815	235	-0.154607290901712	0.154607290901712	34.4988180748543	2
736	140.62	264.81	1.2188	6.07477785586211	10.1909541653798	236	-0.0116684747850364	0.0116684747850364	34.5104865496394	2
737	132.46	270.73	1.2212	6.08644633064714	10.1792856905948	237	0.147314494161066	0.147314494161066	34.6578010438004	2
738	130.09	258.69	1.1909	5.93913183648608	10.3266001847559	238	-0.0311159327600912	0.0311159327600912	34.6889169765605	2
739	121.53	267.28	1.1973	5.97024776924617	10.2954842519958	239	0.871246117282602	0.871246117282602	35.5601630938431	2
740	64.885	259.86	1.0181	5.09900165196356	11.1667303692784	240	-0.0092375425381519	0.0092375425381519	35.5694006363813	2
741	68.663	263.57	1.02	5.10823919450172	11.1574928267402	241	0.00486186449376547	0.00486186449376547	35.5742625008751	2
742	58.804	259	1.019	5.10337733000795	11.162354691234	242	0	0	35.5742625008751	2
743	65.731	257	1.019	5.10337733000795	11.162354691234	243	-0.109391951109703	0.109391951109703	35.6836544519848	2
744	66.675	246.65	1.0415	5.21276928111766	11.0529627401243	244	0.0996682221221743	0.0996682221221743	35.7833226741069	2
745	59.297	252.63	1.021	5.11310105899548	11.1526309622465	245	-0.00243093224688273	0.00243093224688273	35.7857536063538	2
746	57.193	251.5	1.0215	5.11553199124236	11.1502000299996	246	0.00243093224688273	0.00243093224688273	35.7881845386007	2
747	64.017	254.22	1.021	5.11310105899548	11.1526309622465	247	-0.00486186449376547	0.00486186449376547	35.7930464030945	2
748	46.37	268.44	1.022	5.11796292348925	11.1477690977527	248	0.00243093224688273	0.00243093224688273	35.7954773353413	2
749	61.065	266.82	1.0215	5.11553199124236	11.1502000299996	249	-0.00243093224688273	0.00243093224688273	35.7979082675882	2
750	57.136	267.97	1.022	5.11796292348925	11.1477690977527	250	0.0379225430513639	0.0379225430513639	35.8358308106396	2
751	52.361	256.38	1.0142	5.08004038043788	11.1856916408041	251	-0.0495910178363985	0.0495910178363985	35.885421828476	2
752	48.653	263.56	1.0244	5.12963139827428	11.1361006229677	252	0.0165303392788001	0.0165303392788001	35.9019521677548	2
753	54.531	262.68	1.021	5.11310105899548	11.1526309622465	253	-0.00243093224688273	0.00243093224688273	35.9043831000017	2
754	53.703	262.1	1.0215	5.11553199124236	11.1502000299996	254	-0.0140994070319174	0.0140994070319174	35.9184825070336	2
755	55.052	263.56	1.0244	5.12963139827428	11.1361006229677	255	0.0238231360194447	0.0238231360194447	35.942305643053	2
756	57.742	263.77	1.0195	5.10580826225484	11.1599237589871	256	-0.0121546612344101	0.0121546612344101	35.9544603042875	2
757	58.446	256.69	1.022	5.11796292348925	11.1477690977527	257	-0.0116684747850346	0.0116684747850346	35.9661287790725	2
758	54.387	254.26	1.0244	5.12963139827428	11.1361006229677	258	-0.140021697420419	0.140021697420419	36.1061504764929	2
759	73.108	246.29	1.0532	5.2696530956947	10.9960789255472	259	0.147314494161066	0.147314494161066	36.253464970654	2
760	67.853	245.67	1.0229	5.12233860153363	11.1433934197083	260	-0.0121546612344119	0.0121546612344119	36.2656196318884	2
761	62.88	250.35	1.0254	5.13449326276805	11.1312387584739	261	0.00486186449376547	0.00486186449376547	36.2704814963821	2
762	52.845	246.6	1.0244	5.12963139827428	11.1361006229677	262	0.0092375425381519	0.0092375425381519	36.2797190389203	2
763	31.722	239.21	1.0225	5.12039385573613	11.1453381655058	263	0.0189612715256828	0.0189612715256828	36.298680310446	2
764	27.844	243.51	1.0186	5.10143258421045	11.1642994370315	264	-0.00194474579750548	0.00194474579750548	36.3006250562435	2
765	26.802	244.96	1.019	5.10337733000795	11.162354691234	265	-0.0714694080583396	0.0714694080583396	36.3720944643018	2
766	46.652	234.57	1.0337	5.17484673806629	11.0908852831756	266	0.0641766113176931	0.0641766113176931	36.4362710756195	2
767	39.875	238.31	1.0205	5.1106701267486	11.1550618944933	267	0.00486186449376191	0.00486186449376191	36.4411329401133	2
768	44.571	232.22	1.0195	5.10580826225484	11.1599237589871	268	0	0	36.4411329401133	2
769	38.935	236.27	1.0195	5.10580826225484	11.1599237589871	269	-0.00486186449376191	0.00486186449376191	36.445994804607	2
770	22.729	250.11	1.0205	5.1106701267486	11.1550618944933	270	0.00243093224688096	0.00243093224688096	36.4484257368539	2
771	16.607	252.42	1.02	5.10823919450172	11.1574928267402	271	0.00486186449376547	0.00486186449376547	36.4532876013477	2
772	19.745	244.58	1.019	5.10337733000795	11.162354691234	272	-0.00243093224688451	0.00243093224688451	36.4557185335946	2
773	32.814	239.63	1.0195	5.10580826225484	11.1599237589871	273	-0.0379225430513621	0.0379225430513621	36.4936410766459	2
774	35.173	236.04	1.0273	5.1437308053062	11.1220012159357	274	0.0330606785576002	0.0330606785576002	36.5267017552035	2
775	29.65	241.87	1.0205	5.1106701267486	11.1550618944933	275	-0.0189612715256828	0.0189612715256828	36.5456630267292	2
776	46.595	244.4	1.0244	5.12963139827428	11.1361006229677	276	0.0165303392788001	0.0165303392788001	36.562193366008	2
777	45.321	251.16	1.021	5.11310105899548	11.1526309622465	277	-0.0072927967406482	0.0072927967406482	36.5694861627487	2
778	51.796	253.24	1.0225	5.12039385573613	11.1453381655058	278	0.0145855934812928	0.0145855934812928	36.58407175623	2
779	53.897	234.67	1.0195	5.10580826225484	11.1599237589871	279	0	0	36.58407175623	2
780	54.927	239.04	1.0195	5.10580826225484	11.1599237589871	280	-0.0121546612344101	0.0121546612344101	36.5962264174644	2
781	51.405	239.85	1.022	5.11796292348925	11.1477690977527	281	0.0121546612344101	0.0121546612344101	36.6083810786988	2
782	35.262	246.9	1.0195	5.10580826225484	11.1599237589871	282	-0.00729279674064465	0.00729279674064465	36.6156738754394	2
783	32.015	252.12	1.021	5.11310105899548	11.1526309622465	283	-0.00243093224688273	0.00243093224688273	36.6181048076863	2
784	34.033	254.76	1.0215	5.11553199124236	11.1502000299996	284	0	0	36.6181048076863	2
785	43.841	257.48	1.0215	5.11553199124236	11.1502000299996	285	0	0	36.6181048076863	2
786	40.645	259.14	1.0215	5.11553199124236	11.1502000299996	286	0.00729279674064642	0.00729279674064642	36.625397604427	2
787	25.621	263.05	1.02	5.10823919450172	11.1574928267402	287	-0.0121546612344119	0.0121546612344119	36.6375522656614	2
788	16.982	261.55	1.0225	5.12039385573613	11.1453381655058	288	0.0189612715256828	0.0189612715256828	36.6565135371871	2
789	15.65	264.63	1.0186	5.10143258421045	11.1642994370315	289	-0.0165303392788001	0.0165303392788001	36.6730438764658	2
790	17.85	266.14	1.022	5.11796292348925	11.1477690977527	290	0	0	36.6730438764658	2
791	14.165	265.34	1.022	5.11796292348925	11.1477690977527	291	-0.00243093224688273	0.00243093224688273	36.6754748087127	2
792	34.415	240.42	1.0225	5.12039385573613	11.1453381655058	292	0.0121546612344119	0.0121546612344119	36.6876294699471	2
793	41.067	232.57	1.02	5.10823919450172	11.1574928267402	293	-0.00243093224688096	0.00243093224688096	36.690060402194	2
794	41.657	231.86	1.0205	5.1106701267486	11.1550618944933	294	-0.0072927967406482	0.0072927967406482	36.6973531989347	2
795	45.23	232.97	1.022	5.11796292348925	11.1477690977527	295	-0.277612462593956	0.277612462593956	36.9749656615286	2
796	63.732	237.1	1.0791	5.3955753860832	10.8701566351587	296	0.073414153855845	0.073414153855845	37.0483798153845	2
797	72.041	235.46	1.064	5.32216123222736	10.9435707890146	297	0.0311159327600929	0.0311159327600929	37.0794957481446	2
798	73.617	242.55	1.0576	5.29104529946726	10.9746867217747	298	-0.0476462720388913	0.0476462720388913	37.1271420201835	2
799	81.553	238.75	1.0674	5.33869157150616	10.9270404497358	299	-0.00243093224688273	0.00243093224688273	37.1295729524303	2
800	74.885	232.71	1.0679	5.34112250375304	10.9246095174889	300	-0.225590512510674	0.225590512510674	37.355163464941	2
801	79.61	230.39	1.1143	5.56671301626371	10.6990190049782	301	0.451181025021349	0.451181025021349	37.8063444899624	2
802	58.509	235.2	1.0215	5.11553199124236	11.1502000299996	302	-0.00243093224688273	0.00243093224688273	37.8087754222092	2
803	56.584	234.93	1.022	5.11796292348925	11.1477690977527	303	-0.104530086615938	0.104530086615938	37.9133055088252	2
804	67.554	238.91	1.0435	5.22249301010518	11.0432390111368	304	-0.00194474579750548	0.00194474579750548	37.9152502546227	2
805	61.986	247.98	1.0439	5.22443775590269	11.0412942653392	305	-0.109391951109702	0.109391951109702	38.0246422057324	2
806	78.896	256.54	1.0664	5.33382970701239	10.9319023142295	306	0.204198308738111	0.204198308738111	38.2288405144705	2
807	72.478	264.76	1.0244	5.12963139827428	11.1361006229677	307	0.0238231360194447	0.0238231360194447	38.2526636504899	2
808	69.126	261.03	1.0195	5.10580826225484	11.1599237589871	308	-0.00972372898752738	0.00972372898752738	38.2623873794775	2
809	71.82	265.36	1.0215	5.11553199124236	11.1502000299996	309	-0.291711869625871	0.291711869625871	38.5540992491033	2
810	80.382	269.5	1.0815	5.40724386086824	10.8584881603737	310	-0.0549390687795395	0.0549390687795395	38.6090383178829	2
811	80.043	272.7	1.0928	5.46218292964778	10.8035490915942	311	0.185237037212428	0.185237037212428	38.7942753550953	2
812	82.562	278.64	1.0547	5.27694589243535	10.9887861288066	312	-0.0140994070319174	0.0140994070319174	38.8083747621272	2
813	97.151	277.15	1.0576	5.29104529946726	10.9746867217747	313	-0.505633907351511	0.505633907351511	39.3140086694787	2
814	107.78	264.83	1.1616	5.79667920681877	10.4690528144232	314	0.00680661029127094	0.00680661029127094	39.32081527977	2
815	107.52	267.13	1.1602	5.7898725965275	10.4758594247144	315	-0.0826516963939969	0.0826516963939969	39.403466976164	2
816	120.06	275.61	1.1772	5.8725242929215	10.3932077283204	316	-0.00972372898753093	0.00972372898753093	39.4131907051515	2
817	119.96	275.69	1.1792	5.88224802190903	10.3834839993329	317	0.047646272038893	0.047646272038893	39.4608369771904	2
818	123.03	271.62	1.1694	5.83460174987014	10.4311302713718	318	0.229966190555063	0.229966190555063	39.6908031677455	2
819	116.6	276.05	1.1221	5.60463555931508	10.6610964619269	319	-0.121060425894736	0.121060425894736	39.8118635936402	2
820	118.05	274.65	1.147	5.72569598520981	10.5400360360321	320	-0.291711869625873	0.291711869625873	40.1035754632661	2
821	125.16	274.92	1.207	6.01740785483568	10.2483241664063	321	0.194474579750583	0.194474579750583	40.2980500430167	2
822	123.97	273.1	1.167	5.8229332750851	10.4427987461568	322	0.0831378828433742	0.0831378828433742	40.3811879258601	2
823	111.2	266.89	1.1499	5.73979539224173	10.5259366290002	323	-0.0189612715256828	0.0189612715256828	40.4001491973857	2
824	111.36	264.74	1.1538	5.75875666376741	10.5069753574745	324	0.18766796945931	0.18766796945931	40.5878171668451	2
825	99.174	266.15	1.1152	5.5710886943081	10.6946433269338	325	0.0495910178363985	0.0495910178363985	40.6374081846815	2
826	87.108	257.59	1.105	5.5214976764717	10.7442343447702	326	0.0690384758114551	0.0690384758114551	40.7064466604929	2
827	85.613	253.42	1.0908	5.45245920066025	10.8132728205817	327	0.336927209417883	0.336927209417883	41.0433738699108	2
828	58.235	233.87	1.0215	5.11553199124236	11.1502000299996	328	-0.0238231360194465	0.0238231360194465	41.0671970059302	2
829	57.442	233	1.0264	5.13935512726181	11.1263768939801	329	0.0359777972538584	0.0359777972538584	41.1031748031841	2
830	54.391	240.27	1.019	5.10337733000795	11.162354691234	330	-0.00729279674064642	0.00729279674064642	41.1104675999247	2
831	56.451	238.36	1.0205	5.1106701267486	11.1550618944933	331	-0.00243093224688273	0.00243093224688273	41.1128985321716	2
832	57.639	240.8	1.021	5.11310105899548	11.1526309622465	332	-0.0213922037725656	0.0213922037725656	41.1342907359442	2
833	59.077	239.81	1.0254	5.13449326276805	11.1312387584739	333	0.0189612715256828	0.0189612715256828	41.1532520074699	2
834	68.974	245	1.0215	5.11553199124236	11.1502000299996	334	-0.00486186449376547	0.00486186449376547	41.1581138719636	2
835	70.152	244.71	1.0225	5.12039385573613	11.1453381655058	335	-0.415203227767492	0.415203227767492	41.5733170997311	2
836	88.673	257.89	1.1079	5.53559708350362	10.7301349377383	336	-0.190098901706191	0.190098901706191	41.7634160014373	2
837	89.227	262.78	1.147	5.72569598520981	10.5400360360321	337	0.358805599639823	0.358805599639823	42.1222216010771	2
838	72.971	251.22	1.0732	5.36689038556999	10.8988416356719	338	0.0447291533426331	0.0447291533426331	42.1669507544198	2
839	81.155	236.32	1.064	5.32216123222736	10.9435707890146	339	-0.294142801872754	0.294142801872754	42.4610935562925	2
840	87.194	237.33	1.1245	5.61630403410011	10.6494279871418	340	0.291711869625871	0.291711869625871	42.7528054259184	2
841	72.368	232.75	1.0645	5.32459216447424	10.9411398567677	341	-0.173082375978016	0.173082375978016	42.9258878018964	2
842	74.926	231.6	1.1001	5.49767454045226	10.7680574807897	342	0.365612209931093	0.365612209931093	43.2915000118275	2
843	64.819	233.17	1.0249	5.13206233052116	11.1336696907208	343	-0.0972372898752916	0.0972372898752916	43.3887373017028	2
844	65.769	235.49	1.0449	5.22929962039645	11.0364324008455	344	0.121060425894736	0.121060425894736	43.5097977275975	2
845	61.231	256.27	1.02	5.10823919450172	11.1574928267402	345	-0.292198056075248	0.292198056075248	43.8019957836728	2
846	82.323	248.38	1.0801	5.40043725057697	10.865294770665	346	0.0311159327600929	0.0311159327600929	43.8331117164329	2
847	92.433	242.14	1.0737	5.36932131781687	10.8964107034251	347	-0.273236784549566	0.273236784549566	44.1063485009824	2
848	88.505	255.83	1.1299	5.64255810236644	10.6231739188755	348	0.370474074424857	0.370474074424857	44.4768225754073	2
849	94.864	245.87	1.0537	5.27208402794158	10.9936479933004	349	-0.840616370971887	0.840616370971887	45.3174389463792	2
850	98.786	233.08	1.2266	6.11270039891347	10.1530316223285	350	-0.102099154369057	0.102099154369057	45.4195381007482	2
851	127.62	233.21	1.2476	6.21479955328252	10.0509324679594	351	0.178430426921159	0.178430426921159	45.5979685276694	2
852	135.64	244.91	1.2109	6.03636912636137	10.2293628948806	352	0.108905764660326	0.108905764660326	45.7068742923297	2
853	122.83	246.88	1.1885	5.92746336170104	10.3382686595409	353	0.242120851789473	0.242120851789473	45.9489951441192	2
854	120.73	242.89	1.1387	5.68534250991157	10.5803895113304	354	-0.365612209931092	0.365612209931092	46.3146073540503	2
855	124.16	238.41	1.2139	6.05095471984266	10.2147773013993	355	0.358805599639823	0.358805599639823	46.6734129536901	2
856	111.7	237.74	1.1401	5.69214912020284	10.5735829010391	356	-0.361236531886705	0.361236531886705	47.0346494855768	2
857	117.85	236.72	1.2144	6.05338565208954	10.2123463691524	357	0.439512550236312	0.439512550236312	47.4741620358131	2
858	108.21	237.72	1.124	5.61387310185323	10.6518589193887	358	-0.161413901192981	0.161413901192981	47.6355759370061	2
859	109.74	243.31	1.1572	5.77528700304621	10.4904450181957	359	-0.0617456790708086	0.0617456790708086	47.6973216160769	2
860	107.47	249.41	1.1699	5.83703268211702	10.4286993391249	360	0.132728900679771	0.132728900679771	47.8300505167567	2
861	100.51	256.93	1.1426	5.70430378143725	10.5614282398047	361	0.0807069505964915	0.0807069505964915	47.9107574673532	2
862	89.992	248.32	1.126	5.62359683084076	10.6421351904012	362	0.125922290388502	0.125922290388502	48.0366797577417	2
863	100.59	250.27	1.1001	5.49767454045226	10.7680574807897	363	-0.355888480943564	0.355888480943564	48.3925682386853	2
864	103.95	240.63	1.1733	5.85356302139582	10.4121689998461	364	-0.0666075435645741	0.0666075435645741	48.4591757822498	2
865	115.23	239.49	1.187	5.92017056496039	10.3455614562815	365	0.27275059810019	0.27275059810019	48.73192638035	2
866	111.78	246.54	1.1309	5.6474199668602	10.6183120543817	366	-0.270319665853309	0.270319665853309	49.0022460462033	2
867	113.82	251.48	1.1865	5.91773963271351	10.3479923885284	367	0.0855688150902569	0.0855688150902569	49.0878148612936	2
868	109.59	254.9	1.1689	5.83217081762326	10.4335612036187	368	-0.0384087295007394	0.0384087295007394	49.1262235907943	2
869	122.37	257.32	1.1768	5.870579547124	10.3951524741179	369	-0.00437567804438821	0.00437567804438821	49.1305992688387	2
870	123.49	273.34	1.1777	5.87495522516838	10.3907767960736	370	0.280043394840837	0.280043394840837	49.4106426636796	2
871	106.41	279.77	1.1201	5.59491183032755	10.6708201909144	371	0.147314494161066	0.147314494161066	49.5579571578406	2
872	97.558	279.49	1.0898	5.44759733616648	10.8181346850755	372	0.196905511997464	0.196905511997464	49.7548626698381	2
873	88.234	279.4	1.0493	5.25069182416902	11.0150401970729	373	0.135159832926654	0.135159832926654	49.8900225027647	2
874	89.812	268.45	1.0215	5.11553199124236	11.1502000299996	374	-0.249413648530121	0.249413648530121	50.1394361512949	2
875	83.96	266.49	1.0728	5.36494563977248	10.9007863814695	375	0.0525081365326567	0.0525081365326567	50.1919442878275	2
876	77.976	255.27	1.062	5.31243750323983	10.9532945180021	376	0.0758450861027278	0.0758450861027278	50.2677893739302	2
877	75.057	255.72	1.0464	5.2365924171371	11.0291396041048	377	0.121060425894736	0.121060425894736	50.388849799825	2
878	53.434	277.4	1.0215	5.11553199124236	11.1502000299996	378	0.00243093224688273	0.00243093224688273	50.3912807320719	2
879	42.077	269.47	1.021	5.11310105899548	11.1526309622465	379	-0.0140994070319191	0.0140994070319191	50.4053801391038	2
880	43.95	272.95	1.0239	5.1272004660274	11.1385315552145	380	0.0189612715256828	0.0189612715256828	50.4243414106295	2
881	42.955	268.45	1.02	5.10823919450172	11.1574928267402	381	0.00486186449376547	0.00486186449376547	50.4292032751232	2
882	44.957	276.72	1.019	5.10337733000795	11.162354691234	382	-0.00729279674064642	0.00729279674064642	50.4364960718639	2
883	51.845	261.59	1.0205	5.1106701267486	11.1550618944933	383	-0.0116684747850364	0.0116684747850364	50.4481645466489	2
884	54.713	272.65	1.0229	5.12233860153363	11.1433934197083	384	-0.00486186449376547	0.00486186449376547	50.4530264111427	2
885	61.522	276.99	1.0239	5.1272004660274	11.1385315552145	385	0.00680661029127094	0.00680661029127094	50.4598330214339	2
886	63.477	276.79	1.0225	5.12039385573613	11.1453381655058	386	0.0238231360194465	0.0238231360194465	50.4836561574534	2
887	52.64	279.97	1.0176	5.09657071971668	11.1691613015253	387	-0.0140994070319156	0.0140994070319156	50.4977555644853	2
888	57.042	277.47	1.0205	5.1106701267486	11.1550618944933	388	-0.0140994070319191	0.0140994070319191	50.5118549715172	2
889	48.432	279.42	1.0234	5.12476953378052	11.1409624874614	389	0.00923754253815368	0.00923754253815368	50.5210925140554	2
890	58.076	274.54	1.0215	5.11553199124236	11.1502000299996	390	-0.00486186449376547	0.00486186449376547	50.5259543785491	2
891	63.187	276.63	1.0225	5.12039385573613	11.1453381655058	391	-0.00194474579750548	0.00194474579750548	50.5278991243466	2
892	69.657	277.67	1.0229	5.12233860153363	11.1433934197083	392	0.00923754253815368	0.00923754253815368	50.5371366668848	2
893	54.384	254.48	1.021	5.11310105899548	11.1526309622465	393	-0.00243093224688273	0.00243093224688273	50.5395675991317	2
894	45.473	249.94	1.0215	5.11553199124236	11.1502000299996	394	0.00972372898752738	0.00972372898752738	50.5492913281192	2
895	38.426	251.13	1.0195	5.10580826225484	11.1599237589871	395	-0.0165303392787983	0.0165303392787983	50.565821667398	2
896	37.619	248.87	1.0229	5.12233860153363	11.1433934197083	396	0.0189612715256828	0.0189612715256828	50.5847829389237	2
897	30.573	252.26	1.019	5.10337733000795	11.162354691234	397	-0.0189612715256828	0.0189612715256828	50.6037442104494	2
898	39.158	257.24	1.0229	5.12233860153363	11.1433934197083	398	0.00194474579750548	0.00194474579750548	50.6056889562469	2
899	41.263	261.05	1.0225	5.12039385573613	11.1453381655058	399	0.00486186449376547	0.00486186449376547	50.6105508207406	2
900	46.031	250.73	1.0215	5.11553199124236	11.1502000299996	400	-0.00680661029127094	0.00680661029127094	50.6173574310319	2
901	16.616	231.83	1.0229	5.12233860153363	11.1433934197083	401	0.0116684747850364	0.0116684747850364	50.629025905817	2
902	15.889	234.69	1.0205	5.1106701267486	11.1550618944933	402	0.00486186449376191	0.00486186449376191	50.6338877703107	2
903	12.85	237.1	1.0195	5.10580826225484	11.1599237589871	403	-0.00486186449376191	0.00486186449376191	50.6387496348045	2
904	12.202	237.38	1.0205	5.1106701267486	11.1550618944933	404	-0.0262540682663293	0.0262540682663293	50.6650037030708	2
905	17.959	238.32	1.0259	5.13692419501493	11.128807826227	405	0.0165303392787983	0.0165303392787983	50.6815340423496	2
906	25.008	249.93	1.0225	5.12039385573613	11.1453381655058	406	0.00243093224688273	0.00243093224688273	50.6839649745965	2
907	41.67	236.94	1.022	5.11796292348925	11.1477690977527	407	0.00243093224688273	0.00243093224688273	50.6863959068434	2
908	40.926	244.7	1.0215	5.11553199124236	11.1502000299996	408	-0.00680661029127094	0.00680661029127094	50.6932025171346	2
909	33.683	249.8	1.0229	5.12233860153363	11.1433934197083	409	0.0140994070319174	0.0140994070319174	50.7073019241666	2
910	32.088	250.95	1.02	5.10823919450172	11.1574928267402	410	-0.0140994070319174	0.0140994070319174	50.7214013311985	2
911	16.031	263.66	1.0229	5.12233860153363	11.1433934197083	411	0.0233369495700693	0.0233369495700693	50.7447382807685	2
912	21.029	264.19	1.0181	5.09900165196356	11.1667303692784	412	-0.00680661029127094	0.00680661029127094	50.7515448910598	2
913	24.033	256.7	1.0195	5.10580826225484	11.1599237589871	413	-0.00486186449376191	0.00486186449376191	50.7564067555536	2
914	29.541	256.53	1.0205	5.1106701267486	11.1550618944933	414	0.00729279674064642	0.00729279674064642	50.7636995522942	2
915	44.191	256.09	1.019	5.10337733000795	11.162354691234	415	-0.0213922037725656	0.0213922037725656	50.7850917560668	2
916	51.023	258.09	1.0234	5.12476953378052	11.1409624874614	416	-0.00486186449376369	0.00486186449376369	50.7899536205606	2
917	52.118	270.91	1.0244	5.12963139827428	11.1361006229677	417	0.0189612715256828	0.0189612715256828	50.8089148920862	2
918	51.447	267.03	1.0205	5.1106701267486	11.1550618944933	418	0.00243093224688096	0.00243093224688096	50.8113458243331	2
919	44.902	262.68	1.02	5.10823919450172	11.1574928267402	419	0.00486186449376547	0.00486186449376547	50.8162076888269	2
920	43.642	276.42	1.019	5.10337733000795	11.162354691234	420	-0.0121546612344119	0.0121546612344119	50.8283623500613	2
921	36.249	279.69	1.0215	5.11553199124236	11.1502000299996	421	-0.00243093224688273	0.00243093224688273	50.8307932823082	2
922	30.557	275.26	1.022	5.11796292348925	11.1477690977527	422	-0.00680661029127094	0.00680661029127094	50.8375998925994	2
923	28.262	275.26	1.0234	5.12476953378052	11.1409624874614	423	0.0189612715256811	0.0189612715256811	50.8565611641251	2
924	25.82	274.75	1.0195	5.10580826225484	11.1599237589871	424	0	0	50.8565611641251	2
925	42.537	270.46	1.0195	5.10580826225484	11.1599237589871	425	-0.0121546612344101	0.0121546612344101	50.8687158253595	2
926	32.313	256.56	1.022	5.11796292348925	11.1477690977527	426	0	0	50.8687158253595	2
927	34.637	259.9	1.022	5.11796292348925	11.1477690977527	427	-0.0116684747850346	0.0116684747850346	50.8803843001446	2
928	37.725	259.16	1.0244	5.12963139827428	11.1361006229677	428	0.0116684747850346	0.0116684747850346	50.8920527749296	2
929	41.581	268.2	1.022	5.11796292348925	11.1477690977527	429	0.00486186449376547	0.00486186449376547	50.8969146394234	2
930	27.969	273.06	1.021	5.11310105899548	11.1526309622465	430	0	0	50.8969146394234	2
931	25.507	279.5	1.021	5.11310105899548	11.1526309622465	431	-0.00243093224688273	0.00243093224688273	50.8993455716703	2
932	16.217	279.14	1.0215	5.11553199124236	11.1502000299996	432	0.00729279674064642	0.00729279674064642	50.9066383684109	2
933	15.305	269.95	1.02	5.10823919450172	11.1574928267402	433	-0.00729279674064642	0.00729279674064642	50.9139311651516	2
934	12.865	269.1	1.0215	5.11553199124236	11.1502000299996	434	0.00486186449376547	0.00486186449376547	50.9187930296453	2
935	10.213	263.3	1.0205	5.1106701267486	11.1550618944933	435	-0.00486186449376547	0.00486186449376547	50.9236548941391	2
936	38.253	256.25	1.0215	5.11553199124236	11.1502000299996	436	-0.00486186449376547	0.00486186449376547	50.9285167586329	2
937	28.045	235.96	1.0225	5.12039385573613	11.1453381655058	437	-0.00680661029127094	0.00680661029127094	50.9353233689241	2
938	27.432	238.52	1.0239	5.1272004660274	11.1385315552145	438	0.0281988140638347	0.0281988140638347	50.963522182988	2
939	23.217	235.52	1.0181	5.09900165196356	11.1667303692784	439	-0.0189612715256811	0.0189612715256811	50.9824834545136	2
940	24.054	232.48	1.022	5.11796292348925	11.1477690977527	440	0.00972372898752916	0.00972372898752916	50.9922071835012	2
941	15.406	232.69	1.02	5.10823919450172	11.1574928267402	441	-0.0213922037725638	0.0213922037725638	51.0135993872737	2
942	19.186	239.45	1.0244	5.12963139827428	11.1361006229677	442	0.0116684747850346	0.0116684747850346	51.0252678620588	2
943	11.242	234.93	1.022	5.11796292348925	11.1477690977527	443	-0.00437567804438821	0.00437567804438821	51.0296435401032	2
944	10.857	242.34	1.0229	5.12233860153363	11.1433934197083	444	0.00680661029127094	0.00680661029127094	51.0364501503944	2
945	18.542	256.52	1.0215	5.11553199124236	11.1502000299996	445	0.00729279674064642	0.00729279674064642	51.0437429471351	2
946	27.895	262.04	1.02	5.10823919450172	11.1574928267402	446	0.00243093224688096	0.00243093224688096	51.046173879382	2
947	35.646	267.75	1.0195	5.10580826225484	11.1599237589871	447	-0.0549390687795377	0.0549390687795377	51.1011129481615	2
948	29.731	266.93	1.0308	5.16074733103437	11.1049846902076	448	0.0666075435645741	0.0666075435645741	51.1677204917261	2
949	38.19	270.07	1.0171	5.0941397874698	11.1715922337721	449	-0.0189612715256811	0.0189612715256811	51.1866817632517	2
950	40.004	272.54	1.021	5.11310105899548	11.1526309622465	450	0	0	51.1866817632517	2
951	67.575	276.48	1.021	5.11310105899548	11.1526309622465	451	-0.0782760183496105	0.0782760183496105	51.2649577816014	2
952	74.79	272.61	1.0371	5.19137707734509	11.0743549438968	452	0.073414153855845	0.073414153855845	51.3383719354572	2
953	59.787	278.22	1.022	5.11796292348925	11.1477690977527	453	0.0238231360194465	0.0238231360194465	51.3621950714766	2
954	58.65	273.95	1.0171	5.0941397874698	11.1715922337721	454	-0.0238231360194465	0.0238231360194465	51.3860182074961	2
955	43.072	261.12	1.022	5.11796292348925	11.1477690977527	455	-0.0281988140638347	0.0281988140638347	51.4142170215599	2
956	40.083	265.2	1.0278	5.14616173755308	11.1195702836889	456	0.025767881816952	0.025767881816952	51.4399849033769	2
957	33.493	273.5	1.0225	5.12039385573613	11.1453381655058	457	0.0072927967406482	0.0072927967406482	51.4472777001175	2
958	29.751	267.32	1.021	5.11310105899548	11.1526309622465	458	0.0116684747850346	0.0116684747850346	51.4589461749026	2
959	22.579	268.19	1.0186	5.10143258421045	11.1642994370315	459	-0.0092375425381519	0.0092375425381519	51.4681837174407	2
960	16.373	256	1.0205	5.1106701267486	11.1550618944933	460	-0.0165303392788019	0.0165303392788019	51.4847140567195	2
961	21.187	268.6	1.0239	5.1272004660274	11.1385315552145	461	0.0238231360194483	0.0238231360194483	51.508537192739	2
962	25.442	264.25	1.019	5.10337733000795	11.162354691234	462	-0.00972372898752916	0.00972372898752916	51.5182609217265	2
963	29.937	265.16	1.021	5.11310105899548	11.1526309622465	463	0	0	51.5182609217265	2
964	24.462	258.73	1.021	5.11310105899548	11.1526309622465	464	0.00486186449376369	0.00486186449376369	51.5231227862203	2
965	21.059	240.3	1.02	5.10823919450172	11.1574928267402	465	-0.00729279674064642	0.00729279674064642	51.5304155829609	2
966	19.981	234.5	1.0215	5.11553199124236	11.1502000299996	466	0.00243093224688273	0.00243093224688273	51.5328465152078	2
967	26.856	238.18	1.021	5.11310105899548	11.1526309622465	467	0.00243093224688273	0.00243093224688273	51.5352774474547	2
968	36.817	240.47	1.0205	5.1106701267486	11.1550618944933	468	0.00243093224688096	0.00243093224688096	51.5377083797015	2
969	36.925	230.85	1.02	5.10823919450172	11.1574928267402	469	-0.00243093224688096	0.00243093224688096	51.5401393119484	2
970	59.776	231.03	1.0205	5.1106701267486	11.1550618944933	470	-0.028685000513212	0.028685000513212	51.5688243124616	2
971	58.559	233.57	1.0264	5.13935512726181	11.1263768939801	471	0.0189612715256811	0.0189612715256811	51.5877855839873	2
972	44.023	236.15	1.0225	5.12039385573613	11.1453381655058	472	-0.19447457975058	0.19447457975058	51.7822601637379	2
973	78.311	256.79	1.0625	5.31486843548671	10.9508635857552	473	-0.00486186449376547	0.00486186449376547	51.7871220282317	2
974	82.102	254.52	1.0635	5.31973029998047	10.9460017212615	474	-0.1589829689461	0.1589829689461	51.9461049971778	2
975	93.421	266.43	1.0962	5.47871326892657	10.7870187523154	475	-0.0354916108044812	0.0354916108044812	51.9815966079822	2
976	97.201	263.99	1.1035	5.51420487973106	10.7515271415109	476	-0.21392203772564	0.21392203772564	52.1955186457079	2
977	100.81	244.09	1.1475	5.72812691745669	10.5376051037852	477	-0.0116684747850329	0.0116684747850329	52.2071871204929	2
978	124.27	260.39	1.1499	5.73979539224173	10.5259366290002	478	-0.0072927967406482	0.0072927967406482	52.2144799172336	2
979	125.08	261.49	1.1514	5.74708818898238	10.5186438322596	479	-0.194474579750581	0.194474579750581	52.4089544969842	2
980	131.19	264.17	1.1914	5.94156276873296	10.324169252509	480	0.0782760183496087	0.0782760183496087	52.4872305153338	2
981	139.15	269.89	1.1753	5.86328675038335	10.4024452708586	481	-0.0330606785575984	0.0330606785575984	52.5202911938914	2
982	139.27	269.07	1.1821	5.89634742894095	10.369384592301	482	0.0782760183496087	0.0782760183496087	52.598567212241	2
983	143.65	267.46	1.166	5.81807141059134	10.4476606106506	483	-0.254275513023885	0.254275513023885	52.8528427252648	2
984	141.22	265.76	1.2183	6.07234692361522	10.1933850976267	484	0.194960766199957	0.194960766199957	53.0478034914648	2
985	134.28	252.89	1.1782	5.87738615741527	10.3883458638267	485	-0.334982463620376	0.334982463620376	53.3827859550852	2
986	139.33	249.56	1.2471	6.21236862103564	10.0533634002063	486	0.451181025021347	0.451181025021347	53.8339669801065	2
987	131.31	250.23	1.1543	5.76118759601429	10.5045444252276	487	-0.294142801872752	0.294142801872752	54.1281097819793	2
988	131.52	241.45	1.2148	6.05533039788705	10.2104016233549	488	-0.216352969972522	0.216352969972522	54.3444627519518	2
989	145.11	230.66	1.2593	6.27168336785957	9.99404865338237	489	0.27566771679645	0.27566771679645	54.6201304687483	2
990	145.1	240.88	1.2026	5.99601565106312	10.2697163701788	490	-0.0690384758114586	0.0690384758114586	54.6891689445597	2
991	138.6	242.02	1.2168	6.06505412687458	10.2006778943674	491	0.0641766113176931	0.0641766113176931	54.7533455558774	2
992	133.55	267.18	1.2036	6.00087751555689	10.2648545056851	492	0.163844833439866	0.163844833439866	54.9171903893173	2
993	143.53	267.43	1.1699	5.83703268211702	10.4286993391249	493	-0.0311159327600929	0.0311159327600929	54.9483063220774	2
994	151.62	276.18	1.1763	5.86814861487711	10.3975834063648	494	-0.125436103939125	0.125436103939125	55.0737424260165	2
995	161.7	267.91	1.2021	5.99358471881624	10.2721473024257	495	-0.240176105991969	0.240176105991969	55.3139185320085	2
996	157.29	268.86	1.2515	6.23376082480821	10.0319711964337	496	0.0549390687795395	0.0549390687795395	55.368857600788	2
997	158.01	279.12	1.2402	6.17882175602867	10.0869102652133	497	0.3014355986134	0.3014355986134	55.6702931994014	2
998	150.18	268.6	1.1782	5.87738615741527	10.3883458638267	498	-0.109391951109702	0.109391951109702	55.7796851505111	2
999	141.57	266.81	1.2007	5.98677810852497	10.278953912717	499	-0.334496277171001	0.334496277171001	56.1141814276821	2
1000	154.08	259.87	1.2695	6.32127438569597	9.94445763554597	500	NA	NA	NA	2
1001	117.72	250.17	1.188	5.92503242945416	10.3406995917878	1	-0.0092375425381519	0.0092375425381519	0.0092375425381519	3
1002	115.52	255.12	1.1899	5.93426997199231	10.3314620492496	2	-0.178430426921157	0.178430426921157	0.187667969459309	3
1003	130.19	255.41	1.2266	6.11270039891347	10.1530316223285	3	0.0690384758114551	0.0690384758114551	0.256706445270764	3
1004	125.8	250.53	1.2124	6.04366192310201	10.2220700981399	4	0.0354916108044812	0.0354916108044812	0.292198056075245	3
1005	122.44	250.98	1.2051	6.00817031229753	10.2575617089444	5	0.0189612715256811	0.0189612715256811	0.311159327600926	3
1006	125.13	256.2	1.2012	5.98920904077185	10.2765229804701	6	0.102099154369057	0.102099154369057	0.413258481969983	3
1007	122.68	255.41	1.1802	5.88710988640279	10.3786221348391	7	-0.0923754253815279	0.0923754253815279	0.505633907351511	3
1008	121.67	243.87	1.1992	5.97948531178432	10.2862467094576	8	-0.220728648016909	0.220728648016909	0.72636255536842	3
1009	147.99	245.98	1.2446	6.20021395980123	10.0655180614407	9	-0.142452629667302	0.142452629667302	0.868815185035722	3
1010	156.21	243.88	1.2739	6.34266658946853	9.92306543177341	10	-0.0238231360194447	0.0238231360194447	0.892638321055166	3
1011	145.2	231.12	1.2788	6.36648972548798	9.89924229575396	11	-0.0525081365326585	0.0525081365326585	0.945146457587825	3
1012	159.12	237.15	1.2896	6.41899786202063	9.8467341592213	12	-0.0330606785575966	0.0330606785575966	0.978207136145421	3
1013	163.29	237.68	1.2964	6.45205854057823	9.81367348066371	13	0.0831378828433706	0.0831378828433706	1.06134501898879	3
1014	170.03	237.13	1.2793	6.36892065773486	9.89681136350708	14	-0.0855688150902552	0.0855688150902552	1.14691383407905	3
1015	166.49	230.37	1.2969	6.45448947282512	9.81124254841682	15	0.00243093224688451	0.00243093224688451	1.14934476632593	3
1016	161.13	236.11	1.2964	6.45205854057823	9.81367348066371	16	0.0617456790708069	0.0617456790708069	1.21109044539674	3
1017	158.71	241.16	1.2837	6.39031286150742	9.87541915973451	17	0.215866783523147	0.215866783523147	1.42695722891989	3
1018	156.24	245.96	1.2393	6.17444607798428	10.0912859432577	18	-0.111336696907209	0.111336696907209	1.53829392582709	3
1019	151.55	248.83	1.2622	6.28578277489149	9.97994924635045	19	-0.156552036699217	0.156552036699217	1.69484596252631	3
1020	163.46	234.37	1.2944	6.4423348115907	9.82339720965123	20	-0.0379225430513621	0.0379225430513621	1.73276850557767	3
1021	169.03	241.92	1.3022	6.48025735464207	9.78547466659987	21	0.0520219500832795	0.0520219500832795	1.78479045566095	3
1022	160.59	248	1.2915	6.42823540455879	9.83749661668315	22	-0.0116684747850346	0.0116684747850346	1.79645893044599	3
1023	162.27	239.78	1.2939	6.43990387934382	9.82582814189812	23	0.0422982210957521	0.0422982210957521	1.83875715154174	3
1024	159.1	243.89	1.2852	6.39760565824807	9.86812636299387	24	-0.00680661029127094	0.00680661029127094	1.84556376183301	3
1025	166.16	243.74	1.2866	6.40441226853934	9.8613197527026	25	-0.0904306795840188	0.0904306795840188	1.93599444141703	3
1026	168.84	243.54	1.3052	6.49484294812336	9.77088907311858	26	0.050077204285774	0.050077204285774	1.9860716457028	3
1027	168.07	259.56	1.2949	6.44476574383759	9.82096627740435	27	-0.00486186449376547	0.00486186449376547	1.99093351019657	3
1028	170.26	260	1.2959	6.44962760833135	9.81610441291059	28	-0.0734141538558433	0.0734141538558433	2.06434766405241	3
1029	174.39	272.58	1.311	6.5230417621872	9.74269025905474	29	-0.0855688150902569	0.0855688150902569	2.14991647914267	3
1030	187.03	269.35	1.3286	6.60861057727745	9.65712144396449	30	0.0520219500832813	0.0520219500832813	2.20193842922595	3
1031	191.6	263.95	1.3179	6.55658862719417	9.70914339404777	31	0.0952925440777843	0.0952925440777843	2.29723097330374	3
1032	182.64	256.45	1.2983	6.46129608311639	9.80443593812555	32	-0.119115680097231	0.119115680097231	2.41634665340097	3
1033	187.54	244.49	1.3228	6.58041176321362	9.68532025802832	33	-0.132728900679773	0.132728900679773	2.54907555408074	3
1034	194.94	234.71	1.3501	6.71314066389339	9.55259135734855	34	0.118629493647854	0.118629493647854	2.66770504772859	3
1035	191.47	230.11	1.3257	6.59451117024553	9.6712208509964	35	0.180375172718666	0.180375172718666	2.84808022044726	3
1036	179.81	232.92	1.2886	6.41413599752687	9.85159602371507	36	-0.118629493647855	0.118629493647855	2.96670971409511	3
1037	189.07	230.57	1.313	6.53276549117472	9.73296653006721	37	-0.0262540682663275	0.0262540682663275	2.99296378236144	3
1038	186.47	239.92	1.3184	6.55901955944105	9.70671246180089	38	0.0170165257281756	0.0170165257281756	3.00998030808962	3
1039	182.8	238.07	1.3149	6.54200303371288	9.72372898752906	39	-0.128353222635383	0.128353222635383	3.138333530725	3
1040	189.87	250.31	1.3413	6.67035625634826	9.59537576489368	40	0.0807069505964897	0.0807069505964897	3.21904048132149	3
1041	180.78	247.8	1.3247	6.58964930575177	9.67608271549017	41	0.109391951109703	0.109391951109703	3.32843243243119	3
1042	173.93	244.59	1.3022	6.48025735464207	9.78547466659987	42	-0.0072927967406482	0.0072927967406482	3.33572522917184	3
1043	167.68	247.33	1.3037	6.48755015138271	9.77818186985922	43	-0.0807069505964915	0.0807069505964915	3.41643217976833	3
1044	175.77	247.38	1.3203	6.56825710197921	9.69747491926273	44	0	0	3.41643217976833	3
1045	182.33	240.31	1.3203	6.56825710197921	9.69747491926273	45	0.137590765173538	0.137590765173538	3.55402294494187	3
1046	169.82	230.41	1.292	6.43066633680567	9.83506568443627	46	-0.054452882330164	0.054452882330164	3.60847582727203	3
1047	184.47	233.05	1.3032	6.48511921913583	9.78061280210611	47	-0.206629240984991	0.206629240984991	3.81510506825703	3
1048	194.61	247.11	1.3457	6.69174846012082	9.57398356112111	48	0	0	3.81510506825703	3
1049	193.21	247.14	1.3457	6.69174846012082	9.57398356112111	49	0.0140994070319174	0.0140994070319174	3.82920447528894	3
1050	190.11	258.21	1.3428	6.67764905308891	9.58808296815303	50	-0.0213922037725638	0.0213922037725638	3.85059667906151	3
1051	193.29	250.56	1.3472	6.69904125686147	9.56669076438047	51	0.0879997473371361	0.0879997473371361	3.93859642639864	3
1052	188.45	241.12	1.3291	6.61104150952433	9.6546905117176	52	0.123491358141619	0.123491358141619	4.06208778454026	3
1053	175.75	260.43	1.3037	6.48755015138271	9.77818186985922	53	0.073414153855845	0.073414153855845	4.13550193839611	3
1054	175.81	267.7	1.2886	6.41413599752687	9.85159602371507	54	-0.054452882330164	0.054452882330164	4.18995482072627	3
1055	177.54	276.5	1.2998	6.46858887985703	9.7971431413849	55	0.215866783523147	0.215866783523147	4.40582160424942	3
1056	165.25	278.58	1.2554	6.25272209633389	10.0130099249081	56	0.0617456790708104	0.0617456790708104	4.46756728332023	3
1057	161.85	274.63	1.2427	6.19097641726308	10.0747556039789	57	0.137590765173535	0.137590765173535	4.60515804849376	3
1058	162.7	271.06	1.2144	6.05338565208954	10.2123463691524	58	-0.165789579237369	0.165789579237369	4.77094762773113	3
1059	159.11	273.79	1.2485	6.21917523132691	10.046556789915	59	0.144397375464806	0.144397375464806	4.91534500319594	3
1060	153.31	278.05	1.2188	6.07477785586211	10.1909541653798	60	-0.0593147468239277	0.0593147468239277	4.97465975001987	3
1061	154.78	278.45	1.231	6.13409260268603	10.1316394185559	61	-0.180375172718664	0.180375172718664	5.15503492273853	3
1062	153.44	268.26	1.2681	6.3144677754047	9.95126424583724	62	0.106961018862819	0.106961018862819	5.26199594160135	3
1063	150.18	264.35	1.2461	6.20750675654188	10.0582252647001	63	0.0452153397920121	0.0452153397920121	5.30721128139336	3
1064	145.81	262.58	1.2368	6.16229141674987	10.1034406044921	64	-0.0213922037725656	0.0213922037725656	5.32860348516593	3
1065	149.28	260.87	1.2412	6.18368362052243	10.0820484007195	65	0.102099154369055	0.102099154369055	5.43070263953498	3
1066	143.45	266.92	1.2202	6.08158446615338	10.1841475550886	66	0.121060425894736	0.121060425894736	5.55176306542972	3
1067	152.36	275.83	1.1953	5.96052404025864	10.3052079809833	67	-0.232883309251321	0.232883309251321	5.78464637468104	3
1068	159.88	274.34	1.2432	6.19340734950996	10.072324671732	68	-0.0189612715256811	0.0189612715256811	5.80360764620672	3
1069	164.2	274.31	1.2471	6.21236862103564	10.0533634002063	69	-0.391380091748044	0.391380091748044	6.19498773795476	3
1070	187.25	267.83	1.3276	6.60374871278369	9.66198330845825	70	-0.0072927967406482	0.0072927967406482	6.20228053469541	3
1071	187.37	270.22	1.3291	6.61104150952433	9.6546905117176	71	-0.0165303392787983	0.0165303392787983	6.21881087397421	3
1072	192.25	274.87	1.3325	6.62757184880313	9.63816017243881	72	0.0807069505964897	0.0807069505964897	6.2995178245707	3
1073	185.63	273.53	1.3159	6.54686489820664	9.7188671230353	73	-0.15460729090171	0.15460729090171	6.45412511547241	3
1074	194.08	260.26	1.3477	6.70147218910835	9.56425983213358	74	0.0739003403052205	0.0739003403052205	6.52802545577763	3
1075	188.18	260.08	1.3325	6.62757184880313	9.63816017243881	75	0.0116684747850329	0.0116684747850329	6.53969393056266	3
1076	187.79	257.31	1.3301	6.6159033740181	9.64982864722384	76	0.0379225430513657	0.0379225430513657	6.57761647361403	3
1077	191.93	264.18	1.3223	6.57798083096673	9.6877511902752	77	-0.0923754253815261	0.0923754253815261	6.66999189899555	3
1078	193.79	261.91	1.3413	6.67035625634826	9.59537576489368	78	-0.0213922037725638	0.0213922037725638	6.69138410276812	3
1079	193.31	256.13	1.3457	6.69174846012082	9.57398356112111	79	0.173082375978016	0.173082375978016	6.86446647874613	3
1080	174.43	250.53	1.3101	6.51866608414281	9.74706593709913	80	0.135646019376031	0.135646019376031	7.00011249812217	3
1081	172.03	276.39	1.2822	6.38302006476678	9.88271195647516	81	-0.0452153397920103	0.0452153397920103	7.04532783791418	3
1082	167.66	257.85	1.2915	6.42823540455879	9.83749661668315	82	0.0879997473371379	0.0879997473371379	7.13332758525131	3
1083	156.33	255.28	1.2734	6.34023565722165	9.92549636402029	83	0.00680661029127094	0.00680661029127094	7.14013419554258	3
1084	155.66	256.23	1.272	6.33342904693038	9.93230297431156	84	-0.0520219500832813	0.0520219500832813	7.19215614562587	3
1085	159.02	252.14	1.2827	6.38545099701366	9.88028102422828	85	0.320396870139081	0.320396870139081	7.51255301576495	3
1086	142.23	242.74	1.2168	6.06505412687458	10.2006778943674	86	-0.25622025882139	0.25622025882139	7.76877327458634	3
1087	145.48	236.14	1.2695	6.32127438569597	9.94445763554597	87	0.177944240471781	0.177944240471781	7.94671751505812	3
1088	148.24	253.76	1.2329	6.14333014522419	10.1224018760178	88	0.0831378828433742	0.0831378828433742	8.02985539790149	3
1089	146.98	258.49	1.2158	6.06019226238081	10.2055397588611	89	0.0238231360194465	0.0238231360194465	8.05367853392094	3
1090	142.72	260.8	1.2109	6.03636912636137	10.2293628948806	90	-0.102099154369055	0.102099154369055	8.15577768828999	3
1091	150.27	266.03	1.2319	6.13846828073042	10.1272637405115	91	-0.138076951622912	0.138076951622912	8.29385463991291	3
1092	155.96	273.48	1.2603	6.27654523235333	9.9891867888886	92	0.244551784036355	0.244551784036355	8.53840642394926	3
1093	132.42	276.79	1.21	6.03199344831698	10.233738572925	93	0.00972372898752916	0.00972372898752916	8.54813015293679	3
1094	128.53	272.72	1.208	6.02226971932945	10.2434623019125	94	0.0831378828433724	0.0831378828433724	8.63126803578016	3
1095	131.83	279.77	1.1909	5.93913183648608	10.3266001847559	95	-0.216352969972521	0.216352969972521	8.84762100575268	3
1096	140.52	277.54	1.2354	6.1554848064586	10.1102472147833	96	0.00486186449376547	0.00486186449376547	8.85248287024645	3
1097	138.77	276.97	1.2344	6.15062294196483	10.1151090792771	97	0.0690384758114551	0.0690384758114551	8.9215213460579	3
1098	134.44	266.23	1.2202	6.08158446615338	10.1841475550886	98	0.0666075435645759	0.0666075435645759	8.98812888962248	3
1099	126.34	258.61	1.2065	6.0149769225888	10.2507550986531	99	-0.078762204798986	0.078762204798986	9.06689109442147	3
1100	130.4	261.52	1.2227	6.09373912738779	10.1719928938542	100	0.0763312725521015	0.0763312725521015	9.14322236697357	3
1101	124.13	268.94	1.207	6.01740785483568	10.2483241664063	101	-0.00486186449376369	0.00486186449376369	9.14808423146733	3
1102	128.22	270.1	1.208	6.02226971932945	10.2434623019125	102	0.0617456790708086	0.0617456790708086	9.20982991053814	3
1103	118.99	251.54	1.1953	5.96052404025864	10.3052079809833	103	-0.0262540682663275	0.0262540682663275	9.23608397880447	3
1104	120.52	260.84	1.2007	5.98677810852497	10.278953912717	104	0.0165303392788001	0.0165303392788001	9.25261431808327	3
1105	123.62	272.96	1.1973	5.97024776924617	10.2954842519958	105	-0.0189612715256828	0.0189612715256828	9.27157558960895	3
1106	120.96	264.98	1.2012	5.98920904077185	10.2765229804701	106	-0.0734141538558433	0.0734141538558433	9.34498974346479	3
1107	124.92	264.51	1.2163	6.06262319462769	10.2031088266142	107	0.128353222635383	0.128353222635383	9.47334296610018	3
1108	119.75	266.03	1.1899	5.93426997199231	10.3314620492496	108	0.108905764660326	0.108905764660326	9.5822487307605	3
1109	117.62	265.73	1.1675	5.82536420733198	10.44036781391	109	0.0928616118309016	0.0928616118309016	9.6751103425914	3
1110	92.424	264.17	1.1484	5.73250259550108	10.5332294257409	110	0.144397375464807	0.144397375464807	9.81950771805621	3
1111	89.001	276.5	1.1187	5.58810522003628	10.6776268012057	111	-0.194474579750581	0.194474579750581	10.0139822978068	3
1112	102.08	278.84	1.1587	5.78257979978686	10.4831522214551	112	0.073414153855845	0.073414153855845	10.0873964516626	3
1113	104.11	274.4	1.1436	5.70916564593101	10.5565663753109	113	0	0	10.0873964516626	3
1114	101.32	270.07	1.1436	5.70916564593101	10.5565663753109	114	0.503689161554004	0.503689161554004	10.5910856132166	3
1115	72.979	271.02	1.04	5.20547648437701	11.0602555368649	115	-0.282474327087719	0.282474327087719	10.8735599403044	3
1116	79.334	256.34	1.0981	5.48795081146473	10.7777812097772	116	-0.104530086615936	0.104530086615936	10.9780900269203	3
1117	88.803	250.99	1.1196	5.59248089808066	10.6732511231613	117	-0.0427844075451294	0.0427844075451294	11.0208744344654	3
1118	87.382	255.15	1.1284	5.63526530562579	10.6304667156161	118	0.108905764660326	0.108905764660326	11.1297801991258	3
1119	87.285	251.9	1.106	5.52635954096547	10.7393724802765	119	0.0525081365326567	0.0525081365326567	11.1822883356584	3
1120	83.658	241.59	1.0952	5.47385140443281	10.7918806168091	120	-0.0165303392787983	0.0165303392787983	11.1988186749372	3
1121	85.361	241.19	1.0986	5.49038174371161	10.7753502775303	121	0.218297715770028	0.218297715770028	11.4171163907072	3
1122	73.101	245.53	1.0537	5.27208402794158	10.9936479933004	122	-0.26351305556204	0.26351305556204	11.6806294462693	3
1123	76.481	232.64	1.1079	5.53559708350362	10.7301349377383	123	0.0855688150902569	0.0855688150902569	11.7661982613595	3
1124	77.875	234.21	1.0903	5.45002826841336	10.8157037528286	124	0.0354916108044829	0.0354916108044829	11.801689872164	3
1125	75.774	251.34	1.083	5.41453665760888	10.8511953636331	125	0.0140994070319156	0.0140994070319156	11.8157892791959	3
1126	76.413	255.13	1.0801	5.40043725057697	10.865294770665	126	-0.00243093224688273	0.00243093224688273	11.8182202114428	3
1127	72.516	249.88	1.0806	5.40286818282385	10.8628638384181	127	0.161413901192983	0.161413901192983	11.9796341126358	3
1128	57.453	249	1.0474	5.24145428163087	11.0242777396111	128	0.0666075435645741	0.0666075435645741	12.0462416562004	3
1129	51.306	248.92	1.0337	5.17484673806629	11.0908852831756	129	0.0189612715256811	0.0189612715256811	12.0652029277261	3
1130	56.631	256.18	1.0298	5.15588546654061	11.1098465547013	130	0.0262540682663293	0.0262540682663293	12.0914569959924	3
1131	56.306	269.84	1.0244	5.12963139827428	11.1361006229677	131	0.0306297463107157	0.0306297463107157	12.1220867423031	3
1132	61.215	275.3	1.0181	5.09900165196356	11.1667303692784	132	-0.123491358141619	0.123491358141619	12.2455781004447	3
1133	69.091	265.84	1.0435	5.22249301010518	11.0432390111368	133	0.0641766113176931	0.0641766113176931	12.3097547117624	3
1134	64.328	268.18	1.0303	5.15831639878749	11.1074156224544	134	-0.0140994070319174	0.0140994070319174	12.3238541187943	3
1135	63.917	270.95	1.0332	5.17241580581941	11.0933162154225	135	-0.0879997473371379	0.0879997473371379	12.4118538661315	3
1136	63.26	263.12	1.0513	5.26041555315655	11.0053164680854	136	-0.0641766113176931	0.0641766113176931	12.4760304774492	3
1137	73.672	260	1.0645	5.32459216447424	10.9411398567677	137	0.140507883869795	0.140507883869795	12.616538361319	3
1138	69.681	269.45	1.0356	5.18408428060444	11.0816477406375	138	0.0617456790708104	0.0617456790708104	12.6782840403898	3
1139	54.198	279.12	1.0229	5.12233860153363	11.1433934197083	139	-0.0690384758114568	0.0690384758114568	12.7473225162012	3
1140	61.623	279.79	1.0371	5.19137707734509	11.0743549438968	140	0.00923754253815368	0.00923754253815368	12.7565600587394	3
1141	61.11	279.38	1.0352	5.18213953480694	11.083592486435	141	-0.127867036186009	0.127867036186009	12.8844270949254	3
1142	74.023	258.79	1.0615	5.31000657099295	10.955725450249	142	0.111336696907209	0.111336696907209	12.9957637918326	3
1143	67.463	259.69	1.0386	5.19866987408574	11.0670621471562	143	-0.387004413703657	0.387004413703657	13.3827682055362	3
1144	79.63	260.43	1.1182	5.58567428778939	10.6800577334525	144	0.23045237700444	0.23045237700444	13.6132205825407	3
1145	75.516	267.44	1.0708	5.35522191078496	10.910510110457	145	0.00972372898752916	0.00972372898752916	13.6229443115282	3
1146	68.395	276.33	1.0688	5.34549818179743	10.9202338394445	146	0.0520219500832813	0.0520219500832813	13.6749662616115	3
1147	71.739	276.23	1.0581	5.29347623171415	10.9722557895278	147	0.121060425894736	0.121060425894736	13.7960266875062	3
1148	73.303	270.19	1.0332	5.17241580581941	11.0933162154225	148	-0.3179659378922	0.3179659378922	14.1139926253984	3
1149	80.307	278.59	1.0986	5.49038174371161	10.7753502775303	149	0.320396870139081	0.320396870139081	14.4343894955375	3
1150	69.62	268.8	1.0327	5.16998487357253	11.0957471476694	150	0.0782760183496105	0.0782760183496105	14.5126655138871	3
1151	60.626	258.75	1.0166	5.09170885522292	11.174023166019	151	-0.00972372898752916	0.00972372898752916	14.5223892428747	3
1152	53.156	274.99	1.0186	5.10143258421045	11.1642994370315	152	-0.00194474579750548	0.00194474579750548	14.5243339886722	3
1153	51.539	274.02	1.019	5.10337733000795	11.162354691234	153	-0.0170165257281774	0.0170165257281774	14.5413505144003	3
1154	33.614	272.79	1.0225	5.12039385573613	11.1453381655058	154	0.0189612715256828	0.0189612715256828	14.560311785926	3
1155	18.389	267.05	1.0186	5.10143258421045	11.1642994370315	155	-0.0092375425381519	0.0092375425381519	14.5695493284642	3
1156	27.64	271.65	1.0205	5.1106701267486	11.1550618944933	156	-0.0116684747850364	0.0116684747850364	14.5812178032492	3
1157	33.342	267.28	1.0229	5.12233860153363	11.1433934197083	157	-0.00486186449376547	0.00486186449376547	14.586079667743	3
1158	37.093	268.73	1.0239	5.1272004660274	11.1385315552145	158	0.0213922037725638	0.0213922037725638	14.6074718715155	3
1159	36.291	267.32	1.0195	5.10580826225484	11.1599237589871	159	0.0116684747850364	0.0116684747850364	14.6191403463006	3
1160	36.703	267.92	1.0171	5.0941397874698	11.1715922337721	160	-0.0213922037725638	0.0213922037725638	14.6405325500731	3
1161	34.775	262.05	1.0215	5.11553199124236	11.1502000299996	161	-0.0140994070319174	0.0140994070319174	14.6546319571051	3
1162	36.112	249.43	1.0244	5.12963139827428	11.1361006229677	162	-0.00729279674064642	0.00729279674064642	14.6619247538457	3
1163	49.245	254.26	1.0259	5.13692419501493	11.128807826227	163	0.0427844075451276	0.0427844075451276	14.7047091613908	3
1164	43.462	250.32	1.0171	5.0941397874698	11.1715922337721	164	-0.00486186449376547	0.00486186449376547	14.7095710258846	3
1165	48.787	254.12	1.0181	5.09900165196356	11.1667303692784	165	-0.0568838145770449	0.0568838145770449	14.7664548404616	3
1166	62.258	252.7	1.0298	5.15588546654061	11.1098465547013	166	-0.00486186449376369	0.00486186449376369	14.7713167049554	3
1167	55.899	253.29	1.0308	5.16074733103437	11.1049846902076	167	-0.0520219500832813	0.0520219500832813	14.8233386550387	3
1168	56.759	251.96	1.0415	5.21276928111766	11.0529627401243	168	0.0262540682663293	0.0262540682663293	14.849592723305	3
1169	60.611	247.35	1.0361	5.18651521285133	11.0792168083906	169	-0.204198308738111	0.204198308738111	15.0537910320431	3
1170	66.523	241.41	1.0781	5.39071352158944	10.8750184996525	170	0.125922290388502	0.125922290388502	15.1797133224316	3
1171	53.59	230.62	1.0522	5.26479123120094	11.000940790041	171	0.108905764660324	0.108905764660324	15.288619087092	3
1172	49.062	236.34	1.0298	5.15588546654061	11.1098465547013	172	0.0121546612344119	0.0121546612344119	15.3007737483264	3
1173	42.433	238.64	1.0273	5.1437308053062	11.1220012159357	173	0.0447291533426331	0.0447291533426331	15.345502901669	3
1174	44.423	239.29	1.0181	5.09900165196356	11.1667303692784	174	-0.0140994070319156	0.0140994070319156	15.3596023087009	3
1175	33.923	240.41	1.021	5.11310105899548	11.1526309622465	175	0.00486186449376369	0.00486186449376369	15.3644641731947	3
1176	40.603	237.03	1.02	5.10823919450172	11.1574928267402	176	-0.00243093224688096	0.00243093224688096	15.3668951054416	3
1177	24.514	230.57	1.0205	5.1106701267486	11.1550618944933	177	0.00243093224688096	0.00243093224688096	15.3693260376884	3
1178	25.837	231.99	1.02	5.10823919450172	11.1574928267402	178	0.00243093224688096	0.00243093224688096	15.3717569699353	3
1179	26.153	231.65	1.0195	5.10580826225484	11.1599237589871	179	-0.0121546612344101	0.0121546612344101	15.3839116311697	3
1180	24.079	231.02	1.022	5.11796292348925	11.1477690977527	180	-0.0140994070319156	0.0140994070319156	15.3980110382016	3
1181	23.554	234.92	1.0249	5.13206233052116	11.1336696907208	181	0.0213922037725638	0.0213922037725638	15.4194032419742	3
1182	16.603	233.54	1.0205	5.1106701267486	11.1550618944933	182	0.0116684747850329	0.0116684747850329	15.4310717167592	3
1183	17.653	235.87	1.0181	5.09900165196356	11.1667303692784	183	0	0	15.4310717167592	3
1184	17.795	234.95	1.0181	5.09900165196356	11.1667303692784	184	-0.0281988140638347	0.0281988140638347	15.4592705308231	3
1185	10.729	234.92	1.0239	5.1272004660274	11.1385315552145	185	0.0165303392788019	0.0165303392788019	15.4758008701019	3
1186	12.391	245.93	1.0205	5.1106701267486	11.1550618944933	186	0.0213922037725638	0.0213922037725638	15.4971930738744	3
1187	15.991	247.67	1.0161	5.08927792297604	11.1764540982659	187	-0.0165303392788019	0.0165303392788019	15.5137234131532	3
1188	20.574	254.97	1.0195	5.10580826225484	11.1599237589871	188	0	0	15.5137234131532	3
1189	14.081	258.4	1.0195	5.10580826225484	11.1599237589871	189	-0.00486186449376191	0.00486186449376191	15.518585277647	3
1190	17.92	251.17	1.0205	5.1106701267486	11.1550618944933	190	0	0	15.518585277647	3
1191	12.184	240.5	1.0205	5.1106701267486	11.1550618944933	191	-0.0072927967406482	0.0072927967406482	15.5258780743877	3
1192	17.742	231.55	1.022	5.11796292348925	11.1477690977527	192	0.0311159327600929	0.0311159327600929	15.5569940071477	3
1193	43.334	235.2	1.0156	5.08684699072915	11.1788850305128	193	-0.0262540682663275	0.0262540682663275	15.5832480754141	3
1194	42.715	236.55	1.021	5.11310105899548	11.1526309622465	194	0.00729279674064465	0.00729279674064465	15.5905408721547	3
1195	44.699	236.72	1.0195	5.10580826225484	11.1599237589871	195	-0.00486186449376191	0.00486186449376191	15.5954027366485	3
1196	37.533	250.77	1.0205	5.1106701267486	11.1550618944933	196	-0.0140994070319191	0.0140994070319191	15.6095021436804	3
1197	31.243	251.73	1.0234	5.12476953378052	11.1409624874614	197	0.00923754253815368	0.00923754253815368	15.6187396862186	3
1198	26.795	258.72	1.0215	5.11553199124236	11.1502000299996	198	-0.0140994070319174	0.0140994070319174	15.6328390932505	3
1199	39.415	259.97	1.0244	5.12963139827428	11.1361006229677	199	-0.0121546612344119	0.0121546612344119	15.6449937544849	3
1200	39.83	268.38	1.0269	5.14178605950869	11.1239459617332	200	0.0213922037725638	0.0213922037725638	15.6663859582574	3
1201	43.033	269.09	1.0225	5.12039385573613	11.1453381655058	201	-0.025767881816952	0.025767881816952	15.6921538400744	3
1202	43.409	275.76	1.0278	5.14616173755308	11.1195702836889	202	0.0238231360194465	0.0238231360194465	15.7159769760938	3
1203	45.541	275.21	1.0229	5.12233860153363	11.1433934197083	203	0.00437567804438821	0.00437567804438821	15.7203526541382	3
1204	35.139	271.92	1.022	5.11796292348925	11.1477690977527	204	0.00972372898752916	0.00972372898752916	15.7300763831258	3
1205	38.107	271.89	1.02	5.10823919450172	11.1574928267402	205	-0.00729279674064642	0.00729279674064642	15.7373691798664	3
1206	32.872	264.52	1.0215	5.11553199124236	11.1502000299996	206	0.0238231360194465	0.0238231360194465	15.7611923158859	3
1207	37.505	263.08	1.0166	5.09170885522292	11.174023166019	207	-0.0213922037725638	0.0213922037725638	15.7825845196584	3
1208	30.368	269.85	1.021	5.11310105899548	11.1526309622465	208	0.00972372898752916	0.00972372898752916	15.7923082486459	3
1209	17.725	277.54	1.019	5.10337733000795	11.162354691234	209	-0.0286850005132102	0.0286850005132102	15.8209932491592	3
1210	23.15	264.89	1.0249	5.13206233052116	11.1336696907208	210	0.0165303392787983	0.0165303392787983	15.837523588438	3
1211	26.808	269.48	1.0215	5.11553199124236	11.1502000299996	211	0.0140994070319174	0.0140994070319174	15.8516229954699	3
1212	11.711	259.77	1.0186	5.10143258421045	11.1642994370315	212	-0.0165303392788001	0.0165303392788001	15.8681533347487	3
1213	10.877	259.09	1.022	5.11796292348925	11.1477690977527	213	0.0189612715256811	0.0189612715256811	15.8871146062744	3
1214	11.251	262.9	1.0181	5.09900165196356	11.1667303692784	214	-0.0116684747850329	0.0116684747850329	15.8987830810594	3
1215	30.414	260.65	1.0205	5.1106701267486	11.1550618944933	215	0.00486186449376191	0.00486186449376191	15.9036449455532	3
1216	22.262	244.83	1.0195	5.10580826225484	11.1599237589871	216	0	0	15.9036449455532	3
1217	33.74	234.95	1.0195	5.10580826225484	11.1599237589871	217	0	0	15.9036449455532	3
1218	41.869	245.25	1.0195	5.10580826225484	11.1599237589871	218	-0.0617456790708069	0.0617456790708069	15.965390624624	3
1219	49.33	232.7	1.0322	5.16755394132564	11.0981780799163	219	0.0238231360194447	0.0238231360194447	15.9892137606434	3
1220	49.705	238.02	1.0273	5.1437308053062	11.1220012159357	220	0.0354916108044812	0.0354916108044812	16.0247053714479	3
1221	43.614	239.81	1.02	5.10823919450172	11.1574928267402	221	0.0116684747850346	0.0116684747850346	16.0363738462329	3
1222	53.432	244.7	1.0176	5.09657071971668	11.1691613015253	222	-0.0116684747850346	0.0116684747850346	16.048042321018	3
1223	45.768	247.03	1.02	5.10823919450172	11.1574928267402	223	-0.149745426407947	0.149745426407947	16.1977877474259	3
1224	52.854	231.44	1.0508	5.25798462090966	11.0077474003323	224	0.0782760183496087	0.0782760183496087	16.2760637657755	3
1225	61.288	231.48	1.0347	5.17970860256006	11.0860234186819	225	0.0311159327600912	0.0311159327600912	16.3071796985356	3
1226	61.9	230.5	1.0283	5.14859266979996	11.117139351442	226	-0.360750345437328	0.360750345437328	16.6679300439729	3
1227	82.027	230.93	1.1025	5.50934301523729	10.7563890060046	227	0.393811023994928	0.393811023994928	17.0617410679679	3
1228	63.927	231.96	1.0215	5.11553199124236	11.1502000299996	228	-0.00923754253815368	0.00923754253815368	17.070978610506	3
1229	63.399	231.53	1.0234	5.12476953378052	11.1409624874614	229	0.0213922037725656	0.0213922037725656	17.0923708142786	3
1230	64.261	231.87	1.019	5.10337733000795	11.162354691234	230	-0.240176105991969	0.240176105991969	17.3325469202705	3
1231	69.293	233.94	1.0684	5.34355343599992	10.922178585242	231	-0.0403534752982448	0.0403534752982448	17.3729003955688	3
1232	69.356	239.34	1.0767	5.38390691129817	10.8818251099438	232	0.152176358654827	0.152176358654827	17.5250767542236	3
1233	64.892	250.86	1.0454	5.23173055264334	11.0340014685986	233	-0.0403534752982431	0.0403534752982431	17.5654302295219	3
1234	67.802	244.7	1.0537	5.27208402794158	10.9936479933004	234	0.0923754253815261	0.0923754253815261	17.6578056549034	3
1235	70.485	247.43	1.0347	5.17970860256006	11.0860234186819	235	-0.14682830771169	0.14682830771169	17.8046339626151	3
1236	71.848	260.07	1.0649	5.32653691027174	10.9391951109702	236	0.22753525830818	0.22753525830818	18.0321692209233	3
1237	59.556	274.14	1.0181	5.09900165196356	11.1667303692784	237	-0.0568838145770449	0.0568838145770449	18.0890530355003	3
1238	63.256	267.9	1.0298	5.15588546654061	11.1098465547013	238	0.0568838145770449	0.0568838145770449	18.1459368500773	3
1239	51.059	269.59	1.0181	5.09900165196356	11.1667303692784	239	-0.0213922037725638	0.0213922037725638	18.1673290538499	3
1240	53.716	271.25	1.0225	5.12039385573613	11.1453381655058	240	0.0170165257281774	0.0170165257281774	18.1843455795781	3
1241	44.403	266.23	1.019	5.10337733000795	11.162354691234	241	-0.00486186449376547	0.00486186449376547	18.1892074440719	3
1242	46.828	255.48	1.02	5.10823919450172	11.1574928267402	242	-0.0286850005132102	0.0286850005132102	18.2178924445851	3
1243	50.822	244.83	1.0259	5.13692419501493	11.128807826227	243	-0.0140994070319174	0.0140994070319174	18.231991851617	3
1244	50.32	249.08	1.0288	5.15102360204684	11.1147084191951	244	0.0452153397920085	0.0452153397920085	18.277207191409	3
1245	48.48	240.2	1.0195	5.10580826225484	11.1599237589871	245	-0.050077204285774	0.050077204285774	18.3272843956948	3
1246	51.284	247.37	1.0298	5.15588546654061	11.1098465547013	246	0.047646272038893	0.047646272038893	18.3749306677337	3
1247	61.555	240.74	1.02	5.10823919450172	11.1574928267402	247	0	0	18.3749306677337	3
1248	59.117	241.3	1.02	5.10823919450172	11.1574928267402	248	-0.047646272038893	0.047646272038893	18.4225769397725	3
1249	49.407	232.92	1.0298	5.15588546654061	11.1098465547013	249	0.0617456790708104	0.0617456790708104	18.4843226188434	3
1250	26.174	247.24	1.0171	5.0941397874698	11.1715922337721	250	-0.0354916108044812	0.0354916108044812	18.5198142296478	3
1251	26.732	234.18	1.0244	5.12963139827428	11.1361006229677	251	-0.00243093224688096	0.00243093224688096	18.5222451618947	3
1252	10.028	238.99	1.0249	5.13206233052116	11.1336696907208	252	0.00486186449376191	0.00486186449376191	18.5271070263885	3
1253	16.963	248.06	1.0239	5.1272004660274	11.1385315552145	253	0.00680661029127094	0.00680661029127094	18.5339136366798	3
1254	23.552	250.96	1.0225	5.12039385573613	11.1453381655058	254	0.00972372898753093	0.00972372898753093	18.5436373656673	3
1255	21.405	250.74	1.0205	5.1106701267486	11.1550618944933	255	0	0	18.5436373656673	3
1256	38.387	260.63	1.0205	5.1106701267486	11.1550618944933	256	-0.00243093224688273	0.00243093224688273	18.5460682979142	3
1257	39.107	256.11	1.021	5.11310105899548	11.1526309622465	257	-0.0072927967406482	0.0072927967406482	18.5533610946548	3
1258	41.772	253.69	1.0225	5.12039385573613	11.1453381655058	258	0.00972372898753093	0.00972372898753093	18.5630848236423	3
1259	33.189	255.06	1.0205	5.1106701267486	11.1550618944933	259	-0.0213922037725638	0.0213922037725638	18.5844770274149	3
1260	27.377	262.97	1.0249	5.13206233052116	11.1336696907208	260	0.0116684747850329	0.0116684747850329	18.5961455021999	3
1261	30.354	265.02	1.0225	5.12039385573613	11.1453381655058	261	0.0189612715256828	0.0189612715256828	18.6151067737256	3
1262	24.358	266.92	1.0186	5.10143258421045	11.1642994370315	262	-0.0092375425381519	0.0092375425381519	18.6243443162638	3
1263	18.223	271.63	1.0205	5.1106701267486	11.1550618944933	263	-0.0072927967406482	0.0072927967406482	18.6316371130044	3
1264	32.411	264.67	1.022	5.11796292348925	11.1477690977527	264	-0.00923754253815368	0.00923754253815368	18.6408746555426	3
1265	35.452	270.06	1.0239	5.1272004660274	11.1385315552145	265	0.0403534752982466	0.0403534752982466	18.6812281308408	3
1266	39.937	273.09	1.0156	5.08684699072915	11.1788850305128	266	-0.0354916108044812	0.0354916108044812	18.7167197416453	3
1267	46.817	276	1.0229	5.12233860153363	11.1433934197083	267	0.0165303392787983	0.0165303392787983	18.7332500809241	3
1268	52.428	267.14	1.0195	5.10580826225484	11.1599237589871	268	-0.0855688150902552	0.0855688150902552	18.8188188960144	3
1269	58.292	261.09	1.0371	5.19137707734509	11.0743549438968	269	0.073414153855845	0.073414153855845	18.8922330498702	3
1270	57.583	270.31	1.022	5.11796292348925	11.1477690977527	270	0.00486186449376547	0.00486186449376547	18.897094914364	3
1271	52.989	269.22	1.021	5.11310105899548	11.1526309622465	271	0.00243093224688273	0.00243093224688273	18.8995258466109	3
1272	41.328	277.08	1.0205	5.1106701267486	11.1550618944933	272	0.0140994070319156	0.0140994070319156	18.9136252536428	3
1273	34.301	269.64	1.0176	5.09657071971668	11.1691613015253	273	-0.0189612715256811	0.0189612715256811	18.9325865251684	3
1274	20.597	276.36	1.0215	5.11553199124236	11.1502000299996	274	0.00972372898752738	0.00972372898752738	18.942310254156	3
1275	19.606	279.5	1.0195	5.10580826225484	11.1599237589871	275	0.00923754253815368	0.00923754253815368	18.9515477966941	3
1276	17.577	276.72	1.0176	5.09657071971668	11.1691613015253	276	-0.0379225430513639	0.0379225430513639	18.9894703397455	3
1277	20.889	265.44	1.0254	5.13449326276805	11.1312387584739	277	0.0403534752982466	0.0403534752982466	19.0298238150437	3
1278	17.157	255.31	1.0171	5.0941397874698	11.1715922337721	278	-0.0330606785576002	0.0330606785576002	19.0628844936013	3
1279	14.7	249.2	1.0239	5.1272004660274	11.1385315552145	279	0.0403534752982466	0.0403534752982466	19.1032379688996	3
1280	14.625	244.02	1.0156	5.08684699072915	11.1788850305128	280	-0.0311159327600929	0.0311159327600929	19.1343539016597	3
1281	15.241	250.25	1.022	5.11796292348925	11.1477690977527	281	-0.0165303392788001	0.0165303392788001	19.1508842409385	3
1282	10.649	248.24	1.0254	5.13449326276805	11.1312387584739	282	0.0262540682663293	0.0262540682663293	19.1771383092048	3
1283	17.949	240.33	1.02	5.10823919450172	11.1574928267402	283	0.00486186449376547	0.00486186449376547	19.1820001736986	3
1284	27.91	245.85	1.019	5.10337733000795	11.162354691234	284	-0.00486186449376547	0.00486186449376547	19.1868620381923	3
1285	25.974	234.51	1.02	5.10823919450172	11.1574928267402	285	0.0165303392788001	0.0165303392788001	19.2033923774711	3
1286	23.368	236.33	1.0166	5.09170885522292	11.174023166019	286	-0.0140994070319191	0.0140994070319191	19.2174917845031	3
1287	29.325	238.97	1.0195	5.10580826225484	11.1599237589871	287	-0.0262540682663257	0.0262540682663257	19.2437458527694	3
1288	12.607	235.69	1.0249	5.13206233052116	11.1336696907208	288	-0.00486186449376547	0.00486186449376547	19.2486077172632	3
1289	15.204	235.1	1.0259	5.13692419501493	11.128807826227	289	0.0238231360194465	0.0238231360194465	19.2724308532826	3
1290	15.766	230.26	1.021	5.11310105899548	11.1526309622465	290	-0.00923754253815368	0.00923754253815368	19.2816683958208	3
1291	12.978	257.18	1.0229	5.12233860153363	11.1433934197083	291	0.0233369495700693	0.0233369495700693	19.3050053453908	3
1292	10.523	258.39	1.0181	5.09900165196356	11.1667303692784	292	-0.0379225430513621	0.0379225430513621	19.3429278884422	3
1293	12.72	263.85	1.0259	5.13692419501493	11.128807826227	293	0.0286850005132102	0.0286850005132102	19.3716128889554	3
1294	12.692	255.69	1.02	5.10823919450172	11.1574928267402	294	0.0116684747850346	0.0116684747850346	19.3832813637404	3
1295	22.292	259.93	1.0176	5.09657071971668	11.1691613015253	295	-0.0189612715256811	0.0189612715256811	19.4022426352661	3
1296	38.524	256.23	1.0215	5.11553199124236	11.1502000299996	296	0.0140994070319174	0.0140994070319174	19.416342042298	3
1297	36.021	262.02	1.0186	5.10143258421045	11.1642994370315	297	0.00486186449376369	0.00486186449376369	19.4212039067918	3
1298	40.427	261.68	1.0176	5.09657071971668	11.1691613015253	298	-0.00680661029126917	0.00680661029126917	19.4280105170831	3
1299	43.746	271.75	1.019	5.10337733000795	11.162354691234	299	-0.0145855934812946	0.0145855934812946	19.4425961105644	3
1300	54.957	276.6	1.022	5.11796292348925	11.1477690977527	300	-0.22753525830818	0.22753525830818	19.6701313688725	3
1301	68.807	275.94	1.0688	5.34549818179743	10.9202338394445	301	-0.0714694080583378	0.0714694080583378	19.7416007769309	3
1302	79.863	276.02	1.0835	5.41696758985576	10.8487644313862	302	-0.1589829689461	0.1589829689461	19.900583745877	3
1303	87.336	275.53	1.1162	5.57595055880186	10.6897814624401	303	-0.282474327087719	0.282474327087719	20.1830580729647	3
1304	107.78	269.17	1.1743	5.85842488588958	10.4073071353524	304	0.0354916108044812	0.0354916108044812	20.2185496837692	3
1305	100.95	246.68	1.167	5.8229332750851	10.4427987461568	305	0.344220006158528	0.344220006158528	20.5627696899277	3
1306	91.824	246.18	1.0962	5.47871326892657	10.7870187523154	306	-0.0593147468239277	0.0593147468239277	20.6220844367516	3
1307	86.649	252.42	1.1084	5.5380280157505	10.7277040054914	307	-0.109391951109702	0.109391951109702	20.7314763878613	3
1308	94.694	254.99	1.1309	5.6474199668602	10.6183120543817	308	-0.208573986782499	0.208573986782499	20.9400503746438	3
1309	103.67	258.18	1.1738	5.8559939536427	10.4097380675992	309	-0.0427844075451276	0.0427844075451276	20.982834782189	3
1310	110.15	258.64	1.1826	5.89877836118783	10.3669536600541	310	0.194474579750581	0.194474579750581	21.1773093619395	3
1311	103.14	274.03	1.1426	5.70430378143725	10.5614282398047	311	-0.121060425894736	0.121060425894736	21.2983697878343	3
1312	106.87	273.55	1.1675	5.82536420733198	10.44036781391	312	-0.0427844075451276	0.0427844075451276	21.3411541953794	3
1313	109.71	272.76	1.1763	5.86814861487711	10.3975834063648	313	-0.0495910178364003	0.0495910178364003	21.3907452132158	3
1314	115.71	270.78	1.1865	5.91773963271351	10.3479923885284	314	0.0972372898752916	0.0972372898752916	21.4879825030911	3
1315	116.77	264.23	1.1665	5.82050234283822	10.4452296784037	315	-0.00972372898752916	0.00972372898752916	21.4977062320786	3
1316	117.02	263.36	1.1685	5.83022607182575	10.4355059494162	316	-0.0636904248683141	0.0636904248683141	21.5613966569469	3
1317	109.28	252.38	1.1816	5.89391649669407	10.3718155245479	317	-0.050077204285774	0.050077204285774	21.6114738612327	3
1318	112.9	244.85	1.1919	5.94399370097984	10.3217383202621	318	0.0568838145770449	0.0568838145770449	21.6683576758098	3
1319	101.01	234.41	1.1802	5.88710988640279	10.3786221348391	319	0.0121546612344101	0.0121546612344101	21.6805123370442	3
1320	99.538	236.34	1.1777	5.87495522516838	10.3907767960736	320	0.0661213571151986	0.0661213571151986	21.7466336941594	3
1321	92.695	237.75	1.1641	5.80883386805319	10.4568981531888	321	0.144883561914181	0.144883561914181	21.8915172560735	3
1322	88.968	231.54	1.1343	5.663950306139	10.6017817151029	322	0.0952925440777861	0.0952925440777861	21.9868098001513	3
1323	84.772	239.74	1.1147	5.56865776206122	10.6970742591807	323	0.0116684747850329	0.0116684747850329	21.9984782749364	3
1324	86.585	240.65	1.1123	5.55698928727618	10.7087427339658	324	-0.275181530347071	0.275181530347071	22.2736598052834	3
1325	107.47	238.49	1.1689	5.83217081762326	10.4335612036187	325	-0.0714694080583396	0.0714694080583396	22.3451292133418	3
1326	103.95	240.45	1.1836	5.90364022568159	10.3620917955603	326	0.00972372898753093	0.00972372898753093	22.3548529423293	3
1327	102.58	241.21	1.1816	5.89391649669407	10.3718155245479	327	0.386518227254278	0.386518227254278	22.7413711695836	3
1328	86.992	246.44	1.1021	5.50739826943979	10.7583337518022	328	-0.0257678818169502	0.0257678818169502	22.7671390514005	3
1329	84.108	246.18	1.1074	5.53316615125674	10.7325658699852	329	0.0855688150902552	0.0855688150902552	22.8527078664908	3
1330	91.746	244.06	1.0898	5.44759733616648	10.8181346850755	330	-0.275667716796448	0.275667716796448	23.1283755832872	3
1331	87.251	236.07	1.1465	5.72326505296293	10.542466968279	331	-0.00243093224688273	0.00243093224688273	23.1308065155341	3
1332	88.936	233.86	1.147	5.72569598520981	10.5400360360321	332	-0.489103568072712	0.489103568072712	23.6199100836068	3
1333	138.63	252.43	1.2476	6.21479955328252	10.0509324679594	333	-0.0495910178363985	0.0495910178363985	23.6695011014432	3
1334	146.1	250.03	1.2578	6.26439057111892	10.001341450123	334	0.128353222635385	0.128353222635385	23.7978543240786	3
1335	144.19	240.76	1.2314	6.13603734848354	10.1296946727584	335	0.0189612715256811	0.0189612715256811	23.8168155956043	3
1336	138.13	241.99	1.2275	6.11707607695786	10.1486559442841	336	-0.0145855934812928	0.0145855934812928	23.8314011890856	3
1337	135.26	243.92	1.2305	6.13166167043915	10.1340703508028	337	-0.0403534752982448	0.0403534752982448	23.8717546643838	3
1338	122.95	241.99	1.2388	6.1720151457374	10.0937168755045	338	0.050077204285774	0.050077204285774	23.9218318686696	3
1339	124.91	236.01	1.2285	6.12193794145162	10.1437940797903	339	-0.00729279674064642	0.00729279674064642	23.9291246654103	3
1340	117.68	237.15	1.23	6.12923073819227	10.1365012830497	340	-0.0140994070319191	0.0140994070319191	23.9432240724422	3
1341	121.98	238.13	1.2329	6.14333014522419	10.1224018760178	341	-0.0330606785575966	0.0330606785575966	23.9762847509998	3
1342	129.76	244.25	1.2397	6.17639082378178	10.0893411974602	342	0.0875135608877606	0.0875135608877606	24.0637983118875	3
1343	139.32	236.35	1.2217	6.08887726289402	10.1768547583479	343	0.0262540682663293	0.0262540682663293	24.0900523801539	3
1344	137.15	237.67	1.2163	6.06262319462769	10.2031088266142	344	-0.21392203772564	0.21392203772564	24.3039744178795	3
1345	139.69	248.76	1.2603	6.27654523235333	9.9891867888886	345	0.194960766199957	0.194960766199957	24.4989351840795	3
1346	129.99	254.4	1.2202	6.08158446615338	10.1841475550886	346	-0.196905511997462	0.196905511997462	24.6958406960769	3
1347	140.44	234.86	1.2607	6.27848997815084	9.9872420430911	347	0.192043647503697	0.192043647503697	24.8878843435806	3
1348	141.42	242.51	1.2212	6.08644633064714	10.1792856905948	348	-0.132728900679769	0.132728900679769	25.0206132442604	3
1349	137.26	235.08	1.2485	6.21917523132691	10.046556789915	349	0.0636904248683141	0.0636904248683141	25.0843036691287	3
1350	145.17	241.8	1.2354	6.1554848064586	10.1102472147833	350	-0.0996682221221725	0.0996682221221725	25.1839718912509	3
1351	154.59	245.11	1.2559	6.25515302858077	10.0105789926612	351	0.0879997473371379	0.0879997473371379	25.271971638588	3
1352	158.07	247.74	1.2378	6.16715328124363	10.0985787399983	352	-0.213435851276262	0.213435851276262	25.4854074898643	3
1353	155.81	242.88	1.2817	6.3805891325199	9.88514288872204	353	-0.0573700010264222	0.0573700010264222	25.5427774908907	3
1354	162.35	247.35	1.2935	6.43795913354632	9.82777288769562	354	-0.0422982210957503	0.0422982210957503	25.5850757119864	3
1355	167.44	253.34	1.3022	6.48025735464207	9.78547466659987	355	0.0281988140638347	0.0281988140638347	25.6132745260503	3
1356	162.67	249.94	1.2964	6.45205854057823	9.81367348066371	356	0.1424526296673	0.1424526296673	25.7557271557176	3
1357	159.57	266.06	1.2671	6.30960591091093	9.95612611033101	357	-0.0403534752982466	0.0403534752982466	25.7960806310158	3
1358	162.3	265.2	1.2754	6.34995938620918	9.91577263503276	358	0.296573734119637	0.296573734119637	26.0926543651355	3
1359	161.96	269.65	1.2144	6.05338565208954	10.2123463691524	359	-0.154121104452337	0.154121104452337	26.2467754695878	3
1360	161.09	279.44	1.2461	6.20750675654188	10.0582252647001	360	0.111822883356584	0.111822883356584	26.3585983529444	3
1361	149.76	272.98	1.2231	6.09568387318529	10.1700481480566	361	-0.0286850005132102	0.0286850005132102	26.3872833534576	3
1362	149.32	270.46	1.229	6.1243688736985	10.1413631475434	362	-0.109391951109702	0.109391951109702	26.4966753045673	3
1363	157.13	278.01	1.2515	6.23376082480821	10.0319711964337	363	0.0189612715256811	0.0189612715256811	26.515636576093	3
1364	156.83	275.85	1.2476	6.21479955328252	10.0509324679594	364	-0.201767376491226	0.201767376491226	26.7174039525842	3
1365	166.69	272.34	1.2891	6.41656692977375	9.84916509146819	365	-0.0568838145770449	0.0568838145770449	26.7742877671612	3
1366	176.39	276.89	1.3008	6.4734507443508	9.79228127689114	366	-0.166275765686748	0.166275765686748	26.940563532848	3
1367	193.15	279.27	1.335	6.63972651003754	9.62600551120439	367	0.161413901192983	0.161413901192983	27.101977434041	3
1368	186.38	276.37	1.3018	6.47831260884456	9.78741941239738	368	-0.168220511484254	0.168220511484254	27.2701979455252	3
1369	192.11	273.36	1.3364	6.64653312032881	9.61919890091312	369	0.00680661029127094	0.00680661029127094	27.2770045558165	3
1370	191.51	277.33	1.335	6.63972651003754	9.62600551120439	370	0.0121546612344119	0.0121546612344119	27.2891592170509	3
1371	193.02	278.49	1.3325	6.62757184880313	9.63816017243881	371	0.170651443731135	0.170651443731135	27.4598106607821	3
1372	167.92	269.71	1.2974	6.456920405072	9.80881161616994	372	0.0359777972538566	0.0359777972538566	27.4957884580359	3
1373	183.67	278.02	1.29	6.42094260781814	9.8447894134238	373	-0.157038223148593	0.157038223148593	27.6528266811845	3
1374	184.1	270.58	1.3223	6.57798083096673	9.6877511902752	374	-0.0471600855895176	0.0471600855895176	27.699986766774	3
1375	194.57	277.14	1.332	6.62514091655625	9.64059110468569	375	-0.0311159327600912	0.0311159327600912	27.7311026995341	3
1376	191.25	272	1.3384	6.65625684931634	9.6094751719256	376	-0.00243093224688273	0.00243093224688273	27.733533631781	3
1377	190.77	271.78	1.3389	6.65868778156323	9.60704423967871	377	0.0690384758114551	0.0690384758114551	27.8025721075924	3
1378	187.74	263.31	1.3247	6.58964930575177	9.67608271549017	378	0.0452153397920121	0.0452153397920121	27.8477874473845	3
1379	186.36	255.42	1.3154	6.54443396595976	9.72129805528218	379	-0.028685000513212	0.028685000513212	27.8764724478977	3
1380	183.73	247.62	1.3213	6.57311896647297	9.69261305476897	380	0.00243093224688273	0.00243093224688273	27.8789033801446	3
1381	183.42	241.85	1.3208	6.57068803422609	9.69504398701585	381	0.0213922037725638	0.0213922037725638	27.9002955839171	3
1382	180.83	240.23	1.3164	6.54929583045352	9.71643619078841	382	0.0782760183496087	0.0782760183496087	27.9785716022667	3
1383	184.37	232.51	1.3003	6.47101981210391	9.79471220913802	383	-0.054452882330164	0.054452882330164	28.0330244845969	3
1384	176.38	243.1	1.3115	6.52547269443408	9.74025932680786	384	0.116198561400974	0.116198561400974	28.1492230459979	3
1385	174.39	239.03	1.2876	6.40927413303311	9.85645788820883	385	-0.0379225430513657	0.0379225430513657	28.1871455890492	3
1386	175.17	232.87	1.2954	6.44719667608447	9.81853534515747	386	0.0379225430513657	0.0379225430513657	28.2250681321006	3
1387	176.89	232.81	1.2876	6.40927413303311	9.85645788820883	387	0.0379225430513621	0.0379225430513621	28.262990675152	3
1388	177.7	235.34	1.2798	6.37135158998174	9.8943804312602	388	-0.0092375425381519	0.0092375425381519	28.2722282176901	3
1389	181.05	235.65	1.2817	6.3805891325199	9.88514288872204	389	-0.0879997473371397	0.0879997473371397	28.3602279650272	3
1390	183.91	231.59	1.2998	6.46858887985703	9.7971431413849	390	-0.0189612715256811	0.0189612715256811	28.3791892365529	3
1391	186.64	231.46	1.3037	6.48755015138271	9.77818186985922	391	0.0238231360194465	0.0238231360194465	28.4030123725724	3
1392	183.18	230.32	1.2988	6.46372701536327	9.80200500587867	392	-0.104530086615938	0.104530086615938	28.5075424591883	3
1393	180.95	241.23	1.3203	6.56825710197921	9.69747491926273	393	0.0520219500832813	0.0520219500832813	28.5595644092716	3
1394	189.86	232.74	1.3096	6.51623515189593	9.74949686934601	394	-0.149259239958571	0.149259239958571	28.7088236492302	3
1395	194.78	232.35	1.3403	6.6654943918545	9.60023762938744	395	0.137590765173536	0.137590765173536	28.8464144144037	3
1396	189.77	233.68	1.312	6.52790362668096	9.73782839456098	396	0.140021697420419	0.140021697420419	28.9864361118241	3
1397	180.35	236.09	1.2832	6.38788192926054	9.8778500919814	397	-0.0972372898752916	0.0972372898752916	29.0836734016994	3
1398	168.55	244.65	1.3032	6.48511921913583	9.78061280210611	398	-0.0145855934812928	0.0145855934812928	29.0982589951807	3
1399	169.78	243.03	1.3062	6.49970481261713	9.76602720862481	399	0.344220006158528	0.344220006158528	29.4424790013392	3
1400	149	258.85	1.2354	6.1554848064586	10.1102472147833	400	0.0072927967406482	0.0072927967406482	29.4497717980799	3
1401	148.87	265.25	1.2339	6.14819200971795	10.117540011524	401	-0.0238231360194465	0.0238231360194465	29.4735949340993	3
1402	149.3	262	1.2388	6.1720151457374	10.0937168755045	402	-0.161413901192983	0.161413901192983	29.6350088352923	3
1403	157.32	251.72	1.272	6.33342904693038	9.93230297431156	403	-0.00923754253815368	0.00923754253815368	29.6442463778305	3
1404	155.49	256.08	1.2739	6.34266658946853	9.92306543177341	404	-0.0311159327600912	0.0311159327600912	29.6753623105906	3
1405	160.68	261.51	1.2803	6.37378252222862	9.89194949901331	405	0.157038223148593	0.157038223148593	29.8324005337392	3
1406	148.9	252.55	1.248	6.21674429908003	10.0489877221619	406	0.0685522893620814	0.0685522893620814	29.9009528231012	3
1407	140.26	256.28	1.2339	6.14819200971795	10.117540011524	407	0.00729279674064642	0.00729279674064642	29.9082456198419	3
1408	140.45	262.84	1.2324	6.1408992129773	10.1248328082646	408	-0.0403534752982466	0.0403534752982466	29.9485990951401	3
1409	143.51	255.9	1.2407	6.18125268827555	10.0844793329664	409	-0.050077204285774	0.050077204285774	29.9986762994259	3
1410	139.03	248.58	1.251	6.23132989256132	10.0344021286806	410	0.0593147468239277	0.0593147468239277	30.0579910462498	3
1411	134.23	237.58	1.2388	6.1720151457374	10.0937168755045	411	0.199336444244345	0.199336444244345	30.2573274904942	3
1412	128.38	247.97	1.1978	5.97267870149305	10.2930533197489	412	-0.168220511484252	0.168220511484252	30.4255480019784	3
1413	132.58	247.27	1.2324	6.1408992129773	10.1248328082646	413	0.206629240984991	0.206629240984991	30.6321772429634	3
1414	129.8	250.37	1.1899	5.93426997199231	10.3314620492496	414	-0.0787622047989842	0.0787622047989842	30.7109394477624	3
1415	137.29	269.44	1.2061	6.0130321767913	10.2526998444506	415	-0.132728900679773	0.132728900679773	30.8436683484422	3
1416	140.62	263.11	1.2334	6.14576107747107	10.1199709437709	416	0.104530086615938	0.104530086615938	30.9481984350581	3
1417	134.85	265.58	1.2119	6.04123099085513	10.2245010303868	417	-0.102099154369057	0.102099154369057	31.0502975894272	3
1418	137.8	277.88	1.2329	6.14333014522419	10.1224018760178	418	0.0617456790708104	0.0617456790708104	31.112043268498	3
1419	133.78	276.29	1.2202	6.08158446615338	10.1841475550886	419	-0.0452153397920085	0.0452153397920085	31.15725860829	3
1420	135.95	277.95	1.2295	6.12679980594539	10.1389322152966	420	0.0782760183496087	0.0782760183496087	31.2355346266396	3
1421	145.57	266.57	1.2134	6.04852378759578	10.2172082336462	421	-0.0520219500832813	0.0520219500832813	31.2875565767229	3
1422	128.49	254.68	1.2241	6.10054573767906	10.1651862835629	422	0.0238231360194465	0.0238231360194465	31.3113797127423	3
1423	122.82	247.97	1.2192	6.07672260165961	10.1890094195823	423	-0.050077204285774	0.050077204285774	31.3614569170281	3
1424	126.19	248.14	1.2295	6.12679980594539	10.1389322152966	424	0.0928616118309016	0.0928616118309016	31.454318528859	3
1425	134.42	239.31	1.2104	6.03393819411448	10.2317938271275	425	-0.294628988322131	0.294628988322131	31.7489475171811	3
1426	141.98	232.15	1.271	6.32856718243661	9.93716483880532	426	-0.0379225430513621	0.0379225430513621	31.7868700602325	3
1427	149.68	237.02	1.2788	6.36648972548798	9.89924229575396	427	0.182806104965545	0.182806104965545	31.969676165198	3
1428	130.6	232.03	1.2412	6.18368362052243	10.0820484007195	428	0.403534752982457	0.403534752982457	32.3732109181805	3
1429	105.88	231.39	1.1582	5.78014886753997	10.485583153702	429	-0.0879997473371379	0.0879997473371379	32.4612106655176	3
1430	96.142	235.92	1.1763	5.86814861487711	10.3975834063648	430	0.341789073911645	0.341789073911645	32.8029997394293	3
1431	83.205	249.1	1.106	5.52635954096547	10.7393724802765	431	0.0807069505964915	0.0807069505964915	32.8837066900258	3
1432	85.755	250.19	1.0894	5.44565259036897	10.820079430873	432	0.047646272038893	0.047646272038893	32.9313529620647	3
1433	77.391	253.64	1.0796	5.39800631833008	10.8677257029119	433	-0.213435851276262	0.213435851276262	33.1447888133409	3
1434	80.264	261.8	1.1235	5.61144216960635	10.6542898516356	434	0.277612462593954	0.277612462593954	33.4224012759349	3
1435	71.598	259.71	1.0664	5.33382970701239	10.9319023142295	435	0.0568838145770449	0.0568838145770449	33.4792850905119	3
1436	65.375	263.82	1.0547	5.27694589243535	10.9887861288066	436	0.0904306795840206	0.0904306795840206	33.5697157700959	3
1437	71.431	271.39	1.0361	5.18651521285133	11.0792168083906	437	-0.384573481456775	0.384573481456775	33.9542892515527	3
1438	84.729	274.2	1.1152	5.5710886943081	10.6946433269338	438	-0.320883056588459	0.320883056588459	34.2751723081412	3
1439	111	258.97	1.1812	5.89197175089656	10.3737602703454	439	0.00243093224688096	0.00243093224688096	34.2776032403881	3
1440	109.66	258.09	1.1807	5.88954081864968	10.3761912025923	440	0.111822883356584	0.111822883356584	34.3894261237446	3
1441	106.46	262.45	1.1577	5.77771793529309	10.4880140859488	441	0.0281988140638347	0.0281988140638347	34.4176249378085	3
1442	100.49	254.38	1.1519	5.74951912122926	10.5162129000127	442	0.0641766113176914	0.0641766113176914	34.4818015491262	3
1443	88.284	230.92	1.1387	5.68534250991157	10.5803895113304	443	-0.0807069505964897	0.0807069505964897	34.5625084997227	3
1444	88.976	235.96	1.1553	5.76604946050806	10.4996825607339	444	0.481810771332064	0.481810771332064	35.0443192710547	3
1445	68.067	246.98	1.0562	5.28423868917599	10.9814933320659	445	0.121060425894736	0.121060425894736	35.1653796969495	3
1446	63.05	246.28	1.0313	5.16317826328126	11.1025537579607	446	0.0311159327600947	0.0311159327600947	35.1964956297096	3
1447	62.667	252.01	1.0249	5.13206233052116	11.1336696907208	447	0.0213922037725638	0.0213922037725638	35.2178878334821	3
1448	55.806	241.18	1.0205	5.1106701267486	11.1550618944933	448	0.00486186449376191	0.00486186449376191	35.2227496979759	3
1449	51.099	240.21	1.0195	5.10580826225484	11.1599237589871	449	0.00437567804438999	0.00437567804438999	35.2271253760203	3
1450	44.063	244.24	1.0186	5.10143258421045	11.1642994370315	450	-0.0140994070319174	0.0140994070319174	35.2412247830522	3
1451	29.717	253.22	1.0215	5.11553199124236	11.1502000299996	451	0.00243093224688273	0.00243093224688273	35.2436557152991	3
1452	33.873	259.43	1.021	5.11310105899548	11.1526309622465	452	-0.00923754253815368	0.00923754253815368	35.2528932578372	3
1453	51.883	262.41	1.0229	5.12233860153363	11.1433934197083	453	0.00680661029127094	0.00680661029127094	35.2596998681285	3
1454	42.989	277.54	1.0215	5.11553199124236	11.1502000299996	454	0.00972372898752738	0.00972372898752738	35.269423597116	3
1455	52.979	263.96	1.0195	5.10580826225484	11.1599237589871	455	-0.0928616118309016	0.0928616118309016	35.3622852089469	3
1456	67.905	257.95	1.0386	5.19866987408574	11.0670621471562	456	-0.0213922037725638	0.0213922037725638	35.3836774127195	3
1457	63.655	261.91	1.043	5.2200620778583	11.0456699433836	457	0.135646019376031	0.135646019376031	35.5193234320955	3
1458	60.399	260.01	1.0151	5.08441605848227	11.1813159627597	458	-0.341789073911647	0.341789073911647	35.8611125060072	3
1459	72.243	255.82	1.0854	5.42620513239392	10.839526888848	459	-0.111822883356584	0.111822883356584	35.9729353893637	3
1460	83.732	262.62	1.1084	5.5380280157505	10.7277040054914	460	-0.180375172718662	0.180375172718662	36.1533105620824	3
1461	91.287	252.03	1.1455	5.71840318846917	10.5473288327728	461	0.253789326574507	0.253789326574507	36.4070998886569	3
1462	84.204	249.23	1.0933	5.46461386189466	10.8011181593473	462	-0.0685522893620796	0.0685522893620796	36.475652178019	3
1463	85.242	263.31	1.1074	5.53316615125674	10.7325658699852	463	-0.187667969459312	0.187667969459312	36.6633201474783	3
1464	89.094	233.79	1.146	5.72083412071605	10.5448979005259	464	-0.135159832926654	0.135159832926654	36.798479980405	3
1465	109.47	267.74	1.1738	5.8559939536427	10.4097380675992	465	-0.0549390687795395	0.0549390687795395	36.8534190491845	3
1466	114.69	266.06	1.1851	5.91093302242224	10.3547989988197	466	0.0641766113176931	0.0641766113176931	36.9175956605022	3
1467	106.45	267.98	1.1719	5.84675641110455	10.4189756101374	467	-0.206629240984993	0.206629240984993	37.1242249014872	3
1468	128.26	277.1	1.2144	6.05338565208954	10.2123463691524	468	0.0641766113176914	0.0641766113176914	37.1884015128049	3
1469	127.42	270.68	1.2012	5.98920904077185	10.2765229804701	469	0.0666075435645759	0.0666075435645759	37.2550090563695	3
1470	120.16	273.17	1.1875	5.92260149720728	10.3431305240347	470	0.154121104452335	0.154121104452335	37.4091301608218	3
1471	101.35	271.29	1.1558	5.76848039275494	10.497251628487	471	0.278098649043331	0.278098649043331	37.6872288098651	3
1472	99.078	272.02	1.0986	5.49038174371161	10.7753502775303	472	-0.152176358654829	0.152176358654829	37.83940516852	3
1473	94.526	267.95	1.1299	5.64255810236644	10.6231739188755	473	0.0286850005132084	0.0286850005132084	37.8680901690332	3
1474	88.937	258.42	1.124	5.61387310185323	10.6518589193887	474	0.0782760183496087	0.0782760183496087	37.9463661873828	3
1475	85.622	248.02	1.1079	5.53559708350362	10.7301349377383	475	-0.360750345437326	0.360750345437326	38.3071165328201	3
1476	98.324	235.14	1.1821	5.89634742894095	10.369384592301	476	0.408396617476219	0.408396617476219	38.7155131502963	3
1477	71.446	231.34	1.0981	5.48795081146473	10.7777812097772	477	0.2085739867825	0.2085739867825	38.9240871370788	3
1478	55.696	231.12	1.0552	5.27937682468223	10.9863551965597	478	-0.3179659378922	0.3179659378922	39.242053074971	3
1479	73.705	231.2	1.1206	5.59734276257443	10.6683892586675	479	0.213435851276262	0.213435851276262	39.4554889262473	3
1480	77.658	236.99	1.0767	5.38390691129817	10.8818251099438	480	-0.0447291533426348	0.0447291533426348	39.5002180795899	3
1481	76.793	240.25	1.0859	5.4286360646408	10.8370959566011	481	-0.0311159327600929	0.0311159327600929	39.53133401235	3
1482	75.116	247.83	1.0923	5.45975199740089	10.805980023841	482	-0.0354916108044812	0.0354916108044812	39.5668256231545	3
1483	79.934	243.79	1.0996	5.49524360820537	10.7704884130366	483	0.0452153397920103	0.0452153397920103	39.6120409629465	3
1484	76.995	260.61	1.0903	5.45002826841336	10.8157037528286	484	-0.050077204285774	0.050077204285774	39.6621181672323	3
1485	80.417	271.36	1.1006	5.50010547269914	10.7656265485428	485	0.196905511997462	0.196905511997462	39.8590236792297	3
1486	77	274.17	1.0601	5.30319996070167	10.9625320605403	486	-0.367556955728597	0.367556955728597	40.2265806349583	3
1487	91.43	265.15	1.1357	5.67075691643027	10.5949751048117	487	-0.204198308738111	0.204198308738111	40.4307789436964	3
1488	109.48	262.99	1.1777	5.87495522516838	10.3907767960736	488	-0.0641766113176931	0.0641766113176931	40.4949555550141	3
1489	117.33	260.55	1.1909	5.93913183648608	10.3266001847559	489	-0.0311159327600912	0.0311159327600912	40.5260714877742	3
1490	123.66	260.49	1.1973	5.97024776924617	10.2954842519958	490	-0.106474832413443	0.106474832413443	40.6325463201877	3
1491	127.51	257.73	1.2192	6.07672260165961	10.1890094195823	491	0.199336444244345	0.199336444244345	40.831882764432	3
1492	107.3	267.96	1.1782	5.87738615741527	10.3883458638267	492	0.215866783523147	0.215866783523147	41.0477495479552	3
1493	100.28	270.09	1.1338	5.66151937389212	10.6042126473498	493	0.0904306795840188	0.0904306795840188	41.1381802275392	3
1494	89.649	276.07	1.1152	5.5710886943081	10.6946433269338	494	0.0140994070319156	0.0140994070319156	41.1522796345711	3
1495	82.632	272.13	1.1123	5.55698928727618	10.7087427339658	495	0.168706697933631	0.168706697933631	41.3209863325047	3
1496	90.813	271.78	1.0776	5.38828258934255	10.8774494318994	496	-0.550849247143523	0.550849247143523	41.8718355796482	3
1497	106.45	249.31	1.1909	5.93913183648608	10.3266001847559	497	0.0471600855895176	0.0471600855895176	41.9189956652378	3
1498	115.97	256.26	1.1812	5.89197175089656	10.3737602703454	498	-0.0636904248683159	0.0636904248683159	41.9826860901061	3
1499	119.13	252.57	1.1943	5.95566217576487	10.3100698454771	499	-0.109391951109703	0.109391951109703	42.0920780412158	3
1500	123.68	249.47	1.2168	6.06505412687458	10.2006778943674	500	NA	NA	NA	3
