# Supplementary material for: Assessment of crusting effects on interrill erosion by laser scanning
Source: PeerJ. 2020 Jan 31;8:e8487. doi: 10.7717/peerj.8487 (PMC6996510; doi:10.7717/peerj.8487)
Supplement: Data S1 — Each has two transects and four subplots. [file peerj-08-8487-s001.zip › raw data for uploading/cs7plotb.txt]

x	y	z	cal	h	code	deltah	absh	cumsumh	number
1	258.14	130.6	1.1616	5.79667920681877	10.4690528144232	1	-0.102099154369055	0.102099154369055	0.102099154369055	1
2	257.82	139.68	1.1826	5.89877836118783	10.3669536600541	2	-0.133215087129148	0.133215087129148	0.235314241498203	1
3	257.55	125.62	1.21	6.03199344831698	10.233738572925	3	0.380197803412386	0.380197803412386	0.61551204491059	1
4	253.51	126.72	1.1318	5.65179564490459	10.6139363763373	4	0.173082375978018	0.173082375978018	0.788594420888607	1
5	250.15	117.72	1.0962	5.47871326892657	10.7870187523154	5	-0.0923754253815261	0.0923754253815261	0.880969846270133	1
6	253.61	119.31	1.1152	5.5710886943081	10.6946433269338	6	-0.40159000718495	0.40159000718495	1.28255985345508	1
7	245.8	117.18	1.1978	5.97267870149305	10.2930533197489	7	0.19739169844684	0.19739169844684	1.47995155190192	1
8	233.86	133.2	1.1572	5.77528700304621	10.4904450181957	8	0.0855688150902569	0.0855688150902569	1.56552036699218	1
9	232.28	109.73	1.1396	5.68971818795595	10.576013833286	9	0.0685522893620796	0.0685522893620796	1.63407265635426	1
10	231.92	110.85	1.1255	5.62116589859387	10.6445661226481	10	0.0286850005132102	0.0286850005132102	1.66275765686747	1
11	230.2	111.86	1.1196	5.59248089808066	10.6732511231613	11	-0.0739003403052205	0.0739003403052205	1.73665799717269	1
12	231.55	96.604	1.1348	5.66638123838589	10.5993507828561	12	0.0904306795840206	0.0904306795840206	1.82708867675671	1
13	233.77	99.447	1.1162	5.57595055880186	10.6897814624401	13	-0.0690384758114568	0.0690384758114568	1.89612715256817	1
14	236.54	99.171	1.1304	5.64498903461332	10.6207429866286	14	0.185237037212428	0.185237037212428	2.0813641897806	1
15	238.47	105.72	1.0923	5.45975199740089	10.805980023841	15	0.0262540682663293	0.0262540682663293	2.10761825804692	1
16	237.41	116.08	1.0869	5.43349792913456	10.8322340921074	16	-0.303866530860283	0.303866530860283	2.41148478890721	1
17	243.31	121.68	1.1494	5.73736445999485	10.5283675612471	17	-0.123491358141621	0.123491358141621	2.53497614704883	1
18	247.86	121.15	1.1748	5.86085581813647	10.4048762031055	18	-0.050077204285774	0.050077204285774	2.5850533513346	1
19	258.32	123.16	1.1851	5.91093302242224	10.3547989988197	19	0.0549390687795395	0.0549390687795395	2.63999242011414	1
20	260.92	125.91	1.1738	5.8559939536427	10.4097380675992	20	0.0447291533426331	0.0447291533426331	2.68472157345678	1
21	275.89	123.28	1.1646	5.81126480030007	10.4544672209419	21	0.251844580777004	0.251844580777004	2.93656615423378	1
22	269.36	112.78	1.1128	5.55942021952307	10.7063118017189	22	-0.0617456790708086	0.0617456790708086	2.99831183330459	1
23	274.36	111.55	1.1255	5.62116589859387	10.6445661226481	23	-0.075845086102726	0.075845086102726	3.07415691940731	1
24	274.63	100.76	1.1411	5.6970109846966	10.5687210365453	24	0.0544528823301622	0.0544528823301622	3.12860980173748	1
25	269.01	97.539	1.1299	5.64255810236644	10.6231739188755	25	0.256706445270767	0.256706445270767	3.38531624700824	1
26	260.96	97.482	1.0771	5.38585165709567	10.8798803641463	26	0.0875135608877606	0.0875135608877606	3.472829807896	1
27	264.95	101.35	1.0591	5.29833809620791	10.967393925034	27	-0.365612209931093	0.365612209931093	3.8384420178271	1
28	271.75	98.671	1.1343	5.663950306139	10.6017817151029	28	0.163844833439866	0.163844833439866	4.00228685126696	1
29	259.4	96.148	1.1006	5.50010547269914	10.7656265485428	29	0.137590765173536	0.137590765173536	4.1398776164405	1
30	259.16	100.5	1.0723	5.3625147075256	10.9032173137163	30	-0.365612209931093	0.365612209931093	4.50548982637159	1
31	256.07	101.95	1.1475	5.72812691745669	10.5376051037852	31	-0.0427844075451276	0.0427844075451276	4.54827423391672	1
32	244.45	101.3	1.1563	5.77091132500182	10.4948206962401	32	0.358805599639823	0.358805599639823	4.90707983355654	1
33	240.07	105.63	1.0825	5.412105725362	10.8536262958799	33	-0.256706445270767	0.256706445270767	5.16378627882731	1
34	230.96	105.57	1.1353	5.66881217063277	10.5969198506092	34	0.0573700010264222	0.0573700010264222	5.22115627985373	1
35	236.72	98.503	1.1235	5.61144216960635	10.6542898516356	35	-0.0573700010264222	0.0573700010264222	5.27852628088015	1
36	233.94	88.351	1.1353	5.66881217063277	10.5969198506092	36	0.204198308738111	0.204198308738111	5.48272458961826	1
37	239.2	91.883	1.0933	5.46461386189466	10.8011181593473	37	0.0952925440777843	0.0952925440777843	5.57801713369605	1
38	243.53	79.932	1.0737	5.36932131781687	10.8964107034251	38	0.0092375425381519	0.0092375425381519	5.5872546762342	1
39	238.16	85.186	1.0718	5.36008377527872	10.9056482459632	39	-0.263513055562036	0.263513055562036	5.85076773179624	1
40	235.55	87.524	1.126	5.62359683084076	10.6421351904012	40	0.268374920055802	0.268374920055802	6.11914265185204	1
41	230.19	84.665	1.0708	5.35522191078496	10.910510110457	41	0.215866783523145	0.215866783523145	6.33500943537518	1
42	233.41	51.201	1.0264	5.13935512726181	11.1263768939801	42	-0.0617456790708086	0.0617456790708086	6.39675511444599	1
43	238.27	61.902	1.0391	5.20110080633262	11.0646312149093	43	-0.151690172205456	0.151690172205456	6.54844528665145	1
44	235.18	75.736	1.0703	5.35279097853807	10.9129410427039	44	0.00923754253815368	0.00923754253815368	6.5576828291896	1
45	238.98	84.137	1.0684	5.34355343599992	10.922178585242	45	-0.0233369495700693	0.0233369495700693	6.58101977875967	1
46	240.08	82.884	1.0732	5.36689038556999	10.8988416356719	46	0.0875135608877624	0.0875135608877624	6.66853333964743	1
47	232.69	78.731	1.0552	5.27937682468223	10.9863551965597	47	-0.303866530860283	0.303866530860283	6.97239987050772	1
48	232.05	82.237	1.1177	5.58324335554251	10.6824886656994	48	0.258651191068271	0.258651191068271	7.23105106157599	1
49	249.1	99.885	1.0645	5.32459216447424	10.9411398567677	49	-0.275181530347071	0.275181530347071	7.50623259192306	1
50	242.39	98.881	1.1211	5.59977369482131	10.6659583264206	50	-0.0996682221221743	0.0996682221221743	7.60590081404523	1
51	243.76	102.83	1.1416	5.69944191694348	10.5662901042985	51	-0.0379225430513621	0.0379225430513621	7.6438233570966	1
52	230.32	106.73	1.1494	5.73736445999485	10.5283675612471	52	0.173082375978018	0.173082375978018	7.81690573307461	1
53	230.81	114.85	1.1138	5.56428208401683	10.7014499372251	53	-0.374849752469247	0.374849752469247	8.19175548554386	1
54	234.53	132.03	1.1909	5.93913183648608	10.3266001847559	54	0.282474327087719	0.282474327087719	8.47422981263158	1
55	231.43	125.29	1.1328	5.65665750939836	10.6090745118436	55	-0.201767376491226	0.201767376491226	8.67599718912281	1
56	250.91	133.04	1.1743	5.85842488588958	10.4073071353524	56	0.1259222903885	0.1259222903885	8.80191947951131	1
57	256.19	147.85	1.1484	5.73250259550108	10.5332294257409	57	-0.515357636339038	0.515357636339038	9.31727711585034	1
58	247.89	151.44	1.2544	6.24786023184012	10.0178717894018	58	0.389435345950538	0.389435345950538	9.70671246180088	1
59	250.85	155.1	1.1743	5.85842488588958	10.4073071353524	59	-0.475004161040795	0.475004161040795	10.1817166228417	1
60	246.72	152.29	1.272	6.33342904693038	9.93230297431156	60	0.363181277684211	0.363181277684211	10.5448979005259	1
61	238.96	150.28	1.1973	5.97024776924617	10.2954842519958	61	0.190098901706193	0.190098901706193	10.7349968022321	1
62	254.43	147.25	1.1582	5.78014886753997	10.485583153702	62	-0.346650938405411	0.346650938405411	11.0816477406375	1
63	255.3	150.67	1.2295	6.12679980594539	10.1389322152966	63	0.294628988322129	0.294628988322129	11.3762767289596	1
64	259.92	144.35	1.1689	5.83217081762326	10.4335612036187	64	-0.51535763633904	0.51535763633904	11.8916343652987	1
65	265.03	143.71	1.2749	6.3475284539623	9.91820356727964	65	0.225590512510674	0.225590512510674	12.1172248778093	1
66	259.01	164.24	1.2285	6.12193794145162	10.1437940797903	66	-0.341789073911647	0.341789073911647	12.459013951721	1
67	234.93	169.78	1.2988	6.46372701536327	9.80200500587867	67	0.151690172205454	0.151690172205454	12.6107041239264	1
68	242.66	164.2	1.2676	6.31203684315781	9.95369517808412	68	0.156552036699217	0.156552036699217	12.7672561606257	1
69	235.92	166.91	1.2354	6.1554848064586	10.1102472147833	69	-0.363181277684211	0.363181277684211	13.1304374383099	1
70	237.32	169.01	1.3101	6.51866608414281	9.74706593709913	70	0.361236531886705	0.361236531886705	13.4916739701966	1
71	235.53	163.47	1.2358	6.1574295522561	10.1083024689858	71	-0.028685000513212	0.028685000513212	13.5203589707098	1
72	233.74	163.63	1.2417	6.18611455276931	10.0796174684726	72	-0.218297715770026	0.218297715770026	13.7386566864798	1
73	247.89	153.89	1.2866	6.40441226853934	9.8613197527026	73	0.123491358141619	0.123491358141619	13.8621480446214	1
74	244.57	163.24	1.2612	6.28092091039772	9.98481111084422	74	-0.173568562427395	0.173568562427395	14.0357166070488	1
75	248.04	165.98	1.2969	6.45448947282512	9.81124254841682	75	0.572241450916085	0.572241450916085	14.6079580579649	1
76	242.01	154.32	1.1792	5.88224802190903	10.3834839993329	76	-0.144883561914181	0.144883561914181	14.7528416198791	1
77	242.63	156.13	1.209	6.02713158382321	10.2386004374187	77	-0.180375172718666	0.180375172718666	14.9332167925978	1
78	248.1	145.1	1.2461	6.20750675654188	10.0582252647001	78	0.524595178877194	0.524595178877194	15.4578119714749	1
79	236.75	123.27	1.1382	5.68291157766468	10.5828204435773	79	0.137590765173536	0.137590765173536	15.5954027366485	1
80	233.29	119.51	1.1099	5.54532081249115	10.7204112087508	80	-0.391380091748044	0.391380091748044	15.9867828283965	1
81	237.66	126.41	1.1904	5.93670090423919	10.3290311170027	81	0.0427844075451276	0.0427844075451276	16.0295672359417	1
82	230.16	130.7	1.1816	5.89391649669407	10.3718155245479	82	-0.166275765686748	0.166275765686748	16.1958430016284	1
83	239.54	141.45	1.2158	6.06019226238081	10.2055397588611	83	0.228021444757557	0.228021444757557	16.423864446386	1
84	238.53	137.45	1.1689	5.83217081762326	10.4335612036187	84	-0.0666075435645741	0.0666075435645741	16.4904719899505	1
85	249.35	135.95	1.1826	5.89877836118783	10.3669536600541	85	0.0948063576284088	0.0948063576284088	16.5852783475789	1
86	247.74	118.43	1.1631	5.80397200355942	10.4617600176825	86	-0.177944240471783	0.177944240471783	16.7632225880507	1
87	240.04	128.19	1.1997	5.9819162440312	10.2838157772107	87	0.244551784036357	0.244551784036357	17.0077743720871	1
88	239.88	125.77	1.1494	5.73736445999485	10.5283675612471	88	-0.154607290901712	0.154607290901712	17.1623816629888	1
89	256.78	141.33	1.1812	5.89197175089656	10.3737602703454	89	0.0452153397920103	0.0452153397920103	17.2075970027808	1
90	260.47	145.04	1.1719	5.84675641110455	10.4189756101374	90	-0.280043394840837	0.280043394840837	17.4876403976216	1
91	271.29	135.62	1.2295	6.12679980594539	10.1389322152966	91	0.353943735146057	0.353943735146057	17.8415841327677	1
92	277.12	137.67	1.1567	5.77285607079933	10.4928759504426	92	0.00437567804438821	0.00437567804438821	17.8459598108121	1
93	277.21	146.87	1.1558	5.76848039275494	10.497251628487	93	-0.140021697420419	0.140021697420419	17.9859815082325	1
94	277.92	149.02	1.1846	5.90850209017536	10.3572299310666	94	0.206629240984993	0.206629240984993	18.1926107492175	1
95	278.32	132.61	1.1421	5.70187284919037	10.5638591720516	95	0.152176358654829	0.152176358654829	18.3447871078723	1
96	274.94	124.7	1.1108	5.54969649053554	10.7160355307064	96	-0.180375172718664	0.180375172718664	18.525162280591	1
97	248.29	115.49	1.1479	5.7300716632542	10.5356603579877	97	-0.194960766199959	0.194960766199959	18.720123046791	1
98	249.76	128.31	1.188	5.92503242945416	10.3406995917878	98	0.204198308738111	0.204198308738111	18.9243213555291	1
99	252.39	127.2	1.146	5.72083412071605	10.5448979005259	99	-0.261082123315155	0.261082123315155	19.1854034788442	1
100	249	129.39	1.1997	5.9819162440312	10.2838157772107	100	0.140021697420419	0.140021697420419	19.3254251762646	1
101	247.65	119.77	1.1709	5.84189454661078	10.4238374746312	101	0.353943735146057	0.353943735146057	19.6793689114107	1
102	250.22	115.96	1.0981	5.48795081146473	10.7777812097772	102	-0.135646019376029	0.135646019376029	19.8150149307867	1
103	249.93	111.23	1.126	5.62359683084076	10.6421351904012	103	-0.220728648016909	0.220728648016909	20.0357435788036	1
104	243.96	86.351	1.1714	5.84432547885767	10.4214065423843	104	0.432219753495666	0.432219753495666	20.4679633322993	1
105	260.13	84.282	1.0825	5.412105725362	10.8536262958799	105	-0.00486186449376369	0.00486186449376369	20.4728251967931	1
106	260.16	82.928	1.0835	5.41696758985576	10.8487644313862	106	0.0520219500832795	0.0520219500832795	20.5248471468763	1
107	263.25	84.501	1.0728	5.36494563977248	10.9007863814695	107	-0.161413901192983	0.161413901192983	20.6862610480693	1
108	261.74	80.545	1.106	5.52635954096547	10.7393724802765	108	0.187667969459312	0.187667969459312	20.8739290175286	1
109	258.73	79.836	1.0674	5.33869157150616	10.9270404497358	109	-0.0782760183496087	0.0782760183496087	20.9522050358782	1
110	248.99	73.118	1.0835	5.41696758985576	10.8487644313862	110	0.140021697420417	0.140021697420417	21.0922267332987	1
111	247.56	69.753	1.0547	5.27694589243535	10.9887861288066	111	0.0525081365326567	0.0525081365326567	21.1447348698313	1
112	249.14	72.217	1.0439	5.22443775590269	11.0412942653392	112	0.116198561400973	0.116198561400973	21.2609334312323	1
113	245.11	72.839	1.02	5.10823919450172	11.1574928267402	113	-0.0525081365326567	0.0525081365326567	21.3134415677649	1
114	241.48	74.958	1.0308	5.16074733103437	11.1049846902076	114	-0.184750850763052	0.184750850763052	21.498192418528	1
115	239.73	68.837	1.0688	5.34549818179743	10.9202338394445	115	-0.0549390687795395	0.0549390687795395	21.5531314873075	1
116	237.68	88.734	1.0801	5.40043725057697	10.865294770665	116	0.0311159327600929	0.0311159327600929	21.5842474200676	1
117	239.41	87.057	1.0737	5.36932131781687	10.8964107034251	117	0.00680661029127094	0.00680661029127094	21.5910540303589	1
118	242.55	90.28	1.0723	5.3625147075256	10.9032173137163	118	0.00729279674064642	0.00729279674064642	21.5983468270995	1
119	235.78	84.796	1.0708	5.35522191078496	10.910510110457	119	-0.234828055048826	0.234828055048826	21.8331748821484	1
120	236.48	103.06	1.1191	5.59004996583378	10.6756820554082	120	-0.168706697933629	0.168706697933629	22.001881580082	1
121	235.35	92.506	1.1538	5.75875666376741	10.5069753574745	121	0.62912526549313	0.62912526549313	22.6310068455751	1
122	246.76	67.611	1.0244	5.12963139827428	11.1361006229677	122	0.0281988140638347	0.0281988140638347	22.659205659639	1
123	242.43	73.532	1.0186	5.10143258421045	11.1642994370315	123	-0.173082375978018	0.173082375978018	22.832288035617	1
124	237.95	72.99	1.0542	5.27451496018846	10.9912170610535	124	0.1589829689461	0.1589829689461	22.9912710045631	1
125	246.38	53.878	1.0215	5.11553199124236	11.1502000299996	125	-0.00486186449376547	0.00486186449376547	22.9961328690569	1
126	251.68	56.421	1.0225	5.12039385573613	11.1453381655058	126	-0.0354916108044812	0.0354916108044812	23.0316244798613	1
127	247.41	51.162	1.0298	5.15588546654061	11.1098465547013	127	0.0427844075451294	0.0427844075451294	23.0744088874065	1
128	244.63	61.008	1.021	5.11310105899548	11.1526309622465	128	-0.154121104452337	0.154121104452337	23.2285299918588	1
129	233.81	78	1.0527	5.26722216344782	10.9985098577941	129	-0.524595178877194	0.524595178877194	23.753125170736	1
130	246.9	88.789	1.1606	5.79181734232501	10.4739146789169	130	0.455556703065739	0.455556703065739	24.2086818738017	1
131	266.95	87.017	1.0669	5.33626063925927	10.9294713819827	131	-0.296573734119637	0.296573734119637	24.5052556079214	1
132	270.41	92.526	1.1279	5.63283437337891	10.632897647863	132	-0.0763312725521033	0.0763312725521033	24.5815868804735	1
133	268.24	97.746	1.1436	5.70916564593101	10.5565663753109	133	0.119115680097231	0.119115680097231	24.7007025605707	1
134	276.41	102.48	1.1191	5.59004996583378	10.6756820554082	134	0.163844833439864	0.163844833439864	24.8645473940106	1
135	278.97	87.656	1.0854	5.42620513239392	10.839526888848	135	0.0403534752982466	0.0403534752982466	24.9049008693088	1
136	275.29	78.452	1.0771	5.38585165709567	10.8798803641463	136	0.0354916108044812	0.0354916108044812	24.9403924801133	1
137	277.4	83.08	1.0698	5.35036004629119	10.9153719749507	137	0.0379225430513621	0.0379225430513621	24.9783150231647	1
138	272.16	73.118	1.062	5.31243750323983	10.9532945180021	138	-0.377280684716126	0.377280684716126	25.3555957078808	1
139	266.24	75.865	1.1396	5.68971818795595	10.576013833286	139	0.43173356704629	0.43173356704629	25.7873292749271	1
140	251.26	78.641	1.0508	5.25798462090966	11.0077474003323	140	-0.287336191581485	0.287336191581485	26.0746654665086	1
141	263.01	91.308	1.1099	5.54532081249115	10.7204112087508	141	-0.299004666366518	0.299004666366518	26.3736701328751	1
142	251.15	108.98	1.1714	5.84432547885767	10.4214065423843	142	0.187667969459309	0.187667969459309	26.5613381023344	1
143	256.32	108.86	1.1328	5.65665750939836	10.6090745118436	143	0.0879997473371397	0.0879997473371397	26.6493378496715	1
144	259.42	120.7	1.1147	5.56865776206122	10.6970742591807	144	-0.218783902219403	0.218783902219403	26.8681217518909	1
145	258.87	115.41	1.1597	5.78744166428062	10.4782903569613	145	0.206629240984991	0.206629240984991	27.0747509928759	1
146	256.14	113.23	1.1172	5.58081242329563	10.6849195979463	146	-0.140021697420419	0.140021697420419	27.2147726902963	1
147	251.49	110.45	1.146	5.72083412071605	10.5448979005259	147	0.0996682221221743	0.0996682221221743	27.3144409124185	1
148	254.19	104.77	1.1255	5.62116589859387	10.6445661226481	148	-0.253789326574509	0.253789326574509	27.568230238993	1
149	255.16	115.13	1.1777	5.87495522516838	10.3907767960736	149	0.0617456790708086	0.0617456790708086	27.6299759180638	1
150	254.93	115.25	1.165	5.81320954609757	10.4525224751444	150	0.239689919542592	0.239689919542592	27.8696658376064	1
151	256.1	107.18	1.1157	5.57351962655498	10.692212394687	151	-0.1589829689461	0.1589829689461	28.0286488065525	1
152	242.62	102.13	1.1484	5.73250259550108	10.5332294257409	152	0.137590765173536	0.137590765173536	28.1662395717261	1
153	244.38	108.54	1.1201	5.59491183032755	10.6708201909144	153	-0.337413395867259	0.337413395867259	28.5036529675933	1
154	246.68	115.47	1.1895	5.9323252261948	10.3334067950471	154	0.308728395354049	0.308728395354049	28.8123813629474	1
155	253.04	115.46	1.126	5.62359683084076	10.6421351904012	155	0.337413395867259	0.337413395867259	29.1497947588146	1
156	265.01	101.17	1.0566	5.2861834349735	10.9795485862684	156	-0.377766871165505	0.377766871165505	29.5275616299801	1
157	258.73	103.7	1.1343	5.663950306139	10.6017817151029	157	0.187667969459312	0.187667969459312	29.7152295994394	1
158	261.82	87.963	1.0957	5.47628233667969	10.7894496845622	158	-0.180375172718666	0.180375172718666	29.8956047721581	1
159	271.3	97.767	1.1328	5.65665750939836	10.6090745118436	159	0.0855688150902569	0.0855688150902569	29.9811735872484	1
160	269.94	88.887	1.1152	5.5710886943081	10.6946433269338	160	-0.0573700010264222	0.0573700010264222	30.0385435882748	1
161	269.55	98.146	1.127	5.62845869533452	10.6372733259074	161	0.144883561914185	0.144883561914185	30.183427150189	1
162	263.34	106.52	1.0972	5.48357513342034	10.7821568878216	162	-0.253789326574509	0.253789326574509	30.4372164767635	1
163	264.67	114.09	1.1494	5.73736445999485	10.5283675612471	163	-0.0335468650069757	0.0335468650069757	30.4707633417705	1
164	257.59	115.67	1.1563	5.77091132500182	10.4948206962401	164	0.225590512510674	0.225590512510674	30.6963538542811	1
165	274.79	108.55	1.1099	5.54532081249115	10.7204112087508	165	0.0170165257281756	0.0170165257281756	30.7133703800093	1
166	274.44	109.21	1.1064	5.52830428676297	10.737427734479	166	-0.0452153397920103	0.0452153397920103	30.7585857198013	1
167	279.8	93.619	1.1157	5.57351962655498	10.692212394687	167	-0.050077204285774	0.050077204285774	30.8086629240871	1
168	263.29	107.89	1.126	5.62359683084076	10.6421351904012	168	-0.0165303392787983	0.0165303392787983	30.8251932633659	1
169	253.81	104.07	1.1294	5.64012717011956	10.6256048511224	169	0.0807069505964897	0.0807069505964897	30.9059002139624	1
170	258.47	93.561	1.1128	5.55942021952307	10.7063118017189	170	0.303866530860283	0.303866530860283	31.2097667448227	1
171	260.11	70.218	1.0503	5.25555368866278	11.0101783325792	171	0.0617456790708104	0.0617456790708104	31.2715124238935	1
172	262.69	64.36	1.0376	5.19380800959197	11.07192401165	172	0.0666075435645723	0.0666075435645723	31.338119967458	1
173	272.31	55.728	1.0239	5.1272004660274	11.1385315552145	173	-0.0403534752982431	0.0403534752982431	31.3784734427563	1
174	266.93	44.791	1.0322	5.16755394132564	11.0981780799163	174	0.0452153397920085	0.0452153397920085	31.4236887825483	1
175	274.02	47.262	1.0229	5.12233860153363	11.1433934197083	175	0	0	31.4236887825483	1
176	272.65	43.297	1.0229	5.12233860153363	11.1433934197083	176	-0.00243093224688273	0.00243093224688273	31.4261197147952	1
177	258.76	31.831	1.0234	5.12476953378052	11.1409624874614	177	-0.00486186449376369	0.00486186449376369	31.4309815792889	1
178	259.02	39.849	1.0244	5.12963139827428	11.1361006229677	178	-0.0452153397920103	0.0452153397920103	31.476196919081	1
179	265.41	47.642	1.0337	5.17484673806629	11.0908852831756	179	0.0427844075451294	0.0427844075451294	31.5189813266261	1
180	270.54	51.053	1.0249	5.13206233052116	11.1336696907208	180	-0.132728900679773	0.132728900679773	31.6517102273059	1
181	262.3	63.769	1.0522	5.26479123120094	11.000940790041	181	0.0092375425381519	0.0092375425381519	31.660947769844	1
182	261.86	61.992	1.0503	5.25555368866278	11.0101783325792	182	-0.0189612715256811	0.0189612715256811	31.6799090413697	1
183	250.76	51.259	1.0542	5.27451496018846	10.9912170610535	183	0.168706697933628	0.168706697933628	31.8486157393033	1
184	252.53	55.691	1.0195	5.10580826225484	11.1599237589871	184	-0.0476462720388913	0.0476462720388913	31.8962620113422	1
185	237.36	61.001	1.0293	5.15345453429373	11.1122774869482	185	-0.177944240471783	0.177944240471783	32.074206251814	1
186	238.65	60.645	1.0659	5.33139877476551	10.9343332464764	186	0.215866783523147	0.215866783523147	32.2900730353371	1
187	231.96	44.723	1.0215	5.11553199124236	11.1502000299996	187	-0.163844833439864	0.163844833439864	32.453917868777	1
188	230.79	59.058	1.0552	5.27937682468223	10.9863551965597	188	0.166275765686747	0.166275765686747	32.6201936344637	1
189	245.24	60.399	1.021	5.11310105899548	11.1526309622465	189	-0.156552036699219	0.156552036699219	32.776745671163	1
190	238.73	59.134	1.0532	5.2696530956947	10.9960789255472	190	-0.370474074424855	0.370474074424855	33.1472197455878	1
191	230.91	96.799	1.1294	5.64012717011956	10.6256048511224	191	-0.106961018862821	0.106961018862821	33.2541807644506	1
192	232.74	87.461	1.1514	5.74708818898238	10.5186438322596	192	0.161413901192981	0.161413901192981	33.4155946656436	1
193	231.97	91.656	1.1182	5.58567428778939	10.6800577334525	193	0.48667263582583	0.48667263582583	33.9022673014695	1
194	231.28	70.364	1.0181	5.09900165196356	11.1667303692784	194	0.0072927967406482	0.0072927967406482	33.9095600982101	1
195	232.36	64.481	1.0166	5.09170885522292	11.174023166019	195	-0.261082123315157	0.261082123315157	34.1706422215253	1
196	240.3	69.278	1.0703	5.35279097853807	10.9129410427039	196	0.111336696907209	0.111336696907209	34.2819789184325	1
197	245.61	71.653	1.0474	5.24145428163087	11.0242777396111	197	0.0807069505964915	0.0807069505964915	34.362685869029	1
198	258.96	75.324	1.0308	5.16074733103437	11.1049846902076	198	-0.0520219500832813	0.0520219500832813	34.4147078191122	1
199	259.42	78.615	1.0415	5.21276928111766	11.0529627401243	199	-0.209060173231874	0.209060173231874	34.6237679923441	1
200	253.43	72.392	1.0845	5.42182945434953	10.8439025668924	200	0.306297463107166	0.306297463107166	34.9300654554513	1
201	260.76	60.247	1.0215	5.11553199124236	11.1502000299996	201	0	0	34.9300654554513	1
202	251.04	45.776	1.0215	5.11553199124236	11.1502000299996	202	0.0165303392787983	0.0165303392787983	34.9465957947301	1
203	256.1	42.691	1.0181	5.09900165196356	11.1667303692784	203	-0.00437567804438643	0.00437567804438643	34.9509714727745	1
204	255.7	45.508	1.019	5.10337733000795	11.162354691234	204	-0.0145855934812946	0.0145855934812946	34.9655570662558	1
205	272.01	33.651	1.022	5.11796292348925	11.1477690977527	205	0.0121546612344101	0.0121546612344101	34.9777117274902	1
206	271.45	27.99	1.0195	5.10580826225484	11.1599237589871	206	-0.00972372898752738	0.00972372898752738	34.9874354564777	1
207	278.97	16.524	1.0215	5.11553199124236	11.1502000299996	207	-0.0116684747850364	0.0116684747850364	34.9991039312627	1
208	277.82	12.091	1.0239	5.1272004660274	11.1385315552145	208	0.0140994070319191	0.0140994070319191	35.0132033382947	1
209	276.76	19.558	1.021	5.11310105899548	11.1526309622465	209	0.00243093224688273	0.00243093224688273	35.0156342705415	1
210	273.42	24.469	1.0205	5.1106701267486	11.1550618944933	210	-0.00243093224688273	0.00243093224688273	35.0180652027884	1
211	275.53	36.968	1.021	5.11310105899548	11.1526309622465	211	0.0116684747850346	0.0116684747850346	35.0297336775735	1
212	278.85	41.484	1.0186	5.10143258421045	11.1642994370315	212	-0.0593147468239277	0.0593147468239277	35.0890484243974	1
213	275.53	65.295	1.0308	5.16074733103437	11.1049846902076	213	0.0500772042857758	0.0500772042857758	35.1391256286832	1
214	266.08	56.51	1.0205	5.1106701267486	11.1550618944933	214	-0.054452882330164	0.054452882330164	35.1935785110133	1
215	259.35	54.89	1.0317	5.16512300907876	11.1006090121632	215	0.054452882330164	0.054452882330164	35.2480313933435	1
216	278.16	44.481	1.0205	5.1106701267486	11.1550618944933	216	-0.0262540682663293	0.0262540682663293	35.2742854616098	1
217	272.99	12.932	1.0259	5.13692419501493	11.128807826227	217	0.0525081365326567	0.0525081365326567	35.3267935981425	1
218	275.87	17.313	1.0151	5.08441605848227	11.1813159627597	218	-0.00972372898752916	0.00972372898752916	35.33651732713	1
219	266.23	13.302	1.0171	5.0941397874698	11.1715922337721	219	-0.0092375425381519	0.0092375425381519	35.3457548696681	1
220	263.62	14.45	1.019	5.10337733000795	11.162354691234	220	0	0	35.3457548696681	1
221	263.37	42.284	1.019	5.10337733000795	11.162354691234	221	-0.0145855934812946	0.0145855934812946	35.3603404631494	1
222	262.24	43.609	1.022	5.11796292348925	11.1477690977527	222	0.0121546612344101	0.0121546612344101	35.3724951243839	1
223	275.61	35.286	1.0195	5.10580826225484	11.1599237589871	223	-0.0213922037725638	0.0213922037725638	35.3938873281564	1
224	273.2	26.48	1.0239	5.1272004660274	11.1385315552145	224	0.0140994070319191	0.0140994070319191	35.4079867351883	1
225	269.13	14.45	1.021	5.11310105899548	11.1526309622465	225	0.00243093224688273	0.00243093224688273	35.4104176674352	1
226	257.2	11.233	1.0205	5.1106701267486	11.1550618944933	226	0.00729279674064642	0.00729279674064642	35.4177104641759	1
227	254.94	22.727	1.019	5.10337733000795	11.162354691234	227	-0.00972372898752916	0.00972372898752916	35.4274341931634	1
228	255.56	18.186	1.021	5.11310105899548	11.1526309622465	228	0.00972372898752916	0.00972372898752916	35.4371579221509	1
229	268.41	18.754	1.019	5.10337733000795	11.162354691234	229	-0.0121546612344119	0.0121546612344119	35.4493125833853	1
230	267.07	11.768	1.0215	5.11553199124236	11.1502000299996	230	0	0	35.4493125833853	1
231	266	21.286	1.0215	5.11553199124236	11.1502000299996	231	-0.00923754253815368	0.00923754253815368	35.4585501259235	1
232	259.02	26.975	1.0234	5.12476953378052	11.1409624874614	232	0.0116684747850364	0.0116684747850364	35.4702186007085	1
233	255.12	33.789	1.021	5.11310105899548	11.1526309622465	233	-0.161413901192983	0.161413901192983	35.6316325019015	1
234	240.02	54.871	1.0542	5.27451496018846	10.9912170610535	234	0.1589829689461	0.1589829689461	35.7906154708476	1
235	245.91	42.724	1.0215	5.11553199124236	11.1502000299996	235	0.00486186449376547	0.00486186449376547	35.7954773353414	1
236	241.18	42.005	1.0205	5.1106701267486	11.1550618944933	236	0	0	35.7954773353414	1
237	231.03	24.772	1.0205	5.1106701267486	11.1550618944933	237	-0.0072927967406482	0.0072927967406482	35.802770132082	1
238	239.08	15.287	1.022	5.11796292348925	11.1477690977527	238	0.0072927967406482	0.0072927967406482	35.8100629288227	1
239	238.09	18.791	1.0205	5.1106701267486	11.1550618944933	239	-0.00972372898753093	0.00972372898753093	35.8197866578102	1
240	244.21	21.761	1.0225	5.12039385573613	11.1453381655058	240	0.0189612715256828	0.0189612715256828	35.8387479293359	1
241	239.37	13.181	1.0186	5.10143258421045	11.1642994370315	241	-0.00437567804438999	0.00437567804438999	35.8431236073803	1
242	234.84	10.551	1.0195	5.10580826225484	11.1599237589871	242	-0.0213922037725638	0.0213922037725638	35.8645158111528	1
243	236.57	13.809	1.0239	5.1272004660274	11.1385315552145	243	0.0116684747850364	0.0116684747850364	35.8761842859379	1
244	233.06	18.046	1.0215	5.11553199124236	11.1502000299996	244	-0.0734141538558433	0.0734141538558433	35.9495984397937	1
245	238.17	22.782	1.0366	5.18894614509821	11.0767858761437	245	0.0831378828433706	0.0831378828433706	36.0327363226371	1
246	250.01	18.107	1.0195	5.10580826225484	11.1599237589871	246	-0.00243093224688096	0.00243093224688096	36.035167254884	1
247	252.15	13.971	1.02	5.10823919450172	11.1574928267402	247	-0.00486186449376369	0.00486186449376369	36.0400291193777	1
248	279.16	10.624	1.021	5.11310105899548	11.1526309622465	248	0.00243093224688273	0.00243093224688273	36.0424600516246	1
249	276.99	20.654	1.0205	5.1106701267486	11.1550618944933	249	-0.00243093224688273	0.00243093224688273	36.0448909838715	1
250	274.71	17.975	1.021	5.11310105899548	11.1526309622465	250	0	0	36.0448909838715	1
251	279.27	23.016	1.021	5.11310105899548	11.1526309622465	251	0.00243093224688273	0.00243093224688273	36.0473219161184	1
252	270.55	38.134	1.0205	5.1106701267486	11.1550618944933	252	0	0	36.0473219161184	1
253	261.3	36.905	1.0205	5.1106701267486	11.1550618944933	253	0.0092375425381519	0.0092375425381519	36.0565594586565	1
254	274.19	44.915	1.0186	5.10143258421045	11.1642994370315	254	-0.023336949570071	0.023336949570071	36.0798964082266	1
255	272.55	46.733	1.0234	5.12476953378052	11.1409624874614	255	0.00680661029127094	0.00680661029127094	36.0867030185179	1
256	266.9	52.595	1.022	5.11796292348925	11.1477690977527	256	-0.275181530347071	0.275181530347071	36.3618845488649	1
257	279.24	50.975	1.0786	5.39314445383632	10.8725875674056	257	0.2683749200558	0.2683749200558	36.6302594689207	1
258	273.78	56.292	1.0234	5.12476953378052	11.1409624874614	258	-0.00729279674064465	0.00729279674064465	36.6375522656614	1
259	267.59	53.655	1.0249	5.13206233052116	11.1336696907208	259	0.00486186449376191	0.00486186449376191	36.6424141301552	1
260	274.28	55.925	1.0239	5.1272004660274	11.1385315552145	260	-0.0213922037725638	0.0213922037725638	36.6638063339277	1
261	277.83	56.796	1.0283	5.14859266979996	11.117139351442	261	-0.0972372898752898	0.0972372898752898	36.761043623803	1
262	274.26	64.463	1.0483	5.24582995967525	11.0199020615667	262	0.135159832926655	0.135159832926655	36.8962034567297	1
263	268.86	65.283	1.0205	5.1106701267486	11.1550618944933	263	0.00486186449376191	0.00486186449376191	36.9010653212234	1
264	266.13	59.532	1.0195	5.10580826225484	11.1599237589871	264	-0.330120599126609	0.330120599126609	37.23118592035	1
265	266.98	89.673	1.0874	5.43592886138145	10.8298031598605	265	-0.0330606785576002	0.0330606785576002	37.2642465989076	1
266	268.73	89.929	1.0942	5.46898953993905	10.7967424813029	266	0.275181530347073	0.275181530347073	37.5394281292547	1
267	263.76	76.648	1.0376	5.19380800959197	11.07192401165	267	-0.239689919542592	0.239689919542592	37.7791180487973	1
268	266.79	71.884	1.0869	5.43349792913456	10.8322340921074	268	0.11376762915409	0.11376762915409	37.8928856779514	1
269	273.86	64.456	1.0635	5.31973029998047	10.9460017212615	269	0.0593147468239277	0.0593147468239277	37.9522004247753	1
270	271.73	66.921	1.0513	5.26041555315655	11.0053164680854	270	-0.177944240471783	0.177944240471783	38.1301446652471	1
271	270.99	70.976	1.0879	5.43835979362833	10.8273722276136	271	0.187667969459312	0.187667969459312	38.3178126347064	1
272	278.4	60.877	1.0493	5.25069182416902	11.0150401970729	272	0.161413901192983	0.161413901192983	38.4792265358994	1
273	275.89	56.861	1.0161	5.08927792297604	11.1764540982659	273	-0.0238231360194465	0.0238231360194465	38.5030496719188	1
274	271.77	55.997	1.021	5.11310105899548	11.1526309622465	274	-0.0520219500832813	0.0520219500832813	38.5550716220021	1
275	270.64	58.772	1.0317	5.16512300907876	11.1006090121632	275	0.0495910178363985	0.0495910178363985	38.6046626398385	1
276	262.43	46.51	1.0215	5.11553199124236	11.1502000299996	276	0.00243093224688273	0.00243093224688273	38.6070935720854	1
277	259.52	56.692	1.021	5.11310105899548	11.1526309622465	277	0.00243093224688273	0.00243093224688273	38.6095245043323	1
278	275.69	55.099	1.0205	5.1106701267486	11.1550618944933	278	-0.166275765686748	0.166275765686748	38.775800270019	1
279	272.68	60.992	1.0547	5.27694589243535	10.9887861288066	279	0.130784154882265	0.130784154882265	38.9065844249013	1
280	279.81	53.776	1.0278	5.14616173755308	11.1195702836889	280	0.0495910178363985	0.0495910178363985	38.9561754427377	1
281	279.83	38.74	1.0176	5.09657071971668	11.1691613015253	281	-0.00680661029126917	0.00680661029126917	38.962982053029	1
282	274.24	35.788	1.019	5.10337733000795	11.162354691234	282	-0.00729279674064642	0.00729279674064642	38.9702748497696	1
283	270.77	27.18	1.0205	5.1106701267486	11.1550618944933	283	0.00729279674064642	0.00729279674064642	38.9775676465103	1
284	263.43	26.494	1.019	5.10337733000795	11.162354691234	284	-0.00972372898752916	0.00972372898752916	38.9872913754978	1
285	264.86	15.406	1.021	5.11310105899548	11.1526309622465	285	-0.0116684747850364	0.0116684747850364	38.9989598502828	1
286	263.88	18.999	1.0234	5.12476953378052	11.1409624874614	286	0.00437567804438821	0.00437567804438821	39.0033355283272	1
287	261.92	13.269	1.0225	5.12039385573613	11.1453381655058	287	0.00486186449376547	0.00486186449376547	39.008197392821	1
288	250.98	13.501	1.0215	5.11553199124236	11.1502000299996	288	0.00729279674064642	0.00729279674064642	39.0154901895616	1
289	254.1	10.42	1.02	5.10823919450172	11.1574928267402	289	-0.00243093224688096	0.00243093224688096	39.0179211218085	1
290	244.99	19.131	1.0205	5.1106701267486	11.1550618944933	290	0.0140994070319156	0.0140994070319156	39.0320205288404	1
291	255.58	23.784	1.0176	5.09657071971668	11.1691613015253	291	-0.0281988140638347	0.0281988140638347	39.0602193429043	1
292	237.02	22.482	1.0234	5.12476953378052	11.1409624874614	292	0	0	39.0602193429043	1
293	232.35	20.793	1.0234	5.12476953378052	11.1409624874614	293	-0.00486186449376369	0.00486186449376369	39.065081207398	1
294	254.61	10.67	1.0244	5.12963139827428	11.1361006229677	294	0.0140994070319174	0.0140994070319174	39.0791806144299	1
295	253.51	10.624	1.0215	5.11553199124236	11.1502000299996	295	0.00972372898752738	0.00972372898752738	39.0889043434175	1
296	262.83	10.121	1.0195	5.10580826225484	11.1599237589871	296	-0.0213922037725638	0.0213922037725638	39.11029654719	1
297	256.61	11.381	1.0239	5.1272004660274	11.1385315552145	297	0.0189612715256828	0.0189612715256828	39.1292578187157	1
298	254.97	18.76	1.02	5.10823919450172	11.1574928267402	298	-0.0335468650069757	0.0335468650069757	39.1628046837227	1
299	258.51	39.43	1.0269	5.14178605950869	11.1239459617332	299	0.047646272038893	0.047646272038893	39.2104509557616	1
300	257.82	38.02	1.0171	5.0941397874698	11.1715922337721	300	-0.0213922037725638	0.0213922037725638	39.2318431595341	1
301	271.11	40.858	1.0215	5.11553199124236	11.1502000299996	301	0	0	39.2318431595341	1
302	270.37	48.916	1.0215	5.11553199124236	11.1502000299996	302	-0.054452882330164	0.054452882330164	39.2862960418643	1
303	266.89	65.315	1.0327	5.16998487357253	11.0957471476694	303	0.0379225430513657	0.0379225430513657	39.3242185849157	1
304	263.55	60.14	1.0249	5.13206233052116	11.1336696907208	304	-0.234828055048828	0.234828055048828	39.5590466399645	1
305	263.92	72.543	1.0732	5.36689038556999	10.8988416356719	305	0.00194474579750548	0.00194474579750548	39.560991385762	1
306	261.42	69.943	1.0728	5.36494563977248	10.9007863814695	306	0.125922290388502	0.125922290388502	39.6869136761505	1
307	260.12	64.989	1.0469	5.23902334938398	11.026708671858	307	-0.0899444931346434	0.0899444931346434	39.7768581692852	1
308	251.35	65.162	1.0654	5.32896784251863	10.9367641787233	308	0.22315958026379	0.22315958026379	40.0000177495489	1
309	243.04	51.397	1.0195	5.10580826225484	11.1599237589871	309	-0.0121546612344101	0.0121546612344101	40.0121724107834	1
310	234.21	43.773	1.022	5.11796292348925	11.1477690977527	310	0.00972372898752916	0.00972372898752916	40.0218961397709	1
311	230.68	39.324	1.02	5.10823919450172	11.1574928267402	311	0	0	40.0218961397709	1
312	230.03	37.153	1.02	5.10823919450172	11.1574928267402	312	-0.0140994070319174	0.0140994070319174	40.0359955468028	1
313	242.82	30.445	1.0229	5.12233860153363	11.1433934197083	313	0.0281988140638347	0.0281988140638347	40.0641943608666	1
314	258.26	43.008	1.0171	5.0941397874698	11.1715922337721	314	-0.0116684747850364	0.0116684747850364	40.0758628356517	1
315	250.54	41.303	1.0195	5.10580826225484	11.1599237589871	315	-0.0121546612344101	0.0121546612344101	40.0880174968861	1
316	254.18	46.331	1.022	5.11796292348925	11.1477690977527	316	0	0	40.0880174968861	1
317	247.3	42.787	1.022	5.11796292348925	11.1477690977527	317	-0.00437567804438821	0.00437567804438821	40.0923931749305	1
318	244.09	42.252	1.0229	5.12233860153363	11.1433934197083	318	0.0116684747850364	0.0116684747850364	40.1040616497155	1
319	261.58	57.103	1.0205	5.1106701267486	11.1550618944933	319	-0.0714694080583396	0.0714694080583396	40.1755310577738	1
320	254.07	65.106	1.0352	5.18213953480694	11.083592486435	320	0.0641766113176914	0.0641766113176914	40.2397076690915	1
321	248.37	56.198	1.022	5.11796292348925	11.1477690977527	321	-0.0140994070319156	0.0140994070319156	40.2538070761235	1
322	244.31	53.948	1.0249	5.13206233052116	11.1336696907208	322	0.0189612715256811	0.0189612715256811	40.2727683476491	1
323	243.44	52.895	1.021	5.11310105899548	11.1526309622465	323	0.00729279674064465	0.00729279674064465	40.2800611443898	1
324	241.72	48.952	1.0195	5.10580826225484	11.1599237589871	324	-0.00243093224688096	0.00243093224688096	40.2824920766367	1
325	236.18	49.291	1.02	5.10823919450172	11.1574928267402	325	-0.0121546612344119	0.0121546612344119	40.2946467378711	1
326	234.73	28.773	1.0225	5.12039385573613	11.1453381655058	326	0.0145855934812928	0.0145855934812928	40.3092323313524	1
327	234.63	22.434	1.0195	5.10580826225484	11.1599237589871	327	-0.0165303392787983	0.0165303392787983	40.3257626706312	1
328	243.34	23.999	1.0229	5.12233860153363	11.1433934197083	328	0.00680661029127094	0.00680661029127094	40.3325692809224	1
329	251.1	29.076	1.0215	5.11553199124236	11.1502000299996	329	0.0121546612344119	0.0121546612344119	40.3447239421568	1
330	244.63	32.797	1.019	5.10337733000795	11.162354691234	330	-0.00486186449376547	0.00486186449376547	40.3495858066506	1
331	236.3	26.478	1.02	5.10823919450172	11.1574928267402	331	-0.00729279674064642	0.00729279674064642	40.3568786033913	1
332	252.06	40.592	1.0215	5.11553199124236	11.1502000299996	332	0.00972372898752738	0.00972372898752738	40.3666023323788	1
333	264.28	22.866	1.0195	5.10580826225484	11.1599237589871	333	-0.00972372898752738	0.00972372898752738	40.3763260613663	1
334	272.65	27.965	1.0215	5.11553199124236	11.1502000299996	334	0.00243093224688273	0.00243093224688273	40.3787569936132	1
335	266.52	25.476	1.021	5.11310105899548	11.1526309622465	335	-0.00923754253815368	0.00923754253815368	40.3879945361513	1
336	263.97	26.337	1.0229	5.12233860153363	11.1433934197083	336	0.00923754253815368	0.00923754253815368	40.3972320786895	1
337	252.28	28.476	1.021	5.11310105899548	11.1526309622465	337	-0.242120851789474	0.242120851789474	40.639352930479	1
338	252.7	51.806	1.0708	5.35522191078496	10.910510110457	338	0.232883309251321	0.232883309251321	40.8722362397303	1
339	253.34	47.531	1.0229	5.12233860153363	11.1433934197083	339	-0.00486186449376547	0.00486186449376547	40.8770981042241	1
340	246.14	49.277	1.0239	5.1272004660274	11.1385315552145	340	-0.263513055562036	0.263513055562036	41.1406111597861	1
341	250.4	63.27	1.0781	5.39071352158944	10.8750184996525	341	0.102099154369055	0.102099154369055	41.2427103141552	1
342	253.19	78.4	1.0571	5.28861436722038	10.9771176540216	342	-0.204198308738111	0.204198308738111	41.4469086228933	1
343	256.2	84.072	1.0991	5.49281267595849	10.7729193452834	343	0.0685522893620796	0.0685522893620796	41.5154609122553	1
344	266.09	82.571	1.085	5.42426038659641	10.8414716346455	344	0.149745426407948	0.149745426407948	41.6652063386633	1
345	264.36	77.795	1.0542	5.27451496018846	10.9912170610535	345	-0.130784154882265	0.130784154882265	41.7959904935456	1
346	272.18	81.015	1.0811	5.40529911507073	10.8604329061712	346	-0.118629493647855	0.118629493647855	41.9146199871934	1
347	270.7	89.852	1.1055	5.52392860871858	10.7418034125234	347	-0.00243093224688273	0.00243093224688273	41.9170509194403	1
348	277.69	91.639	1.106	5.52635954096547	10.7393724802765	348	0.0335468650069757	0.0335468650069757	41.9505977844473	1
349	266.25	91.952	1.0991	5.49281267595849	10.7729193452834	349	-0.0782760183496087	0.0782760183496087	42.0288738027969	1
350	270.84	85.033	1.1152	5.5710886943081	10.6946433269338	350	0.156552036699219	0.156552036699219	42.1854258394961	1
351	273.25	86.383	1.083	5.41453665760888	10.8511953636331	351	-0.161413901192983	0.161413901192983	42.3468397406891	1
352	265	92.623	1.1162	5.57595055880186	10.6897814624401	352	-0.0904306795840206	0.0904306795840206	42.4372704202731	1
353	267.54	93.47	1.1348	5.66638123838589	10.5993507828561	353	-0.137590765173536	0.137590765173536	42.5748611854466	1
354	254.92	101.66	1.1631	5.80397200355942	10.4617600176825	354	0.47014229654703	0.47014229654703	43.0450034819937	1
355	264.22	102.48	1.0664	5.33382970701239	10.9319023142295	355	-0.315535005645318	0.315535005645318	43.360538487639	1
356	255.54	99.475	1.1313	5.64936471265771	10.6163673085842	356	0.101612967919678	0.101612967919678	43.4621514555587	1
357	257.44	94.59	1.1104	5.54775174473803	10.7179802765039	357	-0.0807069505964915	0.0807069505964915	43.5428584061552	1
358	254.29	89.895	1.127	5.62845869533452	10.6372733259074	358	0.114253815603467	0.114253815603467	43.6571122217586	1
359	261.07	90.113	1.1035	5.51420487973106	10.7515271415109	359	0.125922290388502	0.125922290388502	43.7830345121471	1
360	263.39	87.409	1.0776	5.38828258934255	10.8774494318994	360	-0.0928616118309034	0.0928616118309034	43.875896123978	1
361	258.17	87.652	1.0967	5.48114420117346	10.7845878200685	361	-0.127867036186007	0.127867036186007	44.003763160164	1
362	254.31	90.259	1.123	5.60901123735946	10.6567207838825	362	0.123005171692244	0.123005171692244	44.1267683318563	1
363	237.66	97.88	1.0977	5.48600606566722	10.7797259555747	363	0.0286850005132102	0.0286850005132102	44.1554533323695	1
364	238.64	95.851	1.0918	5.45732106515401	10.8084109560879	364	-0.11376762915409	0.11376762915409	44.2692209615236	1
365	233.42	102.63	1.1152	5.5710886943081	10.6946433269338	365	-0.318452124341578	0.318452124341578	44.5876730858652	1
366	244.96	105.31	1.1807	5.88954081864968	10.3761912025923	366	0.387004413703657	0.387004413703657	44.9746774995688	1
367	252.61	97.024	1.1011	5.50253640494602	10.7631956162959	367	-0.149259239958571	0.149259239958571	45.1239367395274	1
368	253.35	113.94	1.1318	5.65179564490459	10.6139363763373	368	0.1755133082249	0.1755133082249	45.2994500477523	1
369	251.44	116.77	1.0957	5.47628233667969	10.7894496845622	369	-0.171137630180512	0.171137630180512	45.4705876779328	1
370	254.03	115.76	1.1309	5.6474199668602	10.6183120543817	370	-0.4438882282807	0.4438882282807	45.9144759062135	1
371	258.64	135.65	1.2222	6.0913081951409	10.174423826101	371	0.242120851789473	0.242120851789473	46.156596758003	1
372	250.09	144.79	1.1724	5.84918734335143	10.4165446778905	372	0.114253815603465	0.114253815603465	46.2708505736064	1
373	256.48	147.55	1.1489	5.73493352774797	10.530798493494	373	-0.512926704092155	0.512926704092155	46.7837772776986	1
374	267.91	158.69	1.2544	6.24786023184012	10.0178717894018	374	0.209060173231872	0.209060173231872	46.9928374509305	1
375	265.32	135.15	1.2114	6.03880005860825	10.2269319626337	375	-0.0739003403052187	0.0739003403052187	47.0667377912357	1
376	263.66	129.47	1.2266	6.11270039891347	10.1530316223285	376	0.0855688150902552	0.0855688150902552	47.1523066063259	1
377	267.6	128.04	1.209	6.02713158382321	10.2386004374187	377	0.185237037212428	0.185237037212428	47.3375436435384	1
378	261.35	118.63	1.1709	5.84189454661078	10.4238374746312	378	0.239689919542592	0.239689919542592	47.577233563081	1
379	255.32	109.63	1.1216	5.60220462706819	10.6635273941737	379	-0.11376762915409	0.11376762915409	47.691001192235	1
380	241.68	130.93	1.145	5.71597225622228	10.5497597650197	380	-0.204198308738111	0.204198308738111	47.8951995009732	1
381	245.22	135.53	1.187	5.92017056496039	10.3455614562815	381	-0.251844580777002	0.251844580777002	48.1470440817502	1
382	242.06	140.26	1.2388	6.1720151457374	10.0937168755045	382	0.0145855934812928	0.0145855934812928	48.1616296752315	1
383	239.8	141.08	1.2358	6.1574295522561	10.1083024689858	383	0.251358394327626	0.251358394327626	48.4129880695591	1
384	245.18	127.55	1.1841	5.90607115792848	10.3596608633135	384	-0.215866783523145	0.215866783523145	48.6288548530822	1
385	246.7	139.28	1.2285	6.12193794145162	10.1437940797903	385	0.0685522893620796	0.0685522893620796	48.6974071424443	1
386	252.14	141.01	1.2144	6.05338565208954	10.2123463691524	386	-0.0996682221221725	0.0996682221221725	48.7970753645665	1
387	255.9	154	1.2349	6.15305387421172	10.1126781470302	387	0.0785191115742983	0.0785191115742983	48.8755944761408	1
388	252.35	152.82	0.12207	0.742625209615732	10.1911972586045	388	0.0785191115742965	0.0785191115742965	48.9541135877151	1
389	254.17	154.91	1.2026	5.99601565106312	10.2697163701788	389	0.303866530860283	0.303866530860283	49.2579801185754	1
390	264.16	154.57	1.1401	5.69214912020284	10.5735829010391	390	-0.776439759654197	0.776439759654197	50.0344198782295	1
391	267.8	170.57	1.2998	6.46858887985703	9.7971431413849	391	0.225590512510674	0.225590512510674	50.2600103907402	1
392	277.41	169.88	1.2534	6.24299836734636	10.0227336538956	392	-0.190098901706193	0.190098901706193	50.4501092924464	1
393	269.65	161.86	1.2925	6.43309726905255	9.83263475218939	393	0.140021697420419	0.140021697420419	50.5901309898668	1
394	266.91	165.17	1.2637	6.29307557163213	9.9726564496098	394	0.496396364813359	0.496396364813359	51.0865273546802	1
395	273.98	146.58	1.1616	5.79667920681877	10.4690528144232	395	-0.190098901706193	0.190098901706193	51.2766262563864	1
396	279	140.24	1.2007	5.98677810852497	10.278953912717	396	0.0879997473371379	0.0879997473371379	51.3646260037235	1
397	278.96	144.53	1.1826	5.89877836118783	10.3669536600541	397	-0.3014355986134	0.3014355986134	51.6660616023369	1
398	274.2	141.57	1.2446	6.20021395980123	10.0655180614407	398	0.118629493647854	0.118629493647854	51.7846910959848	1
399	273.4	136.53	1.2202	6.08158446615338	10.1841475550886	399	0.163844833439864	0.163844833439864	51.9485359294246	1
400	275.54	138.18	1.1865	5.91773963271351	10.3479923885284	400	0.0495910178364003	0.0495910178364003	51.998126947261	1
401	278.45	136.21	1.1763	5.86814861487711	10.3975834063648	401	-0.0831378828433742	0.0831378828433742	52.0812648301044	1
402	279.39	125.99	1.1934	5.95128649772049	10.3144455235215	402	0.510495771845276	0.510495771845276	52.5917606019497	1
403	271.09	116.04	1.0884	5.44079072587521	10.8249412953667	403	-0.132728900679773	0.132728900679773	52.7244895026295	1
404	275.6	117.43	1.1157	5.57351962655498	10.692212394687	404	-0.437081617989431	0.437081617989431	53.1615711206189	1
405	279.66	125.46	1.2056	6.01060124454441	10.2551307766975	405	0.00486186449376547	0.00486186449376547	53.1664329851127	1
406	262.36	164.53	1.2046	6.00573938005065	10.2599926411913	406	-0.325258734632847	0.325258734632847	53.4916917197455	1
407	270.53	165.55	1.2715	6.3309981146835	9.93473390655844	407	-0.192043647503699	0.192043647503699	53.6837353672492	1
408	272	162.74	1.311	6.5230417621872	9.74269025905474	408	0.111336696907205	0.111336696907205	53.7950720641564	1
409	274.25	162.36	1.2881	6.41170506527999	9.85402695596195	409	-0.0709832216089605	0.0709832216089605	53.8660552857654	1
410	270.74	168.94	1.3027	6.48268828688895	9.78304373435299	410	0.0330606785575984	0.0330606785575984	53.899115964323	1
411	277.86	167.51	1.2959	6.44962760833135	9.81610441291059	411	0.287336191581485	0.287336191581485	54.1864521559045	1
412	276.01	170.59	1.2368	6.16229141674987	10.1034406044921	412	-0.194960766199959	0.194960766199959	54.3814129221044	1
413	270.56	165.99	1.2769	6.35725218294982	9.90847983829211	413	0.363667464133588	0.363667464133588	54.745080386238	1
414	273.98	174.14	1.2021	5.99358471881624	10.2721473024257	414	0.0471600855895158	0.0471600855895158	54.7922404718275	1
415	273.53	174.55	1.1924	5.94642463322672	10.3193073880152	415	-0.258651191068274	0.258651191068274	55.0508916628958	1
416	264.88	171.18	1.2456	6.205075824295	10.0606561969469	416	0.073414153855845	0.073414153855845	55.1243058167516	1
417	268.42	174.85	1.2305	6.13166167043915	10.1340703508028	417	0.0213922037725638	0.0213922037725638	55.1456980205242	1
418	265.45	176.08	1.2261	6.11026946666659	10.1554625545754	418	-0.508064839598394	0.508064839598394	55.6537628601226	1
419	271.42	193.26	1.3306	6.61833430626498	9.64739771497696	419	-0.0593147468239259	0.0593147468239259	55.7130776069465	1
420	273.07	192.22	1.3428	6.67764905308891	9.58808296815303	420	0.190098901706191	0.190098901706191	55.9031765086527	1
421	274.22	194.83	1.3037	6.48755015138271	9.77818186985922	421	-0.0262540682663275	0.0262540682663275	55.929430576919	1
422	278.04	194.7	1.3091	6.51380421964904	9.7519278015929	422	0.325258734632847	0.325258734632847	56.2546893115519	1
423	278.95	189.16	1.2422	6.1885454850162	10.0771865362257	423	-0.536263653662228	0.536263653662228	56.7909529652141	1
424	273.08	191.83	1.3525	6.72480913867842	9.54092288256351	424	0.0306297463107157	0.0306297463107157	56.8215827115248	1
425	272.96	192.43	1.3462	6.69417939236771	9.57155262887423	425	-0.0495910178363967	0.0495910178363967	56.8711737293612	1
426	267.75	192.41	1.3564	6.7437704102041	9.52196161103783	426	0.434164499293173	0.434164499293173	57.3053382286544	1
427	255.75	178.84	1.2671	6.30960591091093	9.95612611033101	427	0.166275765686745	0.166275765686745	57.4716139943411	1
428	261.01	182.88	1.2329	6.14333014522419	10.1224018760178	428	-0.334982463620374	0.334982463620374	57.8065964579615	1
429	277.84	184.98	1.3018	6.47831260884456	9.78741941239738	429	0.261568309764531	0.261568309764531	58.0681647677261	1
430	279.28	162.45	1.248	6.21674429908003	10.0489877221619	430	-0.232883309251321	0.232883309251321	58.3010480769774	1
431	277.73	157.6	1.2959	6.44962760833135	9.81610441291059	431	0.320396870139083	0.320396870139083	58.6214449471165	1
432	279.48	175.54	1.23	6.12923073819227	10.1365012830497	432	0.00972372898752916	0.00972372898752916	58.631168676104	1
433	261.99	172.26	1.228	6.11950700920474	10.1462250120372	433	-0.0145855934812946	0.0145855934812946	58.6457542695853	1
434	267	175.85	1.231	6.13409260268603	10.1316394185559	434	-0.455556703065737	0.455556703065737	59.101310972651	1
435	256.23	190.09	1.3247	6.58964930575177	9.67608271549017	435	0.228021444757557	0.228021444757557	59.3293324174086	1
436	264.88	187.96	1.2778	6.36162786099421	9.90410416024772	436	-0.0996682221221725	0.0996682221221725	59.4290006395307	1
437	272.71	166.64	1.2983	6.46129608311639	9.80443593812555	437	0.0422982210957503	0.0422982210957503	59.4712988606265	1
438	279.67	167.49	1.2896	6.41899786202063	9.8467341592213	438	0.216352969972522	0.216352969972522	59.687651830599	1
439	274.99	156.67	1.2451	6.20264489204811	10.0630871291938	439	-0.0617456790708104	0.0617456790708104	59.7493975096698	1
440	269.91	154.42	1.2578	6.26439057111892	10.001341450123	440	0.517302382136547	0.517302382136547	60.2666998918064	1
441	256.55	145.48	1.1514	5.74708818898238	10.5186438322596	441	-0.0948063576284088	0.0948063576284088	60.3615062494348	1
442	255.89	142.69	1.1709	5.84189454661078	10.4238374746312	442	-0.368043142177974	0.368043142177974	60.7295493916128	1
443	234.94	154.05	1.2466	6.20993768878876	10.0557943324532	443	-0.0116684747850364	0.0116684747850364	60.7412178663978	1
444	231.99	162.89	1.249	6.22160616357379	10.0441258576681	444	-0.209060173231872	0.209060173231872	60.9502780396297	1
445	236.8	160.21	1.292	6.43066633680567	9.83506568443627	445	0.0165303392787983	0.0165303392787983	60.9668083789085	1
446	253.5	162.76	1.2886	6.41413599752687	9.85159602371507	446	0.0525081365326567	0.0525081365326567	61.0193165154411	1
447	251.82	167.49	1.2778	6.36162786099421	9.90410416024772	447	-0.0145855934812928	0.0145855934812928	61.0339021089224	1
448	255.7	169.89	1.2808	6.37621345447551	9.88951856676643	448	0.225590512510674	0.225590512510674	61.2594926214331	1
449	261.81	162.95	1.2344	6.15062294196483	10.1151090792771	449	0.235314241498203	0.235314241498203	61.4948068629313	1
450	250.52	153.67	1.186	5.91530870046663	10.3504233207753	450	-0.225590512510674	0.225590512510674	61.720397375442	1
451	247.8	156.62	1.2324	6.1408992129773	10.1248328082646	451	-0.0928616118309034	0.0928616118309034	61.8132589872729	1
452	259.32	163.41	1.2515	6.23376082480821	10.0319711964337	452	0.206629240984993	0.206629240984993	62.0198882282579	1
453	259.81	166.67	1.209	6.02713158382321	10.2386004374187	453	-0.379711616963011	0.379711616963011	62.3995998452209	1
454	255.68	164.11	1.2871	6.40684320078622	9.85888882045571	454	0.341789073911645	0.341789073911645	62.7413889191325	1
455	258.29	165.65	1.2168	6.06505412687458	10.2006778943674	455	-0.510495771845275	0.510495771845275	63.2518846909778	1
456	241.33	188.85	1.3218	6.57554989871985	9.69018212252208	456	-0.0257678818169502	0.0257678818169502	63.2776525727948	1
457	238.01	193.3	1.3271	6.6013177805368	9.66441424070513	457	0.137590765173535	0.137590765173535	63.4152433379683	1
458	241.29	194.48	1.2988	6.46372701536327	9.80200500587867	458	0.308242208904671	0.308242208904671	63.723485546873	1
459	242.52	189.62	1.2354	6.1554848064586	10.1102472147833	459	-0.453125770818854	0.453125770818854	64.1766113176918	1
460	238.28	186.54	1.3286	6.60861057727745	9.65712144396449	460	0.128353222635385	0.128353222635385	64.3049645403272	1
461	232.34	190.51	1.3022	6.48025735464207	9.78547466659987	461	-0.00486186449376547	0.00486186449376547	64.309826404821	1
462	254.66	178.4	1.3032	6.48511921913583	9.78061280210611	462	0.00486186449376547	0.00486186449376547	64.3146882693147	1
463	264.39	179.11	1.3022	6.48025735464207	9.78547466659987	463	0.377280684716126	0.377280684716126	64.6919689540309	1
464	263.98	175.92	1.2246	6.10297666992594	10.162755351316	464	-0.11376762915409	0.11376762915409	64.8057365831849	1
465	269.43	182.88	1.248	6.21674429908003	10.0489877221619	465	-0.377766871165505	0.377766871165505	65.1835034543504	1
466	272.41	193.03	1.3257	6.59451117024553	9.6712208509964	466	-0.0403534752982431	0.0403534752982431	65.2238569296487	1
467	279.5	192.14	1.334	6.63486464554378	9.63086737569816	467	0.0262540682663275	0.0262540682663275	65.250110997915	1
468	272	191.41	1.3286	6.60861057727745	9.65712144396449	468	0.465280432053264	0.465280432053264	65.7153914299683	1
469	271.87	184.45	1.2329	6.14333014522419	10.1224018760178	469	0.0666075435645759	0.0666075435645759	65.7819989735329	1
470	269.44	174.93	1.2192	6.07672260165961	10.1890094195823	470	-0.111822883356584	0.111822883356584	65.8938218568894	1
471	253.91	187.62	1.2422	6.1885454850162	10.0771865362257	471	0.0666075435645741	0.0666075435645741	65.960429400454	1
472	245.63	189.38	1.2285	6.12193794145162	10.1437940797903	472	-0.18766796945931	0.18766796945931	66.1480973699133	1
473	256.26	184.31	1.2671	6.30960591091093	9.95612611033101	473	0.154121104452335	0.154121104452335	66.3022184743657	1
474	241.98	177.19	1.2354	6.1554848064586	10.1102472147833	474	-0.303866530860283	0.303866530860283	66.6060850052259	1
475	234.56	186.53	1.2979	6.45935133731888	9.80638068392306	475	-0.0875135608877624	0.0875135608877624	66.6935985661137	1
476	236.38	185.98	1.3159	6.54686489820664	9.7188671230353	476	0.0875135608877624	0.0875135608877624	66.7811121270015	1
477	235.03	187.62	1.2979	6.45935133731888	9.80638068392306	477	-0.140021697420417	0.140021697420417	66.9211338244219	1
478	237.49	188.94	1.3267	6.5993730347393	9.66635898650264	478	0.368043142177974	0.368043142177974	67.2891769665999	1
479	232.01	178.71	1.251	6.23132989256132	10.0344021286806	479	0.1424526296673	0.1424526296673	67.4316295962672	1
480	240.2	177.72	1.2217	6.08887726289402	10.1768547583479	480	-0.368043142177974	0.368043142177974	67.7996727384451	1
481	245.15	180.76	1.2974	6.456920405072	9.80881161616994	481	-0.00243093224688273	0.00243093224688273	67.802103670692	1
482	247.77	181.67	1.2979	6.45935133731888	9.80638068392306	482	0.206629240984993	0.206629240984993	68.008732911677	1
483	237.45	168.02	1.2554	6.25272209633389	10.0130099249081	483	-0.0306297463107175	0.0306297463107175	68.0393626579877	1
484	232.6	169.21	1.2617	6.2833518426446	9.98238017859733	484	0.075845086102726	0.075845086102726	68.1152077440905	1
485	234.8	172.68	1.2461	6.20750675654188	10.0582252647001	485	0.209060173231876	0.209060173231876	68.3242679173223	1
486	235.87	147.35	1.2031	5.99844658331	10.2672854379319	486	-0.0928616118309016	0.0928616118309016	68.4171295291532	1
487	232.96	146.79	1.2222	6.0913081951409	10.174423826101	487	0.166275765686745	0.166275765686745	68.58340529484	1
488	231.23	152.89	1.188	5.92503242945416	10.3406995917878	488	-0.0568838145770449	0.0568838145770449	68.640289109417	1
489	232.8	144.82	1.1997	5.9819162440312	10.2838157772107	489	0.158982968946102	0.158982968946102	68.7992720783631	1
490	230.92	132.96	1.167	5.8229332750851	10.4427987461568	490	0.00486186449376369	0.00486186449376369	68.8041339428569	1
491	242.21	153.05	1.166	5.81807141059134	10.4476606106506	491	-0.465280432053266	0.465280432053266	69.2694143749102	1
492	248.48	162.98	1.2617	6.2833518426446	9.98238017859733	492	0.339358141664766	0.339358141664766	69.6087725165749	1
493	259.16	151.45	1.1919	5.94399370097984	10.3217383202621	493	-0.0617456790708104	0.0617456790708104	69.6705181956457	1
494	264.36	146.25	1.2046	6.00573938005065	10.2599926411913	494	-0.0427844075451276	0.0427844075451276	69.7133026031909	1
495	275.58	138.57	1.2134	6.04852378759578	10.2172082336462	495	-0.0354916108044812	0.0354916108044812	69.7487942139953	1
496	267.87	150.78	1.2207	6.08401539840026	10.1817166228417	496	0.249413648530119	0.249413648530119	69.9982078625255	1
497	249.85	133.54	1.1694	5.83460174987014	10.4311302713718	497	-0.0573700010264204	0.0573700010264204	70.0555778635519	1
498	259.61	116.59	1.1812	5.89197175089656	10.3737602703454	498	0.318452124341576	0.318452124341576	70.3740299878935	1
499	265.71	118.51	1.1157	5.57351962655498	10.692212394687	499	0.00680661029127094	0.00680661029127094	70.3808365981847	1
500	266.78	118.43	1.1143	5.56671301626371	10.6990190049782	500	NA	NA	NA	1
501	248.73	31.193	1.019	5.10337733000795	11.162354691234	1	-0.00729279674064642	0.00729279674064642	0.00729279674064642	2
502	251.6	24.622	1.0205	5.1106701267486	11.1550618944933	2	0.0116684747850329	0.0116684747850329	0.0189612715256793	2
503	252.33	22.036	1.0181	5.09900165196356	11.1667303692784	3	-0.00680661029127094	0.00680661029127094	0.0257678818169502	2
504	250.76	25.538	1.0195	5.10580826225484	11.1599237589871	4	-0.0145855934812928	0.0145855934812928	0.0403534752982431	2
505	263.76	32.907	1.0225	5.12039385573613	11.1453381655058	5	0	0	0.0403534752982431	2
506	276.71	29.253	1.0225	5.12039385573613	11.1453381655058	6	0.0121546612344119	0.0121546612344119	0.052508136532655	2
507	278.58	32.121	1.02	5.10823919450172	11.1574928267402	7	-0.0427844075451276	0.0427844075451276	0.0952925440777825	2
508	279.54	61.759	1.0288	5.15102360204684	11.1147084191951	8	0.0286850005132102	0.0286850005132102	0.123977544590993	2
509	272.69	63.126	1.0229	5.12233860153363	11.1433934197083	9	0.0116684747850364	0.0116684747850364	0.135646019376029	2
510	275.54	62.536	1.0205	5.1106701267486	11.1550618944933	10	0.00729279674064642	0.00729279674064642	0.142938816116676	2
511	276.07	61.193	1.019	5.10337733000795	11.162354691234	11	-0.104530086615938	0.104530086615938	0.247468902732614	2
512	278.61	60.006	1.0405	5.20790741662389	11.057824604618	12	0.0972372898752916	0.0972372898752916	0.344706192607905	2
513	275.41	24.907	1.0205	5.1106701267486	11.1550618944933	13	-0.0072927967406482	0.0072927967406482	0.351998989348553	2
514	275.5	35.092	1.022	5.11796292348925	11.1477690977527	14	0.0121546612344101	0.0121546612344101	0.364153650582963	2
515	256.79	33.79	1.0195	5.10580826225484	11.1599237589871	15	0.00243093224688451	0.00243093224688451	0.366584582829848	2
516	256.56	36.086	1.019	5.10337733000795	11.162354691234	16	-0.00243093224688451	0.00243093224688451	0.369015515076732	2
517	274.67	26.27	1.0195	5.10580826225484	11.1599237589871	17	-0.00972372898752738	0.00972372898752738	0.37873924406426	2
518	275.01	10.805	1.0215	5.11553199124236	11.1502000299996	18	-0.00243093224688273	0.00243093224688273	0.381170176311143	2
519	276.06	17.062	1.022	5.11796292348925	11.1477690977527	19	-0.00437567804438821	0.00437567804438821	0.385545854355531	2
520	266.89	13.653	1.0229	5.12233860153363	11.1433934197083	20	-0.00243093224688273	0.00243093224688273	0.387976786602414	2
521	277.64	15.731	1.0234	5.12476953378052	11.1409624874614	21	0.00680661029127094	0.00680661029127094	0.394783396893684	2
522	276.11	15.473	1.022	5.11796292348925	11.1477690977527	22	0.00486186449376547	0.00486186449376547	0.39964526138745	2
523	265.12	23.957	1.021	5.11310105899548	11.1526309622465	23	0.00243093224688273	0.00243093224688273	0.402076193634333	2
524	266.19	25.123	1.0205	5.1106701267486	11.1550618944933	24	-0.0189612715256828	0.0189612715256828	0.421037465160016	2
525	267.31	25.282	1.0244	5.12963139827428	11.1361006229677	25	0.0140994070319174	0.0140994070319174	0.435136872191933	2
526	263.24	35.275	1.0215	5.11553199124236	11.1502000299996	26	0.00486186449376547	0.00486186449376547	0.439998736685698	2
527	267.53	39.595	1.0205	5.1106701267486	11.1550618944933	27	-0.00486186449376547	0.00486186449376547	0.444860601179464	2
528	263.56	56.65	1.0215	5.11553199124236	11.1502000299996	28	-0.0116684747850364	0.0116684747850364	0.4565290759645	2
529	268.24	52.141	1.0239	5.1272004660274	11.1385315552145	29	-0.149745426407947	0.149745426407947	0.606274502372447	2
530	255.86	53.011	1.0547	5.27694589243535	10.9887861288066	30	0.0238231360194465	0.0238231360194465	0.630097638391893	2
531	253.94	61.831	1.0498	5.2531227564159	11.012609264826	31	0.128353222635383	0.128353222635383	0.758450861027276	2
532	246.18	65.763	1.0234	5.12476953378052	11.1409624874614	32	-0.130784154882265	0.130784154882265	0.889235015909541	2
533	251.19	78.926	1.0503	5.25555368866278	11.0101783325792	33	-0.054452882330164	0.054452882330164	0.943687898239705	2
534	253	72.41	1.0615	5.31000657099295	10.955725450249	34	-0.163844833439864	0.163844833439864	1.10753273167957	2
535	265.72	76.539	1.0952	5.47385140443281	10.7918806168091	35	0.0403534752982466	0.0403534752982466	1.14788620697782	2
536	270.11	74.614	1.0869	5.43349792913456	10.8322340921074	36	0.0855688150902552	0.0855688150902552	1.23345502206807	2
537	264.91	77.859	1.0693	5.34792911404431	10.9178029071976	37	0.0427844075451276	0.0427844075451276	1.2762394296132	2
538	273.04	76.544	1.0605	5.30514470649918	10.9605873147428	38	-0.125922290388502	0.125922290388502	1.4021617200017	2
539	269.81	83.807	1.0864	5.43106699688768	10.8346650243543	39	-0.00486186449376191	0.00486186449376191	1.40702358449546	2
540	275.72	88.465	1.0874	5.43592886138145	10.8298031598605	40	-0.00972372898753093	0.00972372898753093	1.41674731348299	2
541	271.52	87.132	1.0894	5.44565259036897	10.820079430873	41	-0.132728900679773	0.132728900679773	1.54947621416277	2
542	264.21	95.261	1.1167	5.57838149104875	10.6873505301932	42	-0.0165303392787983	0.0165303392787983	1.56600655344156	2
543	259.7	94.683	1.1201	5.59491183032755	10.6708201909144	43	-0.0593147468239277	0.0593147468239277	1.62532130026549	2
544	249.5	93.921	1.1323	5.65422657715147	10.6115054440905	44	0.075845086102726	0.075845086102726	1.70116638636822	2
545	231.11	98.003	1.1167	5.57838149104875	10.6873505301932	45	0.028685000513212	0.028685000513212	1.72985138688143	2
546	237.08	102.04	1.1108	5.54969649053554	10.7160355307064	46	-0.0189612715256811	0.0189612715256811	1.74881265840711	2
547	231.15	106.05	1.1147	5.56865776206122	10.6970742591807	47	0.0495910178363985	0.0495910178363985	1.79840367624351	2
548	239.41	101.91	1.1045	5.51906674422482	10.7466652770171	48	0.00243093224688096	0.00243093224688096	1.80083460849039	2
549	257.45	95.992	1.104	5.51663581197794	10.749096209264	49	0.0948063576284088	0.0948063576284088	1.8956409661188	2
550	267.51	100.45	1.0845	5.42182945434953	10.8439025668924	50	-0.156552036699219	0.156552036699219	2.05219300281802	2
551	260.41	93.201	1.1167	5.57838149104875	10.6873505301932	51	0.261082123315157	0.261082123315157	2.31327512613318	2
552	248.01	99.301	1.063	5.31729936773359	10.9484326535083	52	-0.0996682221221725	0.0996682221221725	2.41294334825535	2
553	247.79	100.86	1.0835	5.41696758985576	10.8487644313862	53	-0.258651191068274	0.258651191068274	2.67159453932362	2
554	263.32	109.14	1.1367	5.67561878092404	10.5901132403179	54	-0.0568838145770449	0.0568838145770449	2.72847835390067	2
555	259.74	108.21	1.1484	5.73250259550108	10.5332294257409	55	-0.0170165257281756	0.0170165257281756	2.74549487962884	2
556	258.71	113.61	1.1519	5.74951912122926	10.5162129000127	56	0.0452153397920103	0.0452153397920103	2.79071021942085	2
557	256.5	109.29	1.1426	5.70430378143725	10.5614282398047	57	-0.263513055562038	0.263513055562038	3.05422327498289	2
558	259.39	131.99	1.1968	5.96781683699929	10.2979151842427	58	-0.0568838145770449	0.0568838145770449	3.11110708955994	2
559	261.14	131.29	1.2085	6.02470065157633	10.2410313696656	59	0.363181277684212	0.363181277684212	3.47428836724415	2
560	255.71	131.26	1.1338	5.66151937389212	10.6042126473498	60	-0.0354916108044812	0.0354916108044812	3.50977997804863	2
561	256.16	149.01	1.1411	5.6970109846966	10.5687210365453	61	-0.579534247656733	0.579534247656733	4.08931422570536	2
562	254.75	160.64	1.2603	6.27654523235333	9.9891867888886	62	-0.206143054535616	0.206143054535616	4.29545728024098	2
563	251.04	179.56	1.3027	6.48268828688895	9.78304373435299	63	0.261082123315154	0.261082123315154	4.55653940355613	2
564	251	186.37	1.249	6.22160616357379	10.0441258576681	64	-0.251844580777	0.251844580777	4.80838398433313	2
565	237.55	193.8	1.3008	6.4734507443508	9.79228127689114	65	-0.0831378828433742	0.0831378828433742	4.89152186717651	2
566	258.23	193.09	1.3179	6.55658862719417	9.70914339404777	66	0.375335938918621	0.375335938918621	5.26685780609513	2
567	269.83	187.22	1.2407	6.18125268827555	10.0844793329664	67	-0.0952925440777843	0.0952925440777843	5.36215035017291	2
568	268.34	188.02	1.2603	6.27654523235333	9.9891867888886	68	0.342275260361022	0.342275260361022	5.70442561053394	2
569	274.55	174.12	1.1899	5.93426997199231	10.3314620492496	69	-0.358805599639823	0.358805599639823	6.06323121017376	2
570	269.21	166.91	1.2637	6.29307557163213	9.9726564496098	70	0.0568838145770449	0.0568838145770449	6.1201150247508	2
571	275.17	164.48	1.252	6.23619175705509	10.0295402641868	71	0.240176105991969	0.240176105991969	6.36029113074277	2
572	276.97	143.12	1.2026	5.99601565106312	10.2697163701788	72	0.244551784036355	0.244551784036355	6.60484291477913	2
573	275.27	145.32	1.1523	5.75146386702677	10.5142681542152	73	-0.0311159327600929	0.0311159327600929	6.63595884753922	2
574	275.45	144.82	1.1587	5.78257979978686	10.4831522214551	74	-0.320396870139083	0.320396870139083	6.9563557176783	2
575	270.72	145.19	1.2246	6.10297666992594	10.162755351316	75	0.287336191581485	0.287336191581485	7.24369190925979	2
576	254.17	133.21	1.1655	5.81564047834446	10.4500915428975	76	-0.0121546612344119	0.0121546612344119	7.2558465704942	2
577	252.85	130.45	1.168	5.82779513957887	10.4379368816631	77	0.106961018862819	0.106961018862819	7.36280758935702	2
578	243.21	123.39	1.146	5.72083412071605	10.5448979005259	78	-0.17113763018051	0.17113763018051	7.53394521953753	2
579	248.37	133.5	1.1812	5.89197175089656	10.3737602703454	79	-0.251358394327628	0.251358394327628	7.78530361386516	2
580	271.43	143.97	1.2329	6.14333014522419	10.1224018760178	80	0.047646272038893	0.047646272038893	7.83294988590405	2
581	277.11	140.84	1.2231	6.09568387318529	10.1700481480566	81	0.315535005645319	0.315535005645319	8.14848489154937	2
582	276.33	135.25	1.1582	5.78014886753997	10.485583153702	82	0.413258481969985	0.413258481969985	8.56174337351935	2
583	271.92	114.85	1.0732	5.36689038556999	10.8988416356719	83	-0.244551784036355	0.244551784036355	8.80629515755571	2
584	270.96	124.53	1.1235	5.61144216960635	10.6542898516356	84	-0.493965432566476	0.493965432566476	9.30026059012219	2
585	263.64	134.43	1.2251	6.10540760217282	10.1603244190691	85	0.353943735146057	0.353943735146057	9.65420432526824	2
586	263.64	127.78	1.1523	5.75146386702677	10.5142681542152	86	0.0685522893620796	0.0685522893620796	9.72275661463032	2
587	254.89	130.94	1.1382	5.68291157766468	10.5828204435773	87	-0.13029796843289	0.13029796843289	9.85305458306321	2
588	245.36	130.54	1.165	5.81320954609757	10.4525224751444	88	-0.047646272038893	0.047646272038893	9.90070085510211	2
589	249.13	123.15	1.1748	5.86085581813647	10.4048762031055	89	0.0306297463107175	0.0306297463107175	9.93133060141282	2
590	243.3	129.47	1.1685	5.83022607182575	10.4355059494162	90	0.0952925440777843	0.0952925440777843	10.0266231454906	2
591	253.75	128.77	1.1489	5.73493352774797	10.530798493494	91	-0.147314494161066	0.147314494161066	10.1739376396517	2
592	258.33	127.06	1.1792	5.88224802190903	10.3834839993329	92	-0.075845086102726	0.075845086102726	10.2497827257544	2
593	257.12	135.86	1.1948	5.95809310801176	10.3076389132302	93	0.268374920055804	0.268374920055804	10.5181576458102	2
594	255.36	130.91	1.1396	5.68971818795595	10.576013833286	94	-0.144883561914185	0.144883561914185	10.6630412077244	2
595	250.08	134.03	1.1694	5.83460174987014	10.4311302713718	95	0.0495910178363985	0.0495910178363985	10.7126322255608	2
596	245.09	132.79	1.1592	5.78501073203374	10.4807212892082	96	-0.242120851789473	0.242120851789473	10.9547530773503	2
597	251.5	150.59	1.209	6.02713158382321	10.2386004374187	97	-0.280043394840838	0.280043394840838	11.2347964721911	2
598	237.16	157.43	1.2666	6.30717497866405	9.95855704257789	98	0.028685000513212	0.028685000513212	11.2634814727043	2
599	242.58	171.05	1.2607	6.27848997815084	9.9872420430911	99	0.0685522893620796	0.0685522893620796	11.3320337620664	2
600	251.36	182.46	1.2466	6.20993768878876	10.0557943324532	100	-0.341789073911647	0.341789073911647	11.673822835978	2
601	251.14	172.63	1.3169	6.55172676270041	9.71400525854153	101	0.740461962400337	0.740461962400337	12.4142847983784	2
602	253.03	155.92	1.1646	5.81126480030007	10.4544672209419	102	-0.571755264466708	0.571755264466708	12.9860400628451	2
603	250.15	165.88	1.2822	6.38302006476678	9.88271195647516	103	-0.00243093224688273	0.00243093224688273	12.988470995092	2
604	251.78	164.09	1.2827	6.38545099701366	9.88028102422828	104	0.365612209931093	0.365612209931093	13.3540832050231	2
605	262.5	172.3	1.2075	6.01983878708257	10.2458932341594	105	-0.32768966687973	0.32768966687973	13.6817728719028	2
606	257.07	169.98	1.2749	6.3475284539623	9.91820356727964	106	0.199336444244347	0.199336444244347	13.8811093161471	2
607	264.62	169.71	1.2339	6.14819200971795	10.117540011524	107	-0.00923754253815368	0.00923754253815368	13.8903468586853	2
608	264.93	169.52	1.2358	6.1574295522561	10.1083024689858	108	0.0899444931346434	0.0899444931346434	13.9802913518199	2
609	263.14	173.22	1.2173	6.06748505912146	10.1982469621205	109	0.00243093224688096	0.00243093224688096	13.9827222840668	2
610	248.82	155.99	1.2168	6.06505412687458	10.2006778943674	110	0.158982968946102	0.158982968946102	14.1417052530129	2
611	263.28	157.7	1.1841	5.90607115792848	10.3596608633135	111	0.311159327600929	0.311159327600929	14.4528645806138	2
612	262.8	151.95	1.1201	5.59491183032755	10.6708201909144	112	-0.619887722954978	0.619887722954978	15.0727523035688	2
613	260.99	160.15	1.2476	6.21479955328252	10.0509324679594	113	-0.0379225430513621	0.0379225430513621	15.1106748466202	2
614	273.52	168.85	1.2554	6.25272209633389	10.0130099249081	114	-0.0471600855895158	0.0471600855895158	15.1578349322097	2
615	270.35	169.31	1.2651	6.2998821819234	9.96584983931854	115	-0.0189612715256811	0.0189612715256811	15.1767962037354	2
616	268.72	165.07	1.269	6.31884345344908	9.94688856779285	116	0.780815437698582	0.780815437698582	15.957611641434	2
617	264.07	153.12	1.1084	5.5380280157505	10.7277040054914	117	-0.588771790194883	0.588771790194883	16.5463834316288	2
618	267.13	173.73	1.2295	6.12679980594539	10.1389322152966	118	-0.102099154369057	0.102099154369057	16.6484825859979	2
619	253.89	188.16	1.2505	6.22889896031444	10.0368330609275	119	-0.35345754869668	0.35345754869668	17.0019401346946	2
620	255.83	190.06	1.3232	6.58235650901112	9.68337551223082	120	0.0233369495700693	0.0233369495700693	17.0252770842647	2
621	256.61	193.63	1.3184	6.55901955944105	9.70671246180089	121	-0.0354916108044829	0.0354916108044829	17.0607686950691	2
622	253.42	193.13	1.3257	6.59451117024553	9.6712208509964	122	0.0593147468239295	0.0593147468239295	17.1200834418931	2
623	263.53	192.37	1.3135	6.53519642342161	9.73053559782033	123	-0.306297463107166	0.306297463107166	17.4263809050002	2
624	260.26	194.06	1.3765	6.84149388652877	9.42423813471317	124	0.477435093287676	0.477435093287676	17.9038159982879	2
625	239.17	190.75	1.2783	6.3640587932411	9.90167322800084	125	-0.0617456790708086	0.0617456790708086	17.9655616773587	2
626	235.8	189.05	1.291	6.4258044723119	9.83992754893003	126	0.0116684747850346	0.0116684747850346	17.9772301521437	2
627	233.64	187.96	1.2886	6.41413599752687	9.85159602371507	127	0.0525081365326567	0.0525081365326567	18.0297382886764	2
628	245.43	168.39	1.2778	6.36162786099421	9.90410416024772	128	0.111336696907207	0.111336696907207	18.1410749855836	2
629	237.62	168.93	1.2549	6.25029116408701	10.0154408571549	129	0.144883561914185	0.144883561914185	18.2859585474978	2
630	235.08	166.86	1.2251	6.10540760217282	10.1603244190691	130	-0.163844833439864	0.163844833439864	18.4498033809377	2
631	239.8	168.31	1.2588	6.26925243561269	9.99647958562925	131	-0.0641766113176931	0.0641766113176931	18.5139799922554	2
632	239.16	169.86	1.272	6.33342904693038	9.93230297431156	132	0.235314241498203	0.235314241498203	18.7492942337536	2
633	240.49	173.59	1.2236	6.09811480543218	10.1676172158098	133	-0.154607290901712	0.154607290901712	18.9039015246553	2
634	243.75	172.83	1.2554	6.25272209633389	10.0130099249081	134	-0.346650938405411	0.346650938405411	19.2505524630607	2
635	245.79	177.39	1.3267	6.5993730347393	9.66635898650264	135	0.0879997473371361	0.0879997473371361	19.3385522103978	2
636	246.31	179.84	1.3086	6.51137328740216	9.75435873383978	136	-0.0140994070319174	0.0140994070319174	19.3526516174297	2
637	248.97	175.53	1.3115	6.52547269443408	9.74025932680786	137	0.206629240984995	0.206629240984995	19.5592808584147	2
638	246.41	169.17	1.269	6.31884345344908	9.94688856779285	138	-0.171137630180514	0.171137630180514	19.7304184885952	2
639	255.99	171.73	1.3042	6.4899810836296	9.77575093761234	139	0.104530086615938	0.104530086615938	19.8349485752112	2
640	251.09	164.53	1.2827	6.38545099701366	9.88028102422828	140	0.177944240471781	0.177944240471781	20.012892815683	2
641	263.86	160.62	1.2461	6.20750675654188	10.0582252647001	141	-0.116198561400971	0.116198561400971	20.1290913770839	2
642	269.98	167.06	1.27	6.32370531794285	9.94202670329909	142	0.420065092261254	0.420065092261254	20.5491564693452	2
643	271.18	174.36	1.1836	5.90364022568159	10.3620917955603	143	-0.374849752469244	0.374849752469244	20.9240062218144	2
644	262.25	182.87	1.2607	6.27848997815084	9.9872420430911	144	-0.399159074938067	0.399159074938067	21.3231652967525	2
645	249.65	193.52	1.3428	6.67764905308891	9.58808296815303	145	0.346650938405411	0.346650938405411	21.6698162351579	2
646	258.98	175.91	1.2715	6.3309981146835	9.93473390655844	146	-0.073414153855845	0.073414153855845	21.7432303890138	2
647	263.24	185.24	1.2866	6.40441226853934	9.8613197527026	147	0.111336696907207	0.111336696907207	21.854567085921	2
648	269.36	188.1	1.2637	6.29307557163213	9.9726564496098	148	-0.180375172718662	0.180375172718662	22.0349422586396	2
649	265.03	189.01	1.3008	6.4734507443508	9.79228127689114	149	0.216352969972521	0.216352969972521	22.2512952286121	2
650	279.44	190.07	1.2563	6.25709777437828	10.0086342468637	150	0.0471600855895158	0.0471600855895158	22.2984553142017	2
651	268.34	178.22	1.2466	6.20993768878876	10.0557943324532	151	-0.251358394327626	0.251358394327626	22.5498137085293	2
652	276.83	185.34	1.2983	6.46129608311639	9.80443593812555	152	-0.0500772042857758	0.0500772042857758	22.5998909128151	2
653	279.32	193.9	1.3086	6.51137328740216	9.75435873383978	153	0.43465068574255	0.43465068574255	23.0345415985576	2
654	270.08	183.59	1.2192	6.07672260165961	10.1890094195823	154	-0.363181277684211	0.363181277684211	23.3977228762418	2
655	276.73	186.16	1.2939	6.43990387934382	9.82582814189812	155	0.363181277684211	0.363181277684211	23.760904153926	2
656	279.61	187.57	1.2192	6.07672260165961	10.1890094195823	156	-0.121060425894736	0.121060425894736	23.8819645798208	2
657	279.42	178.61	1.2441	6.19778302755435	10.0679489936876	157	-0.0690384758114568	0.0690384758114568	23.9510030556322	2
658	269.45	181.46	1.2583	6.2668215033658	9.99891051787613	158	0.0452153397920085	0.0452153397920085	23.9962183954242	2
659	279.44	175.15	1.249	6.22160616357379	10.0441258576681	159	0.0972372898752916	0.0972372898752916	24.0934556852995	2
660	271.33	183.12	1.229	6.1243688736985	10.1413631475434	160	-0.206629240984991	0.206629240984991	24.3000849262845	2
661	264.63	181.38	1.2715	6.3309981146835	9.93473390655844	161	0.00972372898752738	0.00972372898752738	24.309808655272	2
662	256.27	181.35	1.2695	6.32127438569597	9.94445763554597	162	0.0875135608877624	0.0875135608877624	24.3973222161598	2
663	255.97	183.94	1.2515	6.23376082480821	10.0319711964337	163	-0.329634412677235	0.329634412677235	24.726956628837	2
664	242.4	185.13	1.3193	6.56339523748544	9.7023367837565	164	-0.0996682221221725	0.0996682221221725	24.8266248509592	2
665	239.07	186.74	1.3398	6.66306345960761	9.60266856163432	165	0.282474327087719	0.282474327087719	25.1090991780469	2
666	243.74	182.46	1.2817	6.3805891325199	9.88514288872204	166	-0.104530086615938	0.104530086615938	25.2136292646629	2
667	245.32	194.54	1.3032	6.48511921913583	9.78061280210611	167	-0.0879997473371379	0.0879997473371379	25.301629012	2
668	236.37	183.98	1.3213	6.57311896647297	9.69261305476897	168	0.0544528823301622	0.0544528823301622	25.3560818943302	2
669	242.93	181.88	1.3101	6.51866608414281	9.74706593709913	169	0.190098901706193	0.190098901706193	25.5461807960364	2
670	265.15	180.39	1.271	6.32856718243661	9.93716483880532	170	-0.0904306795840206	0.0904306795840206	25.6366114756204	2
671	266.39	181.89	1.2896	6.41899786202063	9.8467341592213	171	0.202253562940605	0.202253562940605	25.838865038561	2
672	277.97	177.12	1.248	6.21674429908003	10.0489877221619	172	-0.00729279674064642	0.00729279674064642	25.8461578353016	2
673	277.19	177.52	1.2495	6.22403709582068	10.0416949254213	173	0.0306297463107157	0.0306297463107157	25.8767875816124	2
674	274.01	169.16	1.2432	6.19340734950996	10.072324671732	174	-0.192043647503699	0.192043647503699	26.068831229116	2
675	279.1	155.79	1.2827	6.38545099701366	9.88028102422828	175	0.669478740791376	0.669478740791376	26.7383099699074	2
676	263.48	150.25	1.145	5.71597225622228	10.5497597650197	176	0.220728648016909	0.220728648016909	26.9590386179243	2
677	275.77	125.06	1.0996	5.49524360820537	10.7704884130366	177	0.104530086615938	0.104530086615938	27.0635687045403	2
678	271.9	113.23	1.0781	5.39071352158944	10.8750184996525	178	-0.0525081365326567	0.0525081365326567	27.1160768410729	2
679	269.62	115.58	1.0889	5.44322165812209	10.8225103631198	179	-0.151690172205454	0.151690172205454	27.2677670132784	2
680	274.94	101.77	1.1201	5.59491183032755	10.6708201909144	180	0.0354916108044812	0.0354916108044812	27.3032586240829	2
681	279.74	97.866	1.1128	5.55942021952307	10.7063118017189	181	0.054452882330164	0.054452882330164	27.357711506413	2
682	275.78	99.247	1.1016	5.5049673371929	10.760764684049	182	0.168706697933629	0.168706697933629	27.5264182043467	2
683	267.94	101.32	1.0669	5.33626063925927	10.9294713819827	183	-0.0831378828433742	0.0831378828433742	27.60955608719	2
684	266.8	91.112	1.084	5.41939852210265	10.8463334991393	184	-0.073414153855845	0.073414153855845	27.6829702410459	2
685	272.02	98.965	1.0991	5.49281267595849	10.7729193452834	185	0.0403534752982448	0.0403534752982448	27.7233237163441	2
686	274.36	96.199	1.0908	5.45245920066025	10.8132728205817	186	0.265943987808921	0.265943987808921	27.989267704153	2
687	260.86	78.842	1.0361	5.18651521285133	11.0792168083906	187	-0.0379225430513639	0.0379225430513639	28.0271902472044	2
688	257.33	73.431	1.0439	5.22443775590269	11.0412942653392	188	-0.175999494674276	0.175999494674276	28.2031897418787	2
689	245.46	78.688	1.0801	5.40043725057697	10.865294770665	189	0.0996682221221725	0.0996682221221725	28.3028579640009	2
690	236.05	80.55	1.0596	5.30076902845479	10.9649629927871	190	-0.0850826286408779	0.0850826286408779	28.3879405926417	2
691	231.51	79.833	1.0771	5.38585165709567	10.8798803641463	191	-0.218783902219405	0.218783902219405	28.6067244948611	2
692	234.67	104.82	1.1221	5.60463555931508	10.6610964619269	192	0.0311159327600929	0.0311159327600929	28.6378404276212	2
693	233.18	97.854	1.1157	5.57351962655498	10.692212394687	193	0.204198308738111	0.204198308738111	28.8420387363593	2
694	236.45	85.666	1.0737	5.36932131781687	10.8964107034251	194	-0.0831378828433742	0.0831378828433742	28.9251766192027	2
695	238.57	96.312	1.0908	5.45245920066025	10.8132728205817	195	-0.0593147468239259	0.0593147468239259	28.9844913660266	2
696	236.79	101.29	1.103	5.51177394748417	10.7539580737578	196	0.303866530860283	0.303866530860283	29.2883578968869	2
697	260.41	65.196	1.0405	5.20790741662389	11.057824604618	197	0.025767881816952	0.025767881816952	29.3141257787039	2
698	263.52	57.553	1.0352	5.18213953480694	11.083592486435	198	-0.201767376491228	0.201767376491228	29.5158931551951	2
699	265.62	49.283	1.0767	5.38390691129817	10.8818251099438	199	0.289767123828366	0.289767123828366	29.8056602790235	2
700	270.25	44.447	1.0171	5.0941397874698	11.1715922337721	200	-0.0281988140638347	0.0281988140638347	29.8338590930873	2
701	269.89	50.776	1.0229	5.12233860153363	11.1433934197083	201	0.0189612715256828	0.0189612715256828	29.852820364613	2
702	275.49	51.249	1.019	5.10337733000795	11.162354691234	202	-0.00729279674064642	0.00729279674064642	29.8601131613536	2
703	268.29	41.556	1.0205	5.1106701267486	11.1550618944933	203	-0.00243093224688273	0.00243093224688273	29.8625440936005	2
704	277.14	41.175	1.021	5.11310105899548	11.1526309622465	204	-0.00923754253815368	0.00923754253815368	29.8717816361387	2
705	275.22	41.636	1.0229	5.12233860153363	11.1433934197083	205	-0.097723476324667	0.097723476324667	29.9695051124633	2
706	279.74	65.928	1.043	5.2200620778583	11.0456699433836	206	-0.334496277170999	0.334496277170999	30.3040013896343	2
707	278.34	86.656	1.1118	5.5545583550293	10.7111736662126	207	-0.0525081365326585	0.0525081365326585	30.356509526167	2
708	241.67	101.62	1.1226	5.60706649156196	10.65866552968	208	-0.0165303392787983	0.0165303392787983	30.3730398654458	2
709	242.93	101.05	1.126	5.62359683084076	10.6421351904012	209	0.225590512510674	0.225590512510674	30.5986303779565	2
710	250.84	100.41	1.0796	5.39800631833008	10.8677257029119	210	-0.196905511997464	0.196905511997464	30.7955358899539	2
711	252.12	100.55	1.1201	5.59491183032755	10.6708201909144	211	0.111336696907209	0.111336696907209	30.9068725868611	2
712	259.6	85.914	1.0972	5.48357513342034	10.7821568878216	212	-0.149259239958571	0.149259239958571	31.0561318268197	2
713	266.48	95.817	1.1279	5.63283437337891	10.632897647863	213	0.39867288848869	0.39867288848869	31.4548047153084	2
714	265.49	102.13	1.0459	5.23416148489022	11.0315705363517	214	-0.228021444757555	0.228021444757555	31.682826160066	2
715	277.07	86.855	1.0928	5.46218292964778	10.8035490915942	215	0.0189612715256811	0.0189612715256811	31.7017874315916	2
716	275.68	92.292	1.0889	5.44322165812209	10.8225103631198	216	-0.0972372898752898	0.0972372898752898	31.7990247214669	2
717	269.96	101	1.1089	5.54045894799738	10.7252730732446	217	-0.102099154369055	0.102099154369055	31.901123875836	2
718	274.17	106.94	1.1299	5.64255810236644	10.6231739188755	218	0.230452377004438	0.230452377004438	32.1315762528404	2
719	272.53	108.95	1.0825	5.412105725362	10.8536262958799	219	-0.177944240471781	0.177944240471781	32.3095204933122	2
720	276.8	102.9	1.1191	5.59004996583378	10.6756820554082	220	-0.047646272038893	0.047646272038893	32.3571667653511	2
721	278.27	109.27	1.1289	5.63769623787267	10.6280357833693	221	0.0568838145770449	0.0568838145770449	32.4140505799281	2
722	267.71	108.11	1.1172	5.58081242329563	10.6849195979463	222	0.0165303392788001	0.0165303392788001	32.4305809192069	2
723	267.61	107.75	1.1138	5.56428208401683	10.7014499372251	223	-0.137590765173536	0.137590765173536	32.5681716843805	2
724	265.59	115.61	1.1421	5.70187284919037	10.5638591720516	224	0.282474327087719	0.282474327087719	32.8506460114682	2
725	264.65	70.386	1.084	5.41939852210265	10.8463334991393	225	0.161413901192983	0.161413901192983	33.0120599126612	2
726	263.38	68.168	1.0508	5.25798462090966	11.0077474003323	226	0.0379225430513621	0.0379225430513621	33.0499824557125	2
727	262.77	62.093	1.043	5.2200620778583	11.0456699433836	227	0.0335468650069757	0.0335468650069757	33.0835293207195	2
728	265.46	61.891	1.0361	5.18651521285133	11.0792168083906	228	0.0617456790708086	0.0617456790708086	33.1452749997903	2
729	268.98	35.284	1.0234	5.12476953378052	11.1409624874614	229	0.023336949570071	0.023336949570071	33.1686119493604	2
730	266.14	40.073	1.0186	5.10143258421045	11.1642994370315	230	-0.0092375425381519	0.0092375425381519	33.1778494918985	2
731	260.16	38.579	1.0205	5.1106701267486	11.1550618944933	231	0	0	33.1778494918985	2
732	252.03	34.245	1.0205	5.1106701267486	11.1550618944933	232	0.00243093224688096	0.00243093224688096	33.1802804241454	2
733	253.17	34.329	1.02	5.10823919450172	11.1574928267402	233	-0.0189612715256828	0.0189612715256828	33.1992416956711	2
734	258.89	26.728	1.0239	5.1272004660274	11.1385315552145	234	0.00243093224688273	0.00243093224688273	33.201672627918	2
735	278.97	11.603	1.0234	5.12476953378052	11.1409624874614	235	0.00680661029127094	0.00680661029127094	33.2084792382093	2
736	269.48	14.488	1.022	5.11796292348925	11.1477690977527	236	0.00486186449376547	0.00486186449376547	33.213341102703	2
737	276	25.457	1.021	5.11310105899548	11.1526309622465	237	-0.0189612715256811	0.0189612715256811	33.2323023742287	2
738	270.66	19.258	1.0249	5.13206233052116	11.1336696907208	238	0.0116684747850329	0.0116684747850329	33.2439708490137	2
739	257.64	24.431	1.0225	5.12039385573613	11.1453381655058	239	0.00972372898753093	0.00972372898753093	33.2536945780013	2
740	247.63	22.283	1.0205	5.1106701267486	11.1550618944933	240	0	0	33.2536945780013	2
741	230.73	12.979	1.0205	5.1106701267486	11.1550618944933	241	-0.00243093224688273	0.00243093224688273	33.2561255102482	2
742	241.37	26.408	1.021	5.11310105899548	11.1526309622465	242	0.00972372898752916	0.00972372898752916	33.2658492392357	2
743	242.18	32.318	1.019	5.10337733000795	11.162354691234	243	-0.125922290388502	0.125922290388502	33.3917715296242	2
744	252.49	44.501	1.0449	5.22929962039645	11.0364324008455	244	0.0403534752982466	0.0403534752982466	33.4321250049224	2
745	250.36	56.667	1.0366	5.18894614509821	11.0767858761437	245	-0.0831378828433742	0.0831378828433742	33.5152628877658	2
746	267.35	69	1.0537	5.27208402794158	10.9936479933004	246	0.1589829689461	0.1589829689461	33.6742458567119	2
747	270.84	64.483	1.021	5.11310105899548	11.1526309622465	247	-0.0072927967406482	0.0072927967406482	33.6815386534526	2
748	275.79	66.979	1.0225	5.12039385573613	11.1453381655058	248	-0.0306297463107157	0.0306297463107157	33.7121683997633	2
749	278.17	72.151	1.0288	5.15102360204684	11.1147084191951	249	-0.00243093224688273	0.00243093224688273	33.7145993320102	2
750	277.57	74.362	1.0293	5.15345453429373	11.1122774869482	250	-0.0165303392788001	0.0165303392788001	33.731129671289	2
751	276.13	73.379	1.0327	5.16998487357253	11.0957471476694	251	-0.0238231360194447	0.0238231360194447	33.7549528073084	2
752	275.08	68.465	1.0376	5.19380800959197	11.07192401165	252	-0.0904306795840206	0.0904306795840206	33.8453834868924	2
753	271.02	69.43	1.0562	5.28423868917599	10.9814933320659	253	-0.0495910178363985	0.0495910178363985	33.8949745047288	2
754	271.56	71.248	1.0664	5.33382970701239	10.9319023142295	254	-0.0879997473371379	0.0879997473371379	33.982974252066	2
755	268.67	80.316	1.0845	5.42182945434953	10.8439025668924	255	0.204198308738111	0.204198308738111	34.1871725608041	2
756	273.56	75.459	1.0425	5.21763114561142	11.0481008756305	256	-0.550849247143521	0.550849247143521	34.7380218079476	2
757	279.51	117.85	1.1558	5.76848039275494	10.497251628487	257	-0.263513055562038	0.263513055562038	35.0015348635096	2
758	279.95	126.03	1.21	6.03199344831698	10.233738572925	258	0.240176105991967	0.240176105991967	35.2417109695016	2
759	274.26	131.77	1.1606	5.79181734232501	10.4739146789169	259	0.0661213571151986	0.0661213571151986	35.3078323266168	2
760	273.73	130.4	1.147	5.72569598520981	10.5400360360321	260	0.0121546612344101	0.0121546612344101	35.3199869878512	2
761	277.39	130.53	1.1445	5.7135413239754	10.5521906972665	261	-0.225590512510674	0.225590512510674	35.5455775003619	2
762	264.19	148.06	1.1909	5.93913183648608	10.3266001847559	262	0.412772295520609	0.412772295520609	35.9583497958825	2
763	263.91	153.49	1.106	5.52635954096547	10.7393724802765	263	-0.854229591554427	0.854229591554427	36.8125793874369	2
764	278.97	154.3	1.2817	6.3805891325199	9.88514288872204	264	0.59071653599239	0.59071653599239	37.4032959234293	2
765	273.75	148.26	1.1602	5.7898725965275	10.4758594247144	265	-0.462849499806383	0.462849499806383	37.8661454232357	2
766	273.73	152.65	1.2554	6.25272209633389	10.0130099249081	266	0.641279926727542	0.641279926727542	38.5074253499632	2
767	262.15	153.51	1.1235	5.61144216960635	10.6542898516356	267	-0.695732809057706	0.695732809057706	39.2031581590209	2
768	266.49	141.92	1.2666	6.30717497866405	9.95855704257789	268	0.111336696907209	0.111336696907209	39.3144948559281	2
769	263.72	142.27	1.2437	6.19583828175684	10.0698937394851	269	0.0549390687795395	0.0549390687795395	39.3694339247077	2
770	263.57	138.51	1.2324	6.1408992129773	10.1248328082646	270	0.201767376491226	0.201767376491226	39.5712013011989	2
771	268.47	127.11	1.1909	5.93913183648608	10.3266001847559	271	-0.0476462720388913	0.0476462720388913	39.6188475732378	2
772	265.36	127.05	1.2007	5.98677810852497	10.278953912717	272	0.109391951109702	0.109391951109702	39.7282395243475	2
773	249.03	129.01	1.1782	5.87738615741527	10.3883458638267	273	-0.0213922037725638	0.0213922037725638	39.7496317281201	2
774	249.15	136.15	1.1826	5.89877836118783	10.3669536600541	274	-0.0189612715256828	0.0189612715256828	39.7685929996457	2
775	252.09	129.44	1.1865	5.91773963271351	10.3479923885284	275	0.140021697420419	0.140021697420419	39.9086146970662	2
776	243.21	129.5	1.1577	5.77771793529309	10.4880140859488	276	-0.00729279674064642	0.00729279674064642	39.9159074938068	2
777	242.05	129.9	1.1592	5.78501073203374	10.4807212892082	277	-0.0807069505964897	0.0807069505964897	39.9966144444033	2
778	256.96	123.52	1.1758	5.86571768263023	10.4000143386117	278	0.246982716283238	0.246982716283238	40.2435971606865	2
779	251.42	122.31	1.125	5.61873496634699	10.6469970548949	279	-0.306297463107168	0.306297463107168	40.5498946237937	2
780	254.42	123.66	1.188	5.92503242945416	10.3406995917878	280	0.446319160527585	0.446319160527585	40.9962137843213	2
781	238.02	118.43	1.0962	5.47871326892657	10.7870187523154	281	-0.246982716283238	0.246982716283238	41.2431965006045	2
782	243.51	124.52	1.147	5.72569598520981	10.5400360360321	282	0.239689919542592	0.239689919542592	41.4828864201471	2
783	241.24	122.4	1.0977	5.48600606566722	10.7797259555747	283	0.0928616118309034	0.0928616118309034	41.575748031978	2
784	233.4	117.42	1.0786	5.39314445383632	10.8725875674056	284	0.0520219500832795	0.0520219500832795	41.6277699820613	2
785	236.47	114.64	1.0679	5.34112250375304	10.9246095174889	285	-0.054452882330164	0.054452882330164	41.6822228643915	2
786	233.8	115.67	1.0791	5.3955753860832	10.8701566351587	286	-0.273236784549566	0.273236784549566	41.955459648941	2
787	238.26	111.57	1.1353	5.66881217063277	10.5969198506092	287	0.225590512510674	0.225590512510674	42.1810501614517	2
788	249.91	118.7	1.0889	5.44322165812209	10.8225103631198	288	-0.135159832926655	0.135159832926655	42.3162099943784	2
789	247.25	111.05	1.1167	5.57838149104875	10.6873505301932	289	-0.0709832216089605	0.0709832216089605	42.3871932159873	2
790	260.21	120.31	1.1313	5.64936471265771	10.6163673085842	290	0.194474579750581	0.194474579750581	42.5816677957379	2
791	240.32	121.63	1.0913	5.45489013290713	10.8108418883348	291	-0.0593147468239277	0.0593147468239277	42.6409825425618	2
792	240.97	121.25	1.1035	5.51420487973106	10.7515271415109	292	0.0520219500832813	0.0520219500832813	42.6930044926451	2
793	239.63	121.72	1.0928	5.46218292964778	10.8035490915942	293	0.0145855934812928	0.0145855934812928	42.7075900861264	2
794	239.63	122.31	1.0898	5.44759733616648	10.8181346850755	294	-0.342275260361022	0.342275260361022	43.0498653464874	2
795	238.78	127.29	1.1602	5.7898725965275	10.4758594247144	295	-0.102099154369055	0.102099154369055	43.1519645008565	2
796	237.85	130.68	1.1812	5.89197175089656	10.3737602703454	296	0.0359777972538566	0.0359777972538566	43.1879422981103	2
797	237.44	132.65	1.1738	5.8559939536427	10.4097380675992	297	0.0899444931346451	0.0899444931346451	43.277886791245	2
798	239.37	131.11	1.1553	5.76604946050806	10.4996825607339	298	-0.140021697420419	0.140021697420419	43.4179084886654	2
799	248.59	132.97	1.1841	5.90607115792848	10.3596608633135	299	0.0140994070319174	0.0140994070319174	43.4320078956973	2
800	252.88	138.91	1.1812	5.89197175089656	10.3737602703454	300	0.180861359168041	0.180861359168041	43.6128692548654	2
801	254.52	144.34	1.144	5.71111039172852	10.5546216295134	301	-0.242120851789474	0.242120851789474	43.8549901066548	2
802	251.82	139.09	1.1938	5.95323124351799	10.3125007777239	302	0.0593147468239277	0.0593147468239277	43.9143048534788	2
803	252.27	142.34	1.1816	5.89391649669407	10.3718155245479	303	-0.0311159327600947	0.0311159327600947	43.9454207862389	2
804	253.7	141.35	1.188	5.92503242945416	10.3406995917878	304	-0.0666075435645723	0.0666075435645723	44.0120283298034	2
805	247.67	143.07	1.2017	5.99163997301873	10.2740920482232	305	-0.0495910178363985	0.0495910178363985	44.0616193476398	2
806	230.78	145.9	1.2119	6.04123099085513	10.2245010303868	306	0.121060425894736	0.121060425894736	44.1826797735346	2
807	233.62	154.97	1.187	5.92017056496039	10.3455614562815	307	-0.211491105478757	0.211491105478757	44.3941708790133	2
808	233.48	168.1	1.2305	6.13166167043915	10.1340703508028	308	0.0782760183496087	0.0782760183496087	44.4724468973629	2
809	233.01	178.48	1.2144	6.05338565208954	10.2123463691524	309	-0.315535005645319	0.315535005645319	44.7879819030083	2
810	240.9	181.19	1.2793	6.36892065773486	9.89681136350708	310	-0.0330606785575966	0.0330606785575966	44.8210425815659	2
811	232.74	188.29	1.2861	6.40198133629246	9.86375068494948	311	0.0116684747850329	0.0116684747850329	44.8327110563509	2
812	248.18	186.98	1.2837	6.39031286150742	9.87541915973451	312	0.0782760183496105	0.0782760183496105	44.9109870747005	2
813	243.74	177.4	1.2676	6.31203684315781	9.95369517808412	313	0.0189612715256811	0.0189612715256811	44.9299483462262	2
814	234.17	181.82	1.2637	6.29307557163213	9.9726564496098	314	-0.135159832926654	0.135159832926654	45.0651081791528	2
815	244.68	177.03	1.2915	6.42823540455879	9.83749661668315	315	0.387004413703657	0.387004413703657	45.4521125928565	2
816	242.79	174.64	1.2119	6.04123099085513	10.2245010303868	316	-0.0593147468239277	0.0593147468239277	45.5114273396804	2
817	237.66	177.99	1.2241	6.10054573767906	10.1651862835629	317	0.194474579750581	0.194474579750581	45.705901919431	2
818	233.66	176.23	1.1841	5.90607115792848	10.3596608633135	318	-0.180375172718666	0.180375172718666	45.8862770921497	2
819	235.83	163.38	1.2212	6.08644633064714	10.1792856905948	319	-0.111336696907205	0.111336696907205	45.9976137890569	2
820	231.7	165.16	1.2441	6.19778302755435	10.0679489936876	320	0.0354916108044812	0.0354916108044812	46.0331053998614	2
821	237.45	168.15	1.2368	6.16229141674987	10.1034406044921	321	-0.121060425894738	0.121060425894738	46.1541658257561	2
822	241.97	163.86	1.2617	6.2833518426446	9.98238017859733	322	0.13029796843289	0.13029796843289	46.284463794189	2
823	245.39	157.52	1.2349	6.15305387421172	10.1126781470302	323	0.0403534752982466	0.0403534752982466	46.3248172694872	2
824	244.35	156.19	1.2266	6.11270039891347	10.1530316223285	324	-0.173082375978019	0.173082375978019	46.4978996454652	2
825	242.2	161.02	1.2622	6.28578277489149	9.97994924635045	325	0.028685000513212	0.028685000513212	46.5265846459785	2
826	231.84	160.56	1.2563	6.25709777437828	10.0086342468637	326	0.180375172718664	0.180375172718664	46.7069598186971	2
827	234.78	155.2	1.2192	6.07672260165961	10.1890094195823	327	-0.182806104965547	0.182806104965547	46.8897659236627	2
828	237.93	158.92	1.2568	6.25952870662516	10.0062033146168	328	0.0092375425381519	0.0092375425381519	46.8990034662008	2
829	245.42	154.97	1.2549	6.25029116408701	10.0154408571549	329	0.228021444757557	0.228021444757557	47.1270249109584	2
830	236.89	150.59	1.208	6.02226971932945	10.2434623019125	330	0.196905511997464	0.196905511997464	47.3239304229558	2
831	241.82	150.53	1.1675	5.82536420733198	10.44036781391	331	0.102099154369055	0.102099154369055	47.4260295773249	2
832	243.38	152	1.1465	5.72326505296293	10.542466968279	332	-0.372418820222364	0.372418820222364	47.7984483975473	2
833	246.77	156.17	1.2231	6.09568387318529	10.1700481480566	333	-0.0549390687795377	0.0549390687795377	47.8533874663268	2
834	240.72	140.7	1.2344	6.15062294196483	10.1151090792771	334	0.0427844075451258	0.0427844075451258	47.8961718738719	2
835	246.72	141.52	1.2256	6.10783853441971	10.1578934868222	335	0.1755133082249	0.1755133082249	48.0716851820968	2
836	251.96	141.74	1.1895	5.9323252261948	10.3334067950471	336	-0.135159832926654	0.135159832926654	48.2068450150235	2
837	264.6	138.19	1.2173	6.06748505912146	10.1982469621205	337	-0.0452153397920085	0.0452153397920085	48.2520603548155	2
838	263.78	145.14	1.2266	6.11270039891347	10.1530316223285	338	0.00972372898752738	0.00972372898752738	48.261784083803	2
839	269.77	138.35	1.2246	6.10297666992594	10.162755351316	339	0.313104073398437	0.313104073398437	48.5748881572014	2
840	260.16	146.1	1.1602	5.7898725965275	10.4758594247144	340	-0.491048313870218	0.491048313870218	49.0659364710717	2
841	244.98	172.88	1.2612	6.28092091039772	9.98481111084422	341	-0.180375172718664	0.180375172718664	49.2463116437903	2
842	255.63	171.41	1.2983	6.46129608311639	9.80443593812555	342	0.123491358141619	0.123491358141619	49.369803001932	2
843	253.12	165.42	1.2729	6.33780472497477	9.92792729626717	343	0.3014355986134	0.3014355986134	49.6712386005454	2
844	263.1	170.8	1.2109	6.03636912636137	10.2293628948806	344	-0.246982716283238	0.246982716283238	49.9182213168286	2
845	259.09	170.62	1.2617	6.2833518426446	9.98238017859733	345	0.166275765686747	0.166275765686747	50.0844970825153	2
846	265.22	174.49	1.2275	6.11707607695786	10.1486559442841	346	0.0593147468239277	0.0593147468239277	50.1438118293393	2
847	260.85	169.6	1.2153	6.05776133013393	10.207970691108	347	-0.168706697933628	0.168706697933628	50.3125185272729	2
848	257.31	161.35	1.25	6.22646802806756	10.0392639931744	348	0.420065092261254	0.420065092261254	50.7325836195341	2
849	253.55	153.52	1.1636	5.8064029358063	10.4593290854356	349	-0.396241956241809	0.396241956241809	51.128825575776	2
850	252.38	160.24	1.2451	6.20264489204811	10.0630871291938	350	0.185237037212428	0.185237037212428	51.3140626129884	2
851	255.4	150.44	1.207	6.01740785483568	10.2483241664063	351	0.0972372898752916	0.0972372898752916	51.4112999028637	2
852	238.72	150.66	1.187	5.92017056496039	10.3455614562815	352	0.154121104452337	0.154121104452337	51.565421007316	2
853	235.4	134.22	1.1553	5.76604946050806	10.4996825607339	353	0.106961018862819	0.106961018862819	51.6723820261788	2
854	250.6	125.41	1.1333	5.65908844164524	10.6066435795967	354	0.0948063576284088	0.0948063576284088	51.7671883838072	2
855	252.92	118.71	1.1138	5.56428208401683	10.7014499372251	355	-0.00437567804438821	0.00437567804438821	51.7715640618516	2
856	251.69	114.24	1.1147	5.56865776206122	10.6970742591807	356	-0.287336191581485	0.287336191581485	52.0589002534331	2
857	248.26	123.64	1.1738	5.8559939536427	10.4097380675992	357	-0.00486186449376547	0.00486186449376547	52.0637621179269	2
858	245.29	125.9	1.1748	5.86085581813647	10.4048762031055	358	0.43465068574255	0.43465068574255	52.4984128036694	2
859	239.46	121.13	1.0854	5.42620513239392	10.839526888848	359	-0.0262540682663293	0.0262540682663293	52.5246668719358	2
860	238.17	123.51	1.0908	5.45245920066025	10.8132728205817	360	-0.303866530860283	0.303866530860283	52.828533402796	2
861	234.26	126.71	1.1533	5.75632573152053	10.5094062897214	361	-0.152176358654829	0.152176358654829	52.9807097614509	2
862	258.25	138.37	1.1846	5.90850209017536	10.3572299310666	362	0.527026111124075	0.527026111124075	53.5077358725749	2
863	266.22	122.17	1.0762	5.38147597905128	10.8842560421907	363	-0.450694838571971	0.450694838571971	53.9584307111469	2
864	258.97	125.89	1.1689	5.83217081762326	10.4335612036187	364	0.189612715256818	0.189612715256818	54.1480434264037	2
865	249.05	113.5	1.1299	5.64255810236644	10.6231739188755	365	0.00972372898752916	0.00972372898752916	54.1577671553913	2
866	232.43	108.09	1.1279	5.63283437337891	10.632897647863	366	0.104530086615936	0.104530086615936	54.2622972420072	2
867	233.24	119.13	1.1064	5.52830428676297	10.737427734479	367	-0.171137630180512	0.171137630180512	54.4334348721877	2
868	241.19	117.14	1.1416	5.69944191694348	10.5662901042985	368	0.246982716283238	0.246982716283238	54.6804175884709	2
869	230.93	113.87	1.0908	5.45245920066025	10.8132728205817	369	-0.0427844075451276	0.0427844075451276	54.7232019960161	2
870	238.75	101.44	1.0996	5.49524360820537	10.7704884130366	370	-0.109391951109702	0.109391951109702	54.8325939471258	2
871	245.17	98.751	1.1221	5.60463555931508	10.6610964619269	371	0.157038223148595	0.157038223148595	54.9896321702744	2
872	247.84	102.04	1.0898	5.44759733616648	10.8181346850755	372	-0.00729279674064642	0.00729279674064642	54.996924967015	2
873	261	88.233	1.0913	5.45489013290713	10.8108418883348	373	-0.050077204285774	0.050077204285774	55.0470021713008	2
874	272.67	89.587	1.1016	5.5049673371929	10.760764684049	374	0.157038223148593	0.157038223148593	55.2040403944494	2
875	261.51	85.946	1.0693	5.34792911404431	10.9178029071976	375	-0.235314241498202	0.235314241498202	55.4393546359476	2
876	277.38	95.021	1.1177	5.58324335554251	10.6824886656994	376	0.0549390687795377	0.0549390687795377	55.4942937047271	2
877	279.62	91.706	1.1064	5.52830428676297	10.737427734479	377	0.0593147468239277	0.0593147468239277	55.5536084515511	2
878	264.99	92.338	1.0942	5.46898953993905	10.7967424813029	378	-0.00729279674064642	0.00729279674064642	55.5609012482917	2
879	255.95	97.34	1.0957	5.47628233667969	10.7894496845622	379	0.0354916108044812	0.0354916108044812	55.5963928590962	2
880	241.57	94.683	1.0884	5.44079072587521	10.8249412953667	380	0.185237037212428	0.185237037212428	55.7816298963086	2
881	238.43	76.973	1.0503	5.25555368866278	11.0101783325792	381	-0.121060425894736	0.121060425894736	55.9026903222033	2
882	237.1	89.126	1.0752	5.37661411455752	10.8891179066844	382	0.0140994070319174	0.0140994070319174	55.9167897292353	2
883	242.67	81.197	1.0723	5.3625147075256	10.9032173137163	383	0.0311159327600912	0.0311159327600912	55.9479056619953	2
884	241.73	79.801	1.0659	5.33139877476551	10.9343332464764	384	0.0452153397920121	0.0452153397920121	55.9931210017874	2
885	252.39	66.102	1.0566	5.2861834349735	10.9795485862684	385	0.173082375978018	0.173082375978018	56.1662033777654	2
886	251.68	57.747	1.021	5.11310105899548	11.1526309622465	386	-0.0520219500832813	0.0520219500832813	56.2182253278487	2
887	269.5	61.513	1.0317	5.16512300907876	11.1006090121632	387	-0.00972372898752916	0.00972372898752916	56.2279490568362	2
888	271.28	62.642	1.0337	5.17484673806629	11.0908852831756	388	-0.0807069505964915	0.0807069505964915	56.3086560074327	2
889	254.5	67.508	1.0503	5.25555368866278	11.0101783325792	389	0.00972372898752916	0.00972372898752916	56.3183797364202	2
890	257.03	69.882	1.0483	5.24582995967525	11.0199020615667	390	-0.280529581290214	0.280529581290214	56.5989093177104	2
891	267.74	71.677	1.106	5.52635954096547	10.7393724802765	391	0.427357889001902	0.427357889001902	57.0262672067123	2
892	274.06	71.858	1.0181	5.09900165196356	11.1667303692784	392	-0.00680661029127094	0.00680661029127094	57.0330738170036	2
893	274.79	61.38	1.0195	5.10580826225484	11.1599237589871	393	-0.123491358141617	0.123491358141617	57.1565651751452	2
894	278.1	54.441	1.0449	5.22929962039645	11.0364324008455	394	0.0782760183496087	0.0782760183496087	57.2348411934948	2
895	256.62	59.493	1.0288	5.15102360204684	11.1147084191951	395	0.0495910178363985	0.0495910178363985	57.2844322113312	2
896	249.11	61.26	1.0186	5.10143258421045	11.1642994370315	396	-0.194474579750581	0.194474579750581	57.4789067910818	2
897	249.17	55.515	1.0586	5.29590716396103	10.9698248572809	397	0.135159832926654	0.135159832926654	57.6140666240085	2
898	256.38	55.628	1.0308	5.16074733103437	11.1049846902076	398	0.00486186449376369	0.00486186449376369	57.6189284885022	2
899	265.21	45.966	1.0298	5.15588546654061	11.1098465547013	399	0.0403534752982466	0.0403534752982466	57.6592819638005	2
900	254.36	41.454	1.0215	5.11553199124236	11.1502000299996	400	0.0189612715256811	0.0189612715256811	57.6782432353261	2
901	240.49	27.599	1.0176	5.09657071971668	11.1691613015253	401	-0.00923754253815368	0.00923754253815368	57.6874807778643	2
902	241.13	28.527	1.0195	5.10580826225484	11.1599237589871	402	0	0	57.6874807778643	2
903	240.27	29.646	1.0195	5.10580826225484	11.1599237589871	403	-0.00729279674064465	0.00729279674064465	57.694773574605	2
904	232.35	29.634	1.021	5.11310105899548	11.1526309622465	404	-0.0213922037725656	0.0213922037725656	57.7161657783775	2
905	237.55	27.391	1.0254	5.13449326276805	11.1312387584739	405	0.0262540682663293	0.0262540682663293	57.7424198466438	2
906	253.31	21.339	1.02	5.10823919450172	11.1574928267402	406	0.00486186449376547	0.00486186449376547	57.7472817111376	2
907	265.3	13.739	1.019	5.10337733000795	11.162354691234	407	-0.00972372898752916	0.00972372898752916	57.7570054401251	2
908	273.14	11.948	1.021	5.11310105899548	11.1526309622465	408	0.00729279674064465	0.00729279674064465	57.7642982368658	2
909	277.29	13.925	1.0195	5.10580826225484	11.1599237589871	409	-0.0165303392787983	0.0165303392787983	57.7808285761446	2
910	259.69	15.161	1.0229	5.12233860153363	11.1433934197083	410	0.0189612715256828	0.0189612715256828	57.7997898476703	2
911	258.23	19.22	1.019	5.10337733000795	11.162354691234	411	-0.00486186449376547	0.00486186449376547	57.804651712164	2
912	243.17	27.036	1.02	5.10823919450172	11.1574928267402	412	-0.00243093224688096	0.00243093224688096	57.8070826444109	2
913	251.4	28.882	1.0205	5.1106701267486	11.1550618944933	413	-0.00243093224688273	0.00243093224688273	57.8095135766578	2
914	240.77	34.237	1.021	5.11310105899548	11.1526309622465	414	0	0	57.8095135766578	2
915	248.02	33.837	1.021	5.11310105899548	11.1526309622465	415	0.00243093224688273	0.00243093224688273	57.8119445089047	2
916	249.14	33.378	1.0205	5.1106701267486	11.1550618944933	416	0	0	57.8119445089047	2
917	248.12	47.646	1.0205	5.1106701267486	11.1550618944933	417	-0.102099154369057	0.102099154369057	57.9140436632737	2
918	254.58	42.705	1.0415	5.21276928111766	11.0529627401243	418	0.104530086615938	0.104530086615938	58.0185737498897	2
919	249.11	44.437	1.02	5.10823919450172	11.1574928267402	419	0.00486186449376547	0.00486186449376547	58.0234356143834	2
920	232.3	64.747	1.019	5.10337733000795	11.162354691234	420	-0.00243093224688451	0.00243093224688451	58.0258665466303	2
921	230.78	71.598	1.0195	5.10580826225484	11.1599237589871	421	-0.294628988322129	0.294628988322129	58.3204955349524	2
922	233.92	76.652	1.0801	5.40043725057697	10.865294770665	422	0.00486186449376369	0.00486186449376369	58.3253573994462	2
923	236.35	78.23	1.0791	5.3955753860832	10.8701566351587	423	0.0972372898752916	0.0972372898752916	58.4225946893215	2
924	252.67	65.921	1.0591	5.29833809620791	10.967393925034	424	0.0782760183496087	0.0782760183496087	58.5008707076711	2
925	251.31	67.205	1.043	5.2200620778583	11.0456699433836	425	-0.0403534752982448	0.0403534752982448	58.5412241829694	2
926	250.06	69.787	1.0513	5.26041555315655	11.0053164680854	426	0.0238231360194465	0.0238231360194465	58.5650473189888	2
927	253.14	53.375	1.0464	5.2365924171371	11.0291396041048	427	-0.0495910178363985	0.0495910178363985	58.6146383368252	2
928	252.71	53.298	1.0566	5.2861834349735	10.9795485862684	428	0.154121104452337	0.154121104452337	58.7687594412775	2
929	232.77	52.625	1.0249	5.13206233052116	11.1336696907208	429	0.0165303392787983	0.0165303392787983	58.7852897805563	2
930	230.47	47.656	1.0215	5.11553199124236	11.1502000299996	430	-0.00243093224688273	0.00243093224688273	58.7877207128032	2
931	234.74	47.459	1.022	5.11796292348925	11.1477690977527	431	0.00243093224688273	0.00243093224688273	58.7901516450501	2
932	234.53	45.367	1.0215	5.11553199124236	11.1502000299996	432	0.0262540682663293	0.0262540682663293	58.8164057133164	2
933	233.75	36.423	1.0161	5.08927792297604	11.1764540982659	433	-0.13321508712915	0.13321508712915	58.9496208004456	2
934	236.6	54.175	1.0435	5.22249301010518	11.0432390111368	434	0.102099154369055	0.102099154369055	59.0517199548146	2
935	235.09	63.688	1.0225	5.12039385573613	11.1453381655058	435	-0.144397375464806	0.144397375464806	59.1961173302794	2
936	238.63	63.018	1.0522	5.26479123120094	11.000940790041	436	0.121060425894736	0.121060425894736	59.3171777561742	2
937	240.35	60.343	1.0273	5.1437308053062	11.1220012159357	437	-0.0335468650069757	0.0335468650069757	59.3507246211812	2
938	236.47	57.374	1.0342	5.17727767031317	11.0884543509288	438	0.0286850005132102	0.0286850005132102	59.3794096216944	2
939	242.47	70.831	1.0283	5.14859266979996	11.117139351442	439	0.0330606785576002	0.0330606785576002	59.412470300252	2
940	239.59	67.889	1.0215	5.11553199124236	11.1502000299996	440	-0.355888480943564	0.355888480943564	59.7683587811955	2
941	232.63	83.976	1.0947	5.47142047218593	10.794311549056	441	-0.0763312725521033	0.0763312725521033	59.8446900537476	2
942	234.27	90.959	1.1104	5.54775174473803	10.7179802765039	442	-0.0807069505964915	0.0807069505964915	59.9253970043441	2
943	230.48	90.833	1.127	5.62845869533452	10.6372733259074	443	0.0403534752982466	0.0403534752982466	59.9657504796424	2
944	231.37	94.865	1.1187	5.58810522003628	10.6776268012057	444	0.163844833439864	0.163844833439864	60.1295953130822	2
945	241.51	82.6	1.085	5.42426038659641	10.8414716346455	445	0.0427844075451276	0.0427844075451276	60.1723797206274	2
946	234.37	75.824	1.0762	5.38147597905128	10.8842560421907	446	-0.0281988140638347	0.0281988140638347	60.2005785346912	2
947	242.93	82.875	1.082	5.40967479311512	10.8560572281268	447	0.0923754253815279	0.0923754253815279	60.2929539600727	2
948	254.74	77.425	1.063	5.31729936773359	10.9484326535083	448	0.0238231360194465	0.0238231360194465	60.3167770960922	2
949	262.59	79.759	1.0581	5.29347623171415	10.9722557895278	449	0.190098901706193	0.190098901706193	60.5068759977984	2
950	258.39	77.02	1.019	5.10337733000795	11.162354691234	450	-0.157038223148595	0.157038223148595	60.663914220947	2
951	251.93	66.232	1.0513	5.26041555315655	11.0053164680854	451	0.1259222903885	0.1259222903885	60.7898365113355	2
952	258.35	60.417	1.0254	5.13449326276805	11.1312387584739	452	-0.0452153397920085	0.0452153397920085	60.8350518511275	2
953	257.37	62.703	1.0347	5.17970860256006	11.0860234186819	453	0.0641766113176914	0.0641766113176914	60.8992284624452	2
954	240.19	57.347	1.0215	5.11553199124236	11.1502000299996	454	-0.00680661029127094	0.00680661029127094	60.9060350727364	2
955	245.86	63.466	1.0229	5.12233860153363	11.1433934197083	455	-0.0855688150902552	0.0855688150902552	60.9916038878267	2
956	246.71	54.551	1.0405	5.20790741662389	11.057824604618	456	-0.0855688150902552	0.0855688150902552	61.0771727029169	2
957	248.1	55.054	1.0581	5.29347623171415	10.9722557895278	457	0.175513308224899	0.175513308224899	61.2526860111418	2
958	238.91	55.889	1.022	5.11796292348925	11.1477690977527	458	-0.0948063576284088	0.0948063576284088	61.3474923687702	2
959	247.1	52.568	1.0415	5.21276928111766	11.0529627401243	459	0.0495910178363985	0.0495910178363985	61.3970833866067	2
960	261.12	53.492	1.0313	5.16317826328126	11.1025537579607	460	0.0549390687795395	0.0549390687795395	61.4520224553862	2
961	271.87	54.738	1.02	5.10823919450172	11.1574928267402	461	-0.00486186449376369	0.00486186449376369	61.45688431988	2
962	271.01	63.885	1.021	5.11310105899548	11.1526309622465	462	-0.1589829689461	0.1589829689461	61.6158672888261	2
963	255.29	73.405	1.0537	5.27208402794158	10.9936479933004	463	0.0379225430513621	0.0379225430513621	61.6537898318774	2
964	259.37	68.385	1.0459	5.23416148489022	11.0315705363517	464	-0.125922290388502	0.125922290388502	61.7797121222659	2
965	246.33	74.121	1.0718	5.36008377527872	10.9056482459632	465	0.220728648016911	0.220728648016911	62.0004407702828	2
966	243.59	59.092	1.0264	5.13935512726181	11.1263768939801	466	0.0170165257281756	0.0170165257281756	62.017457296011	2
967	240.99	51.811	1.0229	5.12233860153363	11.1433934197083	467	0.00680661029127094	0.00680661029127094	62.0242639063023	2
968	244.73	50.829	1.0215	5.11553199124236	11.1502000299996	468	-0.00923754253815368	0.00923754253815368	62.0335014488404	2
969	255.1	35.572	1.0234	5.12476953378052	11.1409624874614	469	0.0213922037725656	0.0213922037725656	62.054893652613	2
970	253.54	35.96	1.019	5.10337733000795	11.162354691234	470	-0.0145855934812946	0.0145855934812946	62.0694792460943	2
971	257.16	35.069	1.022	5.11796292348925	11.1477690977527	471	0.0311159327600929	0.0311159327600929	62.1005951788544	2
972	258.24	40.333	1.0156	5.08684699072915	11.1788850305128	472	-0.0165303392787983	0.0165303392787983	62.1171255181332	2
973	255.04	44.283	1.019	5.10337733000795	11.162354691234	473	-0.00972372898752916	0.00972372898752916	62.1268492471207	2
974	242.62	33.542	1.021	5.11310105899548	11.1526309622465	474	0.0116684747850346	0.0116684747850346	62.1385177219057	2
975	240.27	33.796	1.0186	5.10143258421045	11.1642994370315	475	-0.00194474579750548	0.00194474579750548	62.1404624677032	2
976	236.19	31.531	1.019	5.10337733000795	11.162354691234	476	-0.00243093224688451	0.00243093224688451	62.1428933999501	2
977	240.72	43.724	1.0195	5.10580826225484	11.1599237589871	477	-0.0145855934812928	0.0145855934812928	62.1574789934314	2
978	236.89	41.726	1.0225	5.12039385573613	11.1453381655058	478	0.0213922037725638	0.0213922037725638	62.178871197204	2
979	234.71	36.518	1.0181	5.09900165196356	11.1667303692784	479	-0.00680661029127094	0.00680661029127094	62.1856778074953	2
980	233.94	37.193	1.0195	5.10580826225484	11.1599237589871	480	-0.00729279674064465	0.00729279674064465	62.1929706042359	2
981	234.22	26.822	1.021	5.11310105899548	11.1526309622465	481	-0.00243093224688273	0.00243093224688273	62.1954015364828	2
982	250.53	33.187	1.0215	5.11553199124236	11.1502000299996	482	-0.0189612715256828	0.0189612715256828	62.2143628080085	2
983	255.4	30.335	1.0254	5.13449326276805	11.1312387584739	483	0.0140994070319174	0.0140994070319174	62.2284622150404	2
984	243.82	16.649	1.0225	5.12039385573613	11.1453381655058	484	-0.00680661029127094	0.00680661029127094	62.2352688253317	2
985	256.26	13.11	1.0239	5.1272004660274	11.1385315552145	485	0.00923754253815368	0.00923754253815368	62.2445063678698	2
986	250.68	17.472	1.022	5.11796292348925	11.1477690977527	486	0.0121546612344101	0.0121546612344101	62.2566610291042	2
987	245.25	10.54	1.0195	5.10580826225484	11.1599237589871	487	-0.00243093224688096	0.00243093224688096	62.2590919613511	2
988	260.64	14.453	1.02	5.10823919450172	11.1574928267402	488	-0.0189612715256828	0.0189612715256828	62.2780532328768	2
989	256.65	18.988	1.0239	5.1272004660274	11.1385315552145	489	0.0257678818169538	0.0257678818169538	62.3038211146937	2
990	256.96	12.839	1.0186	5.10143258421045	11.1642994370315	490	-0.00680661029127094	0.00680661029127094	62.310627724985	2
991	255.14	13.812	1.02	5.10823919450172	11.1574928267402	491	0.0092375425381519	0.0092375425381519	62.3198652675232	2
992	249.96	17.911	1.0181	5.09900165196356	11.1667303692784	492	-0.0403534752982448	0.0403534752982448	62.3602187428214	2
993	245.97	15.905	1.0264	5.13935512726181	11.1263768939801	493	0.00972372898752916	0.00972372898752916	62.3699424718089	2
994	244.84	11.384	1.0244	5.12963139827428	11.1361006229677	494	0.0116684747850346	0.0116684747850346	62.381610946594	2
995	240.9	16.943	1.022	5.11796292348925	11.1477690977527	495	-0.00243093224688273	0.00243093224688273	62.3840418788409	2
996	236.01	23.307	1.0225	5.12039385573613	11.1453381655058	496	0.0213922037725638	0.0213922037725638	62.4054340826134	2
997	242.71	39.997	1.0181	5.09900165196356	11.1667303692784	497	-0.0233369495700693	0.0233369495700693	62.4287710321835	2
998	260.53	48.558	1.0229	5.12233860153363	11.1433934197083	498	-0.00972372898752738	0.00972372898752738	62.438494761171	2
999	250.73	40.214	1.0249	5.13206233052116	11.1336696907208	499	0.0379225430513621	0.0379225430513621	62.4764173042224	2
1000	255.64	46.025	1.0171	5.0941397874698	11.1715922337721	500	NA	NA	NA	2
1001	258.14	130.6	1.1934	5.95128649772049	10.3144455235215	1	-0.149259239958571	0.149259239958571	0.149259239958571	3
1002	257.82	139.68	1.2241	6.10054573767906	10.1651862835629	2	0.1424526296673	0.1424526296673	0.291711869625871	3
1003	257.55	125.62	1.1948	5.95809310801176	10.3076389132302	3	0.13029796843289	0.13029796843289	0.422009838058761	3
1004	253.51	126.72	1.168	5.82779513957887	10.4379368816631	4	0.121060425894736	0.121060425894736	0.543070263953497	3
1005	250.15	117.72	1.1431	5.70673471368413	10.5589973075578	5	-0.0447291533426331	0.0447291533426331	0.58779941729613	3
1006	253.61	119.31	1.1523	5.75146386702677	10.5142681542152	6	-0.123491358141619	0.123491358141619	0.71129077543775	3
1007	245.8	117.18	1.1777	5.87495522516838	10.3907767960736	7	-0.106961018862821	0.106961018862821	0.81825179430057	3
1008	233.86	133.2	1.1997	5.9819162440312	10.2838157772107	8	0.23045237700444	0.23045237700444	1.04870417130501	3
1009	232.28	109.73	1.1523	5.75146386702677	10.5142681542152	9	0.0165303392787983	0.0165303392787983	1.06523451058381	3
1010	231.92	110.85	1.1489	5.73493352774797	10.530798493494	10	0.0354916108044812	0.0354916108044812	1.10072612138829	3
1011	230.2	111.86	1.1416	5.69944191694348	10.5662901042985	11	-0.0238231360194447	0.0238231360194447	1.12454925740773	3
1012	231.55	96.604	1.1465	5.72326505296293	10.542466968279	12	0.0568838145770449	0.0568838145770449	1.18143307198478	3
1013	233.77	99.447	1.1348	5.66638123838589	10.5993507828561	13	-0.00437567804438821	0.00437567804438821	1.18580875002917	3
1014	236.54	99.171	1.1357	5.67075691643027	10.5949751048117	14	-0.0262540682663275	0.0262540682663275	1.21206281829549	3
1015	238.47	105.72	1.1411	5.6970109846966	10.5687210365453	15	0.116198561400971	0.116198561400971	1.32826137969647	3
1016	237.41	116.08	1.1172	5.58081242329563	10.6849195979463	16	-0.277612462593954	0.277612462593954	1.60587384229042	3
1017	243.31	121.68	1.1743	5.85842488588958	10.4073071353524	17	-0.0617456790708104	0.0617456790708104	1.66761952136123	3
1018	247.86	121.15	1.187	5.92017056496039	10.3455614562815	18	0.0520219500832813	0.0520219500832813	1.71964147144451	3
1019	258.32	123.16	1.1763	5.86814861487711	10.3975834063648	19	-0.0165303392788001	0.0165303392788001	1.73617181072331	3
1020	260.92	125.91	1.1797	5.88467895415591	10.381053067086	20	0.0617456790708104	0.0617456790708104	1.79791748979412	3
1021	275.89	123.28	1.167	5.8229332750851	10.4427987461568	21	0.121060425894736	0.121060425894736	1.91897791568886	3
1022	269.36	112.78	1.1421	5.70187284919037	10.5638591720516	22	-0.00486186449376547	0.00486186449376547	1.92383978018262	3
1023	274.36	111.55	1.1431	5.70673471368413	10.5589973075578	23	0.00486186449376547	0.00486186449376547	1.92870164467639	3
1024	274.63	100.76	1.1421	5.70187284919037	10.5638591720516	24	-0.0092375425381519	0.0092375425381519	1.93793918721454	3
1025	269.01	97.539	1.144	5.71111039172852	10.5546216295134	25	0.0544528823301604	0.0544528823301604	1.9923920695447	3
1026	260.96	97.482	1.1328	5.65665750939836	10.6090745118436	26	0.194474579750583	0.194474579750583	2.18686664929528	3
1027	264.95	101.35	1.0928	5.46218292964778	10.8035490915942	27	-0.239689919542592	0.239689919542592	2.42655656883788	3
1028	271.75	98.671	1.1421	5.70187284919037	10.5638591720516	28	0.0213922037725638	0.0213922037725638	2.44794877261044	3
1029	259.4	96.148	1.1377	5.6804806454178	10.5852513758241	29	0.0734141538558433	0.0734141538558433	2.52136292646628	3
1030	259.16	100.5	1.1226	5.60706649156196	10.65866552968	30	-0.149259239958571	0.149259239958571	2.67062216642485	3
1031	256.07	101.95	1.1533	5.75632573152053	10.5094062897214	31	0.0306297463107175	0.0306297463107175	2.70125191273557	3
1032	244.45	101.3	1.147	5.72569598520981	10.5400360360321	32	0.0782760183496087	0.0782760183496087	2.77952793108518	3
1033	240.07	105.63	1.1309	5.6474199668602	10.6183120543817	33	-0.0661213571151986	0.0661213571151986	2.84564928820038	3
1034	230.96	105.57	1.1445	5.7135413239754	10.5521906972665	34	0.0568838145770449	0.0568838145770449	2.90253310277742	3
1035	236.72	98.503	1.1328	5.65665750939836	10.6090745118436	35	0.0165303392788019	0.0165303392788019	2.91906344205623	3
1036	233.94	88.351	1.1294	5.64012717011956	10.6256048511224	36	0.130784154882264	0.130784154882264	3.04984759693849	3
1037	239.2	91.883	1.1025	5.50934301523729	10.7563890060046	37	0.0661213571151986	0.0661213571151986	3.11596895405369	3
1038	243.53	79.932	1.0889	5.44322165812209	10.8225103631198	38	-0.0661213571151986	0.0661213571151986	3.18209031116889	3
1039	238.16	85.186	1.1025	5.50934301523729	10.7563890060046	39	-0.097723476324667	0.097723476324667	3.27981378749355	3
1040	235.55	87.524	1.1226	5.60706649156196	10.65866552968	40	0.047646272038893	0.047646272038893	3.32746005953245	3
1041	230.19	84.665	1.1128	5.55942021952307	10.7063118017189	41	0.443888228280702	0.443888228280702	3.77134828781315	3
1042	233.41	51.201	1.0215	5.11553199124236	11.1502000299996	42	-0.237258987295711	0.237258987295711	4.00860727510886	3
1043	238.27	61.902	1.0703	5.35279097853807	10.9129410427039	43	-0.0928616118309016	0.0928616118309016	4.10146888693976	3
1044	235.18	75.736	1.0894	5.44565259036897	10.820079430873	44	-0.0593147468239259	0.0593147468239259	4.16078363376369	3
1045	238.98	84.137	1.1016	5.5049673371929	10.760764684049	45	-0.0617456790708104	0.0617456790708104	4.2225293128345	3
1046	240.08	82.884	1.1143	5.56671301626371	10.6990190049782	46	0.0666075435645741	0.0666075435645741	4.28913685639907	3
1047	232.69	78.731	1.1006	5.50010547269914	10.7656265485428	47	-0.047646272038893	0.047646272038893	4.33678312843796	3
1048	232.05	82.237	1.1104	5.54775174473803	10.7179802765039	48	0.0690384758114568	0.0690384758114568	4.40582160424942	3
1049	249.1	99.885	1.0962	5.47871326892657	10.7870187523154	49	-0.11376762915409	0.11376762915409	4.51958923340351	3
1050	242.39	98.881	1.1196	5.59248089808066	10.6732511231613	50	-0.140021697420419	0.140021697420419	4.65961093082393	3
1051	243.76	102.83	1.1484	5.73250259550108	10.5332294257409	51	0.0281988140638347	0.0281988140638347	4.68780974488777	3
1052	230.32	106.73	1.1426	5.70430378143725	10.5614282398047	52	0.0904306795840188	0.0904306795840188	4.77824042447178	3
1053	230.81	114.85	1.124	5.61387310185323	10.6518589193887	53	-0.4273578890019	0.4273578890019	5.20559831347368	3
1054	234.53	132.03	1.2119	6.04123099085513	10.2245010303868	54	0.353457548696682	0.353457548696682	5.55905586217037	3
1055	231.43	125.29	1.1392	5.68777344215845	10.5779585790835	55	-0.25622025882139	0.25622025882139	5.81527612099176	3
1056	250.91	133.04	1.1919	5.94399370097984	10.3217383202621	56	0.192529833953074	0.192529833953074	6.00780595494483	3
1057	256.19	147.85	1.1523	5.75146386702677	10.5142681542152	57	-0.493965432566476	0.493965432566476	6.50177138751131	3
1058	247.89	151.44	1.2539	6.24542929959324	10.0203027216487	58	0.0879997473371379	0.0879997473371379	6.58977113484844	3
1059	250.85	155.1	1.2358	6.1574295522561	10.1083024689858	59	-0.114253815603467	0.114253815603467	6.70402495045191	3
1060	246.72	152.29	1.2593	6.27168336785957	9.99404865338237	60	0.182806104965547	0.182806104965547	6.88683105541746	3
1061	238.96	150.28	1.2217	6.08887726289402	10.1768547583479	61	0.168706697933629	0.168706697933629	7.05553775335109	3
1062	254.43	147.25	1.187	5.92017056496039	10.3455614562815	62	-0.261082123315155	0.261082123315155	7.31661987666624	3
1063	255.3	150.67	1.2407	6.18125268827555	10.0844793329664	63	0.310673141151554	0.310673141151554	7.6272930178178	3
1064	259.92	144.35	1.1768	5.870579547124	10.3951524741179	64	-0.377280684716126	0.377280684716126	8.00457370253392	3
1065	265.03	143.71	1.2544	6.24786023184012	10.0178717894018	65	-0.0666075435645759	0.0666075435645759	8.0711812460985	3
1066	259.01	164.24	1.2681	6.3144677754047	9.95126424583724	66	-0.0782760183496087	0.0782760183496087	8.14945726444811	3
1067	234.93	169.78	1.2842	6.39274379375431	9.87298822748763	67	-0.0140994070319174	0.0140994070319174	8.16355667148003	3
1068	242.66	164.2	1.2871	6.40684320078622	9.85888882045571	68	0.140021697420419	0.140021697420419	8.30357836890044	3
1069	235.92	166.91	1.2583	6.2668215033658	9.99891051787613	69	-0.0996682221221725	0.0996682221221725	8.40324659102262	3
1070	237.32	169.01	1.2788	6.36648972548798	9.89924229575396	70	0.0617456790708086	0.0617456790708086	8.46499227009343	3
1071	235.53	163.47	1.2661	6.30474404641717	9.96098797482477	71	-0.0286850005132102	0.0286850005132102	8.49367727060664	3
1072	233.74	163.63	1.272	6.33342904693038	9.93230297431156	72	0.0568838145770449	0.0568838145770449	8.55056108518368	3
1073	247.89	153.89	1.2603	6.27654523235333	9.9891867888886	73	-0.149259239958571	0.149259239958571	8.69982032514225	3
1074	244.57	163.24	1.291	6.4258044723119	9.83992754893003	74	-0.0379225430513639	0.0379225430513639	8.73774286819362	3
1075	248.04	165.98	1.2988	6.46372701536327	9.80200500587867	75	0.612108739764954	0.612108739764954	9.34985160795857	3
1076	242.01	154.32	1.1729	5.85161827559831	10.4141137456436	76	-0.075845086102726	0.075845086102726	9.4256966940613	3
1077	242.63	156.13	1.1885	5.92746336170104	10.3382686595409	77	-0.211004919029381	0.211004919029381	9.63670161309068	3
1078	248.1	145.1	1.2319	6.13846828073042	10.1272637405115	78	0.374849752469245	0.374849752469245	10.0115513655599	3
1079	236.75	123.27	1.1548	5.76361852826118	10.5021134929808	79	0.0807069505964915	0.0807069505964915	10.0922583161564	3
1080	233.29	119.51	1.1382	5.68291157766468	10.5828204435773	80	-0.234828055048828	0.234828055048828	10.3270863712052	3
1081	237.66	126.41	1.1865	5.91773963271351	10.3479923885284	81	-0.116198561400971	0.116198561400971	10.4432849326062	3
1082	230.16	130.7	1.2104	6.03393819411448	10.2317938271275	82	-0.116684747850348	0.116684747850348	10.5599696804566	3
1083	239.54	141.45	1.2344	6.15062294196483	10.1151090792771	83	0.111822883356583	0.111822883356583	10.6717925638131	3
1084	238.53	137.45	1.2114	6.03880005860825	10.2269319626337	84	0.0379225430513639	0.0379225430513639	10.7097151068645	3
1085	249.35	135.95	1.2036	6.00087751555689	10.2648545056851	85	0.1920436475037	0.1920436475037	10.9017587543682	3
1086	247.74	118.43	1.1641	5.80883386805319	10.4568981531888	86	-0.123491358141621	0.123491358141621	11.0252501125098	3
1087	240.04	128.19	1.1895	5.9323252261948	10.3334067950471	87	0.216352969972522	0.216352969972522	11.2416030824824	3
1088	239.88	125.77	1.145	5.71597225622228	10.5497597650197	88	-0.358805599639823	0.358805599639823	11.6004086821222	3
1089	256.78	141.33	1.2188	6.07477785586211	10.1909541653798	89	0.190098901706193	0.190098901706193	11.7905075838284	3
1090	260.47	145.04	1.1797	5.88467895415591	10.381053067086	90	-0.270805852302685	0.270805852302685	12.0613134361311	3
1091	271.29	135.62	1.2354	6.1554848064586	10.1102472147833	91	0.0452153397920103	0.0452153397920103	12.1065287759231	3
1092	277.12	137.67	1.2261	6.11026946666659	10.1554625545754	92	0.163844833439866	0.163844833439866	12.2703736093629	3
1093	277.21	146.87	1.1924	5.94642463322672	10.3193073880152	93	-0.0948063576284088	0.0948063576284088	12.3651799669913	3
1094	277.92	149.02	1.2119	6.04123099085513	10.2245010303868	94	0.128353222635383	0.128353222635383	12.4935331896267	3
1095	278.32	132.61	1.1855	5.91287776821975	10.3528542530222	95	0.280043394840838	0.280043394840838	12.7735765844676	3
1096	274.94	124.7	1.1279	5.63283437337891	10.632897647863	96	-0.180375172718666	0.180375172718666	12.9539517571862	3
1097	248.29	115.49	1.165	5.81320954609757	10.4525224751444	97	-0.106961018862819	0.106961018862819	13.060912776049	3
1098	249.76	128.31	1.187	5.92017056496039	10.3455614562815	98	0.213435851276262	0.213435851276262	13.2743486273253	3
1099	252.39	127.2	1.1431	5.70673471368413	10.5589973075578	99	-0.299004666366518	0.299004666366518	13.5733532936918	3
1100	249	129.39	1.2046	6.00573938005065	10.2599926411913	100	0.133215087129148	0.133215087129148	13.706568380821	3
1101	247.65	119.77	1.1772	5.8725242929215	10.3932077283204	101	0.104043900166561	0.104043900166561	13.8106122809875	3
1102	250.22	115.96	1.1558	5.76848039275494	10.497251628487	102	-0.0379225430513639	0.0379225430513639	13.8485348240389	3
1103	249.93	111.23	1.1636	5.8064029358063	10.4593290854356	103	0.166275765686748	0.166275765686748	14.0148105897256	3
1104	243.96	86.351	1.1294	5.64012717011956	10.6256048511224	104	0.128353222635383	0.128353222635383	14.143163812361	3
1105	260.13	84.282	1.103	5.51177394748417	10.7539580737578	105	-0.0238231360194483	0.0238231360194483	14.1669869483805	3
1106	260.16	82.928	1.1079	5.53559708350362	10.7301349377383	106	0.0354916108044829	0.0354916108044829	14.202478559185	3
1107	263.25	84.501	1.1006	5.50010547269914	10.7656265485428	107	0.0165303392788001	0.0165303392788001	14.2190088984638	3
1108	261.74	80.545	1.0972	5.48357513342034	10.7821568878216	108	0.0427844075451276	0.0427844075451276	14.2617933060089	3
1109	258.73	79.836	1.0884	5.44079072587521	10.8249412953667	109	-0.0427844075451276	0.0427844075451276	14.304577713554	3
1110	248.99	73.118	1.0972	5.48357513342034	10.7821568878216	110	0.106961018862819	0.106961018862819	14.4115387324168	3
1111	247.56	69.753	1.0752	5.37661411455752	10.8891179066844	111	-0.0855688150902552	0.0855688150902552	14.4971075475071	3
1112	249.14	72.217	1.0928	5.46218292964778	10.8035490915942	112	0.047646272038893	0.047646272038893	14.544753819546	3
1113	245.11	72.839	1.083	5.41453665760888	10.8511953636331	113	0.161413901192981	0.161413901192981	14.706167720739	3
1114	241.48	74.958	1.0498	5.2531227564159	11.012609264826	114	0.00243093224688273	0.00243093224688273	14.7085986529858	3
1115	239.73	68.837	1.0493	5.25069182416902	11.0150401970729	115	-0.325258734632847	0.325258734632847	15.0338573876187	3
1116	237.68	88.734	1.1162	5.57595055880186	10.6897814624401	116	-0.0427844075451276	0.0427844075451276	15.0766417951638	3
1117	239.41	87.057	1.125	5.61873496634699	10.6469970548949	117	0.0831378828433706	0.0831378828433706	15.1597796780072	3
1118	242.55	90.28	1.1079	5.53559708350362	10.7301349377383	118	0.0072927967406482	0.0072927967406482	15.1670724747478	3
1119	235.78	84.796	1.1064	5.52830428676297	10.737427734479	119	-0.199822630693722	0.199822630693722	15.3668951054416	3
1120	236.48	103.06	1.1475	5.72812691745669	10.5376051037852	120	0.0763312725521033	0.0763312725521033	15.4432263779937	3
1121	235.35	92.506	1.1318	5.65179564490459	10.6139363763373	121	0.351026616449799	0.351026616449799	15.7942529944435	3
1122	246.76	67.611	1.0596	5.30076902845479	10.9649629927871	122	0.0335468650069757	0.0335468650069757	15.8277998594504	3
1123	242.43	73.532	1.0527	5.26722216344782	10.9985098577941	123	-0.175999494674276	0.175999494674276	16.0037993541247	3
1124	237.95	72.99	1.0889	5.44322165812209	10.8225103631198	124	0.123491358141619	0.123491358141619	16.1272907122663	3
1125	246.38	53.878	1.0635	5.31973029998047	10.9460017212615	125	0.0311159327600929	0.0311159327600929	16.1584066450264	3
1126	251.68	56.421	1.0571	5.28861436722038	10.9771176540216	126	0.00437567804438821	0.00437567804438821	16.1627823230708	3
1127	247.41	51.162	1.0562	5.28423868917599	10.9814933320659	127	-0.0189612715256828	0.0189612715256828	16.1817435945965	3
1128	244.63	61.008	1.0601	5.30319996070167	10.9625320605403	128	-0.201767376491226	0.201767376491226	16.3835109710877	3
1129	233.81	78	1.1016	5.5049673371929	10.760764684049	129	-0.173082375978019	0.173082375978019	16.5565933470657	3
1130	246.9	88.789	1.1372	5.67804971317092	10.587682308071	130	0.206629240984993	0.206629240984993	16.7632225880507	3
1131	266.95	87.017	1.0947	5.47142047218593	10.794311549056	131	-0.152176358654829	0.152176358654829	16.9153989467056	3
1132	270.41	92.526	1.126	5.62359683084076	10.6421351904012	132	-0.0758450861027278	0.0758450861027278	16.9912440328083	3
1133	268.24	97.746	1.1416	5.69944191694348	10.5662901042985	133	0.00972372898753093	0.00972372898753093	17.0009677617958	3
1134	276.41	102.48	1.1396	5.68971818795595	10.576013833286	134	0.0568838145770449	0.0568838145770449	17.0578515763729	3
1135	278.97	87.656	1.1279	5.63283437337891	10.632897647863	135	0.0948063576284071	0.0948063576284071	17.1526579340013	3
1136	275.29	78.452	1.1084	5.5380280157505	10.7277040054914	136	-0.047646272038893	0.047646272038893	17.2003042060402	3
1137	277.4	83.08	1.1182	5.58567428778939	10.6800577334525	137	0.161413901192983	0.161413901192983	17.3617181072332	3
1138	272.16	73.118	1.085	5.42426038659641	10.8414716346455	138	-0.0734141538558433	0.0734141538558433	17.435132261089	3
1139	266.24	75.865	1.1001	5.49767454045226	10.7680574807897	139	0.0476462720388913	0.0476462720388913	17.4827785331279	3
1140	251.26	78.641	1.0903	5.45002826841336	10.8157037528286	140	-0.19739169844684	0.19739169844684	17.6801702315747	3
1141	263.01	91.308	1.1309	5.6474199668602	10.6183120543817	141	-0.184750850763052	0.184750850763052	17.8649210823378	3
1142	251.15	108.98	1.1689	5.83217081762326	10.4335612036187	142	0.0612594926214332	0.0612594926214332	17.9261805749592	3
1143	256.32	108.86	1.1563	5.77091132500182	10.4948206962401	143	0.0238231360194465	0.0238231360194465	17.9500037109787	3
1144	259.42	120.7	1.1514	5.74708818898238	10.5186438322596	144	-0.0875135608877624	0.0875135608877624	18.0375172718664	3
1145	258.87	115.41	1.1694	5.83460174987014	10.4311302713718	145	0.0758450861027278	0.0758450861027278	18.1133623579691	3
1146	256.14	113.23	1.1538	5.75875666376741	10.5069753574745	146	-0.047646272038893	0.047646272038893	18.161008630008	3
1147	251.49	110.45	1.1636	5.8064029358063	10.4593290854356	147	0.0189612715256828	0.0189612715256828	18.1799699015337	3
1148	254.19	104.77	1.1597	5.78744166428062	10.4782903569613	148	-0.0471600855895176	0.0471600855895176	18.2271299871232	3
1149	255.16	115.13	1.1694	5.83460174987014	10.4311302713718	149	-0.00243093224688096	0.00243093224688096	18.2295609193701	3
1150	254.93	115.25	1.1699	5.83703268211702	10.4286993391249	150	0.104530086615936	0.104530086615936	18.3340910059861	3
1151	256.1	107.18	1.1484	5.73250259550108	10.5332294257409	151	0.0116684747850346	0.0116684747850346	18.3457594807711	3
1152	242.62	102.13	1.146	5.72083412071605	10.5448979005259	152	-0.0306297463107157	0.0306297463107157	18.3763892270818	3
1153	244.38	108.54	1.1523	5.75146386702677	10.5142681542152	153	-0.0807069505964915	0.0807069505964915	18.4570961776783	3
1154	246.68	115.47	1.1689	5.83217081762326	10.4335612036187	154	0.0306297463107175	0.0306297463107175	18.487725923989	3
1155	253.04	115.46	1.1626	5.80154107131254	10.4641909499294	155	0.339358141664764	0.339358141664764	18.8270840656538	3
1156	265.01	101.17	1.0928	5.46218292964778	10.8035490915942	156	-0.223159580263793	0.223159580263793	19.0502436459176	3
1157	258.73	103.7	1.1387	5.68534250991157	10.5803895113304	157	0.0996682221221725	0.0996682221221725	19.1499118680397	3
1158	261.82	87.963	1.1182	5.58567428778939	10.6800577334525	158	-0.0875135608877606	0.0875135608877606	19.2374254289275	3
1159	271.3	97.767	1.1362	5.67318784867716	10.5925441725648	159	0.0758450861027278	0.0758450861027278	19.3132705150302	3
1160	269.94	88.887	1.1206	5.59734276257443	10.6683892586675	160	-0.0758450861027278	0.0758450861027278	19.389115601133	3
1161	269.55	98.146	1.1362	5.67318784867716	10.5925441725648	161	0.170651443731135	0.170651443731135	19.5597670448641	3
1162	263.34	106.52	1.1011	5.50253640494602	10.7631956162959	162	-0.349081870652293	0.349081870652293	19.9088489155164	3
1163	264.67	114.09	1.1729	5.85161827559831	10.4141137456436	163	-0.028198814063833	0.028198814063833	19.9370477295802	3
1164	257.59	115.67	1.1787	5.87981708966215	10.3859149315798	164	0.149745426407947	0.149745426407947	20.0867931559882	3
1165	274.79	108.55	1.1479	5.7300716632542	10.5356603579877	165	0.0544528823301622	0.0544528823301622	20.1412460383183	3
1166	274.44	109.21	1.1367	5.67561878092404	10.5901132403179	166	0	0	20.1412460383183	3
1167	279.8	93.619	1.1367	5.67561878092404	10.5901132403179	167	0.151690172205454	0.151690172205454	20.2929362105238	3
1168	263.29	107.89	1.1055	5.52392860871858	10.7418034125234	168	-0.2849052593346	0.2849052593346	20.5778414698584	3
1169	253.81	104.07	1.1641	5.80883386805319	10.4568981531888	169	0.121060425894736	0.121060425894736	20.6989018957531	3
1170	258.47	93.561	1.1392	5.68777344215845	10.5779585790835	170	0.254275513023885	0.254275513023885	20.953177408777	3
1171	260.11	70.218	1.0869	5.43349792913456	10.8322340921074	171	0.144883561914183	0.144883561914183	21.0980609706912	3
1172	262.69	64.36	1.0571	5.28861436722038	10.9771176540216	172	0.13029796843289	0.13029796843289	21.2283589391241	3
1173	272.31	55.728	1.0303	5.15831639878749	11.1074156224544	173	-0.0189612715256828	0.0189612715256828	21.2473202106498	3
1174	266.93	44.791	1.0342	5.17727767031317	11.0884543509288	174	0.0855688150902569	0.0855688150902569	21.33288902574	3
1175	274.02	47.262	1.0166	5.09170885522292	11.174023166019	175	-0.0306297463107175	0.0306297463107175	21.3635187720507	3
1176	272.65	43.297	1.0229	5.12233860153363	11.1433934197083	176	0.0140994070319174	0.0140994070319174	21.3776181790827	3
1177	258.76	31.831	1.02	5.10823919450172	11.1574928267402	177	-0.0189612715256828	0.0189612715256828	21.3965794506083	3
1178	259.02	39.849	1.0239	5.1272004660274	11.1385315552145	178	-0.0568838145770449	0.0568838145770449	21.4534632651854	3
1179	265.41	47.642	1.0356	5.18408428060444	11.0816477406375	179	-0.0452153397920085	0.0452153397920085	21.4986786049774	3
1180	270.54	51.053	1.0449	5.22929962039645	11.0364324008455	180	-0.0952925440777861	0.0952925440777861	21.5939711490552	3
1181	262.3	63.769	1.0645	5.32459216447424	10.9411398567677	181	0.0072927967406482	0.0072927967406482	21.6012639457958	3
1182	261.86	61.992	1.063	5.31729936773359	10.9484326535083	182	0.0476462720388913	0.0476462720388913	21.6489102178347	3
1183	250.76	51.259	1.0532	5.2696530956947	10.9960789255472	183	-0.00972372898752738	0.00972372898752738	21.6586339468222	3
1184	252.53	55.691	1.0552	5.27937682468223	10.9863551965597	184	-0.0807069505964932	0.0807069505964932	21.7393408974187	3
1185	237.36	61.001	1.0718	5.36008377527872	10.9056482459632	185	0.050077204285774	0.050077204285774	21.7894181017045	3
1186	238.65	60.645	1.0615	5.31000657099295	10.955725450249	186	0.180375172718666	0.180375172718666	21.9697932744232	3
1187	231.96	44.723	1.0244	5.12963139827428	11.1361006229677	187	-0.166275765686747	0.166275765686747	22.1360690401099	3
1188	230.79	59.058	1.0586	5.29590716396103	10.9698248572809	188	0.0311159327600929	0.0311159327600929	22.16718497287	3
1189	245.24	60.399	1.0522	5.26479123120094	11.000940790041	189	-0.0145855934812928	0.0145855934812928	22.1817705663513	3
1190	238.73	59.134	1.0552	5.27937682468223	10.9863551965597	190	-0.40596568522934	0.40596568522934	22.5877362515807	3
1191	230.91	96.799	1.1387	5.68534250991157	10.5803895113304	191	0.050077204285774	0.050077204285774	22.6378134558664	3
1192	232.74	87.461	1.1284	5.63526530562579	10.6304667156161	192	-0.0452153397920085	0.0452153397920085	22.6830287956584	3
1193	231.97	91.656	1.1377	5.6804806454178	10.5852513758241	193	0.54841831489664	0.54841831489664	23.2314471105551	3
1194	231.28	70.364	1.0249	5.13206233052116	11.1336696907208	194	-0.177944240471785	0.177944240471785	23.4093913510269	3
1195	232.36	64.481	1.0615	5.31000657099295	10.955725450249	195	0.0641766113176931	0.0641766113176931	23.4735679623445	3
1196	240.3	69.278	1.0483	5.24582995967525	11.0199020615667	196	-0.1424526296673	0.1424526296673	23.6160205920118	3
1197	245.61	71.653	1.0776	5.38828258934255	10.8774494318994	197	0.0306297463107175	0.0306297463107175	23.6466503383226	3
1198	258.96	75.324	1.0713	5.35765284303184	10.9080791782101	198	-0.0238231360194483	0.0238231360194483	23.670473474342	3
1199	259.42	78.615	1.0762	5.38147597905128	10.8842560421907	199	-0.0807069505964897	0.0807069505964897	23.7511804249385	3
1200	253.43	72.392	1.0928	5.46218292964778	10.8035490915942	200	0.270805852302683	0.270805852302683	24.0219862772412	3
1201	260.76	60.247	1.0371	5.19137707734509	11.0743549438968	201	0.0782760183496105	0.0782760183496105	24.1002622955908	3
1202	251.04	45.776	1.021	5.11310105899548	11.1526309622465	202	-0.0427844075451294	0.0427844075451294	24.1430467031359	3
1203	256.1	42.691	1.0298	5.15588546654061	11.1098465547013	203	0.0452153397920121	0.0452153397920121	24.1882620429279	3
1204	255.7	45.508	1.0205	5.1106701267486	11.1550618944933	204	0.00729279674064642	0.00729279674064642	24.1955548396686	3
1205	272.01	33.651	1.019	5.10337733000795	11.162354691234	205	-0.0213922037725656	0.0213922037725656	24.2169470434412	3
1206	271.45	27.99	1.0234	5.12476953378052	11.1409624874614	206	0.023336949570071	0.023336949570071	24.2402839930112	3
1207	278.97	16.524	1.0186	5.10143258421045	11.1642994370315	207	0	0	24.2402839930112	3
1208	277.82	12.091	1.0186	5.10143258421045	11.1642994370315	208	-0.00437567804438999	0.00437567804438999	24.2446596710556	3
1209	276.76	19.558	1.0195	5.10580826225484	11.1599237589871	209	0.00680661029127094	0.00680661029127094	24.2514662813469	3
1210	273.42	24.469	1.0181	5.09900165196356	11.1667303692784	210	-0.0427844075451276	0.0427844075451276	24.294250688892	3
1211	275.53	36.968	1.0269	5.14178605950869	11.1239459617332	211	0.0262540682663293	0.0262540682663293	24.3205047571583	3
1212	278.85	41.484	1.0215	5.11553199124236	11.1502000299996	212	-0.151690172205454	0.151690172205454	24.4721949293638	3
1213	275.53	65.295	1.0527	5.26722216344782	10.9985098577941	213	0.116198561400973	0.116198561400973	24.5883934907648	3
1214	266.08	56.51	1.0288	5.15102360204684	11.1147084191951	214	-0.128353222635383	0.128353222635383	24.7167467134001	3
1215	259.35	54.89	1.0552	5.27937682468223	10.9863551965597	215	0.204198308738109	0.204198308738109	24.9209450221383	3
1216	278.16	44.481	1.0132	5.07517851594412	11.1905535052978	216	-0.0544528823301622	0.0544528823301622	24.9753979044684	3
1217	272.99	12.932	1.0244	5.12963139827428	11.1361006229677	217	0.0306297463107157	0.0306297463107157	25.0060276507791	3
1218	275.87	17.313	1.0181	5.09900165196356	11.1667303692784	218	-0.0403534752982448	0.0403534752982448	25.0463811260774	3
1219	266.23	13.302	1.0264	5.13935512726181	11.1263768939801	219	0.0379225430513639	0.0379225430513639	25.0843036691287	3
1220	263.62	14.45	1.0186	5.10143258421045	11.1642994370315	220	-0.0447291533426348	0.0447291533426348	25.1290328224714	3
1221	263.37	42.284	1.0278	5.14616173755308	11.1195702836889	221	0.0189612715256811	0.0189612715256811	25.1479940939971	3
1222	262.24	43.609	1.0239	5.1272004660274	11.1385315552145	222	0.0116684747850364	0.0116684747850364	25.1596625687821	3
1223	275.61	35.286	1.0215	5.11553199124236	11.1502000299996	223	-0.00243093224688273	0.00243093224688273	25.162093501029	3
1224	273.2	26.48	1.022	5.11796292348925	11.1477690977527	224	0.00243093224688273	0.00243093224688273	25.1645244332759	3
1225	269.13	14.45	1.0215	5.11553199124236	11.1502000299996	225	0.00729279674064642	0.00729279674064642	25.1718172300165	3
1226	257.2	11.233	1.02	5.10823919450172	11.1574928267402	226	0.0140994070319174	0.0140994070319174	25.1859166370484	3
1227	254.94	22.727	1.0171	5.0941397874698	11.1715922337721	227	-0.0189612715256811	0.0189612715256811	25.2048779085741	3
1228	255.56	18.186	1.021	5.11310105899548	11.1526309622465	228	0.00486186449376369	0.00486186449376369	25.2097397730679	3
1229	268.41	18.754	1.02	5.10823919450172	11.1574928267402	229	-0.00243093224688096	0.00243093224688096	25.2121707053148	3
1230	267.07	11.768	1.0205	5.1106701267486	11.1550618944933	230	-0.0072927967406482	0.0072927967406482	25.2194635020554	3
1231	266	21.286	1.022	5.11796292348925	11.1477690977527	231	0	0	25.2194635020554	3
1232	259.02	26.975	1.022	5.11796292348925	11.1477690977527	232	0.00972372898752916	0.00972372898752916	25.2291872310429	3
1233	255.12	33.789	1.02	5.10823919450172	11.1574928267402	233	-0.220728648016909	0.220728648016909	25.4499158790598	3
1234	240.02	54.871	1.0654	5.32896784251863	10.9367641787233	234	0.206629240984991	0.206629240984991	25.6565451200448	3
1235	245.91	42.724	1.0229	5.12233860153363	11.1433934197083	235	0.0116684747850364	0.0116684747850364	25.6682135948299	3
1236	241.18	42.005	1.0205	5.1106701267486	11.1550618944933	236	0.00729279674064642	0.00729279674064642	25.6755063915705	3
1237	231.03	24.772	1.019	5.10337733000795	11.162354691234	237	-0.0121546612344119	0.0121546612344119	25.6876610528049	3
1238	239.08	15.287	1.0215	5.11553199124236	11.1502000299996	238	0.0140994070319174	0.0140994070319174	25.7017604598368	3
1239	238.09	18.791	1.0186	5.10143258421045	11.1642994370315	239	-0.0092375425381519	0.0092375425381519	25.710998002375	3
1240	244.21	21.761	1.0205	5.1106701267486	11.1550618944933	240	0.00243093224688096	0.00243093224688096	25.7134289346219	3
1241	239.37	13.181	1.02	5.10823919450172	11.1574928267402	241	-0.00729279674064642	0.00729279674064642	25.7207217313625	3
1242	234.84	10.551	1.0215	5.11553199124236	11.1502000299996	242	0.00972372898752738	0.00972372898752738	25.73044546035	3
1243	236.57	13.809	1.0195	5.10580826225484	11.1599237589871	243	-0.0121546612344101	0.0121546612344101	25.7426001215845	3
1244	233.06	18.046	1.022	5.11796292348925	11.1477690977527	244	-0.00437567804438821	0.00437567804438821	25.7469757996288	3
1245	238.17	22.782	1.0229	5.12233860153363	11.1433934197083	245	0.0189612715256828	0.0189612715256828	25.7659370711545	3
1246	250.01	18.107	1.019	5.10337733000795	11.162354691234	246	-0.0121546612344119	0.0121546612344119	25.7780917323889	3
1247	252.15	13.971	1.0215	5.11553199124236	11.1502000299996	247	0.0121546612344119	0.0121546612344119	25.7902463936234	3
1248	279.16	10.624	1.019	5.10337733000795	11.162354691234	248	-0.00243093224688451	0.00243093224688451	25.7926773258702	3
1249	276.99	20.654	1.0195	5.10580826225484	11.1599237589871	249	-0.0165303392787983	0.0165303392787983	25.809207665149	3
1250	274.71	17.975	1.0229	5.12233860153363	11.1433934197083	250	0.00680661029127094	0.00680661029127094	25.8160142754403	3
1251	279.27	23.016	1.0215	5.11553199124236	11.1502000299996	251	0.00972372898752738	0.00972372898752738	25.8257380044278	3
1252	270.55	38.134	1.0195	5.10580826225484	11.1599237589871	252	-0.0145855934812928	0.0145855934812928	25.8403235979091	3
1253	261.3	36.905	1.0225	5.12039385573613	11.1453381655058	253	0.00364639837032499	0.00364639837032499	25.8439699962795	3
1254	274.19	44.915	0.11768	0.721281624488106	11.1489845638761	254	0.00364639837032321	0.00364639837032321	25.8476163946498	3
1255	272.55	46.733	1.021	5.11310105899548	11.1526309622465	255	-0.0593147468239277	0.0593147468239277	25.9069311414737	3
1256	266.9	52.595	1.0332	5.17241580581941	11.0933162154225	256	-0.0666075435645741	0.0666075435645741	25.9735386850383	3
1257	279.24	50.975	1.0469	5.23902334938398	11.026708671858	257	0.0568838145770449	0.0568838145770449	26.0304224996153	3
1258	273.78	56.292	1.0352	5.18213953480694	11.083592486435	258	0.0121546612344101	0.0121546612344101	26.0425771608497	3
1259	267.59	53.655	1.0327	5.16998487357253	11.0957471476694	259	-0.0165303392787983	0.0165303392787983	26.0591075001285	3
1260	274.28	55.925	1.0361	5.18651521285133	11.0792168083906	260	-0.102099154369055	0.102099154369055	26.1612066544976	3
1261	277.83	56.796	1.0571	5.28861436722038	10.9771176540216	261	0.00923754253815368	0.00923754253815368	26.1704441970357	3
1262	274.26	64.463	1.0552	5.27937682468223	10.9863551965597	262	0.0714694080583378	0.0714694080583378	26.2419136050941	3
1263	268.86	65.283	1.0405	5.20790741662389	11.057824604618	263	-0.102099154369057	0.102099154369057	26.3440127594631	3
1264	266.13	59.532	1.0615	5.31000657099295	10.955725450249	264	-0.230452377004436	0.230452377004436	26.5744651364676	3
1265	266.98	89.673	1.1089	5.54045894799738	10.7252730732446	265	-0.0758450861027278	0.0758450861027278	26.6503102225703	3
1266	268.73	89.929	1.1245	5.61630403410011	10.6494279871418	266	0.194474579750581	0.194474579750581	26.8447848023209	3
1267	263.76	76.648	1.0845	5.42182945434953	10.8439025668924	267	-0.0709832216089623	0.0709832216089623	26.9157680239298	3
1268	266.79	71.884	1.0991	5.49281267595849	10.7729193452834	268	0.192043647503699	0.192043647503699	27.1078116714335	3
1269	273.86	64.456	1.0596	5.30076902845479	10.9649629927871	269	-0.0782760183496087	0.0782760183496087	27.1860876897832	3
1270	271.73	66.921	1.0757	5.3790450468044	10.8866869744375	270	-0.0899444931346434	0.0899444931346434	27.2760321829178	3
1271	270.99	70.976	1.0942	5.46898953993905	10.7967424813029	271	0.173082375978018	0.173082375978018	27.4491145588958	3
1272	278.4	60.877	1.0586	5.29590716396103	10.9698248572809	272	0.0213922037725638	0.0213922037725638	27.4705067626684	3
1273	275.89	56.861	1.0542	5.27451496018846	10.9912170610535	273	0.111336696907207	0.111336696907207	27.5818434595756	3
1274	271.77	55.997	1.0313	5.16317826328126	11.1025537579607	274	-0.104043900166561	0.104043900166561	27.6858873597421	3
1275	270.64	58.772	1.0527	5.26722216344782	10.9985098577941	275	0.146828307711688	0.146828307711688	27.8327156674538	3
1276	262.43	46.51	1.0225	5.12039385573613	11.1453381655058	276	-0.111336696907209	0.111336696907209	27.944052364361	3
1277	259.52	56.692	1.0454	5.23173055264334	11.0340014685986	277	-0.0403534752982431	0.0403534752982431	27.9844058396593	3
1278	275.69	55.099	1.0537	5.27208402794158	10.9936479933004	278	-0.0238231360194465	0.0238231360194465	28.0082289756787	3
1279	272.68	60.992	1.0586	5.29590716396103	10.9698248572809	279	0.0213922037725638	0.0213922037725638	28.0296211794513	3
1280	279.81	53.776	1.0542	5.27451496018846	10.9912170610535	280	0.18766796945931	0.18766796945931	28.2172891489106	3
1281	279.83	38.74	1.0156	5.08684699072915	11.1788850305128	281	-0.047646272038893	0.047646272038893	28.2649354209495	3
1282	274.24	35.788	1.0254	5.13449326276805	11.1312387584739	282	0.0189612715256828	0.0189612715256828	28.2838966924752	3
1283	270.77	27.18	1.0215	5.11553199124236	11.1502000299996	283	-0.0140994070319174	0.0140994070319174	28.2979960995071	3
1284	263.43	26.494	1.0244	5.12963139827428	11.1361006229677	284	0.0165303392788001	0.0165303392788001	28.3145264387859	3
1285	264.86	15.406	1.021	5.11310105899548	11.1526309622465	285	0.00729279674064465	0.00729279674064465	28.3218192355265	3
1286	263.88	18.999	1.0195	5.10580826225484	11.1599237589871	286	-0.00243093224688096	0.00243093224688096	28.3242501677734	3
1287	261.92	13.269	1.02	5.10823919450172	11.1574928267402	287	-0.0286850005132102	0.0286850005132102	28.3529351682866	3
1288	250.98	13.501	1.0259	5.13692419501493	11.128807826227	288	0.0121546612344101	0.0121546612344101	28.365089829521	3
1289	254.1	10.42	1.0234	5.12476953378052	11.1409624874614	289	0.0116684747850364	0.0116684747850364	28.3767583043061	3
1290	244.99	19.131	1.021	5.11310105899548	11.1526309622465	290	-0.0116684747850364	0.0116684747850364	28.3884267790911	3
1291	255.58	23.784	1.0234	5.12476953378052	11.1409624874614	291	-0.0145855934812928	0.0145855934812928	28.4030123725724	3
1292	237.02	22.482	1.0264	5.13935512726181	11.1263768939801	292	0.0213922037725638	0.0213922037725638	28.424404576345	3
1293	232.35	20.793	1.022	5.11796292348925	11.1477690977527	293	0	0	28.424404576345	3
1294	254.61	10.67	1.022	5.11796292348925	11.1477690977527	294	0.0165303392788001	0.0165303392788001	28.4409349156238	3
1295	253.51	10.624	1.0186	5.10143258421045	11.1642994370315	295	0.00243093224688096	0.00243093224688096	28.4433658478707	3
1296	262.83	10.121	1.0181	5.09900165196356	11.1667303692784	296	-0.0189612715256811	0.0189612715256811	28.4623271193963	3
1297	256.61	11.381	1.022	5.11796292348925	11.1477690977527	297	0.0145855934812946	0.0145855934812946	28.4769127128776	3
1298	254.97	18.76	1.019	5.10337733000795	11.162354691234	298	-0.00972372898752916	0.00972372898752916	28.4866364418652	3
1299	258.51	39.43	1.021	5.11310105899548	11.1526309622465	299	0.00486186449376369	0.00486186449376369	28.4914983063589	3
1300	257.82	38.02	1.02	5.10823919450172	11.1574928267402	300	-0.00972372898752916	0.00972372898752916	28.5012220353465	3
1301	271.11	40.858	1.022	5.11796292348925	11.1477690977527	301	-0.0403534752982448	0.0403534752982448	28.5415755106447	3
1302	270.37	48.916	1.0303	5.15831639878749	11.1074156224544	302	-0.0495910178363985	0.0495910178363985	28.5911665284811	3
1303	266.89	65.315	1.0405	5.20790741662389	11.057824604618	303	-0.11668474785035	0.11668474785035	28.7078512763314	3
1304	263.55	60.14	1.0645	5.32459216447424	10.9411398567677	304	-0.144397375464806	0.144397375464806	28.8522486517963	3
1305	263.92	72.543	1.0942	5.46898953993905	10.7967424813029	305	0.0213922037725638	0.0213922037725638	28.8736408555688	3
1306	261.42	69.943	1.0898	5.44759733616648	10.8181346850755	306	0.0875135608877606	0.0875135608877606	28.9611544164566	3
1307	260.12	64.989	1.0718	5.36008377527872	10.9056482459632	307	-0.0330606785575966	0.0330606785575966	28.9942150950142	3
1308	251.35	65.162	1.0786	5.39314445383632	10.8725875674056	308	0.135159832926654	0.135159832926654	29.1293749279408	3
1309	243.04	51.397	1.0508	5.25798462090966	11.0077474003323	309	0.144883561914183	0.144883561914183	29.274258489855	3
1310	234.21	43.773	1.021	5.11310105899548	11.1526309622465	310	-0.0165303392788001	0.0165303392788001	29.2907888291338	3
1311	230.68	39.324	1.0244	5.12963139827428	11.1361006229677	311	0.0116684747850346	0.0116684747850346	29.3024573039188	3
1312	230.03	37.153	1.022	5.11796292348925	11.1477690977527	312	0.00486186449376547	0.00486186449376547	29.3073191684126	3
1313	242.82	30.445	1.021	5.11310105899548	11.1526309622465	313	-0.00486186449376547	0.00486186449376547	29.3121810329064	3
1314	258.26	43.008	1.022	5.11796292348925	11.1477690977527	314	0.00972372898752916	0.00972372898752916	29.3219047618939	3
1315	250.54	41.303	1.02	5.10823919450172	11.1574928267402	315	-0.0525081365326567	0.0525081365326567	29.3744128984266	3
1316	254.18	46.331	1.0308	5.16074733103437	11.1049846902076	316	0.0525081365326567	0.0525081365326567	29.4269210349592	3
1317	247.3	42.787	1.02	5.10823919450172	11.1574928267402	317	-0.0238231360194447	0.0238231360194447	29.4507441709787	3
1318	244.09	42.252	1.0249	5.13206233052116	11.1336696907208	318	-0.125922290388502	0.125922290388502	29.5766664613672	3
1319	261.58	57.103	1.0508	5.25798462090966	11.0077474003323	319	-0.102099154369057	0.102099154369057	29.6787656157362	3
1320	254.07	65.106	1.0718	5.36008377527872	10.9056482459632	320	0.0568838145770449	0.0568838145770449	29.7356494303133	3
1321	248.37	56.198	1.0601	5.30319996070167	10.9625320605403	321	0.0690384758114568	0.0690384758114568	29.8046879061247	3
1322	244.31	53.948	1.0459	5.23416148489022	11.0315705363517	322	0.0189612715256828	0.0189612715256828	29.8236491776504	3
1323	243.44	52.895	1.042	5.21520021336454	11.0505318078774	323	-0.0641766113176914	0.0641766113176914	29.8878257889681	3
1324	241.72	48.952	1.0552	5.27937682468223	10.9863551965597	324	0.116198561400971	0.116198561400971	30.0040243503691	3
1325	236.18	49.291	1.0313	5.16317826328126	11.1025537579607	325	0.047646272038893	0.047646272038893	30.051670622408	3
1326	234.73	28.773	1.0215	5.11553199124236	11.1502000299996	326	0.00243093224688273	0.00243093224688273	30.0541015546548	3
1327	234.63	22.434	1.021	5.11310105899548	11.1526309622465	327	0.0238231360194465	0.0238231360194465	30.0779246906743	3
1328	243.34	23.999	1.0161	5.08927792297604	11.1764540982659	328	-0.0140994070319174	0.0140994070319174	30.0920240977062	3
1329	251.1	29.076	1.019	5.10337733000795	11.162354691234	329	-0.0189612715256828	0.0189612715256828	30.1109853692319	3
1330	244.63	32.797	1.0229	5.12233860153363	11.1433934197083	330	0.0116684747850364	0.0116684747850364	30.1226538440169	3
1331	236.3	26.478	1.0205	5.1106701267486	11.1550618944933	331	0.00243093224688096	0.00243093224688096	30.1250847762638	3
1332	252.06	40.592	1.02	5.10823919450172	11.1574928267402	332	0	0	30.1250847762638	3
1333	264.28	22.866	1.02	5.10823919450172	11.1574928267402	333	-0.0189612715256828	0.0189612715256828	30.1440460477895	3
1334	272.65	27.965	1.0239	5.1272004660274	11.1385315552145	334	0.0238231360194483	0.0238231360194483	30.1678691838089	3
1335	266.52	25.476	1.019	5.10337733000795	11.162354691234	335	-0.00972372898752916	0.00972372898752916	30.1775929127965	3
1336	263.97	26.337	1.021	5.11310105899548	11.1526309622465	336	0.00486186449376369	0.00486186449376369	30.1824547772902	3
1337	252.28	28.476	1.02	5.10823919450172	11.1574928267402	337	-0.173568562427395	0.173568562427395	30.3560233397176	3
1338	252.7	51.806	1.0557	5.28180775692911	10.9839242643128	338	0.114253815603469	0.114253815603469	30.4702771553211	3
1339	253.34	47.531	1.0322	5.16755394132564	11.0981780799163	339	-0.0213922037725638	0.0213922037725638	30.4916693590937	3
1340	246.14	49.277	1.0366	5.18894614509821	11.0767858761437	340	-0.114253815603469	0.114253815603469	30.6059231746971	3
1341	250.4	63.27	1.0601	5.30319996070167	10.9625320605403	341	-0.163844833439864	0.163844833439864	30.769768008137	3
1342	253.19	78.4	1.0938	5.46704479414154	10.7986872271004	342	-0.0471600855895158	0.0471600855895158	30.8169280937265	3
1343	256.2	84.072	1.1035	5.51420487973106	10.7515271415109	343	-0.0335468650069757	0.0335468650069757	30.8504749587335	3
1344	266.09	82.571	1.1104	5.54775174473803	10.7179802765039	344	0.0855688150902569	0.0855688150902569	30.9360437738237	3
1345	264.36	77.795	1.0928	5.46218292964778	10.8035490915942	345	-0.0495910178363985	0.0495910178363985	30.9856347916601	3
1346	272.18	81.015	1.103	5.51177394748417	10.7539580737578	346	-0.11668474785035	0.11668474785035	31.1023195395105	3
1347	270.7	89.852	1.127	5.62845869533452	10.6372733259074	347	-0.0092375425381519	0.0092375425381519	31.1115570820486	3
1348	277.69	91.639	1.1289	5.63769623787267	10.6280357833693	348	0.0855688150902552	0.0855688150902552	31.1971258971389	3
1349	266.25	91.952	1.1113	5.55212742278242	10.7136045984595	349	-0.00243093224688096	0.00243093224688096	31.1995568293858	3
1350	270.84	85.033	1.1118	5.5545583550293	10.7111736662126	350	-0.0213922037725638	0.0213922037725638	31.2209490331583	3
1351	273.25	86.383	1.1162	5.57595055880186	10.6897814624401	351	-0.0403534752982466	0.0403534752982466	31.2613025084566	3
1352	265	92.623	1.1245	5.61630403410011	10.6494279871418	352	0.00729279674064642	0.00729279674064642	31.2685953051972	3
1353	267.54	93.47	1.123	5.60901123735946	10.6567207838825	353	-0.166275765686747	0.166275765686747	31.434871070884	3
1354	254.92	101.66	1.1572	5.77528700304621	10.4904450181957	354	0.339358141664766	0.339358141664766	31.7742292125487	3
1355	264.22	102.48	1.0874	5.43592886138145	10.8298031598605	355	-0.237258987295711	0.237258987295711	32.0114881998445	3
1356	255.54	99.475	1.1362	5.67318784867716	10.5925441725648	356	-0.0335468650069757	0.0335468650069757	32.0450350648514	3
1357	257.44	94.59	1.1431	5.70673471368413	10.5589973075578	357	0.0427844075451276	0.0427844075451276	32.0878194723966	3
1358	254.29	89.895	1.1343	5.663950306139	10.6017817151029	358	0.0403534752982466	0.0403534752982466	32.1281729476948	3
1359	261.07	90.113	1.126	5.62359683084076	10.6421351904012	359	0.149745426407947	0.149745426407947	32.2779183741028	3
1360	263.39	87.409	1.0952	5.47385140443281	10.7918806168091	360	-0.1424526296673	0.1424526296673	32.4203710037701	3
1361	258.17	87.652	1.1245	5.61630403410011	10.6494279871418	361	-0.0403534752982466	0.0403534752982466	32.4607244790683	3
1362	254.31	90.259	1.1328	5.65665750939836	10.6090745118436	362	0.0306297463107175	0.0306297463107175	32.491354225379	3
1363	237.66	97.88	1.1265	5.62602776308764	10.6397042581543	363	-0.00243093224688273	0.00243093224688273	32.4937851576259	3
1364	238.64	95.851	1.127	5.62845869533452	10.6372733259074	364	-0.0807069505964897	0.0807069505964897	32.5744921082224	3
1365	233.42	102.63	1.1436	5.70916564593101	10.5565663753109	365	-0.0495910178363985	0.0495910178363985	32.6240831260588	3
1366	244.96	105.31	1.1538	5.75875666376741	10.5069753574745	366	0.118629493647855	0.118629493647855	32.7427126197066	3
1367	252.61	97.024	1.1294	5.64012717011956	10.6256048511224	367	-0.12106042589474	0.12106042589474	32.8637730456014	3
1368	253.35	113.94	1.1543	5.76118759601429	10.5045444252276	368	0.0330606785576002	0.0330606785576002	32.896833724159	3
1369	251.44	116.77	1.1475	5.72812691745669	10.5376051037852	369	-0.0972372898752898	0.0972372898752898	32.9940710140343	3
1370	254.03	115.76	1.1675	5.82536420733198	10.44036781391	370	-0.320396870139083	0.320396870139083	33.3144678841734	3
1371	258.64	135.65	1.2334	6.14576107747107	10.1199709437709	371	0.1589829689461	0.1589829689461	33.4734508531195	3
1372	250.09	144.79	1.2007	5.98677810852497	10.278953912717	372	0.235314241498203	0.235314241498203	33.7087650946177	3
1373	256.48	147.55	1.1523	5.75146386702677	10.5142681542152	373	-0.584396112150497	0.584396112150497	34.2931612067682	3
1374	267.91	158.69	1.2725	6.33585997917726	9.92987204206468	374	0.157038223148595	0.157038223148595	34.4501994299168	3
1375	265.32	135.15	1.2402	6.17882175602867	10.0869102652133	375	0.0593147468239277	0.0593147468239277	34.5095141767407	3
1376	263.66	129.47	1.228	6.11950700920474	10.1462250120372	376	0.0354916108044812	0.0354916108044812	34.5450057875452	3
1377	267.6	128.04	1.2207	6.08401539840026	10.1817166228417	377	0.25622025882139	0.25622025882139	34.8012260463666	3
1378	261.35	118.63	1.168	5.82779513957887	10.4379368816631	378	0.0359777972538566	0.0359777972538566	34.8372038436204	3
1379	255.32	109.63	1.1606	5.79181734232501	10.4739146789169	379	-0.144883561914181	0.144883561914181	34.9820874055346	3
1380	241.68	130.93	1.1904	5.93670090423919	10.3290311170027	380	-0.0996682221221743	0.0996682221221743	35.0817556276568	3
1381	245.22	135.53	1.2109	6.03636912636137	10.2293628948806	381	-0.130784154882265	0.130784154882265	35.212539782539	3
1382	242.06	140.26	1.2378	6.16715328124363	10.0985787399983	382	0.0238231360194447	0.0238231360194447	35.2363629185585	3
1383	239.8	141.08	1.2329	6.14333014522419	10.1224018760178	383	0.182806104965547	0.182806104965547	35.419169023524	3
1384	245.18	127.55	1.1953	5.96052404025864	10.3052079809833	384	-0.158982968946098	0.158982968946098	35.5781519924701	3
1385	246.7	139.28	1.228	6.11950700920474	10.1462250120372	385	-0.0213922037725638	0.0213922037725638	35.5995441962427	3
1386	252.14	141.01	1.2324	6.1408992129773	10.1248328082646	386	-0.0427844075451294	0.0427844075451294	35.6423286037878	3
1387	255.9	154	1.2412	6.18368362052243	10.0820484007195	387	0.0666075435645741	0.0666075435645741	35.7089361473524	3
1388	252.35	152.82	1.2275	6.11707607695786	10.1486559442841	388	0.0948063576284088	0.0948063576284088	35.8037425049808	3
1389	254.17	154.91	1.208	6.02226971932945	10.2434623019125	389	0.128353222635385	0.128353222635385	35.9320957276162	3
1390	264.16	154.57	1.1816	5.89391649669407	10.3718155245479	390	-0.501258229307123	0.501258229307123	36.4333539569233	3
1391	267.8	170.57	1.2847	6.39517472600119	9.87055729524075	391	-0.0213922037725638	0.0213922037725638	36.4547461606959	3
1392	277.41	169.88	1.2891	6.41656692977375	9.84916509146819	392	0.0170165257281738	0.0170165257281738	36.471762686424	3
1393	269.65	161.86	1.2856	6.39955040404558	9.86618161719636	393	-0.00729279674064642	0.00729279674064642	36.4790554831647	3
1394	266.91	165.17	1.2871	6.40684320078622	9.85888882045571	394	0.439026363786937	0.439026363786937	36.9180818469516	3
1395	273.98	146.58	1.1968	5.96781683699929	10.2979151842427	395	-0.135159832926654	0.135159832926654	37.0532416798783	3
1396	279	140.24	1.2246	6.10297666992594	10.162755351316	396	-0.0354916108044812	0.0354916108044812	37.0887332906828	3
1397	278.96	144.53	1.2319	6.13846828073042	10.1272637405115	397	-0.0617456790708086	0.0617456790708086	37.1504789697536	3
1398	274.2	141.57	1.2446	6.20021395980123	10.0655180614407	398	0.0641766113176914	0.0641766113176914	37.2146555810713	3
1399	273.4	136.53	1.2314	6.13603734848354	10.1296946727584	399	-0.0170165257281756	0.0170165257281756	37.2316721067994	3
1400	275.54	138.18	1.2349	6.15305387421172	10.1126781470302	400	0.104530086615938	0.104530086615938	37.3362021934154	3
1401	278.45	136.21	1.2134	6.04852378759578	10.2172082336462	401	0.121060425894736	0.121060425894736	37.4572626193101	3
1402	279.39	125.99	1.1885	5.92746336170104	10.3382686595409	402	0.320396870139081	0.320396870139081	37.7776594894492	3
1403	271.09	116.04	1.1226	5.60706649156196	10.65866552968	403	-0.0826516963939952	0.0826516963939952	37.8603111858432	3
1404	275.6	117.43	1.1396	5.68971818795595	10.576013833286	404	-0.194960766199959	0.194960766199959	38.0552719520431	3
1405	279.66	125.46	1.1797	5.88467895415591	10.381053067086	405	-0.353457548696682	0.353457548696682	38.4087295007398	3
1406	262.36	164.53	1.2524	6.23813650285259	10.0275955183893	406	-0.163844833439864	0.163844833439864	38.5725743341797	3
1407	270.53	165.55	1.2861	6.40198133629246	9.86375068494948	407	-0.0311159327600947	0.0311159327600947	38.6036902669398	3
1408	272	162.74	1.2925	6.43309726905255	9.83263475218939	408	0.0262540682663293	0.0262540682663293	38.6299443352061	3
1409	274.25	162.36	1.2871	6.40684320078622	9.85888882045571	409	0.0140994070319174	0.0140994070319174	38.644043742238	3
1410	270.74	168.94	1.2842	6.39274379375431	9.87298822748763	410	-0.0238231360194447	0.0238231360194447	38.6678668782575	3
1411	277.86	167.51	1.2891	6.41656692977375	9.84916509146819	411	0.0928616118309016	0.0928616118309016	38.7607284900884	3
1412	276.01	170.59	1.27	6.32370531794285	9.94202670329909	412	-0.0996682221221725	0.0996682221221725	38.8603967122105	3
1413	270.56	165.99	1.2905	6.42337354006502	9.84235848117692	413	0.374849752469245	0.374849752469245	39.2352464646798	3
1414	273.98	174.14	1.2134	6.04852378759578	10.2172082336462	414	0.0189612715256811	0.0189612715256811	39.2542077362055	3
1415	273.53	174.55	1.2095	6.0295625160701	10.2361695051718	415	-0.306297463107166	0.306297463107166	39.5605051993126	3
1416	264.88	171.18	1.2725	6.33585997917726	9.92987204206468	416	0	0	39.5605051993126	3
1417	268.42	174.85	1.2725	6.33585997917726	9.92987204206468	417	-0.054452882330164	0.054452882330164	39.6149580816428	3
1418	265.45	176.08	1.2837	6.39031286150742	9.87541915973451	418	-0.251358394327625	0.251358394327625	39.8663164759704	3
1419	271.42	193.26	1.3354	6.64167125583505	9.62406076540689	419	0.0379225430513639	0.0379225430513639	39.9042390190218	3
1420	273.07	192.22	1.3276	6.60374871278369	9.66198330845825	420	-0.0500772042857758	0.0500772042857758	39.9543162233076	3
1421	274.22	194.83	1.3379	6.65382591706946	9.61190610417248	421	0.0286850005132102	0.0286850005132102	39.9830012238208	3
1422	278.04	194.7	1.332	6.62514091655625	9.64059110468569	422	0.267888733606426	0.267888733606426	40.2508899574272	3
1423	278.95	189.16	1.2769	6.35725218294982	9.90847983829211	423	-0.253789326574509	0.253789326574509	40.5046792840017	3
1424	273.08	191.83	1.3291	6.61104150952433	9.6546905117176	424	-0.0140994070319174	0.0140994070319174	40.5187786910336	3
1425	272.96	192.43	1.332	6.62514091655625	9.64059110468569	425	-0.0121546612344119	0.0121546612344119	40.530933352268	3
1426	267.75	192.41	1.3345	6.63729557779066	9.62843644345127	426	0.158982968946102	0.158982968946102	40.6899163212141	3
1427	255.75	178.84	1.3018	6.47831260884456	9.78741941239738	427	0.178430426921159	0.178430426921159	40.8683467481353	3
1428	261.01	182.88	1.2651	6.2998821819234	9.96584983931854	428	-0.180375172718664	0.180375172718664	41.048721920854	3
1429	277.84	184.98	1.3022	6.48025735464207	9.78547466659987	429	0.108905764660324	0.108905764660324	41.1576276855143	3
1430	279.28	162.45	1.2798	6.37135158998174	9.8943804312602	430	0.0262540682663293	0.0262540682663293	41.1838817537806	3
1431	277.73	157.6	1.2744	6.34509752171541	9.92063449952652	431	-0.0335468650069757	0.0335468650069757	41.2174286187876	3
1432	279.48	175.54	1.2813	6.37864438672239	9.88708763451955	432	0.0598009332733049	0.0598009332733049	41.2772295520609	3
1433	261.99	172.26	1.269	6.31884345344908	9.94688856779285	433	-0.0598009332733049	0.0598009332733049	41.3370304853342	3
1434	267	175.85	1.2813	6.37864438672239	9.88708763451955	434	-0.246496529833863	0.246496529833863	41.5835270151681	3
1435	256.23	190.09	1.332	6.62514091655625	9.64059110468569	435	0.0661213571151986	0.0661213571151986	41.6496483722833	3
1436	264.88	187.96	1.3184	6.55901955944105	9.70671246180089	436	0.135646019376031	0.135646019376031	41.7852943916593	3
1437	272.71	166.64	1.2905	6.42337354006502	9.84235848117692	437	0.0092375425381519	0.0092375425381519	41.7945319341975	3
1438	279.67	167.49	1.2886	6.41413599752687	9.85159602371507	438	0.0286850005132102	0.0286850005132102	41.8232169347107	3
1439	274.99	156.67	1.2827	6.38545099701366	9.88028102422828	439	0.108905764660326	0.108905764660326	41.932122699371	3
1440	269.91	154.42	1.2603	6.27654523235333	9.9891867888886	440	0.508064839598394	0.508064839598394	42.4401875389694	3
1441	256.55	145.48	1.1558	5.76848039275494	10.497251628487	441	-0.313104073398437	0.313104073398437	42.7532916123678	3
1442	255.89	142.69	1.2202	6.08158446615338	10.1841475550886	442	-0.147314494161066	0.147314494161066	42.9006061065289	3
1443	234.94	154.05	1.2505	6.22889896031444	10.0368330609275	443	-0.132728900679771	0.132728900679771	43.0333350072086	3
1444	231.99	162.89	1.2778	6.36162786099421	9.90410416024772	444	0.0447291533426348	0.0447291533426348	43.0780641605513	3
1445	236.8	160.21	1.2686	6.31689870765158	9.94883331359036	445	-0.116198561400974	0.116198561400974	43.1942627219523	3
1446	253.5	162.76	1.2925	6.43309726905255	9.83263475218939	446	-0.075845086102726	0.075845086102726	43.270107808055	3
1447	251.82	167.49	1.3081	6.50894235515528	9.75678966608666	447	0.028685000513212	0.028685000513212	43.2987928085682	3
1448	255.7	169.89	1.3022	6.48025735464207	9.78547466659987	448	0.163358646990488	0.163358646990488	43.4621514555587	3
1449	261.81	162.95	1.2686	6.31689870765158	9.94883331359036	449	0.106961018862819	0.106961018862819	43.5691124744215	3
1450	250.52	153.67	1.2466	6.20993768878876	10.0557943324532	450	-0.0758450861027278	0.0758450861027278	43.6449575605242	3
1451	247.8	156.62	1.2622	6.28578277489149	9.97994924635045	451	-0.0520219500832795	0.0520219500832795	43.6969795106075	3
1452	259.32	163.41	1.2729	6.33780472497477	9.92792729626717	452	0.168220511484254	0.168220511484254	43.8652000220918	3
1453	259.81	166.67	1.2383	6.16958421349051	10.0961478077514	453	-0.199336444244349	0.199336444244349	44.0645364663361	3
1454	255.68	164.11	1.2793	6.36892065773486	9.89681136350708	454	0.128353222635386	0.128353222635386	44.1928896889715	3
1455	258.29	165.65	1.2529	6.24056743509948	10.0251645861425	455	-0.356374667392942	0.356374667392942	44.5492643563644	3
1456	241.33	188.85	1.3262	6.59694210249242	9.66878991874952	456	-0.0758450861027278	0.0758450861027278	44.6251094424672	3
1457	238.01	193.3	1.3418	6.67278718859514	9.59294483264679	457	-0.00243093224688096	0.00243093224688096	44.6275403747141	3
1458	241.29	194.48	1.3423	6.67521812084203	9.59051390039991	458	0.154607290901712	0.154607290901712	44.7821476656158	3
1459	242.52	189.62	1.3105	6.52061082994031	9.74512119130162	459	-0.0855688150902552	0.0855688150902552	44.867716480706	3
1460	238.28	186.54	1.3281	6.60617964503057	9.65955237621137	460	0.0165303392787983	0.0165303392787983	44.8842468199848	3
1461	232.34	190.51	1.3247	6.58964930575177	9.67608271549017	461	0.0495910178363985	0.0495910178363985	44.9338378378212	3
1462	254.66	178.4	1.3145	6.54005828791537	9.72567373332657	462	0.106961018862819	0.106961018862819	45.040798856684	3
1463	264.39	179.11	1.2925	6.43309726905255	9.83263475218939	463	0.0617456790708104	0.0617456790708104	45.1025445357548	3
1464	263.98	175.92	1.2798	6.37135158998174	9.8943804312602	464	0.00486186449376547	0.00486186449376547	45.1074064002486	3
1465	269.43	182.88	1.2788	6.36648972548798	9.89924229575396	465	-0.25622025882139	0.25622025882139	45.36362665907	3
1466	272.41	193.03	1.3315	6.62270998430937	9.64302203693257	466	0.0636904248683141	0.0636904248683141	45.4273170839383	3
1467	279.5	192.14	1.3184	6.55901955944105	9.70671246180089	467	0.0262540682663275	0.0262540682663275	45.4535711522046	3
1468	272	191.41	1.313	6.53276549117472	9.73296653006721	468	0.287336191581485	0.287336191581485	45.7409073437861	3
1469	271.87	184.45	1.2539	6.24542929959324	10.0203027216487	469	0.0213922037725638	0.0213922037725638	45.7622995475587	3
1470	269.44	174.93	1.2495	6.22403709582068	10.0416949254213	470	-0.235314241498203	0.235314241498203	45.9976137890569	3
1471	253.91	187.62	1.2979	6.45935133731888	9.80638068392306	471	-0.0354916108044794	0.0354916108044794	46.0331053998614	3
1472	245.63	189.38	1.3052	6.49484294812336	9.77088907311858	472	-0.0213922037725656	0.0213922037725656	46.0544976036339	3
1473	256.26	184.31	1.3096	6.51623515189593	9.74949686934601	473	0.251844580777002	0.251844580777002	46.3063421844109	3
1474	241.98	177.19	1.2578	6.26439057111892	10.001341450123	474	-0.299004666366518	0.299004666366518	46.6053468507775	3
1475	234.56	186.53	1.3193	6.56339523748544	9.7023367837565	475	-0.00486186449376547	0.00486186449376547	46.6102087152712	3
1476	236.38	185.98	1.3203	6.56825710197921	9.69747491926273	476	0.0238231360194483	0.0238231360194483	46.6340318512907	3
1477	235.03	187.62	1.3154	6.54443396595976	9.72129805528218	477	-0.0549390687795395	0.0549390687795395	46.6889709200702	3
1478	237.49	188.94	1.3267	6.5993730347393	9.66635898650264	478	0.337413395867257	0.337413395867257	47.0263843159375	3
1479	232.01	178.71	1.2573	6.26195963887204	10.0037723823699	479	0.0520219500832813	0.0520219500832813	47.0784062660207	3
1480	240.2	177.72	1.2466	6.20993768878876	10.0557943324532	480	-0.287336191581485	0.287336191581485	47.3657424576022	3
1481	245.15	180.76	1.3057	6.49727388037024	9.76845814087169	481	-0.0544528823301622	0.0544528823301622	47.4201953399324	3
1482	247.77	181.67	1.3169	6.55172676270041	9.71400525854153	482	0.209060173231874	0.209060173231874	47.6292555131643	3
1483	237.45	168.02	1.2739	6.34266658946853	9.92306543177341	483	-0.0593147468239259	0.0593147468239259	47.6885702599882	3
1484	232.6	169.21	1.2861	6.40198133629246	9.86375068494948	484	0.075845086102726	0.075845086102726	47.7644153460909	3
1485	234.8	172.68	1.2705	6.32613625018973	9.93959577105221	485	0.23968991954259	0.23968991954259	48.0041052656335	3
1486	235.87	147.35	1.2212	6.08644633064714	10.1792856905948	486	-0.0262540682663257	0.0262540682663257	48.0303593338998	3
1487	232.96	146.79	1.2266	6.11270039891347	10.1530316223285	487	0	0	48.0303593338998	3
1488	231.23	152.89	1.2266	6.11270039891347	10.1530316223285	488	0.0476462720388895	0.0476462720388895	48.0780056059387	3
1489	232.8	144.82	1.2168	6.06505412687458	10.2006778943674	489	0.109391951109703	0.109391951109703	48.1873975570484	3
1490	230.92	132.96	1.1943	5.95566217576487	10.3100698454771	490	0.177944240471781	0.177944240471781	48.3653417975202	3
1491	242.21	153.05	1.1577	5.77771793529309	10.4880140859488	491	-0.58390992570112	0.58390992570112	48.9492517232213	3
1492	248.48	162.98	1.2778	6.36162786099421	9.90410416024772	492	0.208573986782499	0.208573986782499	49.1578257100038	3
1493	259.16	151.45	1.2349	6.15305387421172	10.1126781470302	493	-0.0593147468239277	0.0593147468239277	49.2171404568278	3
1494	264.36	146.25	1.2471	6.21236862103564	10.0533634002063	494	0.0403534752982466	0.0403534752982466	49.257493932126	3
1495	275.58	138.57	1.2388	6.1720151457374	10.0937168755045	495	0.0714694080583378	0.0714694080583378	49.3289633401843	3
1496	267.87	150.78	1.2241	6.10054573767906	10.1651862835629	496	0.166275765686747	0.166275765686747	49.4952391058711	3
1497	249.85	133.54	1.1899	5.93426997199231	10.3314620492496	497	0.0850826286408797	0.0850826286408797	49.580321734512	3
1498	259.61	116.59	1.1724	5.84918734335143	10.4165446778905	498	0.0525081365326567	0.0525081365326567	49.6328298710446	3
1499	265.71	118.51	1.1616	5.79667920681877	10.4690528144232	499	0.0354916108044794	0.0354916108044794	49.6683214818491	3
1500	266.78	118.43	1.1543	5.76118759601429	10.5045444252276	500	NA	NA	NA	3
