# Supplementary material for: Assessment of crusting effects on interrill erosion by laser scanning
Source: PeerJ. 2020 Jan 31;8:e8487. doi: 10.7717/peerj.8487 (PMC6996510; doi:10.7717/peerj.8487)
Supplement: Data S1 — Each has two transects and four subplots. [file peerj-08-8487-s001.zip › raw data for uploading/cs7plotc.txt]

x	y	z	cal	h	code	deltah	absh	cumsumh	number
1	325.4	248.5	1.3174	6.55415769494729	9.71157432629465	1	0.0758450861027278	0.0758450861027278	0.0758450861027278	1
2	323.61	246.19	1.3018	6.47831260884456	9.78741941239738	2	0.047646272038893	0.047646272038893	0.123491358141621	1
3	323.24	241.44	1.292	6.43066633680567	9.83506568443627	3	0.0714694080583378	0.0714694080583378	0.194960766199959	1
4	332.14	244.47	1.2773	6.35919692874733	9.90653509249461	4	-0.0384087295007394	0.0384087295007394	0.233369495700698	1
5	327.04	244.8	1.2852	6.39760565824807	9.86812636299387	5	-0.149259239958573	0.149259239958573	0.382628735659271	1
6	319.37	243.03	1.3159	6.54686489820664	9.7188671230353	6	0.0189612715256828	0.0189612715256828	0.401590007184954	1
7	324.75	238.23	1.312	6.52790362668096	9.73782839456098	7	0.0495910178363985	0.0495910178363985	0.451181025021352	1
8	330.81	240.95	1.3018	6.47831260884456	9.78741941239738	8	0.00729279674064642	0.00729279674064642	0.458473821761999	1
9	330.58	238.37	1.3003	6.47101981210391	9.79471220913802	9	0.173568562427395	0.173568562427395	0.632042384189393	1
10	336.43	234.03	1.2646	6.29745124967652	9.96828077156542	10	-0.294628988322131	0.294628988322131	0.926671372511525	1
11	332.99	230.75	1.3252	6.59208023799865	9.67365178324329	11	0.0593147468239259	0.0593147468239259	0.98598611933545	1
12	334.28	230.09	1.313	6.53276549117472	9.73296653006721	12	-0.0996682221221725	0.0996682221221725	1.08565434145762	1
13	316.75	236.08	1.3335	6.6324337132969	9.63329830794504	13	0.111822883356584	0.111822883356584	1.19747722481421	1
14	317.29	244.76	1.3105	6.52061082994031	9.74512119130162	14	0.00194474579750548	0.00194474579750548	1.19942197061171	1
15	315.46	246	1.3101	6.51866608414281	9.74706593709913	15	-0.0354916108044812	0.0354916108044812	1.23491358141619	1
16	316.43	250.8	1.3174	6.55415769494729	9.71157432629465	16	0.0807069505964932	0.0807069505964932	1.31562053201269	1
17	315.07	232.65	1.3008	6.4734507443508	9.79228127689114	17	0.0165303392787983	0.0165303392787983	1.33215087129149	1
18	330.54	239.62	1.2974	6.456920405072	9.80881161616994	18	0.209060173231876	0.209060173231876	1.54121104452336	1
19	334.1	243.07	1.2544	6.24786023184012	10.0178717894018	19	-0.140021697420419	0.140021697420419	1.68123274194378	1
20	329.94	244.04	1.2832	6.38788192926054	9.8778500919814	20	-0.121060425894738	0.121060425894738	1.80229316783852	1
21	330.77	231.89	1.3081	6.50894235515528	9.75678966608666	21	0.104530086615938	0.104530086615938	1.90682325445446	1
22	335	231.19	1.2866	6.40441226853934	9.8613197527026	22	0.102099154369055	0.102099154369055	2.00892240882351	1
23	336.62	234.92	1.2656	6.30231311417029	9.96341890707165	23	-0.0286850005132102	0.0286850005132102	2.03760740933672	1
24	339.44	240.84	1.2715	6.3309981146835	9.93473390655844	24	-0.0568838145770449	0.0568838145770449	2.09449122391377	1
25	353.95	249.24	1.2832	6.38788192926054	9.8778500919814	25	0.135159832926654	0.135159832926654	2.22965105684042	1
26	348.71	248.22	1.2554	6.25272209633389	10.0130099249081	26	0.349081870652292	0.349081870652292	2.57873292749271	1
27	356.81	256.55	1.1836	5.90364022568159	10.3620917955603	27	0.073414153855845	0.073414153855845	2.65214708134856	1
28	365.63	271.73	1.1685	5.83022607182575	10.4355059494162	28	-0.213435851276262	0.213435851276262	2.86558293262482	1
29	365.46	276.06	1.2124	6.04366192310201	10.2220700981399	29	-0.0948063576284088	0.0948063576284088	2.96038929025323	1
30	363.39	276.08	1.2319	6.13846828073042	10.1272637405115	30	-0.0403534752982448	0.0403534752982448	3.00074276555147	1
31	360.42	250.52	1.2402	6.17882175602867	10.0869102652133	31	-0.028685000513212	0.028685000513212	3.02942776606469	1
32	360.2	249.87	1.2461	6.20750675654188	10.0582252647001	32	-0.0899444931346416	0.0899444931346416	3.11937225919933	1
33	355.17	249.22	1.2646	6.29745124967652	9.96828077156542	33	0.313104073398435	0.313104073398435	3.43247633259776	1
34	354.55	251.65	1.2002	5.98434717627809	10.2813848449639	34	-0.213435851276262	0.213435851276262	3.64591218387402	1
35	349.52	257.55	1.2441	6.19778302755435	10.0679489936876	35	0.0568838145770449	0.0568838145770449	3.70279599845107	1
36	344.66	258.38	1.2324	6.1408992129773	10.1248328082646	36	0.258651191068271	0.258651191068271	3.96144718951934	1
37	352.68	259.96	1.1792	5.88224802190903	10.3834839993329	37	-0.0262540682663275	0.0262540682663275	3.98770125778567	1
38	356.5	255.51	1.1846	5.90850209017536	10.3572299310666	38	-0.495910178363982	0.495910178363982	4.48361143614965	1
39	351.26	248	1.2866	6.40441226853934	9.8613197527026	39	0.495910178363982	0.495910178363982	4.97952161451363	1
40	346.85	255.44	1.1846	5.90850209017536	10.3572299310666	40	-0.455556703065737	0.455556703065737	5.43507831757937	1
41	343.11	256.66	1.2783	6.3640587932411	9.90167322800084	41	0.199336444244345	0.199336444244345	5.63441476182371	1
42	351.15	264.72	1.2373	6.16472234899675	10.1010096722452	42	-0.182806104965545	0.182806104965545	5.81722086678926	1
43	332.19	267.34	1.2749	6.3475284539623	9.91820356727964	43	0.106961018862821	0.106961018862821	5.92418188565208	1
44	328.97	278.29	1.2529	6.24056743509948	10.0251645861425	44	0.163844833439864	0.163844833439864	6.08802671909194	1
45	352.04	265.86	1.2192	6.07672260165961	10.1890094195823	45	-0.0262540682663293	0.0262540682663293	6.11428078735827	1
46	347.37	270.58	1.2246	6.10297666992594	10.162755351316	46	0	0	6.11428078735827	1
47	347.88	270.65	1.2246	6.10297666992594	10.162755351316	47	0.0116684747850364	0.0116684747850364	6.12594926214331	1
48	346.67	275.66	1.2222	6.0913081951409	10.174423826101	48	-0.22753525830818	0.22753525830818	6.35348452045149	1
49	334.23	269	1.269	6.31884345344908	9.94688856779285	49	0.118629493647854	0.118629493647854	6.47211401409934	1
50	341.07	271.41	1.2446	6.20021395980123	10.0655180614407	50	0.21100491902938	0.21100491902938	6.68311893312872	1
51	361.86	270.95	1.2012	5.98920904077185	10.2765229804701	51	-0.177944240471781	0.177944240471781	6.8610631736005	1
52	354.09	274.11	1.2378	6.16715328124363	10.0985787399983	52	0.315535005645318	0.315535005645318	7.17659817924582	1
53	357.06	275.09	1.1729	5.85161827559831	10.4141137456436	53	-0.654893147310082	0.654893147310082	7.8314913265559	1
54	321.29	273.46	1.3076	6.5065114229084	9.75922059833354	54	0.137590765173535	0.137590765173535	7.96908209172944	1
55	323.71	278.25	1.2793	6.36892065773486	9.89681136350708	55	-0.0879997473371361	0.0879997473371361	8.05708183906657	1
56	322.94	272.87	1.2974	6.456920405072	9.80881161616994	56	0.0525081365326567	0.0525081365326567	8.10958997559923	1
57	317.77	275.33	1.2866	6.40441226853934	9.8613197527026	57	0.147314494161066	0.147314494161066	8.2569044697603	1
58	322.41	270.06	1.2563	6.25709777437828	10.0086342468637	58	-0.0384087295007394	0.0384087295007394	8.29531319926103	1
59	321.44	269.47	1.2642	6.29550650387902	9.97022551736292	59	-0.0447291533426348	0.0447291533426348	8.34004235260367	1
60	327.06	269.98	1.2734	6.34023565722165	9.92549636402029	60	-0.316021192094693	0.316021192094693	8.65606354469836	1
61	323.91	250.19	1.3384	6.65625684931634	9.6094751719256	61	0.106961018862819	0.106961018862819	8.76302456356118	1
62	320.66	237.73	1.3164	6.54929583045352	9.71643619078841	62	0.156552036699217	0.156552036699217	8.9195766002604	1
63	317.62	233.56	1.2842	6.39274379375431	9.87298822748763	63	0.175999494674276	0.175999494674276	9.09557609493467	1
64	324.63	234.6	1.248	6.21674429908003	10.0489877221619	64	-0.261568309764531	0.261568309764531	9.35714440469921	1
65	321.01	240.73	1.3018	6.47831260884456	9.78741941239738	65	-0.054452882330164	0.054452882330164	9.41159728702937	1
66	322.72	237.1	1.313	6.53276549117472	9.73296653006721	66	-0.0306297463107157	0.0306297463107157	9.44222703334009	1
67	316.78	239.74	1.3193	6.56339523748544	9.7023367837565	67	0.0233369495700693	0.0233369495700693	9.46556398291015	1
68	317.62	239.77	1.3145	6.54005828791537	9.72567373332657	68	0.303866530860283	0.303866530860283	9.76943051377044	1
69	324.05	244.55	1.252	6.23619175705509	10.0295402641868	69	-0.294142801872754	0.294142801872754	10.0635733156432	1
70	317.32	240.74	1.3125	6.53033455892784	9.7353974623141	70	-0.1589829689461	0.1589829689461	10.2225562845893	1
71	317.87	242.87	1.3452	6.68931752787394	9.576414493368	71	0.393811023994928	0.393811023994928	10.6163673085842	1
72	324.06	243.04	1.2642	6.29550650387902	9.97022551736292	72	0.563003908377931	0.563003908377931	11.1793712169622	1
73	358.49	231.56	1.1484	5.73250259550108	10.5332294257409	73	-0.0476462720388913	0.0476462720388913	11.227017489001	1
74	357.94	230.59	1.1582	5.78014886753997	10.485583153702	74	0.104530086615936	0.104530086615936	11.331547575617	1
75	361.22	232.32	1.1367	5.67561878092404	10.5901132403179	75	0.0617456790708086	0.0617456790708086	11.3932932546878	1
76	371.57	237.6	1.124	5.61387310185323	10.6518589193887	76	-0.23968991954259	0.23968991954259	11.6329831742304	1
77	372.16	231.08	1.1733	5.85356302139582	10.4121689998461	77	0.0972372898752898	0.0972372898752898	11.7302204641057	1
78	379.37	232.5	1.1533	5.75632573152053	10.5094062897214	78	-0.235314241498202	0.235314241498202	11.9655347056039	1
79	376.7	241.71	1.2017	5.99163997301873	10.2740920482232	79	0.297059920569012	0.297059920569012	12.2625946261729	1
80	381.59	232.85	1.1406	5.69458005244972	10.5711519687922	80	-0.0763312725521033	0.0763312725521033	12.338925898725	1
81	376.49	232.26	1.1563	5.77091132500182	10.4948206962401	81	0.278098649043331	0.278098649043331	12.6170245477683	1
82	384.66	242.19	1.0991	5.49281267595849	10.7729193452834	82	-0.220728648016911	0.220728648016911	12.8377531957852	1
83	392.64	244.75	1.1445	5.7135413239754	10.5521906972665	83	0.0165303392788019	0.0165303392788019	12.854283535064	1
84	399.66	245.31	1.1411	5.6970109846966	10.5687210365453	84	-0.00486186449376547	0.00486186449376547	12.8591453995578	1
85	399.5	245.7	1.1421	5.70187284919037	10.5638591720516	85	0.289767123828366	0.289767123828366	13.1489125233862	1
86	401.9	247.74	1.0825	5.412105725362	10.8536262958799	86	-0.263513055562038	0.263513055562038	13.4124255789482	1
87	401.94	259.01	1.1367	5.67561878092404	10.5901132403179	87	0.253789326574509	0.253789326574509	13.6662149055227	1
88	407.98	250.82	1.0845	5.42182945434953	10.8439025668924	88	0.00486186449376547	0.00486186449376547	13.6710767700165	1
89	409.38	251.24	1.0835	5.41696758985576	10.8487644313862	89	-0.0213922037725656	0.0213922037725656	13.692468973789	1
90	401.68	245.04	1.0879	5.43835979362833	10.8273722276136	90	0.185237037212429	0.185237037212429	13.8777060110015	1
91	409.79	240.82	1.0498	5.2531227564159	11.012609264826	91	-0.190098901706193	0.190098901706193	14.0678049127077	1
92	410.81	238.11	1.0889	5.44322165812209	10.8225103631198	92	0.332551531373495	0.332551531373495	14.4003564440812	1
93	420.48	245.38	1.0205	5.1106701267486	11.1550618944933	93	-0.00486186449376547	0.00486186449376547	14.4052183085749	1
94	419.81	246.73	1.0215	5.11553199124236	11.1502000299996	94	0.00243093224688273	0.00243093224688273	14.4076492408218	1
95	419.59	244.73	1.021	5.11310105899548	11.1526309622465	95	-0.00923754253815368	0.00923754253815368	14.41688678336	1
96	417.02	238.62	1.0229	5.12233860153363	11.1433934197083	96	-0.0335468650069757	0.0335468650069757	14.4504336483669	1
97	418.71	237.58	1.0298	5.15588546654061	11.1098465547013	97	0.0213922037725638	0.0213922037725638	14.4718258521395	1
98	424.12	232.85	1.0254	5.13449326276805	11.1312387584739	98	0.0121546612344119	0.0121546612344119	14.4839805133739	1
99	423.25	235.81	1.0229	5.12233860153363	11.1433934197083	99	0.0165303392787983	0.0165303392787983	14.5005108526527	1
100	447.59	247.57	1.0195	5.10580826225484	11.1599237589871	100	-0.0121546612344101	0.0121546612344101	14.5126655138871	1
101	448.15	241.24	1.022	5.11796292348925	11.1477690977527	101	0.00972372898752916	0.00972372898752916	14.5223892428746	1
102	440.87	249.85	1.02	5.10823919450172	11.1574928267402	102	0.00680661029127094	0.00680661029127094	14.5291958531659	1
103	410.69	231.41	1.0186	5.10143258421045	11.1642994370315	103	-0.410341363273727	0.410341363273727	14.9395372164396	1
104	400.11	240.07	1.103	5.51177394748417	10.7539580737578	104	0.137590765173535	0.137590765173535	15.0771279816132	1
105	407.43	240.28	1.0747	5.37418318231064	10.8915488389313	105	-0.128353222635383	0.128353222635383	15.2054812042486	1
106	390.76	234.06	1.1011	5.50253640494602	10.7631956162959	106	0.0286850005132102	0.0286850005132102	15.2341662047618	1
107	385.95	242.07	1.0952	5.47385140443281	10.7918806168091	107	-0.0714694080583378	0.0714694080583378	15.3056356128201	1
108	384.3	241.63	1.1099	5.54532081249115	10.7204112087508	108	-0.277612462593954	0.277612462593954	15.5832480754141	1
109	391.18	246.22	1.167	5.8229332750851	10.4427987461568	109	-0.0641766113176914	0.0641766113176914	15.6474246867318	1
110	373.28	245.75	1.1802	5.88710988640279	10.3786221348391	110	-0.180375172718666	0.180375172718666	15.8277998594504	1
111	362.98	238.04	1.2173	6.06748505912146	10.1982469621205	111	0.050077204285774	0.050077204285774	15.8778770637362	1
112	361.6	239.21	1.207	6.01740785483568	10.2483241664063	112	-0.050077204285774	0.050077204285774	15.927954268022	1
113	350.09	241.21	1.2173	6.06748505912146	10.1982469621205	113	-0.185237037212428	0.185237037212428	16.1131913052344	1
114	341.14	243.99	1.2554	6.25272209633389	10.0130099249081	114	0.0904306795840206	0.0904306795840206	16.2036219848184	1
115	348.12	238.42	1.2368	6.16229141674987	10.1034406044921	115	0.0641766113176914	0.0641766113176914	16.2677985961361	1
116	351.43	231.54	1.2236	6.09811480543218	10.1676172158098	116	0.00243093224688096	0.00243093224688096	16.270229528383	1
117	346.25	230.05	1.2231	6.09568387318529	10.1700481480566	117	-0.190098901706193	0.190098901706193	16.4603284300892	1
118	349.25	234.06	1.2622	6.28578277489149	9.97994924635045	118	0.282474327087719	0.282474327087719	16.7428027571769	1
119	359.82	240.51	1.2041	6.00330844780377	10.2624235734382	119	0.40596568522934	0.40596568522934	17.1487684424062	1
120	372.65	237.18	1.1206	5.59734276257443	10.6683892586675	120	-0.517788568585924	0.517788568585924	17.6665570109922	1
121	365	238.54	1.2271	6.11513133116035	10.1506006900816	121	0.182806104965547	0.182806104965547	17.8493631159577	1
122	358.12	234.41	1.1895	5.9323252261948	10.3334067950471	122	-0.0972372898752898	0.0972372898752898	17.946600405833	1
123	366.47	238.78	1.2095	6.0295625160701	10.2361695051718	123	0.380197803412386	0.380197803412386	18.3267982092454	1
124	382.35	233.06	1.1313	5.64936471265771	10.6163673085842	124	-0.0170165257281756	0.0170165257281756	18.3438147349736	1
125	374.69	237.84	1.1348	5.66638123838589	10.5993507828561	125	0.00972372898752738	0.00972372898752738	18.3535384639611	1
126	387.12	239.67	1.1328	5.65665750939836	10.6090745118436	126	-0.0690384758114551	0.0690384758114551	18.4225769397725	1
127	388.05	257.08	1.147	5.72569598520981	10.5400360360321	127	-0.0140994070319156	0.0140994070319156	18.4366763468045	1
128	395.02	261.55	1.1499	5.73979539224173	10.5259366290002	128	0.0855688150902534	0.0855688150902534	18.5222451618947	1
129	393.92	263.31	1.1323	5.65422657715147	10.6115054440905	129	-0.157038223148595	0.157038223148595	18.6792833850433	1
130	386.61	257.02	1.1646	5.81126480030007	10.4544672209419	130	0.078762204798986	0.078762204798986	18.7580455898423	1
131	389.15	256.9	1.1484	5.73250259550108	10.5332294257409	131	-0.00729279674064465	0.00729279674064465	18.7653383865829	1
132	394.28	252.86	1.1499	5.73979539224173	10.5259366290002	132	0.140021697420417	0.140021697420417	18.9053600840034	1
133	396.96	245.94	1.1211	5.59977369482131	10.6659583264206	133	-0.0427844075451276	0.0427844075451276	18.9481444915485	1
134	396.99	234.49	1.1299	5.64255810236644	10.6231739188755	134	0.0335468650069739	0.0335468650069739	18.9816913565555	1
135	397.71	234.82	1.123	5.60901123735946	10.6567207838825	135	-0.0690384758114568	0.0690384758114568	19.0507298323669	1
136	396.78	257.61	1.1372	5.67804971317092	10.587682308071	136	0.0782760183496105	0.0782760183496105	19.1290058507165	1
137	401.99	252.96	1.1211	5.59977369482131	10.6659583264206	137	0.111822883356583	0.111822883356583	19.2408287340731	1
138	402.05	255.05	1.0981	5.48795081146473	10.7777812097772	138	-0.114253815603465	0.114253815603465	19.3550825496766	1
139	402.02	250.56	1.1216	5.60220462706819	10.6635273941737	139	-0.0213922037725638	0.0213922037725638	19.3764747534491	1
140	400.52	267.14	1.126	5.62359683084076	10.6421351904012	140	0.448750092774466	0.448750092774466	19.8252248462236	1
141	424.43	279.15	1.0337	5.17484673806629	11.0908852831756	141	0.0690384758114551	0.0690384758114551	19.8942633220351	1
142	462.56	274.64	1.0195	5.10580826225484	11.1599237589871	142	-0.00486186449376191	0.00486186449376191	19.8991251865288	1
143	467	267.97	1.0205	5.1106701267486	11.1550618944933	143	-0.0072927967406482	0.0072927967406482	19.9064179832695	1
144	473.18	266.32	1.022	5.11796292348925	11.1477690977527	144	-0.00243093224688273	0.00243093224688273	19.9088489155164	1
145	480.13	262.21	1.0225	5.12039385573613	11.1453381655058	145	0.0262540682663293	0.0262540682663293	19.9351029837827	1
146	485.11	269.59	1.0171	5.0941397874698	11.1715922337721	146	-0.0262540682663293	0.0262540682663293	19.961357052049	1
147	470.36	271.59	1.0225	5.12039385573613	11.1453381655058	147	0.00243093224688273	0.00243093224688273	19.9637879842959	1
148	475.73	256.62	1.022	5.11796292348925	11.1477690977527	148	-0.0238231360194465	0.0238231360194465	19.9876111203153	1
149	473.89	252.37	1.0269	5.14178605950869	11.1239459617332	149	0.0427844075451276	0.0427844075451276	20.0303955278605	1
150	469.17	253.32	1.0181	5.09900165196356	11.1667303692784	150	-0.0189612715256811	0.0189612715256811	20.0493567993861	1
151	468.99	244.85	1.022	5.11796292348925	11.1477690977527	151	0.00486186449376547	0.00486186449376547	20.0542186638799	1
152	492.8	237.59	1.021	5.11310105899548	11.1526309622465	152	0.00972372898752916	0.00972372898752916	20.0639423928674	1
153	493.81	230.61	1.019	5.10337733000795	11.162354691234	153	-0.0238231360194483	0.0238231360194483	20.0877655288869	1
154	485	234.67	1.0239	5.1272004660274	11.1385315552145	154	0.00923754253815368	0.00923754253815368	20.097003071425	1
155	491.01	239.84	1.022	5.11796292348925	11.1477690977527	155	0.00243093224688273	0.00243093224688273	20.0994340036719	1
156	492.05	236.69	1.0215	5.11553199124236	11.1502000299996	156	0.00972372898752738	0.00972372898752738	20.1091577326595	1
157	490.93	243.61	1.0195	5.10580826225484	11.1599237589871	157	-0.0311159327600912	0.0311159327600912	20.1402736654195	1
158	479.17	248.1	1.0259	5.13692419501493	11.128807826227	158	0.0238231360194465	0.0238231360194465	20.164096801439	1
159	478.53	240.16	1.021	5.11310105899548	11.1526309622465	159	-0.00243093224688273	0.00243093224688273	20.1665277336859	1
160	474.54	241.22	1.0215	5.11553199124236	11.1502000299996	160	0.00486186449376547	0.00486186449376547	20.1713895981796	1
161	479.53	248.77	1.0205	5.1106701267486	11.1550618944933	161	-0.00243093224688273	0.00243093224688273	20.1738205304265	1
162	475.16	259.78	1.021	5.11310105899548	11.1526309622465	162	0.00972372898752916	0.00972372898752916	20.1835442594141	1
163	484.39	255.59	1.019	5.10337733000795	11.162354691234	163	0.00194474579750548	0.00194474579750548	20.1854890052116	1
164	488.35	256.34	1.0186	5.10143258421045	11.1642994370315	164	0.00243093224688096	0.00243093224688096	20.1879199374584	1
165	485.85	254.02	1.0181	5.09900165196356	11.1667303692784	165	-0.0116684747850329	0.0116684747850329	20.1995884122435	1
166	479.92	252.3	1.0205	5.1106701267486	11.1550618944933	166	-0.00972372898753093	0.00972372898753093	20.209312141231	1
167	471	252.82	1.0225	5.12039385573613	11.1453381655058	167	-0.00437567804438821	0.00437567804438821	20.2136878192754	1
168	487.5	255.99	1.0234	5.12476953378052	11.1409624874614	168	0.00243093224688273	0.00243093224688273	20.2161187515223	1
169	491.95	255.06	1.0229	5.12233860153363	11.1433934197083	169	0.0140994070319174	0.0140994070319174	20.2302181585542	1
170	494.74	231.64	1.02	5.10823919450172	11.1574928267402	170	-0.00243093224688096	0.00243093224688096	20.2326490908011	1
171	493.38	232.67	1.0205	5.1106701267486	11.1550618944933	171	0.0092375425381519	0.0092375425381519	20.2418866333392	1
172	485.73	238.38	1.0186	5.10143258421045	11.1642994370315	172	-0.0092375425381519	0.0092375425381519	20.2511241758774	1
173	477.52	235.03	1.0205	5.1106701267486	11.1550618944933	173	0.00243093224688096	0.00243093224688096	20.2535551081243	1
174	461.18	237.22	1.02	5.10823919450172	11.1574928267402	174	-0.00972372898752916	0.00972372898752916	20.2632788371118	1
175	470.02	243.95	1.022	5.11796292348925	11.1477690977527	175	-0.00243093224688273	0.00243093224688273	20.2657097693587	1
176	450.13	230.05	1.0225	5.12039385573613	11.1453381655058	176	0.0145855934812928	0.0145855934812928	20.28029536284	1
177	454.21	230.04	1.0195	5.10580826225484	11.1599237589871	177	-0.0335468650069739	0.0335468650069739	20.3138422278469	1
178	438.59	238.34	1.0264	5.13935512726181	11.1263768939801	178	0.0121546612344101	0.0121546612344101	20.3259968890813	1
179	436.78	243.09	1.0239	5.1272004660274	11.1385315552145	179	0.0213922037725638	0.0213922037725638	20.3473890928539	1
180	440.35	246.06	1.0195	5.10580826225484	11.1599237589871	180	-0.0165303392787983	0.0165303392787983	20.3639194321327	1
181	427.83	245.23	1.0229	5.12233860153363	11.1433934197083	181	0.0189612715256828	0.0189612715256828	20.3828807036584	1
182	432.38	238.87	1.019	5.10337733000795	11.162354691234	182	-0.0286850005132102	0.0286850005132102	20.4115657041716	1
183	429.62	233.77	1.0249	5.13206233052116	11.1336696907208	183	0.0140994070319156	0.0140994070319156	20.4256651112035	1
184	428.85	240.46	1.022	5.11796292348925	11.1477690977527	184	0.0121546612344101	0.0121546612344101	20.4378197724379	1
185	441.35	233.53	1.0195	5.10580826225484	11.1599237589871	185	-0.00729279674064465	0.00729279674064465	20.4451125691786	1
186	441.42	233.91	1.021	5.11310105899548	11.1526309622465	186	0.00243093224688273	0.00243093224688273	20.4475435014255	1
187	462.71	238.8	1.0205	5.1106701267486	11.1550618944933	187	-0.00243093224688273	0.00243093224688273	20.4499744336723	1
188	462.1	238.54	1.021	5.11310105899548	11.1526309622465	188	-0.00923754253815368	0.00923754253815368	20.4592119762105	1
189	455.02	239.78	1.0229	5.12233860153363	11.1433934197083	189	-0.0121546612344119	0.0121546612344119	20.4713666374449	1
190	463.66	247.55	1.0254	5.13449326276805	11.1312387584739	190	0.0286850005132102	0.0286850005132102	20.5000516379581	1
191	467.7	241.56	1.0195	5.10580826225484	11.1599237589871	191	0.00680661029127094	0.00680661029127094	20.5068582482494	1
192	466.08	231.89	1.0181	5.09900165196356	11.1667303692784	192	-0.0140994070319156	0.0140994070319156	20.5209576552813	1
193	469.95	230.64	1.021	5.11310105899548	11.1526309622465	193	-0.0072927967406482	0.0072927967406482	20.5282504520219	1
194	447.42	236.84	1.0225	5.12039385573613	11.1453381655058	194	-0.00680661029127094	0.00680661029127094	20.5350570623132	1
195	444.99	247.11	1.0239	5.1272004660274	11.1385315552145	195	0.0165303392788019	0.0165303392788019	20.551587401592	1
196	446.46	240.94	1.0205	5.1106701267486	11.1550618944933	196	0.00729279674064642	0.00729279674064642	20.5588801983327	1
197	425.8	244.99	1.019	5.10337733000795	11.162354691234	197	-0.0121546612344119	0.0121546612344119	20.5710348595671	1
198	421.9	245.27	1.0215	5.11553199124236	11.1502000299996	198	0.00243093224688273	0.00243093224688273	20.573465791814	1
199	420.01	235.46	1.021	5.11310105899548	11.1526309622465	199	0.00486186449376369	0.00486186449376369	20.5783276563077	1
200	415.91	241.8	1.02	5.10823919450172	11.1574928267402	200	-0.0758450861027278	0.0758450861027278	20.6541727424105	1
201	414.74	243.26	1.0356	5.18408428060444	11.0816477406375	201	0.0636904248683159	0.0636904248683159	20.7178631672788	1
202	411.14	231.53	1.0225	5.12039385573613	11.1453381655058	202	-0.125436103939125	0.125436103939125	20.8432992712179	1
203	415.16	232.3	1.0483	5.24582995967525	11.0199020615667	203	0.13029796843289	0.13029796843289	20.9735972396508	1
204	432.21	239.94	1.0215	5.11553199124236	11.1502000299996	204	-0.0116684747850364	0.0116684747850364	20.9852657144358	1
205	447.02	234.9	1.0239	5.1272004660274	11.1385315552145	205	0.00923754253815368	0.00923754253815368	20.994503256974	1
206	471.95	233.92	1.022	5.11796292348925	11.1477690977527	206	0.00486186449376547	0.00486186449376547	20.9993651214677	1
207	484	238.43	1.021	5.11310105899548	11.1526309622465	207	0.0140994070319156	0.0140994070319156	21.0134645284997	1
208	469.84	251.61	1.0181	5.09900165196356	11.1667303692784	208	-0.025767881816952	0.025767881816952	21.0392324103166	1
209	472.44	250.65	1.0234	5.12476953378052	11.1409624874614	209	0	0	21.0392324103166	1
210	477.13	250.55	1.0234	5.12476953378052	11.1409624874614	210	-0.00243093224688273	0.00243093224688273	21.0416633425635	1
211	486.1	248.99	1.0239	5.1272004660274	11.1385315552145	211	0.0116684747850364	0.0116684747850364	21.0533318173485	1
212	480.23	253.63	1.0215	5.11553199124236	11.1502000299996	212	0	0	21.0533318173485	1
213	488.73	266.71	1.0215	5.11553199124236	11.1502000299996	213	0.0140994070319174	0.0140994070319174	21.0674312243804	1
214	488.25	272.91	1.0186	5.10143258421045	11.1642994370315	214	0.00972372898752916	0.00972372898752916	21.077154953368	1
215	493.64	270.46	1.0166	5.09170885522292	11.174023166019	215	-0.0306297463107175	0.0306297463107175	21.1077846996787	1
216	490.36	267.07	1.0229	5.12233860153363	11.1433934197083	216	0.0140994070319174	0.0140994070319174	21.1218841067106	1
217	469.01	263.08	1.02	5.10823919450172	11.1574928267402	217	-0.0121546612344119	0.0121546612344119	21.134038767945	1
218	465.84	264.26	1.0225	5.12039385573613	11.1453381655058	218	0.0170165257281774	0.0170165257281774	21.1510552936732	1
219	468.72	251.75	1.019	5.10337733000795	11.162354691234	219	-0.0121546612344119	0.0121546612344119	21.1632099549076	1
220	468.14	249.2	1.0215	5.11553199124236	11.1502000299996	220	-0.00486186449376547	0.00486186449376547	21.1680718194014	1
221	469.03	242.72	1.0225	5.12039385573613	11.1453381655058	221	-0.0092375425381519	0.0092375425381519	21.1773093619395	1
222	462.63	248.09	1.0244	5.12963139827428	11.1361006229677	222	0.0116684747850346	0.0116684747850346	21.1889778367246	1
223	462.5	253.79	1.022	5.11796292348925	11.1477690977527	223	0	0	21.1889778367246	1
224	461.5	274.49	1.022	5.11796292348925	11.1477690977527	224	-0.00437567804438821	0.00437567804438821	21.1933535147689	1
225	457.18	266.07	1.0229	5.12233860153363	11.1433934197083	225	0.00923754253815368	0.00923754253815368	21.2025910573071	1
226	450.21	262.22	1.021	5.11310105899548	11.1526309622465	226	-0.00243093224688273	0.00243093224688273	21.205021989554	1
227	434.99	275.05	1.0215	5.11553199124236	11.1502000299996	227	-0.00243093224688273	0.00243093224688273	21.2074529218009	1
228	427.91	273.88	1.022	5.11796292348925	11.1477690977527	228	-0.225590512510674	0.225590512510674	21.4330434343115	1
229	411.91	273.82	1.0684	5.34355343599992	10.922178585242	229	0.0666075435645741	0.0666075435645741	21.4996509778761	1
230	406.93	278.28	1.0547	5.27694589243535	10.9887861288066	230	0.0544528823301622	0.0544528823301622	21.5541038602063	1
231	411.94	275.92	1.0435	5.22249301010518	11.0432390111368	231	-0.0233369495700693	0.0233369495700693	21.5774408097763	1
232	411.49	275.28	1.0483	5.24582995967525	11.0199020615667	232	-0.128353222635385	0.128353222635385	21.7057940324117	1
233	416.53	260.35	1.0747	5.37418318231064	10.8915488389313	233	-0.0165303392787983	0.0165303392787983	21.7223243716905	1
234	417.47	253.95	1.0781	5.39071352158944	10.8750184996525	234	0.140021697420419	0.140021697420419	21.8623460691109	1
235	414.03	256.35	1.0493	5.25069182416902	11.0150401970729	235	-0.185237037212428	0.185237037212428	22.0475831063234	1
236	408.51	259.6	1.0874	5.43592886138145	10.8298031598605	236	-0.258651191068274	0.258651191068274	22.3062342973917	1
237	404.12	265.66	1.1406	5.69458005244972	10.5711519687922	237	-0.173568562427393	0.173568562427393	22.479802859819	1
238	377.55	246.51	1.1763	5.86814861487711	10.3975834063648	238	-0.27275059810019	0.27275059810019	22.7525534579192	1
239	376.95	254.39	1.2324	6.1408992129773	10.1248328082646	239	0.215866783523143	0.215866783523143	22.9684202414424	1
240	373.07	250.65	1.188	5.92503242945416	10.3406995917878	240	0.123491358141621	0.123491358141621	23.091911599584	1
241	378.08	232.33	1.1626	5.80154107131254	10.4641909499294	241	-0.481810771332066	0.481810771332066	23.5737223709161	1
242	369.32	255.66	1.2617	6.2833518426446	9.98238017859733	242	0.249413648530121	0.249413648530121	23.8231360194462	1
243	369.79	246.58	1.2104	6.03393819411448	10.2317938271275	243	0.140021697420419	0.140021697420419	23.9631577168666	1
244	376.51	243.11	1.1816	5.89391649669407	10.3718155245479	244	0.201767376491228	0.201767376491228	24.1649250933578	1
245	378.28	234.81	1.1401	5.69214912020284	10.5735829010391	245	-0.106961018862821	0.106961018862821	24.2718861122207	1
246	379.32	236.86	1.1621	5.79911013906566	10.4666218821763	246	-0.0855688150902552	0.0855688150902552	24.3574549273109	1
247	386.36	231.42	1.1797	5.88467895415591	10.381053067086	247	0.346650938405411	0.346650938405411	24.7041058657163	1
248	395.97	243.04	1.1084	5.5380280157505	10.7277040054914	248	-0.0213922037725638	0.0213922037725638	24.7254980694889	1
249	393.81	248.91	1.1128	5.55942021952307	10.7063118017189	249	0.0831378828433742	0.0831378828433742	24.8086359523323	1
250	405.33	256.85	1.0957	5.47628233667969	10.7894496845622	250	-0.00972372898752916	0.00972372898752916	24.8183596813198	1
251	408.12	257.49	1.0977	5.48600606566722	10.7797259555747	251	0.37290500667174	0.37290500667174	25.1912646879915	1
252	420.44	247.6	1.021	5.11310105899548	11.1526309622465	252	-0.244551784036355	0.244551784036355	25.4358164720279	1
253	408.64	245.2	1.0713	5.35765284303184	10.9080791782101	253	0.0996682221221725	0.0996682221221725	25.5354846941501	1
254	414.74	246.97	1.0508	5.25798462090966	11.0077474003323	254	0.154607290901712	0.154607290901712	25.6900919850518	1
255	417.81	251.07	1.019	5.10337733000795	11.162354691234	255	-0.278098649043333	0.278098649043333	25.9681906340951	1
256	412.58	255.2	1.0762	5.38147597905128	10.8842560421907	256	0.187667969459312	0.187667969459312	26.1558586035544	1
257	413.59	241.69	1.0376	5.19380800959197	11.07192401165	257	-0.263513055562038	0.263513055562038	26.4193716591165	1
258	401.3	240.15	1.0918	5.45732106515401	10.8084109560879	258	-0.0354916108044812	0.0354916108044812	26.4548632699209	1
259	400.08	246.72	1.0991	5.49281267595849	10.7729193452834	259	-0.308728395354047	0.308728395354047	26.763591665275	1
260	392.19	243.61	1.1626	5.80154107131254	10.4641909499294	260	-0.220728648016911	0.220728648016911	26.9843203132919	1
261	386.53	246.7	1.208	6.02226971932945	10.2434623019125	261	0.545987382649757	0.545987382649757	27.5303076959416	1
262	384.26	246.17	1.0957	5.47628233667969	10.7894496845622	262	-0.258651191068274	0.258651191068274	27.7889588870099	1
263	382.38	268.41	1.1489	5.73493352774797	10.530798493494	263	0.154121104452337	0.154121104452337	27.9430799914623	1
264	382.43	277.69	1.1172	5.58081242329563	10.6849195979463	264	-0.199336444244345	0.199336444244345	28.1424164357066	1
265	397.87	275.49	1.1582	5.78014886753997	10.485583153702	265	0.130784154882265	0.130784154882265	28.2732005905889	1
266	396.43	279.34	1.1313	5.64936471265771	10.6163673085842	266	0.141966443217923	0.141966443217923	28.4151670338068	1
267	389.99	267.89	1.1021	5.50739826943979	10.7583337518022	267	0.0831378828433742	0.0831378828433742	28.4983049166502	1
268	396.06	265.21	1.085	5.42426038659641	10.8414716346455	268	0.0335468650069757	0.0335468650069757	28.5318517816571	1
269	393.1	270.12	1.0781	5.39071352158944	10.8750184996525	269	-0.177944240471781	0.177944240471781	28.7097960221289	1
270	386.85	275.26	1.1147	5.56865776206122	10.6970742591807	270	-0.19739169844684	0.19739169844684	28.9071877205758	1
271	384.08	262.72	1.1553	5.76604946050806	10.4996825607339	271	0.365612209931092	0.365612209931092	29.2727999305068	1
272	392.64	269.65	1.0801	5.40043725057697	10.865294770665	272	-0.0471600855895158	0.0471600855895158	29.3199600160964	1
273	408.36	275.05	1.0898	5.44759733616648	10.8181346850755	273	0.3179659378922	0.3179659378922	29.6379259539886	1
274	414.1	278.89	1.0244	5.12963139827428	11.1361006229677	274	0.0189612715256828	0.0189612715256828	29.6568872255143	1
275	415.28	276.86	1.0205	5.1106701267486	11.1550618944933	275	-0.130784154882267	0.130784154882267	29.7876713803965	1
276	420.84	269.34	1.0474	5.24145428163087	11.0242777396111	276	0.0335468650069757	0.0335468650069757	29.8212182454035	1
277	424.55	271.49	1.0405	5.20790741662389	11.057824604618	277	0.0238231360194447	0.0238231360194447	29.8450413814229	1
278	422.48	279	1.0356	5.18408428060444	11.0816477406375	278	0.0758450861027278	0.0758450861027278	29.9208864675257	1
279	422.67	265.31	1.02	5.10823919450172	11.1574928267402	279	-0.308728395354047	0.308728395354047	30.2296148628797	1
280	413.62	264.68	1.0835	5.41696758985576	10.8487644313862	280	0.182806104965545	0.182806104965545	30.4124209678453	1
281	421.06	258.69	1.0459	5.23416148489022	11.0315705363517	281	-0.234828055048826	0.234828055048826	30.6472490228941	1
282	405.47	252.84	1.0942	5.46898953993905	10.7967424813029	282	0.0427844075451276	0.0427844075451276	30.6900334304392	1
283	404.15	255.12	1.0854	5.42620513239392	10.839526888848	283	0.315535005645319	0.315535005645319	31.0055684360845	1
284	412.93	270.3	1.0205	5.1106701267486	11.1550618944933	284	-0.334982463620378	0.334982463620378	31.3405508997049	1
285	409.94	269.98	1.0894	5.44565259036897	10.820079430873	285	-0.175513308224899	0.175513308224899	31.5160642079298	1
286	408.14	266.2	1.1255	5.62116589859387	10.6445661226481	286	0.472573228793911	0.472573228793911	31.9886374367237	1
287	420.98	266.4	1.0283	5.14859266979996	11.117139351442	287	0.0379225430513657	0.0379225430513657	32.0265599797751	1
288	414.82	275.54	1.0205	5.1106701267486	11.1550618944933	288	-0.0928616118309051	0.0928616118309051	32.119421591606	1
289	423.37	278.35	1.0396	5.2035317385795	11.0622002826624	289	0.0714694080583413	0.0714694080583413	32.1908909996643	1
290	430.05	267.53	1.0249	5.13206233052116	11.1336696907208	290	-0.00972372898753093	0.00972372898753093	32.2006147286519	1
291	424.91	275.65	1.0269	5.14178605950869	11.1239459617332	291	0.028685000513212	0.028685000513212	32.2292997291651	1
292	427.99	270.11	1.021	5.11310105899548	11.1526309622465	292	0.0116684747850346	0.0116684747850346	32.2409682039501	1
293	428.29	269.87	1.0186	5.10143258421045	11.1642994370315	293	-0.00437567804438999	0.00437567804438999	32.2453438819945	1
294	424.95	249.33	1.0195	5.10580826225484	11.1599237589871	294	-0.0238231360194447	0.0238231360194447	32.2691670180139	1
295	425.8	249.97	1.0244	5.12963139827428	11.1361006229677	295	0.0165303392788001	0.0165303392788001	32.2856973572927	1
296	428.32	247.26	1.021	5.11310105899548	11.1526309622465	296	-0.0262540682663293	0.0262540682663293	32.3119514255591	1
297	428.27	252.51	1.0264	5.13935512726181	11.1263768939801	297	0.0262540682663293	0.0262540682663293	32.3382054938254	1
298	439.64	241.53	1.021	5.11310105899548	11.1526309622465	298	-0.00486186449376547	0.00486186449376547	32.3430673583192	1
299	443.46	241.54	1.022	5.11796292348925	11.1477690977527	299	0	0	32.3430673583192	1
300	430.08	252.1	1.022	5.11796292348925	11.1477690977527	300	-0.00680661029127094	0.00680661029127094	32.3498739686104	1
301	438.02	253.57	1.0234	5.12476953378052	11.1409624874614	301	0.025767881816952	0.025767881816952	32.3756418504274	1
302	423.89	240.77	1.0181	5.09900165196356	11.1667303692784	302	-0.0140994070319156	0.0140994070319156	32.3897412574593	1
303	434.01	259.02	1.021	5.11310105899548	11.1526309622465	303	0.00729279674064465	0.00729279674064465	32.3970340541999	1
304	434.11	258.56	1.0195	5.10580826225484	11.1599237589871	304	-0.00243093224688096	0.00243093224688096	32.3994649864468	1
305	434.27	255.03	1.02	5.10823919450172	11.1574928267402	305	0.00243093224688096	0.00243093224688096	32.4018959186937	1
306	439.49	253.77	1.0195	5.10580826225484	11.1599237589871	306	-0.00729279674064465	0.00729279674064465	32.4091887154344	1
307	429.76	258.58	1.021	5.11310105899548	11.1526309622465	307	-0.0520219500832813	0.0520219500832813	32.4612106655176	1
308	436.93	266.39	1.0317	5.16512300907876	11.1006090121632	308	0.0379225430513621	0.0379225430513621	32.499133208569	1
309	442.37	269.61	1.0239	5.1272004660274	11.1385315552145	309	0.0140994070319191	0.0140994070319191	32.5132326156009	1
310	444.8	274.88	1.021	5.11310105899548	11.1526309622465	310	0.00243093224688273	0.00243093224688273	32.5156635478478	1
311	435.34	266.7	1.0205	5.1106701267486	11.1550618944933	311	-0.0140994070319191	0.0140994070319191	32.5297629548797	1
312	438.93	258.21	1.0234	5.12476953378052	11.1409624874614	312	0	0	32.5297629548797	1
313	444.28	257.76	1.0234	5.12476953378052	11.1409624874614	313	-0.00729279674064465	0.00729279674064465	32.5370557516204	1
314	449.57	260.28	1.0249	5.13206233052116	11.1336696907208	314	0.00972372898752738	0.00972372898752738	32.5467794806079	1
315	449.08	256.88	1.0229	5.12233860153363	11.1433934197083	315	0.0116684747850364	0.0116684747850364	32.5584479553929	1
316	445.9	257.02	1.0205	5.1106701267486	11.1550618944933	316	-0.00972372898753093	0.00972372898753093	32.5681716843805	1
317	447.3	257.46	1.0225	5.12039385573613	11.1453381655058	317	0.0121546612344119	0.0121546612344119	32.5803263456149	1
318	445.41	257.56	1.02	5.10823919450172	11.1574928267402	318	-0.00243093224688096	0.00243093224688096	32.5827572778618	1
319	446.93	259.58	1.0205	5.1106701267486	11.1550618944933	319	-0.0116684747850364	0.0116684747850364	32.5944257526468	1
320	456.06	255.52	1.0229	5.12233860153363	11.1433934197083	320	0.00194474579750548	0.00194474579750548	32.5963704984443	1
321	455.98	256.73	1.0225	5.12039385573613	11.1453381655058	321	0	0	32.5963704984443	1
322	452.87	256.32	1.0225	5.12039385573613	11.1453381655058	322	0.0072927967406482	0.0072927967406482	32.6036632951849	1
323	455.51	248.9	1.021	5.11310105899548	11.1526309622465	323	-0.0213922037725656	0.0213922037725656	32.6250554989575	1
324	454.7	242.8	1.0254	5.13449326276805	11.1312387584739	324	0.0213922037725656	0.0213922037725656	32.6464477027301	1
325	457.07	245.65	1.021	5.11310105899548	11.1526309622465	325	-0.0072927967406482	0.0072927967406482	32.6537404994707	1
326	456.79	254.94	1.0225	5.12039385573613	11.1453381655058	326	0.0072927967406482	0.0072927967406482	32.6610332962114	1
327	450.97	252.38	1.021	5.11310105899548	11.1526309622465	327	-0.0165303392788001	0.0165303392788001	32.6775636354902	1
328	452.24	266.64	1.0244	5.12963139827428	11.1361006229677	328	0.0189612715256828	0.0189612715256828	32.6965249070159	1
329	448.21	259.62	1.0205	5.1106701267486	11.1550618944933	329	0.00486186449376191	0.00486186449376191	32.7013867715096	1
330	439.71	263.8	1.0195	5.10580826225484	11.1599237589871	330	-0.00486186449376191	0.00486186449376191	32.7062486360034	1
331	440.31	263.63	1.0205	5.1106701267486	11.1550618944933	331	-0.0379225430513657	0.0379225430513657	32.7441711790547	1
332	436.68	266.05	1.0283	5.14859266979996	11.117139351442	332	0.0495910178363985	0.0495910178363985	32.7937621968911	1
333	435.79	272.69	1.0181	5.09900165196356	11.1667303692784	333	-0.180375172718662	0.180375172718662	32.9741373696098	1
334	426.02	276.75	1.0552	5.27937682468223	10.9863551965597	334	0.0354916108044794	0.0354916108044794	33.0096289804143	1
335	432.03	267.89	1.0479	5.24388521387775	11.0218468073642	335	0.116684747850348	0.116684747850348	33.1263137282646	1
336	440.61	276.28	1.0239	5.1272004660274	11.1385315552145	336	0.0165303392788019	0.0165303392788019	33.1428440675434	1
337	434.91	274.73	1.0205	5.1106701267486	11.1550618944933	337	-0.00243093224688273	0.00243093224688273	33.1452749997903	1
338	435.09	269.8	1.021	5.11310105899548	11.1526309622465	338	-0.0072927967406482	0.0072927967406482	33.152567796531	1
339	433.92	268.84	1.0225	5.12039385573613	11.1453381655058	339	0.0072927967406482	0.0072927967406482	33.1598605932716	1
340	437.82	260.01	1.021	5.11310105899548	11.1526309622465	340	-0.0140994070319191	0.0140994070319191	33.1739600003035	1
341	445.94	261.14	1.0239	5.1272004660274	11.1385315552145	341	0.00923754253815368	0.00923754253815368	33.1831975428417	1
342	443.08	269.83	1.022	5.11796292348925	11.1477690977527	342	-0.00680661029127094	0.00680661029127094	33.190004153133	1
343	460.77	273.99	1.0234	5.12476953378052	11.1409624874614	343	0.0330606785576002	0.0330606785576002	33.2230648316906	1
344	453.61	273.18	1.0166	5.09170885522292	11.174023166019	344	-0.028685000513212	0.028685000513212	33.2517498322038	1
345	461.26	277.36	1.0225	5.12039385573613	11.1453381655058	345	0.0335468650069757	0.0335468650069757	33.2852966972107	1
346	446.03	275.96	1.0156	5.08684699072915	11.1788850305128	346	-0.0311159327600929	0.0311159327600929	33.3164126299708	1
347	442.75	277.12	1.022	5.11796292348925	11.1477690977527	347	0.0072927967406482	0.0072927967406482	33.3237054267115	1
348	442.88	274.06	1.0205	5.1106701267486	11.1550618944933	348	0	0	33.3237054267115	1
349	459.33	273.4	1.0205	5.1106701267486	11.1550618944933	349	-0.0072927967406482	0.0072927967406482	33.3309982234521	1
350	458.37	267.64	1.022	5.11796292348925	11.1477690977527	350	0.0121546612344101	0.0121546612344101	33.3431528846865	1
351	459.28	267.94	1.0195	5.10580826225484	11.1599237589871	351	-0.00243093224688096	0.00243093224688096	33.3455838169334	1
352	459.48	247	1.02	5.10823919450172	11.1574928267402	352	-0.00486186449376369	0.00486186449376369	33.3504456814272	1
353	454.64	240.65	1.021	5.11310105899548	11.1526309622465	353	-0.00243093224688273	0.00243093224688273	33.3528766136741	1
354	452.63	235.08	1.0215	5.11553199124236	11.1502000299996	354	0.0121546612344119	0.0121546612344119	33.3650312749085	1
355	462.42	232.47	1.019	5.10337733000795	11.162354691234	355	-0.00729279674064642	0.00729279674064642	33.3723240716491	1
356	470.79	231.04	1.0205	5.1106701267486	11.1550618944933	356	0.00243093224688096	0.00243093224688096	33.374755003896	1
357	486.56	232.18	1.02	5.10823919450172	11.1574928267402	357	-0.0121546612344119	0.0121546612344119	33.3869096651304	1
358	485.36	237	1.0225	5.12039385573613	11.1453381655058	358	-0.0116684747850329	0.0116684747850329	33.3985781399155	1
359	486.46	238.11	1.0249	5.13206233052116	11.1336696907208	359	0.0379225430513621	0.0379225430513621	33.4365006829668	1
360	490.44	243.38	1.0171	5.0941397874698	11.1715922337721	360	-0.0165303392787983	0.0165303392787983	33.4530310222456	1
361	488.41	246.02	1.0205	5.1106701267486	11.1550618944933	361	-0.00486186449376547	0.00486186449376547	33.4578928867394	1
362	494.47	249.09	1.0215	5.11553199124236	11.1502000299996	362	0.0189612715256811	0.0189612715256811	33.4768541582651	1
363	474.83	256.82	1.0176	5.09657071971668	11.1691613015253	363	0	0	33.4768541582651	1
364	468.92	254.01	1.0176	5.09657071971668	11.1691613015253	364	-0.0213922037725638	0.0213922037725638	33.4982463620376	1
365	477.96	252.51	1.022	5.11796292348925	11.1477690977527	365	0	0	33.4982463620376	1
366	474.58	250.95	1.022	5.11796292348925	11.1477690977527	366	0.0213922037725638	0.0213922037725638	33.5196385658102	1
367	465.29	257.3	1.0176	5.09657071971668	11.1691613015253	367	-0.0140994070319156	0.0140994070319156	33.5337379728421	1
368	461.76	265.5	1.0205	5.1106701267486	11.1550618944933	368	-0.0262540682663293	0.0262540682663293	33.5599920411084	1
369	464.57	275.51	1.0259	5.13692419501493	11.128807826227	369	0.0121546612344101	0.0121546612344101	33.5721467023428	1
370	462.01	279.64	1.0234	5.12476953378052	11.1409624874614	370	0.0165303392788001	0.0165303392788001	33.5886770416216	1
371	469.44	264.03	1.02	5.10823919450172	11.1574928267402	371	-0.00972372898752916	0.00972372898752916	33.5984007706092	1
372	484.6	267.64	1.022	5.11796292348925	11.1477690977527	372	0.0189612715256811	0.0189612715256811	33.6173620421349	1
373	486.62	263.56	1.0181	5.09900165196356	11.1667303692784	373	-0.0092375425381519	0.0092375425381519	33.626599584673	1
374	479.41	258.62	1.02	5.10823919450172	11.1574928267402	374	0.0092375425381519	0.0092375425381519	33.6358371272112	1
375	472.71	267.73	1.0181	5.09900165196356	11.1667303692784	375	-0.0233369495700693	0.0233369495700693	33.6591740767812	1
376	467.64	272.87	1.0229	5.12233860153363	11.1433934197083	376	0.00194474579750548	0.00194474579750548	33.6611188225787	1
377	489.33	260.75	1.0225	5.12039385573613	11.1453381655058	377	-0.0116684747850329	0.0116684747850329	33.6727872973638	1
378	490.74	249.2	1.0249	5.13206233052116	11.1336696907208	378	0.0568838145770432	0.0568838145770432	33.7296711119408	1
379	485.44	251.55	1.0132	5.07517851594412	11.1905535052978	379	-0.0379225430513621	0.0379225430513621	33.7675936549922	1
380	486.55	269.63	1.021	5.11310105899548	11.1526309622465	380	0.00486186449376369	0.00486186449376369	33.7724555194859	1
381	493.63	271.57	1.02	5.10823919450172	11.1574928267402	381	-0.0121546612344119	0.0121546612344119	33.7846101807203	1
382	494.36	268.71	1.0225	5.12039385573613	11.1453381655058	382	0.0072927967406482	0.0072927967406482	33.791902977461	1
383	492.52	277.21	1.021	5.11310105899548	11.1526309622465	383	0.00486186449376369	0.00486186449376369	33.7967648419548	1
384	483.33	274.71	1.02	5.10823919450172	11.1574928267402	384	-0.0262540682663293	0.0262540682663293	33.8230189102211	1
385	477.76	274.78	1.0254	5.13449326276805	11.1312387584739	385	0.0213922037725656	0.0213922037725656	33.8444111139937	1
386	478.25	279.73	1.021	5.11310105899548	11.1526309622465	386	0.00729279674064465	0.00729279674064465	33.8517039107343	1
387	480.22	275.68	1.0195	5.10580826225484	11.1599237589871	387	0.0116684747850364	0.0116684747850364	33.8633723855193	1
388	466.67	277.88	1.0171	5.0941397874698	11.1715922337721	388	-0.0189612715256811	0.0189612715256811	33.882333657045	1
389	473.4	275.05	1.021	5.11310105899548	11.1526309622465	389	0.00243093224688273	0.00243093224688273	33.8847645892919	1
390	466.88	279.52	1.0205	5.1106701267486	11.1550618944933	390	0.00486186449376191	0.00486186449376191	33.8896264537857	1
391	458.11	266.68	1.0195	5.10580826225484	11.1599237589871	391	-0.00243093224688096	0.00243093224688096	33.8920573860325	1
392	449.9	275.3	1.02	5.10823919450172	11.1574928267402	392	-0.0262540682663293	0.0262540682663293	33.9183114542989	1
393	443.5	276.95	1.0254	5.13449326276805	11.1312387584739	393	0.0354916108044812	0.0354916108044812	33.9538030651034	1
394	429.95	275.38	1.0181	5.09900165196356	11.1667303692784	394	-0.211004919029381	0.211004919029381	34.1648079841327	1
395	419.53	263.29	1.0615	5.31000657099295	10.955725450249	395	-0.0690384758114551	0.0690384758114551	34.2338464599442	1
396	392.67	277.84	1.0757	5.3790450468044	10.8866869744375	396	0.00243093224688273	0.00243093224688273	34.2362773921911	1
397	391.99	278.19	1.0752	5.37661411455752	10.8891179066844	397	-0.322827802385966	0.322827802385966	34.559105194577	1
398	399.19	275.63	1.1416	5.69944191694348	10.5662901042985	398	0.339358141664764	0.339358141664764	34.8984633362418	1
399	390.71	275.16	1.0718	5.36008377527872	10.9056482459632	399	0.0335468650069757	0.0335468650069757	34.9320102012488	1
400	394.57	267.64	1.0649	5.32653691027174	10.9391951109702	400	-0.444374414730078	0.444374414730078	35.3763846159788	1
401	403.72	259.71	1.1563	5.77091132500182	10.4948206962401	401	0.37290500667174	0.37290500667174	35.7492896226506	1
402	408.94	260.29	1.0796	5.39800631833008	10.8677257029119	402	-0.0403534752982466	0.0403534752982466	35.7896430979488	1
403	414.26	251.9	1.0879	5.43835979362833	10.8273722276136	403	0.21392203772564	0.21392203772564	36.0035651356745	1
404	414.91	255.34	1.0439	5.22443775590269	11.0412942653392	404	-0.0427844075451276	0.0427844075451276	36.0463495432196	1
405	408.74	252.6	1.0527	5.26722216344782	10.9985098577941	405	-0.050077204285774	0.050077204285774	36.0964267475054	1
406	415.34	261.44	1.063	5.31729936773359	10.9484326535083	406	0.190098901706191	0.190098901706191	36.2865256492116	1
407	426.86	274.41	1.0239	5.1272004660274	11.1385315552145	407	0.0306297463107175	0.0306297463107175	36.3171553955223	1
408	426.77	266.3	1.0176	5.09657071971668	11.1691613015253	408	-0.0281988140638347	0.0281988140638347	36.3453542095861	1
409	417.08	268.67	1.0234	5.12476953378052	11.1409624874614	409	-0.600926451429295	0.600926451429295	36.9462806610154	1
410	405.83	267.37	1.147	5.72569598520981	10.5400360360321	410	0.251844580777002	0.251844580777002	37.1981252417924	1
411	391.14	266.68	1.0952	5.47385140443281	10.7918806168091	411	-0.111822883356584	0.111822883356584	37.309948125149	1
412	383.29	272.03	1.1182	5.58567428778939	10.6800577334525	412	-0.0661213571151968	0.0661213571151968	37.3760694822642	1
413	374.94	275.85	1.1318	5.65179564490459	10.6139363763373	413	-0.280529581290214	0.280529581290214	37.6565990635544	1
414	377.31	265.89	1.1895	5.9323252261948	10.3334067950471	414	-0.0593147468239259	0.0593147468239259	37.7159138103783	1
415	371.02	247.31	1.2017	5.99163997301873	10.2740920482232	415	-0.0782760183496087	0.0782760183496087	37.794189828728	1
416	357.38	260.16	1.2178	6.06991599136834	10.1958160298736	416	-0.173082375978019	0.173082375978019	37.967272204706	1
417	361.54	262.65	1.2534	6.24299836734636	10.0227336538956	417	0.467711364300149	0.467711364300149	38.4349835690061	1
418	363.78	269.17	1.1572	5.77528700304621	10.4904450181957	418	0.0661213571151986	0.0661213571151986	38.5011049261213	1
419	374.18	272.3	1.1436	5.70916564593101	10.5565663753109	419	0.330120599126611	0.330120599126611	38.8312255252479	1
420	390.23	277.85	1.0757	5.3790450468044	10.8866869744375	420	-0.360750345437326	0.360750345437326	39.1919758706853	1
421	373.53	275.09	1.1499	5.73979539224173	10.5259366290002	421	-0.415689414216869	0.415689414216869	39.6076652849021	1
422	339.31	273.41	1.2354	6.1554848064586	10.1102472147833	422	0.0690384758114551	0.0690384758114551	39.6767037607136	1
423	335.36	274.66	1.2212	6.08644633064714	10.1792856905948	423	-0.121060425894736	0.121060425894736	39.7977641866083	1
424	332.85	271.62	1.2461	6.20750675654188	10.0582252647001	424	-0.330120599126611	0.330120599126611	40.1278847857349	1
425	324.47	255.32	1.314	6.53762735566849	9.72810466557345	425	0.299490852815895	0.299490852815895	40.4273756385508	1
426	327.18	256.96	1.2524	6.23813650285259	10.0275955183893	426	-0.25913737751765	0.25913737751765	40.6865130160685	1
427	321.33	257.24	1.3057	6.49727388037024	9.76845814087169	427	-0.0403534752982448	0.0403534752982448	40.7268664913667	1
428	323.08	262.84	1.314	6.53762735566849	9.72810466557345	428	0.114253815603467	0.114253815603467	40.8411203069702	1
429	330.58	261.08	1.2905	6.42337354006502	9.84235848117692	429	0.403534752982456	0.403534752982456	41.2446550599526	1
430	348.17	274.92	1.2075	6.01983878708257	10.2458932341594	430	-0.192529833953076	0.192529833953076	41.4371848939057	1
431	341.66	264.61	1.2471	6.21236862103564	10.0533634002063	431	-0.256220258821392	0.256220258821392	41.6934051527271	1
432	340.11	268.54	1.2998	6.46858887985703	9.7971431413849	432	0.215866783523147	0.215866783523147	41.9092719362502	1
433	335.65	260.27	1.2554	6.25272209633389	10.0130099249081	433	0.204198308738111	0.204198308738111	42.1134702449884	1
434	341.08	274.61	1.2134	6.04852378759578	10.2172082336462	434	-0.177944240471781	0.177944240471781	42.2914144854601	1
435	337.92	271.73	1.25	6.22646802806756	10.0392639931744	435	-0.0690384758114568	0.0690384758114568	42.3604529612716	1
436	323.93	275.8	1.2642	6.29550650387902	9.97022551736292	436	-0.0165303392788001	0.0165303392788001	42.3769833005504	1
437	316.39	263.93	1.2676	6.31203684315781	9.95369517808412	437	-0.280043394840837	0.280043394840837	42.6570266953912	1
438	318.53	261.77	1.3252	6.59208023799865	9.67365178324329	438	0.422496024508138	0.422496024508138	43.0795227198994	1
439	334.37	270.76	1.2383	6.16958421349051	10.0961478077514	439	-0.204198308738111	0.204198308738111	43.2837210286375	1
440	327.69	270.21	1.2803	6.37378252222862	9.89194949901331	440	-0.0758450861027278	0.0758450861027278	43.3595661147402	1
441	329.15	261.28	1.2959	6.44962760833135	9.81610441291059	441	0.161413901192983	0.161413901192983	43.5209800159332	1
442	327.92	260.43	1.2627	6.28821370713837	9.97751831410357	442	-0.156552036699217	0.156552036699217	43.6775320526324	1
443	326.25	260.63	1.2949	6.44476574383759	9.82096627740435	443	-0.14974542640795	0.14974542640795	43.8272774790404	1
444	317.57	267.76	1.3257	6.59451117024553	9.6712208509964	444	0.135159832926655	0.135159832926655	43.962437311967	1
445	323.72	256.73	1.2979	6.45935133731888	9.80638068392306	445	0.527026111124075	0.527026111124075	44.4894634230911	1
446	337.47	254.47	1.1895	5.9323252261948	10.3334067950471	446	-0.33692720941788	0.33692720941788	44.826390632509	1
447	338.61	266.36	1.2588	6.26925243561269	9.99647958562925	447	0.0782760183496087	0.0782760183496087	44.9046666508586	1
448	353.08	271.4	1.2427	6.19097641726308	10.0747556039789	448	0.152176358654827	0.152176358654827	45.0568430095134	1
449	361.14	271.82	1.2114	6.03880005860825	10.2269319626337	449	0.242120851789474	0.242120851789474	45.2989638613029	1
450	365.7	279.58	1.1616	5.79667920681877	10.4690528144232	450	0.073414153855845	0.073414153855845	45.3723780151587	1
451	367.95	275.94	1.1465	5.72326505296293	10.542466968279	451	-0.455556703065737	0.455556703065737	45.8279347182245	1
452	362.56	273.98	1.2402	6.17882175602867	10.0869102652133	452	0.291711869625873	0.291711869625873	46.1196465878503	1
453	356.02	269.1	1.1802	5.88710988640279	10.3786221348391	453	0.00729279674064642	0.00729279674064642	46.126939384591	1
454	383.86	257.63	1.1787	5.87981708966215	10.3859149315798	454	0.201767376491226	0.201767376491226	46.3287067610822	1
455	383.64	258.82	1.1372	5.67804971317092	10.587682308071	455	0.0140994070319174	0.0140994070319174	46.3428061681141	1
456	377.95	258.17	1.1343	5.663950306139	10.6017817151029	456	-0.543556450402875	0.543556450402875	46.886362618517	1
457	362.17	263.52	1.2461	6.20750675654188	10.0582252647001	457	0.0379225430513657	0.0379225430513657	46.9242851615684	1
458	355.91	260.11	1.2383	6.16958421349051	10.0961478077514	458	0.325258734632847	0.325258734632847	47.2495438962012	1
459	386.01	257.07	1.1714	5.84432547885767	10.4214065423843	459	0.0121546612344101	0.0121546612344101	47.2616985574356	1
460	385.49	261.46	1.1689	5.83217081762326	10.4335612036187	460	-0.00486186449376369	0.00486186449376369	47.2665604219294	1
461	377.81	268.23	1.1699	5.83703268211702	10.4286993391249	461	0.154121104452335	0.154121104452335	47.4206815263817	1
462	382.58	265.6	1.1382	5.68291157766468	10.5828204435773	462	-0.177944240471783	0.177944240471783	47.5986257668535	1
463	376.5	262.93	1.1748	5.86085581813647	10.4048762031055	463	0.0972372898752916	0.0972372898752916	47.6958630567288	1
464	369.18	276	1.1548	5.76361852826118	10.5021134929808	464	-0.147314494161066	0.147314494161066	47.8431775508899	1
465	360.76	267.51	1.1851	5.91093302242224	10.3547989988197	465	-0.206143054535616	0.206143054535616	48.0493206054255	1
466	361.23	251.44	1.2275	6.11707607695786	10.1486559442841	466	-0.152176358654827	0.152176358654827	48.2014969640803	1
467	366.56	251.71	1.2588	6.26925243561269	9.99647958562925	467	0.19447457975058	0.19447457975058	48.3959715438309	1
468	366.31	254.45	1.2188	6.07477785586211	10.1909541653798	468	0.0121546612344119	0.0121546612344119	48.4081262050653	1
469	362.84	254.21	1.2163	6.06262319462769	10.2031088266142	469	-0.102099154369057	0.102099154369057	48.5102253594344	1
470	356.53	265.61	1.2373	6.16472234899675	10.1010096722452	470	0.118629493647855	0.118629493647855	48.6288548530822	1
471	359.11	259.75	1.2129	6.0460928553489	10.219639165893	471	0.0996682221221743	0.0996682221221743	48.7285230752044	1
472	362.21	265.29	1.1924	5.94642463322672	10.3193073880152	472	-0.163844833439866	0.163844833439866	48.8923679086443	1
473	359.86	257.95	1.2261	6.11026946666659	10.1554625545754	473	0.0311159327600929	0.0311159327600929	48.9234838414043	1
474	364.67	259.15	1.2197	6.07915353390649	10.1865784873354	474	0.0306297463107175	0.0306297463107175	48.9541135877151	1
475	351.69	233.58	1.2134	6.04852378759578	10.2172082336462	475	-0.248927462080744	0.248927462080744	49.2030410497958	1
476	351.17	246.23	1.2646	6.29745124967652	9.96828077156542	476	-0.0170165257281774	0.0170165257281774	49.220057575524	1
477	350.35	237.18	1.2681	6.3144677754047	9.95126424583724	477	0.0996682221221725	0.0996682221221725	49.3197257976462	1
478	345.55	232.98	1.2476	6.21479955328252	10.0509324679594	478	0.0573700010264222	0.0573700010264222	49.3770957986726	1
479	347.78	231.07	1.2358	6.1574295522561	10.1083024689858	479	-0.365612209931092	0.365612209931092	49.7427080086037	1
480	332.02	231.64	1.311	6.5230417621872	9.74269025905474	480	0.401103820735573	0.401103820735573	50.1438118293392	1
481	346.73	237.4	1.2285	6.12193794145162	10.1437940797903	481	-0.287336191581483	0.287336191581483	50.4311480209207	1
482	333.66	246.43	1.2876	6.40927413303311	9.85645788820883	482	-0.11376762915409	0.11376762915409	50.5449156500748	1
483	332.73	248	1.311	6.5230417621872	9.74269025905474	483	0.379711616963007	0.379711616963007	50.9246272670378	1
484	340.21	235.43	1.2329	6.14333014522419	10.1224018760178	484	-0.166275765686745	0.166275765686745	51.0909030327246	1
485	345.84	243.64	1.2671	6.30960591091093	9.95612611033101	485	0.118629493647855	0.118629493647855	51.2095325263724	1
486	350.6	240.37	1.2427	6.19097641726308	10.0747556039789	486	0.0928616118309016	0.0928616118309016	51.3023941382033	1
487	357.47	241.94	1.2236	6.09811480543218	10.1676172158098	487	-0.0170165257281774	0.0170165257281774	51.3194106639315	1
488	355.97	245.78	1.2271	6.11513133116035	10.1506006900816	488	0.225590512510674	0.225590512510674	51.5450011764422	1
489	352.98	242.28	1.1807	5.88954081864968	10.3761912025923	489	0	0	51.5450011764422	1
490	358.94	235.76	1.1807	5.88954081864968	10.3761912025923	490	0.00243093224688451	0.00243093224688451	51.5474321086891	1
491	371.08	233.76	1.1802	5.88710988640279	10.3786221348391	491	-0.0257678818169538	0.0257678818169538	51.573199990506	1
492	370.91	230.47	1.1855	5.91287776821975	10.3528542530222	492	0.106474832413443	0.106474832413443	51.6796748229195	1
493	366.97	230.78	1.1636	5.8064029358063	10.4593290854356	493	0.147314494161066	0.147314494161066	51.8269893170805	1
494	363.7	231.71	1.1333	5.65908844164524	10.6066435795967	494	-0.315535005645318	0.315535005645318	52.1425243227258	1
495	354.21	237.89	1.1982	5.97462344729056	10.2911085739514	495	-0.161413901192983	0.161413901192983	52.3039382239188	1
496	347.38	250.61	1.2314	6.13603734848354	10.1296946727584	496	-0.190098901706193	0.190098901706193	52.494037125625	1
497	338.08	251.75	1.2705	6.32613625018973	9.93959577105221	497	-0.0666075435645741	0.0666075435645741	52.5606446691896	1
498	340.77	251.16	1.2842	6.39274379375431	9.87298822748763	498	-0.303866530860283	0.303866530860283	52.8645112000499	1
499	334.71	249.89	1.3467	6.69661032461459	9.56912169662735	499	0.190098901706193	0.190098901706193	53.0546101017561	1
500	341.33	250.27	1.3076	6.5065114229084	9.75922059833354	500	NA	NA	NA	1
501	464.43	259.19	1.021	5.11310105899548	11.1526309622465	1	0.0238231360194465	0.0238231360194465	0.0238231360194465	2
502	457.64	253.94	1.0161	5.08927792297604	11.1764540982659	2	-0.028685000513212	0.028685000513212	0.0525081365326585	2
503	464.21	253.85	1.022	5.11796292348925	11.1477690977527	3	0.0121546612344101	0.0121546612344101	0.0646627977670686	2
504	474.74	244.21	1.0195	5.10580826225484	11.1599237589871	4	-0.0262540682663257	0.0262540682663257	0.0909168660333943	2
505	474.26	231.22	1.0249	5.13206233052116	11.1336696907208	5	0.0403534752982448	0.0403534752982448	0.131270341331639	2
506	484.66	237.29	1.0166	5.09170885522292	11.174023166019	6	-0.0213922037725638	0.0213922037725638	0.152662545104203	2
507	484.47	251.05	1.021	5.11310105899548	11.1526309622465	7	-0.00486186449376547	0.00486186449376547	0.157524409597968	2
508	490.1	253.03	1.022	5.11796292348925	11.1477690977527	8	0.00486186449376547	0.00486186449376547	0.162386274091734	2
509	491.53	263.1	1.021	5.11310105899548	11.1526309622465	9	0.00243093224688273	0.00243093224688273	0.164817206338617	2
510	493.35	267.06	1.0205	5.1106701267486	11.1550618944933	10	-0.0140994070319191	0.0140994070319191	0.178916613370536	2
511	476.6	278.82	1.0234	5.12476953378052	11.1409624874614	11	0.0140994070319191	0.0140994070319191	0.193016020402455	2
512	484.97	278.04	1.0205	5.1106701267486	11.1550618944933	12	0.00243093224688096	0.00243093224688096	0.195446952649336	2
513	494.33	274.16	1.02	5.10823919450172	11.1574928267402	13	0	0	0.195446952649336	2
514	493.08	264.16	1.02	5.10823919450172	11.1574928267402	14	0	0	0.195446952649336	2
515	486.37	271.3	1.02	5.10823919450172	11.1574928267402	15	0.00243093224688096	0.00243093224688096	0.197877884896217	2
516	486.29	270.01	1.0195	5.10580826225484	11.1599237589871	16	0.00243093224688451	0.00243093224688451	0.200308817143101	2
517	481.92	269.18	1.019	5.10337733000795	11.162354691234	17	-0.00243093224688451	0.00243093224688451	0.202739749389986	2
518	475.91	266.07	1.0195	5.10580826225484	11.1599237589871	18	-0.00486186449376191	0.00486186449376191	0.207601613883748	2
519	478.86	268.54	1.0205	5.1106701267486	11.1550618944933	19	0.00486186449376191	0.00486186449376191	0.21246347837751	2
520	474.4	268.87	1.0195	5.10580826225484	11.1599237589871	20	-0.00729279674064465	0.00729279674064465	0.219756275118154	2
521	478.12	253.78	1.021	5.11310105899548	11.1526309622465	21	-0.0116684747850364	0.0116684747850364	0.231424749903191	2
522	482	256.33	1.0234	5.12476953378052	11.1409624874614	22	0.0140994070319191	0.0140994070319191	0.24552415693511	2
523	477.5	243.04	1.0205	5.1106701267486	11.1550618944933	23	-0.0072927967406482	0.0072927967406482	0.252816953675758	2
524	475.79	231.94	1.022	5.11796292348925	11.1477690977527	24	0.0145855934812946	0.0145855934812946	0.267402547157053	2
525	479.98	230.06	1.019	5.10337733000795	11.162354691234	25	-0.0189612715256828	0.0189612715256828	0.286363818682736	2
526	472.88	233.14	1.0229	5.12233860153363	11.1433934197083	26	0.00923754253815368	0.00923754253815368	0.295601361220889	2
527	492.54	248.91	1.021	5.11310105899548	11.1526309622465	27	0.00972372898752916	0.00972372898752916	0.305325090208418	2
528	480.36	247.43	1.019	5.10337733000795	11.162354691234	28	0.00194474579750548	0.00194474579750548	0.307269836005924	2
529	493.22	245.21	1.0186	5.10143258421045	11.1642994370315	29	-0.0116684747850346	0.0116684747850346	0.318938310790958	2
530	492.1	234.87	1.021	5.11310105899548	11.1526309622465	30	0.0213922037725638	0.0213922037725638	0.340330514563522	2
531	469.17	234.94	1.0166	5.09170885522292	11.174023166019	31	-0.0213922037725638	0.0213922037725638	0.361722718336086	2
532	461.62	232.12	1.021	5.11310105899548	11.1526309622465	32	-0.00486186449376547	0.00486186449376547	0.366584582829852	2
533	450.71	230.61	1.022	5.11796292348925	11.1477690977527	33	0.00486186449376547	0.00486186449376547	0.371446447323617	2
534	453.89	240.6	1.021	5.11310105899548	11.1526309622465	34	-0.00243093224688273	0.00243093224688273	0.3738773795705	2
535	445.73	236.14	1.0215	5.11553199124236	11.1502000299996	35	0.00243093224688273	0.00243093224688273	0.376308311817382	2
536	427.52	234.53	1.021	5.11310105899548	11.1526309622465	36	0.00243093224688273	0.00243093224688273	0.378739244064265	2
537	445.94	251.42	1.0205	5.1106701267486	11.1550618944933	37	0.00729279674064642	0.00729279674064642	0.386032040804912	2
538	444.84	252.32	1.019	5.10337733000795	11.162354691234	38	-0.00243093224688451	0.00243093224688451	0.388462973051796	2
539	438.07	234.37	1.0195	5.10580826225484	11.1599237589871	39	-0.00486186449376191	0.00486186449376191	0.393324837545558	2
540	445.27	231.88	1.0205	5.1106701267486	11.1550618944933	40	0.0262540682663275	0.0262540682663275	0.419578905811886	2
541	448.41	244.95	1.0151	5.08441605848227	11.1813159627597	41	-0.0452153397920103	0.0452153397920103	0.464794245603896	2
542	449.85	245.87	1.0244	5.12963139827428	11.1361006229677	42	0.0213922037725638	0.0213922037725638	0.48618644937646	2
543	446.65	239.23	1.02	5.10823919450172	11.1574928267402	43	-0.00486186449376369	0.00486186449376369	0.491048313870223	2
544	443.9	234.86	1.021	5.11310105899548	11.1526309622465	44	-0.00486186449376547	0.00486186449376547	0.495910178363989	2
545	450.9	258.33	1.022	5.11796292348925	11.1477690977527	45	0.0072927967406482	0.0072927967406482	0.503202975104637	2
546	478.74	274.3	1.0205	5.1106701267486	11.1550618944933	46	0	0	0.503202975104637	2
547	475.33	266.19	1.0205	5.1106701267486	11.1550618944933	47	-0.00486186449376547	0.00486186449376547	0.508064839598402	2
548	475.57	279.22	1.0215	5.11553199124236	11.1502000299996	48	-0.0238231360194465	0.0238231360194465	0.531887975617849	2
549	485.79	276.89	1.0264	5.13935512726181	11.1263768939801	49	0.0335468650069739	0.0335468650069739	0.565434840624823	2
550	481.22	277	1.0195	5.10580826225484	11.1599237589871	50	-0.00729279674064465	0.00729279674064465	0.572727637365468	2
551	480.46	278.96	1.021	5.11310105899548	11.1526309622465	51	0.0116684747850346	0.0116684747850346	0.584396112150502	2
552	487.02	278.49	1.0186	5.10143258421045	11.1642994370315	52	-0.0165303392788001	0.0165303392788001	0.600926451429302	2
553	476.54	267.48	1.022	5.11796292348925	11.1477690977527	53	-0.00243093224688273	0.00243093224688273	0.603357383676185	2
554	481.67	260.84	1.0225	5.12039385573613	11.1453381655058	54	0.0121546612344119	0.0121546612344119	0.615512044910597	2
555	488.45	260.46	1.02	5.10823919450172	11.1574928267402	55	0.00243093224688096	0.00243093224688096	0.617942977157478	2
556	492.28	254.8	1.0195	5.10580826225484	11.1599237589871	56	0	0	0.617942977157478	2
557	488.25	259.12	1.0195	5.10580826225484	11.1599237589871	57	0.00437567804438999	0.00437567804438999	0.622318655201868	2
558	476.51	260.61	1.0186	5.10143258421045	11.1642994370315	58	0	0	0.622318655201868	2
559	467.82	257.47	1.0186	5.10143258421045	11.1642994370315	59	0.00243093224688096	0.00243093224688096	0.624749587448749	2
560	473.03	249.41	1.0181	5.09900165196356	11.1667303692784	60	-0.00243093224688096	0.00243093224688096	0.62718051969563	2
561	479	233.73	1.0186	5.10143258421045	11.1642994370315	61	-0.023336949570071	0.023336949570071	0.650517469265701	2
562	484.01	238.11	1.0234	5.12476953378052	11.1409624874614	62	0.0281988140638347	0.0281988140638347	0.678716283329535	2
563	474.61	235.57	1.0176	5.09657071971668	11.1691613015253	63	-0.0213922037725638	0.0213922037725638	0.700108487102099	2
564	477.74	235.37	1.022	5.11796292348925	11.1477690977527	64	-0.00923754253815368	0.00923754253815368	0.709346029640253	2
565	477.98	230.48	1.0239	5.1272004660274	11.1385315552145	65	-0.00729279674064642	0.00729279674064642	0.716638826380899	2
566	469.88	230.75	1.0254	5.13449326276805	11.1312387584739	66	0.0121546612344119	0.0121546612344119	0.728793487615311	2
567	479.97	241.97	1.0229	5.12233860153363	11.1433934197083	67	0.0281988140638347	0.0281988140638347	0.756992301679146	2
568	488.26	252.4	1.0171	5.0941397874698	11.1715922337721	68	-0.0281988140638347	0.0281988140638347	0.785191115742981	2
569	490.84	256.53	1.0229	5.12233860153363	11.1433934197083	69	0.00923754253815368	0.00923754253815368	0.794428658281134	2
570	494.7	238.03	1.021	5.11310105899548	11.1526309622465	70	0.0165303392787983	0.0165303392787983	0.810958997559933	2
571	483.23	249.45	1.0176	5.09657071971668	11.1691613015253	71	-0.0281988140638347	0.0281988140638347	0.839157811623767	2
572	483.84	253.52	1.0234	5.12476953378052	11.1409624874614	72	0.0140994070319191	0.0140994070319191	0.853257218655687	2
573	473.14	255.3	1.0205	5.1106701267486	11.1550618944933	73	-0.00972372898753093	0.00972372898753093	0.862980947643218	2
574	474.69	256.95	1.0225	5.12039385573613	11.1453381655058	74	0	0	0.862980947643218	2
575	479.48	254.95	1.0225	5.12039385573613	11.1453381655058	75	0.00243093224688273	0.00243093224688273	0.8654118798901	2
576	465.96	252.06	1.022	5.11796292348925	11.1477690977527	76	-0.00437567804438821	0.00437567804438821	0.869787557934488	2
577	472.29	239.71	1.0229	5.12233860153363	11.1433934197083	77	-0.00243093224688273	0.00243093224688273	0.872218490181371	2
578	465.26	233.16	1.0234	5.12476953378052	11.1409624874614	78	0.023336949570071	0.023336949570071	0.895555439751442	2
579	462.33	241.4	1.0186	5.10143258421045	11.1642994370315	79	-0.00194474579750548	0.00194474579750548	0.897500185548948	2
580	466.24	248.81	1.019	5.10337733000795	11.162354691234	80	-0.00729279674064642	0.00729279674064642	0.904792982289594	2
581	479.45	252.65	1.0205	5.1106701267486	11.1550618944933	81	-0.00243093224688273	0.00243093224688273	0.907223914536477	2
582	482.88	239.29	1.021	5.11310105899548	11.1526309622465	82	-0.0189612715256811	0.0189612715256811	0.926185186062158	2
583	476.61	236.29	1.0249	5.13206233052116	11.1336696907208	83	0.00486186449376191	0.00486186449376191	0.93104705055592	2
584	467.9	247.34	1.0239	5.1272004660274	11.1385315552145	84	0.0281988140638347	0.0281988140638347	0.959245864619755	2
585	480.6	247.91	1.0181	5.09900165196356	11.1667303692784	85	0	0	0.959245864619755	2
586	475.14	255.91	1.0181	5.09900165196356	11.1667303692784	86	-0.00437567804438643	0.00437567804438643	0.963621542664141	2
587	483.21	230.25	1.019	5.10337733000795	11.162354691234	87	-0.0170165257281774	0.0170165257281774	0.980638068392318	2
588	474.54	239.82	1.0225	5.12039385573613	11.1453381655058	88	0.0145855934812928	0.0145855934812928	0.995223661873611	2
589	476.6	241.14	1.0195	5.10580826225484	11.1599237589871	89	-0.0189612715256811	0.0189612715256811	1.01418493339929	2
590	455.6	241.2	1.0234	5.12476953378052	11.1409624874614	90	0.00923754253815368	0.00923754253815368	1.02342247593745	2
591	455.95	243.29	1.0215	5.11553199124236	11.1502000299996	91	-0.0165303392787983	0.0165303392787983	1.03995281521624	2
592	459.42	244.82	1.0249	5.13206233052116	11.1336696907208	92	0.0262540682663257	0.0262540682663257	1.06620688348257	2
593	457.98	254.35	1.0195	5.10580826225484	11.1599237589871	93	-0.00972372898752738	0.00972372898752738	1.0759306124701	2
594	452.37	256.9	1.0215	5.11553199124236	11.1502000299996	94	0.00243093224688273	0.00243093224688273	1.07836154471698	2
595	452.62	276.65	1.021	5.11310105899548	11.1526309622465	95	-0.0189612715256811	0.0189612715256811	1.09732281624266	2
596	451.82	274.79	1.0249	5.13206233052116	11.1336696907208	96	0.0165303392787983	0.0165303392787983	1.11385315552146	2
597	447.84	272.35	1.0215	5.11553199124236	11.1502000299996	97	0	0	1.11385315552146	2
598	458.22	270.03	1.0215	5.11553199124236	11.1502000299996	98	-0.00243093224688273	0.00243093224688273	1.11628408776834	2
599	450.78	264.79	1.022	5.11796292348925	11.1477690977527	99	0.0238231360194465	0.0238231360194465	1.14010722378779	2
600	456.24	267.17	1.0171	5.0941397874698	11.1715922337721	100	-0.0262540682663293	0.0262540682663293	1.16636129205412	2
601	463.22	276.56	1.0225	5.12039385573613	11.1453381655058	101	0.0121546612344119	0.0121546612344119	1.17851595328853	2
602	464.32	278.01	1.02	5.10823919450172	11.1574928267402	102	-0.00486186449376369	0.00486186449376369	1.18337781778229	2
603	465.5	279.56	1.021	5.11310105899548	11.1526309622465	103	-0.00243093224688273	0.00243093224688273	1.18580875002918	2
604	454.21	275.46	1.0215	5.11553199124236	11.1502000299996	104	0.00486186449376547	0.00486186449376547	1.19067061452294	2
605	448.88	276.08	1.0205	5.1106701267486	11.1550618944933	105	-0.0165303392788019	0.0165303392788019	1.20720095380174	2
606	458.45	269.86	1.0239	5.1272004660274	11.1385315552145	106	0.0140994070319191	0.0140994070319191	1.22130036083366	2
607	444.43	277.56	1.021	5.11310105899548	11.1526309622465	107	0	0	1.22130036083366	2
608	444.75	272.96	1.021	5.11310105899548	11.1526309622465	108	-0.0213922037725656	0.0213922037725656	1.24269256460623	2
609	443.63	272.09	1.0254	5.13449326276805	11.1312387584739	109	0.00729279674064642	0.00729279674064642	1.24998536134687	2
610	443.18	277.39	1.0239	5.1272004660274	11.1385315552145	110	0.00680661029127094	0.00680661029127094	1.25679197163815	2
611	423.96	277.23	1.0225	5.12039385573613	11.1453381655058	111	0.00972372898753093	0.00972372898753093	1.26651570062568	2
612	431.61	274.83	1.0205	5.1106701267486	11.1550618944933	112	-0.00243093224688273	0.00243093224688273	1.26894663287256	2
613	425.31	270.22	1.021	5.11310105899548	11.1526309622465	113	0.00486186449376369	0.00486186449376369	1.27380849736632	2
614	416.2	271.04	1.02	5.10823919450172	11.1574928267402	114	-0.163844833439864	0.163844833439864	1.43765333080619	2
615	406.21	275.66	1.0537	5.27208402794158	10.9936479933004	115	-0.196905511997464	0.196905511997464	1.63455884280365	2
616	393.22	279.25	1.0942	5.46898953993905	10.7967424813029	116	0.215866783523145	0.215866783523145	1.8504256263268	2
617	394.79	268.23	1.0498	5.2531227564159	11.012609264826	117	-0.261082123315155	0.261082123315155	2.11150774964195	2
618	385.61	271.37	1.1035	5.51420487973106	10.7515271415109	118	-0.636418062233776	0.636418062233776	2.74792581187573	2
619	372.07	259.76	1.2344	6.15062294196483	10.1151090792771	119	0.439512550236314	0.439512550236314	3.18743836211204	2
620	370	278.35	1.144	5.71111039172852	10.5546216295134	120	0.18475085076305	0.18475085076305	3.37218921287509	2
621	376.79	276.07	1.106	5.52635954096547	10.7393724802765	121	-0.156552036699217	0.156552036699217	3.52874124957431	2
622	370.79	278.57	1.1382	5.68291157766468	10.5828204435773	122	-0.13029796843289	0.13029796843289	3.6590392180072	2
623	363.47	265.52	1.165	5.81320954609757	10.4525224751444	123	-0.00243093224688096	0.00243093224688096	3.66147015025408	2
624	359.21	270.38	1.1655	5.81564047834446	10.4500915428975	124	-0.0952925440777861	0.0952925440777861	3.75676269433187	2
625	362.67	278.07	1.1851	5.91093302242224	10.3547989988197	125	0.109391951109703	0.109391951109703	3.86615464544157	2
626	366.56	265.32	1.1626	5.80154107131254	10.4641909499294	126	0.0452153397920085	0.0452153397920085	3.91136998523358	2
627	361.89	268.91	1.1533	5.75632573152053	10.5094062897214	127	-0.125922290388502	0.125922290388502	4.03729227562208	2
628	368.11	268.19	1.1792	5.88224802190903	10.3834839993329	128	0.0213922037725638	0.0213922037725638	4.05868447939464	2
629	375.03	261.48	1.1748	5.86085581813647	10.4048762031055	129	0.180375172718666	0.180375172718666	4.23905965211331	2
630	381.23	268.05	1.1377	5.6804806454178	10.5852513758241	130	0.0165303392787983	0.0165303392787983	4.25558999139211	2
631	381.41	269.65	1.1343	5.663950306139	10.6017817151029	131	-0.215866783523143	0.215866783523143	4.47145677491525	2
632	363.86	274.35	1.1787	5.87981708966215	10.3859149315798	132	-0.00486186449376547	0.00486186449376547	4.47631863940902	2
633	356.18	275.29	1.1797	5.88467895415591	10.381053067086	133	-0.25622025882139	0.25622025882139	4.73253889823041	2
634	331.38	272.99	1.2324	6.1408992129773	10.1248328082646	134	-0.194960766199959	0.194960766199959	4.92749966443037	2
635	328.75	259.51	1.2725	6.33585997917726	9.92987204206468	135	-0.0213922037725638	0.0213922037725638	4.94889186820293	2
636	333.16	252.46	1.2769	6.35725218294982	9.90847983829211	136	-0.1424526296673	0.1424526296673	5.09134449787023	2
637	334.97	249.61	1.3062	6.49970481261713	9.76602720862481	137	0.102099154369055	0.102099154369055	5.19344365223929	2
638	328.48	261.71	1.2852	6.39760565824807	9.86812636299387	138	-0.116198561400973	0.116198561400973	5.30964221364026	2
639	320.88	260.07	1.3091	6.51380421964904	9.7519278015929	139	0.185237037212428	0.185237037212428	5.49487925085269	2
640	320.7	264.11	1.271	6.32856718243661	9.93716483880532	140	0.232883309251321	0.232883309251321	5.72776256010401	2
641	330.99	275.84	1.2231	6.09568387318529	10.1700481480566	141	-0.159469155395476	0.159469155395476	5.88723171549948	2
642	328.99	270.7	1.2559	6.25515302858077	10.0105789926612	142	0.171137630180512	0.171137630180512	6.05836934567999	2
643	334.7	270.47	1.2207	6.08401539840026	10.1817166228417	143	-0.166275765686748	0.166275765686748	6.22464511136674	2
644	333.81	266.72	1.2549	6.25029116408701	10.0154408571549	144	-0.306297463107164	0.306297463107164	6.53094257447391	2
645	325.15	264.81	1.3179	6.55658862719417	9.70914339404777	145	0.1589829689461	0.1589829689461	6.68992554342001	2
646	323.45	266.55	1.2852	6.39760565824807	9.86812636299387	146	-0.0923754253815279	0.0923754253815279	6.78230096880153	2
647	323.14	255.76	1.3042	6.4899810836296	9.77575093761234	147	0.109391951109703	0.109391951109703	6.89169291991124	2
648	324.86	239.39	1.2817	6.3805891325199	9.88514288872204	148	-0.0452153397920103	0.0452153397920103	6.93690825970325	2
649	325.95	239.28	1.291	6.4258044723119	9.83992754893003	149	-0.00486186449376369	0.00486186449376369	6.94177012419701	2
650	319.58	237.24	1.292	6.43066633680567	9.83506568443627	150	0.075845086102726	0.075845086102726	7.01761521029974	2
651	319.43	234.46	1.2764	6.35482125070294	9.910910770539	151	-0.140021697420417	0.140021697420417	7.15763690772016	2
652	319.59	240.56	1.3052	6.49484294812336	9.77088907311858	152	0.0807069505964897	0.0807069505964897	7.23834385831664	2
653	329.56	252.66	1.2886	6.41413599752687	9.85159602371507	153	-0.0948063576284088	0.0948063576284088	7.33315021594505	2
654	324.17	249.2	1.3081	6.50894235515528	9.75678966608666	154	0.588771790194885	0.588771790194885	7.92192200613994	2
655	342.59	262.49	1.187	5.92017056496039	10.3455614562815	155	-0.294628988322131	0.294628988322131	8.21655099446207	2
656	336.84	271.08	1.2476	6.21479955328252	10.0509324679594	156	-0.0734141538558433	0.0734141538558433	8.28996514831791	2
657	336.06	266.75	1.2627	6.28821370713837	9.97751831410357	157	-0.218297715770028	0.218297715770028	8.50826286408794	2
658	335.73	250.18	1.3076	6.5065114229084	9.75922059833354	158	0.3179659378922	0.3179659378922	8.82622880198014	2
659	340.45	257.7	1.2422	6.1885454850162	10.0771865362257	159	-0.228021444757555	0.228021444757555	9.0542502467377	2
660	315.86	234.88	1.2891	6.41656692977375	9.84916509146819	160	0.249413648530119	0.249413648530119	9.30366389526782	2
661	324.87	231.82	1.2378	6.16715328124363	10.0985787399983	161	-0.0495910178363985	0.0495910178363985	9.35325491310421	2
662	328.55	236.21	1.248	6.21674429908003	10.0489877221619	162	0.0899444931346451	0.0899444931346451	9.44319940623886	2
663	324.66	232.38	1.2295	6.12679980594539	10.1389322152966	163	-0.0379225430513657	0.0379225430513657	9.48112194929023	2
664	336.9	234.42	1.2373	6.16472234899675	10.1010096722452	164	-0.0238231360194447	0.0238231360194447	9.50494508530967	2
665	339.52	230.72	1.2422	6.1885454850162	10.0771865362257	165	0.403534752982456	0.403534752982456	9.90847983829213	2
666	354.38	236.95	1.1592	5.78501073203374	10.4807212892082	166	-0.299004666366518	0.299004666366518	10.2074845046586	2
667	344.6	231.11	1.2207	6.08401539840026	10.1817166228417	167	0.306297463107164	0.306297463107164	10.5137819677658	2
668	387.48	263.24	1.1577	5.77771793529309	10.4880140859488	168	-0.00972372898752738	0.00972372898752738	10.5235056967533	2
669	385.48	258.89	1.1597	5.78744166428062	10.4782903569613	169	0.0763312725521033	0.0763312725521033	10.5998369693054	2
670	379.25	248.09	1.144	5.71111039172852	10.5546216295134	170	-0.152176358654831	0.152176358654831	10.7520133279603	2
671	375.46	240.66	1.1753	5.86328675038335	10.4024452708586	171	0.0855688150902552	0.0855688150902552	10.8375821430505	2
672	388.76	236.56	1.1577	5.77771793529309	10.4880140859488	172	0.135159832926655	0.135159832926655	10.9727419759772	2
673	384.28	232.07	1.1299	5.64255810236644	10.6231739188755	173	-0.140021697420419	0.140021697420419	11.1127636733976	2
674	381.25	239.76	1.1587	5.78257979978686	10.4831522214551	174	0.206629240984993	0.206629240984993	11.3193929143826	2
675	383.05	237.22	1.1162	5.57595055880186	10.6897814624401	175	-0.161413901192983	0.161413901192983	11.4808068155756	2
676	386.15	255.68	1.1494	5.73736445999485	10.5283675612471	176	0.140021697420419	0.140021697420419	11.620828512996	2
677	394.49	273.59	1.1206	5.59734276257443	10.6683892586675	177	0.253789326574507	0.253789326574507	11.8746178395705	2
678	409.13	269.11	1.0684	5.34355343599992	10.922178585242	178	0.0500772042857758	0.0500772042857758	11.9246950438563	2
679	420.95	260.6	1.0581	5.29347623171415	10.9722557895278	179	0.180375172718664	0.180375172718664	12.1050702165749	2
680	422.61	250.25	1.021	5.11310105899548	11.1526309622465	180	0.00486186449376369	0.00486186449376369	12.1099320810687	2
681	428.74	251.38	1.02	5.10823919450172	11.1574928267402	181	-0.00243093224688096	0.00243093224688096	12.1123630133156	2
682	426.66	260.41	1.0205	5.1106701267486	11.1550618944933	182	-0.213922037725641	0.213922037725641	12.3262850510412	2
683	414.92	260.11	1.0645	5.32459216447424	10.9411398567677	183	0.149745426407948	0.149745426407948	12.4760304774492	2
684	420.01	257.14	1.0337	5.17484673806629	11.0908852831756	184	0.0666075435645741	0.0666075435645741	12.5426380210137	2
685	423.1	241.51	1.02	5.10823919450172	11.1574928267402	185	0.0092375425381519	0.0092375425381519	12.5518755635519	2
686	424.05	238.77	1.0181	5.09900165196356	11.1667303692784	186	-0.0427844075451276	0.0427844075451276	12.594659971097	2
687	423.18	240.83	1.0269	5.14178605950869	11.1239459617332	187	0.0311159327600947	0.0311159327600947	12.6257759038571	2
688	434.61	234.83	1.0205	5.1106701267486	11.1550618944933	188	-0.00243093224688273	0.00243093224688273	12.628206836104	2
689	432.63	237.54	1.021	5.11310105899548	11.1526309622465	189	-0.00923754253815368	0.00923754253815368	12.6374443786422	2
690	430.61	241.83	1.0229	5.12233860153363	11.1433934197083	190	0.0165303392787983	0.0165303392787983	12.653974717921	2
691	435.48	234.36	1.0195	5.10580826225484	11.1599237589871	191	0	0	12.653974717921	2
692	451.26	230.8	1.0195	5.10580826225484	11.1599237589871	192	-0.0286850005132102	0.0286850005132102	12.6826597184342	2
693	443.65	236.9	1.0254	5.13449326276805	11.1312387584739	193	0.00729279674064642	0.00729279674064642	12.6899525151748	2
694	443.75	236.53	1.0239	5.1272004660274	11.1385315552145	194	-0.00729279674064642	0.00729279674064642	12.6972453119155	2
695	446.41	274.04	1.0254	5.13449326276805	11.1312387584739	195	0.0213922037725656	0.0213922037725656	12.718637515688	2
696	446.7	275.32	1.021	5.11310105899548	11.1526309622465	196	0.00729279674064465	0.00729279674064465	12.7259303124287	2
697	447.69	278.33	1.0195	5.10580826225484	11.1599237589871	197	-0.00486186449376191	0.00486186449376191	12.7307921769224	2
698	438.63	271.94	1.0205	5.1106701267486	11.1550618944933	198	-0.0072927967406482	0.0072927967406482	12.7380849736631	2
699	428.59	277.23	1.022	5.11796292348925	11.1477690977527	199	0.00486186449376547	0.00486186449376547	12.7429468381568	2
700	434.63	272.86	1.021	5.11310105899548	11.1526309622465	200	-0.0116684747850364	0.0116684747850364	12.7546153129419	2
701	435.38	268.73	1.0234	5.12476953378052	11.1409624874614	201	0.00923754253815368	0.00923754253815368	12.76385285548	2
702	429.89	264.14	1.0215	5.11553199124236	11.1502000299996	202	-0.0165303392787983	0.0165303392787983	12.7803831947588	2
703	435.96	264.55	1.0249	5.13206233052116	11.1336696907208	203	0.0140994070319156	0.0140994070319156	12.7944826017908	2
704	442.25	269.87	1.022	5.11796292348925	11.1477690977527	204	-0.00680661029127094	0.00680661029127094	12.801289212082	2
705	441.38	266.19	1.0234	5.12476953378052	11.1409624874614	205	0.00923754253815368	0.00923754253815368	12.8105267546202	2
706	434.57	279.78	1.0215	5.11553199124236	11.1502000299996	206	-0.0189612715256828	0.0189612715256828	12.8294880261459	2
707	433.08	279.7	1.0254	5.13449326276805	11.1312387584739	207	0.0165303392788001	0.0165303392788001	12.8460183654247	2
708	436.45	267.88	1.022	5.11796292348925	11.1477690977527	208	0	0	12.8460183654247	2
709	447.65	254.38	1.022	5.11796292348925	11.1477690977527	209	0.00243093224688273	0.00243093224688273	12.8484492976715	2
710	453.91	254.65	1.0215	5.11553199124236	11.1502000299996	210	-0.0116684747850364	0.0116684747850364	12.8601177724566	2
711	453.18	254.7	1.0239	5.1272004660274	11.1385315552145	211	0.00486186449376547	0.00486186449376547	12.8649796369503	2
712	443.65	254.42	1.0229	5.12233860153363	11.1433934197083	212	0	0	12.8649796369503	2
713	453.79	257.94	1.0229	5.12233860153363	11.1433934197083	213	0.0116684747850364	0.0116684747850364	12.8766481117354	2
714	445.54	263.31	1.0205	5.1106701267486	11.1550618944933	214	-0.0140994070319191	0.0140994070319191	12.8907475187673	2
715	439.36	266.05	1.0234	5.12476953378052	11.1409624874614	215	0.0165303392788001	0.0165303392788001	12.9072778580461	2
716	435.51	276.66	1.02	5.10823919450172	11.1574928267402	216	0.0213922037725638	0.0213922037725638	12.9286700618187	2
717	420.7	266.2	1.0156	5.08684699072915	11.1788850305128	217	0	0	12.9286700618187	2
718	413.42	266.71	1.0156	5.08684699072915	11.1788850305128	218	-0.316021192094695	0.316021192094695	13.2446912539134	2
719	407.25	264.38	1.0806	5.40286818282385	10.8628638384181	219	0.11668474785035	0.11668474785035	13.3613760017637	2
720	410	270.99	1.0566	5.2861834349735	10.9795485862684	220	0.182806104965547	0.182806104965547	13.5441821067293	2
721	425.38	277.45	1.019	5.10337733000795	11.162354691234	221	0.0092375425381519	0.0092375425381519	13.5534196492674	2
722	426.87	271.13	1.0171	5.0941397874698	11.1715922337721	222	-0.0354916108044812	0.0354916108044812	13.5889112600719	2
723	427.13	267.07	1.0244	5.12963139827428	11.1361006229677	223	-0.0641766113176914	0.0641766113176914	13.6530878713896	2
724	411.72	273.79	1.0376	5.19380800959197	11.07192401165	224	-0.0641766113176914	0.0641766113176914	13.7172644827073	2
725	406.91	272.59	1.0508	5.25798462090966	11.0077474003323	225	-0.0354916108044812	0.0354916108044812	13.7527560935118	2
726	409.51	274.61	1.0581	5.29347623171415	10.9722557895278	226	0.175513308224899	0.175513308224899	13.9282694017366	2
727	411.92	278.6	1.022	5.11796292348925	11.1477690977527	227	-0.0116684747850346	0.0116684747850346	13.9399378765217	2
728	414.48	276.48	1.0244	5.12963139827428	11.1361006229677	228	-0.182806104965547	0.182806104965547	14.1227439814872	2
729	411.11	272.16	1.062	5.31243750323983	10.9532945180021	229	0.194474579750581	0.194474579750581	14.3172185612378	2
730	424.02	257.15	1.022	5.11796292348925	11.1477690977527	230	-0.201767376491228	0.201767376491228	14.518985937729	2
731	418.14	261.36	1.0635	5.31973029998047	10.9460017212615	231	-0.102099154369055	0.102099154369055	14.6210850920981	2
732	407.35	258.13	1.0845	5.42182945434953	10.8439025668924	232	-0.0452153397920103	0.0452153397920103	14.6663004318901	2
733	394.57	263.57	1.0938	5.46704479414154	10.7986872271004	233	-0.0447291533426331	0.0447291533426331	14.7110295852327	2
734	400.1	267.71	1.103	5.51177394748417	10.7539580737578	234	0.0734141538558433	0.0734141538558433	14.7844437390886	2
735	390.07	267.34	1.0879	5.43835979362833	10.8273722276136	235	-0.111336696907207	0.111336696907207	14.8957804359958	2
736	376.56	275.82	1.1108	5.54969649053554	10.7160355307064	236	-0.102099154369055	0.102099154369055	14.9978795903648	2
737	376.22	273.88	0.11279	0.697507107113597	10.6139363763373	237	-0.102099154369055	0.102099154369055	15.0999787447339	2
738	384.76	257.32	1.1528	5.75389479927365	10.5118372219683	238	0.0875135608877624	0.0875135608877624	15.1874923056217	2
739	391.79	254.43	1.1348	5.66638123838589	10.5993507828561	239	-0.0923754253815261	0.0923754253815261	15.2798677310032	2
740	389.54	258.05	1.1538	5.75875666376741	10.5069753574745	240	0.0666075435645741	0.0666075435645741	15.3464752745678	2
741	390.44	245.34	1.1401	5.69214912020284	10.5735829010391	241	0.18475085076305	0.18475085076305	15.5312261253308	2
742	384.57	245.22	1.1021	5.50739826943979	10.7583337518022	242	-0.327203480430352	0.327203480430352	15.8584296057612	2
743	386.09	247.29	1.1694	5.83460174987014	10.4311302713718	243	0.263513055562038	0.263513055562038	16.1219426613232	2
744	389.74	239.76	1.1152	5.5710886943081	10.6946433269338	244	0.165789579237371	0.165789579237371	16.2877322405606	2
745	389.49	231.49	1.0811	5.40529911507073	10.8604329061712	245	0.261568309764531	0.261568309764531	16.5493005503251	2
746	406.51	233.57	1.0273	5.1437308053062	11.1220012159357	246	-0.391866278197423	0.391866278197423	16.9411668285225	2
747	393.81	236.94	1.1079	5.53559708350362	10.7301349377383	247	0.144883561914185	0.144883561914185	17.0860503904367	2
748	412.5	250	1.0781	5.39071352158944	10.8750184996525	248	0.137590765173536	0.137590765173536	17.2236411556102	2
749	418.16	255.11	1.0498	5.2531227564159	11.012609264826	249	-0.0427844075451276	0.0427844075451276	17.2664255631554	2
750	415.81	263.46	1.0586	5.29590716396103	10.9698248572809	250	0.0330606785575984	0.0330606785575984	17.299486241713	2
751	410.17	266.73	1.0518	5.26284648540343	11.0028855358385	251	-0.0661213571151968	0.0661213571151968	17.3656075988282	2
752	409.68	262.24	1.0654	5.32896784251863	10.9367641787233	252	0.215866783523145	0.215866783523145	17.5814743823513	2
753	419.98	245.71	1.021	5.11310105899548	11.1526309622465	253	0.0116684747850346	0.0116684747850346	17.5931428571363	2
754	417.97	237.99	1.0186	5.10143258421045	11.1642994370315	254	-0.0209060173231883	0.0209060173231883	17.6140488744595	2
755	430.74	238.93	1.0229	5.12233860153363	11.1433934197083	255	-0.0213922037725638	0.0213922037725638	17.6354410782321	2
756	416.13	235.69	1.0273	5.1437308053062	11.1220012159357	256	-0.558142043884168	0.558142043884168	18.1935831221163	2
757	382.98	230.84	1.1421	5.70187284919037	10.5638591720516	257	0.1589829689461	0.1589829689461	18.3525660910624	2
758	395.68	231.57	1.1094	5.54288988024427	10.7228421409977	258	0.408396617476219	0.408396617476219	18.7609627085386	2
759	412.54	233.6	1.0254	5.13449326276805	11.1312387584739	259	0.0165303392788001	0.0165303392788001	18.7774930478174	2
760	423.37	239.12	1.022	5.11796292348925	11.1477690977527	260	0.0238231360194465	0.0238231360194465	18.8013161838368	2
761	424.18	255.08	1.0171	5.0941397874698	11.1715922337721	261	-0.00486186449376547	0.00486186449376547	18.8061780483306	2
762	427.69	251.91	1.0181	5.09900165196356	11.1667303692784	262	-0.0165303392787983	0.0165303392787983	18.8227083876094	2
763	424.07	257.49	1.0215	5.11553199124236	11.1502000299996	263	-0.0140994070319174	0.0140994070319174	18.8368077946413	2
764	427.33	262.49	1.0244	5.12963139827428	11.1361006229677	264	0.0116684747850346	0.0116684747850346	18.8484762694264	2
765	441.4	266.31	1.022	5.11796292348925	11.1477690977527	265	0.0189612715256811	0.0189612715256811	18.867437540952	2
766	434.53	265.08	1.0181	5.09900165196356	11.1667303692784	266	-0.00437567804438643	0.00437567804438643	18.8718132189964	2
767	430.24	259.75	1.019	5.10337733000795	11.162354691234	267	0.00680661029126917	0.00680661029126917	18.8786198292877	2
768	430.7	257.12	1.0176	5.09657071971668	11.1691613015253	268	0.00243093224688273	0.00243093224688273	18.8810507615346	2
769	422.75	239.17	1.0171	5.0941397874698	11.1715922337721	269	-0.00729279674064642	0.00729279674064642	18.8883435582752	2
770	420.16	239.22	1.0186	5.10143258421045	11.1642994370315	270	-0.0140994070319174	0.0140994070319174	18.9024429653071	2
771	439.58	249.17	1.0215	5.11553199124236	11.1502000299996	271	0.00729279674064642	0.00729279674064642	18.9097357620478	2
772	437.09	247.36	1.02	5.10823919450172	11.1574928267402	272	-0.00972372898752916	0.00972372898752916	18.9194594910353	2
773	425.32	264.95	1.022	5.11796292348925	11.1477690977527	273	-0.173082375978018	0.173082375978018	19.0925418670133	2
774	421.41	261.02	1.0576	5.29104529946726	10.9746867217747	274	-0.0831378828433742	0.0831378828433742	19.1756797498567	2
775	401.28	276.98	1.0747	5.37418318231064	10.8915488389313	275	-0.102099154369053	0.102099154369053	19.2777789042258	2
776	398.38	278.5	1.0957	5.47628233667969	10.7894496845622	276	0.3014355986134	0.3014355986134	19.5792145028392	2
777	405.44	277.49	1.0337	5.17484673806629	11.0908852831756	277	0.0593147468239277	0.0593147468239277	19.6385292496631	2
778	423.27	272.88	1.0215	5.11553199124236	11.1502000299996	278	0.0140994070319174	0.0140994070319174	19.652628656695	2
779	421.67	273.13	1.0186	5.10143258421045	11.1642994370315	279	-0.0209060173231883	0.0209060173231883	19.6735346740182	2
780	425.29	275.25	1.0229	5.12233860153363	11.1433934197083	280	0	0	19.6735346740182	2
781	412.99	275.97	1.0229	5.12233860153363	11.1433934197083	281	0.0233369495700693	0.0233369495700693	19.6968716235883	2
782	417.79	276.22	1.0181	5.09900165196356	11.1667303692784	282	-0.00680661029127094	0.00680661029127094	19.7036782338795	2
783	411.72	266.56	1.0195	5.10580826225484	11.1599237589871	283	-0.351512802899174	0.351512802899174	20.0551910367787	2
784	398.82	263.97	1.0918	5.45732106515401	10.8084109560879	284	0.1259222903885	0.1259222903885	20.1811133271672	2
785	388.68	277.16	1.0659	5.33139877476551	10.9343332464764	285	-0.0427844075451276	0.0427844075451276	20.2238977347123	2
786	389.45	278.44	1.0747	5.37418318231064	10.8915488389313	286	-0.363181277684209	0.363181277684209	20.5870790123965	2
787	385.55	278.3	1.1494	5.73736445999485	10.5283675612471	287	0.382142549209892	0.382142549209892	20.9692215616064	2
788	393.23	277.5	1.0708	5.35522191078496	10.910510110457	288	-0.360750345437328	0.360750345437328	21.3299719070438	2
789	384.94	278.78	1.145	5.71597225622228	10.5497597650197	289	0.294142801872754	0.294142801872754	21.6241147089165	2
790	381.85	278.75	1.0845	5.42182945434953	10.8439025668924	290	-0.0831378828433724	0.0831378828433724	21.7072525917599	2
791	377.9	276.71	1.1016	5.5049673371929	10.760764684049	291	-0.275181530347073	0.275181530347073	21.982434122107	2
792	371.55	270.8	1.1582	5.78014886753997	10.485583153702	292	-0.330120599126612	0.330120599126612	22.3125547212336	2
793	368.55	253.23	1.2261	6.11026946666659	10.1554625545754	293	-0.00486186449376547	0.00486186449376547	22.3174165857273	2
794	369.08	260.35	1.2271	6.11513133116035	10.1506006900816	294	0.380197803412386	0.380197803412386	22.6976143891397	2
795	380.71	252.42	1.1489	5.73493352774797	10.530798493494	295	-0.0359777972538566	0.0359777972538566	22.7335921863936	2
796	385.05	255.74	1.1563	5.77091132500182	10.4948206962401	296	-0.0734141538558433	0.0734141538558433	22.8070063402494	2
797	377.07	248.95	1.1714	5.84432547885767	10.4214065423843	297	0.0879997473371361	0.0879997473371361	22.8950060875866	2
798	382.52	238.16	1.1533	5.75632573152053	10.5094062897214	298	0.127867036186007	0.127867036186007	23.0228731237726	2
799	378	234.01	1.127	5.62845869533452	10.6372733259074	299	0.11668474785035	0.11668474785035	23.1395578716229	2
800	384.33	237.38	1.103	5.51177394748417	10.7539580737578	300	0.182806104965547	0.182806104965547	23.3223639765885	2
801	399.61	233.64	1.0654	5.32896784251863	10.9367641787233	301	-0.168706697933629	0.168706697933629	23.4910706745221	2
802	394.57	240.83	1.1001	5.49767454045226	10.7680574807897	302	0.0262540682663275	0.0262540682663275	23.5173247427884	2
803	393.44	234.64	1.0947	5.47142047218593	10.794311549056	303	-0.225590512510673	0.225590512510673	23.7429152552991	2
804	383.54	239.17	1.1411	5.6970109846966	10.5687210365453	304	0.0306297463107157	0.0306297463107157	23.7735450016098	2
805	389.28	244.05	1.1348	5.66638123838589	10.5993507828561	305	0.050077204285774	0.050077204285774	23.8236222058956	2
806	391.66	242.96	1.1245	5.61630403410011	10.6494279871418	306	-0.0286850005132102	0.0286850005132102	23.8523072064088	2
807	391.03	245.17	1.1304	5.64498903461332	10.6207429866286	307	0.130784154882265	0.130784154882265	23.9830913612911	2
808	394.39	240.79	1.1035	5.51420487973106	10.7515271415109	308	-0.0593147468239277	0.0593147468239277	24.042406108115	2
809	396.68	244.57	1.1157	5.57351962655498	10.692212394687	309	0.0520219500832813	0.0520219500832813	24.0944280581983	2
810	400.9	252.16	1.105	5.5214976764717	10.7442343447702	310	-0.201767376491228	0.201767376491228	24.2961954346895	2
811	386.18	255.09	1.1465	5.72326505296293	10.542466968279	311	0.0544528823301622	0.0544528823301622	24.3506483170197	2
812	381.74	269.22	1.1353	5.66881217063277	10.5969198506092	312	0.287336191581483	0.287336191581483	24.6379845086011	2
813	373.94	279.04	1.0762	5.38147597905128	10.8842560421907	313	-0.225590512510674	0.225590512510674	24.8635750211118	2
814	367.42	275.15	1.1226	5.60706649156196	10.65866552968	314	-0.0972372898752898	0.0972372898752898	24.9608123109871	2
815	382.87	267.28	1.1426	5.70430378143725	10.5614282398047	315	0.149745426407948	0.149745426407948	25.1105577373951	2
816	388.55	271.75	1.1118	5.5545583550293	10.7111736662126	316	-0.133215087129148	0.133215087129148	25.2437728245242	2
817	385.19	279.54	1.1392	5.68777344215845	10.5779585790835	317	0.201767376491228	0.201767376491228	25.4455402010154	2
818	375.07	276.08	1.0977	5.48600606566722	10.7797259555747	318	0.1259222903885	0.1259222903885	25.5714624914039	2
819	375.88	279.46	1.0718	5.36008377527872	10.9056482459632	319	-0.849853913510039	0.849853913510039	26.421316404914	2
820	368.8	249.96	1.2466	6.20993768878876	10.0557943324532	320	0.161413901192983	0.161413901192983	26.582730306107	2
821	364.2	248.44	1.2134	6.04852378759578	10.2172082336462	321	0.1424526296673	0.1424526296673	26.7251829357742	2
822	344.01	246.95	1.1841	5.90607115792848	10.3596608633135	322	-0.229966190555063	0.229966190555063	26.9551491263293	2
823	337.76	251.65	1.2314	6.13603734848354	10.1296946727584	323	-0.0714694080583396	0.0714694080583396	27.0266185343877	2
824	340.45	260.69	1.2461	6.20750675654188	10.0582252647001	324	0.282474327087719	0.282474327087719	27.3090928614754	2
825	343.73	261.68	1.188	5.92503242945416	10.3406995917878	325	-0.489103568072711	0.489103568072711	27.7981964295481	2
826	336.95	248.57	1.2886	6.41413599752687	9.85159602371507	326	0.0714694080583378	0.0714694080583378	27.8696658376064	2
827	327.65	245.82	1.2739	6.34266658946853	9.92306543177341	327	-0.0763312725521033	0.0763312725521033	27.9459971101585	2
828	325.5	238.98	1.2896	6.41899786202063	9.8467341592213	328	0.0238231360194483	0.0238231360194483	27.969820246178	2
829	328.77	238.48	1.2847	6.39517472600119	9.87055729524075	329	0.325258734632847	0.325258734632847	28.2950789808108	2
830	349.26	239.41	1.2178	6.06991599136834	10.1958160298736	330	-0.137590765173538	0.137590765173538	28.4326697459844	2
831	347.77	246.16	1.2461	6.20750675654188	10.0582252647001	331	0.204198308738111	0.204198308738111	28.6368680547225	2
832	347.91	259.34	1.2041	6.00330844780377	10.2624235734382	332	-0.268374920055802	0.268374920055802	28.9052429747783	2
833	344.53	268.96	1.2593	6.27168336785957	9.99404865338237	333	0.303866530860283	0.303866530860283	29.2091095056386	2
834	346.5	276.38	1.1968	5.96781683699929	10.2979151842427	334	-0.313104073398435	0.313104073398435	29.522213579037	2
835	328.25	268.56	1.2612	6.28092091039772	9.98481111084422	335	-0.178430426921159	0.178430426921159	29.7006440059581	2
836	321.4	261.51	1.2979	6.45935133731888	9.80638068392306	336	-0.00194474579750548	0.00194474579750548	29.7025887517557	2
837	330.45	252.59	1.2983	6.46129608311639	9.80443593812555	337	0.308242208904671	0.308242208904671	30.0108309606603	2
838	333.49	263.56	1.2349	6.15305387421172	10.1126781470302	338	-0.163844833439864	0.163844833439864	30.1746757941002	2
839	322.57	275.97	1.2686	6.31689870765158	9.94883331359036	339	-0.135159832926654	0.135159832926654	30.3098356270268	2
840	319.7	274.54	1.2964	6.45205854057823	9.81367348066371	340	0.0379225430513621	0.0379225430513621	30.3477581700782	2
841	323.19	273.96	1.2886	6.41413599752687	9.85159602371507	341	0.187667969459312	0.187667969459312	30.5354261395375	2
842	336.93	278.19	1.25	6.22646802806756	10.0392639931744	342	0.0189612715256793	0.0189612715256793	30.5543874110632	2
843	339.76	279.33	1.2461	6.20750675654188	10.0582252647001	343	0.00972372898753093	0.00972372898753093	30.5641111400507	2
844	328.79	266.4	1.2441	6.19778302755435	10.0679489936876	344	-0.20176737649123	0.20176737649123	30.765878516542	2
845	331.2	259.1	1.2856	6.39955040404558	9.86618161719636	345	0.211004919029381	0.211004919029381	30.9768834355713	2
846	339.57	245.76	1.2422	6.1885454850162	10.0771865362257	346	-0.0354916108044812	0.0354916108044812	31.0123750463758	2
847	349.99	235.94	1.2495	6.22403709582068	10.0416949254213	347	0.140021697420419	0.140021697420419	31.1523967437962	2
848	362.59	249	1.2207	6.08401539840026	10.1817166228417	348	0.185237037212428	0.185237037212428	31.3376337810087	2
849	370.18	241.84	1.1826	5.89877836118783	10.3669536600541	349	0.0520219500832813	0.0520219500832813	31.3896557310919	2
850	371.57	245.54	1.1719	5.84675641110455	10.4189756101374	350	-0.0354916108044829	0.0354916108044829	31.4251473418964	2
851	373.51	249.36	1.1792	5.88224802190903	10.3834839993329	351	-0.0403534752982431	0.0403534752982431	31.4655008171947	2
852	368.06	240.41	1.1875	5.92260149720728	10.3431305240347	352	0.0641766113176914	0.0641766113176914	31.5296774285124	2
853	369.29	240.22	1.1743	5.85842488588958	10.4073071353524	353	-0.1755133082249	0.1755133082249	31.7051907367373	2
854	350.65	256.15	1.2104	6.03393819411448	10.2317938271275	354	0.0447291533426331	0.0447291533426331	31.7499198900799	2
855	342.73	246.57	1.2012	5.98920904077185	10.2765229804701	355	-0.0379225430513621	0.0379225430513621	31.7878424331313	2
856	346.73	256.76	1.209	6.02713158382321	10.2386004374187	356	-0.073414153855845	0.073414153855845	31.8612565869871	2
857	340.62	255.1	1.2241	6.10054573767906	10.1651862835629	357	-0.0879997473371379	0.0879997473371379	31.9492563343242	2
858	342.32	253.18	1.2422	6.1885454850162	10.0771865362257	358	0.1424526296673	0.1424526296673	32.0917089639915	2
859	341.61	261.89	1.2129	6.0460928553489	10.219639165893	359	-0.111336696907207	0.111336696907207	32.2030456608988	2
860	341.97	265.99	1.2358	6.1574295522561	10.1083024689858	360	0.194474579750581	0.194474579750581	32.3975202406493	2
861	350.4	263.79	1.1958	5.96295497250552	10.3027770487364	361	-0.292198056075248	0.292198056075248	32.6897182967246	2
862	336.42	268.39	1.2559	6.25515302858077	10.0105789926612	362	0.104530086615938	0.104530086615938	32.7942483833405	2
863	338.4	276.35	1.2344	6.15062294196483	10.1151090792771	363	0.0286850005132102	0.0286850005132102	32.8229333838537	2
864	339.15	276.6	1.2285	6.12193794145162	10.1437940797903	364	-0.0354916108044812	0.0354916108044812	32.8584249946582	2
865	340.01	279.44	1.2358	6.1574295522561	10.1083024689858	365	-0.157038223148595	0.157038223148595	33.0154632178068	2
866	319.65	279.02	1.2681	6.3144677754047	9.95126424583724	366	-0.0447291533426331	0.0447291533426331	33.0601923711494	2
867	321.1	272.62	1.2773	6.35919692874733	9.90653509249461	367	0.0330606785575984	0.0330606785575984	33.093253049707	2
868	321.17	269.27	1.2705	6.32613625018973	9.93959577105221	368	-0.00486186449376369	0.00486186449376369	33.0981149142008	2
869	322.48	264.43	1.2715	6.3309981146835	9.93473390655844	369	-0.111336696907209	0.111336696907209	33.209451611108	2
870	318.56	260.87	1.2944	6.4423348115907	9.82339720965123	370	0.0233369495700693	0.0233369495700693	33.2327885606781	2
871	317.29	260.46	1.2896	6.41899786202063	9.8467341592213	371	-0.0189612715256811	0.0189612715256811	33.2517498322038	2
872	319.53	249.98	1.2935	6.43795913354632	9.82777288769562	372	0.0452153397920103	0.0452153397920103	33.2969651719958	2
873	318.63	233.81	1.2842	6.39274379375431	9.87298822748763	373	-0.0165303392787983	0.0165303392787983	33.3134955112746	2
874	317.94	234.25	1.2876	6.40927413303311	9.85645788820883	374	-0.0427844075451276	0.0427844075451276	33.3562799188197	2
875	327.28	239.77	1.2964	6.45205854057823	9.81367348066371	375	0.114253815603465	0.114253815603465	33.4705337344232	2
876	332.21	240.73	1.2729	6.33780472497477	9.92792729626717	376	0.0826516963939969	0.0826516963939969	33.5531854308172	2
877	328.53	236.83	1.2559	6.25515302858077	10.0105789926612	377	0.130784154882265	0.130784154882265	33.6839695856994	2
878	349.52	232.4	1.229	6.1243688736985	10.1413631475434	378	0.37290500667174	0.37290500667174	34.0568745923712	2
879	357.01	230.46	1.1523	5.75146386702677	10.5142681542152	379	-0.410827549723102	0.410827549723102	34.4677021420943	2
880	339.39	230.38	1.2368	6.16229141674987	10.1034406044921	380	-0.0427844075451294	0.0427844075451294	34.5104865496394	2
881	339.16	238.32	1.2456	6.205075824295	10.0606561969469	381	-0.0330606785575984	0.0330606785575984	34.543547228197	2
882	335.48	234.47	1.2524	6.23813650285259	10.0275955183893	382	0.0447291533426331	0.0447291533426331	34.5882763815396	2
883	321	231.3	1.2432	6.19340734950996	10.072324671732	383	-0.0758450861027242	0.0758450861027242	34.6641214676423	2
884	335.8	241.69	1.2588	6.26925243561269	9.99647958562925	384	-0.0685522893620814	0.0685522893620814	34.7326737570044	2
885	328.97	242.82	1.2729	6.33780472497477	9.92792729626717	385	-0.0335468650069757	0.0335468650069757	34.7662206220114	2
886	329.78	239.12	1.2798	6.37135158998174	9.8943804312602	386	0.733655352109068	0.733655352109068	35.4998759741205	2
887	358.8	232.57	1.1289	5.63769623787267	10.6280357833693	387	-0.403534752982456	0.403534752982456	35.9034107271029	2
888	361.56	242.87	1.2119	6.04123099085513	10.2245010303868	388	0.196905511997464	0.196905511997464	36.1003162391004	2
889	361.76	235.68	1.1714	5.84432547885767	10.4214065423843	389	0.230452377004436	0.230452377004436	36.3307686161048	2
890	372.07	237.09	1.124	5.61387310185323	10.6518589193887	390	0.0238231360194483	0.0238231360194483	36.3545917521243	2
891	371.42	235.42	1.1191	5.59004996583378	10.6756820554082	391	-0.520219500832805	0.520219500832805	36.8748112529571	2
892	363.4	235.38	1.2261	6.11026946666659	10.1554625545754	392	0.396728142691185	0.396728142691185	37.2715393956483	2
893	385.3	230.14	1.1445	5.7135413239754	10.5521906972665	393	0.163844833439866	0.163844833439866	37.4353842290881	2
894	392.67	236.54	1.1108	5.54969649053554	10.7160355307064	394	-0.0593147468239277	0.0593147468239277	37.4946989759121	2
895	382.66	237.07	1.123	5.60901123735946	10.6567207838825	395	-0.0262540682663293	0.0262540682663293	37.5209530441784	2
896	394.85	253.43	1.1284	5.63526530562579	10.6304667156161	396	-0.0714694080583378	0.0714694080583378	37.5924224522367	2
897	391.7	253.99	1.1431	5.70673471368413	10.5589973075578	397	0.050077204285774	0.050077204285774	37.6424996565225	2
898	390.45	254.08	1.1328	5.65665750939836	10.6090745118436	398	-0.00729279674064642	0.00729279674064642	37.6497924532631	2
899	392.44	260.16	1.1343	5.663950306139	10.6017817151029	399	-0.0734141538558433	0.0734141538558433	37.723206607119	2
900	389.78	259.04	1.1494	5.73736445999485	10.5283675612471	400	0.268374920055802	0.268374920055802	37.9915815271748	2
901	398.97	246.09	1.0942	5.46898953993905	10.7967424813029	401	0.0379225430513621	0.0379225430513621	38.0295040702262	2
902	411.79	251.1	1.0864	5.43106699688768	10.8346650243543	402	-0.144883561914181	0.144883561914181	38.1743876321403	2
903	400.22	256.79	1.1162	5.57595055880186	10.6897814624401	403	0.00729279674064642	0.00729279674064642	38.181680428881	2
904	394.18	261.41	1.1147	5.56865776206122	10.6970742591807	404	-0.199822630693722	0.199822630693722	38.3815030595747	2
905	387.13	265.7	1.1558	5.76848039275494	10.497251628487	405	0.204198308738111	0.204198308738111	38.5857013683128	2
906	382.56	259.35	1.1138	5.56428208401683	10.7014499372251	406	-0.118629493647855	0.118629493647855	38.7043308619607	2
907	385.48	249.6	1.1382	5.68291157766468	10.5828204435773	407	0.0714694080583396	0.0714694080583396	38.775800270019	2
908	369.61	265.83	1.1235	5.61144216960635	10.6542898516356	408	-0.467711364300149	0.467711364300149	39.2435116343192	2
909	363.84	262.68	1.2197	6.07915353390649	10.1865784873354	409	0.0875135608877624	0.0875135608877624	39.3310251952069	2
910	368.45	270.07	1.2017	5.99163997301873	10.2740920482232	410	0.180375172718662	0.180375172718662	39.5114003679256	2
911	355.94	274.39	1.1646	5.81126480030007	10.4544672209419	411	-0.121060425894736	0.121060425894736	39.6324607938203	2
912	358.04	279.41	1.1895	5.9323252261948	10.3334067950471	412	-0.246496529833861	0.246496529833861	39.8789573236542	2
913	337.15	277.33	1.2402	6.17882175602867	10.0869102652133	413	0.127867036186007	0.127867036186007	40.0068243598402	2
914	333.93	273.57	1.2139	6.05095471984266	10.2147773013993	414	-0.00437567804438821	0.00437567804438821	40.0112000378846	2
915	341.94	263.92	1.2148	6.05533039788705	10.2104016233549	415	-0.149745426407948	0.149745426407948	40.1609454642925	2
916	339.67	261.51	1.2456	6.205075824295	10.0606561969469	416	0.1589829689461	0.1589829689461	40.3199284332386	2
917	335.47	272.7	1.2129	6.0460928553489	10.219639165893	417	-0.424926956755019	0.424926956755019	40.7448553899936	2
918	316.28	270.01	1.3003	6.47101981210391	9.79471220913802	418	-0.0092375425381519	0.0092375425381519	40.7540929325318	2
919	316.47	270.92	1.3022	6.48025735464207	9.78547466659987	419	0.158982968946098	0.158982968946098	40.9130759014779	2
920	315.45	263.05	1.2695	6.32127438569597	9.94445763554597	420	-0.102099154369053	0.102099154369053	41.0151750558469	2
921	317.24	259.31	1.2905	6.42337354006502	9.84235848117692	421	0.0495910178363985	0.0495910178363985	41.0647660736833	2
922	320.35	272.7	1.2803	6.37378252222862	9.89194949901331	422	-0.0641766113176931	0.0641766113176931	41.128942685001	2
923	315.32	272.96	1.2935	6.43795913354632	9.82777288769562	423	0.0311159327600929	0.0311159327600929	41.1600586177611	2
924	324.1	272.76	1.2871	6.40684320078622	9.85888882045571	424	0.32768966687973	0.32768966687973	41.4877482846409	2
925	327.2	274.78	1.2197	6.07915353390649	10.1865784873354	425	0.0330606785575984	0.0330606785575984	41.5208089631985	2
926	337.35	273.56	1.2129	6.0460928553489	10.219639165893	426	0.0165303392788001	0.0165303392788001	41.5373393024773	2
927	336.97	273.6	1.2095	6.0295625160701	10.2361695051718	427	-0.220728648016911	0.220728648016911	41.7580679504942	2
928	340.64	267.33	1.2549	6.25029116408701	10.0154408571549	428	0.161413901192983	0.161413901192983	41.9194818516872	2
929	346.25	278.2	1.2217	6.08887726289402	10.1768547583479	429	0.128353222635383	0.128353222635383	42.0478350743225	2
930	354.69	266.7	1.1953	5.96052404025864	10.3052079809833	430	0.0923754253815279	0.0923754253815279	42.1402104997041	2
931	356.65	271.77	1.1763	5.86814861487711	10.3975834063648	431	-0.282474327087719	0.282474327087719	42.4226848267918	2
932	364.01	261.7	1.2344	6.15062294196483	10.1151090792771	432	0.389435345950536	0.389435345950536	42.8121201727423	2
933	356.66	269.71	1.1543	5.76118759601429	10.5045444252276	433	-0.296573734119635	0.296573734119635	43.108693906862	2
934	348.16	267.3	1.2153	6.05776133013393	10.207970691108	434	-0.218783902219403	0.218783902219403	43.3274778090814	2
935	332.82	267.4	1.2603	6.27654523235333	9.9891867888886	435	-0.175513308224899	0.175513308224899	43.5029911173063	2
936	326.13	262.6	1.2964	6.45205854057823	9.81367348066371	436	0.330120599126611	0.330120599126611	43.8331117164329	2
937	341.55	245.34	1.2285	6.12193794145162	10.1437940797903	437	-0.268374920055804	0.268374920055804	44.1014866364887	2
938	328.47	240.78	1.2837	6.39031286150742	9.87541915973451	438	0.270805852302686	0.270805852302686	44.3722924887914	2
939	334.98	237.39	1.228	6.11950700920474	10.1462250120372	439	0.102099154369053	0.102099154369053	44.4743916431604	2
940	339.49	235.04	1.207	6.01740785483568	10.2483241664063	440	-0.265943987808919	0.265943987808919	44.7403356309693	2
941	332.85	233.69	1.2617	6.2833518426446	9.98238017859733	441	0.0544528823301622	0.0544528823301622	44.7947885132995	2
942	337.11	239.56	1.2505	6.22889896031444	10.0368330609275	442	0.128353222635385	0.128353222635385	44.9231417359349	2
943	344.25	253.31	1.2241	6.10054573767906	10.1651862835629	443	-0.116198561400973	0.116198561400973	45.0393402973358	2
944	339.58	259.88	1.248	6.21674429908003	10.0489877221619	444	0.173082375978018	0.173082375978018	45.2124226733139	2
945	350.86	252.87	1.2124	6.04366192310201	10.2220700981399	445	0.00243093224688273	0.00243093224688273	45.2148536055607	2
946	364.01	254.3	1.2119	6.04123099085513	10.2245010303868	446	0.232397122801945	0.232397122801945	45.4472507283627	2
947	358.44	253.9	1.1641	5.80883386805319	10.4568981531888	447	-0.161413901192983	0.161413901192983	45.6086646295557	2
948	359.35	257.69	1.1973	5.97024776924617	10.2954842519958	448	-0.0379225430513639	0.0379225430513639	45.646587172607	2
949	366.23	260.95	1.2051	6.00817031229753	10.2575617089444	449	-0.0593147468239277	0.0593147468239277	45.705901919431	2
950	367.6	260.35	1.2173	6.06748505912146	10.1982469621205	450	-0.0996682221221725	0.0996682221221725	45.8055701415531	2
951	369.59	259.84	1.2378	6.16715328124363	10.0985787399983	451	0.51535763633904	0.51535763633904	46.3209277778922	2
952	381.5	246.78	1.1318	5.65179564490459	10.6139363763373	452	0	0	46.3209277778922	2
953	382.89	246.5	1.1318	5.65179564490459	10.6139363763373	453	0.443888228280702	0.443888228280702	46.7648160061729	2
954	404.81	233.75	1.0405	5.20790741662389	11.057824604618	454	-0.244551784036357	0.244551784036357	47.0093677902092	2
955	406.94	239.22	1.0908	5.45245920066025	10.8132728205817	455	0.253789326574509	0.253789326574509	47.2631571167838	2
956	412.11	242.98	1.0386	5.19866987408574	11.0670621471562	456	-0.111336696907209	0.111336696907209	47.374493813691	2
957	411.76	246.75	1.0615	5.31000657099295	10.955725450249	457	0.170651443731137	0.170651443731137	47.5451452574221	2
958	415.09	249.74	1.0264	5.13935512726181	11.1263768939801	458	0.0427844075451276	0.0427844075451276	47.5879296649672	2
959	412.6	245.29	1.0176	5.09657071971668	11.1691613015253	459	-0.173082375978018	0.173082375978018	47.7610120409452	2
960	407.51	254.21	1.0532	5.2696530956947	10.9960789255472	460	-0.242120851789473	0.242120851789473	48.0031328927347	2
961	399.44	267.38	1.103	5.51177394748417	10.7539580737578	461	0.0116684747850346	0.0116684747850346	48.0148013675198	2
962	395.65	248.1	1.1006	5.50010547269914	10.7656265485428	462	0.384573481456775	0.384573481456775	48.3993748489765	2
963	407.89	234.37	1.0215	5.11553199124236	11.1502000299996	463	0.0121546612344119	0.0121546612344119	48.4115295102109	2
964	425.68	232.41	1.019	5.10337733000795	11.162354691234	464	-0.00243093224688451	0.00243093224688451	48.4139604424578	2
965	427.37	235.16	1.0195	5.10580826225484	11.1599237589871	465	-0.00243093224688096	0.00243093224688096	48.4163913747047	2
966	431.1	244.36	1.02	5.10823919450172	11.1574928267402	466	-0.00972372898752916	0.00972372898752916	48.4261151036922	2
967	442.12	248.16	1.022	5.11796292348925	11.1477690977527	467	0.0072927967406482	0.0072927967406482	48.4334079004329	2
968	450.22	249.79	1.0205	5.1106701267486	11.1550618944933	468	0.0092375425381519	0.0092375425381519	48.442645442971	2
969	456.96	243.74	1.0186	5.10143258421045	11.1642994370315	469	-0.0092375425381519	0.0092375425381519	48.4518829855092	2
970	456.27	246.25	1.0205	5.1106701267486	11.1550618944933	470	0.0092375425381519	0.0092375425381519	48.4611205280473	2
971	453.72	230.64	1.0186	5.10143258421045	11.1642994370315	471	-0.0281988140638347	0.0281988140638347	48.4893193421112	2
972	449.81	237.36	1.0244	5.12963139827428	11.1361006229677	472	0.0116684747850346	0.0116684747850346	48.5009878168962	2
973	450.07	235.81	1.022	5.11796292348925	11.1477690977527	473	0.0121546612344101	0.0121546612344101	48.5131424781306	2
974	453.95	236.59	1.0195	5.10580826225484	11.1599237589871	474	-0.00243093224688096	0.00243093224688096	48.5155734103775	2
975	459.06	251.15	1.02	5.10823919450172	11.1574928267402	475	0	0	48.5155734103775	2
976	472.61	255.7	1.02	5.10823919450172	11.1574928267402	476	-0.00243093224688096	0.00243093224688096	48.5180043426244	2
977	473.59	251.93	1.0205	5.1106701267486	11.1550618944933	477	0.00486186449376191	0.00486186449376191	48.5228662071181	2
978	478.64	254.86	1.0195	5.10580826225484	11.1599237589871	478	-0.00243093224688096	0.00243093224688096	48.525297139365	2
979	490.69	264.21	1.02	5.10823919450172	11.1574928267402	479	0	0	48.525297139365	2
980	492.7	264.18	1.02	5.10823919450172	11.1574928267402	480	-0.00729279674064642	0.00729279674064642	48.5325899361057	2
981	491.96	263.81	1.0215	5.11553199124236	11.1502000299996	481	0.00729279674064642	0.00729279674064642	48.5398827328463	2
982	488.57	259.14	1.02	5.10823919450172	11.1574928267402	482	0.00680661029127094	0.00680661029127094	48.5466893431376	2
983	486.95	274.63	1.0186	5.10143258421045	11.1642994370315	483	-0.0116684747850346	0.0116684747850346	48.5583578179226	2
984	494.15	279.28	1.021	5.11310105899548	11.1526309622465	484	-0.00243093224688273	0.00243093224688273	48.5607887501695	2
985	469.45	273.55	1.0215	5.11553199124236	11.1502000299996	485	0.0165303392787983	0.0165303392787983	48.5773190894483	2
986	470.22	264.04	1.0181	5.09900165196356	11.1667303692784	486	-0.0213922037725638	0.0213922037725638	48.5987112932209	2
987	472.98	266.33	1.0225	5.12039385573613	11.1453381655058	487	-0.00194474579750548	0.00194474579750548	48.6006560390184	2
988	475.18	270.87	1.0229	5.12233860153363	11.1433934197083	488	0.0116684747850364	0.0116684747850364	48.6123245138034	2
989	474.59	269.33	1.0205	5.1106701267486	11.1550618944933	489	0.00486186449376191	0.00486186449376191	48.6171863782972	2
990	476.62	258.55	1.0195	5.10580826225484	11.1599237589871	490	0.00680661029127094	0.00680661029127094	48.6239929885884	2
991	468.2	258.58	1.0181	5.09900165196356	11.1667303692784	491	-0.0140994070319156	0.0140994070319156	48.6380923956203	2
992	464.91	260.91	1.021	5.11310105899548	11.1526309622465	492	0.00486186449376369	0.00486186449376369	48.6429542601141	2
993	465.73	258.98	1.02	5.10823919450172	11.1574928267402	493	-0.0121546612344119	0.0121546612344119	48.6551089213485	2
994	467.62	261.41	1.0225	5.12039385573613	11.1453381655058	494	0.0170165257281774	0.0170165257281774	48.6721254470767	2
995	462.2	252.53	1.019	5.10337733000795	11.162354691234	495	-0.00486186449376547	0.00486186449376547	48.6769873115705	2
996	459.02	247.95	1.02	5.10823919450172	11.1574928267402	496	0.0238231360194465	0.0238231360194465	48.7008104475899	2
997	456.59	241.88	1.0151	5.08441605848227	11.1813159627597	497	-0.0189612715256811	0.0189612715256811	48.7197717191156	2
998	461.14	230.94	1.019	5.10337733000795	11.162354691234	498	-0.00729279674064642	0.00729279674064642	48.7270645158562	2
999	461.11	234.71	1.0205	5.1106701267486	11.1550618944933	499	0.00486186449376191	0.00486186449376191	48.73192638035	2
1000	449.34	245.99	1.0195	5.10580826225484	11.1599237589871	500	NA	NA	NA	2
1001	325.4	248.5	1.3208	6.57068803422609	9.69504398701585	1	0.0379225430513621	0.0379225430513621	0.0379225430513621	3
1002	323.61	246.19	1.313	6.53276549117472	9.73296653006721	2	0.00486186449376547	0.00486186449376547	0.0427844075451276	3
1003	323.24	241.44	1.312	6.52790362668096	9.73782839456098	3	0.0593147468239259	0.0593147468239259	0.102099154369053	3
1004	332.14	244.47	1.2998	6.46858887985703	9.7971431413849	4	-0.0116684747850329	0.0116684747850329	0.113767629154086	3
1005	327.04	244.8	1.3022	6.48025735464207	9.78547466659987	5	-0.109391951109703	0.109391951109703	0.22315958026379	3
1006	319.37	243.03	1.3247	6.58964930575177	9.67608271549017	6	0.0782760183496087	0.0782760183496087	0.301435598613399	3
1007	324.75	238.23	1.3086	6.51137328740216	9.75435873383978	7	0.0189612715256828	0.0189612715256828	0.320396870139081	3
1008	330.81	240.95	1.3047	6.49241201587648	9.77332000536546	8	0.0330606785575984	0.0330606785575984	0.35345754869668	3
1009	330.58	238.37	1.2979	6.45935133731888	9.80638068392306	9	0.104530086615938	0.104530086615938	0.457987635312618	3
1010	336.43	234.03	1.2764	6.35482125070294	9.910910770539	10	-0.0238231360194465	0.0238231360194465	0.481810771332064	3
1011	332.99	230.75	1.2813	6.37864438672239	9.88708763451955	11	0.00972372898752738	0.00972372898752738	0.491534500319592	3
1012	334.28	230.09	1.2793	6.36892065773486	9.89681136350708	12	-0.268374920055802	0.268374920055802	0.759909420375394	3
1013	316.75	236.08	1.3345	6.63729557779066	9.62843644345127	13	0.0262540682663293	0.0262540682663293	0.786163488641723	3
1014	317.29	244.76	1.3291	6.61104150952433	9.6546905117176	14	0.0213922037725638	0.0213922037725638	0.807555692414287	3
1015	315.46	246	1.3247	6.58964930575177	9.67608271549017	15	-0.0262540682663293	0.0262540682663293	0.833809760680616	3
1016	316.43	250.8	1.3301	6.6159033740181	9.64982864722384	16	-0.0213922037725638	0.0213922037725638	0.85520196445318	3
1017	315.07	232.65	1.3345	6.63729557779066	9.62843644345127	17	0.13321508712915	0.13321508712915	0.98841705158233	3
1018	330.54	239.62	1.3071	6.50408049066151	9.76165153058042	18	0.0213922037725638	0.0213922037725638	1.00980925535489	3
1019	334.1	243.07	1.3027	6.48268828688895	9.78304373435299	19	-0.0121546612344101	0.0121546612344101	1.0219639165893	3
1020	329.94	244.04	1.3052	6.49484294812336	9.77088907311858	20	0.0403534752982431	0.0403534752982431	1.06231739188755	3
1021	330.77	231.89	1.2969	6.45448947282512	9.81124254841682	21	0.0952925440777861	0.0952925440777861	1.15760993596533	3
1022	335	231.19	1.2773	6.35919692874733	9.90653509249461	22	-0.0359777972538566	0.0359777972538566	1.19358773321919	3
1023	336.62	234.92	1.2847	6.39517472600119	9.87055729524075	23	0.0359777972538566	0.0359777972538566	1.22956553047305	3
1024	339.44	240.84	1.2773	6.35919692874733	9.90653509249461	24	0.116198561400971	0.116198561400971	1.34576409187402	3
1025	353.95	249.24	1.2534	6.24299836734636	10.0227336538956	25	-0.0379225430513621	0.0379225430513621	1.38368663492538	3
1026	348.71	248.22	1.2612	6.28092091039772	9.98481111084422	26	0.282474327087719	0.282474327087719	1.6661609620131	3
1027	356.81	256.55	1.2031	5.99844658331	10.2672854379319	27	0.0782760183496087	0.0782760183496087	1.74443698036271	3
1028	365.63	271.73	1.187	5.92017056496039	10.3455614562815	28	-0.116198561400973	0.116198561400973	1.86063554176368	3
1029	365.46	276.06	1.2109	6.03636912636137	10.2293628948806	29	-0.0500772042857758	0.0500772042857758	1.91071274604946	3
1030	363.39	276.08	1.2212	6.08644633064714	10.1792856905948	30	-0.0782760183496087	0.0782760183496087	1.98898876439906	3
1031	360.42	250.52	1.2373	6.16472234899675	10.1010096722452	31	0.047646272038893	0.047646272038893	2.03663503643796	3
1032	360.2	249.87	1.2275	6.11707607695786	10.1486559442841	32	-0.0807069505964897	0.0807069505964897	2.11734198703445	3
1033	355.17	249.22	1.2441	6.19778302755435	10.0679489936876	33	0.0213922037725638	0.0213922037725638	2.13873419080701	3
1034	354.55	251.65	1.2397	6.17639082378178	10.0893411974602	34	-0.047646272038893	0.047646272038893	2.1863804628459	3
1035	349.52	257.55	1.2495	6.22403709582068	10.0416949254213	35	-0.0525081365326567	0.0525081365326567	2.23888859937856	3
1036	344.66	258.38	1.2603	6.27654523235333	9.9891867888886	36	0.163844833439866	0.163844833439866	2.40273343281843	3
1037	352.68	259.96	1.2266	6.11270039891347	10.1530316223285	37	0.161413901192981	0.161413901192981	2.56414733401141	3
1038	356.5	255.51	1.1934	5.95128649772049	10.3144455235215	38	-0.341789073911647	0.341789073911647	2.90593640792305	3
1039	351.26	248	1.2637	6.29307557163213	9.9726564496098	39	0.0928616118309034	0.0928616118309034	2.99879801975396	3
1040	346.85	255.44	1.2446	6.20021395980123	10.0655180614407	40	-0.0855688150902569	0.0855688150902569	3.08436683484421	3
1041	343.11	256.66	1.2622	6.28578277489149	9.97994924635045	41	0.0709832216089623	0.0709832216089623	3.15535005645318	3
1042	351.15	264.72	1.2476	6.21479955328252	10.0509324679594	42	-0.204198308738111	0.204198308738111	3.35954836519129	3
1043	332.19	267.34	1.2896	6.41899786202063	9.8467341592213	43	0.121546612344115	0.121546612344115	3.4810949775354	3
1044	328.97	278.29	1.2646	6.29745124967652	9.96828077156542	44	0.0709832216089623	0.0709832216089623	3.55207819914436	3
1045	352.04	265.86	1.25	6.22646802806756	10.0392639931744	45	-0.0690384758114568	0.0690384758114568	3.62111667495582	3
1046	347.37	270.58	1.2642	6.29550650387902	9.97022551736292	46	0.00486186449376191	0.00486186449376191	3.62597853944958	3
1047	347.88	270.65	1.2632	6.29064463938525	9.97508738185669	47	0.0690384758114568	0.0690384758114568	3.69501701526104	3
1048	346.67	275.66	1.249	6.22160616357379	10.0441258576681	48	-0.140021697420417	0.140021697420417	3.83503871268146	3
1049	334.23	269	1.2778	6.36162786099421	9.90410416024772	49	0.0709832216089605	0.0709832216089605	3.90602193429042	3
1050	341.07	271.41	1.2632	6.29064463938525	9.97508738185669	50	0.261082123315157	0.261082123315157	4.16710405760558	3
1051	361.86	270.95	1.2095	6.0295625160701	10.2361695051718	51	-0.0238231360194465	0.0238231360194465	4.19092719362502	3
1052	354.09	274.11	1.2144	6.05338565208954	10.2123463691524	52	-0.075845086102726	0.075845086102726	4.26677227972775	3
1053	357.06	275.09	1.23	6.12923073819227	10.1365012830497	53	-0.396241956241811	0.396241956241811	4.66301423596956	3
1054	321.29	273.46	1.3115	6.52547269443408	9.74025932680786	54	0.135159832926654	0.135159832926654	4.79817406889621	3
1055	323.71	278.25	1.2837	6.39031286150742	9.87541915973451	55	-0.113767629154088	0.113767629154088	4.9119416980503	3
1056	322.94	272.87	1.3071	6.50408049066151	9.76165153058042	56	-0.0568838145770449	0.0568838145770449	4.96882551262735	3
1057	317.77	275.33	1.3188	6.56096430523856	9.70476771600338	57	0.0354916108044794	0.0354916108044794	5.00431712343183	3
1058	322.41	270.06	1.3115	6.52547269443408	9.74025932680786	58	-0.0165303392787983	0.0165303392787983	5.02084746271062	3
1059	321.44	269.47	1.3149	6.54200303371288	9.72372898752906	59	0.0568838145770449	0.0568838145770449	5.07773127728767	3
1060	327.06	269.98	1.3032	6.48511921913583	9.78061280210611	60	-0.102099154369055	0.102099154369055	5.17983043165672	3
1061	323.91	250.19	1.3242	6.58721837350489	9.67851364773705	61	0.00923754253815368	0.00923754253815368	5.18906797419488	3
1062	320.66	237.73	1.3223	6.57798083096673	9.6877511902752	62	-0.0709832216089623	0.0709832216089623	5.26005119580384	3
1063	317.62	233.56	1.3369	6.6489640525757	9.61676796866624	63	0.220728648016909	0.220728648016909	5.48077984382075	3
1064	324.63	234.6	1.2915	6.42823540455879	9.83749661668315	64	-0.175513308224899	0.175513308224899	5.65629315204565	3
1065	321.01	240.73	1.3276	6.60374871278369	9.66198330845825	65	0.0617456790708086	0.0617456790708086	5.71803883111646	3
1066	322.72	237.1	1.3149	6.54200303371288	9.72372898752906	66	-0.0763312725521033	0.0763312725521033	5.79437010366856	3
1067	316.78	239.74	1.3306	6.61833430626498	9.64739771497696	67	-0.0092375425381519	0.0092375425381519	5.80360764620671	3
1068	317.62	239.77	1.3325	6.62757184880313	9.63816017243881	68	0.149259239958571	0.149259239958571	5.95286688616528	3
1069	324.05	244.55	1.3018	6.47831260884456	9.78741941239738	69	-0.132728900679773	0.132728900679773	6.08559578684505	3
1070	317.32	240.74	1.3291	6.61104150952433	9.6546905117176	70	0.0262540682663293	0.0262540682663293	6.11184985511138	3
1071	317.87	242.87	1.3237	6.58478744125801	9.68094457998393	71	0.0899444931346451	0.0899444931346451	6.20179434824603	3
1072	324.06	243.04	1.3052	6.49484294812336	9.77088907311858	72	0.671909673038257	0.671909673038257	6.87370402128429	3
1073	358.49	231.56	1.167	5.8229332750851	10.4427987461568	73	-0.00486186449376547	0.00486186449376547	6.87856588577805	3
1074	357.94	230.59	1.168	5.82779513957887	10.4379368816631	74	-0.0238231360194465	0.0238231360194465	6.9023890217975	3
1075	361.22	232.32	1.1729	5.85161827559831	10.4141137456436	75	0.0549390687795395	0.0549390687795395	6.95732809057704	3
1076	371.57	237.6	1.1616	5.79667920681877	10.4690528144232	76	-0.118629493647854	0.118629493647854	7.07595758422489	3
1077	372.16	231.08	1.186	5.91530870046663	10.3504233207753	77	0.0972372898752898	0.0972372898752898	7.17319487410018	3
1078	379.37	232.5	1.166	5.81807141059134	10.4476606106506	78	-0.171137630180512	0.171137630180512	7.34433250428069	3
1079	376.7	241.71	1.2012	5.98920904077185	10.2765229804701	79	0.228021444757555	0.228021444757555	7.57235394903825	3
1080	381.59	232.85	1.1543	5.76118759601429	10.5045444252276	80	-0.0690384758114551	0.0690384758114551	7.6413924248497	3
1081	376.49	232.26	1.1685	5.83022607182575	10.4355059494162	81	0.173568562427393	0.173568562427393	7.8149609872771	3
1082	384.66	242.19	1.1328	5.65665750939836	10.6090745118436	82	-0.133215087129146	0.133215087129146	7.94817607440624	3
1083	392.64	244.75	1.1602	5.7898725965275	10.4758594247144	83	0.138076951622912	0.138076951622912	8.08625302602915	3
1084	399.66	245.31	1.1318	5.65179564490459	10.6139363763373	84	0.00243093224688273	0.00243093224688273	8.08868395827604	3
1085	399.5	245.7	1.1313	5.64936471265771	10.6163673085842	85	0.135159832926654	0.135159832926654	8.22384379120269	3
1086	401.9	247.74	1.1035	5.51420487973106	10.7515271415109	86	-0.140021697420419	0.140021697420419	8.36386548862311	3
1087	401.94	259.01	1.1323	5.65422657715147	10.6115054440905	87	0.135159832926655	0.135159832926655	8.49902532154977	3
1088	407.98	250.82	1.1045	5.51906674422482	10.7466652770171	88	0.0140994070319174	0.0140994070319174	8.51312472858168	3
1089	409.38	251.24	1.1016	5.5049673371929	10.760764684049	89	-0.0495910178363985	0.0495910178363985	8.56271574641808	3
1090	401.68	245.04	1.1118	5.5545583550293	10.7111736662126	90	0.182806104965547	0.182806104965547	8.74552185138363	3
1091	409.79	240.82	1.0742	5.37175225006375	10.8939797711782	91	-0.0072927967406482	0.0072927967406482	8.75281464812428	3
1092	410.81	238.11	1.0757	5.3790450468044	10.8866869744375	92	0.24698271628324	0.24698271628324	8.99979736440752	3
1093	420.48	245.38	1.0249	5.13206233052116	11.1336696907208	93	-0.0807069505964932	0.0807069505964932	9.08050431500401	3
1094	419.81	246.73	1.0415	5.21276928111766	11.0529627401243	94	0.0403534752982466	0.0403534752982466	9.12085779030226	3
1095	419.59	244.73	1.0332	5.17241580581941	11.0933162154225	95	-0.0500772042857758	0.0500772042857758	9.17093499458803	3
1096	417.02	238.62	1.0435	5.22249301010518	11.0432390111368	96	-0.025767881816952	0.025767881816952	9.19670287640498	3
1097	418.71	237.58	1.0488	5.24826089192214	11.0174711293198	97	0.054452882330164	0.054452882330164	9.25115575873515	3
1098	424.12	232.85	1.0376	5.19380800959197	11.07192401165	98	0.0213922037725638	0.0213922037725638	9.27254796250771	3
1099	423.25	235.81	1.0332	5.17241580581941	11.0933162154225	99	0.0807069505964915	0.0807069505964915	9.3532549131042	3
1100	447.59	247.57	1.0166	5.09170885522292	11.174023166019	100	-0.0140994070319191	0.0140994070319191	9.36735432013612	3
1101	448.15	241.24	1.0195	5.10580826225484	11.1599237589871	101	0	0	9.36735432013612	3
1102	440.87	249.85	1.0195	5.10580826225484	11.1599237589871	102	-0.138076951622912	0.138076951622912	9.50543127175903	3
1103	410.69	231.41	1.0479	5.24388521387775	11.0218468073642	103	-0.341789073911647	0.341789073911647	9.84722034567068	3
1104	400.11	240.07	1.1182	5.58567428778939	10.6800577334525	104	0.171137630180514	0.171137630180514	10.0183579758512	3
1105	407.43	240.28	1.083	5.41453665760888	10.8511953636331	105	-0.213922037725641	0.213922037725641	10.2322800135768	3
1106	390.76	234.06	1.127	5.62845869533452	10.6372733259074	106	-0.0544528823301622	0.0544528823301622	10.286732895907	3
1107	385.95	242.07	1.1382	5.68291157766468	10.5828204435773	107	-0.0165303392788001	0.0165303392788001	10.3032632351858	3
1108	384.3	241.63	1.1416	5.69944191694348	10.5662901042985	108	-0.118629493647854	0.118629493647854	10.4218927288337	3
1109	391.18	246.22	1.166	5.81807141059134	10.4476606106506	109	-0.228021444757557	0.228021444757557	10.6499141735912	3
1110	373.28	245.75	1.2129	6.0460928553489	10.219639165893	110	0.0379225430513639	0.0379225430513639	10.6878367166426	3
1111	362.98	238.04	1.2051	6.00817031229753	10.2575617089444	111	-0.0165303392788001	0.0165303392788001	10.7043670559214	3
1112	361.6	239.21	1.2085	6.02470065157633	10.2410313696656	112	-0.151690172205452	0.151690172205452	10.8560572281268	3
1113	350.09	241.21	1.2397	6.17639082378178	10.0893411974602	113	-0.168706697933629	0.168706697933629	11.0247639260605	3
1114	341.14	243.99	1.2744	6.34509752171541	9.92063449952652	114	0.137590765173535	0.137590765173535	11.162354691234	3
1115	348.12	238.42	1.2461	6.20750675654188	10.0582252647001	115	-0.00243093224688096	0.00243093224688096	11.1647856234809	3
1116	351.43	231.54	1.2466	6.20993768878876	10.0557943324532	116	-0.0403534752982466	0.0403534752982466	11.2051390987791	3
1117	346.25	230.05	1.2549	6.25029116408701	10.0154408571549	117	0.0238231360194483	0.0238231360194483	11.2289622347986	3
1118	349.25	234.06	1.25	6.22646802806756	10.0392639931744	118	0.17113763018051	0.17113763018051	11.4000998649791	3
1119	359.82	240.51	1.2148	6.05533039788705	10.2104016233549	119	0.263513055562036	0.263513055562036	11.6636129205411	3
1120	372.65	237.18	1.1606	5.79181734232501	10.4739146789169	120	-0.334982463620374	0.334982463620374	11.9985953841615	3
1121	365	238.54	1.2295	6.12679980594539	10.1389322152966	121	0.180375172718664	0.180375172718664	12.1789705568802	3
1122	358.12	234.41	1.1924	5.94642463322672	10.3193073880152	122	-0.161413901192985	0.161413901192985	12.3403844580731	3
1123	366.47	238.78	1.2256	6.10783853441971	10.1578934868222	123	0.346650938405411	0.346650938405411	12.6870353964785	3
1124	382.35	233.06	1.1543	5.76118759601429	10.5045444252276	124	-0.050077204285774	0.050077204285774	12.7371126007643	3
1125	374.69	237.84	1.1646	5.81126480030007	10.4544672209419	125	0.0452153397920121	0.0452153397920121	12.7823279405563	3
1126	387.12	239.67	1.1553	5.76604946050806	10.4996825607339	126	-0.0427844075451276	0.0427844075451276	12.8251123481015	3
1127	388.05	257.08	1.1641	5.80883386805319	10.4568981531888	127	0.0641766113176914	0.0641766113176914	12.8892889594192	3
1128	395.02	261.55	1.1509	5.74465725673549	10.5210747645064	128	0.0189612715256811	0.0189612715256811	12.9082502309448	3
1129	393.92	263.31	1.147	5.72569598520981	10.5400360360321	129	-0.144883561914183	0.144883561914183	13.053133792859	3
1130	386.61	257.02	1.1768	5.870579547124	10.3951524741179	130	0.0262540682663293	0.0262540682663293	13.0793878611253	3
1131	389.15	256.9	1.1714	5.84432547885767	10.4214065423843	131	0.0593147468239259	0.0593147468239259	13.1387026079493	3
1132	394.28	252.86	1.1592	5.78501073203374	10.4807212892082	132	0.0879997473371397	0.0879997473371397	13.2267023552864	3
1133	396.96	245.94	1.1411	5.6970109846966	10.5687210365453	133	0.0476462720388913	0.0476462720388913	13.2743486273253	3
1134	396.99	234.49	1.1313	5.64936471265771	10.6163673085842	134	0.0403534752982448	0.0403534752982448	13.3147021026235	3
1135	397.71	234.82	1.123	5.60901123735946	10.6567207838825	135	-0.0787622047989842	0.0787622047989842	13.3934643074225	3
1136	396.78	257.61	1.1392	5.68777344215845	10.5779585790835	136	0.0593147468239259	0.0593147468239259	13.4527790542465	3
1137	401.99	252.96	1.127	5.62845869533452	10.6372733259074	137	0.0641766113176931	0.0641766113176931	13.5169556655641	3
1138	402.05	255.05	1.1138	5.56428208401683	10.7014499372251	138	-0.0403534752982466	0.0403534752982466	13.5573091408624	3
1139	402.02	250.56	1.1221	5.60463555931508	10.6610964619269	139	-0.028198814063833	0.028198814063833	13.5855079549262	3
1140	400.52	267.14	1.1279	5.63283437337891	10.632897647863	140	0.353457548696682	0.353457548696682	13.9389655036229	3
1141	424.43	279.15	1.0552	5.27937682468223	10.9863551965597	141	0.157038223148593	0.157038223148593	14.0960037267715	3
1142	462.56	274.64	1.0229	5.12233860153363	11.1433934197083	142	0.0354916108044812	0.0354916108044812	14.131495337576	3
1143	467	267.97	1.0156	5.08684699072915	11.1788850305128	143	0.00243093224688273	0.00243093224688273	14.1339262698229	3
1144	473.18	266.32	1.0151	5.08441605848227	11.1813159627597	144	-0.0427844075451294	0.0427844075451294	14.176710677368	3
1145	480.13	262.21	1.0239	5.1272004660274	11.1385315552145	145	0.0165303392788019	0.0165303392788019	14.1932410166468	3
1146	485.11	269.59	1.0205	5.1106701267486	11.1550618944933	146	-0.0140994070319191	0.0140994070319191	14.2073404236787	3
1147	470.36	271.59	1.0234	5.12476953378052	11.1409624874614	147	0.0189612715256811	0.0189612715256811	14.2263016952044	3
1148	475.73	256.62	1.0195	5.10580826225484	11.1599237589871	148	-0.0165303392787983	0.0165303392787983	14.2428320344832	3
1149	473.89	252.37	1.0229	5.12233860153363	11.1433934197083	149	0.00680661029127094	0.00680661029127094	14.2496386447745	3
1150	469.17	253.32	1.0215	5.11553199124236	11.1502000299996	150	0	0	14.2496386447745	3
1151	468.99	244.85	1.0215	5.11553199124236	11.1502000299996	151	0	0	14.2496386447745	3
1152	492.8	237.59	1.0215	5.11553199124236	11.1502000299996	152	0.00729279674064642	0.00729279674064642	14.2569314415151	3
1153	493.81	230.61	1.02	5.10823919450172	11.1574928267402	153	-0.0189612715256828	0.0189612715256828	14.2758927130408	3
1154	485	234.67	1.0239	5.1272004660274	11.1385315552145	154	0.0140994070319191	0.0140994070319191	14.2899921200727	3
1155	491.01	239.84	1.021	5.11310105899548	11.1526309622465	155	0.0116684747850346	0.0116684747850346	14.3016605948578	3
1156	492.05	236.69	1.0186	5.10143258421045	11.1642994370315	156	-0.00680661029127094	0.00680661029127094	14.308467205149	3
1157	490.93	243.61	1.02	5.10823919450172	11.1574928267402	157	-0.00243093224688096	0.00243093224688096	14.3108981373959	3
1158	479.17	248.1	1.0205	5.1106701267486	11.1550618944933	158	-0.0262540682663293	0.0262540682663293	14.3371522056622	3
1159	478.53	240.16	1.0259	5.13692419501493	11.128807826227	159	0.0262540682663293	0.0262540682663293	14.3634062739286	3
1160	474.54	241.22	1.0205	5.1106701267486	11.1550618944933	160	0.0092375425381519	0.0092375425381519	14.3726438164667	3
1161	479.53	248.77	1.0186	5.10143258421045	11.1642994370315	161	-0.0165303392788001	0.0165303392788001	14.3891741557455	3
1162	475.16	259.78	1.022	5.11796292348925	11.1477690977527	162	0.00972372898752916	0.00972372898752916	14.398897884733	3
1163	484.39	255.59	1.02	5.10823919450172	11.1574928267402	163	-0.00486186449376369	0.00486186449376369	14.4037597492268	3
1164	488.35	256.34	1.021	5.11310105899548	11.1526309622465	164	0	0	14.4037597492268	3
1165	485.85	254.02	1.021	5.11310105899548	11.1526309622465	165	0.0286850005132102	0.0286850005132102	14.43244474974	3
1166	479.92	252.3	1.0151	5.08441605848227	11.1813159627597	166	-0.0262540682663275	0.0262540682663275	14.4586988180063	3
1167	471	252.82	1.0205	5.1106701267486	11.1550618944933	167	0.00243093224688096	0.00243093224688096	14.4611297502532	3
1168	487.5	255.99	1.02	5.10823919450172	11.1574928267402	168	0.00486186449376547	0.00486186449376547	14.465991614747	3
1169	491.95	255.06	1.019	5.10337733000795	11.162354691234	169	-0.00729279674064642	0.00729279674064642	14.4732844114876	3
1170	494.74	231.64	1.0205	5.1106701267486	11.1550618944933	170	0.00243093224688096	0.00243093224688096	14.4757153437345	3
1171	493.38	232.67	1.02	5.10823919450172	11.1574928267402	171	0.00680661029127094	0.00680661029127094	14.4825219540258	3
1172	485.73	238.38	1.0186	5.10143258421045	11.1642994370315	172	-0.0092375425381519	0.0092375425381519	14.4917594965639	3
1173	477.52	235.03	1.0205	5.1106701267486	11.1550618944933	173	0.0092375425381519	0.0092375425381519	14.5009970391021	3
1174	461.18	237.22	1.0186	5.10143258421045	11.1642994370315	174	-0.0140994070319174	0.0140994070319174	14.515096446134	3
1175	470.02	243.95	1.0215	5.11553199124236	11.1502000299996	175	-0.00243093224688273	0.00243093224688273	14.5175273783809	3
1176	450.13	230.05	1.022	5.11796292348925	11.1477690977527	176	0.0145855934812946	0.0145855934812946	14.5321129718622	3
1177	454.21	230.04	1.019	5.10337733000795	11.162354691234	177	-0.0213922037725656	0.0213922037725656	14.5535051756348	3
1178	438.59	238.34	1.0234	5.12476953378052	11.1409624874614	178	0.0116684747850364	0.0116684747850364	14.5651736504198	3
1179	436.78	243.09	1.021	5.11310105899548	11.1526309622465	179	-0.00923754253815368	0.00923754253815368	14.5744111929579	3
1180	440.35	246.06	1.0229	5.12233860153363	11.1433934197083	180	0.0189612715256828	0.0189612715256828	14.5933724644836	3
1181	427.83	245.23	1.019	5.10337733000795	11.162354691234	181	0	0	14.5933724644836	3
1182	432.38	238.87	1.019	5.10337733000795	11.162354691234	182	-0.0170165257281774	0.0170165257281774	14.6103889902118	3
1183	429.62	233.77	1.0225	5.12039385573613	11.1453381655058	183	0.00486186449376547	0.00486186449376547	14.6152508547056	3
1184	428.85	240.46	1.0215	5.11553199124236	11.1502000299996	184	0.0121546612344119	0.0121546612344119	14.62740551594	3
1185	441.35	233.53	1.019	5.10337733000795	11.162354691234	185	-0.0213922037725656	0.0213922037725656	14.6487977197125	3
1186	441.42	233.91	1.0234	5.12476953378052	11.1409624874614	186	-0.00729279674064465	0.00729279674064465	14.6560905164532	3
1187	462.71	238.8	1.0249	5.13206233052116	11.1336696907208	187	0.00729279674064465	0.00729279674064465	14.6633833131938	3
1188	462.1	238.54	1.0234	5.12476953378052	11.1409624874614	188	0.0116684747850364	0.0116684747850364	14.6750517879789	3
1189	455.02	239.78	1.021	5.11310105899548	11.1526309622465	189	-0.0072927967406482	0.0072927967406482	14.6823445847195	3
1190	463.66	247.55	1.0225	5.12039385573613	11.1453381655058	190	0.0072927967406482	0.0072927967406482	14.6896373814602	3
1191	467.7	241.56	1.021	5.11310105899548	11.1526309622465	191	0.00729279674064465	0.00729279674064465	14.6969301782008	3
1192	466.08	231.89	1.0195	5.10580826225484	11.1599237589871	192	-0.00243093224688096	0.00243093224688096	14.6993611104477	3
1193	469.95	230.64	1.02	5.10823919450172	11.1574928267402	193	0.00486186449376547	0.00486186449376547	14.7042229749415	3
1194	447.42	236.84	1.019	5.10337733000795	11.162354691234	194	-0.0121546612344119	0.0121546612344119	14.7163776361759	3
1195	444.99	247.11	1.0215	5.11553199124236	11.1502000299996	195	0.0140994070319174	0.0140994070319174	14.7304770432078	3
1196	446.46	240.94	1.0186	5.10143258421045	11.1642994370315	196	-0.0306297463107157	0.0306297463107157	14.7611067895185	3
1197	425.8	244.99	1.0249	5.13206233052116	11.1336696907208	197	0.0140994070319156	0.0140994070319156	14.7752061965504	3
1198	421.9	245.27	1.022	5.11796292348925	11.1477690977527	198	-0.125922290388502	0.125922290388502	14.9011284869389	3
1199	420.01	235.46	1.0479	5.24388521387775	11.0218468073642	199	0.0641766113176931	0.0641766113176931	14.9653050982566	3
1200	415.91	241.8	1.0347	5.17970860256006	11.0860234186819	200	-0.0617456790708104	0.0617456790708104	15.0270507773274	3
1201	414.74	243.26	1.0474	5.24145428163087	11.0242777396111	201	0.00729279674064642	0.00729279674064642	15.0343435740681	3
1202	411.14	231.53	1.0459	5.23416148489022	11.0315705363517	202	-0.0831378828433724	0.0831378828433724	15.1174814569114	3
1203	415.16	232.3	1.063	5.31729936773359	10.9484326535083	203	0.182806104965545	0.182806104965545	15.300287561877	3
1204	432.21	239.94	1.0254	5.13449326276805	11.1312387584739	204	0.0140994070319174	0.0140994070319174	15.3143869689089	3
1205	447.02	234.9	1.0225	5.12039385573613	11.1453381655058	205	0.00243093224688273	0.00243093224688273	15.3168179011558	3
1206	471.95	233.92	1.022	5.11796292348925	11.1477690977527	206	0	0	15.3168179011558	3
1207	484	238.43	1.022	5.11796292348925	11.1477690977527	207	0.00486186449376547	0.00486186449376547	15.3216797656496	3
1208	469.84	251.61	1.021	5.11310105899548	11.1526309622465	208	-0.00923754253815368	0.00923754253815368	15.3309173081877	3
1209	472.44	250.65	1.0229	5.12233860153363	11.1433934197083	209	-0.00972372898752738	0.00972372898752738	15.3406410371752	3
1210	477.13	250.55	1.0249	5.13206233052116	11.1336696907208	210	0.0330606785575966	0.0330606785575966	15.3737017157328	3
1211	486.1	248.99	1.0181	5.09900165196356	11.1667303692784	211	-0.0189612715256811	0.0189612715256811	15.3926629872585	3
1212	480.23	253.63	1.022	5.11796292348925	11.1477690977527	212	-0.0140994070319156	0.0140994070319156	15.4067623942904	3
1213	488.73	266.71	1.0249	5.13206233052116	11.1336696907208	213	0.00972372898752738	0.00972372898752738	15.416486123278	3
1214	488.25	272.91	1.0229	5.12233860153363	11.1433934197083	214	0.00437567804438821	0.00437567804438821	15.4208618013223	3
1215	493.64	270.46	1.022	5.11796292348925	11.1477690977527	215	0.00486186449376547	0.00486186449376547	15.4257236658161	3
1216	490.36	267.07	1.021	5.11310105899548	11.1526309622465	216	-0.00486186449376547	0.00486186449376547	15.4305855303099	3
1217	469.01	263.08	1.022	5.11796292348925	11.1477690977527	217	-0.00243093224688273	0.00243093224688273	15.4330164625568	3
1218	465.84	264.26	1.0225	5.12039385573613	11.1453381655058	218	0.0121546612344119	0.0121546612344119	15.4451711237912	3
1219	468.72	251.75	1.02	5.10823919450172	11.1574928267402	219	-0.00243093224688096	0.00243093224688096	15.4476020560381	3
1220	468.14	249.2	1.0205	5.1106701267486	11.1550618944933	220	-0.00486186449376547	0.00486186449376547	15.4524639205318	3
1221	469.03	242.72	1.0215	5.11553199124236	11.1502000299996	221	-0.00680661029127094	0.00680661029127094	15.4592705308231	3
1222	462.63	248.09	1.0229	5.12233860153363	11.1433934197083	222	-0.00486186449376547	0.00486186449376547	15.4641323953169	3
1223	462.5	253.79	1.0239	5.1272004660274	11.1385315552145	223	0.0238231360194483	0.0238231360194483	15.4879555313363	3
1224	461.5	274.49	1.019	5.10337733000795	11.162354691234	224	0.0140994070319174	0.0140994070319174	15.5020549383682	3
1225	457.18	266.07	1.0161	5.08927792297604	11.1764540982659	225	-0.028685000513212	0.028685000513212	15.5307399388814	3
1226	450.21	262.22	1.022	5.11796292348925	11.1477690977527	226	0	0	15.5307399388814	3
1227	434.99	275.05	1.022	5.11796292348925	11.1477690977527	227	-0.0520219500832813	0.0520219500832813	15.5827618889647	3
1228	427.91	273.88	1.0327	5.16998487357253	11.0957471476694	228	-0.235314241498202	0.235314241498202	15.8180761304629	3
1229	411.91	273.82	1.0811	5.40529911507073	10.8604329061712	229	-0.00437567804438999	0.00437567804438999	15.8224518085073	3
1230	406.93	278.28	1.082	5.40967479311512	10.8560572281268	230	0.116198561400974	0.116198561400974	15.9386503699083	3
1231	411.94	275.92	1.0581	5.29347623171415	10.9722557895278	231	-0.0165303392788019	0.0165303392788019	15.9551807091871	3
1232	411.49	275.28	1.0615	5.31000657099295	10.955725450249	232	-0.106961018862817	0.106961018862817	16.0621417280499	3
1233	416.53	260.35	1.0835	5.41696758985576	10.8487644313862	233	0.00486186449376369	0.00486186449376369	16.0670035925437	3
1234	417.47	253.95	1.0825	5.412105725362	10.8536262958799	234	0.123491358141619	0.123491358141619	16.1904949506853	3
1235	414.03	256.35	1.0571	5.28861436722038	10.9771176540216	235	-0.211491105478757	0.211491105478757	16.401986056164	3
1236	408.51	259.6	1.1006	5.50010547269914	10.7656265485428	236	-0.125922290388502	0.125922290388502	16.5279083465525	3
1237	404.12	265.66	1.1265	5.62602776308764	10.6397042581543	237	-0.253789326574507	0.253789326574507	16.781697673127	3
1238	377.55	246.51	1.1787	5.87981708966215	10.3859149315798	238	-0.111822883356584	0.111822883356584	16.8935205564836	3
1239	376.95	254.39	1.2017	5.99163997301873	10.2740920482232	239	-0.0661213571151986	0.0661213571151986	16.9596419135988	3
1240	373.07	250.65	1.2153	6.05776133013393	10.207970691108	240	0.22753525830818	0.22753525830818	17.187177171907	3
1241	378.08	232.33	1.1685	5.83022607182575	10.4355059494162	241	-0.329634412677235	0.329634412677235	17.5168115845842	3
1242	369.32	255.66	1.2363	6.15986048450298	10.105871536739	242	0.0850826286408797	0.0850826286408797	17.6018942132251	3
1243	369.79	246.58	1.2188	6.07477785586211	10.1909541653798	243	0.0855688150902552	0.0855688150902552	17.6874630283154	3
1244	376.51	243.11	1.2012	5.98920904077185	10.2765229804701	244	0.177944240471781	0.177944240471781	17.8654072687872	3
1245	378.28	234.81	1.1646	5.81126480030007	10.4544672209419	245	-0.0257678818169502	0.0257678818169502	17.8911751506041	3
1246	379.32	236.86	1.1699	5.83703268211702	10.4286993391249	246	0.0238231360194447	0.0238231360194447	17.9149982866236	3
1247	386.36	231.42	1.165	5.81320954609757	10.4525224751444	247	0.0923754253815261	0.0923754253815261	18.0073737120051	3
1248	395.97	243.04	1.146	5.72083412071605	10.5448979005259	248	-0.0238231360194447	0.0238231360194447	18.0311968480245	3
1249	393.81	248.91	1.1509	5.74465725673549	10.5210747645064	249	0.206629240984991	0.206629240984991	18.2378260890095	3
1250	405.33	256.85	1.1084	5.5380280157505	10.7277040054914	250	-0.0165303392787983	0.0165303392787983	18.2543564282883	3
1251	408.12	257.49	1.1118	5.5545583550293	10.7111736662126	251	0.368043142177974	0.368043142177974	18.6223995704663	3
1252	420.44	247.6	1.0361	5.18651521285133	11.0792168083906	252	-0.21392203772564	0.21392203772564	18.8363216081919	3
1253	408.64	245.2	1.0801	5.40043725057697	10.865294770665	253	0.0782760183496087	0.0782760183496087	18.9145976265415	3
1254	414.74	246.97	1.064	5.32216123222736	10.9435707890146	254	0.047646272038893	0.047646272038893	18.9622438985804	3
1255	417.81	251.07	1.0542	5.27451496018846	10.9912170610535	255	-0.144883561914183	0.144883561914183	19.1071274604946	3
1256	412.58	255.2	1.084	5.41939852210265	10.8463334991393	256	0.163844833439864	0.163844833439864	19.2709722939345	3
1257	413.59	241.69	1.0503	5.25555368866278	11.0101783325792	257	-0.287336191581483	0.287336191581483	19.558308485516	3
1258	401.3	240.15	1.1094	5.54288988024427	10.7228421409977	258	0.0145855934812928	0.0145855934812928	19.5728940789973	3
1259	400.08	246.72	1.1064	5.52830428676297	10.737427734479	259	-0.256706445270767	0.256706445270767	19.829600524268	3
1260	392.19	243.61	1.1592	5.78501073203374	10.4807212892082	260	-0.0471600855895158	0.0471600855895158	19.8767606098575	3
1261	386.53	246.7	1.1689	5.83217081762326	10.4335612036187	261	0.111336696907207	0.111336696907207	19.9880973067647	3
1262	384.26	246.17	1.146	5.72083412071605	10.5448979005259	262	-0.111336696907207	0.111336696907207	20.099434003672	3
1263	382.38	268.41	1.1689	5.83217081762326	10.4335612036187	263	0.180375172718664	0.180375172718664	20.2798091763906	3
1264	382.43	277.69	1.1318	5.65179564490459	10.6139363763373	264	0.0281988140638347	0.0281988140638347	20.3080079904544	3
1265	397.87	275.49	1.126	5.62359683084076	10.6421351904012	265	-0.0092375425381519	0.0092375425381519	20.3172455329926	3
1266	396.43	279.34	1.1279	5.63283437337891	10.632897647863	266	-0.0549390687795395	0.0549390687795395	20.3721846017721	3
1267	389.99	267.89	1.1392	5.68777344215845	10.5779585790835	267	0.161413901192981	0.161413901192981	20.5335985029651	3
1268	396.06	265.21	1.106	5.52635954096547	10.7393724802765	268	0.0311159327600929	0.0311159327600929	20.5647144357252	3
1269	393.1	270.12	1.0996	5.49524360820537	10.7704884130366	269	-0.173568562427393	0.173568562427393	20.7382829981526	3
1270	386.85	275.26	1.1353	5.66881217063277	10.5969198506092	270	-0.177944240471781	0.177944240471781	20.9162272386244	3
1271	384.08	262.72	1.1719	5.84675641110455	10.4189756101374	271	0.396728142691185	0.396728142691185	21.3129553813156	3
1272	392.64	269.65	1.0903	5.45002826841336	10.8157037528286	272	-0.0262540682663275	0.0262540682663275	21.3392094495819	3
1273	408.36	275.05	1.0957	5.47628233667969	10.7894496845622	273	0.308728395354049	0.308728395354049	21.6479378449359	3
1274	414.1	278.89	1.0322	5.16755394132564	11.0981780799163	274	0.0734141538558433	0.0734141538558433	21.7213519987918	3
1275	415.28	276.86	1.0171	5.0941397874698	11.1715922337721	275	-0.185237037212428	0.185237037212428	21.9065890360042	3
1276	420.84	269.34	1.0552	5.27937682468223	10.9863551965597	276	0.0641766113176914	0.0641766113176914	21.9707656473219	3
1277	424.55	271.49	1.042	5.21520021336454	11.0505318078774	277	-0.0807069505964915	0.0807069505964915	22.0514725979184	3
1278	422.48	279	1.0586	5.29590716396103	10.9698248572809	278	0.0568838145770449	0.0568838145770449	22.1083564124954	3
1279	422.67	265.31	1.0469	5.23902334938398	11.026708671858	279	-0.225590512510674	0.225590512510674	22.3339469250061	3
1280	413.62	264.68	1.0933	5.46461386189466	10.8011181593473	280	0.0928616118309034	0.0928616118309034	22.426808536837	3
1281	421.06	258.69	1.0742	5.37175225006375	10.8939797711782	281	-0.175999494674278	0.175999494674278	22.6028080315113	3
1282	405.47	252.84	1.1104	5.54775174473803	10.7179802765039	282	0.0238231360194465	0.0238231360194465	22.6266311675307	3
1283	404.15	255.12	1.1055	5.52392860871858	10.7418034125234	283	0.292198056075247	0.292198056075247	22.918829223606	3
1284	412.93	270.3	1.0454	5.23173055264334	11.0340014685986	284	-0.225590512510673	0.225590512510673	23.1444197361167	3
1285	409.94	269.98	1.0918	5.45732106515401	10.8084109560879	285	-0.0782760183496105	0.0782760183496105	23.2226957544663	3
1286	408.14	266.2	1.1079	5.53559708350362	10.7301349377383	286	0.26351305556204	0.26351305556204	23.4862088100283	3
1287	420.98	266.4	1.0537	5.27208402794158	10.9936479933004	287	0.0855688150902552	0.0855688150902552	23.5717776251186	3
1288	414.82	275.54	1.0361	5.18651521285133	11.0792168083906	288	-0.102099154369055	0.102099154369055	23.6738767794876	3
1289	423.37	278.35	1.0571	5.28861436722038	10.9771176540216	289	0.127867036186007	0.127867036186007	23.8017438156736	3
1290	430.05	267.53	1.0308	5.16074733103437	11.1049846902076	290	-0.0330606785575984	0.0330606785575984	23.8348044942312	3
1291	424.91	275.65	1.0376	5.19380800959197	11.07192401165	291	0.0476462720388913	0.0476462720388913	23.8824507662701	3
1292	427.99	270.11	1.0278	5.14616173755308	11.1195702836889	292	-0.00972372898752916	0.00972372898752916	23.8921744952577	3
1293	428.29	269.87	1.0298	5.15588546654061	11.1098465547013	293	0.047646272038893	0.047646272038893	23.9398207672965	3
1294	424.95	249.33	1.02	5.10823919450172	11.1574928267402	294	-0.0311159327600929	0.0311159327600929	23.9709367000566	3
1295	425.8	249.97	1.0264	5.13935512726181	11.1263768939801	295	0.0189612715256811	0.0189612715256811	23.9898979715823	3
1296	428.32	247.26	1.0225	5.12039385573613	11.1453381655058	296	-0.00437567804438821	0.00437567804438821	23.9942736496267	3
1297	428.27	252.51	1.0234	5.12476953378052	11.1409624874614	297	0.00923754253815368	0.00923754253815368	24.0035111921649	3
1298	439.64	241.53	1.0215	5.11553199124236	11.1502000299996	298	0.00729279674064642	0.00729279674064642	24.0108039889055	3
1299	443.46	241.54	1.02	5.10823919450172	11.1574928267402	299	-0.0121546612344119	0.0121546612344119	24.0229586501399	3
1300	430.08	252.1	1.0225	5.12039385573613	11.1453381655058	300	0.0072927967406482	0.0072927967406482	24.0302514468806	3
1301	438.02	253.57	1.021	5.11310105899548	11.1526309622465	301	-0.0165303392788001	0.0165303392788001	24.0467817861594	3
1302	423.89	240.77	1.0244	5.12963139827428	11.1361006229677	302	0.0165303392788001	0.0165303392788001	24.0633121254382	3
1303	434.01	259.02	1.021	5.11310105899548	11.1526309622465	303	0.0140994070319156	0.0140994070319156	24.0774115324701	3
1304	434.11	258.56	1.0181	5.09900165196356	11.1667303692784	304	-0.0092375425381519	0.0092375425381519	24.0866490750082	3
1305	434.27	255.03	1.02	5.10823919450172	11.1574928267402	305	-0.0121546612344119	0.0121546612344119	24.0988037362427	3
1306	439.49	253.77	1.0225	5.12039385573613	11.1453381655058	306	-0.075845086102726	0.075845086102726	24.1746488223454	3
1307	429.76	258.58	1.0381	5.19623894183886	11.0694930794031	307	0.075845086102726	0.075845086102726	24.2504939084481	3
1308	436.93	266.39	1.0225	5.12039385573613	11.1453381655058	308	0.0072927967406482	0.0072927967406482	24.2577867051887	3
1309	442.37	269.61	1.021	5.11310105899548	11.1526309622465	309	0.00243093224688273	0.00243093224688273	24.2602176374356	3
1310	444.8	274.88	1.0205	5.1106701267486	11.1550618944933	310	-0.0072927967406482	0.0072927967406482	24.2675104341763	3
1311	435.34	266.7	1.022	5.11796292348925	11.1477690977527	311	-0.00243093224688273	0.00243093224688273	24.2699413664232	3
1312	438.93	258.21	1.0225	5.12039385573613	11.1453381655058	312	0.00972372898753093	0.00972372898753093	24.2796650954107	3
1313	444.28	257.76	1.0205	5.1106701267486	11.1550618944933	313	0	0	24.2796650954107	3
1314	449.57	260.28	1.0205	5.1106701267486	11.1550618944933	314	-0.00486186449376547	0.00486186449376547	24.2845269599045	3
1315	449.08	256.88	1.0215	5.11553199124236	11.1502000299996	315	0.00486186449376547	0.00486186449376547	24.2893888243982	3
1316	445.9	257.02	1.0205	5.1106701267486	11.1550618944933	316	-0.00243093224688273	0.00243093224688273	24.2918197566451	3
1317	447.3	257.46	1.021	5.11310105899548	11.1526309622465	317	0.0116684747850346	0.0116684747850346	24.3034882314301	3
1318	445.41	257.56	1.0186	5.10143258421045	11.1642994370315	318	-0.0403534752982466	0.0403534752982466	24.3438417067284	3
1319	446.93	259.58	1.0269	5.14178605950869	11.1239459617332	319	0.0311159327600947	0.0311159327600947	24.3749576394885	3
1320	456.06	255.52	1.0205	5.1106701267486	11.1550618944933	320	-0.00243093224688273	0.00243093224688273	24.3773885717354	3
1321	455.98	256.73	1.021	5.11310105899548	11.1526309622465	321	0.00486186449376369	0.00486186449376369	24.3822504362291	3
1322	452.87	256.32	1.02	5.10823919450172	11.1574928267402	322	0.0165303392788001	0.0165303392788001	24.3987807755079	3
1323	455.51	248.9	1.0166	5.09170885522292	11.174023166019	323	-0.0116684747850346	0.0116684747850346	24.410449250293	3
1324	454.7	242.8	1.019	5.10337733000795	11.162354691234	324	-0.00486186449376547	0.00486186449376547	24.4153111147867	3
1325	457.07	245.65	1.02	5.10823919450172	11.1574928267402	325	-0.00243093224688096	0.00243093224688096	24.4177420470336	3
1326	456.79	254.94	1.0205	5.1106701267486	11.1550618944933	326	-0.00243093224688273	0.00243093224688273	24.4201729792805	3
1327	450.97	252.38	1.021	5.11310105899548	11.1526309622465	327	0.0140994070319156	0.0140994070319156	24.4342723863124	3
1328	452.24	266.64	1.0181	5.09900165196356	11.1667303692784	328	-0.0281988140638347	0.0281988140638347	24.4624712003762	3
1329	448.21	259.62	1.0239	5.1272004660274	11.1385315552145	329	0.0140994070319191	0.0140994070319191	24.4765706074082	3
1330	439.71	263.8	1.021	5.11310105899548	11.1526309622465	330	0.0213922037725638	0.0213922037725638	24.4979628111807	3
1331	440.31	263.63	1.0166	5.09170885522292	11.174023166019	331	-0.0213922037725638	0.0213922037725638	24.5193550149533	3
1332	436.68	266.05	1.021	5.11310105899548	11.1526309622465	332	-0.00486186449376547	0.00486186449376547	24.5242168794471	3
1333	435.79	272.69	1.022	5.11796292348925	11.1477690977527	333	-0.0948063576284088	0.0948063576284088	24.6190232370755	3
1334	426.02	276.75	1.0415	5.21276928111766	11.0529627401243	334	0.0306297463107175	0.0306297463107175	24.6496529833862	3
1335	432.03	267.89	1.0352	5.18213953480694	11.083592486435	335	0.0525081365326567	0.0525081365326567	24.7021611199188	3
1336	440.61	276.28	1.0244	5.12963139827428	11.1361006229677	336	0.00486186449376369	0.00486186449376369	24.7070229844126	3
1337	434.91	274.73	1.0234	5.12476953378052	11.1409624874614	337	0.0165303392788001	0.0165303392788001	24.7235533236914	3
1338	435.09	269.8	1.02	5.10823919450172	11.1574928267402	338	0.0092375425381519	0.0092375425381519	24.7327908662296	3
1339	433.92	268.84	1.0181	5.09900165196356	11.1667303692784	339	-0.0165303392787983	0.0165303392787983	24.7493212055084	3
1340	437.82	260.01	1.0215	5.11553199124236	11.1502000299996	340	-0.00923754253815368	0.00923754253815368	24.7585587480465	3
1341	445.94	261.14	1.0234	5.12476953378052	11.1409624874614	341	0.00923754253815368	0.00923754253815368	24.7677962905847	3
1342	443.08	269.83	1.0215	5.11553199124236	11.1502000299996	342	-0.0116684747850364	0.0116684747850364	24.7794647653697	3
1343	460.77	273.99	1.0239	5.1272004660274	11.1385315552145	343	0.0238231360194483	0.0238231360194483	24.8032879013891	3
1344	453.61	273.18	1.019	5.10337733000795	11.162354691234	344	0.00437567804438643	0.00437567804438643	24.8076635794335	3
1345	461.26	277.36	1.0181	5.09900165196356	11.1667303692784	345	-0.00243093224688096	0.00243093224688096	24.8100945116804	3
1346	446.03	275.96	1.0186	5.10143258421045	11.1642994370315	346	-0.0189612715256828	0.0189612715256828	24.8290557832061	3
1347	442.75	277.12	1.0225	5.12039385573613	11.1453381655058	347	0.0121546612344119	0.0121546612344119	24.8412104444405	3
1348	442.88	274.06	1.02	5.10823919450172	11.1574928267402	348	-0.0213922037725638	0.0213922037725638	24.8626026482131	3
1349	459.33	273.4	1.0244	5.12963139827428	11.1361006229677	349	-0.00972372898752916	0.00972372898752916	24.8723263772006	3
1350	458.37	267.64	1.0264	5.13935512726181	11.1263768939801	350	0.0213922037725638	0.0213922037725638	24.8937185809732	3
1351	459.28	267.94	1.022	5.11796292348925	11.1477690977527	351	0.00972372898752916	0.00972372898752916	24.9034423099607	3
1352	459.48	247	1.02	5.10823919450172	11.1574928267402	352	-0.0262540682663293	0.0262540682663293	24.929696378227	3
1353	454.64	240.65	1.0254	5.13449326276805	11.1312387584739	353	0.0213922037725656	0.0213922037725656	24.9510885819996	3
1354	452.63	235.08	1.021	5.11310105899548	11.1526309622465	354	-0.0116684747850364	0.0116684747850364	24.9627570567846	3
1355	462.42	232.47	1.0234	5.12476953378052	11.1409624874614	355	0.0165303392788001	0.0165303392788001	24.9792873960634	3
1356	470.79	231.04	1.02	5.10823919450172	11.1574928267402	356	0.00486186449376547	0.00486186449376547	24.9841492605572	3
1357	486.56	232.18	1.019	5.10337733000795	11.162354691234	357	-0.0262540682663293	0.0262540682663293	25.0104033288235	3
1358	485.36	237	1.0244	5.12963139827428	11.1361006229677	358	0.00243093224688096	0.00243093224688096	25.0128342610704	3
1359	486.46	238.11	1.0239	5.1272004660274	11.1385315552145	359	0.0116684747850364	0.0116684747850364	25.0245027358554	3
1360	490.44	243.38	1.0215	5.11553199124236	11.1502000299996	360	0.0238231360194465	0.0238231360194465	25.0483258718749	3
1361	488.41	246.02	1.0166	5.09170885522292	11.174023166019	361	-0.0165303392788001	0.0165303392788001	25.0648562111537	3
1362	494.47	249.09	1.02	5.10823919450172	11.1574928267402	362	-0.0213922037725638	0.0213922037725638	25.0862484149262	3
1363	474.83	256.82	1.0244	5.12963139827428	11.1361006229677	363	0.0116684747850346	0.0116684747850346	25.0979168897113	3
1364	468.92	254.01	1.022	5.11796292348925	11.1477690977527	364	0.0072927967406482	0.0072927967406482	25.1052096864519	3
1365	477.96	252.51	1.0205	5.1106701267486	11.1550618944933	365	0.00729279674064642	0.00729279674064642	25.1125024831926	3
1366	474.58	250.95	1.019	5.10337733000795	11.162354691234	366	-0.00729279674064642	0.00729279674064642	25.1197952799332	3
1367	465.29	257.3	1.0205	5.1106701267486	11.1550618944933	367	0.00729279674064642	0.00729279674064642	25.1270880766739	3
1368	461.76	265.5	1.019	5.10337733000795	11.162354691234	368	-0.0121546612344119	0.0121546612344119	25.1392427379083	3
1369	464.57	275.51	1.0215	5.11553199124236	11.1502000299996	369	-0.0116684747850364	0.0116684747850364	25.1509112126933	3
1370	462.01	279.64	1.0239	5.1272004660274	11.1385315552145	370	0.0403534752982466	0.0403534752982466	25.1912646879916	3
1371	469.44	264.03	1.0156	5.08684699072915	11.1788850305128	371	-0.0189612715256828	0.0189612715256828	25.2102259595172	3
1372	484.6	267.64	1.0195	5.10580826225484	11.1599237589871	372	-0.00972372898752738	0.00972372898752738	25.2199496885048	3
1373	486.62	263.56	1.0215	5.11553199124236	11.1502000299996	373	-0.0262540682663293	0.0262540682663293	25.2462037567711	3
1374	479.41	258.62	1.0269	5.14178605950869	11.1239459617332	374	0.0452153397920103	0.0452153397920103	25.2914190965631	3
1375	472.71	267.73	1.0176	5.09657071971668	11.1691613015253	375	-0.00680661029126917	0.00680661029126917	25.2982257068544	3
1376	467.64	272.87	1.019	5.10337733000795	11.162354691234	376	-0.00243093224688451	0.00243093224688451	25.3006566391013	3
1377	489.33	260.75	1.0195	5.10580826225484	11.1599237589871	377	-0.0145855934812928	0.0145855934812928	25.3152422325826	3
1378	490.74	249.2	1.0225	5.12039385573613	11.1453381655058	378	0.00972372898753093	0.00972372898753093	25.3249659615701	3
1379	485.44	251.55	1.0205	5.1106701267486	11.1550618944933	379	-0.0072927967406482	0.0072927967406482	25.3322587583107	3
1380	486.55	269.63	1.022	5.11796292348925	11.1477690977527	380	0.0121546612344101	0.0121546612344101	25.3444134195452	3
1381	493.63	271.57	1.0195	5.10580826225484	11.1599237589871	381	-0.0121546612344101	0.0121546612344101	25.3565680807796	3
1382	494.36	268.71	1.022	5.11796292348925	11.1477690977527	382	0.00972372898752916	0.00972372898752916	25.3662918097671	3
1383	492.52	277.21	1.02	5.10823919450172	11.1574928267402	383	0.0092375425381519	0.0092375425381519	25.3755293523052	3
1384	483.33	274.71	1.0181	5.09900165196356	11.1667303692784	384	-0.0092375425381519	0.0092375425381519	25.3847668948434	3
1385	477.76	274.78	1.02	5.10823919450172	11.1574928267402	385	-0.00243093224688096	0.00243093224688096	25.3871978270903	3
1386	478.25	279.73	1.0205	5.1106701267486	11.1550618944933	386	-0.0072927967406482	0.0072927967406482	25.3944906238309	3
1387	480.22	275.68	1.022	5.11796292348925	11.1477690977527	387	0.0165303392788001	0.0165303392788001	25.4110209631097	3
1388	466.67	277.88	1.0186	5.10143258421045	11.1642994370315	388	-0.0092375425381519	0.0092375425381519	25.4202585056479	3
1389	473.4	275.05	1.0205	5.1106701267486	11.1550618944933	389	-0.00486186449376547	0.00486186449376547	25.4251203701416	3
1390	466.88	279.52	1.0215	5.11553199124236	11.1502000299996	390	0	0	25.4251203701416	3
1391	458.11	266.68	1.0215	5.11553199124236	11.1502000299996	391	0.00972372898752738	0.00972372898752738	25.4348440991292	3
1392	449.9	275.3	1.0195	5.10580826225484	11.1599237589871	392	-0.00729279674064465	0.00729279674064465	25.4421368958698	3
1393	443.5	276.95	1.021	5.11310105899548	11.1526309622465	393	0	0	25.4421368958698	3
1394	429.95	275.38	1.021	5.11310105899548	11.1526309622465	394	-0.294142801872754	0.294142801872754	25.7362796977426	3
1395	419.53	263.29	1.0815	5.40724386086824	10.8584881603737	395	-0.078762204798986	0.078762204798986	25.8150419025416	3
1396	392.67	277.84	1.0977	5.48600606566722	10.7797259555747	396	-0.0213922037725656	0.0213922037725656	25.8364341063141	3
1397	391.99	278.19	1.1021	5.50739826943979	10.7583337518022	397	-0.0875135608877606	0.0875135608877606	25.9239476672019	3
1398	399.19	275.63	1.1201	5.59491183032755	10.6708201909144	398	0.108905764660326	0.108905764660326	26.0328534318622	3
1399	390.71	275.16	1.0977	5.48600606566722	10.7797259555747	399	0.0238231360194465	0.0238231360194465	26.0566765678817	3
1400	394.57	267.64	1.0928	5.46218292964778	10.8035490915942	400	-0.1920436475037	0.1920436475037	26.2487202153854	3
1401	403.72	259.71	1.1323	5.65422657715147	10.6115054440905	401	0.187181783009935	0.187181783009935	26.4359019983953	3
1402	408.94	260.29	1.0938	5.46704479414154	10.7986872271004	402	0.00243093224688273	0.00243093224688273	26.4383329306422	3
1403	414.26	251.9	1.0933	5.46461386189466	10.8011181593473	403	0.135646019376031	0.135646019376031	26.5739789500182	3
1404	414.91	255.34	1.0654	5.32896784251863	10.9367641787233	404	-0.123491358141621	0.123491358141621	26.6974703081598	3
1405	408.74	252.6	1.0908	5.45245920066025	10.8132728205817	405	-0.0145855934812928	0.0145855934812928	26.7120559016411	3
1406	415.34	261.44	1.0938	5.46704479414154	10.7986872271004	406	0.325258734632847	0.325258734632847	27.037314636274	3
1407	426.86	274.41	1.0269	5.14178605950869	11.1239459617332	407	-0.0403534752982448	0.0403534752982448	27.0776681115722	3
1408	426.77	266.3	1.0352	5.18213953480694	11.083592486435	408	-0.0636904248683159	0.0636904248683159	27.1413585364405	3
1409	417.08	268.67	1.0483	5.24582995967525	11.0199020615667	409	-0.377766871165504	0.377766871165504	27.519125407606	3
1410	405.83	267.37	1.126	5.62359683084076	10.6421351904012	410	-0.0092375425381519	0.0092375425381519	27.5283629501442	3
1411	391.14	266.68	1.1279	5.63283437337891	10.632897647863	411	-0.0928616118309034	0.0928616118309034	27.6212245619751	3
1412	383.29	272.03	1.147	5.72569598520981	10.5400360360321	412	-0.106474832413443	0.106474832413443	27.7276993943885	3
1413	374.94	275.85	1.1689	5.83217081762326	10.4335612036187	413	-0.097723476324667	0.097723476324667	27.8254228707132	3
1414	377.31	265.89	1.189	5.92989429394792	10.335837727294	414	-0.165789579237371	0.165789579237371	27.9912124499506	3
1415	371.02	247.31	1.2231	6.09568387318529	10.1700481480566	415	-0.0262540682663275	0.0262540682663275	28.0174665182169	3
1416	357.38	260.16	1.2285	6.12193794145162	10.1437940797903	416	-0.0238231360194465	0.0238231360194465	28.0412896542363	3
1417	361.54	262.65	1.2334	6.14576107747107	10.1199709437709	417	0.152176358654831	0.152176358654831	28.1934660128912	3
1418	363.78	269.17	1.2021	5.99358471881624	10.2721473024257	418	0.177944240471781	0.177944240471781	28.3714102533629	3
1419	374.18	272.3	1.1655	5.81564047834446	10.4500915428975	419	0.303866530860283	0.303866530860283	28.6752767842232	3
1420	390.23	277.85	1.103	5.51177394748417	10.7539580737578	420	-0.368043142177974	0.368043142177974	29.0433199264012	3
1421	373.53	275.09	1.1787	5.87981708966215	10.3859149315798	421	-0.384573481456776	0.384573481456776	29.427893407858	3
1422	339.31	273.41	1.2578	6.26439057111892	10.001341450123	422	0.0996682221221725	0.0996682221221725	29.5275616299802	3
1423	335.36	274.66	1.2373	6.16472234899675	10.1010096722452	423	-0.177944240471781	0.177944240471781	29.7055058704519	3
1424	332.85	271.62	1.2739	6.34266658946853	9.92306543177341	424	-0.137590765173535	0.137590765173535	29.8430966356255	3
1425	324.47	255.32	1.3022	6.48025735464207	9.78547466659987	425	0.299004666366518	0.299004666366518	30.142101301992	3
1426	327.18	256.96	1.2407	6.18125268827555	10.0844793329664	426	-0.396728142691185	0.396728142691185	30.5388294446832	3
1427	321.33	257.24	1.3223	6.57798083096673	9.6877511902752	427	-0.00243093224688273	0.00243093224688273	30.5412603769301	3
1428	323.08	262.84	1.3228	6.58041176321362	9.68532025802832	428	0.1259222903885	0.1259222903885	30.6671826673186	3
1429	330.58	261.08	1.2969	6.45448947282512	9.81124254841682	429	0.239689919542592	0.239689919542592	30.9068725868611	3
1430	348.17	274.92	1.2476	6.21479955328252	10.0509324679594	430	-0.0471600855895158	0.0471600855895158	30.9540326724507	3
1431	341.66	264.61	1.2573	6.26195963887204	10.0037723823699	431	-0.0996682221221725	0.0996682221221725	31.0537008945728	3
1432	340.11	268.54	1.2778	6.36162786099421	9.90410416024772	432	-0.0379225430513639	0.0379225430513639	31.0916234376242	3
1433	335.65	260.27	1.2856	6.39955040404558	9.86618161719636	433	0.168220511484254	0.168220511484254	31.2598439491085	3
1434	341.08	274.61	1.251	6.23132989256132	10.0344021286806	434	-0.0709832216089623	0.0709832216089623	31.3308271707174	3
1435	337.92	271.73	1.2656	6.30231311417029	9.96341890707165	435	-0.173568562427393	0.173568562427393	31.5043957331448	3
1436	323.93	275.8	1.3013	6.47588167659768	9.78985034464426	436	-0.137590765173536	0.137590765173536	31.6419864983183	3
1437	316.39	263.93	1.3296	6.61347244177121	9.65225957947072	437	0.0452153397920085	0.0452153397920085	31.6872018381104	3
1438	318.53	261.77	1.3203	6.56825710197921	9.69747491926273	438	0.277612462593954	0.277612462593954	31.9648143007043	3
1439	334.37	270.76	1.2632	6.29064463938525	9.97508738185669	439	-0.158982968946098	0.158982968946098	32.1237972696504	3
1440	327.69	270.21	1.2959	6.44962760833135	9.81610441291059	440	-0.00243093224688096	0.00243093224688096	32.1262282018973	3
1441	329.15	261.28	1.2964	6.45205854057823	9.81367348066371	441	0.050077204285774	0.050077204285774	32.1763054061831	3
1442	327.92	260.43	1.2861	6.40198133629246	9.86375068494948	442	-0.0286850005132102	0.0286850005132102	32.2049904066963	3
1443	326.25	260.63	1.292	6.43066633680567	9.83506568443627	443	-0.135159832926655	0.135159832926655	32.3401502396229	3
1444	317.57	267.76	1.3198	6.56582616973232	9.69990585150961	444	0.0306297463107175	0.0306297463107175	32.3707799859336	3
1445	323.72	256.73	1.3135	6.53519642342161	9.73053559782033	445	0.365612209931093	0.365612209931093	32.7363921958647	3
1446	337.47	254.47	1.2383	6.16958421349051	10.0961478077514	446	-0.211004919029381	0.211004919029381	32.9473971148941	3
1447	338.61	266.36	1.2817	6.3805891325199	9.88514288872204	447	0.251358394327626	0.251358394327626	33.1987555092217	3
1448	353.08	271.4	1.23	6.12923073819227	10.1365012830497	448	0.0452153397920103	0.0452153397920103	33.2439708490138	3
1449	361.14	271.82	1.2207	6.08401539840026	10.1817166228417	449	0.173082375978016	0.173082375978016	33.4170532249918	3
1450	365.7	279.58	1.1851	5.91093302242224	10.3547989988197	450	-0.0233369495700693	0.0233369495700693	33.4403901745618	3
1451	367.95	275.94	1.1899	5.93426997199231	10.3314620492496	451	-0.133215087129148	0.133215087129148	33.573605261691	3
1452	362.56	273.98	1.2173	6.06748505912146	10.1982469621205	452	-0.0452153397920085	0.0452153397920085	33.618820601483	3
1453	356.02	269.1	1.2266	6.11270039891347	10.1530316223285	453	0.294628988322129	0.294628988322129	33.9134495898051	3
1454	383.86	257.63	1.166	5.81807141059134	10.4476606106506	454	0.0403534752982448	0.0403534752982448	33.9538030651034	3
1455	383.64	258.82	1.1577	5.77771793529309	10.4880140859488	455	-0.0286850005132102	0.0286850005132102	33.9824880656166	3
1456	377.95	258.17	1.1636	5.8064029358063	10.4593290854356	456	-0.341789073911645	0.341789073911645	34.3242771395282	3
1457	362.17	263.52	1.2339	6.14819200971795	10.117540011524	457	0.00729279674064642	0.00729279674064642	34.3315699362689	3
1458	355.91	260.11	1.2324	6.1408992129773	10.1248328082646	458	0.2849052593346	0.2849052593346	34.6164751956035	3
1459	386.01	257.07	1.1738	5.8559939536427	10.4097380675992	459	0.00680661029127094	0.00680661029127094	34.6232818058947	3
1460	385.49	261.46	1.1724	5.84918734335143	10.4165446778905	460	-0.102099154369055	0.102099154369055	34.7253809602638	3
1461	377.81	268.23	1.1934	5.95128649772049	10.3144455235215	461	0.135646019376031	0.135646019376031	34.8610269796398	3
1462	382.58	265.6	1.1655	5.81564047834446	10.4500915428975	462	-0.137590765173536	0.137590765173536	34.9986177448134	3
1463	376.5	262.93	1.1938	5.95323124351799	10.3125007777239	463	0.0544528823301622	0.0544528823301622	35.0530706271435	3
1464	369.18	276	1.1826	5.89877836118783	10.3669536600541	464	-0.199336444244345	0.199336444244345	35.2524070713879	3
1465	360.76	267.51	1.2236	6.09811480543218	10.1676172158098	465	-0.0763312725521033	0.0763312725521033	35.32873834394	3
1466	361.23	251.44	1.2393	6.17444607798428	10.0912859432577	466	-0.0213922037725638	0.0213922037725638	35.3501305477125	3
1467	366.56	251.71	1.2437	6.19583828175684	10.0698937394851	467	0.0121546612344101	0.0121546612344101	35.362285208947	3
1468	366.31	254.45	1.2412	6.18368362052243	10.0820484007195	468	0.00243093224688273	0.00243093224688273	35.3647161411938	3
1469	362.84	254.21	1.2407	6.18125268827555	10.0844793329664	469	-0.0238231360194465	0.0238231360194465	35.3885392772133	3
1470	356.53	265.61	1.2456	6.205075824295	10.0606561969469	470	0.0709832216089623	0.0709832216089623	35.4595224988222	3
1471	359.11	259.75	1.231	6.13409260268603	10.1316394185559	471	0.0384087295007394	0.0384087295007394	35.497931228323	3
1472	362.21	265.29	1.2231	6.09568387318529	10.1700481480566	472	-0.0641766113176914	0.0641766113176914	35.5621078396407	3
1473	359.86	257.95	1.2363	6.15986048450298	10.105871536739	473	-0.00729279674064642	0.00729279674064642	35.5694006363813	3
1474	364.67	259.15	1.2378	6.16715328124363	10.0985787399983	474	-0.047646272038893	0.047646272038893	35.6170469084202	3
1475	351.69	233.58	1.2476	6.21479955328252	10.0509324679594	475	-0.0306297463107157	0.0306297463107157	35.6476766547309	3
1476	351.17	246.23	1.2539	6.24542929959324	10.0203027216487	476	-0.0238231360194447	0.0238231360194447	35.6714997907504	3
1477	350.35	237.18	1.2588	6.26925243561269	9.99647958562925	477	0.0452153397920085	0.0452153397920085	35.7167151305424	3
1478	345.55	232.98	1.2495	6.22403709582068	10.0416949254213	478	-0.0379225430513639	0.0379225430513639	35.7546376735937	3
1479	347.78	231.07	1.2573	6.26195963887204	10.0037723823699	479	-0.163844833439864	0.163844833439864	35.9184825070336	3
1480	332.02	231.64	1.291	6.4258044723119	9.83992754893003	480	0.237258987295709	0.237258987295709	36.1557414943293	3
1481	346.73	237.4	1.2422	6.1885454850162	10.0771865362257	481	-0.289767123828366	0.289767123828366	36.4455086181577	3
1482	333.66	246.43	1.3018	6.47831260884456	9.78741941239738	482	-0.0281988140638347	0.0281988140638347	36.4737074322215	3
1483	332.73	248	1.3076	6.5065114229084	9.75922059833354	483	0.32768966687973	0.32768966687973	36.8013970991013	3
1484	340.21	235.43	1.2402	6.17882175602867	10.0869102652133	484	-0.140021697420417	0.140021697420417	36.9414187965217	3
1485	345.84	243.64	1.269	6.31884345344908	9.94688856779285	485	0.104043900166559	0.104043900166559	37.0454626966882	3
1486	350.6	240.37	1.2476	6.21479955328252	10.0509324679594	486	0.142452629667302	0.142452629667302	37.1879153263555	3
1487	357.47	241.94	1.2183	6.07234692361522	10.1933850976267	487	0.00486186449376369	0.00486186449376369	37.1927771908493	3
1488	355.97	245.78	1.2173	6.06748505912146	10.1982469621205	488	0.0427844075451276	0.0427844075451276	37.2355615983944	3
1489	352.98	242.28	1.2085	6.02470065157633	10.2410313696656	489	0.0617456790708104	0.0617456790708104	37.2973072774652	3
1490	358.94	235.76	1.1958	5.96295497250552	10.3027770487364	490	0.0666075435645741	0.0666075435645741	37.3639148210298	3
1491	371.08	233.76	1.1821	5.89634742894095	10.369384592301	491	-0.0476462720388913	0.0476462720388913	37.4115610930687	3
1492	370.91	230.47	1.1919	5.94399370097984	10.3217383202621	492	-0.0116684747850364	0.0116684747850364	37.4232295678537	3
1493	366.97	230.78	1.1943	5.95566217576487	10.3100698454771	493	0.0758450861027278	0.0758450861027278	37.4990746539565	3
1494	363.7	231.71	1.1787	5.87981708966215	10.3859149315798	494	-0.180375172718666	0.180375172718666	37.6794498266751	3
1495	354.21	237.89	1.2158	6.06019226238081	10.2055397588611	495	-0.156552036699217	0.156552036699217	37.8360018633743	3
1496	347.38	250.61	1.248	6.21674429908003	10.0489877221619	496	-0.163844833439864	0.163844833439864	37.9998466968142	3
1497	338.08	251.75	1.2817	6.3805891325199	9.88514288872204	497	-0.0238231360194465	0.0238231360194465	38.0236698328337	3
1498	340.77	251.16	1.2866	6.40441226853934	9.8613197527026	498	-0.0641766113176931	0.0641766113176931	38.0878464441513	3
1499	334.71	249.89	1.2998	6.46858887985703	9.7971431413849	499	0.0734141538558468	0.0734141538558468	38.1612605980072	3
1500	341.33	250.27	1.2847	6.39517472600119	9.87055729524075	500	NA	NA	NA	3
