# Supplementary material for: Assessment of crusting effects on interrill erosion by laser scanning
Source: PeerJ. 2020 Jan 31;8:e8487. doi: 10.7717/peerj.8487 (PMC6996510; doi:10.7717/peerj.8487)
Supplement: Data S1 — Each has two transects and four subplots. [file peerj-08-8487-s001.zip › raw data for uploading/cs7plotd.txt]

x	y	z	cal	h	code	deltah	absh	cumsumh	number
1	268.71	456.45	1.0171	5.0941397874698	11.1715922337721	1	-0.0238231360194465	0.0238231360194465	0.0238231360194465	1
2	257.1	447.22	1.022	5.11796292348925	11.1477690977527	2	-0.0996682221221725	0.0996682221221725	0.123491358141619	1
3	260.65	440.64	1.0425	5.21763114561142	11.0481008756305	3	0.0666075435645741	0.0666075435645741	0.190098901706193	1
4	264.04	436.67	1.0288	5.15102360204684	11.1147084191951	4	0.047646272038893	0.047646272038893	0.237745173745086	1
5	270.35	443.64	1.019	5.10337733000795	11.162354691234	5	-0.0213922037725656	0.0213922037725656	0.259137377517652	1
6	266.65	454.69	1.0234	5.12476953378052	11.1409624874614	6	-0.0262540682663275	0.0262540682663275	0.285391445783979	1
7	277.33	456.31	1.0288	5.15102360204684	11.1147084191951	7	0.0238231360194447	0.0238231360194447	0.309214581803424	1
8	271.75	436.92	1.0239	5.1272004660274	11.1385315552145	8	-0.123491358141617	0.123491358141617	0.432705939945041	1
9	269.89	441.33	1.0493	5.25069182416902	11.0150401970729	9	0.135159832926654	0.135159832926654	0.567865772871695	1
10	273.04	463.66	1.0215	5.11553199124236	11.1502000299996	10	0.00243093224688273	0.00243093224688273	0.570296705118578	1
11	271.5	468.61	1.021	5.11310105899548	11.1526309622465	11	0.00243093224688273	0.00243093224688273	0.57272763736546	1
12	279.8	471.33	1.0205	5.1106701267486	11.1550618944933	12	0.00243093224688096	0.00243093224688096	0.575158569612341	1
13	277.64	467.56	1.02	5.10823919450172	11.1574928267402	13	-0.0189612715256828	0.0189612715256828	0.594119841138024	1
14	276.75	466.02	1.0239	5.1272004660274	11.1385315552145	14	0.0140994070319191	0.0140994070319191	0.608219248169943	1
15	269.86	469	1.021	5.11310105899548	11.1526309622465	15	0.0116684747850346	0.0116684747850346	0.619887722954978	1
16	271.7	484.88	1.0186	5.10143258421045	11.1642994370315	16	-0.0092375425381519	0.0092375425381519	0.62912526549313	1
17	267.61	494.38	1.0205	5.1106701267486	11.1550618944933	17	0.00243093224688096	0.00243093224688096	0.631556197740011	1
18	277.87	489.55	1.02	5.10823919450172	11.1574928267402	18	-0.0189612715256828	0.0189612715256828	0.650517469265694	1
19	278.1	483.33	1.0239	5.1272004660274	11.1385315552145	19	0.0116684747850364	0.0116684747850364	0.66218594405073	1
20	275.6	471.83	1.0215	5.11553199124236	11.1502000299996	20	0	0	0.66218594405073	1
21	275.39	489.73	1.0215	5.11553199124236	11.1502000299996	21	0.00972372898752738	0.00972372898752738	0.671909673038257	1
22	267.47	494.32	1.0195	5.10580826225484	11.1599237589871	22	-0.0238231360194447	0.0238231360194447	0.695732809057702	1
23	248.79	487.63	1.0244	5.12963139827428	11.1361006229677	23	0.0092375425381519	0.0092375425381519	0.704970351595854	1
24	241.9	468.98	1.0225	5.12039385573613	11.1453381655058	24	0.00243093224688273	0.00243093224688273	0.707401283842737	1
25	244.91	477.41	1.022	5.11796292348925	11.1477690977527	25	0	0	0.707401283842737	1
26	254.34	469.94	1.022	5.11796292348925	11.1477690977527	26	0.0145855934812946	0.0145855934812946	0.721986877324031	1
27	243.35	461.6	1.019	5.10337733000795	11.162354691234	27	-0.00486186449376547	0.00486186449376547	0.726848741817797	1
28	243.41	459.66	1.02	5.10823919450172	11.1574928267402	28	0.00680661029127094	0.00680661029127094	0.733655352109068	1
29	246.17	462.91	1.0186	5.10143258421045	11.1642994370315	29	-0.00437567804438999	0.00437567804438999	0.738031030153458	1
30	249.85	471.58	1.0195	5.10580826225484	11.1599237589871	30	-0.00972372898752738	0.00972372898752738	0.747754759140985	1
31	250.16	470.76	1.0215	5.11553199124236	11.1502000299996	31	-0.0140994070319174	0.0140994070319174	0.761854166172903	1
32	240.93	475.31	1.0244	5.12963139827428	11.1361006229677	32	0.0452153397920103	0.0452153397920103	0.807069505964913	1
33	242.24	478.21	1.0151	5.08441605848227	11.1813159627597	33	-0.0238231360194465	0.0238231360194465	0.830892641984359	1
34	235.62	485.62	1.02	5.10823919450172	11.1574928267402	34	-0.0165303392788001	0.0165303392788001	0.84742298126316	1
35	267.02	493.76	1.0234	5.12476953378052	11.1409624874614	35	0.00243093224688273	0.00243093224688273	0.849853913510042	1
36	257.23	486.65	1.0229	5.12233860153363	11.1433934197083	36	0.0209060173231883	0.0209060173231883	0.870759930833231	1
37	240	485.01	1.0186	5.10143258421045	11.1642994370315	37	-0.0092375425381519	0.0092375425381519	0.879997473371382	1
38	237.42	487.33	1.0205	5.1106701267486	11.1550618944933	38	0.00486186449376191	0.00486186449376191	0.884859337865144	1
39	259.55	485.68	1.0195	5.10580826225484	11.1599237589871	39	-0.0238231360194447	0.0238231360194447	0.908682473884589	1
40	249.4	460.04	1.0244	5.12963139827428	11.1361006229677	40	-0.00972372898752916	0.00972372898752916	0.918406202872118	1
41	249.5	449.91	1.0264	5.13935512726181	11.1263768939801	41	0.0262540682663293	0.0262540682663293	0.944660271138448	1
42	256.55	455.51	1.021	5.11310105899548	11.1526309622465	42	-0.0116684747850364	0.0116684747850364	0.956328745923484	1
43	274.75	462.02	1.0234	5.12476953378052	11.1409624874614	43	0.0447291533426348	0.0447291533426348	1.00105789926612	1
44	274.24	458.39	1.0142	5.08004038043788	11.1856916408041	44	-0.0330606785575984	0.0330606785575984	1.03411857782372	1
45	272.28	463.44	1.021	5.11310105899548	11.1526309622465	45	0	0	1.03411857782372	1
46	261.17	462.69	1.021	5.11310105899548	11.1526309622465	46	-0.0116684747850364	0.0116684747850364	1.04578705260875	1
47	262.33	470.24	1.0234	5.12476953378052	11.1409624874614	47	0.0116684747850364	0.0116684747850364	1.05745552739379	1
48	268.43	474.94	1.021	5.11310105899548	11.1526309622465	48	-0.0072927967406482	0.0072927967406482	1.06474832413444	1
49	274.67	475.45	1.0225	5.12039385573613	11.1453381655058	49	-0.00194474579750548	0.00194474579750548	1.06669306993194	1
50	277.78	480.51	1.0229	5.12233860153363	11.1433934197083	50	0.00923754253815368	0.00923754253815368	1.0759306124701	1
51	269.19	477.04	1.021	5.11310105899548	11.1526309622465	51	0.00729279674064465	0.00729279674064465	1.08322340921074	1
52	264.21	492.99	1.0195	5.10580826225484	11.1599237589871	52	-0.0286850005132102	0.0286850005132102	1.11190840972395	1
53	263.4	491.19	1.0254	5.13449326276805	11.1312387584739	53	0.00486186449376547	0.00486186449376547	1.11677027421772	1
54	263.39	492.79	1.0244	5.12963139827428	11.1361006229677	54	0.00729279674064642	0.00729279674064642	1.12406307095836	1
55	268.24	486.1	1.0229	5.12233860153363	11.1433934197083	55	0.0140994070319174	0.0140994070319174	1.13816247799028	1
56	276.08	487.02	1.02	5.10823919450172	11.1574928267402	56	0.00243093224688096	0.00243093224688096	1.14059341023716	1
57	273.43	490.62	1.0195	5.10580826225484	11.1599237589871	57	-0.0286850005132102	0.0286850005132102	1.16927841075037	1
58	260.28	489.22	1.0254	5.13449326276805	11.1312387584739	58	0.0189612715256828	0.0189612715256828	1.18823968227606	1
59	251.88	484.42	1.0215	5.11553199124236	11.1502000299996	59	0.00729279674064642	0.00729279674064642	1.1955324790167	1
60	255.39	481.79	1.02	5.10823919450172	11.1574928267402	60	0	0	1.1955324790167	1
61	250.68	487.83	1.02	5.10823919450172	11.1574928267402	61	-0.00243093224688096	0.00243093224688096	1.19796341126358	1
62	246.83	489.49	1.0205	5.1106701267486	11.1550618944933	62	-0.00972372898753093	0.00972372898753093	1.20768714025111	1
63	251.41	481.78	1.0225	5.12039385573613	11.1453381655058	63	0.0072927967406482	0.0072927967406482	1.21497993699176	1
64	259.72	481.23	1.021	5.11310105899548	11.1526309622465	64	-0.0213922037725656	0.0213922037725656	1.23637214076433	1
65	271.29	481.98	1.0254	5.13449326276805	11.1312387584739	65	0.0262540682663293	0.0262540682663293	1.26262620903066	1
66	264.24	475.2	1.02	5.10823919450172	11.1574928267402	66	-0.0140994070319174	0.0140994070319174	1.27672561606257	1
67	258.17	474.95	1.0229	5.12233860153363	11.1433934197083	67	0.00923754253815368	0.00923754253815368	1.28596315860073	1
68	262.37	480.32	1.021	5.11310105899548	11.1526309622465	68	-0.00486186449376547	0.00486186449376547	1.29082502309449	1
69	272.15	471.41	1.022	5.11796292348925	11.1477690977527	69	0.00243093224688273	0.00243093224688273	1.29325595534138	1
70	270.01	470.87	1.0215	5.11553199124236	11.1502000299996	70	0.00243093224688273	0.00243093224688273	1.29568688758826	1
71	267.3	472.52	1.021	5.11310105899548	11.1526309622465	71	0	0	1.29568688758826	1
72	264.91	490.18	1.021	5.11310105899548	11.1526309622465	72	0	0	1.29568688758826	1
73	243.12	488.28	1.021	5.11310105899548	11.1526309622465	73	0.0165303392787983	0.0165303392787983	1.31221722686706	1
74	230.09	494.07	1.0176	5.09657071971668	11.1691613015253	74	-0.0306297463107175	0.0306297463107175	1.34284697317777	1
75	231.51	483.11	1.0239	5.1272004660274	11.1385315552145	75	0.0140994070319191	0.0140994070319191	1.35694638020969	1
76	255.53	473.58	1.021	5.11310105899548	11.1526309622465	76	0	0	1.35694638020969	1
77	235.13	463.66	1.021	5.11310105899548	11.1526309622465	77	-0.0072927967406482	0.0072927967406482	1.36423917695034	1
78	236.95	455.61	1.0225	5.12039385573613	11.1453381655058	78	-0.0092375425381519	0.0092375425381519	1.37347671948849	1
79	232.19	475.64	1.0244	5.12963139827428	11.1361006229677	79	0.0262540682663293	0.0262540682663293	1.39973078775482	1
80	232.82	489.6	1.019	5.10337733000795	11.162354691234	80	-0.0145855934812946	0.0145855934812946	1.41431638123612	1
81	232.49	484.5	1.022	5.11796292348925	11.1477690977527	81	0.00972372898752916	0.00972372898752916	1.42404011022365	1
82	245.22	489.14	1.02	5.10823919450172	11.1574928267402	82	-0.00729279674064642	0.00729279674064642	1.43133290696429	1
83	239.48	486.27	1.0215	5.11553199124236	11.1502000299996	83	0.00486186449376547	0.00486186449376547	1.43619477145806	1
84	246.16	484.72	1.0205	5.1106701267486	11.1550618944933	84	0.00729279674064642	0.00729279674064642	1.44348756819871	1
85	247.42	483.97	1.019	5.10337733000795	11.162354691234	85	0.0213922037725638	0.0213922037725638	1.46487977197127	1
86	237.75	479.5	1.0146	5.08198512623539	11.1837468950065	86	-0.0427844075451294	0.0427844075451294	1.5076641795164	1
87	243.15	478.6	1.0234	5.12476953378052	11.1409624874614	87	0.0330606785576002	0.0330606785576002	1.540724858074	1
88	235.33	470.03	1.0166	5.09170885522292	11.174023166019	88	-0.0116684747850346	0.0116684747850346	1.55239333285903	1
89	253.57	471.37	1.019	5.10337733000795	11.162354691234	89	-0.00729279674064642	0.00729279674064642	1.55968612959968	1
90	261.38	476.22	1.0205	5.1106701267486	11.1550618944933	90	0.00486186449376191	0.00486186449376191	1.56454799409344	1
91	263.38	488.77	1.0195	5.10580826225484	11.1599237589871	91	-0.0189612715256811	0.0189612715256811	1.58350926561912	1
92	271.33	484.32	1.0234	5.12476953378052	11.1409624874614	92	0	0	1.58350926561912	1
93	260.98	448.56	1.0234	5.12476953378052	11.1409624874614	93	0.00243093224688273	0.00243093224688273	1.58594019786601	1
94	263.86	451.41	1.0229	5.12233860153363	11.1433934197083	94	-0.102099154369055	0.102099154369055	1.68803935223506	1
95	263.37	449.02	1.0439	5.22443775590269	11.0412942653392	95	-0.0904306795840188	0.0904306795840188	1.77847003181908	1
96	256.54	434.51	1.0625	5.31486843548671	10.9508635857552	96	0.0140994070319156	0.0140994070319156	1.79256943885099	1
97	267.61	438.77	1.0596	5.30076902845479	10.9649629927871	97	-0.149259239958571	0.149259239958571	1.94182867880957	1
98	266.77	421.53	1.0903	5.45002826841336	10.8157037528286	98	0.267888733606426	0.267888733606426	2.20971741241599	1
99	257.88	418.85	1.0352	5.18213953480694	11.083592486435	99	-0.170651443731137	0.170651443731137	2.38036885614713	1
100	255.46	423.42	1.0703	5.35279097853807	10.9129410427039	100	0.234828055048828	0.234828055048828	2.61519691119596	1
101	258.85	437.08	1.022	5.11796292348925	11.1477690977527	101	-0.213435851276264	0.213435851276264	2.82863276247222	1
102	255.78	434.93	1.0659	5.33139877476551	10.9343332464764	102	0.0996682221221725	0.0996682221221725	2.92830098459439	1
103	259.02	424.68	1.0454	5.23173055264334	11.0340014685986	103	-0.185237037212426	0.185237037212426	3.11353802180682	1
104	259.74	425.17	1.0835	5.41696758985576	10.8487644313862	104	-0.0923754253815279	0.0923754253815279	3.20591344718835	1
105	268.71	405.9	1.1025	5.50934301523729	10.7563890060046	105	0.0330606785576002	0.0330606785576002	3.23897412574595	1
106	267.33	412.12	1.0957	5.47628233667969	10.7894496845622	106	0.0213922037725638	0.0213922037725638	3.26036632951851	1
107	272.25	421.17	1.0913	5.45489013290713	10.8108418883348	107	0.0306297463107157	0.0306297463107157	3.29099607582923	1
108	272.65	408.37	1.085	5.42426038659641	10.8414716346455	108	0.0145855934812928	0.0145855934812928	3.30558166931052	1
109	271.04	407.74	1.082	5.40967479311512	10.8560572281268	109	-0.287336191581481	0.287336191581481	3.592917860892	1
110	266.61	407.78	1.1411	5.6970109846966	10.5687210365453	110	-0.316021192094695	0.316021192094695	3.9089390529867	1
111	261.42	413.28	1.2061	6.0130321767913	10.2526998444506	111	0.512926704092157	0.512926704092157	4.42186575707885	1
112	267.62	414.22	1.1006	5.50010547269914	10.7656265485428	112	-0.336927209417881	0.336927209417881	4.75879296649673	1
113	274.9	387.76	1.1699	5.83703268211702	10.4286993391249	113	0.140021697420419	0.140021697420419	4.89881466391715	1
114	278.48	391.03	1.1411	5.6970109846966	10.5687210365453	114	-0.27566771679645	0.27566771679645	5.1744823807136	1
115	270.68	376.98	1.1978	5.97267870149305	10.2930533197489	115	0.097723476324667	0.097723476324667	5.27220585703827	1
116	267.4	374.45	1.1777	5.87495522516838	10.3907767960736	116	-0.240176105991969	0.240176105991969	5.51238196303024	1
117	270.53	369.84	1.2271	6.11513133116035	10.1506006900816	117	0.152176358654831	0.152176358654831	5.66455832168507	1
118	258.94	345.64	1.1958	5.96295497250552	10.3027770487364	118	-0.296573734119637	0.296573734119637	5.96113205580471	1
119	271.61	336.46	1.2568	6.25952870662516	10.0062033146168	119	0.108905764660326	0.108905764660326	6.07003782046503	1
120	274.8	324.07	1.2344	6.15062294196483	10.1151090792771	120	-0.108905764660326	0.108905764660326	6.17894358512536	1
121	268.17	330.88	1.2568	6.25952870662516	10.0062033146168	121	0.303866530860283	0.303866530860283	6.48281011598564	1
122	259.27	347.38	1.1943	5.95566217576487	10.3100698454771	122	-0.161413901192983	0.161413901192983	6.64422401717863	1
123	250.56	358.76	1.2275	6.11707607695786	10.1486559442841	123	0.0782760183496087	0.0782760183496087	6.72250003552823	1
124	252.14	364.58	1.2114	6.03880005860825	10.2269319626337	124	0.166275765686748	0.166275765686748	6.88877580121498	1
125	251.86	367.97	1.1772	5.8725242929215	10.3932077283204	125	-0.221214834466286	0.221214834466286	7.10999063568127	1
126	257.55	361.17	1.2227	6.09373912738779	10.1719928938542	126	0.0807069505964915	0.0807069505964915	7.19069758627776	1
127	251.9	366.98	1.2061	6.0130321767913	10.2526998444506	127	0.201767376491226	0.201767376491226	7.39246496276899	1
128	253.79	376.71	1.1646	5.81126480030007	10.4544672209419	128	0.0072927967406482	0.0072927967406482	7.39975775950963	1
129	259.71	379.72	1.1631	5.80397200355942	10.4617600176825	129	-0.111336696907207	0.111336696907207	7.51109445641684	1
130	262.21	377.33	1.186	5.91530870046663	10.3504233207753	130	0.0923754253815261	0.0923754253815261	7.60346988179837	1
131	261.93	389.82	1.167	5.8229332750851	10.4427987461568	131	-0.1755133082249	0.1755133082249	7.77898319002327	1
132	264.34	383.42	1.2031	5.99844658331	10.2672854379319	132	-0.410827549723102	0.410827549723102	8.18981073974637	1
133	279.37	360.71	1.2876	6.40927413303311	9.85645788820883	133	0.476948906838299	0.476948906838299	8.66675964658467	1
134	273.25	359	1.1895	5.9323252261948	10.3334067950471	134	-0.446319160527583	0.446319160527583	9.11307880711225	1
135	265.34	355.64	1.2813	6.37864438672239	9.88708763451955	135	0.0739003403052205	0.0739003403052205	9.18697914741747	1
136	263.77	351.41	1.2661	6.30474404641717	9.96098797482477	136	0.379711616963009	0.379711616963009	9.56669076438048	1
137	255.91	353.56	1.188	5.92503242945416	10.3406995917878	137	-0.522164246630311	0.522164246630311	10.0888550110108	1
138	252.4	343.35	1.2954	6.44719667608447	9.81853534515747	138	0.225590512510674	0.225590512510674	10.3144455235215	1
139	264.83	341.37	1.249	6.22160616357379	10.0441258576681	139	-0.301435598613399	0.301435598613399	10.6158811221349	1
140	273.74	340.84	1.311	6.5230417621872	9.74269025905474	140	0.301435598613399	0.301435598613399	10.9173167207483	1
141	264.36	348.12	1.249	6.22160616357379	10.0441258576681	141	0.234828055048828	0.234828055048828	11.1521447757971	1
142	259.92	352.02	1.2007	5.98677810852497	10.278953912717	142	-0.249413648530121	0.249413648530121	11.4015584243272	1
143	254.07	338.97	1.252	6.23619175705509	10.0295402641868	143	0.180861359168041	0.180861359168041	11.5824197834953	1
144	241.14	348.39	1.2148	6.05533039788705	10.2104016233549	144	0.0403534752982466	0.0403534752982466	11.6227732587935	1
145	236.58	353.14	1.2065	6.0149769225888	10.2507550986531	145	-0.175999494674276	0.175999494674276	11.7987727534678	1
146	254.88	334.79	1.2427	6.19097641726308	10.0747556039789	146	-0.158982968946102	0.158982968946102	11.9577557224139	1
147	245.6	329.21	1.2754	6.34995938620918	9.91577263503276	147	-0.0782760183496087	0.0782760183496087	12.0360317407635	1
148	248.02	337.31	1.2915	6.42823540455879	9.83749661668315	148	-0.228021444757555	0.228021444757555	12.264053185521	1
149	252.42	350.36	1.3384	6.65625684931634	9.6094751719256	149	0.462849499806381	0.462849499806381	12.7269026853274	1
150	249.11	360.68	1.2432	6.19340734950996	10.072324671732	150	0.218783902219405	0.218783902219405	12.9456865875468	1
151	237.88	363.63	1.1982	5.97462344729056	10.2911085739514	151	-0.0311159327600929	0.0311159327600929	12.9768025203069	1
152	239.59	378.85	1.2046	6.00573938005065	10.2599926411913	152	0.0189612715256811	0.0189612715256811	12.9957637918326	1
153	235.94	369.57	1.2007	5.98677810852497	10.278953912717	153	0.21392203772564	0.21392203772564	13.2096858295582	1
154	239.55	385.3	1.1567	5.77285607079933	10.4928759504426	154	-0.0641766113176914	0.0641766113176914	13.2738624408759	1
155	257.98	376.1	1.1699	5.83703268211702	10.4286993391249	155	-0.268374920055802	0.268374920055802	13.5422373609317	1
156	258.36	374.28	1.2251	6.10540760217282	10.1603244190691	156	0.206629240984991	0.206629240984991	13.7488666019167	1
157	268.01	384.16	1.1826	5.89877836118783	10.3669536600541	157	0.234828055048826	0.234828055048826	13.9836946569656	1
158	266.58	401.34	1.1343	5.663950306139	10.6017817151029	158	0.154607290901712	0.154607290901712	14.1383019478673	1
159	271.97	399.34	1.1025	5.50934301523729	10.7563890060046	159	-0.368043142177974	0.368043142177974	14.5063450900452	1
160	265.89	383.79	1.1782	5.87738615741527	10.3883458638267	160	-0.075845086102726	0.075845086102726	14.582190176148	1
161	271.62	378.85	1.1938	5.95323124351799	10.3125007777239	161	0.24406559758698	0.24406559758698	14.8262557737349	1
162	278.9	353	1.1436	5.70916564593101	10.5565663753109	162	-0.0782760183496087	0.0782760183496087	14.9045317920846	1
163	272	347.33	1.1597	5.78744166428062	10.4782903569613	163	-0.0899444931346451	0.0899444931346451	14.9944762852192	1
164	276.79	356.81	1.1782	5.87738615741527	10.3883458638267	164	-0.579534247656731	0.579534247656731	15.5740105328759	1
165	259.35	326.99	1.2974	6.456920405072	9.80881161616994	165	0.325258734632847	0.325258734632847	15.8992692675088	1
166	263.33	335.36	1.2305	6.13166167043915	10.1340703508028	166	-0.11376762915409	0.11376762915409	16.0130368966629	1
167	261.08	339.8	1.2539	6.24542929959324	10.0203027216487	167	-0.00972372898752916	0.00972372898752916	16.0227606256504	1
168	267.16	330.45	1.2559	6.25515302858077	10.0105789926612	168	-0.163844833439866	0.163844833439866	16.1866054590903	1
169	263.02	329.71	1.2896	6.41899786202063	9.8467341592213	169	-0.0544528823301604	0.0544528823301604	16.2410583414204	1
170	274.24	341.7	1.3008	6.4734507443508	9.79228127689114	170	0.607733061720566	0.607733061720566	16.848791403141	1
171	275.94	345.57	1.1758	5.86571768263023	10.4000143386117	171	-0.619401536505602	0.619401536505602	17.4681929396466	1
172	278.09	361.66	1.3032	6.48511921913583	9.78061280210611	172	0.196905511997464	0.196905511997464	17.6650984516441	1
173	278.57	341.06	1.2627	6.28821370713837	9.97751831410357	173	0.047646272038893	0.047646272038893	17.7127447236829	1
174	278.39	334.12	1.2529	6.24056743509948	10.0251645861425	174	-0.175999494674276	0.175999494674276	17.8887442183572	1
175	279.97	332.68	1.2891	6.41656692977375	9.84916509146819	175	0.15460729090171	0.15460729090171	18.0433515092589	1
176	279.55	333.59	1.2573	6.26195963887204	10.0037723823699	176	-0.0641766113176914	0.0641766113176914	18.1075281205766	1
177	272.44	339.33	1.2705	6.32613625018973	9.93959577105221	177	0.0593147468239277	0.0593147468239277	18.1668428674006	1
178	279.31	340.56	1.2583	6.2668215033658	9.99891051787613	178	0.0641766113176914	0.0641766113176914	18.2310194787182	1
179	279.13	333.96	1.2451	6.20264489204811	10.0630871291938	179	-0.48667263582583	0.48667263582583	18.7176921145441	1
180	258.97	319.73	1.3452	6.68931752787394	9.576414493368	180	0.0403534752982466	0.0403534752982466	18.7580455898423	1
181	254.39	316.22	1.3369	6.6489640525757	9.61676796866624	181	0.0948063576284071	0.0948063576284071	18.8528519474707	1
182	270.31	315.06	1.3174	6.55415769494729	9.71157432629465	182	-0.322827802385964	0.322827802385964	19.1756797498567	1
183	277.35	319.49	1.3838	6.87698549733325	9.38874652390868	183	0.486672635825828	0.486672635825828	19.6623523856825	1
184	273.3	317.78	1.2837	6.39031286150742	9.87541915973451	184	-0.0758450861027242	0.0758450861027242	19.7381974717852	1
185	274.46	317.69	1.2993	6.46615794761015	9.79957407363179	185	-0.27566771679645	0.27566771679645	20.0138651885817	1
186	265.53	317.54	1.356	6.7418256644066	9.52390635683534	186	0.1259222903885	0.1259222903885	20.1397874789702	1
187	267.98	319.76	1.3301	6.6159033740181	9.64982864722384	187	0.339358141664766	0.339358141664766	20.479145620635	1
188	249.59	327.34	1.2603	6.27654523235333	9.9891867888886	188	-0.246496529833861	0.246496529833861	20.7256421504688	1
189	245.82	319.9	1.311	6.5230417621872	9.74269025905474	189	0.106474832413443	0.106474832413443	20.8321169828823	1
190	233.75	316.74	1.2891	6.41656692977375	9.84916509146819	190	-0.023336949570071	0.023336949570071	20.8554539324523	1
191	240.21	321.08	1.2939	6.43990387934382	9.82582814189812	191	0.0661213571151986	0.0661213571151986	20.9215752895675	1
192	239.65	319.24	1.2803	6.37378252222862	9.89194949901331	192	-0.28928093737899	0.28928093737899	21.2108562269465	1
193	232.6	320.15	1.3398	6.66306345960761	9.60266856163432	193	0.465280432053266	0.465280432053266	21.6761366589998	1
194	247.41	343.82	1.2441	6.19778302755435	10.0679489936876	194	-0.204198308738111	0.204198308738111	21.8803349677379	1
195	246.55	339.8	1.2861	6.40198133629246	9.86375068494948	195	0.11376762915409	0.11376762915409	21.994102596892	1
196	249.24	338.58	1.2627	6.28821370713837	9.97751831410357	196	0.292198056075248	0.292198056075248	22.2863006529672	1
197	257.38	348.24	1.2026	5.99601565106312	10.2697163701788	197	-0.182806104965547	0.182806104965547	22.4691067579328	1
198	256.89	371.38	1.2402	6.17882175602867	10.0869102652133	198	0.325258734632847	0.325258734632847	22.7943654925656	1
199	257.97	381.03	1.1733	5.85356302139582	10.4121689998461	199	0.123491358141619	0.123491358141619	22.9178568507073	1
200	260.12	395.04	1.1479	5.7300716632542	10.5356603579877	200	-0.0384087295007394	0.0384087295007394	22.956265580208	1
201	260.83	405.94	1.1558	5.76848039275494	10.497251628487	201	0.306297463107166	0.306297463107166	23.2625630433152	1
202	232.38	413.36	1.0928	5.46218292964778	10.8035490915942	202	-0.32768966687973	0.32768966687973	23.5902527101949	1
203	233.77	403.88	1.1602	5.7898725965275	10.4758594247144	203	0.190098901706193	0.190098901706193	23.7803516119011	1
204	233.38	401.94	1.1211	5.59977369482131	10.6659583264206	204	0.0116684747850346	0.0116684747850346	23.7920200866861	1
205	235.76	405.93	1.1187	5.58810522003628	10.6776268012057	205	0.163844833439864	0.163844833439864	23.955864920126	1
206	237.06	410.09	1.085	5.42426038659641	10.8414716346455	206	-0.348595684202916	0.348595684202916	24.3044606043289	1
207	233.75	409.36	1.1567	5.77285607079933	10.4928759504426	207	0.251358394327626	0.251358394327626	24.5558189986565	1
208	240.31	419.38	1.105	5.5214976764717	10.7442343447702	208	0.177944240471781	0.177944240471781	24.7337632391283	1
209	242.07	422.98	1.0684	5.34355343599992	10.922178585242	209	-0.355888480943564	0.355888480943564	25.0896517200719	1
210	248.3	406.54	1.1416	5.69944191694348	10.5662901042985	210	-0.106961018862819	0.106961018862819	25.1966127389347	1
211	249.2	409.08	1.1636	5.8064029358063	10.4593290854356	211	0.484241703578947	0.484241703578947	25.6808544425136	1
212	253.45	422.4	1.064	5.32216123222736	10.9435707890146	212	0.0238231360194465	0.0238231360194465	25.7046775785331	1
213	243	415.73	1.0591	5.29833809620791	10.967393925034	213	-0.154121104452337	0.154121104452337	25.8587986829854	1
214	250.84	414.81	1.0908	5.45245920066025	10.8132728205817	214	-0.192529833953074	0.192529833953074	26.0513285169385	1
215	259.26	392.36	1.1304	5.64498903461332	10.6207429866286	215	0.114253815603465	0.114253815603465	26.165582332542	1
216	267.87	393.35	1.1069	5.53073521900985	10.7349968022321	216	-0.158982968946098	0.158982968946098	26.3245653014881	1
217	261.93	403.73	1.1396	5.68971818795595	10.576013833286	217	-0.0262540682663293	0.0262540682663293	26.3508193697544	1
218	258.9	396.42	1.145	5.71597225622228	10.5497597650197	218	-0.3179659378922	0.3179659378922	26.6687853076466	1
219	248.19	382.38	1.2104	6.03393819411448	10.2317938271275	219	0.481810771332064	0.481810771332064	27.1505960789786	1
220	250.76	393.43	1.1113	5.55212742278242	10.7136045984595	220	-0.154607290901712	0.154607290901712	27.3052033698804	1
221	260.24	402.02	1.1431	5.70673471368413	10.5589973075578	221	0.216352969972522	0.216352969972522	27.5215563398529	1
222	274.25	410.25	1.0986	5.49038174371161	10.7753502775303	222	0.0189612715256811	0.0189612715256811	27.5405176113786	1
223	263.99	422.63	1.0947	5.47142047218593	10.794311549056	223	-0.0549390687795395	0.0549390687795395	27.5954566801581	1
224	261.86	426.01	1.106	5.52635954096547	10.7393724802765	224	0.35637466739294	0.35637466739294	27.951831347551	1
225	272.35	429.35	1.0327	5.16998487357253	11.0957471476694	225	-0.244551784036354	0.244551784036354	28.1963831315874	1
226	277.14	425.63	1.083	5.41453665760888	10.8511953636331	226	0.3014355986134	0.3014355986134	28.4978187302008	1
227	277.51	447.54	1.021	5.11310105899548	11.1526309622465	227	0	0	28.4978187302008	1
228	274.69	442.42	1.021	5.11310105899548	11.1526309622465	228	-0.0544528823301622	0.0544528823301622	28.552271612531	1
229	271.95	440.12	1.0322	5.16755394132564	11.0981780799163	229	0.0427844075451258	0.0427844075451258	28.5950560200761	1
230	266.96	444.28	1.0234	5.12476953378052	11.1409624874614	230	-0.235314241498203	0.235314241498203	28.8303702615743	1
231	277.78	426.21	1.0718	5.36008377527872	10.9056482459632	231	0.0262540682663293	0.0262540682663293	28.8566243298406	1
232	272.38	427.16	1.0664	5.33382970701239	10.9319023142295	232	0.182806104965547	0.182806104965547	29.0394304348062	1
233	279.2	439.43	1.0288	5.15102360204684	11.1147084191951	233	0.0495910178363985	0.0495910178363985	29.0890214526426	1
234	275.01	430.85	1.0186	5.10143258421045	11.1642994370315	234	-0.372418820222364	0.372418820222364	29.4614402728649	1
235	274.89	420.68	1.0952	5.47385140443281	10.7918806168091	235	0.320396870139083	0.320396870139083	29.781837143004	1
236	279.25	433.05	1.0293	5.15345453429373	11.1122774869482	236	-0.199336444244347	0.199336444244347	29.9811735872484	1
237	273.45	434.1	1.0703	5.35279097853807	10.9129410427039	237	0.234828055048828	0.234828055048828	30.2160016422972	1
238	254.81	442.15	1.022	5.11796292348925	11.1477690977527	238	0.0403534752982448	0.0403534752982448	30.2563551175954	1
239	253.92	442.84	1.0137	5.077609448191	11.1881225730509	239	-0.0213922037725638	0.0213922037725638	30.277747321368	1
240	253.73	443.09	1.0181	5.09900165196356	11.1667303692784	240	-0.248927462080744	0.248927462080744	30.5266747834487	1
241	243.32	446.45	1.0693	5.34792911404431	10.9178029071976	241	0.234828055048828	0.234828055048828	30.7615028384976	1
242	240.56	449.77	1.021	5.11310105899548	11.1526309622465	242	0.0213922037725638	0.0213922037725638	30.7828950422701	1
243	232.05	452.79	1.0166	5.09170885522292	11.174023166019	243	-0.00486186449376547	0.00486186449376547	30.7877569067639	1
244	238.48	463.14	1.0176	5.09657071971668	11.1691613015253	244	-0.025767881816952	0.025767881816952	30.8135247885808	1
245	238.11	462.32	1.0229	5.12233860153363	11.1433934197083	245	-0.268374920055802	0.268374920055802	31.0818997086366	1
246	234.03	434.66	1.0781	5.39071352158944	10.8750184996525	246	0.0165303392787983	0.0165303392787983	31.0984300479154	1
247	239.95	423.98	1.0747	5.37418318231064	10.8915488389313	247	-0.0140994070319156	0.0140994070319156	31.1125294549474	1
248	248.86	427.74	1.0776	5.38828258934255	10.8774494318994	248	0.0923754253815261	0.0923754253815261	31.2049048803289	1
249	249	419.6	1.0586	5.29590716396103	10.9698248572809	249	0.0116684747850346	0.0116684747850346	31.2165733551139	1
250	232.15	419.77	1.0562	5.28423868917599	10.9814933320659	250	-0.141966443217925	0.141966443217925	31.3585397983318	1
251	231.31	424.95	1.0854	5.42620513239392	10.839526888848	251	0.251358394327626	0.251358394327626	31.6098981926595	1
252	230.2	431.04	1.0337	5.17484673806629	11.0908852831756	252	-0.177944240471783	0.177944240471783	31.7878424331313	1
253	242.92	445.09	1.0703	5.35279097853807	10.9129410427039	253	0.0495910178363985	0.0495910178363985	31.8374334509677	1
254	234.53	430.04	1.0601	5.30319996070167	10.9625320605403	254	-0.113767629154088	0.113767629154088	31.9512010801217	1
255	233.47	418.3	1.0835	5.41696758985576	10.8487644313862	255	-0.209060173231876	0.209060173231876	32.1602612533536	1
256	230.58	415.79	1.1265	5.62602776308764	10.6397042581543	256	-0.0189612715256811	0.0189612715256811	32.1792225248793	1
257	232.24	415.75	1.1304	5.64498903461332	10.6207429866286	257	-0.0709832216089623	0.0709832216089623	32.2502057464883	1
258	248.89	410.14	1.145	5.71597225622228	10.5497597650197	258	0.253789326574509	0.253789326574509	32.5039950730628	1
259	254.36	405.46	1.0928	5.46218292964778	10.8035490915942	259	-0.20176737649123	0.20176737649123	32.705762449554	1
260	244.81	405.47	1.1343	5.663950306139	10.6017817151029	260	0.0452153397920121	0.0452153397920121	32.750977789346	1
261	241.78	406.11	1.125	5.61873496634699	10.6469970548949	261	-0.0116684747850364	0.0116684747850364	32.762646264131	1
262	247.69	410.91	1.1274	5.63040344113203	10.6353285801099	262	-0.0335468650069757	0.0335468650069757	32.796193129138	1
263	246.85	413.35	1.1343	5.663950306139	10.6017817151029	263	0.218297715770028	0.218297715770028	33.0144908449081	1
264	244.48	419.32	1.0894	5.44565259036897	10.820079430873	264	-0.213435851276262	0.213435851276262	33.2279266961843	1
265	246.8	409.91	1.1333	5.65908844164524	10.6066435795967	265	0.00243093224688096	0.00243093224688096	33.2303576284312	1
266	247.12	409.07	1.1328	5.65665750939836	10.6090745118436	266	0.330120599126612	0.330120599126612	33.5604782275578	1
267	253.17	416.3	1.0649	5.32653691027174	10.9391951109702	267	0.0471600855895176	0.0471600855895176	33.6076383131473	1
268	249.8	420.08	1.0552	5.27937682468223	10.9863551965597	268	-0.135159832926654	0.135159832926654	33.742798146074	1
269	238.32	407.18	1.083	5.41453665760888	10.8511953636331	269	0.215866783523143	0.215866783523143	33.9586649295971	1
270	233.13	422.08	1.0386	5.19866987408574	11.0670621471562	270	0.104530086615938	0.104530086615938	34.0631950162131	1
271	248.33	429.06	1.0171	5.0941397874698	11.1715922337721	271	-0.194474579750581	0.194474579750581	34.2576695959636	1
272	251.05	437.41	1.0571	5.28861436722038	10.9771176540216	272	0.0782760183496105	0.0782760183496105	34.3359456143133	1
273	261.14	438.12	1.041	5.21033834887077	11.0553936723712	273	0.102099154369053	0.102099154369053	34.4380447686823	1
274	255.29	438.41	1.02	5.10823919450172	11.1574928267402	274	-0.0121546612344119	0.0121546612344119	34.4501994299167	1
275	255.31	441.79	1.0225	5.12039385573613	11.1453381655058	275	-0.00194474579750548	0.00194474579750548	34.4521441757142	1
276	251.88	454.24	1.0229	5.12233860153363	11.1433934197083	276	0.00437567804438821	0.00437567804438821	34.4565198537586	1
277	259.36	461.65	1.022	5.11796292348925	11.1477690977527	277	0.00972372898752916	0.00972372898752916	34.4662435827461	1
278	249.68	461.17	1.02	5.10823919450172	11.1574928267402	278	-0.0121546612344119	0.0121546612344119	34.4783982439805	1
279	242.26	475.22	1.0225	5.12039385573613	11.1453381655058	279	0	0	34.4783982439805	1
280	241.22	469.01	1.0225	5.12039385573613	11.1453381655058	280	0.0072927967406482	0.0072927967406482	34.4856910407212	1
281	242.8	464.85	1.021	5.11310105899548	11.1526309622465	281	-0.00923754253815368	0.00923754253815368	34.4949285832594	1
282	231.95	456.23	1.0229	5.12233860153363	11.1433934197083	282	0.0281988140638347	0.0281988140638347	34.5231273973232	1
283	239.63	454.55	1.0171	5.0941397874698	11.1715922337721	283	-0.0213922037725638	0.0213922037725638	34.5445196010958	1
284	256.69	451.56	1.0215	5.11553199124236	11.1502000299996	284	0.00972372898752738	0.00972372898752738	34.5542433300833	1
285	254.99	451.53	1.0195	5.10580826225484	11.1599237589871	285	0.00680661029127094	0.00680661029127094	34.5610499403746	1
286	240.55	433.53	1.0181	5.09900165196356	11.1667303692784	286	-0.391380091748044	0.391380091748044	34.9524300321226	1
287	238.21	424.48	1.0986	5.49038174371161	10.7753502775303	287	0.0685522893620796	0.0685522893620796	35.0209823214847	1
288	249.09	428.08	1.0845	5.42182945434953	10.8439025668924	288	-0.401103820735573	0.401103820735573	35.4220861422203	1
289	254.71	411.93	1.167	5.8229332750851	10.4427987461568	289	0.341789073911645	0.341789073911645	35.7638752161319	1
290	243.22	409.82	1.0967	5.48114420117346	10.7845878200685	290	-0.0427844075451276	0.0427844075451276	35.806659623677	1
291	243.49	408.01	1.1055	5.52392860871858	10.7418034125234	291	-0.182806104965547	0.182806104965547	35.9894657286426	1
292	240.21	411.92	1.1431	5.70673471368413	10.5589973075578	292	0.154607290901712	0.154607290901712	36.1440730195443	1
293	233.13	401.27	1.1113	5.55212742278242	10.7136045984595	293	-0.199336444244345	0.199336444244345	36.3434094637886	1
294	239.03	392.99	1.1523	5.75146386702677	10.5142681542152	294	0.125436103939125	0.125436103939125	36.4688455677277	1
295	237.38	401.26	1.1265	5.62602776308764	10.6397042581543	295	0.185237037212429	0.185237037212429	36.6540826049402	1
296	252.76	395.96	1.0884	5.44079072587521	10.8249412953667	296	-0.127867036186007	0.127867036186007	36.7819496411262	1
297	241.2	394.48	1.1147	5.56865776206122	10.6970742591807	297	0.104043900166561	0.104043900166561	36.8859935412927	1
298	244.77	396.68	1.0933	5.46461386189466	10.8011181593473	298	-0.165789579237371	0.165789579237371	37.0517831205301	1
299	243.05	405.02	1.1274	5.63040344113203	10.6353285801099	299	0.206143054535616	0.206143054535616	37.2579261750657	1
300	252.46	415.5	1.085	5.42426038659641	10.8414716346455	300	0.251844580777004	0.251844580777004	37.5097707558427	1
301	245.92	426.64	1.0332	5.17241580581941	11.0933162154225	301	-0.0427844075451276	0.0427844075451276	37.5525551633879	1
302	249.87	432.43	1.042	5.21520021336454	11.0505318078774	302	0.0690384758114551	0.0690384758114551	37.6215936391993	1
303	248.14	436.88	1.0278	5.14616173755308	11.1195702836889	303	0.0281988140638347	0.0281988140638347	37.6497924532632	1
304	253.58	444.7	1.022	5.11796292348925	11.1477690977527	304	0	0	37.6497924532632	1
305	254.6	452.73	1.022	5.11796292348925	11.1477690977527	305	0.0311159327600929	0.0311159327600929	37.6809083860232	1
306	259.9	450.28	1.0156	5.08684699072915	11.1788850305128	306	-0.0262540682663275	0.0262540682663275	37.7071624542896	1
307	257.2	454.83	1.021	5.11310105899548	11.1526309622465	307	-0.00486186449376547	0.00486186449376547	37.7120243187833	1
308	266.16	453.62	1.022	5.11796292348925	11.1477690977527	308	-0.00243093224688273	0.00243093224688273	37.7144552510302	1
309	266.01	453.01	1.0225	5.12039385573613	11.1453381655058	309	-0.158982968946098	0.158982968946098	37.8734382199763	1
310	253.75	447.63	1.0552	5.27937682468223	10.9863551965597	310	0.0335468650069739	0.0335468650069739	37.9069850849833	1
311	240.02	441.92	1.0483	5.24582995967525	11.0199020615667	311	0.125436103939125	0.125436103939125	38.0324211889224	1
312	240.87	456.23	1.0225	5.12039385573613	11.1453381655058	312	-0.102099154369055	0.102099154369055	38.1345203432915	1
313	246.88	449.71	1.0435	5.22249301010518	11.0432390111368	313	0.109391951109703	0.109391951109703	38.2439122944012	1
314	241.76	464.97	1.021	5.11310105899548	11.1526309622465	314	0.00486186449376369	0.00486186449376369	38.2487741588949	1
315	234.44	467.28	1.02	5.10823919450172	11.1574928267402	315	-0.00486186449376369	0.00486186449376369	38.2536360233887	1
316	230.43	471.55	1.021	5.11310105899548	11.1526309622465	316	-0.0072927967406482	0.0072927967406482	38.2609288201294	1
317	233.86	478.86	1.0225	5.12039385573613	11.1453381655058	317	0.0238231360194465	0.0238231360194465	38.2847519561488	1
318	231.26	457.39	1.0176	5.09657071971668	11.1691613015253	318	-0.0281988140638347	0.0281988140638347	38.3129507702126	1
319	238.92	459.86	1.0234	5.12476953378052	11.1409624874614	319	0.0213922037725656	0.0213922037725656	38.3343429739852	1
320	239.28	463.62	1.019	5.10337733000795	11.162354691234	320	-0.0121546612344119	0.0121546612344119	38.3464976352196	1
321	246.49	464.58	1.0215	5.11553199124236	11.1502000299996	321	0.00243093224688273	0.00243093224688273	38.3489285674665	1
322	232.01	455.58	1.021	5.11310105899548	11.1526309622465	322	-0.00923754253815368	0.00923754253815368	38.3581661100046	1
323	241.85	451.53	1.0229	5.12233860153363	11.1433934197083	323	0.0189612715256828	0.0189612715256828	38.3771273815303	1
324	240.99	450.35	1.019	5.10337733000795	11.162354691234	324	-0.0145855934812946	0.0145855934812946	38.3917129750116	1
325	260.58	464.61	1.022	5.11796292348925	11.1477690977527	325	-0.00437567804438821	0.00437567804438821	38.396088653056	1
326	259.07	457.82	1.0229	5.12233860153363	11.1433934197083	326	0.0140994070319174	0.0140994070319174	38.4101880600879	1
327	262.7	466.75	1.02	5.10823919450172	11.1574928267402	327	-0.0140994070319174	0.0140994070319174	38.4242874671199	1
328	256.34	473.79	1.0229	5.12233860153363	11.1433934197083	328	-0.00243093224688273	0.00243093224688273	38.4267183993667	1
329	264.36	468.81	1.0234	5.12476953378052	11.1409624874614	329	0.0116684747850364	0.0116684747850364	38.4383868741518	1
330	269.73	460.69	1.021	5.11310105899548	11.1526309622465	330	0	0	38.4383868741518	1
331	273.05	461.16	1.021	5.11310105899548	11.1526309622465	331	-0.0140994070319191	0.0140994070319191	38.4524862811837	1
332	277.44	459.8	1.0239	5.1272004660274	11.1385315552145	332	0.0238231360194483	0.0238231360194483	38.4763094172031	1
333	272.76	458.16	1.019	5.10337733000795	11.162354691234	333	-0.00486186449376547	0.00486186449376547	38.4811712816969	1
334	259.03	455.89	1.02	5.10823919450172	11.1574928267402	334	0.00243093224688096	0.00243093224688096	38.4836022139438	1
335	250.55	440.23	1.0195	5.10580826225484	11.1599237589871	335	-0.00243093224688096	0.00243093224688096	38.4860331461907	1
336	271.14	441.33	1.02	5.10823919450172	11.1574928267402	336	-0.114253815603467	0.114253815603467	38.6002869617941	1
337	277.9	410.35	1.0435	5.22249301010518	11.0432390111368	337	-0.735600097906573	0.735600097906573	39.3358870597007	1
338	279.94	385.48	1.1948	5.95809310801176	10.3076389132302	338	-0.0904306795840188	0.0904306795840188	39.4263177392847	1
339	269.8	367.24	1.2134	6.04852378759578	10.2172082336462	339	-0.248927462080744	0.248927462080744	39.6752452013655	1
340	264.49	352.92	1.2646	6.29745124967652	9.96828077156542	340	0.130297968432888	0.130297968432888	39.8055431697984	1
341	260.52	355.63	1.2378	6.16715328124363	10.0985787399983	341	0.0972372898752916	0.0972372898752916	39.9027804596737	1
342	265.88	357.35	1.2178	6.06991599136834	10.1958160298736	342	-0.0116684747850364	0.0116684747850364	39.9144489344587	1
343	269.41	362.97	1.2202	6.08158446615338	10.1841475550886	343	0.334496277171001	0.334496277171001	40.2489452116297	1
344	272.74	365.54	1.1514	5.74708818898238	10.5186438322596	344	0.0500772042857758	0.0500772042857758	40.2990224159155	1
345	274.16	367.21	1.1411	5.6970109846966	10.5687210365453	345	-0.448750092774468	0.448750092774468	40.7477725086899	1
346	269.1	338.37	1.2334	6.14576107747107	10.1199709437709	346	0.047646272038893	0.047646272038893	40.7954187807288	1
347	260.88	374.97	1.2236	6.09811480543218	10.1676172158098	347	0.125436103939125	0.125436103939125	40.9208548846679	1
348	258.47	371.73	1.1978	5.97267870149305	10.2930533197489	348	-0.232397122801945	0.232397122801945	41.1532520074699	1
349	233.77	370.76	1.2456	6.205075824295	10.0606561969469	349	-0.0403534752982448	0.0403534752982448	41.1936054827681	1
350	234.98	370.96	1.2539	6.24542929959324	10.0203027216487	350	0.422496024508138	0.422496024508138	41.6161015072763	1
351	246.33	364.57	1.167	5.8229332750851	10.4427987461568	351	-0.158982968946102	0.158982968946102	41.7750844762224	1
352	242.74	356.35	1.1997	5.9819162440312	10.2838157772107	352	-0.1424526296673	0.1424526296673	41.9175371058897	1
353	238.44	361.06	1.229	6.1243688736985	10.1413631475434	353	-0.0807069505964915	0.0807069505964915	41.9982440564862	1
354	231.24	365.92	1.2456	6.205075824295	10.0606561969469	354	0.472573228793912	0.472573228793912	42.4708172852801	1
355	246.08	367.43	1.1484	5.73250259550108	10.5332294257409	355	-0.394297210444302	0.394297210444302	42.8651144957244	1
356	257.34	367.79	1.2295	6.12679980594539	10.1389322152966	356	0.303866530860283	0.303866530860283	43.1689810265847	1
357	251.75	376.69	1.167	5.8229332750851	10.4427987461568	357	-0.116198561400974	0.116198561400974	43.2851795879856	1
358	249.83	373.56	1.1909	5.93913183648608	10.3266001847559	358	0.0641766113176931	0.0641766113176931	43.3493561993033	1
359	245.55	380.43	1.1777	5.87495522516838	10.3907767960736	359	-0.116684747850348	0.116684747850348	43.4660409471537	1
360	231.75	389.96	1.2017	5.99163997301873	10.2740920482232	360	0.265943987808919	0.265943987808919	43.7319849349626	1
361	230.27	380.7	1.147	5.72569598520981	10.5400360360321	361	-0.265943987808919	0.265943987808919	43.9979289227715	1
362	232.25	362.24	1.2017	5.99163997301873	10.2740920482232	362	-0.0758450861027278	0.0758450861027278	44.0737740088742	1
363	249.33	353.88	1.2173	6.06748505912146	10.1982469621205	363	0.0666075435645741	0.0666075435645741	44.1403815524388	1
364	252.74	358.87	1.2036	6.00087751555689	10.2648545056851	364	-0.23968991954259	0.23968991954259	44.3800714719814	1
365	252.61	352.33	1.2529	6.24056743509948	10.0251645861425	365	0.144883561914181	0.144883561914181	44.5249550338956	1
366	235.54	355.34	1.2231	6.09568387318529	10.1700481480566	366	-0.0359777972538566	0.0359777972538566	44.5609328311494	1
367	247.78	344.84	1.2305	6.13166167043915	10.1340703508028	367	0.0525081365326567	0.0525081365326567	44.6134409676821	1
368	254.6	357.16	1.2197	6.07915353390649	10.1865784873354	368	0.163844833439866	0.163844833439866	44.777285801122	1
369	255.8	355.28	1.186	5.91530870046663	10.3504233207753	369	-0.14974542640795	0.14974542640795	44.9270312275299	1
370	254.17	353.33	1.2168	6.06505412687458	10.2006778943674	370	-0.199336444244345	0.199336444244345	45.1263676717743	1
371	263.94	353.24	1.2578	6.26439057111892	10.001341450123	371	0.242120851789474	0.242120851789474	45.3684885235637	1
372	269.36	362.47	1.208	6.02226971932945	10.2434623019125	372	0.132728900679771	0.132728900679771	45.5012174242435	1
373	272.76	358.56	1.1807	5.88954081864968	10.3761912025923	373	-0.0593147468239259	0.0593147468239259	45.5605321710674	1
374	274	356	1.1929	5.9488555654736	10.3168764557683	374	0.0714694080583378	0.0714694080583378	45.6320015791258	1
375	276.65	371.19	1.1782	5.87738615741527	10.3883458638267	375	0.0641766113176914	0.0641766113176914	45.6961781904435	1
376	266.23	377.09	1.165	5.81320954609757	10.4525224751444	376	-0.0549390687795377	0.0549390687795377	45.751117259223	1
377	264.27	384.04	1.1763	5.86814861487711	10.3975834063648	377	-0.0306297463107175	0.0306297463107175	45.7817470055337	1
378	272.45	384.43	1.1826	5.89877836118783	10.3669536600541	378	0.0758450861027278	0.0758450861027278	45.8575920916364	1
379	267.93	396.7	1.167	5.8229332750851	10.4427987461568	379	-0.0972372898752916	0.0972372898752916	45.9548293815117	1
380	268.57	382.57	1.187	5.92017056496039	10.3455614562815	380	-0.0782760183496087	0.0782760183496087	46.0331053998613	1
381	267.33	371.93	1.2031	5.99844658331	10.2672854379319	381	0.0379225430513621	0.0379225430513621	46.0710279429127	1
382	267.79	371.07	1.1953	5.96052404025864	10.3052079809833	382	-0.0568838145770449	0.0568838145770449	46.1279117574898	1
383	279.93	375.5	1.207	6.01740785483568	10.2483241664063	383	0.106474832413443	0.106474832413443	46.2343865899032	1
384	276.43	376.15	1.1851	5.91093302242224	10.3547989988197	384	-0.137590765173535	0.137590765173535	46.3719773550767	1
385	253.28	385.44	1.2134	6.04852378759578	10.2172082336462	385	0.496396364813357	0.496396364813357	46.8683737198901	1
386	242.59	384.74	1.1113	5.55212742278242	10.7136045984595	386	-0.244551784036355	0.244551784036355	47.1129255039264	1
387	243.48	383.16	1.1616	5.79667920681877	10.4690528144232	387	-0.0403534752982448	0.0403534752982448	47.1532789792247	1
388	241.15	386.3	1.1699	5.83703268211702	10.4286993391249	388	-0.137590765173536	0.137590765173536	47.2908697443982	1
389	233.69	379.55	1.1982	5.97462344729056	10.2911085739514	389	0.384573481456775	0.384573481456775	47.675443225855	1
390	245.04	388.17	1.1191	5.59004996583378	10.6756820554082	390	-0.163844833439866	0.163844833439866	47.8392880592949	1
391	248.99	390.42	1.1528	5.75389479927365	10.5118372219683	391	0.0617456790708104	0.0617456790708104	47.9010337383657	1
392	252.09	390.34	1.1401	5.69214912020284	10.5735829010391	392	-0.206629240984993	0.206629240984993	48.1076629793507	1
393	259.36	386.07	1.1826	5.89877836118783	10.3669536600541	393	-0.156552036699217	0.156552036699217	48.2642150160499	1
394	254.24	384.17	1.2148	6.05533039788705	10.2104016233549	394	0.448263906325089	0.448263906325089	48.712478922375	1
395	256.37	395.93	1.1226	5.60706649156196	10.65866552968	395	-0.332065344924118	0.332065344924118	49.0445442672991	1
396	276.34	392.95	1.1909	5.93913183648608	10.3266001847559	396	0.242120851789476	0.242120851789476	49.2866651190886	1
397	278.3	391.03	1.1411	5.6970109846966	10.5687210365453	397	0.0641766113176914	0.0641766113176914	49.3508417304063	1
398	277.01	399.53	1.1279	5.63283437337891	10.632897647863	398	0.0758450861027242	0.0758450861027242	49.426686816509	1
399	274.74	394.42	1.1123	5.55698928727618	10.7087427339658	399	-0.0116684747850329	0.0116684747850329	49.438355291294	1
400	271.22	403.77	1.1147	5.56865776206122	10.6970742591807	400	-0.0286850005132102	0.0286850005132102	49.4670402918072	1
401	277.79	420.22	1.1206	5.59734276257443	10.6683892586675	401	0.121060425894736	0.121060425894736	49.588100717702	1
402	274.51	411.49	1.0957	5.47628233667969	10.7894496845622	402	-0.223159580263793	0.223159580263793	49.8112602979658	1
403	267.23	397.33	1.1416	5.69944191694348	10.5662901042985	403	-0.0140994070319174	0.0140994070319174	49.8253597049977	1
404	260.56	395.48	1.1445	5.7135413239754	10.5521906972665	404	0.0306297463107175	0.0306297463107175	49.8559894513084	1
405	250.12	401.63	1.1382	5.68291157766468	10.5828204435773	405	-0.451181025021349	0.451181025021349	50.3071704763297	1
406	240.45	377.9	1.231	6.13409260268603	10.1316394185559	406	0.292198056075248	0.292198056075248	50.599368532405	1
407	240.64	380.69	1.1709	5.84189454661078	10.4238374746312	407	0.334496277170999	0.334496277170999	50.933864809576	1
408	231.46	391.89	1.1021	5.50739826943979	10.7583337518022	408	-0.517302382136545	0.517302382136545	51.4511671917125	1
409	233.99	379.45	1.2085	6.02470065157633	10.2410313696656	409	0.275181530347073	0.275181530347073	51.7263487220596	1
410	232.23	371.34	1.1519	5.74951912122926	10.5162129000127	410	-0.367556955728599	0.367556955728599	52.0939056777882	1
411	230.39	367.23	1.2275	6.11707607695786	10.1486559442841	411	-0.0311159327600912	0.0311159327600912	52.1250216105483	1
412	244.36	359.27	1.2339	6.14819200971795	10.117540011524	412	0.137590765173535	0.137590765173535	52.2626123757218	1
413	241.9	363.66	1.2056	6.01060124454441	10.2551307766975	413	-0.0972372898752916	0.0972372898752916	52.3598496655971	1
414	236.49	359.57	1.2256	6.10783853441971	10.1578934868222	414	0.0238231360194483	0.0238231360194483	52.3836728016166	1
415	239.3	358.37	1.2207	6.08401539840026	10.1817166228417	415	-0.0452153397920103	0.0452153397920103	52.4288881414086	1
416	240.52	349.3	1.23	6.12923073819227	10.1365012830497	416	-0.313104073398437	0.313104073398437	52.741992214807	1
417	239.3	342.17	1.2944	6.4423348115907	9.82339720965123	417	-0.114253815603465	0.114253815603465	52.8562460304105	1
418	239.33	332.95	1.3179	6.55658862719417	9.70914339404777	418	0.154607290901712	0.154607290901712	53.0108533213122	1
419	234.51	335.25	1.2861	6.40198133629246	9.86375068494948	419	0.0807069505964897	0.0807069505964897	53.0915602719087	1
420	230.55	341.98	1.2695	6.32127438569597	9.94445763554597	420	-0.050077204285774	0.050077204285774	53.1416374761945	1
421	233.37	336.84	1.2798	6.37135158998174	9.8943804312602	421	-0.0165303392787983	0.0165303392787983	53.1581678154733	1
422	234.76	335.55	1.2832	6.38788192926054	9.8778500919814	422	-0.118629493647855	0.118629493647855	53.2767973091211	1
423	244.04	336.5	1.3076	6.5065114229084	9.75922059833354	423	0.154121104452337	0.154121104452337	53.4309184135735	1
424	251.57	342.03	1.2759	6.35239031845606	9.91334170278588	424	0.0782760183496087	0.0782760183496087	53.5091944319231	1
425	272.23	322.51	1.2598	6.27411430010645	9.99161772113549	425	0.17113763018051	0.17113763018051	53.6803320621036	1
426	276.07	326.01	1.2246	6.10297666992594	10.162755351316	426	-0.619887722954978	0.619887722954978	54.3002197850585	1
427	279.27	320.83	1.3521	6.72286439288092	9.54286762836102	427	0.104530086615938	0.104530086615938	54.4047498716745	1
428	276.97	319.01	1.3306	6.61833430626498	9.64739771497696	428	0.330120599126612	0.330120599126612	54.7348704708011	1
429	271.67	320.69	1.2627	6.28821370713837	9.97751831410357	429	-0.420065092261256	0.420065092261256	55.1549355630624	1
430	264.25	317.72	1.3491	6.70827879939962	9.55745322184231	430	0.168220511484252	0.168220511484252	55.3231560745466	1
431	257.71	323.41	1.3145	6.54005828791537	9.72567373332657	431	0.104530086615938	0.104530086615938	55.4276861611625	1
432	253.66	328.91	1.293	6.43552820129943	9.8302038199425	432	0.0121546612344119	0.0121546612344119	55.439840822397	1
433	254.7	326.66	1.2905	6.42337354006502	9.84235848117692	433	-0.0593147468239277	0.0593147468239277	55.4991555692209	1
434	252.25	326.26	1.3027	6.48268828688895	9.78304373435299	434	0.248927462080744	0.248927462080744	55.7480830313016	1
435	250.14	324.29	1.2515	6.23376082480821	10.0319711964337	435	-0.225590512510674	0.225590512510674	55.9736735438123	1
436	249.39	328.49	1.2979	6.45935133731888	9.80638068392306	436	0.25913737751765	0.25913737751765	56.2328109213299	1
437	253.79	335.37	1.2446	6.20021395980123	10.0655180614407	437	-0.225590512510674	0.225590512510674	56.4584014338406	1
438	248	336.27	1.291	6.4258044723119	9.83992754893003	438	0.308728395354047	0.308728395354047	56.7671298291947	1
439	231.32	333.51	1.2275	6.11707607695786	10.1486559442841	439	-0.508064839598394	0.508064839598394	57.2751946687931	1
440	238.86	324.89	1.332	6.62514091655625	9.64059110468569	440	0.106474832413443	0.106474832413443	57.3816695012065	1
441	246.7	316.31	1.3101	6.51866608414281	9.74706593709913	441	-0.0213922037725638	0.0213922037725638	57.4030617049791	1
442	250.26	315.13	1.3145	6.54005828791537	9.72567373332657	442	0.325258734632847	0.325258734632847	57.7283204396119	1
443	233.19	328.36	1.2476	6.21479955328252	10.0509324679594	443	-0.177944240471781	0.177944240471781	57.9062646800837	1
444	236.08	326.96	1.2842	6.39274379375431	9.87298822748763	444	0.00243093224688096	0.00243093224688096	57.9086956123306	1
445	239.44	320.03	1.2837	6.39031286150742	9.87541915973451	445	0.0831378828433742	0.0831378828433742	57.991833495174	1
446	251.38	319.81	1.2666	6.30717497866405	9.95855704257789	446	-0.158982968946098	0.158982968946098	58.1508164641201	1
447	257.57	326.67	1.2993	6.46615794761015	9.79957407363179	447	-0.0335468650069757	0.0335468650069757	58.184363329127	1
448	240.59	333.36	1.3062	6.49970481261713	9.76602720862481	448	0.244551784036355	0.244551784036355	58.4289151131634	1
449	240.91	353.38	1.2559	6.25515302858077	10.0105789926612	449	0.190098901706191	0.190098901706191	58.6190140148696	1
450	236.53	355.16	1.2168	6.06505412687458	10.2006778943674	450	0.0593147468239295	0.0593147468239295	58.6783287616935	1
451	241.32	362.7	1.2046	6.00573938005065	10.2599926411913	451	0.237258987295709	0.237258987295709	58.9155877489892	1
452	245.26	362.92	1.1558	5.76848039275494	10.497251628487	452	-0.165789579237371	0.165789579237371	59.0813773282266	1
453	233.17	351.74	1.1899	5.93426997199231	10.3314620492496	453	-0.135646019376029	0.135646019376029	59.2170233476026	1
454	251.29	358.05	1.2178	6.06991599136834	10.1958160298736	454	0.209060173231872	0.209060173231872	59.4260835208345	1
455	248.47	365.09	1.1748	5.86085581813647	10.4048762031055	455	-0.405965685229337	0.405965685229337	59.8320492060638	1
456	256.05	338.72	1.2583	6.2668215033658	9.99891051787613	456	-0.0165303392788001	0.0165303392788001	59.8485795453426	1
457	260.28	338.62	1.2617	6.2833518426446	9.98238017859733	457	0.0403534752982448	0.0403534752982448	59.8889330206409	1
458	254.24	339.45	1.2534	6.24299836734636	10.0227336538956	458	-0.00486186449376191	0.00486186449376191	59.8937948851346	1
459	260.87	339.91	1.2544	6.24786023184012	10.0178717894018	459	-0.272750598100192	0.272750598100192	60.1665454832348	1
460	270.78	331.23	1.3105	6.52061082994031	9.74512119130162	460	0.659755011803846	0.659755011803846	60.8263004950387	1
461	273.57	347.36	1.1748	5.86085581813647	10.4048762031055	461	0.0617456790708104	0.0617456790708104	60.8880461741095	1
462	270.77	349.05	1.1621	5.79911013906566	10.4666218821763	462	-0.0330606785575984	0.0330606785575984	60.9211068526671	1
463	277.08	350.93	1.1689	5.83217081762326	10.4335612036187	463	-0.265943987808919	0.265943987808919	61.187050840476	1
464	273.88	353.07	1.2236	6.09811480543218	10.1676172158098	464	0.187181783009933	0.187181783009933	61.3742326234859	1
465	273.22	358.44	1.1851	5.91093302242224	10.3547989988197	465	-0.0782760183496087	0.0782760183496087	61.4525086418355	1
466	274.66	361.66	1.2012	5.98920904077185	10.2765229804701	466	0.301435598613402	0.301435598613402	61.7539442404489	1
467	273.74	366.88	1.1392	5.68777344215845	10.5779585790835	467	-0.22753525830818	0.22753525830818	61.9814794987571	1
468	271.61	380.11	1.186	5.91530870046663	10.3504233207753	468	-0.0831378828433742	0.0831378828433742	62.0646173816005	1
469	271.73	373.79	1.2031	5.99844658331	10.2672854379319	469	0.0471600855895158	0.0471600855895158	62.11177746719	1
470	273.33	373.77	1.1934	5.95128649772049	10.3144455235215	470	0.154607290901712	0.154607290901712	62.2663847580917	1
471	279.17	368.24	1.1616	5.79667920681877	10.4690528144232	471	-0.246982716283238	0.246982716283238	62.513367474375	1
472	272.23	377.82	1.2124	6.04366192310201	10.2220700981399	472	0.0709832216089623	0.0709832216089623	62.5843506959839	1
473	277.06	384.53	1.1978	5.97267870149305	10.2930533197489	473	0.0855688150902569	0.0855688150902569	62.6699195110742	1
474	254.43	379.86	1.1802	5.88710988640279	10.3786221348391	474	-0.0617456790708104	0.0617456790708104	62.731665190145	1
475	255.45	379.77	1.1929	5.9488555654736	10.3168764557683	475	0.114253815603465	0.114253815603465	62.8459190057485	1
476	258.78	386.34	1.1694	5.83460174987014	10.4311302713718	476	0.0495910178363985	0.0495910178363985	62.8955100235849	1
477	257.84	387.63	1.1592	5.78501073203374	10.4807212892082	477	-0.140021697420419	0.140021697420419	63.0355317210053	1
478	258.2	388.64	1.188	5.92503242945416	10.3406995917878	478	0.142452629667302	0.142452629667302	63.1779843506726	1
479	254.58	413.27	1.1587	5.78257979978686	10.4831522214551	479	0.311159327600929	0.311159327600929	63.4891436782735	1
480	273.61	411.15	1.0947	5.47142047218593	10.794311549056	480	-0.116684747850348	0.116684747850348	63.6058284261238	1
481	277.72	416.52	1.1187	5.58810522003628	10.6776268012057	481	0.47014229654703	0.47014229654703	64.0759707226709	1
482	270.41	429.05	1.022	5.11796292348925	11.1477690977527	482	-0.814362302705559	0.814362302705559	64.8903330253764	1
483	261.1	413.42	1.1895	5.9323252261948	10.3334067950471	483	0.563003908377933	0.563003908377933	65.4533369337544	1
484	258.21	402.14	1.0737	5.36932131781687	10.8964107034251	484	-0.391866278197423	0.391866278197423	65.8452032119518	1
485	258.09	398.59	1.1543	5.76118759601429	10.5045444252276	485	-0.0330606785575966	0.0330606785575966	65.8782638905094	1
486	247.54	379.93	1.1611	5.79424827457189	10.47148374667	486	0.481810771332064	0.481810771332064	66.3600746618415	1
487	230.18	396.7	1.062	5.31243750323983	10.9532945180021	487	-0.123491358141617	0.123491358141617	66.4835660199831	1
488	235.36	398.48	1.0874	5.43592886138145	10.8298031598605	488	-0.0996682221221761	0.0996682221221761	66.5832342421052	1
489	232.07	399.14	1.1079	5.53559708350362	10.7301349377383	489	0.0923754253815279	0.0923754253815279	66.6756096674868	1
490	232.02	401.64	1.0889	5.44322165812209	10.8225103631198	490	0.138076951622912	0.138076951622912	66.8136866191097	1
491	233.54	424.4	1.0605	5.30514470649918	10.9605873147428	491	0.0593147468239277	0.0593147468239277	66.8730013659336	1
492	239.41	442.92	1.0483	5.24582995967525	11.0199020615667	492	0.0807069505964915	0.0807069505964915	66.9537083165301	1
493	243.18	442.27	1.0317	5.16512300907876	11.1006090121632	493	0.0593147468239259	0.0593147468239259	67.013023063354	1
494	238.62	453.78	1.0195	5.10580826225484	11.1599237589871	494	-0.052508136532655	0.052508136532655	67.0655311998867	1
495	268.77	467.82	1.0303	5.15831639878749	11.1074156224544	495	0.0593147468239259	0.0593147468239259	67.1248459467106	1
496	273.12	469.36	1.0181	5.09900165196356	11.1667303692784	496	-0.0281988140638347	0.0281988140638347	67.1530447607744	1
497	266.89	463.18	1.0239	5.1272004660274	11.1385315552145	497	-0.190098901706191	0.190098901706191	67.3431436624806	1
498	265.64	466.25	1.063	5.31729936773359	10.9484326535083	498	0.211491105478755	0.211491105478755	67.5546347679594	1
499	265.56	463.43	1.0195	5.10580826225484	11.1599237589871	499	-0.121060425894736	0.121060425894736	67.6756951938541	1
500	271.01	454.54	1.0444	5.22686868814957	11.0388633330924	500	NA	NA	NA	1
501	264.09	427.31	1.019	5.10337733000795	11.162354691234	1	-0.0145855934812946	0.0145855934812946	0.0145855934812946	2
502	267.74	430.7	1.022	5.11796292348925	11.1477690977527	2	-0.025767881816952	0.025767881816952	0.0403534752982466	2
503	271.14	433.33	1.0273	5.1437308053062	11.1220012159357	3	-0.144883561914183	0.144883561914183	0.185237037212429	2
504	254.92	430.35	1.0571	5.28861436722038	10.9771176540216	4	0.149259239958571	0.149259239958571	0.334496277171001	2
505	266.49	433.43	1.0264	5.13935512726181	11.1263768939801	5	0.0170165257281756	0.0170165257281756	0.351512802899176	2
506	270.02	441.66	1.0229	5.12233860153363	11.1433934197083	6	-0.00486186449376547	0.00486186449376547	0.356374667392942	2
507	271.14	446.95	1.0239	5.1272004660274	11.1385315552145	7	-0.0476462720388913	0.0476462720388913	0.404020939431833	2
508	275.86	450.17	1.0337	5.17484673806629	11.0908852831756	8	0.0641766113176931	0.0641766113176931	0.468197550749526	2
509	278.63	453.38	1.0205	5.1106701267486	11.1550618944933	9	0.00729279674064642	0.00729279674064642	0.475490347490172	2
510	274.14	445.46	1.019	5.10337733000795	11.162354691234	10	-0.00729279674064642	0.00729279674064642	0.482783144230819	2
511	275.09	442.04	1.0205	5.1106701267486	11.1550618944933	11	0.00243093224688096	0.00243093224688096	0.4852140764777	2
512	277.39	435.71	1.02	5.10823919450172	11.1574928267402	12	-0.00243093224688096	0.00243093224688096	0.487645008724581	2
513	274.72	465.1	1.0205	5.1106701267486	11.1550618944933	13	0.0116684747850329	0.0116684747850329	0.499313483509614	2
514	270.03	464.99	1.0181	5.09900165196356	11.1667303692784	14	-0.0092375425381519	0.0092375425381519	0.508551026047765	2
515	260.09	471.86	1.02	5.10823919450172	11.1574928267402	15	-0.0121546612344119	0.0121546612344119	0.520705687282177	2
516	261.74	462.87	1.0225	5.12039385573613	11.1453381655058	16	-0.00437567804438821	0.00437567804438821	0.525081365326566	2
517	245.24	457.03	1.0234	5.12476953378052	11.1409624874614	17	0.0189612715256811	0.0189612715256811	0.544042636852247	2
518	244.57	455.43	1.0195	5.10580826225484	11.1599237589871	18	-0.0165303392787983	0.0165303392787983	0.560572976131045	2
519	239.28	476.56	1.0229	5.12233860153363	11.1433934197083	19	0.0165303392787983	0.0165303392787983	0.577103315409843	2
520	240.25	479.14	1.0195	5.10580826225484	11.1599237589871	20	0	0	0.577103315409843	2
521	238.25	487.59	1.0195	5.10580826225484	11.1599237589871	21	-0.00972372898752738	0.00972372898752738	0.586827044397371	2
522	234.62	482.64	1.0215	5.11553199124236	11.1502000299996	22	-0.00243093224688273	0.00243093224688273	0.589257976644253	2
523	235.52	493.42	1.022	5.11796292348925	11.1477690977527	23	0.00243093224688273	0.00243093224688273	0.591688908891136	2
524	234.51	485.08	1.0215	5.11553199124236	11.1502000299996	24	-0.00923754253815368	0.00923754253815368	0.60092645142929	2
525	233.35	490.32	1.0234	5.12476953378052	11.1409624874614	25	0.023336949570071	0.023336949570071	0.624263400999361	2
526	231.72	484.23	1.0186	5.10143258421045	11.1642994370315	26	-0.0092375425381519	0.0092375425381519	0.633500943537513	2
527	235.1	492.15	1.0205	5.1106701267486	11.1550618944933	27	-0.0116684747850364	0.0116684747850364	0.645169418322549	2
528	238.29	487.17	1.0229	5.12233860153363	11.1433934197083	28	0.0116684747850364	0.0116684747850364	0.656837893107586	2
529	241.69	481.29	1.0205	5.1106701267486	11.1550618944933	29	-0.0116684747850364	0.0116684747850364	0.668506367892622	2
530	237.77	489.39	1.0229	5.12233860153363	11.1433934197083	30	0.00680661029127094	0.00680661029127094	0.675312978183893	2
531	239.82	490.5	1.0215	5.11553199124236	11.1502000299996	31	0.00972372898752738	0.00972372898752738	0.68503670717142	2
532	249.9	491.74	1.0195	5.10580826225484	11.1599237589871	32	-0.00486186449376191	0.00486186449376191	0.689898571665182	2
533	240.34	481.8	1.0205	5.1106701267486	11.1550618944933	33	-0.0072927967406482	0.0072927967406482	0.69719136840583	2
534	231.51	475.14	1.022	5.11796292348925	11.1477690977527	34	0.0072927967406482	0.0072927967406482	0.704484165146479	2
535	232.37	481.45	1.0205	5.1106701267486	11.1550618944933	35	-0.00486186449376547	0.00486186449376547	0.709346029640244	2
536	232.46	475.81	1.0215	5.11553199124236	11.1502000299996	36	0.00972372898752738	0.00972372898752738	0.719069758627771	2
537	233.08	477.47	1.0195	5.10580826225484	11.1599237589871	37	0.00243093224688451	0.00243093224688451	0.721500690874656	2
538	248.19	480.03	1.019	5.10337733000795	11.162354691234	38	-0.0286850005132102	0.0286850005132102	0.750185691387866	2
539	245.08	486.54	1.0249	5.13206233052116	11.1336696907208	39	0.0189612715256811	0.0189612715256811	0.769146962913547	2
540	251.49	489.59	1.021	5.11310105899548	11.1526309622465	40	0	0	0.769146962913547	2
541	255.44	494.3	1.021	5.11310105899548	11.1526309622465	41	0	0	0.769146962913547	2
542	241	484.63	1.021	5.11310105899548	11.1526309622465	42	0.00972372898752916	0.00972372898752916	0.778870691901076	2
543	233.3	478.88	1.019	5.10337733000795	11.162354691234	43	-0.00243093224688451	0.00243093224688451	0.781301624147961	2
544	231.67	481.5	1.0195	5.10580826225484	11.1599237589871	44	0	0	0.781301624147961	2
545	239.71	477.61	1.0195	5.10580826225484	11.1599237589871	45	-0.0121546612344101	0.0121546612344101	0.793456285382371	2
546	252.56	484.91	1.022	5.11796292348925	11.1477690977527	46	0.00972372898752916	0.00972372898752916	0.8031800143699	2
547	257.46	472.77	1.02	5.10823919450172	11.1574928267402	47	0.00243093224688096	0.00243093224688096	0.805610946616781	2
548	246.17	477.64	1.0195	5.10580826225484	11.1599237589871	48	-0.173568562427391	0.173568562427391	0.979179509044172	2
549	252.41	456.41	1.0552	5.27937682468223	10.9863551965597	49	0.0879997473371361	0.0879997473371361	1.06717925638131	2
550	255.32	456.94	1.0371	5.19137707734509	11.0743549438968	50	0.0593147468239295	0.0593147468239295	1.12649400320524	2
551	251.68	448.5	1.0249	5.13206233052116	11.1336696907208	51	-0.111822883356586	0.111822883356586	1.23831688656182	2
552	249.51	457.37	1.0479	5.24388521387775	11.0218468073642	52	0.130784154882267	0.130784154882267	1.36910104144409	2
553	235.61	437.92	1.021	5.11310105899548	11.1526309622465	53	-0.265943987808921	0.265943987808921	1.63504502925301	2
554	237.53	419.54	1.0757	5.3790450468044	10.8866869744375	54	-0.0617456790708086	0.0617456790708086	1.69679070832382	2
555	232	398.31	1.0884	5.44079072587521	10.8249412953667	55	-0.0495910178363985	0.0495910178363985	1.74638172616022	2
556	244.85	394.53	1.0986	5.49038174371161	10.7753502775303	56	-0.199336444244345	0.199336444244345	1.94571817040456	2
557	253.08	391.7	1.1396	5.68971818795595	10.576013833286	57	0.0257678818169502	0.0257678818169502	1.97148605222151	2
558	255.87	391.37	1.1343	5.663950306139	10.6017817151029	58	0.330120599126612	0.330120599126612	2.30160665134813	2
559	256.63	402.89	1.0664	5.33382970701239	10.9319023142295	59	-0.130784154882265	0.130784154882265	2.43239080623039	2
560	253.87	403.38	1.0933	5.46461386189466	10.8011181593473	60	0.0238231360194465	0.0238231360194465	2.45621394224984	2
561	254.17	400.35	1.0884	5.44079072587521	10.8249412953667	61	-0.0666075435645759	0.0666075435645759	2.52282148581441	2
562	251.1	393.06	1.1021	5.50739826943979	10.7583337518022	62	0.0262540682663293	0.0262540682663293	2.54907555408074	2
563	271.42	397.39	1.0967	5.48114420117346	10.7845878200685	63	-0.0831378828433724	0.0831378828433724	2.63221343692412	2
564	269.08	402.42	1.1138	5.56428208401683	10.7014499372251	64	-0.0213922037725656	0.0213922037725656	2.65360564069668	2
565	269.59	402.05	1.1182	5.58567428778939	10.6800577334525	65	0.144883561914185	0.144883561914185	2.79848920261087	2
566	266.57	411.93	1.0884	5.44079072587521	10.8249412953667	66	0.0403534752982448	0.0403534752982448	2.83884267790911	2
567	258.58	409.66	1.0801	5.40043725057697	10.865294770665	67	0.0311159327600929	0.0311159327600929	2.8699586106692	2
568	265.04	421.42	1.0737	5.36932131781687	10.8964107034251	68	0.213435851276262	0.213435851276262	3.08339446194547	2
569	261.37	433.67	1.0298	5.15588546654061	11.1098465547013	69	0.0286850005132102	0.0286850005132102	3.11207946245868	2
570	265.85	443.9	1.0239	5.1272004660274	11.1385315552145	70	0.0189612715256828	0.0189612715256828	3.13104073398436	2
571	265.48	445.53	1.02	5.10823919450172	11.1574928267402	71	-0.173568562427395	0.173568562427395	3.30460929641175	2
572	266.59	439.86	1.0557	5.28180775692911	10.9839242643128	72	0.154607290901712	0.154607290901712	3.45921658731347	2
573	277.37	438.46	1.0239	5.1272004660274	11.1385315552145	73	-0.0145855934812928	0.0145855934812928	3.47380218079476	2
574	274.95	433.22	1.0269	5.14178605950869	11.1239459617332	74	0.0238231360194465	0.0238231360194465	3.49762531681421	2
575	278.18	428.14	1.022	5.11796292348925	11.1477690977527	75	0.0238231360194465	0.0238231360194465	3.52144845283365	2
576	275.78	427.59	1.0171	5.0941397874698	11.1715922337721	76	-0.0116684747850364	0.0116684747850364	3.53311692761869	2
577	279.14	430.74	1.0195	5.10580826225484	11.1599237589871	77	-0.0165303392787983	0.0165303392787983	3.54964726689749	2
578	276.72	435.84	1.0229	5.12233860153363	11.1433934197083	78	-0.0714694080583378	0.0714694080583378	3.62111667495583	2
579	272.32	433.87	1.0376	5.19380800959197	11.07192401165	79	-0.303866530860283	0.303866530860283	3.92498320581611	2
580	269.48	404.75	1.1001	5.49767454045226	10.7680574807897	80	0.0568838145770449	0.0568838145770449	3.98186702039315	2
581	278.98	418.22	1.0884	5.44079072587521	10.8249412953667	81	0.211491105478757	0.211491105478757	4.19335812587191	2
582	273.82	426.22	1.0449	5.22929962039645	11.0364324008455	82	-0.232883309251321	0.232883309251321	4.42624143512323	2
583	272.39	420.84	1.0928	5.46218292964778	10.8035490915942	83	-0.00486186449376547	0.00486186449376547	4.431103299617	2
584	268.39	416.56	1.0938	5.46704479414154	10.7986872271004	84	0.0879997473371379	0.0879997473371379	4.51910304695413	2
585	263.33	421.36	1.0757	5.3790450468044	10.8866869744375	85	0.251844580777002	0.251844580777002	4.77094762773114	2
586	262.73	428.57	1.0239	5.1272004660274	11.1385315552145	86	-0.168706697933628	0.168706697933628	4.93965432566476	2
587	262.39	415.76	1.0586	5.29590716396103	10.9698248572809	87	0.128353222635385	0.128353222635385	5.06800754830015	2
588	257.92	416.25	1.0322	5.16755394132564	11.0981780799163	88	-0.0807069505964932	0.0807069505964932	5.14871449889664	2
589	259.95	428.83	1.0488	5.24826089192214	11.0174711293198	89	0.137590765173538	0.137590765173538	5.28630526407018	2
590	263.16	430.73	1.0205	5.1106701267486	11.1550618944933	90	-0.0330606785576002	0.0330606785576002	5.31936594262778	2
591	266.87	431.91	1.0273	5.1437308053062	11.1220012159357	91	0.0447291533426331	0.0447291533426331	5.36409509597041	2
592	267.09	427.73	1.0181	5.09900165196356	11.1667303692784	92	-0.0875135608877606	0.0875135608877606	5.45160865685817	2
593	263.66	425.57	1.0361	5.18651521285133	11.0792168083906	93	0.0807069505964897	0.0807069505964897	5.53231560745466	2
594	262.12	426.35	1.0195	5.10580826225484	11.1599237589871	94	-0.372905006671738	0.372905006671738	5.9052206141264	2
595	273.6	416.18	1.0962	5.47871326892657	10.7870187523154	95	0.0714694080583396	0.0714694080583396	5.97669002218474	2
596	274.78	411.66	1.0815	5.40724386086824	10.8584881603737	96	-0.0666075435645759	0.0666075435645759	6.04329756574932	2
597	271	411.94	1.0952	5.47385140443281	10.7918806168091	97	0.00486186449376547	0.00486186449376547	6.04815943024308	2
598	271.79	416.94	1.0942	5.46898953993905	10.7967424813029	98	0.0734141538558433	0.0734141538558433	6.12157358409893	2
599	271.08	422.11	1.0791	5.3955753860832	10.8701566351587	99	-0.154121104452335	0.154121104452335	6.27569468855126	2
600	269.09	402.16	1.1108	5.54969649053554	10.7160355307064	100	-0.375335938918623	0.375335938918623	6.65103062746988	2
601	275.06	383.92	1.188	5.92503242945416	10.3406995917878	101	0.00486186449376547	0.00486186449376547	6.65589249196365	2
602	277.06	383.56	1.187	5.92017056496039	10.3455614562815	102	0.0262540682663293	0.0262540682663293	6.68214656022998	2
603	273.31	387.39	1.1816	5.89391649669407	10.3718155245479	103	0.261082123315155	0.261082123315155	6.94322868354513	2
604	273.13	404.4	1.1279	5.63283437337891	10.632897647863	104	0.097237289875288	0.097237289875288	7.04046597342042	2
605	266.91	407.73	1.1079	5.53559708350362	10.7301349377383	105	-0.0403534752982431	0.0403534752982431	7.08081944871866	2
606	260.83	413.21	1.1162	5.57595055880186	10.6897814624401	106	0.201767376491226	0.201767376491226	7.28258682520989	2
607	253.99	427.15	1.0747	5.37418318231064	10.8915488389313	107	0.237258987295711	0.237258987295711	7.5198458125056	2
608	254.25	416.32	1.0259	5.13692419501493	11.128807826227	108	-0.0238231360194465	0.0238231360194465	7.54366894852505	2
609	252.82	421.35	1.0308	5.16074733103437	11.1049846902076	109	-0.0165303392788001	0.0165303392788001	7.56019928780385	2
610	260.25	427.46	1.0342	5.17727767031317	11.0884543509288	110	-0.0831378828433724	0.0831378828433724	7.64333717064722	2
611	256.6	432.28	1.0513	5.26041555315655	11.0053164680854	111	0.0739003403052205	0.0739003403052205	7.71723751095244	2
612	254.68	419.35	1.0361	5.18651521285133	11.0792168083906	112	-0.00243093224688096	0.00243093224688096	7.71966844319932	2
613	260.4	414.8	1.0366	5.18894614509821	11.0767858761437	113	-0.268374920055804	0.268374920055804	7.98804336325512	2
614	260.83	413.34	1.0918	5.45732106515401	10.8084109560879	114	0.0427844075451294	0.0427844075451294	8.03082777080025	2
615	254.84	407.63	1.083	5.41453665760888	10.8511953636331	115	-0.0782760183496105	0.0782760183496105	8.10910378914986	2
616	241.78	404.21	1.0991	5.49281267595849	10.7729193452834	116	0.0831378828433724	0.0831378828433724	8.19224167199324	2
617	241.98	400.27	1.082	5.40967479311512	10.8560572281268	117	-0.138076951622912	0.138076951622912	8.33031862361615	2
618	249.97	400.25	1.1104	5.54775174473803	10.7179802765039	118	0.116684747850348	0.116684747850348	8.4470033714665	2
619	255.17	408.69	1.0864	5.43106699688768	10.8346650243543	119	0.0641766113176931	0.0641766113176931	8.51117998278419	2
620	256.31	403.83	1.0732	5.36689038556999	10.8988416356719	120	-0.119115680097231	0.119115680097231	8.63029566288142	2
621	255.76	410.12	1.0977	5.48600606566722	10.7797259555747	121	0.144883561914183	0.144883561914183	8.7751792247956	2
622	251.03	411.01	1.0679	5.34112250375304	10.9246095174889	122	0.111822883356584	0.111822883356584	8.88700210815219	2
623	240.36	416.07	1.0449	5.22929962039645	11.0364324008455	123	-0.399159074938069	0.399159074938069	9.28616118309026	2
624	232.81	409.49	1.127	5.62845869533452	10.6372733259074	124	0.182806104965547	0.182806104965547	9.4689672880558	2
625	242.72	403.52	1.0894	5.44565259036897	10.820079430873	125	-0.0996682221221725	0.0996682221221725	9.56863551017798	2
626	265.4	403.34	1.1099	5.54532081249115	10.7204112087508	126	-0.102099154369055	0.102099154369055	9.67073466454703	2
627	267.6	399.61	1.1309	5.6474199668602	10.6183120543817	127	0.0831378828433742	0.0831378828433742	9.75387254739041	2
628	266.8	391.24	1.1138	5.56428208401683	10.7014499372251	128	-0.163844833439866	0.163844833439866	9.91771738083027	2
629	263.37	391.53	1.1475	5.72812691745669	10.5376051037852	129	0.154607290901712	0.154607290901712	10.072324671732	2
630	267.91	395.45	1.1157	5.57351962655498	10.692212394687	130	-0.282474327087719	0.282474327087719	10.3547989988197	2
631	261.29	386.37	1.1738	5.8559939536427	10.4097380675992	131	0.0996682221221725	0.0996682221221725	10.4544672209419	2
632	276.06	388.49	1.1533	5.75632573152053	10.5094062897214	132	0.140021697420419	0.140021697420419	10.5944889183623	2
633	274.53	402.58	1.1245	5.61630403410011	10.6494279871418	133	0.0306297463107157	0.0306297463107157	10.625118664673	2
634	272.13	402.23	1.1182	5.58567428778939	10.6800577334525	134	-0.0636904248683141	0.0636904248683141	10.6888090895413	2
635	267.82	399.08	1.1313	5.64936471265771	10.6163673085842	135	-0.135646019376031	0.135646019376031	10.8244551089174	2
636	250.45	385	1.1592	5.78501073203374	10.4807212892082	136	-0.0734141538558433	0.0734141538558433	10.8978692627732	2
637	241.37	367.84	1.1743	5.85842488588958	10.4073071353524	137	-0.168706697933629	0.168706697933629	11.0665759607068	2
638	233.62	365.62	1.209	6.02713158382321	10.2386004374187	138	-0.00923754253815368	0.00923754253815368	11.075813503245	2
639	234.16	359.84	1.2109	6.03636912636137	10.2293628948806	139	0.0636904248683159	0.0636904248683159	11.1395039281133	2
640	261.28	375.49	1.1978	5.97267870149305	10.2930533197489	140	0.0879997473371379	0.0879997473371379	11.2275036754504	2
641	271.39	376.77	1.1797	5.88467895415591	10.381053067086	141	0.0354916108044812	0.0354916108044812	11.2629952862549	2
642	273.82	381.51	1.1724	5.84918734335143	10.4165446778905	142	0.00972372898752738	0.00972372898752738	11.2727190152424	2
643	271.59	381.55	1.1704	5.8394636143639	10.426268406878	143	0.194474579750583	0.194474579750583	11.467193594993	2
644	278.9	386.14	1.1304	5.64498903461332	10.6207429866286	144	0.149745426407947	0.149745426407947	11.616939021401	2
645	273.05	411.87	1.0996	5.49524360820537	10.7704884130366	145	0.00486186449376547	0.00486186449376547	11.6218008858947	2
646	278.54	414.81	1.0986	5.49038174371161	10.7753502775303	146	0.296573734119637	0.296573734119637	11.9183746200144	2
647	279.03	410.82	1.0376	5.19380800959197	11.07192401165	147	-0.391866278197423	0.391866278197423	12.3102408982118	2
648	261.19	403.1	1.1182	5.58567428778939	10.6800577334525	148	0.0525081365326585	0.0525081365326585	12.3627490347445	2
649	262.03	397.9	1.1074	5.53316615125674	10.7325658699852	149	-0.273236784549567	0.273236784549567	12.635985819294	2
650	278.92	384.02	1.1636	5.8064029358063	10.4593290854356	150	-0.0996682221221725	0.0996682221221725	12.7356540414162	2
651	276.36	378.72	1.1841	5.90607115792848	10.3596608633135	151	0.303866530860283	0.303866530860283	13.0395205722765	2
652	274.85	363.48	1.1216	5.60220462706819	10.6635273941737	152	-0.0807069505964915	0.0807069505964915	13.120227522873	2
653	277.44	350.96	1.1382	5.68291157766468	10.5828204435773	153	-0.508064839598392	0.508064839598392	13.6282923624714	2
654	265.49	354.94	1.2427	6.19097641726308	10.0747556039789	154	0.23968991954259	0.23968991954259	13.867982282014	2
655	260.26	352	1.1934	5.95128649772049	10.3144455235215	155	0.159469155395476	0.159469155395476	14.0274514374094	2
656	263.82	359.9	1.1606	5.79181734232501	10.4739146789169	156	-0.0739003403052187	0.0739003403052187	14.1013517777146	2
657	256.64	352.44	1.1758	5.86571768263023	10.4000143386117	157	-0.0452153397920121	0.0452153397920121	14.1465671175067	2
658	254.74	353.13	1.1851	5.91093302242224	10.3547989988197	158	-0.0233369495700693	0.0233369495700693	14.1699040670767	2
659	253.81	355.48	1.1899	5.93426997199231	10.3314620492496	159	0.184750850763052	0.184750850763052	14.3546549178398	2
660	254.15	379.65	1.1519	5.74951912122926	10.5162129000127	160	-0.0354916108044812	0.0354916108044812	14.3901465286443	2
661	248.98	369.91	1.1592	5.78501073203374	10.4807212892082	161	0.0996682221221725	0.0996682221221725	14.4898147507664	2
662	264.12	378.82	1.1387	5.68534250991157	10.5803895113304	162	-0.0257678818169502	0.0257678818169502	14.5155826325834	2
663	260.69	379.07	1.144	5.71111039172852	10.5546216295134	163	-0.152176358654831	0.152176358654831	14.6677589912382	2
664	252.75	386	1.1753	5.86328675038335	10.4024452708586	164	-0.0427844075451276	0.0427844075451276	14.7105433987833	2
665	249.4	382.52	1.1841	5.90607115792848	10.3596608633135	165	0.00243093224688096	0.00243093224688096	14.7129743310302	2
666	256.66	384.34	1.1836	5.90364022568159	10.3620917955603	166	0.113767629154092	0.113767629154092	14.8267419601843	2
667	253.98	385.74	1.1602	5.7898725965275	10.4758594247144	167	0.35637466739294	0.35637466739294	15.1831166275773	2
668	243.76	384.69	1.0869	5.43349792913456	10.8322340921074	168	-0.325258734632847	0.325258734632847	15.5083753622101	2
669	238	380.2	1.1538	5.75875666376741	10.5069753574745	169	0.0427844075451276	0.0427844075451276	15.5511597697552	2
670	233.89	382.99	1.145	5.71597225622228	10.5497597650197	170	-0.121060425894736	0.121060425894736	15.67222019565	2
671	233.81	378.99	1.1699	5.83703268211702	10.4286993391249	171	0.27275059810019	0.27275059810019	15.9449707937502	2
672	239	388.65	1.1138	5.56428208401683	10.7014499372251	172	0.163844833439864	0.163844833439864	16.10881562719	2
673	231.11	398	1.0801	5.40043725057697	10.865294770665	173	0.192529833953076	0.192529833953076	16.3013454611431	2
674	233.18	429.43	1.0405	5.20790741662389	11.057824604618	174	0.00243093224688096	0.00243093224688096	16.30377639339	2
675	244.2	428.78	1.04	5.20547648437701	11.0602555368649	175	-0.251844580777002	0.251844580777002	16.555620974167	2
676	238.19	418.96	1.0918	5.45732106515401	10.8084109560879	176	0.1589829689461	0.1589829689461	16.7146039431131	2
677	234.78	394.82	1.0591	5.29833809620791	10.967393925034	177	-0.127867036186007	0.127867036186007	16.8424709792991	2
678	244.81	387.44	1.0854	5.42620513239392	10.839526888848	178	0.125436103939125	0.125436103939125	16.9679070832382	2
679	230.03	394.75	1.0596	5.30076902845479	10.9649629927871	179	-0.104530086615936	0.104530086615936	17.0724371698541	2
680	240.77	399.75	1.0811	5.40529911507073	10.8604329061712	180	-0.0116684747850346	0.0116684747850346	17.0841056446392	2
681	241.53	399.16	1.0835	5.41696758985576	10.8487644313862	181	-0.0116684747850364	0.0116684747850364	17.0957741194242	2
682	235.35	393.59	1.0859	5.4286360646408	10.8370959566011	182	-0.424926956755019	0.424926956755019	17.5207010761792	2
683	243.43	381.02	1.1733	5.85356302139582	10.4121689998461	183	-0.135646019376031	0.135646019376031	17.6563470955553	2
684	242.66	380.41	1.2012	5.98920904077185	10.2765229804701	184	0.20176737649123	0.20176737649123	17.8581144720465	2
685	245.99	376.64	1.1597	5.78744166428062	10.4782903569613	185	-0.206143054535616	0.206143054535616	18.0642575265821	2
686	241.53	379.1	1.2021	5.99358471881624	10.2721473024257	186	0.106474832413443	0.106474832413443	18.1707323589956	2
687	236.92	368.77	1.1802	5.88710988640279	10.3786221348391	187	-0.2085739867825	0.2085739867825	18.3793063457781	2
688	230.47	358.28	1.2231	6.09568387318529	10.1700481480566	188	-0.237745173745084	0.237745173745084	18.6170515195231	2
689	237.03	338.98	1.272	6.33342904693038	9.93230297431156	189	0.0145855934812946	0.0145855934812946	18.6316371130044	2
690	251.49	350.1	1.269	6.31884345344908	9.94688856779285	190	0.488617381623333	0.488617381623333	19.1202544946278	2
691	238.95	367.23	1.1685	5.83022607182575	10.4355059494162	191	-0.208573986782499	0.208573986782499	19.3288284814103	2
692	231.43	347.35	1.2114	6.03880005860825	10.2269319626337	192	0.127867036186007	0.127867036186007	19.4566955175963	2
693	256.43	352.08	1.1851	5.91093302242224	10.3547989988197	193	-0.0923754253815261	0.0923754253815261	19.5490709429778	2
694	252.2	353.08	1.2041	6.00330844780377	10.2624235734382	194	-0.0286850005132102	0.0286850005132102	19.577755943491	2
695	242.24	349.1	1.21	6.03199344831698	10.233738572925	195	-0.415203227767492	0.415203227767492	19.9929591712585	2
696	238.46	332.94	1.2954	6.44719667608447	9.81853534515747	196	0.109391951109703	0.109391951109703	20.1023511223682	2
697	236.03	320.55	1.2729	6.33780472497477	9.92792729626717	197	0.0593147468239277	0.0593147468239277	20.1616658691921	2
698	247.31	333.28	1.2607	6.27848997815084	9.9872420430911	198	-0.0573700010264222	0.0573700010264222	20.2190358702186	2
699	246.62	331.39	1.2725	6.33585997917726	9.92987204206468	199	0.0403534752982466	0.0403534752982466	20.2593893455168	2
700	245.23	329.71	1.2642	6.29550650387902	9.97022551736292	200	-0.0354916108044812	0.0354916108044812	20.2948809563213	2
701	251.85	328.81	1.2715	6.3309981146835	9.93473390655844	201	-0.00243093224688273	0.00243093224688273	20.2973118885682	2
702	252.15	326.92	1.272	6.33342904693038	9.93230297431156	202	0.263513055562038	0.263513055562038	20.5608249441302	2
703	255.01	333.63	1.2178	6.06991599136834	10.1958160298736	203	-0.166275765686748	0.166275765686748	20.727100709817	2
704	255.71	338.22	1.252	6.23619175705509	10.0295402641868	204	-0.220728648016909	0.220728648016909	20.9478293578339	2
705	258.57	327.16	1.2974	6.456920405072	9.80881161616994	205	0.527026111124075	0.527026111124075	21.4748554689579	2
706	275.71	326.68	1.189	5.92989429394792	10.335837727294	206	-0.351026616449799	0.351026616449799	21.8258820854077	2
707	277.55	338.72	1.2612	6.28092091039772	9.98481111084422	207	0.140021697420419	0.140021697420419	21.9659037828282	2
708	279.89	340.75	1.2324	6.1408992129773	10.1248328082646	208	0.0213922037725638	0.0213922037725638	21.9872959866007	2
709	277.66	333.09	1.228	6.11950700920474	10.1462250120372	209	0.204198308738111	0.204198308738111	22.1914942953388	2
710	277.27	328.91	1.186	5.91530870046663	10.3504233207753	210	-0.83332357423124	0.83332357423124	23.0248178695701	2
711	278.34	321.96	1.3574	6.74863227469787	9.51709974654407	211	0.882914592067639	0.882914592067639	23.9077324616377	2
712	279.61	327.47	1.1758	5.86571768263023	10.4000143386117	212	-0.280043394840838	0.280043394840838	24.1877758564785	2
713	279.4	344.25	1.2334	6.14576107747107	10.1199709437709	213	0.415689414216867	0.415689414216867	24.6034652706954	2
714	271.66	349.38	1.1479	5.7300716632542	10.5356603579877	214	-0.320883056588459	0.320883056588459	24.9243483272839	2
715	272.28	351.34	1.2139	6.05095471984266	10.2147773013993	215	-0.0709832216089623	0.0709832216089623	24.9953315488928	2
716	271.46	351.53	1.2285	6.12193794145162	10.1437940797903	216	0.106961018862821	0.106961018862821	25.1022925677557	2
717	272.95	352.2	1.2065	6.0149769225888	10.2507550986531	217	-0.142452629667302	0.142452629667302	25.244745197423	2
718	272.64	343.34	1.2358	6.1574295522561	10.1083024689858	218	-0.00486186449376369	0.00486186449376369	25.2496070619167	2
719	266.94	336.6	1.2368	6.16229141674987	10.1034406044921	219	0.104530086615936	0.104530086615936	25.3541371485327	2
720	273.59	338.96	1.2153	6.05776133013393	10.207970691108	220	0.334496277171001	0.334496277171001	25.6886334257037	2
721	274.96	345.74	1.1465	5.72326505296293	10.542466968279	221	-0.341789073911649	0.341789073911649	26.0304224996153	2
722	265.45	340.1	1.2168	6.06505412687458	10.2006778943674	222	-0.135159832926652	0.135159832926652	26.165582332542	2
723	270.18	335.56	1.2446	6.20021395980123	10.0655180614407	223	0.0899444931346434	0.0899444931346434	26.2555268256766	2
724	258.62	335.24	1.2261	6.11026946666659	10.1554625545754	224	-0.111336696907209	0.111336696907209	26.3668635225838	2
725	251.06	339	1.249	6.22160616357379	10.0441258576681	225	0.00243093224688451	0.00243093224688451	26.3692944548307	2
726	254.79	337.27	1.2485	6.21917523132691	10.046556789915	226	-0.00972372898753093	0.00972372898753093	26.3790181838182	2
727	255.65	336.06	1.2505	6.22889896031444	10.0368330609275	227	-0.144883561914181	0.144883561914181	26.5239017457324	2
728	261.25	327.27	1.2803	6.37378252222862	9.89194949901331	228	0.050077204285774	0.050077204285774	26.5739789500182	2
729	267.1	328.03	1.27	6.32370531794285	9.94202670329909	229	0.0923754253815261	0.0923754253815261	26.6663543753997	2
730	272.36	320.2	1.251	6.23132989256132	10.0344021286806	230	-0.0709832216089623	0.0709832216089623	26.7373375970087	2
731	275.91	322.67	1.2656	6.30231311417029	9.96341890707165	231	-0.0739003403052205	0.0739003403052205	26.8112379373139	2
732	276.94	316.14	1.2808	6.37621345447551	9.88951856676643	232	0.259137377517648	0.259137377517648	27.0703753148315	2
733	274.68	323.45	1.2275	6.11707607695786	10.1486559442841	233	-0.00972372898752738	0.00972372898752738	27.0800990438191	2
734	251.2	322.93	1.2295	6.12679980594539	10.1389322152966	234	-0.358319413190447	0.358319413190447	27.4384184570095	2
735	258.57	321.65	1.3032	6.48511921913583	9.78061280210611	235	0.00680661029127094	0.00680661029127094	27.4452250673008	2
736	261.32	322.37	1.3018	6.47831260884456	9.78741941239738	236	0.125922290388502	0.125922290388502	27.5711473576893	2
737	263.02	328.43	1.2759	6.35239031845606	9.91334170278588	237	0.156552036699217	0.156552036699217	27.7276993943885	2
738	255.07	331.9	1.2437	6.19583828175684	10.0698937394851	238	-0.0471600855895176	0.0471600855895176	27.774859479978	2
739	240.17	337.14	1.2534	6.24299836734636	10.0227336538956	239	-0.0379225430513621	0.0379225430513621	27.8127820230294	2
740	249.37	336.22	1.2612	6.28092091039772	9.98481111084422	240	0.3179659378922	0.3179659378922	28.1307479609216	2
741	252.65	355.17	1.1958	5.96295497250552	10.3027770487364	241	-0.047646272038893	0.047646272038893	28.1783942329605	2
742	244.5	353.43	1.2056	6.01060124454441	10.2551307766975	242	-0.149259239958571	0.149259239958571	28.327653472919	2
743	236.91	346.18	1.2363	6.15986048450298	10.105871536739	243	0.0165303392787983	0.0165303392787983	28.3441838121978	2
744	236.9	347.36	1.2329	6.14333014522419	10.1224018760178	244	0.199336444244349	0.199336444244349	28.5435202564422	2
745	235.98	351.49	1.1919	5.94399370097984	10.3217383202621	245	0.0354916108044794	0.0354916108044794	28.5790118672467	2
746	231.62	351.6	1.1846	5.90850209017536	10.3572299310666	246	-0.189612715256816	0.189612715256816	28.7686245825035	2
747	240.9	351.74	1.2236	6.09811480543218	10.1676172158098	247	0.00243093224688096	0.00243093224688096	28.7710555147504	2
748	242.15	351.02	1.2231	6.09568387318529	10.1700481480566	248	0.199336444244347	0.199336444244347	28.9703919589947	2
749	255.71	369.14	1.1821	5.89634742894095	10.369384592301	249	0.00437567804438821	0.00437567804438821	28.9747676370391	2
750	252.76	372.43	1.1812	5.89197175089656	10.3737602703454	250	0.194960766199959	0.194960766199959	29.1697284032391	2
751	251.86	387.26	1.1411	5.6970109846966	10.5687210365453	251	0.391866278197419	0.391866278197419	29.5615946814365	2
752	253.5	413.29	1.0605	5.30514470649918	10.9605873147428	252	0.0972372898752916	0.0972372898752916	29.6588319713118	2
753	252.35	424.99	1.0405	5.20790741662389	11.057824604618	253	0.0330606785575984	0.0330606785575984	29.6918926498694	2
754	248.7	418.71	1.0337	5.17484673806629	11.0908852831756	254	0.00486186449376369	0.00486186449376369	29.6967545143631	2
755	247.37	423.79	1.0327	5.16998487357253	11.0957471476694	255	-0.0165303392787983	0.0165303392787983	29.7132848536419	2
756	249.63	422.32	1.0361	5.18651521285133	11.0792168083906	256	0.0758450861027278	0.0758450861027278	29.7891299397447	2
757	254.97	439.63	1.0205	5.1106701267486	11.1550618944933	257	-0.0189612715256828	0.0189612715256828	29.8080912112703	2
758	242.81	446.56	1.0244	5.12963139827428	11.1361006229677	258	-0.050077204285774	0.050077204285774	29.8581684155561	2
759	233.17	439.18	1.0347	5.17970860256006	11.0860234186819	259	-0.0092375425381519	0.0092375425381519	29.8674059580943	2
760	232.6	439.92	1.0366	5.18894614509821	11.0767858761437	260	0.0189612715256793	0.0189612715256793	29.88636722962	2
761	235.98	439.48	1.0327	5.16998487357253	11.0957471476694	261	0.0758450861027278	0.0758450861027278	29.9622123157227	2
762	239.42	445.56	1.0171	5.0941397874698	11.1715922337721	262	-0.0452153397920103	0.0452153397920103	30.0074276555147	2
763	235.68	445.12	1.0264	5.13935512726181	11.1263768939801	263	-0.0379225430513639	0.0379225430513639	30.0453501985661	2
764	232.98	420.31	1.0342	5.17727767031317	11.0884543509288	264	-0.0262540682663293	0.0262540682663293	30.0716042668324	2
765	231.05	424.5	1.0396	5.2035317385795	11.0622002826624	265	-0.192043647503699	0.192043647503699	30.2636479143361	2
766	236.18	425	1.0791	5.3955753860832	10.8701566351587	266	0.118629493647855	0.118629493647855	30.3822774079839	2
767	236.64	421.4	1.0547	5.27694589243535	10.9887861288066	267	-0.190098901706193	0.190098901706193	30.5723763096901	2
768	233.92	415.63	1.0938	5.46704479414154	10.7986872271004	268	0.149745426407948	0.149745426407948	30.7221217360981	2
769	239.34	421.12	1.063	5.31729936773359	10.9484326535083	269	-0.0948063576284088	0.0948063576284088	30.8169280937265	2
770	243.87	408.98	1.0825	5.412105725362	10.8536262958799	270	0.0403534752982466	0.0403534752982466	30.8572815690247	2
771	249.79	410.39	1.0742	5.37175225006375	10.8939797711782	271	-0.0311159327600947	0.0311159327600947	30.8883975017848	2
772	244.02	400.48	1.0806	5.40286818282385	10.8628638384181	272	-0.0306297463107157	0.0306297463107157	30.9190272480955	2
773	235.34	416.23	1.0869	5.43349792913456	10.8322340921074	273	0.0855688150902552	0.0855688150902552	31.0045960631858	2
774	237.37	414.2	1.0693	5.34792911404431	10.9178029071976	274	-0.119115680097231	0.119115680097231	31.123711743283	2
775	242.02	410.87	1.0938	5.46704479414154	10.7986872271004	275	-0.168220511484254	0.168220511484254	31.2919322547673	2
776	231.71	387.31	1.1284	5.63526530562579	10.6304667156161	276	-0.0262540682663257	0.0262540682663257	31.3181863230336	2
777	233.01	379.99	1.1338	5.66151937389212	10.6042126473498	277	0.00729279674064465	0.00729279674064465	31.3254791197743	2
778	230.3	379.8	1.1323	5.65422657715147	10.6115054440905	278	-0.391866278197421	0.391866278197421	31.7173453979717	2
779	237.12	359.09	1.2129	6.0460928553489	10.219639165893	279	0.00486186449376547	0.00486186449376547	31.7222072624654	2
780	232.79	364.97	1.2119	6.04123099085513	10.2245010303868	280	0.00729279674064642	0.00729279674064642	31.7295000592061	2
781	234.81	370.59	1.2104	6.03393819411448	10.2317938271275	281	0.0899444931346451	0.0899444931346451	31.8194445523407	2
782	238.49	371.23	1.1919	5.94399370097984	10.3217383202621	282	-0.0782760183496105	0.0782760183496105	31.8977205706903	2
783	255.03	363.63	1.208	6.02226971932945	10.2434623019125	283	0.220728648016911	0.220728648016911	32.1184492187073	2
784	245.6	356.4	1.1626	5.80154107131254	10.4641909499294	284	-0.204198308738111	0.204198308738111	32.3226475274454	2
785	251.84	364.78	1.2046	6.00573938005065	10.2599926411913	285	0.25622025882139	0.25622025882139	32.5788677862668	2
786	249.1	368.65	1.1519	5.74951912122926	10.5162129000127	286	0.050077204285774	0.050077204285774	32.6289449905525	2
787	245.61	362.61	1.1416	5.69944191694348	10.5662901042985	287	-0.246982716283236	0.246982716283236	32.8759277068358	2
788	243.01	365.06	1.1924	5.94642463322672	10.3193073880152	288	0.0690384758114551	0.0690384758114551	32.9449661826472	2
789	248.46	363.32	1.1782	5.87738615741527	10.3883458638267	289	-0.437081617989431	0.437081617989431	33.3820478006367	2
790	240.25	340.17	1.2681	6.3144677754047	9.95126424583724	290	0.00972372898752916	0.00972372898752916	33.3917715296242	2
791	236.3	336.18	1.2661	6.30474404641717	9.96098797482477	291	0.125922290388502	0.125922290388502	33.5176938200127	2
792	233.79	325.14	1.2402	6.17882175602867	10.0869102652133	292	-0.216352969972521	0.216352969972521	33.7340467899852	2
793	232.38	323.62	1.2847	6.39517472600119	9.87055729524075	293	0.382142549209892	0.382142549209892	34.1161893391951	2
794	246.46	324.82	1.2061	6.0130321767913	10.2526998444506	294	-0.123005171692244	0.123005171692244	34.2391945108873	2
795	248.97	325.06	1.2314	6.13603734848354	10.1296946727584	295	-0.353943735146059	0.353943735146059	34.5931382460334	2
796	243.09	319.6	1.3042	6.4899810836296	9.77575093761234	296	-0.0354916108044812	0.0354916108044812	34.6286298568379	2
797	244.44	320.7	1.3115	6.52547269443408	9.74025932680786	297	0.052021950083283	0.052021950083283	34.6806518069212	2
798	242.67	315.23	1.3008	6.4734507443508	9.79228127689114	298	-0.0262540682663293	0.0262540682663293	34.7069058751875	2
799	245.67	317.19	1.3062	6.49970481261713	9.76602720862481	299	0.0690384758114568	0.0690384758114568	34.7759443509989	2
800	241.6	320.16	1.292	6.43066633680567	9.83506568443627	300	0.147314494161064	0.147314494161064	34.92325884516	2
801	232.03	337.17	1.2617	6.2833518426446	9.98238017859733	301	-0.292198056075248	0.292198056075248	35.2154569012353	2
802	238.4	329.13	1.3218	6.57554989871985	9.69018212252208	302	0.396728142691186	0.396728142691186	35.6121850439264	2
803	234.16	328.18	1.2402	6.17882175602867	10.0869102652133	303	-0.40159000718495	0.40159000718495	36.0137750511114	2
804	242.63	322.03	1.3228	6.58041176321362	9.68532025802832	304	0.38943534595054	0.38943534595054	36.4032103970619	2
805	251.39	320.27	1.2427	6.19097641726308	10.0747556039789	305	-0.0116684747850364	0.0116684747850364	36.414878871847	2
806	250.41	326.88	1.2451	6.20264489204811	10.0630871291938	306	-0.256706445270767	0.256706445270767	36.6715853171177	2
807	257.19	326.68	1.2979	6.45935133731888	9.80638068392306	307	0.218783902219405	0.218783902219405	36.8903692193371	2
808	248.67	328.29	1.2529	6.24056743509948	10.0251645861425	308	0.0899444931346434	0.0899444931346434	36.9803137124718	2
809	241.35	326.97	1.2344	6.15062294196483	10.1151090792771	309	-0.346650938405412	0.346650938405412	37.3269646508772	2
810	243.05	319.57	1.3057	6.49727388037024	9.76845814087169	310	-0.0831378828433724	0.0831378828433724	37.4101025337206	2
811	254.5	316.25	1.3228	6.58041176321362	9.68532025802832	311	0.1259222903885	0.1259222903885	37.5360248241091	2
812	248.32	317.86	1.2969	6.45448947282512	9.81124254841682	312	0.0354916108044812	0.0354916108044812	37.5715164349136	2
813	230.23	318.05	1.2896	6.41899786202063	9.8467341592213	313	0.097723476324667	0.097723476324667	37.6692399112382	2
814	252.47	326.12	1.2695	6.32127438569597	9.94445763554597	314	0.0593147468239277	0.0593147468239277	37.7285546580622	2
815	257.16	339.15	1.2573	6.26195963887204	10.0037723823699	315	0.132728900679773	0.132728900679773	37.8612835587419	2
816	270.46	337.95	1.23	6.12923073819227	10.1365012830497	316	-0.127867036186007	0.127867036186007	37.9891505949279	2
817	269.47	334.3	1.2563	6.25709777437828	10.0086342468637	317	-0.306297463107166	0.306297463107166	38.2954480580351	2
818	265.86	319.62	1.3193	6.56339523748544	9.7023367837565	318	-0.0262540682663293	0.0262540682663293	38.3217021263014	2
819	256.67	316.59	1.3247	6.58964930575177	9.67608271549017	319	0.493965432566476	0.493965432566476	38.8156675588679	2
820	257.47	333.72	1.2231	6.09568387318529	10.1700481480566	320	0.106474832413443	0.106474832413443	38.9221423912813	2
821	250.13	349.33	1.2012	5.98920904077185	10.2765229804701	321	0.0739003403052223	0.0739003403052223	38.9960427315866	2
822	256.81	346.46	1.186	5.91530870046663	10.3504233207753	322	-0.361236531886705	0.361236531886705	39.3572792634733	2
823	249.23	342.48	1.2603	6.27654523235333	9.9891867888886	323	0.0879997473371379	0.0879997473371379	39.4452790108104	2
824	251.04	341.26	1.2422	6.1885454850162	10.0771865362257	324	0.0948063576284088	0.0948063576284088	39.5400853684388	2
825	245.84	343.87	1.2227	6.09373912738779	10.1719928938542	325	0.147314494161066	0.147314494161066	39.6873998625999	2
826	256.17	371.93	1.1924	5.94642463322672	10.3193073880152	326	0.161413901192981	0.161413901192981	39.8488137637929	2
827	262.85	362.29	1.1592	5.78501073203374	10.4807212892082	327	-0.204198308738111	0.204198308738111	40.053012072531	2
828	277.7	361.16	1.2012	5.98920904077185	10.2765229804701	328	0.446319160527585	0.446319160527585	40.4993312330586	2
829	278.34	343.89	1.1094	5.54288988024427	10.7228421409977	329	-0.657324079556965	0.657324079556965	41.1566553126155	2
830	266.71	354.11	1.2446	6.20021395980123	10.0655180614407	330	0.322827802385964	0.322827802385964	41.4794831150015	2
831	271.79	345.21	1.1782	5.87738615741527	10.3883458638267	331	-0.00486186449376547	0.00486186449376547	41.4843449794953	2
832	268.37	347.89	1.1792	5.88224802190903	10.3834839993329	332	-0.213435851276262	0.213435851276262	41.6977808307715	2
833	266.3	345.89	1.2231	6.09568387318529	10.1700481480566	333	0.0306297463107157	0.0306297463107157	41.7284105770822	2
834	267.83	341.17	1.2168	6.06505412687458	10.2006778943674	334	-0.0262540682663257	0.0262540682663257	41.7546646453486	2
835	267.91	342.6	1.2222	6.0913081951409	10.174423826101	335	0.278098649043329	0.278098649043329	42.0327632943919	2
836	272.72	360.03	1.165	5.81320954609757	10.4525224751444	336	-0.00486186449376369	0.00486186449376369	42.0376251588857	2
837	271.94	356.83	1.166	5.81807141059134	10.4476606106506	337	0.0281988140638347	0.0281988140638347	42.0658239729495	2
838	247.48	374.31	1.1602	5.7898725965275	10.4758594247144	338	0.0690384758114551	0.0690384758114551	42.1348624487609	2
839	248.51	371.98	1.146	5.72083412071605	10.5448979005259	339	-0.261082123315155	0.261082123315155	42.3959445720761	2
840	256.22	371.03	1.1997	5.9819162440312	10.2838157772107	340	0.132728900679773	0.132728900679773	42.5286734727559	2
841	266.42	367.73	1.1724	5.84918734335143	10.4165446778905	341	0.0427844075451276	0.0427844075451276	42.571457880301	2
842	261.81	363.58	1.1636	5.8064029358063	10.4593290854356	342	0.0593147468239277	0.0593147468239277	42.6307726271249	2
843	264.96	359.57	1.1514	5.74708818898238	10.5186438322596	343	-0.113767629154092	0.113767629154092	42.744540256279	2
844	273.99	356.14	1.1748	5.86085581813647	10.4048762031055	344	0.0666075435645759	0.0666075435645759	42.8111477998436	2
845	275.83	369.03	1.1611	5.79424827457189	10.47148374667	345	-0.201767376491228	0.201767376491228	43.0129151763348	2
846	270.66	371.41	1.2026	5.99601565106312	10.2697163701788	346	0.367556955728597	0.367556955728597	43.3804721320634	2
847	276.57	364.51	1.127	5.62845869533452	10.6372733259074	347	-0.315535005645316	0.315535005645316	43.6960071377087	2
848	268.95	363.86	1.1919	5.94399370097984	10.3217383202621	348	0.113767629154088	0.113767629154088	43.8097747668628	2
849	262.57	361.08	1.1685	5.83022607182575	10.4355059494162	349	-0.0213922037725638	0.0213922037725638	43.8311669706354	2
850	260.79	347.73	1.1729	5.85161827559831	10.4141137456436	350	-0.351026616449799	0.351026616449799	44.1821935870852	2
851	262.84	339.34	1.2451	6.20264489204811	10.0630871291938	351	0.11376762915409	0.11376762915409	44.2959612162393	2
852	266.03	338.52	1.2217	6.08887726289402	10.1768547583479	352	-0.11376762915409	0.11376762915409	44.4097288453934	2
853	263.3	343.03	1.2451	6.20264489204811	10.0630871291938	353	0.336927209417883	0.336927209417883	44.7466560548112	2
854	261.91	349.86	1.1758	5.86571768263023	10.4000143386117	354	-0.370474074424859	0.370474074424859	45.1171301292361	2
855	251.6	349.12	1.252	6.23619175705509	10.0295402641868	355	-0.0972372898752898	0.0972372898752898	45.2143674191114	2
856	246.98	320.97	1.272	6.33342904693038	9.93230297431156	356	-0.025767881816952	0.025767881816952	45.2401353009283	2
857	248.06	337.3	1.2773	6.35919692874733	9.90653509249461	357	0.196905511997464	0.196905511997464	45.4370408129258	2
858	250.06	339.57	1.2368	6.16229141674987	10.1034406044921	358	-0.140021697420419	0.140021697420419	45.5770625103462	2
859	240.76	340.06	1.2656	6.30231311417029	9.96341890707165	359	0.439026363786937	0.439026363786937	46.0160888741332	2
860	243.8	345.96	1.1753	5.86328675038335	10.4024452708586	360	-0.185237037212428	0.185237037212428	46.2013259113456	2
861	242.95	349.45	1.2134	6.04852378759578	10.2172082336462	361	-0.213435851276264	0.213435851276264	46.4147617626219	2
862	254.63	339.89	1.2573	6.26195963887204	10.0037723823699	362	0.0948063576284088	0.0948063576284088	46.5095681202503	2
863	264.27	343.46	1.2378	6.16715328124363	10.0985787399983	363	0.047646272038893	0.047646272038893	46.5572143922892	2
864	264.02	345.08	1.228	6.11950700920474	10.1462250120372	364	-0.0335468650069757	0.0335468650069757	46.5907612572961	2
865	259.35	343.56	1.2349	6.15305387421172	10.1126781470302	365	0.0359777972538566	0.0359777972538566	46.62673905455	2
866	267.9	344.79	1.2275	6.11707607695786	10.1486559442841	366	-0.168706697933629	0.168706697933629	46.7954457524836	2
867	255.43	341.03	1.2622	6.28578277489149	9.97994924635045	367	0.282474327087719	0.282474327087719	47.0779200795713	2
868	256.23	348.73	1.2041	6.00330844780377	10.2624235734382	368	-0.410827549723102	0.410827549723102	47.4887476292944	2
869	252.18	351.15	1.2886	6.41413599752687	9.85159602371507	369	0.600926451429295	0.600926451429295	48.0896740807237	2
870	246.77	357.53	1.165	5.81320954609757	10.4525224751444	370	-0.220728648016909	0.220728648016909	48.3104027287406	2
871	241.11	357.82	1.2104	6.03393819411448	10.2317938271275	371	0.0593147468239277	0.0593147468239277	48.3697174755646	2
872	251.55	354.4	1.1982	5.97462344729056	10.2911085739514	372	0.161413901192981	0.161413901192981	48.5311313767576	2
873	264.71	358.74	1.165	5.81320954609757	10.4525224751444	373	0.0568838145770449	0.0568838145770449	48.5880151913346	2
874	268.91	375.42	1.1533	5.75632573152053	10.5094062897214	374	-0.050077204285774	0.050077204285774	48.6380923956204	2
875	269.82	374.75	1.1636	5.8064029358063	10.4593290854356	375	-0.0996682221221725	0.0996682221221725	48.7377606177426	2
876	279.66	370.93	1.1841	5.90607115792848	10.3596608633135	376	0.313590259847812	0.313590259847812	49.0513508775904	2
877	278.43	353.69	1.1196	5.59248089808066	10.6732511231613	377	-0.330120599126611	0.330120599126611	49.381471476717	2
878	265.89	374.09	1.1875	5.92260149720728	10.3431305240347	378	-0.0758450861027278	0.0758450861027278	49.4573165628197	2
879	262.4	372.8	1.2031	5.99844658331	10.2672854379319	379	0.215866783523145	0.215866783523145	49.6731833463428	2
880	265	376.76	1.1587	5.78257979978686	10.4831522214551	380	-0.075845086102726	0.075845086102726	49.7490284324456	2
881	266.52	375.13	1.1743	5.85842488588958	10.4073071353524	381	-0.0666075435645759	0.0666075435645759	49.8156359760101	2
882	279	378.11	1.188	5.92503242945416	10.3406995917878	382	0.0568838145770467	0.0568838145770467	49.8725197905872	2
883	270.73	376.14	1.1763	5.86814861487711	10.3975834063648	383	-0.0782760183496087	0.0782760183496087	49.9507958089368	2
884	263.34	370.64	1.1924	5.94642463322672	10.3193073880152	384	0.32768966687973	0.32768966687973	50.2784854758165	2
885	254.61	378.26	1.125	5.61873496634699	10.6469970548949	385	-0.121060425894736	0.121060425894736	50.3995459017113	2
886	252.2	374.41	1.1499	5.73979539224173	10.5259366290002	386	0.206629240984991	0.206629240984991	50.6061751426963	2
887	245.62	388.42	1.1074	5.53316615125674	10.7325658699852	387	-0.292198056075248	0.292198056075248	50.8983731987715	2
888	240.72	381.4	1.1675	5.82536420733198	10.44036781391	388	-0.0685522893620796	0.0685522893620796	50.9669254881336	2
889	235.37	367.08	1.1816	5.89391649669407	10.3718155245479	389	-0.147314494161066	0.147314494161066	51.1142399822946	2
890	233.98	375.61	1.2119	6.04123099085513	10.2245010303868	390	0.206629240984991	0.206629240984991	51.3208692232796	2
891	244.8	379.25	1.1694	5.83460174987014	10.4311302713718	391	0.161413901192983	0.161413901192983	51.4822831244726	2
892	233.5	384.28	1.1362	5.67318784867716	10.5925441725648	392	-0.0121546612344119	0.0121546612344119	51.494437785707	2
893	240.28	386.8	1.1387	5.68534250991157	10.5803895113304	393	0.284905259334602	0.284905259334602	51.7793430450416	2
894	253.21	394.52	1.0801	5.40043725057697	10.865294770665	394	-0.0617456790708086	0.0617456790708086	51.8410887241125	2
895	250.73	395.67	1.0928	5.46218292964778	10.8035490915942	395	-0.0379225430513639	0.0379225430513639	51.8790112671638	2
896	252.1	398.08	1.1006	5.50010547269914	10.7656265485428	396	-0.194474579750581	0.194474579750581	52.0734858469144	2
897	259.08	396.72	1.1406	5.69458005244972	10.5711519687922	397	0.156552036699217	0.156552036699217	52.2300378836136	2
898	257.36	392.98	1.1084	5.5380280157505	10.7277040054914	398	-0.0690384758114568	0.0690384758114568	52.2990763594251	2
899	264.48	405.88	1.1226	5.60706649156196	10.65866552968	399	0.0072927967406482	0.0072927967406482	52.3063691561657	2
900	258.93	395.45	1.1211	5.59977369482131	10.6659583264206	400	-0.0354916108044829	0.0354916108044829	52.3418607669702	2
901	246.5	411.28	1.1284	5.63526530562579	10.6304667156161	401	0.47451797459142	0.47451797459142	52.8163787415616	2
902	256.45	415.51	1.0308	5.16074733103437	11.1049846902076	402	0.0121546612344101	0.0121546612344101	52.828533402796	2
903	254.32	416.18	1.0283	5.14859266979996	11.117139351442	403	-0.161413901192983	0.161413901192983	52.989947303989	2
904	252.25	413.04	1.0615	5.31000657099295	10.955725450249	404	0.168220511484254	0.168220511484254	53.1581678154733	2
905	252.38	419.88	1.0269	5.14178605950869	11.1239459617332	405	-0.116198561400971	0.116198561400971	53.2743663768742	2
906	258.93	422.88	1.0508	5.25798462090966	11.0077474003323	406	-0.206629240984993	0.206629240984993	53.4809956178592	2
907	238.68	426.88	1.0933	5.46461386189466	10.8011181593473	407	0.114253815603467	0.114253815603467	53.5952494334627	2
908	240.61	422.3	1.0698	5.35036004629119	10.9153719749507	408	-0.0568838145770449	0.0568838145770449	53.6521332480397	2
909	238.65	424.83	1.0815	5.40724386086824	10.8584881603737	409	0.22315958026379	0.22315958026379	53.8752928283035	2
910	235.86	431.23	1.0356	5.18408428060444	11.0816477406375	410	0.0661213571151986	0.0661213571151986	53.9414141854187	2
911	236.61	444.23	1.022	5.11796292348925	11.1477690977527	411	0.0189612715256811	0.0189612715256811	53.9603754569444	2
912	240.55	450.63	1.0181	5.09900165196356	11.1667303692784	412	-0.0427844075451276	0.0427844075451276	54.0031598644895	2
913	248.4	446.79	1.0269	5.14178605950869	11.1239459617332	413	0.0359777972538566	0.0359777972538566	54.0391376617434	2
914	246.37	445.5	1.0195	5.10580826225484	11.1599237589871	414	0.00923754253815368	0.00923754253815368	54.0483752042815	2
915	256.81	452.98	1.0176	5.09657071971668	11.1691613015253	415	-0.0140994070319156	0.0140994070319156	54.0624746113135	2
916	263.14	448.93	1.0205	5.1106701267486	11.1550618944933	416	0.00729279674064642	0.00729279674064642	54.0697674080541	2
917	264.36	463.02	1.019	5.10337733000795	11.162354691234	417	-0.0121546612344119	0.0121546612344119	54.0819220692885	2
918	262.4	467.27	1.0215	5.11553199124236	11.1502000299996	418	0	0	54.0819220692885	2
919	274.35	475.52	1.0215	5.11553199124236	11.1502000299996	419	0.00972372898752738	0.00972372898752738	54.091645798276	2
920	264.87	479.37	1.0195	5.10580826225484	11.1599237589871	420	0.00243093224688451	0.00243093224688451	54.0940767305229	2
921	269.11	481.47	1.019	5.10337733000795	11.162354691234	421	-0.0189612715256828	0.0189612715256828	54.1130380020486	2
922	274.72	491.27	1.0229	5.12233860153363	11.1433934197083	422	0.0233369495700693	0.0233369495700693	54.1363749516187	2
923	264.2	491.3	1.0181	5.09900165196356	11.1667303692784	423	-0.0165303392787983	0.0165303392787983	54.1529052908975	2
924	265.53	494.51	1.0215	5.11553199124236	11.1502000299996	424	-0.00680661029127094	0.00680661029127094	54.1597119011888	2
925	247.09	481.69	1.0229	5.12233860153363	11.1433934197083	425	0.00194474579750548	0.00194474579750548	54.1616566469863	2
926	261.53	481.37	1.0225	5.12039385573613	11.1453381655058	426	0	0	54.1616566469863	2
927	257.69	493.53	1.0225	5.12039385573613	11.1453381655058	427	0.00972372898753093	0.00972372898753093	54.1713803759738	2
928	257.79	491.3	1.0205	5.1106701267486	11.1550618944933	428	-0.00972372898753093	0.00972372898753093	54.1811041049613	2
929	256.32	493.06	1.0225	5.12039385573613	11.1453381655058	429	0.0238231360194465	0.0238231360194465	54.2049272409808	2
930	250.04	476.05	1.0176	5.09657071971668	11.1691613015253	430	-0.0213922037725638	0.0213922037725638	54.2263194447533	2
931	243.73	476.54	1.022	5.11796292348925	11.1477690977527	431	0.0145855934812946	0.0145855934812946	54.2409050382346	2
932	241.55	470.25	1.019	5.10337733000795	11.162354691234	432	0	0	54.2409050382346	2
933	247.33	472.49	1.019	5.10337733000795	11.162354691234	433	-0.00729279674064642	0.00729279674064642	54.2481978349753	2
934	252.32	472.29	1.0205	5.1106701267486	11.1550618944933	434	0.00243093224688096	0.00243093224688096	54.2506287672222	2
935	239.8	464.91	1.02	5.10823919450172	11.1574928267402	435	0	0	54.2506287672222	2
936	235.81	469.6	1.02	5.10823919450172	11.1574928267402	436	-0.00486186449376369	0.00486186449376369	54.2554906317159	2
937	245.24	475.11	1.021	5.11310105899548	11.1526309622465	437	0.00243093224688273	0.00243093224688273	54.2579215639628	2
938	234.47	469.44	1.0205	5.1106701267486	11.1550618944933	438	0.0189612715256811	0.0189612715256811	54.2768828354885	2
939	237.56	468.3	1.0166	5.09170885522292	11.174023166019	439	-0.0330606785576002	0.0330606785576002	54.3099435140461	2
940	236.44	473.15	1.0234	5.12476953378052	11.1409624874614	440	0.0165303392788001	0.0165303392788001	54.3264738533249	2
941	250.91	467.92	1.02	5.10823919450172	11.1574928267402	441	0	0	54.3264738533249	2
942	254.02	466.76	1.02	5.10823919450172	11.1574928267402	442	0.00243093224688096	0.00243093224688096	54.3289047855718	2
943	257.82	468.97	1.0195	5.10580826225484	11.1599237589871	443	-0.0145855934812928	0.0145855934812928	54.3434903790531	2
944	263.37	465.13	1.0225	5.12039385573613	11.1453381655058	444	0.0072927967406482	0.0072927967406482	54.3507831757937	2
945	266.32	466.52	1.021	5.11310105899548	11.1526309622465	445	-0.00243093224688273	0.00243093224688273	54.3532141080406	2
946	260.3	474.77	1.0215	5.11553199124236	11.1502000299996	446	0	0	54.3532141080406	2
947	250.45	464	1.0215	5.11553199124236	11.1502000299996	447	-0.00243093224688273	0.00243093224688273	54.3556450402875	2
948	253.47	464.71	1.022	5.11796292348925	11.1477690977527	448	0.00486186449376547	0.00486186449376547	54.3605069047812	2
949	250.79	471.46	1.021	5.11310105899548	11.1526309622465	449	0.00729279674064465	0.00729279674064465	54.3677997015219	2
950	263.69	471.68	1.0195	5.10580826225484	11.1599237589871	450	0	0	54.3677997015219	2
951	277.85	467.66	1.0195	5.10580826225484	11.1599237589871	451	-0.0145855934812928	0.0145855934812928	54.3823852950032	2
952	271.57	469.15	1.0225	5.12039385573613	11.1453381655058	452	0.00972372898753093	0.00972372898753093	54.3921090239907	2
953	279.79	479.84	1.0205	5.1106701267486	11.1550618944933	453	-0.0189612715256828	0.0189612715256828	54.4110702955164	2
954	264.5	490.01	1.0244	5.12963139827428	11.1361006229677	454	0.0189612715256828	0.0189612715256828	54.4300315670421	2
955	261.22	490.3	1.0205	5.1106701267486	11.1550618944933	455	-0.00486186449376547	0.00486186449376547	54.4348934315358	2
956	259.1	474.09	1.0215	5.11553199124236	11.1502000299996	456	0.0140994070319174	0.0140994070319174	54.4489928385678	2
957	246.41	468.03	1.0186	5.10143258421045	11.1642994370315	457	0.0145855934812928	0.0145855934812928	54.463578432049	2
958	231.99	453.08	1.0156	5.08684699072915	11.1788850305128	458	-0.0379225430513639	0.0379225430513639	54.5015009751004	2
959	231.92	456.41	1.0234	5.12476953378052	11.1409624874614	459	0.0140994070319191	0.0140994070319191	54.5156003821323	2
960	231.32	448.37	1.0205	5.1106701267486	11.1550618944933	460	-0.0734141538558468	0.0734141538558468	54.5890145359882	2
961	235.64	434.75	1.0356	5.18408428060444	11.0816477406375	461	0.0782760183496087	0.0782760183496087	54.6672905543378	2
962	230.18	432.89	1.0195	5.10580826225484	11.1599237589871	462	-0.00243093224688096	0.00243093224688096	54.6697214865847	2
963	248.17	447.4	1.02	5.10823919450172	11.1574928267402	463	-0.194960766199959	0.194960766199959	54.8646822527846	2
964	243.24	439.74	1.0601	5.30319996070167	10.9625320605403	464	0.185237037212429	0.185237037212429	55.0499192899971	2
965	248.04	436.6	1.022	5.11796292348925	11.1477690977527	465	0.0165303392788001	0.0165303392788001	55.0664496292759	2
966	250.36	440.29	1.0186	5.10143258421045	11.1642994370315	466	-0.2085739867825	0.2085739867825	55.2750236160584	2
967	250.23	434.18	1.0615	5.31000657099295	10.955725450249	467	0.189612715256818	0.189612715256818	55.4646363313152	2
968	250.75	441.72	1.0225	5.12039385573613	11.1453381655058	468	0.0145855934812928	0.0145855934812928	55.4792219247965	2
969	253.86	445.77	1.0195	5.10580826225484	11.1599237589871	469	-0.0121546612344101	0.0121546612344101	55.4913765860309	2
970	244.1	451.2	1.022	5.11796292348925	11.1477690977527	470	0.0072927967406482	0.0072927967406482	55.4986693827715	2
971	248.01	463.22	1.0205	5.1106701267486	11.1550618944933	471	-0.0072927967406482	0.0072927967406482	55.5059621795122	2
972	249.59	464.29	1.022	5.11796292348925	11.1477690977527	472	0.0145855934812946	0.0145855934812946	55.5205477729935	2
973	256.67	469.78	1.019	5.10337733000795	11.162354691234	473	-0.00972372898752916	0.00972372898752916	55.530271501981	2
974	233.09	458.03	1.021	5.11310105899548	11.1526309622465	474	-0.135159832926655	0.135159832926655	55.6654313349077	2
975	250.07	457.77	1.0488	5.24826089192214	11.0174711293198	475	0.0875135608877624	0.0875135608877624	55.7529448957954	2
976	251.11	456.4	1.0308	5.16074733103437	11.1049846902076	476	0.0593147468239277	0.0593147468239277	55.8122596426193	2
977	253.11	450.93	1.0186	5.10143258421045	11.1642994370315	477	0.00243093224688096	0.00243093224688096	55.8146905748662	2
978	244.78	458.17	1.0181	5.09900165196356	11.1667303692784	478	-0.0116684747850329	0.0116684747850329	55.8263590496513	2
979	252.7	455.5	1.0205	5.1106701267486	11.1550618944933	479	0	0	55.8263590496513	2
980	262.25	470.86	1.0205	5.1106701267486	11.1550618944933	480	-0.0213922037725638	0.0213922037725638	55.8477512534238	2
981	277.81	494.45	1.0249	5.13206233052116	11.1336696907208	481	0.0116684747850329	0.0116684747850329	55.8594197282088	2
982	279.18	481.31	1.0225	5.12039385573613	11.1453381655058	482	-0.00194474579750548	0.00194474579750548	55.8613644740064	2
983	274.56	481.34	1.0229	5.12233860153363	11.1433934197083	483	0.0140994070319174	0.0140994070319174	55.8754638810383	2
984	273.33	490.17	1.02	5.10823919450172	11.1574928267402	484	0.00486186449376547	0.00486186449376547	55.880325745532	2
985	271.77	484.21	1.019	5.10337733000795	11.162354691234	485	-0.00486186449376547	0.00486186449376547	55.8851876100258	2
986	263.24	484.22	1.02	5.10823919450172	11.1574928267402	486	0	0	55.8851876100258	2
987	270.97	455.29	1.02	5.10823919450172	11.1574928267402	487	-0.0262540682663293	0.0262540682663293	55.9114416782921	2
988	272.02	450.61	1.0254	5.13449326276805	11.1312387584739	488	0.0238231360194483	0.0238231360194483	55.9352648143116	2
989	262.2	442.17	1.0205	5.1106701267486	11.1550618944933	489	0.00486186449376191	0.00486186449376191	55.9401266788053	2
990	253.09	446.14	1.0195	5.10580826225484	11.1599237589871	490	-0.00729279674064465	0.00729279674064465	55.947419475546	2
991	248.4	449.89	1.021	5.11310105899548	11.1526309622465	491	0.0116684747850346	0.0116684747850346	55.959087950331	2
992	242.16	452.65	1.0186	5.10143258421045	11.1642994370315	492	-0.0165303392788001	0.0165303392788001	55.9756182896098	2
993	240.35	461.16	1.022	5.11796292348925	11.1477690977527	493	0.00243093224688273	0.00243093224688273	55.9780492218567	2
994	239.85	458.56	1.0215	5.11553199124236	11.1502000299996	494	0.0189612715256811	0.0189612715256811	55.9970104933824	2
995	267.62	452.1	1.0176	5.09657071971668	11.1691613015253	495	-0.0281988140638347	0.0281988140638347	56.0252093074462	2
996	249.64	445.18	1.0234	5.12476953378052	11.1409624874614	496	-0.0359777972538566	0.0359777972538566	56.0611871047001	2
997	238.05	438.4	1.0308	5.16074733103437	11.1049846902076	497	0.00486186449376369	0.00486186449376369	56.0660489691938	2
998	235.42	439.29	1.0298	5.15588546654061	11.1098465547013	498	-0.106961018862819	0.106961018862819	56.1730099880567	2
999	239.53	436.93	1.0518	5.26284648540343	11.0028855358385	499	-0.0923754253815261	0.0923754253815261	56.2653854134382	2
1000	259.01	427.16	1.0708	5.35522191078496	10.910510110457	500	NA	NA	NA	2
1001	268.71	456.45	1.0278	5.14616173755308	11.1195702836889	1	0.0593147468239277	0.0593147468239277	0.0593147468239277	3
1002	257.1	447.22	1.0156	5.08684699072915	11.1788850305128	2	-0.17113763018051	0.17113763018051	0.230452377004438	3
1003	260.65	440.64	1.0508	5.25798462090966	11.0077474003323	3	0.0165303392787983	0.0165303392787983	0.246982716283236	3
1004	264.04	436.67	1.0474	5.24145428163087	11.0242777396111	4	0.140021697420419	0.140021697420419	0.387004413703655	3
1005	270.35	443.64	1.0186	5.10143258421045	11.1642994370315	5	-0.0209060173231883	0.0209060173231883	0.407910431026844	3
1006	266.65	454.69	1.0229	5.12233860153363	11.1433934197083	6	-0.0335468650069757	0.0335468650069757	0.441457296033819	3
1007	277.33	456.31	1.0298	5.15588546654061	11.1098465547013	7	-0.0948063576284071	0.0948063576284071	0.536263653662227	3
1008	271.75	436.92	1.0493	5.25069182416902	11.0150401970729	8	-0.0213922037725638	0.0213922037725638	0.55765585743479	3
1009	269.89	441.33	1.0537	5.27208402794158	10.9936479933004	9	0.154121104452335	0.154121104452335	0.711776961887125	3
1010	273.04	463.66	1.022	5.11796292348925	11.1477690977527	10	-0.0140994070319156	0.0140994070319156	0.725876368919041	3
1011	271.5	468.61	1.0249	5.13206233052116	11.1336696907208	11	0.0286850005132102	0.0286850005132102	0.754561369432251	3
1012	279.8	471.33	1.019	5.10337733000795	11.162354691234	12	-0.00243093224688451	0.00243093224688451	0.756992301679135	3
1013	277.64	467.56	1.0195	5.10580826225484	11.1599237589871	13	0	0	0.756992301679135	3
1014	276.75	466.02	1.0195	5.10580826225484	11.1599237589871	14	0	0	0.756992301679135	3
1015	269.86	469	1.0195	5.10580826225484	11.1599237589871	15	-0.00486186449376191	0.00486186449376191	0.761854166172897	3
1016	271.7	484.88	1.0205	5.1106701267486	11.1550618944933	16	-0.0072927967406482	0.0072927967406482	0.769146962913545	3
1017	267.61	494.38	1.022	5.11796292348925	11.1477690977527	17	0.0072927967406482	0.0072927967406482	0.776439759654194	3
1018	277.87	489.55	1.0205	5.1106701267486	11.1550618944933	18	-0.00243093224688273	0.00243093224688273	0.778870691901076	3
1019	278.1	483.33	1.021	5.11310105899548	11.1526309622465	19	0.00243093224688273	0.00243093224688273	0.781301624147959	3
1020	275.6	471.83	1.0205	5.1106701267486	11.1550618944933	20	0	0	0.781301624147959	3
1021	275.39	489.73	1.0205	5.1106701267486	11.1550618944933	21	0.0092375425381519	0.0092375425381519	0.790539166686111	3
1022	267.47	494.32	1.0186	5.10143258421045	11.1642994370315	22	0.00243093224688096	0.00243093224688096	0.792970098932992	3
1023	248.79	487.63	1.0181	5.09900165196356	11.1667303692784	23	0	0	0.792970098932992	3
1024	241.9	468.98	1.0181	5.09900165196356	11.1667303692784	24	-0.0140994070319156	0.0140994070319156	0.807069505964908	3
1025	244.91	477.41	1.021	5.11310105899548	11.1526309622465	25	-0.0072927967406482	0.0072927967406482	0.814362302705556	3
1026	254.34	469.94	1.0225	5.12039385573613	11.1453381655058	26	0.00486186449376547	0.00486186449376547	0.819224167199321	3
1027	243.35	461.6	1.0215	5.11553199124236	11.1502000299996	27	0.00486186449376547	0.00486186449376547	0.824086031693087	3
1028	243.41	459.66	1.0205	5.1106701267486	11.1550618944933	28	0.00486186449376191	0.00486186449376191	0.828947896186849	3
1029	246.17	462.91	1.0195	5.10580826225484	11.1599237589871	29	0	0	0.828947896186849	3
1030	249.85	471.58	1.0195	5.10580826225484	11.1599237589871	30	0.0165303392788019	0.0165303392788019	0.84547823546565	3
1031	250.16	470.76	1.0161	5.08927792297604	11.1764540982659	31	-0.0165303392788019	0.0165303392788019	0.862008574744452	3
1032	240.93	475.31	1.0195	5.10580826225484	11.1599237589871	32	-0.00243093224688096	0.00243093224688096	0.864439506991333	3
1033	242.24	478.21	1.02	5.10823919450172	11.1574928267402	33	0.0092375425381519	0.0092375425381519	0.873677049529485	3
1034	235.62	485.62	1.0181	5.09900165196356	11.1667303692784	34	-0.0116684747850329	0.0116684747850329	0.885345524314518	3
1035	267.02	493.76	1.0205	5.1106701267486	11.1550618944933	35	0.00486186449376191	0.00486186449376191	0.89020738880828	3
1036	257.23	486.65	1.0195	5.10580826225484	11.1599237589871	36	-0.00972372898752738	0.00972372898752738	0.899931117795807	3
1037	240	485.01	1.0215	5.11553199124236	11.1502000299996	37	0	0	0.899931117795807	3
1038	237.42	487.33	1.0215	5.11553199124236	11.1502000299996	38	0	0	0.899931117795807	3
1039	259.55	485.68	1.0215	5.11553199124236	11.1502000299996	39	-0.0403534752982466	0.0403534752982466	0.940284593094054	3
1040	249.4	460.04	1.0298	5.15588546654061	11.1098465547013	40	-0.0520219500832795	0.0520219500832795	0.992306543177333	3
1041	249.5	449.91	1.0405	5.20790741662389	11.057824604618	41	0.102099154369053	0.102099154369053	1.09440569754639	3
1042	256.55	455.51	1.0195	5.10580826225484	11.1599237589871	42	-0.0238231360194447	0.0238231360194447	1.11822883356583	3
1043	274.75	462.02	1.0244	5.12963139827428	11.1361006229677	43	0.0140994070319174	0.0140994070319174	1.13232824059775	3
1044	274.24	458.39	1.0215	5.11553199124236	11.1502000299996	44	-0.00243093224688273	0.00243093224688273	1.13475917284463	3
1045	272.28	463.44	1.022	5.11796292348925	11.1477690977527	45	0	0	1.13475917284463	3
1046	261.17	462.69	1.022	5.11796292348925	11.1477690977527	46	0.0072927967406482	0.0072927967406482	1.14205196958528	3
1047	262.33	470.24	1.0205	5.1106701267486	11.1550618944933	47	-0.00486186449376547	0.00486186449376547	1.14691383407905	3
1048	268.43	474.94	1.0215	5.11553199124236	11.1502000299996	48	-0.0165303392787983	0.0165303392787983	1.16344417335784	3
1049	274.67	475.45	1.0249	5.13206233052116	11.1336696907208	49	0.0354916108044794	0.0354916108044794	1.19893578416232	3
1050	277.78	480.51	1.0176	5.09657071971668	11.1691613015253	50	-0.0189612715256811	0.0189612715256811	1.217897055688	3
1051	269.19	477.04	1.0215	5.11553199124236	11.1502000299996	51	0.00243093224688273	0.00243093224688273	1.22032798793489	3
1052	264.21	492.99	1.021	5.11310105899548	11.1526309622465	52	-0.00243093224688273	0.00243093224688273	1.22275892018177	3
1053	263.4	491.19	1.0215	5.11553199124236	11.1502000299996	53	0	0	1.22275892018177	3
1054	263.39	492.79	1.0215	5.11553199124236	11.1502000299996	54	0.0140994070319174	0.0140994070319174	1.23685832721369	3
1055	268.24	486.1	1.0186	5.10143258421045	11.1642994370315	55	-0.0189612715256828	0.0189612715256828	1.25581959873937	3
1056	276.08	487.02	1.0225	5.12039385573613	11.1453381655058	56	0.0121546612344119	0.0121546612344119	1.26797425997378	3
1057	273.43	490.62	1.02	5.10823919450172	11.1574928267402	57	-0.00243093224688096	0.00243093224688096	1.27040519222066	3
1058	260.28	489.22	1.0205	5.1106701267486	11.1550618944933	58	-0.00486186449376547	0.00486186449376547	1.27526705671443	3
1059	251.88	484.42	1.0215	5.11553199124236	11.1502000299996	59	0.00729279674064642	0.00729279674064642	1.28255985345507	3
1060	255.39	481.79	1.02	5.10823919450172	11.1574928267402	60	-0.00972372898752916	0.00972372898752916	1.2922835824426	3
1061	250.68	487.83	1.022	5.11796292348925	11.1477690977527	61	-0.00243093224688273	0.00243093224688273	1.29471451468949	3
1062	246.83	489.49	1.0225	5.12039385573613	11.1453381655058	62	0	0	1.29471451468949	3
1063	251.41	481.78	1.0225	5.12039385573613	11.1453381655058	63	0.0121546612344119	0.0121546612344119	1.3068691759239	3
1064	259.72	481.23	1.02	5.10823919450172	11.1574928267402	64	-0.00486186449376369	0.00486186449376369	1.31173104041766	3
1065	271.29	481.98	1.021	5.11310105899548	11.1526309622465	65	-0.0213922037725656	0.0213922037725656	1.33312324419023	3
1066	264.24	475.2	1.0254	5.13449326276805	11.1312387584739	66	0.00243093224688451	0.00243093224688451	1.33555417643711	3
1067	258.17	474.95	1.0249	5.13206233052116	11.1336696907208	67	0.00486186449376191	0.00486186449376191	1.34041604093087	3
1068	262.37	480.32	1.0239	5.1272004660274	11.1385315552145	68	0.0140994070319191	0.0140994070319191	1.35451544796279	3
1069	272.15	471.41	1.021	5.11310105899548	11.1526309622465	69	0.00729279674064465	0.00729279674064465	1.36180824470344	3
1070	270.01	470.87	1.0195	5.10580826225484	11.1599237589871	70	-0.0145855934812928	0.0145855934812928	1.37639383818473	3
1071	267.3	472.52	1.0225	5.12039385573613	11.1453381655058	71	0.0121546612344119	0.0121546612344119	1.38854849941914	3
1072	264.91	490.18	1.02	5.10823919450172	11.1574928267402	72	0.00680661029127094	0.00680661029127094	1.39535510971041	3
1073	243.12	488.28	1.0186	5.10143258421045	11.1642994370315	73	0.00729279674064642	0.00729279674064642	1.40264790645106	3
1074	230.09	494.07	1.0171	5.0941397874698	11.1715922337721	74	-0.0189612715256811	0.0189612715256811	1.42160917797674	3
1075	231.51	483.11	1.021	5.11310105899548	11.1526309622465	75	0.00729279674064465	0.00729279674064465	1.42890197471739	3
1076	255.53	473.58	1.0195	5.10580826225484	11.1599237589871	76	-0.00972372898752738	0.00972372898752738	1.43862570370491	3
1077	235.13	463.66	1.0215	5.11553199124236	11.1502000299996	77	-0.0330606785576002	0.0330606785576002	1.47168638226251	3
1078	236.95	455.61	1.0283	5.14859266979996	11.117139351442	78	0.0379225430513657	0.0379225430513657	1.50960892531388	3
1079	232.19	475.64	1.0205	5.1106701267486	11.1550618944933	79	-0.00243093224688273	0.00243093224688273	1.51203985756076	3
1080	232.82	489.6	1.021	5.11310105899548	11.1526309622465	80	0.0262540682663275	0.0262540682663275	1.53829392582709	3
1081	232.49	484.5	1.0156	5.08684699072915	11.1788850305128	81	-0.0213922037725638	0.0213922037725638	1.55968612959965	3
1082	245.22	489.14	1.02	5.10823919450172	11.1574928267402	82	-0.0140994070319174	0.0140994070319174	1.57378553663157	3
1083	239.48	486.27	1.0229	5.12233860153363	11.1433934197083	83	0.00923754253815368	0.00923754253815368	1.58302307916972	3
1084	246.16	484.72	1.021	5.11310105899548	11.1526309622465	84	0	0	1.58302307916972	3
1085	247.42	483.97	1.021	5.11310105899548	11.1526309622465	85	0.0116684747850346	0.0116684747850346	1.59469155395476	3
1086	237.75	479.5	1.0186	5.10143258421045	11.1642994370315	86	-0.0209060173231883	0.0209060173231883	1.61559757127795	3
1087	243.15	478.6	1.0229	5.12233860153363	11.1433934197083	87	0.00923754253815368	0.00923754253815368	1.6248351138161	3
1088	235.33	470.03	1.021	5.11310105899548	11.1526309622465	88	-0.0165303392788001	0.0165303392788001	1.6413654530949	3
1089	253.57	471.37	1.0244	5.12963139827428	11.1361006229677	89	0.0189612715256828	0.0189612715256828	1.66032672462058	3
1090	261.38	476.22	1.0205	5.1106701267486	11.1550618944933	90	0.0140994070319156	0.0140994070319156	1.6744261316525	3
1091	263.38	488.77	1.0176	5.09657071971668	11.1691613015253	91	0.00486186449376547	0.00486186449376547	1.67928799614626	3
1092	271.33	484.32	1.0166	5.09170885522292	11.174023166019	92	0.00243093224688273	0.00243093224688273	1.68171892839315	3
1093	260.98	448.56	1.0161	5.08927792297604	11.1764540982659	93	-0.0121546612344119	0.0121546612344119	1.69387358962756	3
1094	263.86	451.41	1.0186	5.10143258421045	11.1642994370315	94	-0.0758450861027278	0.0758450861027278	1.76971867573029	3
1095	263.37	449.02	1.0342	5.17727767031317	11.0884543509288	95	-0.21100491902938	0.21100491902938	1.98072359475967	3
1096	256.54	434.51	1.0776	5.38828258934255	10.8774494318994	96	0.0544528823301622	0.0544528823301622	2.03517647708983	3
1097	267.61	438.77	1.0664	5.33382970701239	10.9319023142295	97	-0.263513055562036	0.263513055562036	2.29868953265187	3
1098	266.77	421.53	1.1206	5.59734276257443	10.6683892586675	98	0.185237037212428	0.185237037212428	2.48392656986429	3
1099	257.88	418.85	1.0825	5.412105725362	10.8536262958799	99	-0.0549390687795395	0.0549390687795395	2.53886563864383	3
1100	255.46	423.42	1.0938	5.46704479414154	10.7986872271004	100	0.199822630693722	0.199822630693722	2.73868826933755	3
1101	258.85	437.08	1.0527	5.26722216344782	10.9985098577941	101	-0.121060425894736	0.121060425894736	2.85974869523229	3
1102	255.78	434.93	1.0776	5.38828258934255	10.8774494318994	102	-0.0617456790708104	0.0617456790708104	2.9214943743031	3
1103	259.02	424.68	1.0903	5.45002826841336	10.8157037528286	103	-0.0286850005132102	0.0286850005132102	2.95017937481631	3
1104	259.74	425.17	1.0962	5.47871326892657	10.7870187523154	104	-0.234828055048828	0.234828055048828	3.18500742986514	3
1105	268.71	405.9	1.1445	5.7135413239754	10.5521906972665	105	0.182806104965547	0.182806104965547	3.36781353483069	3
1106	267.33	412.12	1.1069	5.53073521900985	10.7349968022321	106	-0.050077204285774	0.050077204285774	3.41789073911646	3
1107	272.25	421.17	1.1172	5.58081242329563	10.6849195979463	107	-0.0568838145770449	0.0568838145770449	3.47477455369351	3
1108	272.65	408.37	1.1289	5.63769623787267	10.6280357833693	108	-0.0189612715256828	0.0189612715256828	3.49373582521919	3
1109	271.04	407.74	1.1328	5.65665750939836	10.6090745118436	109	-0.0641766113176914	0.0641766113176914	3.55791243653688	3
1110	266.61	407.78	1.146	5.72083412071605	10.5448979005259	110	0.0330606785576002	0.0330606785576002	3.59097311509448	3
1111	261.42	413.28	1.1392	5.68777344215845	10.5779585790835	111	0.123491358141619	0.123491358141619	3.7144644732361	3
1112	267.62	414.22	1.1138	5.56428208401683	10.7014499372251	112	-0.427357889001902	0.427357889001902	4.141822362238	3
1113	274.9	387.76	1.2017	5.99163997301873	10.2740920482232	113	0.0641766113176914	0.0641766113176914	4.20599897355569	3
1114	278.48	391.03	1.1885	5.92746336170104	10.3382686595409	114	-0.118629493647855	0.118629493647855	4.32462846720355	3
1115	270.68	376.98	1.2129	6.0460928553489	10.219639165893	115	-0.00486186449376369	0.00486186449376369	4.32949033169731	3
1116	267.4	374.45	1.2139	6.05095471984266	10.2147773013993	116	-0.00923754253815368	0.00923754253815368	4.33872787423546	3
1117	270.53	369.84	1.2158	6.06019226238081	10.2055397588611	117	-0.144883561914183	0.144883561914183	4.48361143614965	3
1118	258.94	345.64	1.2456	6.205075824295	10.0606561969469	118	-0.130784154882265	0.130784154882265	4.61439559103191	3
1119	271.61	336.46	1.2725	6.33585997917726	9.92987204206468	119	-0.0923754253815261	0.0923754253815261	4.70677101641344	3
1120	274.8	324.07	1.2915	6.42823540455879	9.83749661668315	120	-0.0568838145770449	0.0568838145770449	4.76365483099048	3
1121	268.17	330.88	1.3032	6.48511921913583	9.78061280210611	121	0.349081870652293	0.349081870652293	5.11273670164278	3
1122	259.27	347.38	1.2314	6.13603734848354	10.1296946727584	122	-0.0238231360194465	0.0238231360194465	5.13655983766222	3
1123	250.56	358.76	1.2363	6.15986048450298	10.105871536739	123	0.0238231360194465	0.0238231360194465	5.16038297368167	3
1124	252.14	364.58	1.2314	6.13603734848354	10.1296946727584	124	0.075845086102726	0.075845086102726	5.2362280597844	3
1125	251.86	367.97	1.2158	6.06019226238081	10.2055397588611	125	-0.0855688150902552	0.0855688150902552	5.32179687487465	3
1126	257.55	361.17	1.2334	6.14576107747107	10.1199709437709	126	0.0666075435645741	0.0666075435645741	5.38840441843923	3
1127	251.9	366.98	1.2197	6.07915353390649	10.1865784873354	127	0.132728900679773	0.132728900679773	5.521133319119	3
1128	253.79	376.71	1.1924	5.94642463322672	10.3193073880152	128	-0.0116684747850364	0.0116684747850364	5.53280179390404	3
1129	259.71	379.72	1.1948	5.95809310801176	10.3076389132302	129	-0.0189612715256811	0.0189612715256811	5.55176306542972	3
1130	262.21	377.33	1.1987	5.97705437953744	10.2886776417045	130	0.0641766113176914	0.0641766113176914	5.61593967674741	3
1131	261.93	389.82	1.1855	5.91287776821975	10.3528542530222	131	-0.133215087129148	0.133215087129148	5.74915476387656	3
1132	264.34	383.42	1.2129	6.0460928553489	10.219639165893	132	-0.109391951109702	0.109391951109702	5.85854671498626	3
1133	279.37	360.71	1.2354	6.1554848064586	10.1102472147833	133	0.0763312725521033	0.0763312725521033	5.93487798753836	3
1134	273.25	359	1.2197	6.07915353390649	10.1865784873354	134	-0.125922290388502	0.125922290388502	6.06080027792686	3
1135	265.34	355.64	1.2456	6.205075824295	10.0606561969469	135	-0.0427844075451258	0.0427844075451258	6.10358468547199	3
1136	263.77	351.41	1.2544	6.24786023184012	10.0178717894018	136	0.0782760183496087	0.0782760183496087	6.1818607038216	3
1137	255.91	353.56	1.2383	6.16958421349051	10.0961478077514	137	-0.194474579750583	0.194474579750583	6.37633528357218	3
1138	252.4	343.35	1.2783	6.3640587932411	9.90167322800084	138	0.0782760183496087	0.0782760183496087	6.45461130192179	3
1139	264.83	341.37	1.2622	6.28578277489149	9.97994924635045	139	-0.0311159327600912	0.0311159327600912	6.48572723468188	3
1140	273.74	340.84	1.2686	6.31689870765158	9.94883331359036	140	0.0904306795840206	0.0904306795840206	6.5761579142659	3
1141	264.36	348.12	1.25	6.22646802806756	10.0392639931744	141	0.0641766113176914	0.0641766113176914	6.64033452558359	3
1142	259.92	352.02	1.2368	6.16229141674987	10.1034406044921	142	-0.223159580263793	0.223159580263793	6.86349410584739	3
1143	254.07	338.97	1.2827	6.38545099701366	9.88028102422828	143	0.00243093224688273	0.00243093224688273	6.86592503809427	3
1144	241.14	348.39	1.2822	6.38302006476678	9.88271195647516	144	0.206629240984993	0.206629240984993	7.07255427907926	3
1145	236.58	353.14	1.2397	6.17639082378178	10.0893411974602	145	-0.178430426921159	0.178430426921159	7.25098470600042	3
1146	254.88	334.79	1.2764	6.35482125070294	9.910910770539	146	-0.0520219500832813	0.0520219500832813	7.3030066560837	3
1147	245.6	329.21	1.2871	6.40684320078622	9.85888882045571	147	-0.0379225430513621	0.0379225430513621	7.34092919913506	3
1148	248.02	337.31	1.2949	6.44476574383759	9.82096627740435	148	0.166275765686747	0.166275765686747	7.50720496482181	3
1149	252.42	350.36	1.2607	6.27848997815084	9.9872420430911	149	0.104043900166561	0.104043900166561	7.61124886498837	3
1150	249.11	360.68	1.2393	6.17444607798428	10.0912859432577	150	0.168706697933629	0.168706697933629	7.779955562922	3
1151	237.88	363.63	1.2046	6.00573938005065	10.2599926411913	151	-0.073414153855845	0.073414153855845	7.85336971677784	3
1152	239.59	378.85	1.2197	6.07915353390649	10.1865784873354	152	-0.0189612715256811	0.0189612715256811	7.87233098830353	3
1153	235.94	369.57	1.2236	6.09811480543218	10.1676172158098	153	0.206143054535616	0.206143054535616	8.07847404283914	3
1154	239.55	385.3	1.1812	5.89197175089656	10.3737602703454	154	0.00243093224688096	0.00243093224688096	8.08090497508602	3
1155	257.98	376.1	1.1807	5.88954081864968	10.3761912025923	155	-0.144397375464806	0.144397375464806	8.22530235055083	3
1156	258.36	374.28	1.2104	6.03393819411448	10.2317938271275	156	0.00680661029127094	0.00680661029127094	8.2321089608421	3
1157	268.01	384.16	1.209	6.02713158382321	10.2386004374187	157	0.270805852302683	0.270805852302683	8.50291481314478	3
1158	266.58	401.34	1.1533	5.75632573152053	10.5094062897214	158	0.0782760183496087	0.0782760183496087	8.58119083149439	3
1159	271.97	399.34	1.1372	5.67804971317092	10.587682308071	159	-0.358319413190445	0.358319413190445	8.93951024468484	3
1160	265.89	383.79	1.2109	6.03636912636137	10.2293628948806	160	0.0471600855895158	0.0471600855895158	8.98667033027435	3
1161	271.62	378.85	1.2012	5.98920904077185	10.2765229804701	161	-0.0855688150902552	0.0855688150902552	9.07223914536461	3
1162	278.9	353	1.2188	6.07477785586211	10.1909541653798	162	0.0121546612344119	0.0121546612344119	9.08439380659902	3
1163	272	347.33	1.2163	6.06262319462769	10.2031088266142	163	-0.0690384758114568	0.0690384758114568	9.15343228241048	3
1164	276.79	356.81	1.2305	6.13166167043915	10.1340703508028	164	-0.388949159501163	0.388949159501163	9.54238144191164	3
1165	259.35	326.99	1.3105	6.52061082994031	9.74512119130162	165	0.296573734119637	0.296573734119637	9.83895517603128	3
1166	263.33	335.36	1.2495	6.22403709582068	10.0416949254213	166	-0.121060425894736	0.121060425894736	9.96001560192601	3
1167	261.08	339.8	1.2744	6.34509752171541	9.92063449952652	167	-0.147314494161066	0.147314494161066	10.1073300960871	3
1168	267.16	330.45	1.3047	6.49241201587648	9.77332000536546	168	-0.00486186449376547	0.00486186449376547	10.1121919605808	3
1169	263.02	329.71	1.3057	6.49727388037024	9.76845814087169	169	0.17843042692116	0.17843042692116	10.290622387502	3
1170	274.24	341.7	1.269	6.31884345344908	9.94688856779285	170	0.192043647503699	0.192043647503699	10.4826660350057	3
1171	275.94	345.57	1.2295	6.12679980594539	10.1389322152966	171	-0.00486186449376547	0.00486186449376547	10.4875278994995	3
1172	278.09	361.66	1.2305	6.13166167043915	10.1340703508028	172	-0.218297715770028	0.218297715770028	10.7058256152695	3
1173	278.57	341.06	1.2754	6.34995938620918	9.91577263503276	173	0.0666075435645741	0.0666075435645741	10.7724331588341	3
1174	278.39	334.12	1.2617	6.2833518426446	9.98238017859733	174	0.00923754253815368	0.00923754253815368	10.7816707013722	3
1175	279.97	332.68	1.2598	6.27411430010645	9.99161772113549	175	0.0121546612344101	0.0121546612344101	10.7938253626066	3
1176	279.55	333.59	1.2573	6.26195963887204	10.0037723823699	176	-0.0617456790708086	0.0617456790708086	10.8555710416774	3
1177	272.44	339.33	1.27	6.32370531794285	9.94202670329909	177	0.00243093224688096	0.00243093224688096	10.8580019739243	3
1178	279.31	340.56	1.2695	6.32127438569597	9.94445763554597	178	0.0379225430513639	0.0379225430513639	10.8959245169757	3
1179	279.13	333.96	1.2617	6.2833518426446	9.98238017859733	179	-0.330120599126611	0.330120599126611	11.2260451161023	3
1180	258.97	319.73	1.3296	6.61347244177121	9.65225957947072	180	0.0476462720388913	0.0476462720388913	11.2736913881412	3
1181	254.39	316.22	1.3198	6.56582616973232	9.69990585150961	181	-0.0354916108044794	0.0354916108044794	11.3091829989457	3
1182	270.31	315.06	1.3271	6.6013177805368	9.66441424070513	182	0.0636904248683141	0.0636904248683141	11.372873423814	3
1183	277.35	319.49	1.314	6.53762735566849	9.72810466557345	183	-0.0213922037725638	0.0213922037725638	11.3942656275865	3
1184	273.3	317.78	1.3184	6.55901955944105	9.70671246180089	184	0.0213922037725638	0.0213922037725638	11.4156578313591	3
1185	274.46	317.69	1.314	6.53762735566849	9.72810466557345	185	-0.075845086102726	0.075845086102726	11.4915029174618	3
1186	265.53	317.54	1.3296	6.61347244177121	9.65225957947072	186	0.0189612715256793	0.0189612715256793	11.5104641889875	3
1187	267.98	319.76	1.3257	6.59451117024553	9.6712208509964	187	0.225590512510674	0.225590512510674	11.7360547014982	3
1188	249.59	327.34	1.2793	6.36892065773486	9.89681136350708	188	-0.209060173231872	0.209060173231872	11.9451148747301	3
1189	245.82	319.9	1.3223	6.57798083096673	9.6877511902752	189	0.00729279674064642	0.00729279674064642	11.9524076714707	3
1190	233.75	316.74	1.3208	6.57068803422609	9.69504398701585	190	0.0709832216089623	0.0709832216089623	12.0233908930797	3
1191	240.21	321.08	1.3062	6.49970481261713	9.76602720862481	191	0.00972372898752738	0.00972372898752738	12.0331146220672	3
1192	239.65	319.24	1.3042	6.4899810836296	9.77575093761234	192	-0.0593147468239259	0.0593147468239259	12.0924293688911	3
1193	232.6	320.15	1.3164	6.54929583045352	9.71643619078841	193	0.223159580263792	0.223159580263792	12.3155889491549	3
1194	247.41	343.82	1.2705	6.32613625018973	9.93959577105221	194	-0.116198561400973	0.116198561400973	12.4317875105559	3
1195	246.55	339.8	1.2944	6.4423348115907	9.82339720965123	195	0.0471600855895176	0.0471600855895176	12.4789475961454	3
1196	249.24	338.58	1.2847	6.39517472600119	9.87055729524075	196	0.213922037725638	0.213922037725638	12.692869633871	3
1197	257.38	348.24	1.2407	6.18125268827555	10.0844793329664	197	0.0875135608877624	0.0875135608877624	12.7803831947588	3
1198	256.89	371.38	1.2227	6.09373912738779	10.1719928938542	198	0.106961018862819	0.106961018862819	12.8873442136216	3
1199	257.97	381.03	1.2007	5.98677810852497	10.278953912717	199	0.168706697933629	0.168706697933629	13.0560509115553	3
1200	260.12	395.04	1.166	5.81807141059134	10.4476606106506	200	0.0495910178363985	0.0495910178363985	13.1056419293917	3
1201	260.83	405.94	1.1558	5.76848039275494	10.497251628487	201	0.201767376491228	0.201767376491228	13.3074093058829	3
1202	232.38	413.36	1.1143	5.56671301626371	10.6990190049782	202	-0.0709832216089623	0.0709832216089623	13.3783925274918	3
1203	233.77	403.88	1.1289	5.63769623787267	10.6280357833693	203	0.0286850005132102	0.0286850005132102	13.4070775280051	3
1204	233.38	401.94	1.123	5.60901123735946	10.6567207838825	204	-0.0384087295007394	0.0384087295007394	13.4454862575058	3
1205	235.76	405.93	1.1309	5.6474199668602	10.6183120543817	205	0.0121546612344101	0.0121546612344101	13.4576409187402	3
1206	237.06	410.09	1.1284	5.63526530562579	10.6304667156161	206	-0.0714694080583378	0.0714694080583378	13.5291103267985	3
1207	233.75	409.36	1.1431	5.70673471368413	10.5589973075578	207	0.166275765686748	0.166275765686748	13.6953860924853	3
1208	240.31	419.38	1.1089	5.54045894799738	10.7252730732446	208	0.0641766113176914	0.0641766113176914	13.759562703803	3
1209	242.07	422.98	1.0957	5.47628233667969	10.7894496845622	209	-0.251844580777004	0.251844580777004	14.01140728458	3
1210	248.3	406.54	1.1475	5.72812691745669	10.5376051037852	210	0.050077204285774	0.050077204285774	14.0614844888658	3
1211	249.2	409.08	1.1372	5.67804971317092	10.587682308071	211	0.308728395354049	0.308728395354049	14.3702128842198	3
1212	253.45	422.4	1.0737	5.36932131781687	10.8964107034251	212	-0.0666075435645723	0.0666075435645723	14.4368204277844	3
1213	243	415.73	1.0874	5.43592886138145	10.8298031598605	213	-0.113767629154092	0.113767629154092	14.5505880569385	3
1214	250.84	414.81	1.1108	5.54969649053554	10.7160355307064	214	-0.268374920055802	0.268374920055802	14.8189629769943	3
1215	259.26	392.36	1.166	5.81807141059134	10.4476606106506	215	0.108905764660326	0.108905764660326	14.9278687416546	3
1216	267.87	393.35	1.1436	5.70916564593101	10.5565663753109	216	-0.0709832216089623	0.0709832216089623	14.9988519632636	3
1217	261.93	403.73	1.1582	5.78014886753997	10.485583153702	217	-0.00972372898752916	0.00972372898752916	15.0085756922511	3
1218	258.9	396.42	1.1602	5.7898725965275	10.4758594247144	218	-0.165789579237371	0.165789579237371	15.1743652714885	3
1219	248.19	382.38	1.1943	5.95566217576487	10.3100698454771	219	0.218297715770028	0.218297715770028	15.3926629872585	3
1220	250.76	393.43	1.1494	5.73736445999485	10.5283675612471	220	-0.0335468650069757	0.0335468650069757	15.4262098522655	3
1221	260.24	402.02	1.1563	5.77091132500182	10.4948206962401	221	0.152176358654831	0.152176358654831	15.5783862109203	3
1222	274.25	410.25	1.125	5.61873496634699	10.6469970548949	222	0.0476462720388913	0.0476462720388913	15.6260324829592	3
1223	263.99	422.63	1.1152	5.5710886943081	10.6946433269338	223	0.0972372898752898	0.0972372898752898	15.7232697728345	3
1224	261.86	426.01	1.0952	5.47385140443281	10.7918806168091	224	0.154121104452337	0.154121104452337	15.8773908772868	3
1225	272.35	429.35	1.0635	5.31973029998047	10.9460017212615	225	-0.187667969459312	0.187667969459312	16.0650588467461	3
1226	277.14	425.63	1.1021	5.50739826943979	10.7583337518022	226	0.280529581290214	0.280529581290214	16.3455884280363	3
1227	277.51	447.54	1.0444	5.22686868814957	11.0388633330924	227	0.054452882330164	0.054452882330164	16.4000413103665	3
1228	274.69	442.42	1.0332	5.17241580581941	11.0933162154225	228	-0.121060425894736	0.121060425894736	16.5211017362612	3
1229	271.95	440.12	1.0581	5.29347623171415	10.9722557895278	229	0.0617456790708069	0.0617456790708069	16.582847415332	3
1230	266.96	444.28	1.0454	5.23173055264334	11.0340014685986	230	-0.232883309251319	0.232883309251319	16.8157307245834	3
1231	277.78	426.21	1.0933	5.46461386189466	10.8011181593473	231	0.0739003403052205	0.0739003403052205	16.8896310648886	3
1232	272.38	427.16	1.0781	5.39071352158944	10.8750184996525	232	0.185237037212428	0.185237037212428	17.074868102101	3
1233	279.2	439.43	1.04	5.20547648437701	11.0602555368649	233	-0.0787622047989842	0.0787622047989842	17.1536303069	3
1234	275.01	430.85	1.0562	5.28423868917599	10.9814933320659	234	-0.301435598613402	0.301435598613402	17.4550659055134	3
1235	274.89	420.68	1.1182	5.58567428778939	10.6800577334525	235	0.278098649043333	0.278098649043333	17.7331645545567	3
1236	279.25	433.05	1.061	5.30757563874606	10.9581563824959	236	0.00680661029126917	0.00680661029126917	17.739971164848	3
1237	273.45	434.1	1.0596	5.30076902845479	10.9649629927871	237	0.1589829689461	0.1589829689461	17.8989541337941	3
1238	254.81	442.15	1.0269	5.14178605950869	11.1239459617332	238	0.00729279674064642	0.00729279674064642	17.9062469305347	3
1239	253.92	442.84	1.0254	5.13449326276805	11.1312387584739	239	0.0189612715256828	0.0189612715256828	17.9252082020604	3
1240	253.73	443.09	1.0215	5.11553199124236	11.1502000299996	240	-0.201767376491228	0.201767376491228	18.1269755785517	3
1241	243.32	446.45	1.063	5.31729936773359	10.9484326535083	241	0.199336444244345	0.199336444244345	18.326312022796	3
1242	240.56	449.77	1.022	5.11796292348925	11.1477690977527	242	-0.0495910178363967	0.0495910178363967	18.3759030406324	3
1243	232.05	452.79	1.0322	5.16755394132564	11.0981780799163	243	0.0617456790708069	0.0617456790708069	18.4376487197032	3
1244	238.48	463.14	1.0195	5.10580826225484	11.1599237589871	244	0.00923754253815368	0.00923754253815368	18.4468862622414	3
1245	238.11	462.32	1.0176	5.09657071971668	11.1691613015253	245	-0.336927209417881	0.336927209417881	18.7838134716592	3
1246	234.03	434.66	1.0869	5.43349792913456	10.8322340921074	246	-0.0782760183496087	0.0782760183496087	18.8620894900088	3
1247	239.95	423.98	1.103	5.51177394748417	10.7539580737578	247	0.106474832413443	0.106474832413443	18.9685643224223	3
1248	248.86	427.74	1.0811	5.40529911507073	10.8604329061712	248	-0.0422982210957521	0.0422982210957521	19.010862543518	3
1249	249	419.6	1.0898	5.44759733616648	10.8181346850755	249	-0.0121546612344119	0.0121546612344119	19.0230172047525	3
1250	232.15	419.77	1.0923	5.45975199740089	10.805980023841	250	0.00729279674064642	0.00729279674064642	19.0303100014931	3
1251	231.31	424.95	1.0908	5.45245920066025	10.8132728205817	251	0.118629493647855	0.118629493647855	19.148939495141	3
1252	230.2	431.04	1.0664	5.33382970701239	10.9319023142295	252	0.0116684747850346	0.0116684747850346	19.160607969926	3
1253	242.92	445.09	1.064	5.32216123222736	10.9435707890146	253	-0.0330606785575984	0.0330606785575984	19.1936686484836	3
1254	234.53	430.04	1.0708	5.35522191078496	10.910510110457	254	-0.147314494161066	0.147314494161066	19.3409831426447	3
1255	233.47	418.3	1.1011	5.50253640494602	10.7631956162959	255	-0.0831378828433742	0.0831378828433742	19.424121025488	3
1256	230.58	415.79	1.1182	5.58567428778939	10.6800577334525	256	0	0	19.424121025488	3
1257	232.24	415.75	1.1182	5.58567428778939	10.6800577334525	257	-0.0875135608877606	0.0875135608877606	19.5116345863758	3
1258	248.89	410.14	1.1362	5.67318784867716	10.5925441725648	258	0.0354916108044812	0.0354916108044812	19.5471261971803	3
1259	254.36	405.46	1.1289	5.63769623787267	10.6280357833693	259	-0.0379225430513639	0.0379225430513639	19.5850487402316	3
1260	244.81	405.47	1.1367	5.67561878092404	10.5901132403179	260	0.0165303392788001	0.0165303392788001	19.6015790795104	3
1261	241.78	406.11	1.1333	5.65908844164524	10.6066435795967	261	0.0189612715256828	0.0189612715256828	19.6205403510361	3
1262	247.69	410.91	1.1294	5.64012717011956	10.6256048511224	262	0.0379225430513621	0.0379225430513621	19.6584628940875	3
1263	246.85	413.35	1.1216	5.60220462706819	10.6635273941737	263	0.102099154369055	0.102099154369055	19.7605620484565	3
1264	244.48	419.32	1.1006	5.50010547269914	10.7656265485428	264	-0.177944240471783	0.177944240471783	19.9385062889283	3
1265	246.8	409.91	1.1372	5.67804971317092	10.587682308071	265	0.0189612715256828	0.0189612715256828	19.957467560454	3
1266	247.12	409.07	1.1333	5.65908844164524	10.6066435795967	266	0.161413901192983	0.161413901192983	20.118881461647	3
1267	253.17	416.3	1.1001	5.49767454045226	10.7680574807897	267	0.106961018862819	0.106961018862819	20.2258424805098	3
1268	249.8	420.08	1.0781	5.39071352158944	10.8750184996525	268	-0.206629240984991	0.206629240984991	20.4324717214948	3
1269	238.32	407.18	1.1206	5.59734276257443	10.6683892586675	269	0.192043647503699	0.192043647503699	20.6245153689985	3
1270	233.13	422.08	1.0811	5.40529911507073	10.8604329061712	270	-0.0140994070319174	0.0140994070319174	20.6386147760304	3
1271	248.33	429.06	1.084	5.41939852210265	10.8463334991393	271	0.128353222635383	0.128353222635383	20.7669679986658	3
1272	251.05	437.41	1.0576	5.29104529946726	10.9746867217747	272	0.00243093224688273	0.00243093224688273	20.7693989309127	3
1273	261.14	438.12	1.0571	5.28861436722038	10.9771176540216	273	0.0661213571151968	0.0661213571151968	20.8355202880279	3
1274	255.29	438.41	1.0435	5.22249301010518	11.0432390111368	274	0.0500772042857758	0.0500772042857758	20.8855974923137	3
1275	255.31	441.79	1.0332	5.17241580581941	11.0933162154225	275	0.0354916108044812	0.0354916108044812	20.9210891031181	3
1276	251.88	454.24	1.0259	5.13692419501493	11.128807826227	276	-0.0116684747850364	0.0116684747850364	20.9327575779032	3
1277	259.36	461.65	1.0283	5.14859266979996	11.117139351442	277	0.0213922037725638	0.0213922037725638	20.9541497816757	3
1278	249.68	461.17	1.0239	5.1272004660274	11.1385315552145	278	0.0403534752982466	0.0403534752982466	20.994503256974	3
1279	242.26	475.22	1.0156	5.08684699072915	11.1788850305128	279	-0.0262540682663275	0.0262540682663275	21.0207573252403	3
1280	241.22	469.01	1.021	5.11310105899548	11.1526309622465	280	-0.0140994070319191	0.0140994070319191	21.0348567322722	3
1281	242.8	464.85	1.0239	5.1272004660274	11.1385315552145	281	-0.00972372898752738	0.00972372898752738	21.0445804612598	3
1282	231.95	456.23	1.0259	5.13692419501493	11.128807826227	282	0.0311159327600912	0.0311159327600912	21.0756963940198	3
1283	239.63	454.55	1.0195	5.10580826225484	11.1599237589871	283	-0.0145855934812928	0.0145855934812928	21.0902819875011	3
1284	256.69	451.56	1.0225	5.12039385573613	11.1453381655058	284	-0.00194474579750548	0.00194474579750548	21.0922267332986	3
1285	254.99	451.53	1.0229	5.12233860153363	11.1433934197083	285	-0.147314494161066	0.147314494161066	21.2395412274597	3
1286	240.55	433.53	1.0532	5.2696530956947	10.9960789255472	286	-0.204198308738111	0.204198308738111	21.4437395361978	3
1287	238.21	424.48	1.0952	5.47385140443281	10.7918806168091	287	0.073414153855845	0.073414153855845	21.5171536900537	3
1288	249.09	428.08	1.0801	5.40043725057697	10.865294770665	288	-0.18766796945931	0.18766796945931	21.704821659513	3
1289	254.71	411.93	1.1187	5.58810522003628	10.6776268012057	289	-0.0116684747850346	0.0116684747850346	21.716490134298	3
1290	243.22	409.82	1.1211	5.59977369482131	10.6659583264206	290	0.0262540682663275	0.0262540682663275	21.7427442025643	3
1291	243.49	408.01	1.1157	5.57351962655498	10.692212394687	291	0.00680661029127094	0.00680661029127094	21.7495508128556	3
1292	240.21	411.92	1.1143	5.56671301626371	10.6990190049782	292	0	0	21.7495508128556	3
1293	233.13	401.27	1.1143	5.56671301626371	10.6990190049782	293	-0.1755133082249	0.1755133082249	21.9250641210805	3
1294	239.03	392.99	1.1504	5.74222632448861	10.5235056967533	294	0.0427844075451276	0.0427844075451276	21.9678485286256	3
1295	237.38	401.26	1.1416	5.69944191694348	10.5662901042985	295	-0.00729279674064642	0.00729279674064642	21.9751413253663	3
1296	252.76	395.96	1.1431	5.70673471368413	10.5589973075578	296	0.0121546612344119	0.0121546612344119	21.9872959866007	3
1297	241.2	394.48	1.1406	5.69458005244972	10.5711519687922	297	0.0092375425381519	0.0092375425381519	21.9965335291388	3
1298	244.77	396.68	1.1387	5.68534250991157	10.5803895113304	298	0.0403534752982466	0.0403534752982466	22.0368870044371	3
1299	243.05	405.02	1.1304	5.64498903461332	10.6207429866286	299	0.135646019376029	0.135646019376029	22.1725330238131	3
1300	252.46	415.5	1.1025	5.50934301523729	10.7563890060046	300	0.144397375464807	0.144397375464807	22.3169303992779	3
1301	245.92	426.64	1.0728	5.36494563977248	10.9007863814695	301	-0.0165303392788001	0.0165303392788001	22.3334607385567	3
1302	249.87	432.43	1.0762	5.38147597905128	10.8842560421907	302	0.254275513023885	0.254275513023885	22.5877362515806	3
1303	248.14	436.88	1.0239	5.1272004660274	11.1385315552145	303	0.0238231360194483	0.0238231360194483	22.6115593876001	3
1304	253.58	444.7	1.019	5.10337733000795	11.162354691234	304	-0.00243093224688451	0.00243093224688451	22.6139903198469	3
1305	254.6	452.73	1.0195	5.10580826225484	11.1599237589871	305	0.00437567804438999	0.00437567804438999	22.6183659978913	3
1306	259.9	450.28	1.0186	5.10143258421045	11.1642994370315	306	-0.0116684747850346	0.0116684747850346	22.6300344726764	3
1307	257.2	454.83	1.021	5.11310105899548	11.1526309622465	307	-0.0189612715256811	0.0189612715256811	22.6489957442021	3
1308	266.16	453.62	1.0249	5.13206233052116	11.1336696907208	308	0.0238231360194447	0.0238231360194447	22.6728188802215	3
1309	266.01	453.01	1.02	5.10823919450172	11.1574928267402	309	-0.102099154369053	0.102099154369053	22.7749180345905	3
1310	253.75	447.63	1.041	5.21033834887077	11.0553936723712	310	-0.147314494161066	0.147314494161066	22.9222325287516	3
1311	240.02	441.92	1.0713	5.35765284303184	10.9080791782101	311	0.242120851789473	0.242120851789473	23.1643533805411	3
1312	240.87	456.23	1.0215	5.11553199124236	11.1502000299996	312	-0.132728900679773	0.132728900679773	23.2970822812209	3
1313	246.88	449.71	1.0488	5.24826089192214	11.0174711293198	313	0.140021697420419	0.140021697420419	23.4371039786413	3
1314	241.76	464.97	1.02	5.10823919450172	11.1574928267402	314	-0.00729279674064642	0.00729279674064642	23.4443967753819	3
1315	234.44	467.28	1.0215	5.11553199124236	11.1502000299996	315	0	0	23.4443967753819	3
1316	230.43	471.55	1.0215	5.11553199124236	11.1502000299996	316	-0.0165303392787983	0.0165303392787983	23.4609271146607	3
1317	233.86	478.86	1.0249	5.13206233052116	11.1336696907208	317	-0.0238231360194483	0.0238231360194483	23.4847502506802	3
1318	231.26	457.39	1.0298	5.15588546654061	11.1098465547013	318	0.0379225430513639	0.0379225430513639	23.5226727937315	3
1319	238.92	459.86	1.022	5.11796292348925	11.1477690977527	319	0.00972372898752916	0.00972372898752916	23.5323965227191	3
1320	239.28	463.62	1.02	5.10823919450172	11.1574928267402	320	-0.0121546612344119	0.0121546612344119	23.5445511839535	3
1321	246.49	464.58	1.0225	5.12039385573613	11.1453381655058	321	0.0452153397920103	0.0452153397920103	23.5897665237455	3
1322	232.01	455.58	1.0132	5.07517851594412	11.1905535052978	322	-0.028198814063833	0.028198814063833	23.6179653378093	3
1323	241.85	451.53	1.019	5.10337733000795	11.162354691234	323	0.00194474579750548	0.00194474579750548	23.6199100836068	3
1324	240.99	450.35	1.0186	5.10143258421045	11.1642994370315	324	-0.00194474579750548	0.00194474579750548	23.6218548294043	3
1325	260.58	464.61	1.019	5.10337733000795	11.162354691234	325	-0.0213922037725656	0.0213922037725656	23.6432470331769	3
1326	259.07	457.82	1.0234	5.12476953378052	11.1409624874614	326	0.0116684747850364	0.0116684747850364	23.6549155079619	3
1327	262.7	466.75	1.021	5.11310105899548	11.1526309622465	327	-0.0072927967406482	0.0072927967406482	23.6622083047026	3
1328	256.34	473.79	1.0225	5.12039385573613	11.1453381655058	328	0.0145855934812928	0.0145855934812928	23.6767938981839	3
1329	264.36	468.81	1.0195	5.10580826225484	11.1599237589871	329	0.0165303392788019	0.0165303392788019	23.6933242374627	3
1330	269.73	460.69	1.0161	5.08927792297604	11.1764540982659	330	-0.00704970351595868	0.00704970351595868	23.7003739409786	3
1331	273.05	461.16	0.11328	0.699889420715542	11.1694043947499	331	-0.00704970351595868	0.00704970351595868	23.7074236444946	3
1332	277.44	459.8	1.019	5.10337733000795	11.162354691234	332	0.00194474579750548	0.00194474579750548	23.7093683902921	3
1333	272.76	458.16	1.0186	5.10143258421045	11.1642994370315	333	-0.0116684747850346	0.0116684747850346	23.7210368650771	3
1334	259.03	455.89	1.021	5.11310105899548	11.1526309622465	334	-0.047646272038893	0.047646272038893	23.768683137116	3
1335	250.55	440.23	1.0308	5.16074733103437	11.1049846902076	335	-0.0782760183496087	0.0782760183496087	23.8469591554656	3
1336	271.14	441.33	1.0469	5.23902334938398	11.026708671858	336	-0.161413901192983	0.161413901192983	24.0083730566586	3
1337	277.9	410.35	1.0801	5.40043725057697	10.865294770665	337	-0.57418619671359	0.57418619671359	24.5825592533722	3
1338	279.94	385.48	1.1982	5.97462344729056	10.2911085739514	338	-0.0928616118309034	0.0928616118309034	24.6754208652031	3
1339	269.8	367.24	1.2173	6.06748505912146	10.1982469621205	339	-0.170651443731135	0.170651443731135	24.8460723089342	3
1340	264.49	352.92	1.2524	6.23813650285259	10.0275955183893	340	0.0996682221221725	0.0996682221221725	24.9457405310564	3
1341	260.52	355.63	1.2319	6.13846828073042	10.1272637405115	341	-0.0262540682663293	0.0262540682663293	24.9719945993227	3
1342	265.88	357.35	1.2373	6.16472234899675	10.1010096722452	342	0.123491358141621	0.123491358141621	25.0954859574644	3
1343	269.41	362.97	1.2119	6.04123099085513	10.2245010303868	343	0.0782760183496087	0.0782760183496087	25.173761975814	3
1344	272.74	365.54	1.1958	5.96295497250552	10.3027770487364	344	0.0855688150902552	0.0855688150902552	25.2593307909042	3
1345	274.16	367.21	1.1782	5.87738615741527	10.3883458638267	345	-0.448750092774466	0.448750092774466	25.7080808836787	3
1346	269.1	338.37	1.2705	6.32613625018973	9.93959577105221	346	0.258651191068273	0.258651191068273	25.966732074747	3
1347	260.88	374.97	1.2173	6.06748505912146	10.1982469621205	347	-0.0116684747850346	0.0116684747850346	25.978400549532	3
1348	258.47	371.73	1.2197	6.07915353390649	10.1865784873354	348	0.0238231360194465	0.0238231360194465	26.0022236855515	3
1349	233.77	370.76	1.2148	6.05533039788705	10.2104016233549	349	-0.0831378828433742	0.0831378828433742	26.0853615683948	3
1350	234.98	370.96	1.2319	6.13846828073042	10.1272637405115	350	0.14682830771169	0.14682830771169	26.2321898761065	3
1351	246.33	364.57	1.2017	5.99163997301873	10.2740920482232	351	-0.220728648016911	0.220728648016911	26.4529185241234	3
1352	242.74	356.35	1.2471	6.21236862103564	10.0533634002063	352	0.0641766113176931	0.0641766113176931	26.5170951354411	3
1353	238.44	361.06	1.2339	6.14819200971795	10.117540011524	353	-0.0189612715256828	0.0189612715256828	26.5360564069668	3
1354	231.24	365.92	1.2378	6.16715328124363	10.0985787399983	354	0.218297715770028	0.218297715770028	26.7543541227368	3
1355	246.08	367.43	1.1929	5.9488555654736	10.3168764557683	355	-0.185237037212429	0.185237037212429	26.9395911599493	3
1356	257.34	367.79	1.231	6.13409260268603	10.1316394185559	356	0.187667969459312	0.187667969459312	27.1272591294086	3
1357	251.75	376.69	1.1924	5.94642463322672	10.3193073880152	357	-0.0140994070319191	0.0140994070319191	27.1413585364405	3
1358	249.83	373.56	1.1953	5.96052404025864	10.3052079809833	358	-0.0238231360194447	0.0238231360194447	27.1651816724599	3
1359	245.55	380.43	1.2002	5.98434717627809	10.2813848449639	359	0.0904306795840206	0.0904306795840206	27.255612352044	3
1360	231.75	389.96	1.1816	5.89391649669407	10.3718155245479	360	0.0189612715256811	0.0189612715256811	27.2745736235696	3
1361	230.27	380.7	1.1777	5.87495522516838	10.3907767960736	361	-0.246982716283238	0.246982716283238	27.5215563398529	3
1362	232.25	362.24	1.2285	6.12193794145162	10.1437940797903	362	-0.0928616118309034	0.0928616118309034	27.6144179516838	3
1363	249.33	353.88	1.2476	6.21479955328252	10.0509324679594	363	0.0739003403052223	0.0739003403052223	27.688318291989	3
1364	252.74	358.87	1.2324	6.1408992129773	10.1248328082646	364	-0.142452629667302	0.142452629667302	27.8307709216563	3
1365	252.61	352.33	1.2617	6.2833518426446	9.98238017859733	365	0.0831378828433742	0.0831378828433742	27.9139088044997	3
1366	235.54	355.34	1.2446	6.20021395980123	10.0655180614407	366	-0.133215087129148	0.133215087129148	28.0471238916288	3
1367	247.78	344.84	1.272	6.33342904693038	9.93230297431156	367	0.175999494674276	0.175999494674276	28.2231233863031	3
1368	254.6	357.16	1.2358	6.1574295522561	10.1083024689858	368	0.00923754253815368	0.00923754253815368	28.2323609288413	3
1369	255.8	355.28	1.2339	6.14819200971795	10.117540011524	369	-0.0855688150902569	0.0855688150902569	28.3179297439315	3
1370	254.17	353.33	1.2515	6.23376082480821	10.0319711964337	370	-0.00923754253815368	0.00923754253815368	28.3271672864697	3
1371	263.94	353.24	1.2534	6.24299836734636	10.0227336538956	371	0.209060173231876	0.209060173231876	28.5362274597015	3
1372	269.36	362.47	1.2104	6.03393819411448	10.2317938271275	372	-0.0384087295007394	0.0384087295007394	28.5746361892023	3
1373	272.76	358.56	1.2183	6.07234692361522	10.1933850976267	373	-0.0948063576284088	0.0948063576284088	28.6694425468307	3
1374	274	356	1.2378	6.16715328124363	10.0985787399983	374	0.185237037212428	0.185237037212428	28.8546795840431	3
1375	276.65	371.19	1.1997	5.9819162440312	10.2838157772107	375	-0.0403534752982448	0.0403534752982448	28.8950330593414	3
1376	266.23	377.09	1.208	6.02226971932945	10.2434623019125	376	-0.0116684747850346	0.0116684747850346	28.9067015341264	3
1377	264.27	384.04	1.2104	6.03393819411448	10.2317938271275	377	0.0116684747850346	0.0116684747850346	28.9183700089114	3
1378	272.45	384.43	1.208	6.02226971932945	10.2434623019125	378	0.209060173231874	0.209060173231874	29.1274301821433	3
1379	267.93	396.7	1.165	5.81320954609757	10.4525224751444	379	-0.223159580263792	0.223159580263792	29.3505897624071	3
1380	268.57	382.57	1.2109	6.03636912636137	10.2293628948806	380	-0.028685000513212	0.028685000513212	29.3792747629203	3
1381	267.33	371.93	1.2168	6.06505412687458	10.2006778943674	381	0.0354916108044829	0.0354916108044829	29.4147663737248	3
1382	267.79	371.07	1.2095	6.0295625160701	10.2361695051718	382	-0.0379225430513639	0.0379225430513639	29.4526889167762	3
1383	279.93	375.5	1.2173	6.06748505912146	10.1982469621205	383	0.0286850005132102	0.0286850005132102	29.4813739172894	3
1384	276.43	376.15	1.2114	6.03880005860825	10.2269319626337	384	0.0257678818169538	0.0257678818169538	29.5071417991063	3
1385	253.28	385.44	1.2061	6.0130321767913	10.2526998444506	385	0.31359025984781	0.31359025984781	29.8207320589541	3
1386	242.59	384.74	1.1416	5.69944191694348	10.5662901042985	386	-0.147314494161064	0.147314494161064	29.9680465531152	3
1387	243.48	383.16	1.1719	5.84675641110455	10.4189756101374	387	0.0354916108044794	0.0354916108044794	30.0035381639197	3
1388	241.15	386.3	1.1646	5.81126480030007	10.4544672209419	388	-0.140021697420417	0.140021697420417	30.1435598613401	3
1389	233.69	379.55	1.1934	5.95128649772049	10.3144455235215	389	0.275667716796448	0.275667716796448	30.4192275781365	3
1390	245.04	388.17	1.1367	5.67561878092404	10.5901132403179	390	-0.0782760183496087	0.0782760183496087	30.4975035964862	3
1391	248.99	390.42	1.1528	5.75389479927365	10.5118372219683	391	-0.0807069505964915	0.0807069505964915	30.5782105470826	3
1392	252.09	390.34	1.1694	5.83460174987014	10.4311302713718	392	-0.199336444244345	0.199336444244345	30.777546991327	3
1393	259.36	386.07	1.2104	6.03393819411448	10.2317938271275	393	0.0544528823301622	0.0544528823301622	30.8319998736571	3
1394	254.24	384.17	1.1992	5.97948531178432	10.2862467094576	394	0.237258987295709	0.237258987295709	31.0692588609529	3
1395	256.37	395.93	1.1504	5.74222632448861	10.5235056967533	395	-0.1424526296673	0.1424526296673	31.2117114906202	3
1396	276.34	392.95	1.1797	5.88467895415591	10.381053067086	396	-0.0568838145770449	0.0568838145770449	31.2685953051972	3
1397	278.3	391.03	1.1914	5.94156276873296	10.324169252509	397	0.20176737649123	0.20176737649123	31.4703626816884	3
1398	277.01	399.53	1.1499	5.73979539224173	10.5259366290002	398	0.118629493647854	0.118629493647854	31.5889921753363	3
1399	274.74	394.42	1.1255	5.62116589859387	10.6445661226481	399	0.050077204285774	0.050077204285774	31.6390693796221	3
1400	271.22	403.77	1.1152	5.5710886943081	10.6946433269338	400	-0.050077204285774	0.050077204285774	31.6891465839078	3
1401	277.79	420.22	1.1255	5.62116589859387	10.6445661226481	401	0.0140994070319156	0.0140994070319156	31.7032459909397	3
1402	274.51	411.49	1.1226	5.60706649156196	10.65866552968	402	-0.223159580263792	0.223159580263792	31.9264055712035	3
1403	267.23	397.33	1.1685	5.83022607182575	10.4355059494162	403	-0.00680661029126917	0.00680661029126917	31.9332121814948	3
1404	260.56	395.48	1.1699	5.83703268211702	10.4286993391249	404	0.161413901192981	0.161413901192981	32.0946260826878	3
1405	250.12	401.63	1.1367	5.67561878092404	10.5901132403179	405	-0.424926956755019	0.424926956755019	32.5195530394428	3
1406	240.45	377.9	1.2241	6.10054573767906	10.1651862835629	406	0.116198561400973	0.116198561400973	32.6357516008438	3
1407	240.64	380.69	1.2002	5.98434717627809	10.2813848449639	407	0.104530086615938	0.104530086615938	32.7402816874597	3
1408	231.46	391.89	1.1787	5.87981708966215	10.3859149315798	408	-0.0879997473371397	0.0879997473371397	32.8282814347969	3
1409	233.99	379.45	1.1968	5.96781683699929	10.2979151842427	409	0.047646272038893	0.047646272038893	32.8759277068358	3
1410	232.23	371.34	1.187	5.92017056496039	10.3455614562815	410	-0.21392203772564	0.21392203772564	33.0898497445614	3
1411	230.39	367.23	1.231	6.13409260268603	10.1316394185559	411	-0.025767881816952	0.025767881816952	33.1156176263783	3
1412	244.36	359.27	1.2363	6.15986048450298	10.105871536739	412	0.0471600855895176	0.0471600855895176	33.1627777119679	3
1413	241.9	363.66	1.2266	6.11270039891347	10.1530316223285	413	-0.0617456790708104	0.0617456790708104	33.2245233910387	3
1414	236.49	359.57	1.2393	6.17444607798428	10.0912859432577	414	-0.00680661029127094	0.00680661029127094	33.2313300013299	3
1415	239.3	358.37	1.2407	6.18125268827555	10.0844793329664	415	-0.216352969972521	0.216352969972521	33.4476829713025	3
1416	240.52	349.3	1.2852	6.39760565824807	9.86812636299387	416	0.0170165257281756	0.0170165257281756	33.4646994970306	3
1417	239.3	342.17	1.2817	6.3805891325199	9.88514288872204	417	-0.135646019376031	0.135646019376031	33.6003455164067	3
1418	239.33	332.95	1.3096	6.51623515189593	9.74949686934601	418	0.104530086615936	0.104530086615936	33.7048756030226	3
1419	234.51	335.25	1.2881	6.41170506527999	9.85402695596195	419	0.0690384758114568	0.0690384758114568	33.7739140788341	3
1420	230.55	341.98	1.2739	6.34266658946853	9.92306543177341	420	-0.0831378828433724	0.0831378828433724	33.8570519616774	3
1421	233.37	336.84	1.291	6.4258044723119	9.83992754893003	421	0.0165303392788001	0.0165303392788001	33.8735823009562	3
1422	234.76	335.55	1.2876	6.40927413303311	9.85645788820883	422	-0.054452882330164	0.054452882330164	33.9280351832864	3
1423	244.04	336.5	1.2988	6.46372701536327	9.80200500587867	423	0.127867036186007	0.127867036186007	34.0559022194724	3
1424	251.57	342.03	1.2725	6.33585997917726	9.92987204206468	424	-0.0831378828433742	0.0831378828433742	34.1390401023158	3
1425	272.23	322.51	1.2896	6.41899786202063	9.8467341592213	425	0.14974542640795	0.14974542640795	34.2887855287237	3
1426	276.07	326.01	1.2588	6.26925243561269	9.99647958562925	426	-0.239689919542593	0.239689919542593	34.5284754482663	3
1427	279.27	320.83	1.3081	6.50894235515528	9.75678966608666	427	-0.0286850005132102	0.0286850005132102	34.5571604487795	3
1428	276.97	319.01	1.314	6.53762735566849	9.72810466557345	428	0.0403534752982448	0.0403534752982448	34.5975139240778	3
1429	271.67	320.69	1.3057	6.49727388037024	9.76845814087169	429	-0.0899444931346434	0.0899444931346434	34.6874584172124	3
1430	264.25	317.72	1.3242	6.58721837350489	9.67851364773705	430	0.0213922037725638	0.0213922037725638	34.708850620985	3
1431	257.71	323.41	1.3198	6.56582616973232	9.69990585150961	431	0.0996682221221743	0.0996682221221743	34.8085188431072	3
1432	253.66	328.91	1.2993	6.46615794761015	9.79957407363179	432	0.00680661029126917	0.00680661029126917	34.8153254533984	3
1433	254.7	326.66	1.2979	6.45935133731888	9.80638068392306	433	0.0121546612344101	0.0121546612344101	34.8274801146328	3
1434	252.25	326.26	1.2954	6.44719667608447	9.81853534515747	434	0.0709832216089641	0.0709832216089641	34.8984633362418	3
1435	250.14	324.29	1.2808	6.37621345447551	9.88951856676643	435	-0.0189612715256811	0.0189612715256811	34.9174246077675	3
1436	249.39	328.49	1.2847	6.39517472600119	9.87055729524075	436	0.0262540682663257	0.0262540682663257	34.9436786760338	3
1437	253.79	335.37	1.2793	6.36892065773486	9.89681136350708	437	-0.0568838145770432	0.0568838145770432	35.0005624906109	3
1438	248	336.27	1.291	6.4258044723119	9.83992754893003	438	0.18766796945931	0.18766796945931	35.1882304600702	3
1439	231.32	333.51	1.2524	6.23813650285259	10.0275955183893	439	-0.265943987808919	0.265943987808919	35.4541744478791	3
1440	238.86	324.89	1.3071	6.50408049066151	9.76165153058042	440	-0.0879997473371379	0.0879997473371379	35.5421741952162	3
1441	246.7	316.31	1.3252	6.59208023799865	9.67365178324329	441	-0.0140994070319174	0.0140994070319174	35.5562736022481	3
1442	250.26	315.13	1.3281	6.60617964503057	9.65955237621137	442	0.189612715256818	0.189612715256818	35.745886317505	3
1443	233.19	328.36	1.2891	6.41656692977375	9.84916509146819	443	-0.0306297463107192	0.0306297463107192	35.7765160638157	3
1444	236.08	326.96	1.2954	6.44719667608447	9.81853534515747	444	-0.0311159327600912	0.0311159327600912	35.8076319965758	3
1445	239.44	320.03	1.3018	6.47831260884456	9.78741941239738	445	0.0787622047989842	0.0787622047989842	35.8863942013748	3
1446	251.38	319.81	1.2856	6.39955040404558	9.86618161719636	446	-0.0928616118309016	0.0928616118309016	35.9792558132057	3
1447	257.57	326.67	1.3047	6.49241201587648	9.77332000536546	447	0.0189612715256828	0.0189612715256828	35.9982170847313	3
1448	240.59	333.36	1.3008	6.4734507443508	9.79228127689114	448	0.199336444244345	0.199336444244345	36.1975535289757	3
1449	240.91	353.38	1.2598	6.27411430010645	9.99161772113549	449	0.0928616118309016	0.0928616118309016	36.2904151408066	3
1450	236.53	355.16	1.2407	6.18125268827555	10.0844793329664	450	0.0593147468239277	0.0593147468239277	36.3497298876305	3
1451	241.32	362.7	1.2285	6.12193794145162	10.1437940797903	451	0.11376762915409	0.11376762915409	36.4634975167846	3
1452	245.26	362.92	1.2051	6.00817031229753	10.2575617089444	452	-0.225590512510674	0.225590512510674	36.6890880292953	3
1453	233.17	351.74	1.2515	6.23376082480821	10.0319711964337	453	0.0476462720388913	0.0476462720388913	36.7367343013342	3
1454	251.29	358.05	1.2417	6.18611455276931	10.0796174684726	454	0.182806104965547	0.182806104965547	36.9195404062997	3
1455	248.47	365.09	1.2041	6.00330844780377	10.2624235734382	455	-0.377280684716126	0.377280684716126	37.2968210910158	3
1456	256.05	338.72	1.2817	6.3805891325199	9.88514288872204	456	0.0471600855895158	0.0471600855895158	37.3439811766054	3
1457	260.28	338.62	1.272	6.33342904693038	9.93230297431156	457	-0.0427844075451276	0.0427844075451276	37.3867655841505	3
1458	254.24	339.45	1.2808	6.37621345447551	9.88951856676643	458	0.0262540682663275	0.0262540682663275	37.4130196524168	3
1459	260.87	339.91	1.2754	6.34995938620918	9.91577263503276	459	-0.0807069505964897	0.0807069505964897	37.4937266030133	3
1460	270.78	331.23	1.292	6.43066633680567	9.83506568443627	460	0.394297210444302	0.394297210444302	37.8880238134576	3
1461	273.57	347.36	1.2109	6.03636912636137	10.2293628948806	461	-0.0476462720388913	0.0476462720388913	37.9356700854965	3
1462	270.77	349.05	1.2207	6.08401539840026	10.1817166228417	462	0.180375172718662	0.180375172718662	38.1160452582152	3
1463	277.08	350.93	1.1836	5.90364022568159	10.3620917955603	463	-0.249413648530119	0.249413648530119	38.3654589067453	3
1464	273.88	353.07	1.2349	6.15305387421172	10.1126781470302	464	0.0782760183496087	0.0782760183496087	38.4437349250949	3
1465	273.22	358.44	1.2188	6.07477785586211	10.1909541653798	465	-0.0092375425381519	0.0092375425381519	38.452972467633	3
1466	274.66	361.66	1.2207	6.08401539840026	10.1817166228417	466	0.192043647503699	0.192043647503699	38.6450161151367	3
1467	273.74	366.88	1.1812	5.89197175089656	10.3737602703454	467	-0.0948063576284088	0.0948063576284088	38.7398224727651	3
1468	271.61	380.11	1.2007	5.98677810852497	10.278953912717	468	-0.0807069505964915	0.0807069505964915	38.8205294233616	3
1469	271.73	373.79	1.2173	6.06748505912146	10.1982469621205	469	0.0121546612344119	0.0121546612344119	38.832684084596	3
1470	273.33	373.77	1.2148	6.05533039788705	10.2104016233549	470	0.189612715256818	0.189612715256818	39.0222967998529	3
1471	279.17	368.24	1.1758	5.86571768263023	10.4000143386117	471	-0.166275765686748	0.166275765686748	39.1885725655396	3
1472	272.23	377.82	1.21	6.03199344831698	10.233738572925	472	-0.0116684747850346	0.0116684747850346	39.2002410403246	3
1473	277.06	384.53	1.2124	6.04366192310201	10.2220700981399	473	0.123491358141619	0.123491358141619	39.3237323984663	3
1474	254.43	379.86	1.187	5.92017056496039	10.3455614562815	474	-0.00729279674064642	0.00729279674064642	39.3310251952069	3
1475	255.45	379.77	1.1885	5.92746336170104	10.3382686595409	475	-0.0495910178363985	0.0495910178363985	39.3806162130433	3
1476	258.78	386.34	1.1987	5.97705437953744	10.2886776417045	476	0.0831378828433742	0.0831378828433742	39.4637540958867	3
1477	257.84	387.63	1.1816	5.89391649669407	10.3718155245479	477	-0.0335468650069757	0.0335468650069757	39.4973009608937	3
1478	258.2	388.64	1.1885	5.92746336170104	10.3382686595409	478	0.358805599639823	0.358805599639823	39.8561065605335	3
1479	254.58	413.27	1.1147	5.56865776206122	10.6970742591807	479	-0.0831378828433742	0.0831378828433742	39.9392444433769	3
1480	273.61	411.15	1.1318	5.65179564490459	10.6139363763373	480	-0.0213922037725638	0.0213922037725638	39.9606366471494	3
1481	277.72	416.52	1.1362	5.67318784867716	10.5925441725648	481	0.384573481456775	0.384573481456775	40.3452101286062	3
1482	270.41	429.05	1.0571	5.28861436722038	10.9771176540216	482	-0.394297210444304	0.394297210444304	40.7395073390505	3
1483	261.1	413.42	1.1382	5.68291157766468	10.5828204435773	483	0.0782760183496087	0.0782760183496087	40.8177833574001	3
1484	258.21	402.14	1.1221	5.60463555931508	10.6610964619269	484	-0.173082375978018	0.173082375978018	40.9908657333781	3
1485	258.09	398.59	1.1577	5.77771793529309	10.4880140859488	485	-0.140021697420419	0.140021697420419	41.1308874307985	3
1486	247.54	379.93	1.1865	5.91773963271351	10.3479923885284	486	0.353457548696683	0.353457548696683	41.4843449794952	3
1487	230.18	396.7	1.1138	5.56428208401683	10.7014499372251	487	-0.0782760183496087	0.0782760183496087	41.5626209978448	3
1488	235.36	398.48	1.1299	5.64255810236644	10.6231739188755	488	0.0782760183496087	0.0782760183496087	41.6408970161944	3
1489	232.07	399.14	1.1138	5.56428208401683	10.7014499372251	489	-0.00680661029127094	0.00680661029127094	41.6477036264857	3
1490	232.02	401.64	1.1152	5.5710886943081	10.6946433269338	490	0.123491358141619	0.123491358141619	41.7711949846273	3
1491	233.54	424.4	1.0898	5.44759733616648	10.8181346850755	491	0.127867036186007	0.127867036186007	41.8990620208133	3
1492	239.41	442.92	1.0635	5.31973029998047	10.9460017212615	492	-0.025767881816952	0.025767881816952	41.9248299026303	3
1493	243.18	442.27	1.0688	5.34549818179743	10.9202338394445	493	0.234828055048828	0.234828055048828	42.1596579576791	3
1494	238.62	453.78	1.0205	5.1106701267486	11.1550618944933	494	-0.00972372898753093	0.00972372898753093	42.1693816866667	3
1495	268.77	467.82	1.0225	5.12039385573613	11.1453381655058	495	0	0	42.1693816866667	3
1496	273.12	469.36	1.0225	5.12039385573613	11.1453381655058	496	0.0213922037725638	0.0213922037725638	42.1907738904392	3
1497	266.89	463.18	1.0181	5.09900165196356	11.1667303692784	497	-0.00680661029127094	0.00680661029127094	42.1975805007305	3
1498	265.64	466.25	1.0195	5.10580826225484	11.1599237589871	498	0.00243093224688451	0.00243093224688451	42.2000114329774	3
1499	265.56	463.43	1.019	5.10337733000795	11.162354691234	499	-0.0549390687795395	0.0549390687795395	42.2549505017569	3
1500	271.01	454.54	1.0303	5.15831639878749	11.1074156224544	500	NA	NA	NA	3
