# Supplementary material for: Assessment of crusting effects on interrill erosion by laser scanning
Source: PeerJ. 2020 Jan 31;8:e8487. doi: 10.7717/peerj.8487 (PMC6996510; doi:10.7717/peerj.8487)
Supplement: Data S1 — Each has two transects and four subplots. [file peerj-08-8487-s001.zip › raw data for uploading/cs7transectaleft.txt]

x	y	z	cal	h	h2	h0mm	code	deltah	absh	cumsumh	number
92	255	91	1.1108	5.54969649053554	10.7160355307064	1.27283612446755	1.82836124467554	1	0.313922037725638	0.313922037725638	0.313922037725638	1
93	255	92	1.1064	5.52830428676297	10.737427734479	1.29422832824012	2.14228328240118	2	-0.138231360194465	0.138231360194465	0.452153397920103	1
94	255	93	1.1113	5.55212742278242	10.7136045984595	1.27040519222067	2.00405192220672	3	-0.541766113176914	0.541766113176914	0.993919511097017	1
95	255	94	1.1245	5.61630403410011	10.6494279871418	1.20622858090298	1.4622858090298	4	0.172927967406464	0.172927967406464	1.16684747850348	1
96	255	95	1.123	5.60901123735946	10.6567207838825	1.21352137764363	1.63521377643627	5	0.522982210957521	0.522982210957521	1.689829689461	1
97	255	96	1.1143	5.56671301626371	10.6990190049782	1.25581959873938	2.15819598739379	6	0.245855934812929	0.245855934812929	1.93568562427393	1
98	255	97	1.1113	5.55212742278242	10.7136045984595	1.27040519222067	2.40405192220672	7	0.289612715256828	0.289612715256828	2.22529833953076	1
99	255	98	1.1074	5.53316615125674	10.7325658699852	1.28936646374635	2.69366463746354	8	-0.969610188628189	0.969610188628189	3.19490852815895	1
100	255	99	1.1294	5.64012717011956	10.6256048511224	1.18240544488354	1.72405444883535	9	-1.06198561400974	1.06198561400974	4.25689414216869	1
101	255	100	1.1533	5.75632573152053	10.5094062897214	1.06620688348256	0.662068834825611	10	-0.352153397920085	0.352153397920085	4.60904754008878	1
102	255	101	1.1626	5.80154107131254	10.4641909499294	1.02099154369055	0.309915436905526	11	0.00276271012469076	0.00276271012469076	4.61181025021347	1
103	255	102	1.1646	5.81126480030007	10.4544672209419	1.01126781470302	0.312678147030216	12	0.245855934812946	0.245855934812946	4.85766618502641	1
104	255	103	1.1616	5.79667920681877	10.4690528144232	1.02585340818432	0.558534081843163	13	1.54883561914183	1.54883561914183	6.40650180416824	1
105	255	104	1.1318	5.65179564490459	10.6139363763373	1.1707369700985	2.10736970098499	14	0.834141538558431	0.834141538558431	7.24064334272667	1
106	255	105	1.1167	5.57838149104875	10.6873505301932	1.24415112395434	2.94151123954342	15	-0.0653033927879827	0.0653033927879827	7.30594673551466	1
107	255	106	1.1201	5.59491183032755	10.6708201909144	1.22762078467554	2.87620784675544	16	-0.279225430513621	0.279225430513621	7.58517216602828	1
108	255	107	1.1279	5.63283437337891	10.632897647863	1.18969824162418	2.59698241624182	17	-0.279225430513638	0.279225430513638	7.86439759654192	1
109	255	108	1.1357	5.67075691643027	10.5949751048117	1.15177569857282	2.31775698572818	18	0.216684747850346	0.216684747850346	8.08108234439226	1
110	255	109	1.1333	5.65908844164524	10.6066435795967	1.16344417335785	2.53444173357853	19	1.47590765173536	1.47590765173536	9.55698999612763	1
111	255	110	1.105	5.5214976764717	10.7442343447702	1.30103493853139	4.01034938531389	20	0.576462720388912	0.576462720388912	10.1334527165165	1
112	255	111	1.0952	5.47385140443281	10.7918806168091	1.34868121057028	4.5868121057028	21	0.289612715256829	0.289612715256829	10.4230654317734	1
113	255	112	1.0913	5.45489013290713	10.8108418883348	1.36764248209596	4.87642482095963	22	-0.0653033927880013	0.0653033927880013	10.4883688245614	1
114	255	113	1.0947	5.47142047218593	10.794311549056	1.35111214281716	4.81112142817163	23	-2.79767123828367	2.79767123828367	13.286040062845	1
115	255	114	1.1543	5.76118759601429	10.5045444252276	1.0613450189888	2.01345018988796	24	-0.779997473371361	0.779997473371361	14.0660375362164	1
116	255	115	1.1724	5.84918734335143	10.4165446778905	0.97334527165166	1.2334527165166	25	2.38021444757557	2.38021444757557	16.446251983792	1
117	255	116	1.1255	5.62116589859387	10.6445661226481	1.20136671640922	3.61366716409217	26	0.527844075451257	0.527844075451257	16.9740960592432	1
118	255	117	1.1167	5.57838149104875	10.6873505301932	1.24415112395434	4.14151123954342	27	-0.162540682663275	0.162540682663275	17.1366367419065	1
119	255	118	1.1221	5.60463555931508	10.6610964619269	1.21789705568801	3.97897055688015	28	-0.138231360194465	0.138231360194465	17.274868102101	1
120	255	119	1.127	5.62845869533452	10.6372733259074	1.19407391966857	3.84073919668568	29	-0.726516963939952	0.726516963939952	18.0013850660409	1
121	255	120	1.144	5.71111039172852	10.5546216295134	1.11142222327457	3.11422223274573	30	-1.44607290901712	1.44607290901712	19.447457975058	1
122	255	121	1.1758	5.86571768263023	10.4000143386117	0.956814932372861	1.66814932372861	31	-0.755688150902569	0.755688150902569	20.2031461259606	1
123	255	122	1.1934	5.95128649772049	10.3144455235215	0.871246117282604	0.912461172826042	32	0.0805525420249453	0.0805525420249453	20.2836986679856	1
124	255	123	1.1938	5.95323124351799	10.3125007777239	0.869301371485099	0.993013714850988	33	0.693147468239277	0.693147468239277	20.9768461362248	1
125	255	124	1.1816	5.89391649669407	10.3718155245479	0.928616118309026	1.68616118309026	34	0.265303392787983	0.265303392787983	21.2421495290128	1
126	255	125	1.1782	5.87738615741527	10.3883458638267	0.945146457587825	1.95146457587825	35	0.66883814577045	0.66883814577045	21.9109876747833	1
127	255	126	1.1665	5.82050234283822	10.4452296784037	1.00203027216487	2.6203027216487	36	1.68982968946102	1.68982968946102	23.6008173642443	1
128	255	127	1.1338	5.66151937389212	10.6042126473498	1.16101324111097	4.31013241110972	37	0.576462720388895	0.576462720388895	24.1772800846332	1
129	255	128	1.124	5.61387310185323	10.6518589193887	1.20865951314986	4.88659513149861	38	-0.0896127152567932	0.0896127152567932	24.26689279989	1
130	255	129	1.1279	5.63283437337891	10.632897647863	1.18969824162418	4.79698241624182	39	0.192375425381518	0.192375425381518	24.4592682252715	1
131	255	130	1.126	5.62359683084076	10.6421351904012	1.19893578416233	4.98935784162334	40	-0.08961271525681	0.08961271525681	24.5488809405283	1
132	255	131	1.1299	5.64255810236644	10.6231739188755	1.17997451263665	4.89974512636653	41	-0.420219500832813	0.420219500832813	24.9691004413611	1
133	255	132	1.1406	5.69458005244972	10.5711519687922	1.12795256255337	4.47952562553371	42	-2.01491105478757	2.01491105478757	26.9840114961487	1
134	255	133	1.1841	5.90607115792848	10.3596608633135	0.916461457074615	2.46461457074615	43	-1.08629493647855	1.08629493647855	28.0703064326272	1
135	255	134	1.2085	6.02470065157633	10.2410313696656	0.797831963426759	1.37831963426759	44	1.02375425381526	1.02375425381526	29.0940606864425	1
136	255	135	1.1895	5.9323252261948	10.3334067950471	0.890207388808285	2.40207388808285	45	0.863312725521032	0.863312725521032	29.9573734119635	1
137	255	136	1.1738	5.8559939536427	10.4097380675992	0.966538661360389	3.26538661360389	46	0.124309322468828	0.124309322468828	30.0816827344324	1
138	255	137	1.1733	5.85356302139582	10.4121689998461	0.968969593607271	3.38969593607271	47	0.119447457975054	0.119447457975054	30.2011301924074	1
139	255	138	1.1729	5.85161827559831	10.4141137456436	0.970914339404777	3.50914339404777	48	-0.279225430513638	0.279225430513638	30.4803556229211	1
140	255	139	1.1807	5.88954081864968	10.3761912025923	0.932991796353413	3.22991796353413	49	0.479225430513639	0.479225430513639	30.9595810534347	1
141	255	140	1.1729	5.85161827559831	10.4141137456436	0.970914339404777	3.70914339404777	50	0.527844075451294	0.527844075451294	31.487425128886	1
142	255	141	1.1641	5.80883386805319	10.4568981531888	1.01369874694991	4.23698746949906	51	-0.395910178363986	0.395910178363986	31.88333530725	1
143	255	142	1.1743	5.85842488588958	10.4073071353524	0.964107729113508	3.84107729113508	52	0.620219500832794	0.620219500832794	32.5035548080828	1
144	255	143	1.1636	5.8064029358063	10.4593290854356	1.01612967919679	4.46129679196787	53	0.362540682663293	0.362540682663293	32.8660954907461	1
145	255	144	1.1582	5.78014886753997	10.485583153702	1.04238374746312	4.82383747463116	54	0.289612715256793	0.289612715256793	33.1557082060028	1
146	255	145	1.1543	5.76118759601429	10.5045444252276	1.0613450189888	5.11345018988796	55	-0.254916108044794	0.254916108044794	33.4106243140476	1
147	255	146	1.1616	5.79667920681877	10.4690528144232	1.02585340818432	4.85853408184316	56	-0.162540682663275	0.162540682663275	33.5731649967109	1
148	255	147	1.167	5.8229332750851	10.4427987461568	0.999599339917989	4.69599339917989	57	-0.138231360194465	0.138231360194465	33.7113963569054	1
149	255	148	1.1719	5.84675641110455	10.4189756101374	0.975776203898542	4.55776203898542	58	-1.94198308738111	1.94198308738111	35.6533794442865	1
150	255	149	1.2139	6.05095471984266	10.2147773013993	0.771577895160432	2.61577895160432	59	-1.11060425894736	1.11060425894736	36.7639837032339	1
151	255	150	1.2388	6.1720151457374	10.0937168755045	0.650517469265695	1.50517469265695	60	1.33491358141619	1.33491358141619	38.09889728465	1
152	255	151	1.2134	6.04852378759578	10.2172082336462	0.774008827407314	2.84008827407314	61	0.790384758114551	0.790384758114551	38.8892820427646	1
153	255	152	1.1992	5.97948531178432	10.2862467094576	0.84304730321877	3.6304730321877	62	-0.352153397920103	0.352153397920103	39.2414354406847	1
154	255	153	1.2085	6.02470065157633	10.2410313696656	0.797831963426759	3.27831963426759	63	-0.186850005132102	0.186850005132102	39.4282854458168	1
155	255	154	1.2144	6.05338565208954	10.2123463691524	0.769146962913549	3.09146962913549	64	-0.133369495700693	0.133369495700693	39.5616549415175	1
156	255	155	1.2192	6.07672260165961	10.1890094195823	0.74581001334348	2.9581001334348	65	-0.425081365326567	0.425081365326567	39.9867363068441	1
157	255	156	1.23	6.12923073819227	10.1365012830497	0.693301876810823	2.53301876810823	66	-1.2029796843289	1.2029796843289	41.189715991173	1
158	255	157	1.2568	6.25952870662516	10.0062033146168	0.563003908377933	1.33003908377933	67	-0.211159327600947	0.211159327600947	41.4008753187739	1
159	255	158	1.2632	6.29064463938525	9.97508738185669	0.531887975617838	1.11887975617838	68	0.0513813550623803	0.0513813550623803	41.4522566738363	1
160	255	159	1.2642	6.29550650387902	9.97022551736292	0.527026111124076	1.17026111124076	69	0.503534752982449	0.503534752982449	41.9557914268187	1
161	255	160	1.2559	6.25515302858077	10.0105789926612	0.567379586422321	1.67379586422321	70	0.673700010264222	0.673700010264222	42.629491437083	1
162	255	161	1.2441	6.19778302755435	10.0679489936876	0.624749587448743	2.34749587448743	71	0.119447457975055	0.119447457975055	42.748938895058	1
163	255	162	1.2437	6.19583828175684	10.0698937394851	0.626694333246249	2.46694333246249	72	-1.55789579237371	1.55789579237371	44.3068346874317	1
164	255	163	1.2778	6.36162786099421	9.90410416024772	0.460904754008878	0.909047540088778	73	-0.376462720388913	0.376462720388913	44.6832974078206	1
165	255	164	1.2876	6.40927413303311	9.85645788820883	0.413258481969986	0.532584819699865	74	0.430606785575984	0.430606785575984	45.1139041933966	1
166	255	165	1.2808	6.37621345447551	9.88951856676643	0.446319160527585	0.963191605275849	75	0.673700010264222	0.673700010264222	45.7876042036608	1
167	255	166	1.269	6.31884345344908	9.94688856779285	0.503689161554007	1.63689161554007	76	0.333369495700693	0.333369495700693	46.1209736993615	1
168	255	167	1.2642	6.29550650387902	9.97022551736292	0.527026111124076	1.97026111124076	77	0.172927967406464	0.172927967406464	46.293901666768	1
169	255	168	1.2627	6.28821370713837	9.97751831410357	0.534318907864723	2.14318907864723	78	-0.0409940703191736	0.0409940703191736	46.3348957370872	1
170	255	169	1.2656	6.30231311417029	9.96341890707165	0.520219500832805	2.10219500832805	79	-0.707069505964915	0.707069505964915	47.0419652430521	1
171	255	170	1.2822	6.38302006476678	9.88271195647516	0.439512550236314	1.39512550236314	80	-1.04253815603467	1.04253815603467	48.0845033990868	1
172	255	171	1.3057	6.49727388037024	9.76845814087169	0.325258734632847	0.352587346328468	81	-0.46883814577045	0.46883814577045	48.5533415448572	1
173	255	172	1.3174	6.55415769494729	9.71157432629465	0.268374920055802	-0.116250799441981	82	0.1	0.1	48.6533415448572	1
174	255	173	1.3174	6.55415769494729	9.71157432629465	0.268374920055802	-0.0162507994419814	83	0.148618644937655	0.148618644937655	48.8019601897949	1
175	255	174	1.3164	6.54929583045352	9.71643619078841	0.273236784549567	0.132367845495673	84	-0.468838145770449	0.468838145770449	49.2707983355653	1
176	255	175	1.3281	6.60617964503057	9.65955237621137	0.216352969972522	-0.336470300274776	85	-0.449390687795395	0.449390687795395	49.7201890233607	1
177	255	176	1.3394	6.66111871381011	9.60461330743183	0.161413901192983	-0.785860988070171	86	1.12099154369055	1.12099154369055	50.8411805670513	1
178	255	177	1.3184	6.55901955944105	9.70671246180089	0.263513055562038	0.335130555620382	87	0.931378828433742	0.931378828433742	51.772559395485	1
179	255	178	1.3013	6.47588167659768	9.78985034464426	0.346650938405412	1.26650938405412	88	0.386850005132084	0.386850005132084	52.1594094006171	1
180	255	179	1.2954	6.44719667608447	9.81853534515747	0.375335938918621	1.65335938918621	89	0.00276271012472606	0.00276271012472606	52.1621721107418	1
181	255	180	1.2974	6.456920405072	9.80881161616994	0.365612209931093	1.65612209931093	90	0.479225430513621	0.479225430513621	52.6413975412554	1
182	255	181	1.2896	6.41899786202063	9.8467341592213	0.403534752982456	2.13534752982456	91	0.60077204285774	0.60077204285774	53.2421695841132	1
183	255	182	1.2793	6.36892065773486	9.89681136350708	0.45361195726823	2.7361195726823	92	0.693147468239294	0.693147468239294	53.9353170523525	1
184	255	183	1.2671	6.30960591091093	9.95612611033101	0.512926704092159	3.42926704092159	93	0.790384758114568	0.790384758114568	54.725701810467	1
185	255	184	1.2529	6.24056743509948	10.0251645861425	0.581965179903616	4.21965179903616	94	0.338231360194448	0.338231360194448	55.0639331706615	1
186	255	185	1.248	6.21674429908003	10.0489877221619	0.605788315923061	4.55788315923061	95	0.216684747850346	0.216684747850346	55.2806179185118	1
187	255	186	1.2456	6.205075824295	10.0606561969469	0.617456790708095	4.77456790708095	96	0.362540682663293	0.362540682663293	55.6431586011751	1
188	255	187	1.2402	6.17882175602867	10.0869102652133	0.643710858974424	5.13710858974425	97	-3.51236531886705	3.51236531886705	59.1555239200422	1
189	255	188	1.3145	6.54005828791537	9.72567373332657	0.282474327087719	1.62474327087719	98	-2.72474327087719	2.72474327087719	61.8802671909194	1
190	255	189	1.3726	6.82253261500309	9.44319940623885	0	-1.1	99	1.76275765686748	1.76275765686748	63.6430248477869	1
191	255	190	1.3384	6.65625684931634	9.6094751719256	0.166275765686748	0.662757656867484	100	1.21822883356584	1.21822883356584	64.8612536813527	1
192	255	191	1.3154	6.54443396595976	9.72129805528218	0.278098649043333	1.88098649043333	101	0.168066102912691	0.168066102912691	65.0293197842654	1
193	255	192	1.314	6.53762735566849	9.72810466557345	0.284905259334602	2.04905259334602	102	-0.371600855895158	0.371600855895158	65.4009206401605	1
194	255	193	1.3237	6.58478744125801	9.68094457998393	0.237745173745086	1.67745173745086	103	-0.352153397920103	0.352153397920103	65.7530740380807	1
195	255	194	1.333	6.63000278105002	9.63572924019192	0.192529833953076	1.32529833953076	104	1.16961018862821	1.16961018862821	66.9226842267089	1
196	255	195	1.311	6.5230417621872	9.74269025905474	0.299490852815897	2.49490852815897	105	1.45159832926654	1.45159832926654	68.3742825559754	1
197	255	196	1.2832	6.38788192926054	9.8778500919814	0.43465068574255	3.9465068574255	106	0.148618644937636	0.148618644937636	68.522901200913	1
198	255	197	1.2822	6.38302006476678	9.88271195647516	0.439512550236314	4.09512550236314	107	0.0756906775311732	0.0756906775311732	68.5985918784442	1
199	255	198	1.2827	6.38545099701366	9.88028102422828	0.437081617989431	4.17081617989431	108	0.100000000000001	0.100000000000001	68.6985918784442	1
200	255	199	1.2827	6.38545099701366	9.88028102422828	0.437081617989431	4.27081617989431	109	0.168066102912709	0.168066102912709	68.8666579813569	1
201	255	200	1.2813	6.37864438672239	9.88708763451955	0.443888228280702	4.43888228280702	110	NA	NA	NA	1
921	255	91	1.1113	5.55212742278242	10.7136045984595	1.04919035775438	-0.408096422456163	1	-0.828616118309016	0.828616118309016	0.828616118309016	2
931	255	92	1.1304	5.64498903461332	10.6207429866286	0.956328745923482	-1.23671254076518	2	0.313922037725638	0.313922037725638	1.14253815603465	2
941	255	93	1.126	5.62359683084076	10.6421351904012	0.977720949696046	-0.922790503039541	3	-0.206297463107175	0.206297463107175	1.34883561914183	2
951	255	94	1.1323	5.65422657715147	10.6115054440905	0.947091203385328	-1.12908796614672	4	0.503534752982449	0.503534752982449	1.85237037212428	2
961	255	95	1.124	5.61387310185323	10.6518589193887	0.987444678683573	-0.625553213164267	5	0.761213571151986	0.761213571151986	2.61358394327626	2
971	255	96	1.1104	5.54775174473803	10.7179802765039	1.05356603579877	0.135660357987719	6	0.503534752982449	0.503534752982449	3.11711869625871	2
981	255	97	1.1021	5.50739826943979	10.7583337518022	1.09391951109702	0.639195110970168	7	-0.181988140638347	0.181988140638347	3.29910683689706	2
991	255	98	1.1079	5.53559708350362	10.7301349377383	1.06572069703318	0.45720697033182	8	0.0270720325935536	0.0270720325935536	3.32617886949061	2
1001	255	99	1.1094	5.54288988024427	10.7228421409977	1.05842790029254	0.484279002925374	9	-0.181988140638347	0.181988140638347	3.50816701012896	2
1011	255	100	1.1152	5.5710886943081	10.6946433269338	1.0302290862287	0.302290862287027	10	-0.40077204285774	0.40077204285774	3.9089390529867	2
1021	255	101	1.1255	5.62116589859387	10.6445661226481	0.980151881942929	-0.0984811805707131	11	0.172927967406447	0.172927967406447	4.08186702039315	2
1031	255	102	1.124	5.61387310185323	10.6518589193887	0.987444678683573	0.0744467868357335	12	0.1	0.1	4.18186702039315	2
1041	255	103	1.124	5.61387310185323	10.6518589193887	0.987444678683573	0.174446786835734	13	0.148618644937655	0.148618644937655	4.3304856653308	2
1051	255	104	1.123	5.60901123735946	10.6567207838825	0.992306543177339	0.323065431773388	14	0.620219500832794	0.620219500832794	4.9507051661636	2
1061	255	105	1.1123	5.55698928727618	10.7087427339658	1.04432849326062	0.943284932606182	15	0.430606785576002	0.430606785576002	5.3813119517396	2
1071	255	106	1.1055	5.52392860871858	10.7418034125234	1.07738917181822	1.37389171818218	16	-0.15767881816952	0.15767881816952	5.53899076990912	2
1081	255	107	1.1108	5.54969649053554	10.7160355307064	1.05162129000127	1.21621290001266	17	-0.284087295007394	0.284087295007394	5.82307806491651	2
1091	255	108	1.1187	5.58810522003628	10.6776268012057	1.01321256050053	0.932125605005271	18	-0.181988140638347	0.181988140638347	6.00506620555486	2
1101	255	109	1.1245	5.61630403410011	10.6494279871418	0.985013746436692	0.750137464366923	19	0.527844075451276	0.527844075451276	6.53291028100613	2
1111	255	110	1.1157	5.57351962655498	10.692212394687	1.02779815398182	1.2779815398182	20	1.2376762915409	1.2376762915409	7.77058657254703	2
1121	255	111	1.0923	5.45975199740089	10.805980023841	1.14156578313591	2.5156578313591	21	0.221546612344119	0.221546612344119	7.99213318489115	2
1131	255	112	1.0898	5.44759733616648	10.8181346850755	1.15372044437032	2.73720444370322	22	0.119447457975054	0.119447457975054	8.11158064286621	2
1141	255	113	1.0894	5.44565259036897	10.820079430873	1.15566519016783	2.85665190167827	23	-1.82043647503699	1.82043647503699	9.93201711790319	2
1151	255	114	1.1289	5.63769623787267	10.6280357833693	0.963621542664129	1.03621542664129	24	-0.162540682663292	0.162540682663292	10.0945578005665	2
1161	255	115	1.1343	5.663950306139	10.6017817151029	0.937367474397799	0.873674743977993	25	0.411159327600947	0.411159327600947	10.5057171281674	2
1171	255	116	1.1279	5.63283437337891	10.632897647863	0.968483407157894	1.28483407157894	26	0.644528823301603	0.644528823301603	11.150245951469	2
1181	255	117	1.1167	5.57838149104875	10.6873505301932	1.02293628948805	1.92936289488054	27	-0.352153397920085	0.352153397920085	11.5023993493891	2
1191	255	118	1.126	5.62359683084076	10.6421351904012	0.977720949696046	1.57720949696046	28	-0.206297463107175	0.206297463107175	11.7086968124963	2
1201	255	119	1.1323	5.65422657715147	10.6115054440905	0.947091203385328	1.37091203385328	29	-0.279225430513621	0.279225430513621	11.9879222430099	2
1211	255	120	1.1401	5.69214912020284	10.5735829010391	0.909168660333966	1.09168660333966	30	-0.493147468239277	0.493147468239277	12.4810697112492	2
1221	255	121	1.1523	5.75146386702677	10.5142681542152	0.849853913510039	0.598539135100387	31	-0.920991543690552	0.920991543690552	13.4020612549397	2
1231	255	122	1.1733	5.85356302139582	10.4121689998461	0.747754759140983	-0.322452408590166	32	-0.284087295007394	0.284087295007394	13.6861485499471	2
1241	255	123	1.1812	5.89197175089656	10.3737602703454	0.709346029640244	-0.606539703597559	33	0.338231360194465	0.338231360194465	14.0243799101416	2
1251	255	124	1.1763	5.86814861487711	10.3975834063648	0.733169165659691	-0.268308343403094	34	-0.230606785575984	0.230606785575984	14.2549866957176	2
1261	255	125	1.1831	5.90120929343471	10.3645227278072	0.700108487102092	-0.498915128979078	35	0.66883814577045	0.66883814577045	14.923824841488	2
1271	255	126	1.1714	5.84432547885767	10.4214065423843	0.756992301679137	0.169923016791371	36	1.47590765173535	1.47590765173535	16.3997324932234	2
1281	255	127	1.1431	5.70673471368413	10.5589973075578	0.894583066852672	1.64583066852672	37	0.172927967406464	0.172927967406464	16.5726604606298	2
1291	255	128	1.1416	5.69944191694348	10.5662901042985	0.901875863593318	1.81875863593318	38	0.265303392788001	0.265303392788001	16.8379638534179	2
1301	255	129	1.1382	5.68291157766468	10.5828204435773	0.918406202872118	2.08406202872118	39	0.386850005132101	0.386850005132101	17.22481385855	2
1311	255	130	1.1323	5.65422657715147	10.6115054440905	0.947091203385328	2.47091203385328	40	0.0270720325935541	0.0270720325935541	17.2518858911435	2
1321	255	131	1.1338	5.66151937389212	10.6042126473498	0.939798406644684	2.49798406644684	41	-0.279225430513657	0.279225430513657	17.5311113216572	2
1331	255	132	1.1416	5.69944191694348	10.5662901042985	0.901875863593318	2.21875863593318	42	0.240994070319174	0.240994070319174	17.7721053919763	2
1341	255	133	1.1387	5.68534250991157	10.5803895113304	0.915975270625236	2.45975270625236	43	-2.32120851789473	2.32120851789473	20.0933139098711	2
1351	255	134	1.1885	5.92746336170104	10.3382686595409	0.673854418835763	0.138544188357629	44	-0.303534752982466	0.303534752982466	20.3968486628535	2
1361	255	135	1.1968	5.96781683699929	10.2979151842427	0.633500943537516	-0.164990564624837	45	0.338231360194483	0.338231360194483	20.735080023048	2
1371	255	136	1.1919	5.94399370097984	10.3217383202621	0.657324079556965	0.173240795569646	46	0.979997473371361	0.979997473371361	21.7150774964194	2
1381	255	137	1.1738	5.8559939536427	10.4097380675992	0.745323826894101	1.15323826894101	47	0.289612715256828	0.289612715256828	22.0046902116762	2
1391	255	138	1.1699	5.83703268211702	10.4286993391249	0.764285098419784	1.44285098419784	48	0.168066102912692	0.168066102912692	22.1727563145889	2
1401	255	139	1.1685	5.83022607182575	10.4355059494162	0.771091708711053	1.61091708711053	49	-0.230606785575984	0.230606785575984	22.4033631001649	2
1411	255	140	1.1753	5.86328675038335	10.4024452708586	0.738031030153454	1.38031030153454	50	-0.395910178363985	0.395910178363985	22.7992732785289	2
1421	255	141	1.1855	5.91287776821975	10.3528542530222	0.688440012317056	0.984400123170558	51	-0.0458559348129284	0.0458559348129284	22.8451292133418	2
1431	255	142	1.1885	5.92746336170104	10.3382686595409	0.673854418835763	0.93854418835763	52	1.19391951109702	1.19391951109702	24.0390487244388	2
1441	255	143	1.166	5.81807141059134	10.4476606106506	0.783246369945465	2.13246369945465	53	1.0723728987529	1.0723728987529	25.1114216231917	2
1451	255	144	1.146	5.72083412071605	10.5448979005259	0.880483659820754	3.20483659820754	54	0.148618644937655	0.148618644937655	25.2600402681294	2
1461	255	145	1.145	5.71597225622228	10.5497597650197	0.88534552431452	3.3534552431452	55	-0.162540682663292	0.162540682663292	25.4225809507926	2
1471	255	146	1.1504	5.74222632448861	10.5235056967533	0.859091456048191	3.19091456048191	56	0.0513813550623632	0.0513813550623632	25.473962305855	2
1481	255	147	1.1514	5.74708818898238	10.5186438322596	0.854229591554427	3.24229591554427	57	0.0319338970872907	0.0319338970872907	25.5058962029423	2
1491	255	148	1.1528	5.75389479927365	10.5118372219683	0.847422981263156	3.27422981263156	58	-0.731378828433724	0.731378828433724	26.237275031376	2
1501	255	149	1.1699	5.83703268211702	10.4286993391249	0.764285098419784	2.54285098419784	59	-0.779997473371397	0.779997473371397	27.0172725047474	2
1511	255	150	1.188	5.92503242945416	10.3406995917878	0.676285351082644	1.76285351082644	60	0.0270720325935359	0.0270720325935359	27.044344537341	2
1521	255	151	1.1895	5.9323252261948	10.3334067950471	0.668992554341997	1.78992554341997	61	0.673700010264222	0.673700010264222	27.7180445476052	2
1531	255	152	1.1777	5.87495522516838	10.3907767960736	0.72636255536842	2.4636255536842	62	-0.21115932760093	0.21115932760093	27.9292038752061	2
1541	255	153	1.1841	5.90607115792848	10.3596608633135	0.695246622608327	2.25246622608327	63	-0.371600855895158	0.371600855895158	28.3008047311013	2
1551	255	154	1.1938	5.95323124351799	10.3125007777239	0.648086537018811	1.88086537018811	64	0.1	0.1	28.4008047311013	2
1561	255	155	1.1938	5.95323124351799	10.3125007777239	0.648086537018811	1.98086537018811	65	-0.498009332733031	0.498009332733031	28.8988140638343	2
1571	255	156	1.2061	6.0130321767913	10.2526998444506	0.588285603745508	1.48285603745508	66	-0.517456790708104	0.517456790708104	29.4162708545424	2
1581	255	157	1.2188	6.07477785586211	10.1909541653798	0.526539924674697	0.965399246746974	67	-0.726516963939969	0.726516963939969	30.1427878184824	2
1591	255	158	1.2358	6.1574295522561	10.1083024689858	0.4438882282807	0.238882282807004	68	-0.94530086615938	0.94530086615938	31.0880886846418	2
1601	255	159	1.2573	6.26195963887204	10.0037723823699	0.339358141664762	-0.706418583352376	69	0.0756906775311728	0.0756906775311728	31.1637793621729	2
1611	255	160	1.2578	6.26439057111892	10.001341450123	0.33692720941788	-0.630727905821203	70	0.0756906775311905	0.0756906775311905	31.2394700397041	2
1621	255	161	1.2583	6.2668215033658	9.99891051787613	0.334496277170999	-0.555037228290013	71	0.741766113176914	0.741766113176914	31.981236152881	2
1631	255	162	1.2451	6.20264489204811	10.0630871291938	0.39867288848869	0.186728884886901	72	0.265303392787983	0.265303392787983	32.246539545669	2
1641	255	163	1.2417	6.18611455276931	10.0796174684726	0.415203227767488	0.452032277674884	73	-0.230606785575966	0.230606785575966	32.477146331245	2
1651	255	164	1.2485	6.21917523132691	10.046556789915	0.382142549209892	0.221425492098918	74	-0.0896127152568288	0.0896127152568288	32.5667590465018	2
1661	255	165	1.2524	6.23813650285259	10.0275955183893	0.363181277684209	0.131812776842089	75	0.216684747850364	0.216684747850364	32.7834437943522	2
1671	255	166	1.25	6.22646802806756	10.0392639931744	0.374849752469245	0.348497524692453	76	-0.279225430513657	0.279225430513657	33.0626692248658	2
1681	255	167	1.2578	6.26439057111892	10.001341450123	0.33692720941788	0.0692720941787967	77	0.148618644937655	0.148618644937655	33.2112878698035	2
1691	255	168	1.2568	6.25952870662516	10.0062033146168	0.341789073911645	0.217890739116451	78	0.192375425381519	0.192375425381519	33.403663295185	2
1701	255	169	1.2549	6.25029116408701	10.0154408571549	0.351026616449797	0.41026616449797	79	-0.37160085589514	0.37160085589514	33.7752641510801	2
1711	255	170	1.2646	6.29745124967652	9.96828077156542	0.303866530860283	0.0386653086028305	80	-1.44607290901712	1.44607290901712	35.2213370600973	2
1721	255	171	1.2964	6.45205854057823	9.81367348066371	0.149259239958571	-1.40740760041429	81	-0.634141538558469	0.634141538558469	35.8554785986557	2
1731	255	172	1.3115	6.52547269443408	9.74025932680786	0.0758450861027242	-2.04154913897276	82	0.216684747850364	0.216684747850364	36.0721633465061	2
1741	255	173	1.3091	6.51380421964904	9.7519278015929	0.0875135608877606	-1.82486439112239	83	0.172927967406464	0.172927967406464	36.2450913139126	2
1751	255	174	1.3076	6.5065114229084	9.75922059833354	0.0948063576284071	-1.65193642371593	84	0.0513813550623454	0.0513813550623454	36.2964726689749	2
1761	255	175	1.3086	6.51137328740216	9.75435873383978	0.0899444931346416	-1.60055506865358	85	0.148618644937655	0.148618644937655	36.4450913139126	2
1771	255	176	1.3076	6.5065114229084	9.75922059833354	0.0948063576284071	-1.45193642371593	86	0.693147468239259	0.693147468239259	37.1382387821518	2
1781	255	177	1.2954	6.44719667608447	9.81853534515747	0.154121104452333	-0.75878895547667	87	0.693147468239295	0.693147468239295	37.8313862503911	2
1791	255	178	1.2832	6.38788192926054	9.8778500919814	0.213435851276262	-0.0656414872373759	88	0.503534752982449	0.503534752982449	38.3349210033736	2
1801	255	179	1.2749	6.3475284539623	9.91820356727964	0.253789326574507	0.437893265745073	89	-0.303534752982449	0.303534752982449	38.638455756356	2
1811	255	180	1.2832	6.38788192926054	9.8778500919814	0.213435851276262	0.134358512762624	90	0.075690677531155	0.075690677531155	38.7141464338872	2
1821	255	181	1.2837	6.39031286150742	9.87541915973451	0.211004919029378	0.210049190293779	91	1.23767629154092	1.23767629154092	39.9518227254281	2
1831	255	182	1.2603	6.27654523235333	9.9891867888886	0.32477254818347	1.4477254818347	92	0.955688150902569	0.955688150902569	40.9075108763307	2
1841	255	183	1.2427	6.19097641726308	10.0747556039789	0.410341363273727	2.40341363273726	93	-0.0653033927880187	0.0653033927880187	40.9728142691187	2
1851	255	184	1.2461	6.20750675654188	10.0582252647001	0.393811023994925	2.33811023994925	94	0.1	0.1	41.0728142691187	2
1861	255	185	1.2461	6.20750675654188	10.0582252647001	0.393811023994925	2.43811023994925	95	0.124309322468827	0.124309322468827	41.1971235915875	2
1871	255	186	1.2456	6.205075824295	10.0606561969469	0.396241956241807	2.56241956241807	96	-0.376462720388912	0.376462720388912	41.5735863119764	2
1881	255	187	1.2554	6.25272209633389	10.0130099249081	0.348595684202916	2.18595684202916	97	0.0319338970872902	0.0319338970872902	41.6055202090637	2
1891	255	188	1.2568	6.25952870662516	10.0062033146168	0.341789073911645	2.21789073911645	98	-0.08961271525681	0.08961271525681	41.6951329243205	2
1901	255	189	1.2607	6.27848997815084	9.9872420430911	0.322827802385964	2.12827802385964	99	-1.11060425894738	1.11060425894738	42.8057371832679	2
1911	255	190	1.2856	6.39955040404558	9.86618161719636	0.201767376491226	1.01767376491226	100	-1.51413901192981	1.51413901192981	44.3198761951977	2
1921	255	191	1.3188	6.56096430523856	9.70476771600338	0.0403534752982448	-0.496465247017552	101	-0.303534752982449	0.303534752982449	44.6234109481802	2
1931	255	192	1.3271	6.6013177805368	9.66441424070513	0	-0.8	102	0.522982210957503	0.522982210957503	45.1463931591377	2
1941	255	193	1.3184	6.55901955944105	9.70671246180089	0.0422982210957503	-0.277017789042497	103	0.625081365326567	0.625081365326567	45.7714745244642	2
1951	255	194	1.3076	6.5065114229084	9.75922059833354	0.0948063576284071	0.348063576284071	104	0.858450861027278	0.858450861027278	46.6299253854915	2
1961	255	195	1.292	6.43066633680567	9.83506568443627	0.170651443731135	1.20651443731135	105	0.313922037725638	0.313922037725638	46.9438474232171	2
1971	255	196	1.2876	6.40927413303311	9.85645788820883	0.192043647503699	1.52043647503699	106	0.12430932246881	0.12430932246881	47.068156745686	2
1981	255	197	1.2871	6.40684320078622	9.85888882045571	0.19447457975058	1.6447457975058	107	0.192375425381537	0.192375425381537	47.2605321710675	2
1991	255	198	1.2852	6.39760565824807	9.86812636299387	0.203712122288733	1.83712122288733	108	0.00762457461846311	0.00762457461846311	47.2681567456859	2
2001	255	199	1.2871	6.40684320078622	9.85888882045571	0.19447457975058	1.8447457975058	109	0.1	0.1	47.368156745686	2
2011	255	200	1.2871	6.40684320078622	9.85888882045571	0.19447457975058	1.9447457975058	110	NA	NA	NA	2
922	255	91	1.1489	5.73493352774797	10.4953068826895	1.1872673093773	0.972673093772973	1	0.00276271012472629	0.00276271012472629	0.00276271012472629	3
932	255	92	1.1509	5.74465725673549	10.485583153702	1.17754358038977	0.9754358038977	2	0.00762457461846333	0.00762457461846333	0.0103872847431896	3
942	255	93	1.1528	5.75389479927365	10.4763456111638	1.16830603785162	0.983060378516163	3	0.454916108044829	0.454916108044829	0.465303392788019	3
952	255	94	1.1455	5.71840318846917	10.5118372219683	1.2037976486561	1.43797648656099	4	-0.0409940703191913	0.0409940703191913	0.50629746310721	3
962	255	95	1.1484	5.73250259550108	10.4977378149364	1.18969824162418	1.3969824162418	5	1.37867036186007	1.37867036186007	1.88496782496728	3
972	255	96	1.1221	5.60463555931508	10.6256048511224	1.31756527781019	2.77565277810187	6	0.221546612344119	0.221546612344119	2.1065144373114	3
982	255	97	1.1196	5.59248089808066	10.6377595123568	1.3297199390446	2.99719939044599	7	0.168066102912692	0.168066102912692	2.27458054022409	3
992	255	98	1.1182	5.58567428778939	10.6445661226481	1.33652654933587	3.16526549335868	8	-0.609832216089623	0.609832216089623	2.88441275631372	3
1002	255	99	1.1328	5.65665750939836	10.5735829010391	1.26554332772691	2.55543327726906	9	-0.352153397920085	0.352153397920085	3.2365661542338	3
1012	255	100	1.1421	5.70187284919037	10.5283675612471	1.2203279879349	2.20327987934898	10	-0.517456790708104	0.517456790708104	3.75402294494191	3
1022	255	101	1.1548	5.76361852826118	10.4666218821763	1.15858230886409	1.68582308864087	11	0.12430932246881	0.12430932246881	3.87833226741072	3
1032	255	102	1.1543	5.76118759601429	10.4690528144232	1.16101324111097	1.81013241110968	12	0.00276271012472629	0.00276271012472629	3.88109497753544	3
1042	255	103	1.1563	5.77091132500182	10.4593290854356	1.15128951212344	1.81289512123441	13	0.0319338970872907	0.0319338970872907	3.91302887462273	3
1052	255	104	1.1577	5.77771793529309	10.4525224751444	1.14448290183217	1.8448290183217	14	0.313922037725637	0.313922037725637	4.22695091234837	3
1062	255	105	1.1533	5.75632573152053	10.4739146789169	1.16587510560473	2.15875105604734	15	-0.113922037725637	0.113922037725637	4.34087295007401	3
1072	255	106	1.1577	5.77771793529309	10.4525224751444	1.14448290183217	2.0448290183217	16	0.338231360194465	0.338231360194465	4.67910431026847	3
1082	255	107	1.1528	5.75389479927365	10.4763456111638	1.16830603785162	2.38306037851616	17	0.124309322468828	0.124309322468828	4.8034136327373	3
1092	255	108	1.1523	5.75146386702677	10.4787765434107	1.1707369700985	2.50736970098499	18	-0.284087295007394	0.284087295007394	5.08750092774469	3
1102	255	109	1.1602	5.7898725965275	10.44036781391	1.13232824059776	2.2232824059776	19	0.649390687795377	0.649390687795377	5.73689161554007	3
1112	255	110	1.1489	5.73493352774797	10.4953068826895	1.1872673093773	2.87267309377297	20	1.07237289875292	1.07237289875292	6.80926451429299	3
1122	255	111	1.1289	5.63769623787267	10.5925441725648	1.28450459925259	3.94504599252589	21	1.09668222122173	1.09668222122173	7.90594673551471	3
1132	255	112	1.1084	5.5380280157505	10.692212394687	1.38417282137476	5.04172821374762	22	-0.707069505964897	0.707069505964897	8.61301624147961	3
1142	255	113	1.125	5.61873496634699	10.6115054440905	1.30346587077827	4.33465870778272	23	-1.20784154882267	1.20784154882267	9.82085779030228	3
1152	255	114	1.1519	5.74951912122926	10.4807212892082	1.172681715896	3.12681715896005	24	-0.561213571151969	0.561213571151969	10.3820713614542	3
1162	255	115	1.1655	5.81564047834446	10.414599932093	1.10656035878081	2.56560358780808	25	-0.162540682663292	0.162540682663292	10.5446120441175	3
1172	255	116	1.1709	5.84189454661078	10.3883458638267	1.08030629051448	2.40306290514479	26	0.0756906775311892	0.0756906775311892	10.6203027216487	3
1182	255	117	1.1714	5.84432547885767	10.3859149315798	1.0778753582676	2.47875358267597	27	0.644528823301622	0.644528823301622	11.2648315449504	3
1192	255	118	1.1602	5.7898725965275	10.44036781391	1.13232824059776	3.1232824059776	28	0.124309322468827	0.124309322468827	11.3891408674192	3
1202	255	119	1.1597	5.78744166428062	10.4427987461568	1.13475917284464	3.24759172844642	29	0.0756906775311728	0.0756906775311728	11.4648315449504	3
1212	255	120	1.1602	5.7898725965275	10.44036781391	1.13232824059776	3.3232824059776	30	-0.347291533426348	0.347291533426348	11.8121230783767	3
1222	255	121	1.1694	5.83460174987014	10.3956386605673	1.08759908725512	2.97599087255125	31	-0.969610188628189	0.969610188628189	12.7817332670049	3
1232	255	122	1.1914	5.94156276873296	10.2886776417045	0.980638068392306	2.00638068392306	32	-0.113922037725638	0.113922037725638	12.8956553047305	3
1242	255	123	1.1958	5.96295497250552	10.2672854379319	0.959245864619742	1.89245864619742	33	0.148618644937637	0.148618644937637	13.0442739496682	3
1252	255	124	1.1948	5.95809310801176	10.2721473024257	0.964107729113506	2.04107729113506	34	0.0756906775311728	0.0756906775311728	13.1199646271993	3
1262	255	125	1.1953	5.96052404025864	10.2697163701788	0.961676796866623	2.11676796866623	35	0.479225430513657	0.479225430513657	13.599190057713	3
1272	255	126	1.1875	5.92260149720728	10.3076389132302	0.999599339917989	2.59599339917989	36	0.172927967406464	0.172927967406464	13.7721180251195	3
1282	255	127	1.186	5.91530870046663	10.3149317099708	1.00689213665864	2.76892136658635	37	0.313922037725638	0.313922037725638	14.0860400628451	3
1292	255	128	1.1816	5.89391649669407	10.3363239137434	1.0282843404312	3.08284340431199	38	0.430606785575967	0.430606785575967	14.5166468484211	3
1302	255	129	1.1748	5.86085581813647	10.369384592301	1.0613450189888	3.51345018988796	39	0.338231360194482	0.338231360194482	14.8548782086155	3
1312	255	130	1.1699	5.83703268211702	10.3932077283204	1.08516815500824	3.85168155008244	40	-0.138231360194482	0.138231360194482	14.99310956881	3
1322	255	131	1.1748	5.86085581813647	10.369384592301	1.0613450189888	3.71345018988796	41	-0.823754253815244	0.823754253815244	15.8168638226253	3
1332	255	132	1.1938	5.95323124351799	10.2770091669195	0.968969593607271	2.88969593607271	42	-0.614694080583395	0.614694080583395	16.4315579032087	3
1342	255	133	1.2085	6.02470065157633	10.2055397588611	0.897500185548932	2.27500185548932	43	-0.0653033927879836	0.0653033927879836	16.4968612959967	3
1352	255	134	1.2119	6.04123099085513	10.1890094195823	0.880969846270133	2.20969846270133	44	-0.44452882330164	0.44452882330164	16.9413901192983	3
1362	255	135	1.2231	6.09568387318529	10.1345565372522	0.826516963939969	1.76516963939969	45	-0.0701652572817379	0.0701652572817379	17.01155537658	3
1372	255	136	1.2266	6.11270039891347	10.117540011524	0.809500438211796	1.69500438211796	46	0.459777972538567	0.459777972538567	17.4713333491186	3
1382	255	137	1.2192	6.07672260165961	10.1535178087778	0.845478235465652	2.15478235465652	47	-0.138231360194466	0.138231360194466	17.6095647093131	3
1392	255	138	1.2241	6.10054573767906	10.1296946727584	0.821655099446206	2.01655099446206	48	-0.303534752982448	0.303534752982448	17.9130994622955	3
1402	255	139	1.2324	6.1408992129773	10.0893411974602	0.781301624147961	1.71301624147961	49	0.479225430513621	0.479225430513621	18.3923248928091	3
1412	255	140	1.2246	6.10297666992594	10.1272637405115	0.819224167199323	2.19224167199323	50	-0.0409940703191731	0.0409940703191731	18.4333189631283	3
1422	255	141	1.2275	6.11707607695786	10.1131643334796	0.805124760167406	2.15124760167406	51	0.119447457975054	0.119447457975054	18.5527664211034	3
1432	255	142	1.2271	6.11513133116035	10.1151090792771	0.807069505964911	2.27069505964911	52	0.887622047989859	0.887622047989859	19.4403884690932	3
1442	255	143	1.2109	6.03636912636137	10.1938712840761	0.885831710763897	3.15831710763897	53	0.975135608877624	0.975135608877624	20.4155240779708	3
1452	255	144	1.1929	5.9488555654736	10.2813848449639	0.97334527165166	4.13345271651659	54	1.02861611830902	1.02861611830902	21.4441401962799	3
1462	255	145	1.1738	5.8559939536427	10.3742464567948	1.06620688348256	5.16206883482561	55	-0.0896127152568109	0.0896127152568109	21.5337529115367	3
1472	255	146	1.1777	5.87495522516838	10.3552851852691	1.04724561195688	5.0724561195688	56	-0.0458559348129466	0.0458559348129466	21.5796088463496	3
1482	255	147	1.1807	5.88954081864968	10.3406995917878	1.03266001847559	5.02660018475585	57	0.0562432195561362	0.0562432195561362	21.6358520659058	3
1492	255	148	1.1816	5.89391649669407	10.3363239137434	1.0282843404312	5.08284340431199	58	-0.590384758114568	0.590384758114568	22.2262368240203	3
1502	255	149	1.1958	5.96295497250552	10.2672854379319	0.959245864619742	4.49245864619742	59	-1.9176737649123	1.9176737649123	24.1439105889326	3
1512	255	150	1.2373	6.16472234899675	10.0655180614407	0.757478488128513	2.57478488128513	60	-0.138231360194447	0.138231360194447	24.2821419491271	3
1522	255	151	1.2422	6.1885454850162	10.0416949254213	0.733655352109068	2.43655352109068	61	0.430606785575984	0.430606785575984	24.712748734703	3
1532	255	152	1.2354	6.1554848064586	10.0747556039789	0.766716030666666	2.86716030666666	62	0.503534752982448	0.503534752982448	25.2162834876855	3
1542	255	153	1.2271	6.11513133116035	10.1151090792771	0.807069505964911	3.37069505964911	63	0.484087295007412	0.484087295007412	25.7003707826929	3
1552	255	154	1.2192	6.07672260165961	10.1535178087778	0.845478235465652	3.85478235465652	64	0.216684747850329	0.216684747850329	25.9170555305432	3
1562	255	155	1.2168	6.06505412687458	10.1651862835629	0.857146710250685	4.07146710250685	65	-0.468838145770432	0.468838145770432	26.3858936763137	3
1572	255	156	1.2285	6.12193794145162	10.1083024689858	0.800262895673642	3.60262895673642	66	-0.707069505964915	0.707069505964915	27.0929631822786	3
1582	255	157	1.2451	6.20264489204811	10.0275955183893	0.71955594507715	2.89555945077151	67	-0.639003403052205	0.639003403052205	27.7319665853308	3
1592	255	158	1.2603	6.27654523235333	9.95369517808412	0.64565560477193	2.2565560477193	68	-0.371600855895158	0.371600855895158	28.1035674412259	3
1602	255	159	1.27	6.32370531794285	9.90653509249461	0.598495519182414	1.88495519182414	69	-0.0896127152568282	0.0896127152568282	28.1931801564828	3
1612	255	160	1.2739	6.34266658946853	9.88757382096892	0.579534247656731	1.79534247656731	70	-0.162540682663292	0.162540682663292	28.3557208391461	3
1622	255	161	1.2793	6.36892065773486	9.8613197527026	0.553280179390402	1.63280179390402	71	0.1	0.1	28.4557208391461	3
1632	255	162	1.2793	6.36892065773486	9.8613197527026	0.553280179390402	1.73280179390402	72	-0.0896127152567927	0.0896127152567927	28.5453335544029	3
1642	255	163	1.2832	6.38788192926054	9.84235848117692	0.534318907864723	1.64318907864723	73	-0.0409940703191736	0.0409940703191736	28.586327624722	3
1652	255	164	1.2861	6.40198133629246	9.828259074145	0.520219500832805	1.60219500832805	74	0.00276271012469009	0.00276271012469009	28.5890903348467	3
1662	255	165	1.2881	6.41170506527999	9.81853534515747	0.510495771845275	1.60495771845274	75	0.693147468239295	0.693147468239295	29.282237803086	3
1672	255	166	1.2759	6.35239031845606	9.8778500919814	0.569810518669204	2.29810518669204	76	-0.254916108044811	0.254916108044811	29.5371539111308	3
1682	255	167	1.2832	6.38788192926054	9.84235848117692	0.534318907864723	2.04318907864723	77	-0.755688150902551	0.755688150902551	30.2928420620334	3
1692	255	168	1.3008	6.4734507443508	9.75678966608666	0.448750092774468	1.28750092774468	78	0.148618644937619	0.148618644937619	30.441460706971	3
1702	255	169	1.2998	6.46858887985703	9.76165153058042	0.45361195726823	1.4361195726823	79	-0.59038475811455	0.59038475811455	31.0318454650855	3
1712	255	170	1.314	6.53762735566849	9.69261305476897	0.384573481456775	0.845734814567745	80	0.197237289875292	0.197237289875292	31.2290827549608	3
1722	255	171	1.312	6.52790362668096	9.7023367837565	0.394297210444304	1.04297210444304	81	-0.0896127152568287	0.0896127152568287	31.3186954702177	3
1732	255	172	1.3159	6.54686489820664	9.68337551223081	0.375335938918621	0.953359389186208	82	0.216684747850364	0.216684747850364	31.535380218068	3
1742	255	173	1.3135	6.53519642342161	9.69504398701585	0.387004413703657	1.17004413703657	83	0.1	0.1	31.635380218068	3
1752	255	174	1.3135	6.53519642342161	9.69504398701585	0.387004413703657	1.27004413703657	84	-0.0653033927880009	0.0653033927880009	31.700683610856	3
1762	255	175	1.3169	6.55172676270041	9.67851364773705	0.370474074424857	1.20474074424857	85	0.38685000513212	0.38685000513212	32.0875336159882	3
1772	255	176	1.311	6.5230417621872	9.70719864825026	0.399159074938069	1.59159074938069	86	0.0999999999999999	0.0999999999999999	32.1875336159882	3
1782	255	177	1.311	6.5230417621872	9.70719864825026	0.399159074938069	1.69159074938069	87	0.192375425381519	0.192375425381519	32.3799090413697	3
1792	255	178	1.3091	6.51380421964904	9.71643619078841	0.408396617476221	1.88396617476221	88	0.124309322468809	0.124309322468809	32.5042183638385	3
1802	255	179	1.3086	6.51137328740216	9.7188671230353	0.410827549723102	2.00827549723102	89	0.313922037725638	0.313922037725638	32.8181404015641	3
1812	255	180	1.3042	6.4899810836296	9.74025932680786	0.432219753495666	2.32219753495666	90	0.197237289875309	0.197237289875309	33.0153776914394	3
1822	255	181	1.3022	6.48025735464207	9.74998305579539	0.441943482483197	2.51943482483197	91	0.1	0.1	33.1153776914394	3
1832	255	182	1.3022	6.48025735464207	9.74998305579539	0.441943482483197	2.61943482483197	92	0.430606785575966	0.430606785575966	33.5459844770154	3
1842	255	183	1.2954	6.44719667608447	9.78304373435299	0.475004161040793	3.05004161040793	93	0.0513813550623805	0.0513813550623805	33.5973658320778	3
1852	255	184	1.2964	6.45205854057823	9.77818186985922	0.470142296547031	3.10142296547031	94	0.0756906775311554	0.0756906775311554	33.6730565096089	3
1862	255	185	1.2969	6.45448947282512	9.77575093761234	0.467711364300147	3.17711364300147	95	0.0513813550623627	0.0513813550623627	33.7244378646713	3
1872	255	186	1.2979	6.45935133731888	9.77088907311858	0.462849499806383	3.22849499806383	96	0.124309322468828	0.124309322468828	33.8487471871401	3
1882	255	187	1.2974	6.456920405072	9.77332000536546	0.465280432053266	3.35280432053266	97	-0.15767881816952	0.15767881816952	34.0064260053096	3
1892	255	188	1.3027	6.48268828688895	9.74755212354851	0.439512550236314	3.19512550236314	98	-0.56607543564574	0.56607543564574	34.5725014409554	3
1902	255	189	1.3164	6.54929583045352	9.68094457998393	0.37290500667174	2.6290500667174	99	-0.707069505964915	0.707069505964915	35.2795709469203	3
1912	255	190	1.333	6.63000278105002	9.60023762938744	0.292198056075248	1.92198056075248	100	-0.162540682663275	0.162540682663275	35.4421116295836	3
1922	255	191	1.3384	6.65625684931634	9.57398356112111	0.265943987808921	1.75943987808921	101	-0.230606785576002	0.230606785576002	35.6727184151596	3
1932	255	192	1.3452	6.68931752787394	9.54092288256351	0.232883309251321	1.52883309251321	102	0.0756906775311905	0.0756906775311905	35.7484090926908	3
1942	255	193	1.3457	6.69174846012082	9.53849195031663	0.23045237700444	1.6045237700444	103	0.1	0.1	35.8484090926908	3
1952	255	194	1.3457	6.69174846012082	9.53849195031663	0.23045237700444	1.7045237700444	104	-0.113922037725656	0.113922037725656	35.9623311304164	3
1962	255	195	1.3501	6.71314066389339	9.51709974654407	0.209060173231874	1.59060173231874	105	-0.420219500832795	0.420219500832795	36.3825506312492	3
1972	255	196	1.3608	6.76516261397667	9.46507779646079	0.157038223148595	1.17038223148595	106	-0.327844075451276	0.327844075451276	36.7103947067005	3
1982	255	197	1.3696	6.8079470215218	9.42229338891566	0.114253815603467	0.842538156034671	107	-0.211159327600929	0.211159327600929	36.9215540343014	3
1992	255	198	1.376	6.83906295428189	9.39117745615557	0.0831378828433742	0.631378828433742	108	-0.254916108044812	0.254916108044812	37.1764701423462	3
2002	255	199	1.3833	6.87455456508637	9.35568584535109	0.047646272038893	0.37646272038893	109	-0.37646272038893	0.37646272038893	37.5529328627352	3
2012	255	200	1.3931	6.92220083712526	9.30803957331219	0	0	110	NA	NA	NA	3
