# Supplementary material for: Assessment of crusting effects on interrill erosion by laser scanning
Source: PeerJ. 2020 Jan 31;8:e8487. doi: 10.7717/peerj.8487 (PMC6996510; doi:10.7717/peerj.8487)
Supplement: Data S1 — Each has two transects and four subplots. [file peerj-08-8487-s001.zip › raw data for uploading/cs7transectaright.txt]

x	y	z	cal	h	h2	h0mm	code	deltah	absh	cumsumh	number
312	255	311	1.2837	6.39031286150742	9.87541915973451	0.339358141664762	3.39358141664762	1	-0.717456790708069	0.717456790708069	0.717456790708069	1
313	255	312	1.2964	6.45205854057823	9.81367348066371	0.277612462593956	2.67612462593956	2	-0.430606785576002	0.430606785576002	1.14806357628407	1
314	255	313	1.3032	6.48511921913583	9.78061280210611	0.244551784036355	2.24551784036355	3	-0.479225430513621	0.479225430513621	1.62728900679769	1
315	255	314	1.311	6.5230417621872	9.74269025905474	0.206629240984993	1.76629240984993	4	-0.38685000513212	0.38685000513212	2.01413901192981	1
316	255	315	1.3169	6.55172676270041	9.71400525854153	0.177944240471781	1.37944240471781	5	-0.999444931346434	0.999444931346434	3.01358394327625	1
317	255	316	1.3354	6.64167125583505	9.62406076540689	0.0879997473371379	0.379997473371379	6	-0.955688150902552	0.955688150902552	3.9692720941788	1
318	255	317	1.353	6.72724007092531	9.53849195031663	0.00243093224688273	-0.575690677531173	7	-0.124309322468827	0.124309322468827	4.09358141664762	1
319	255	318	1.3535	6.72967100317219	9.53606101806975	0	-0.7	8	1.37314494161066	1.37314494161066	5.46672635825828	1
320	255	319	1.3232	6.58235650901112	9.68337551223082	0.147314494161066	0.673144941610656	9	2.43789326574507	2.43789326574507	7.90461962400335	1
321	255	320	1.271	6.32856718243661	9.93716483880532	0.401103820735573	3.11103820735573	10	0.0653033927880005	0.0653033927880005	7.96992301679135	1
322	255	321	1.2676	6.31203684315781	9.95369517808412	0.417634160014373	3.17634160014373	11	0.186850005132102	0.186850005132102	8.15677302192346	1
323	255	322	1.2617	6.2833518426446	9.98238017859733	0.446319160527583	3.36319160527583	12	-0.0513813550623459	0.0513813550623459	8.2081543769858	1
324	255	323	1.2607	6.27848997815084	9.9872420430911	0.451181025021349	3.31181025021349	13	-0.839003403052205	0.839003403052205	9.04715778003801	1
325	255	324	1.2759	6.35239031845606	9.91334170278588	0.377280684716128	2.47280684716128	14	-1.12099154369057	1.12099154369057	10.1681493237286	1
326	255	325	1.2969	6.45448947282512	9.81124254841682	0.275181530347071	1.35181530347071	15	0.021546612344119	0.021546612344119	10.1896959360727	1
327	255	326	1.2944	6.4423348115907	9.82339720965123	0.287336191581483	1.37336191581483	16	0.113922037725638	0.113922037725638	10.3036179737983	1
328	255	327	1.29	6.42094260781814	9.8447894134238	0.308728395354047	1.48728395354047	17	0.0409940703191736	0.0409940703191736	10.3446120441175	1
329	255	328	1.2871	6.40684320078622	9.85888882045571	0.322827802385964	1.52827802385964	18	0.279225430513621	0.279225430513621	10.6238374746311	1
330	255	329	1.2793	6.36892065773486	9.89681136350708	0.360750345437326	1.80750345437326	19	0.18685000513212	0.18685000513212	10.8106874797632	1
331	255	330	1.2734	6.34023565722165	9.92549636402029	0.389435345950538	1.99435345950538	20	-0.270165257281756	0.270165257281756	11.080852737045	1
332	255	331	1.2769	6.35725218294982	9.90847983829211	0.372418820222363	1.72418820222363	21	0.162540682663293	0.162540682663293	11.2433934197083	1
333	255	332	1.2715	6.3309981146835	9.93473390655844	0.398672888488692	1.88672888488692	22	1.04253815603465	1.04253815603465	12.285931575743	1
334	255	333	1.248	6.21674429908003	10.0489877221619	0.512926704092157	2.92926704092157	23	0.44452882330164	0.44452882330164	12.7304603990446	1
335	255	334	1.2368	6.16229141674987	10.1034406044921	0.567379586422321	3.37379586422321	24	-0.552153397920121	0.552153397920121	13.2826137969647	1
336	255	335	1.2461	6.20750675654188	10.0582252647001	0.522164246630309	2.82164246630309	25	-0.172927967406464	0.172927967406464	13.4555417643712	1
337	255	336	1.2476	6.21479955328252	10.0509324679594	0.514871449889663	2.64871449889663	26	-0.0756906775311728	0.0756906775311728	13.5312324419023	1
338	255	337	1.2471	6.21236862103564	10.0533634002063	0.517302382136545	2.57302382136545	27	-0.313922037725638	0.313922037725638	13.845154479628	1
339	255	338	1.2515	6.23376082480821	10.0319711964337	0.495910178363982	2.25910178363982	28	-0.289612715256811	0.289612715256811	14.1347671948848	1
340	255	339	1.2554	6.25272209633389	10.0130099249081	0.476948906838301	1.96948906838301	29	-0.950826286408796	0.950826286408796	15.0855934812936	1
341	255	340	1.2729	6.33780472497477	9.92792729626717	0.391866278197421	1.01866278197421	30	-1.76275765686747	1.76275765686747	16.8483511381611	1
342	255	341	1.3071	6.50408049066151	9.76165153058042	0.225590512510674	-0.744094874893257	31	-0.863312725521033	0.863312725521033	17.7116638636821	1
343	255	342	1.3228	6.58041176321362	9.68532025802832	0.149259239958571	-1.60740760041429	32	2.87059920569012	2.87059920569012	20.5822630693722	1
344	255	343	1.2617	6.2833518426446	9.98238017859733	0.446319160527583	1.26319160527583	33	2.03435851276264	2.03435851276264	22.6166215821349	1
345	255	344	1.2178	6.06991599136834	10.1958160298736	0.659755011803847	3.29755011803847	34	0.468838145770449	0.468838145770449	23.0854597279053	1
346	255	345	1.2061	6.0130321767913	10.2526998444506	0.716638826380892	3.76638826380892	35	0.284087295007394	0.284087295007394	23.3695470229127	1
347	255	346	1.1982	5.97462344729056	10.2911085739514	0.755047555881632	4.05047555881632	36	-0.313922037725638	0.313922037725638	23.6834690606383	1
348	255	347	1.2026	5.99601565106312	10.2697163701788	0.733655352109068	3.73655352109068	37	-1.16961018862821	1.16961018862821	24.8530792492665	1
349	255	348	1.2246	6.10297666992594	10.162755351316	0.626694333246247	2.56694333246247	38	-0.693147468239259	0.693147468239259	25.5462267175058	1
350	255	349	1.2368	6.16229141674987	10.1034406044921	0.567379586422321	1.87379586422321	39	-1.64607290901712	1.64607290901712	27.1922996265229	1
351	255	350	1.2686	6.31689870765158	9.94883331359036	0.412772295520609	0.227722955206092	40	1.06684747850348	1.06684747850348	28.2591471050264	1
352	255	351	1.2446	6.20021395980123	10.0655180614407	0.529457043370957	1.29457043370957	41	1.41690172205454	1.41690172205454	29.6760488270809	1
353	255	352	1.2134	6.04852378759578	10.2172082336462	0.681147215576411	2.71147215576411	42	0.707069505964898	0.707069505964898	30.3831183330458	1
354	255	353	1.1968	5.96781683699929	10.2979151842427	0.761854166172901	3.41854166172901	43	-0.00276271012470852	0.00276271012470852	30.3858810431705	1
355	255	354	1.1948	5.95809310801176	10.3076389132302	0.77157789516043	3.4157789516043	44	-0.362540682663275	0.362540682663275	30.7484217258338	1
356	255	355	1.2002	5.98434717627809	10.2813848449639	0.745323826894102	3.05323826894102	45	-0.834141538558451	0.834141538558451	31.5825632643923	1
357	255	356	1.2153	6.05776133013393	10.207970691108	0.671909673038257	2.21909673038257	46	-0.649390687795377	0.649390687795377	32.2319539521877	1
358	255	357	1.2266	6.11270039891347	10.1530316223285	0.61697060425872	1.5697060425872	47	0.639003403052187	0.639003403052187	32.8709573552398	1
359	255	358	1.2114	6.03880005860825	10.2269319626337	0.690870944563938	2.20870944563938	48	0.206297463107175	0.206297463107175	33.077254818347	1
360	255	359	1.2051	6.00817031229753	10.2575617089444	0.721500690874656	2.41500690874656	49	-1.09668222122174	1.09668222122174	34.1739370395688	1
361	255	360	1.2256	6.10783853441971	10.1578934868222	0.621832468752482	1.31832468752482	50	-0.931378828433707	0.931378828433707	35.1053158680025	1
362	255	361	1.2427	6.19097641726308	10.0747556039789	0.538694585909111	0.38694585909111	51	0.021546612344101	0.021546612344101	35.1268624803466	1
363	255	362	1.2402	6.17882175602867	10.0869102652133	0.550849247143521	0.408492471435211	52	0.420219500832812	0.420219500832812	35.5470819811794	1
364	255	363	1.2295	6.12679980594539	10.1389322152966	0.602871197226802	0.828711972268024	53	-0.240994070319174	0.240994070319174	35.7880760514985	1
365	255	364	1.2324	6.1408992129773	10.1248328082646	0.588771790194885	0.58771790194885	54	-0.386850005132102	0.386850005132102	36.1749260566307	1
366	255	365	1.2383	6.16958421349051	10.0961478077514	0.560086789681675	0.200867896816748	55	-0.289612715256828	0.289612715256828	36.4645387718875	1
367	255	366	1.2422	6.1885454850162	10.0771865362257	0.541125518155992	-0.0887448184400808	56	0.658450861027278	0.658450861027278	37.1229896329148	1
368	255	367	1.2266	6.11270039891347	10.1530316223285	0.61697060425872	0.569706042587197	57	1.80098901706193	1.80098901706193	38.9239786499767	1
369	255	368	1.1875	5.92260149720728	10.3431305240347	0.807069505964913	2.37069505964913	58	-0.289612715256828	0.289612715256828	39.2135913652335	1
370	255	369	1.1914	5.94156276873296	10.324169252509	0.78810823443923	2.0810823443923	59	-1.21822883356584	1.21822883356584	40.4318201987994	1
371	255	370	1.2144	6.05338565208954	10.2123463691524	0.676285351082646	0.862853510826457	60	-1.64121104452337	1.64121104452337	42.0730312433227	1
372	255	371	1.2461	6.20750675654188	10.0582252647001	0.522164246630309	-0.778357533696908	61	-0.338231360194448	0.338231360194448	42.4112626035172	1
373	255	372	1.251	6.23132989256132	10.0344021286806	0.498341110610864	-1.11658889389136	62	1.20784154882265	1.20784154882265	43.6191041523398	1
374	255	373	1.2241	6.10054573767906	10.1651862835629	0.62912526549313	0.0912526549312986	63	0.731378828433724	0.731378828433724	44.3504829807735	1
375	255	374	1.207	6.01740785483568	10.2483241664063	0.712263148336502	0.822631483365023	64	1.53844833439866	1.53844833439866	45.8889313151722	1
376	255	375	1.1733	5.85356302139582	10.4121689998461	0.876107981776368	2.36107981776368	65	0.72651696393997	0.72651696393997	46.6154482791122	1
377	255	376	1.1563	5.77091132500182	10.4948206962401	0.958759678170365	3.08759678170365	66	0.284087295007393	0.284087295007393	46.8995355741196	1
378	255	377	1.1484	5.73250259550108	10.5332294257409	0.997168407671104	3.37168407671104	67	-0.28961271525681	0.28961271525681	47.1891482893764	1
379	255	378	1.1523	5.75146386702677	10.5142681542152	0.978207136145423	3.08207136145423	68	-1.02861611830902	1.02861611830902	48.2177644076854	1
380	255	379	1.1714	5.84432547885767	10.4214065423843	0.885345524314522	2.05345524314522	69	-0.979997473371397	0.979997473371397	49.1977618810568	1
381	255	380	1.1895	5.9323252261948	10.3334067950471	0.797345776977382	1.07345776977382	70	-0.950826286408797	0.950826286408797	50.1485881674656	1
382	255	381	1.207	6.01740785483568	10.2483241664063	0.712263148336502	0.122631483365022	71	-0.717456790708085	0.717456790708085	50.8660449581737	1
383	255	382	1.2197	6.07915353390649	10.1865784873354	0.650517469265694	-0.594825307343063	72	0.303534752982448	0.303534752982448	51.1695797111561	1
384	255	383	1.2114	6.03880005860825	10.2269319626337	0.690870944563938	-0.291290554360615	73	-0.172927967406464	0.172927967406464	51.3425076785626	1
385	255	384	1.2129	6.0460928553489	10.219639165893	0.683578147823292	-0.464218521767079	74	0.0653033927880009	0.0653033927880009	51.4078110713506	1
386	255	385	1.2095	6.0295625160701	10.2361695051718	0.700108487102092	-0.398915128979078	75	2.10728648016911	2.10728648016911	53.5150975515197	1
387	255	386	1.1641	5.80883386805319	10.4568981531888	0.920837135119003	1.70837135119003	76	-0.333369495700711	0.333369495700711	53.8484670472204	1
388	255	387	1.1689	5.83217081762326	10.4335612036187	0.897500185548932	1.37500185548932	77	0.848063576284088	0.848063576284088	54.6965306235045	1
389	255	388	1.1494	5.73736445999485	10.5283675612471	0.992306543177341	2.22306543177341	78	1.30021697420419	1.30021697420419	55.9967475977087	1
390	255	389	1.1206	5.59734276257443	10.6683892586675	1.13232824059776	3.5232824059776	79	-0.858450861027278	0.858450861027278	56.855198458736	1
391	255	390	1.1362	5.67318784867716	10.5925441725648	1.05648315449503	2.66483154495032	80	-0.693147468239277	0.693147468239277	57.5483459269752	1
392	255	391	1.1484	5.73250259550108	10.5332294257409	0.997168407671104	1.97168407671104	81	-0.484087295007394	0.484087295007394	58.0324332219826	1
393	255	392	1.1563	5.77091132500182	10.4948206962401	0.958759678170365	1.48759678170365	82	0.327844075451276	0.327844075451276	58.3602772974339	1
394	255	393	1.1475	5.72812691745669	10.5376051037852	1.00154408571549	1.81544085715492	83	1.37314494161066	1.37314494161066	59.7334222390446	1
395	255	394	1.1172	5.58081242329563	10.6849195979463	1.14885857987656	3.18858579876558	84	0.804306795840207	0.804306795840207	60.5377290348848	1
396	255	395	1.0986	5.49038174371161	10.7753502775303	1.23928925946058	3.99289259460579	85	-1.54883561914185	1.54883561914185	62.0865646540266	1
397	255	396	1.1284	5.63526530562579	10.6304667156161	1.09440569754639	2.44405697546394	86	-1.87944240471781	1.87944240471781	63.9660070587444	1
398	255	397	1.165	5.81320954609757	10.4525224751444	0.916461457074613	0.564614570746128	87	0.181988140638347	0.181988140638347	64.1479951993828	1
399	255	398	1.1592	5.78501073203374	10.4807212892082	0.944660271138448	0.746602711384475	88	1.23215087129148	1.23215087129148	65.3801460706743	1
400	255	399	1.1318	5.65179564490459	10.6139363763373	1.0778753582676	1.97875358267596	89	0.206297463107174	0.206297463107174	65.5864435337814	1
401	255	400	1.1255	5.62116589859387	10.6445661226481	1.10850510457831	2.18505104578313	90	0.590384758114551	0.590384758114551	66.176828291896	1
402	255	401	1.1113	5.55212742278242	10.7136045984595	1.17754358038977	2.77543580389768	91	1.67944240471781	1.67944240471781	67.8562706966138	1
403	255	402	1.0747	5.37418318231064	10.8915488389313	1.35548782086155	4.45487820861549	92	-0.197237289875273	0.197237289875273	68.0535079864891	1
404	255	403	1.0767	5.38390691129817	10.8818251099438	1.34576409187402	4.25764091874022	93	-0.736904248683159	0.736904248683159	68.7904122351722	1
405	255	404	1.0898	5.44759733616648	10.8181346850755	1.28207366700571	3.52073667005706	94	-0.0319338970872902	0.0319338970872902	68.8223461322595	1
406	255	405	1.0884	5.44079072587521	10.8249412953667	1.28888027729698	3.48880277296977	95	0.113922037725637	0.113922037725637	68.9362681699852	1
407	255	406	1.084	5.41939852210265	10.8463334991393	1.31027248106954	3.60272481069541	96	-0.0513813550623441	0.0513813550623441	68.9876495250475	1
408	255	407	1.083	5.41453665760888	10.8511953636331	1.31513434556331	3.55134345563306	97	-0.362540682663293	0.362540682663293	69.3501902077108	1
409	255	408	1.0884	5.44079072587521	10.8249412953667	1.28888027729698	3.18880277296977	98	-0.571600855895176	0.571600855895176	69.921791063606	1
410	255	409	1.0981	5.48795081146473	10.7777812097772	1.24172019170746	2.6172019170746	99	-0.294474579750583	0.294474579750583	70.2162656433566	1
411	255	410	1.1021	5.50739826943979	10.7583337518022	1.2222727337324	2.32272733732401	100	-2.4968991954259	2.4968991954259	72.7131648387825	1
412	255	411	1.1514	5.74708818898238	10.5186438322596	0.982582814189811	-0.174171858101886	101	-1.92806104965547	1.92806104965547	74.6412258884379	1
413	255	412	1.189	5.92989429394792	10.335837727294	0.799776709224265	-2.10223290775735	102	0.400772042857758	0.400772042857758	75.0419979312957	1
414	255	413	1.1787	5.87981708966215	10.3859149315798	0.84985391351004	-1.7014608648996	103	4.19788821248783	4.19788821248783	79.2398861437835	1
415	255	414	1.0903	5.45002826841336	10.8157037528286	1.27964273475882	2.49642734758823	104	1.53844833439866	1.53844833439866	80.7783344781822	1
416	255	415	1.0566	5.2861834349735	10.9795485862684	1.44348756819869	4.03487568198689	105	0.561213571151969	0.561213571151969	81.3395480493341	1
417	255	416	1.043	5.2200620778583	11.0456699433836	1.50960892531389	4.59608925313886	106	0.327844075451275	0.327844075451275	81.6673921247854	1
418	255	417	1.0342	5.17727767031317	11.0884543509288	1.55239333285901	4.92393332859014	107	-0.265303392787984	0.265303392787984	81.9326955175734	1
419	255	418	1.0376	5.19380800959197	11.07192401165	1.53586299358022	4.65862993580215	108	-0.907069505964914	0.907069505964914	82.8397650235383	1
420	255	419	1.0542	5.27451496018846	10.9912170610535	1.45515604298372	3.75156042983724	109	-1.31060425894738	1.31060425894738	84.1503692824857	1
421	255	420	1.0791	5.3955753860832	10.8701566351587	1.33409561708899	2.44095617088986	110	NA	NA	NA	1
3121	255	311	1.2725	6.33585997917726	9.92987204206468	0.263513055562036	2.63513055562036	1	-0.35767881816952	0.35767881816952	0.35767881816952	2
3131	255	312	1.2778	6.36162786099421	9.90410416024772	0.237745173745084	2.27745173745084	2	-0.717456790708086	0.717456790708086	1.07513560887761	2
3141	255	313	1.2905	6.42337354006502	9.84235848117692	0.175999494674276	1.55999494674276	3	-0.527844075451276	0.527844075451276	1.60297968432888	2
3151	255	314	1.2993	6.46615794761015	9.79957407363179	0.133215087129148	1.03215087129148	4	-0.435468650069757	0.435468650069757	2.03844833439864	2
3161	255	315	1.3062	6.49970481261713	9.76602720862481	0.0996682221221725	0.596682221221725	5	-0.785522893620814	0.785522893620814	2.82397122801945	2
3171	255	316	1.3203	6.56825710197921	9.69747491926273	0.0311159327600912	-0.188840672399088	6	-0.411159327600912	0.411159327600912	3.23513055562036	2
3181	255	317	1.3267	6.5993730347393	9.66635898650264	0	-0.6	7	1.23215087129148	1.23215087129148	4.46728142691185	2
3191	255	318	1.2993	6.46615794761015	9.79957407363179	0.133215087129148	0.632150871291482	8	1.324526296673	1.324526296673	5.79180772358485	2
3201	255	319	1.27	6.32370531794285	9.94202670329909	0.275667716796448	1.95667716796448	9	0.609832216089624	0.609832216089624	6.40163993967447	2
3211	255	320	1.2554	6.25272209633389	10.0130099249081	0.346650938405411	2.56650938405411	10	-0.0270720325935363	0.0270720325935363	6.42871197226801	2
3221	255	321	1.2539	6.24542929959324	10.0203027216487	0.353943735146057	2.53943735146057	11	-0.527844075451275	0.527844075451275	6.95655604771928	2
3231	255	322	1.2627	6.28821370713837	9.97751831410357	0.311159327600929	2.01159327600929	12	-0.124309322468845	0.124309322468845	7.08086537018813	2
3241	255	323	1.2632	6.29064463938525	9.97508738185669	0.308728395354045	1.88728395354045	13	0.162540682663293	0.162540682663293	7.24340605285142	2
3251	255	324	1.2578	6.26439057111892	10.001341450123	0.334982463620374	2.04982463620374	14	-0.430606785575967	0.430606785575967	7.67401283842739	2
3261	255	325	1.2646	6.29745124967652	9.96828077156542	0.301921785062778	1.61921785062778	15	-0.600772042857758	0.600772042857758	8.27478488128514	2
3271	255	326	1.2749	6.3475284539623	9.91820356727964	0.251844580777002	1.01844580777002	16	-0.503534752982449	0.503534752982449	8.77831963426759	2
3281	255	327	1.2832	6.38788192926054	9.8778500919814	0.211491105478757	0.514911054787569	17	-0.0270720325935358	0.0270720325935358	8.80539166686113	2
3291	255	328	1.2817	6.3805891325199	9.88514288872204	0.218783902219403	0.487839022194033	18	0.303534752982449	0.303534752982449	9.10892641984358	2
3301	255	329	1.2734	6.34023565722165	9.92549636402029	0.259137377517648	0.791373775176482	19	0.371600855895158	0.371600855895158	9.48052727573874	2
3311	255	330	1.2637	6.29307557163213	9.9726564496098	0.306297463107164	1.16297463107164	20	0.327844075451276	0.327844075451276	9.80837135119001	2
3321	255	331	1.2549	6.25029116408701	10.0154408571549	0.349081870652292	1.49081870652292	21	0.46883814577045	0.46883814577045	10.2772094969605	2
3331	255	332	1.2432	6.19340734950996	10.072324671732	0.405965685229337	1.95965685229337	22	0.755688150902552	0.755688150902552	11.032897647863	2
3341	255	333	1.2256	6.10783853441971	10.1578934868222	0.491534500319592	2.71534500319592	23	0.0896127152568282	0.0896127152568282	11.1225103631198	2
3351	255	334	1.2217	6.08887726289402	10.1768547583479	0.510495771845275	2.80495771845275	24	-0.693147468239259	0.693147468239259	11.8156578313591	2
3361	255	335	1.2339	6.14819200971795	10.117540011524	0.451181025021349	2.11181025021349	25	-0.693147468239295	0.693147468239295	12.5088052995984	2
3371	255	336	1.2461	6.20750675654188	10.0582252647001	0.391866278197419	1.41866278197419	26	-0.240994070319174	0.240994070319174	12.7497993699176	2
3381	255	337	1.249	6.22160616357379	10.0441258576681	0.377766871165502	1.17766871165502	27	-0.172927967406464	0.172927967406464	12.922727337324	2
3391	255	338	1.2505	6.22889896031444	10.0368330609275	0.370474074424855	1.00474074424855	28	-0.38198814063833	0.38198814063833	13.3047154779624	2
3401	255	339	1.2563	6.25709777437828	10.0086342468637	0.342275260361022	0.622752603610224	29	-0.294474579750583	0.294474579750583	13.5991900577129	2
3411	255	340	1.2603	6.27654523235333	9.9891867888886	0.322827802385964	0.328278023859641	30	-0.265303392788001	0.265303392788001	13.8644934505009	2
3421	255	341	1.2637	6.29307557163213	9.9726564496098	0.306297463107164	0.06297463107164	31	0.663312725521032	0.663312725521032	14.527806176022	2
3431	255	342	1.248	6.21674429908003	10.0489877221619	0.382628735659267	0.726287356592673	32	1.31966443217925	1.31966443217925	15.8474706082012	2
3441	255	343	1.2188	6.07477785586211	10.1909541653798	0.524595178877192	2.04595178877192	33	0.566075435645741	0.566075435645741	16.413546043847	2
3451	255	344	1.2051	6.00817031229753	10.2575617089444	0.591202722441766	2.61202722441766	34	0.235468650069757	0.235468650069757	16.6490146939167	2
3461	255	345	1.1982	5.97462344729056	10.2911085739514	0.624749587448742	2.84749587448742	35	0.133369495700693	0.133369495700693	16.7823841896174	2
3471	255	346	1.1934	5.95128649772049	10.3144455235215	0.648086537018811	2.98086537018811	36	-0.430606785575983	0.430606785575983	17.2129909751934	2
3481	255	347	1.2002	5.98434717627809	10.2813848449639	0.615025858461212	2.55025858461213	37	-0.979997473371379	0.979997473371379	18.1929884485648	2
3491	255	348	1.2183	6.07234692361522	10.1933850976267	0.527026111124075	1.57026111124075	38	-1.4029796843289	1.4029796843289	19.5959681328937	2
3501	255	349	1.2451	6.20264489204811	10.0630871291938	0.396728142691185	0.167281426911846	39	-0.41115932760093	0.41115932760093	20.0071274604946	2
3511	255	350	1.2515	6.23376082480821	10.0319711964337	0.365612209931092	-0.243877900689083	40	0.94530086615938	0.94530086615938	20.952428326654	2
3521	255	351	1.23	6.12923073819227	10.1365012830497	0.47014229654703	0.701422965470296	41	1.72806104965547	1.72806104965547	22.6804893763095	2
3531	255	352	1.1924	5.94642463322672	10.3193073880152	0.652948401512576	2.42948401512576	42	0.279225430513622	0.279225430513622	22.9597148068231	2
3541	255	353	1.1846	5.90850209017536	10.3572299310666	0.690870944563938	2.70870944563939	43	0.0215466123441188	0.0215466123441188	22.9812614191672	2
3551	255	354	1.1821	5.89634742894095	10.369384592301	0.70302560579835	2.7302560579835	44	-0.313922037725656	0.313922037725656	23.2951834568929	2
3561	255	355	1.1865	5.91773963271351	10.3479923885284	0.681633402025785	2.41633402025785	45	-0.454916108044794	0.454916108044794	23.7500995649376	2
3571	255	356	1.1938	5.95323124351799	10.3125007777239	0.646141791221305	1.96141791221305	46	-0.221546612344101	0.221546612344101	23.9716461772817	2
3581	255	357	1.1963	5.9653859047524	10.3003461164895	0.633987129986895	1.73987129986895	47	0.186850005132102	0.186850005132102	24.1584961824138	2
3591	255	358	1.1904	5.93670090423919	10.3290311170027	0.662672130500106	1.92672130500106	48	-0.172927967406464	0.172927967406464	24.3314241498203	2
3601	255	359	1.1919	5.94399370097984	10.3217383202621	0.655379333759459	1.75379333759459	49	-0.717456790708104	0.717456790708104	25.0488809405284	2
3611	255	360	1.2046	6.00573938005065	10.2599926411913	0.593633654688649	1.03633654688649	50	-0.1	0.1	25.1488809405284	2
3621	255	361	1.2046	6.00573938005065	10.2599926411913	0.593633654688649	0.936336546886487	51	-0.0756906775311905	0.0756906775311905	25.2245716180596	2
3631	255	362	1.2041	6.00330844780377	10.2624235734382	0.59606458693553	0.860645869355297	52	-0.172927967406464	0.172927967406464	25.3974995854661	2
3641	255	363	1.2056	6.01060124454441	10.2551307766975	0.588771790194883	0.687717901948832	53	-0.313922037725638	0.313922037725638	25.7114216231917	2
3651	255	364	1.21	6.03199344831698	10.233738572925	0.567379586422319	0.373795864223194	54	-0.192375425381519	0.192375425381519	25.9037970485732	2
3661	255	365	1.2119	6.04123099085513	10.2245010303868	0.558142043884168	0.181420438841675	55	0.303534752982448	0.303534752982448	26.2073318015557	2
3671	255	366	1.2036	6.00087751555689	10.2648545056851	0.598495519182412	0.484955191824123	56	1.30021697420417	1.30021697420417	27.5075487757599	2
3681	255	367	1.1748	5.86085581813647	10.4048762031055	0.73851721660283	1.7851721660283	57	0.37646272038893	0.37646272038893	27.8840114961488	2
3691	255	368	1.165	5.81320954609757	10.4525224751444	0.786163488641723	2.16163488641723	58	-0.197237289875273	0.197237289875273	28.0812487860241	2
3701	255	369	1.167	5.8229332750851	10.4427987461568	0.776439759654195	1.96439759654195	59	-0.552153397920103	0.552153397920103	28.6334021839442	2
3711	255	370	1.1763	5.86814861487711	10.3975834063648	0.731224419862185	1.41224419862185	60	-0.693147468239277	0.693147468239277	29.3265496521834	2
3721	255	371	1.1885	5.92746336170104	10.3382686595409	0.671909673038257	0.719096730382575	61	-0.338231360194465	0.338231360194465	29.6647810123779	2
3731	255	372	1.1934	5.95128649772049	10.3144455235215	0.648086537018811	0.380865370188109	62	0.113922037725638	0.113922037725638	29.7787030501035	2
3741	255	373	1.189	5.92989429394792	10.335837727294	0.669478740791375	0.494787407913747	63	1.32452629667302	1.32452629667302	31.1032293467766	2
3751	255	374	1.1597	5.78744166428062	10.4782903569613	0.811931370458677	1.81931370458677	64	0.945300866159362	0.945300866159362	32.0485302129359	2
3761	255	375	1.1382	5.68291157766468	10.5828204435773	0.916461457074613	2.76461457074613	65	0.376462720388913	0.376462720388913	32.4249929333248	2
3771	255	376	1.1284	5.63526530562579	10.6304667156161	0.964107729113504	3.14107729113504	66	0.42021950083283	0.42021950083283	32.8452124341577	2
3781	255	377	1.1177	5.58324335554251	10.6824886656994	1.01612967919679	3.56129679196787	67	-0.693147468239276	0.693147468239276	33.5383599023969	2
3791	255	378	1.1299	5.64255810236644	10.6231739188755	0.956814932372859	2.86814932372859	68	-1.18905764660326	1.18905764660326	34.7274175490002	2
3801	255	379	1.1523	5.75146386702677	10.5142681542152	0.847909167712533	1.67909167712533	69	-1.07723476324667	1.07723476324667	35.8046523122469	2
3811	255	380	1.1724	5.84918734335143	10.4165446778905	0.750185691387866	0.601856913878661	70	-0.858450861027278	0.858450861027278	36.6631031732741	2
3821	255	381	1.188	5.92503242945416	10.3406995917878	0.674340605285138	-0.256593947148617	71	-0.124309322468809	0.124309322468809	36.787412495743	2
3831	255	382	1.1885	5.92746336170104	10.3382686595409	0.671909673038257	-0.380903269617425	72	-0.527844075451276	0.527844075451276	37.3152565711942	2
3841	255	383	1.1973	5.97024776924617	10.2954842519958	0.62912526549313	-0.908747345068701	73	-0.430606785576002	0.430606785576002	37.7458633567702	2
3851	255	384	1.2041	6.00330844780377	10.2624235734382	0.59606458693553	-1.3393541306447	74	1.46552036699219	1.46552036699219	39.2113837237624	2
3861	255	385	1.1719	5.84675641110455	10.4189756101374	0.752616623634749	0.126166236347489	75	1.23215087129146	1.23215087129146	40.4435345950539	2
3871	255	386	1.1445	5.7135413239754	10.5521906972665	0.885831710763895	1.35831710763895	76	0.823754253815279	0.823754253815279	41.2672888488692	2
3881	255	387	1.1255	5.62116589859387	10.6445661226481	0.978207136145423	2.18207136145423	77	1.18353222635383	1.18353222635383	42.450821075223	2
3891	255	388	1.0991	5.49281267595849	10.7729193452834	1.10656035878081	3.36560358780806	78	-0.41115932760093	0.41115932760093	42.8619804028239	2
3901	255	389	1.1055	5.52392860871858	10.7418034125234	1.07544442602071	2.95444426020713	79	-1.18905764660324	1.18905764660324	44.0510380494272	2
3911	255	390	1.1279	5.63283437337891	10.632897647863	0.966538661360389	1.76538661360389	80	-0.649390687795395	0.649390687795395	44.7004287372226	2
3921	255	391	1.1392	5.68777344215845	10.5779585790835	0.911599592580849	1.11599592580849	81	-0.333369495700693	0.333369495700693	45.0337982329233	2
3931	255	392	1.144	5.71111039172852	10.5546216295134	0.88826264301078	0.782626430107798	82	0.468838145770432	0.468838145770432	45.5026363786937	2
3941	255	393	1.1323	5.65422657715147	10.6115054440905	0.945146457587823	1.25146457587823	83	0.94530086615938	0.94530086615938	46.4479372448531	2
3951	255	394	1.1108	5.54969649053554	10.7160355307064	1.04967654420376	2.19676544203761	84	0.658450861027261	0.658450861027261	47.1063881058803	2
3961	255	395	1.0952	5.47385140443281	10.7918806168091	1.12552163030649	2.85521630306487	85	-0.435468650069757	0.435468650069757	47.5418567559501	2
3971	255	396	1.1021	5.50739826943979	10.7583337518022	1.09197476529951	2.41974765299511	86	-1.85513308224899	1.85513308224899	49.3969898381991	2
3981	255	397	1.1382	5.68291157766468	10.5828204435773	0.916461457074613	0.564614570746128	87	-0.0513813550623632	0.0513813550623632	49.4483711932614	2
3991	255	398	1.1372	5.67804971317092	10.587682308071	0.921323321568376	0.513233215683765	88	1.34883561914185	1.34883561914185	50.7972068124033	2
4001	255	399	1.1074	5.53316615125674	10.7325658699852	1.06620688348256	1.86206883482561	89	0.371600855895158	0.371600855895158	51.1688076682984	2
4011	255	400	1.0977	5.48600606566722	10.7797259555747	1.11336696907208	2.23366969072077	90	0.96961018862819	0.96961018862819	52.1384178569266	2
4021	255	401	1.0757	5.3790450468044	10.8866869744375	1.2203279879349	3.20327987934896	91	-0.100000000000001	0.100000000000001	52.2384178569266	2
4031	255	402	1.0757	5.3790450468044	10.8866869744375	1.2203279879349	3.10327987934896	92	-0.406297463107174	0.406297463107174	52.6447153200338	2
4041	255	403	1.082	5.40967479311512	10.8560572281268	1.18969824162418	2.69698241624178	93	-0.14861864493762	0.14861864493762	52.7933339649714	2
4051	255	404	1.083	5.41453665760888	10.8511953636331	1.18483637713042	2.54836377130416	94	-0.124309322468827	0.124309322468827	52.9176432874402	2
4061	255	405	1.0835	5.41696758985576	10.8487644313862	1.18240544488353	2.42405444883534	95	0.254916108044793	0.254916108044793	53.172559395485	2
4071	255	406	1.0762	5.38147597905128	10.8842560421907	1.21789705568801	2.67897055688013	96	-0.381988140638346	0.381988140638346	53.5545475361234	2
4081	255	407	1.082	5.40967479311512	10.8560572281268	1.18969824162418	2.29698241624178	97	-0.435468650069739	0.435468650069739	53.9900161861931	2
4091	255	408	1.0889	5.44322165812209	10.8225103631198	1.1561513766172	1.86151376617204	98	-0.16806610291271	0.16806610291271	54.1580822891058	2
4101	255	409	1.0903	5.45002826841336	10.8157037528286	1.14934476632593	1.69344766325934	99	-0.362540682663275	0.362540682663275	54.5206229717691	2
4111	255	410	1.0957	5.47628233667969	10.7894496845622	1.12309069805961	1.33090698059606	100	-0.979997473371379	0.979997473371379	55.5006204451405	2
4121	255	411	1.1138	5.56428208401683	10.7014499372251	1.03509095072247	0.350909507224682	101	-0.907069505964915	0.907069505964915	56.4076899511054	2
4131	255	412	1.1304	5.64498903461332	10.6207429866286	0.954384000125977	-0.556159998740233	102	1.47038223148593	1.47038223148593	57.8780721825913	2
4141	255	413	1.0981	5.48795081146473	10.7777812097772	1.11142222327457	0.914222232745696	103	1.46552036699217	1.46552036699217	59.3435925495835	2
4151	255	414	1.0659	5.33139877476551	10.9343332464764	1.26797425997379	2.37974259973787	104	1.46552036699219	1.46552036699219	60.8091129165757	2
4161	255	415	1.0337	5.17484673806629	11.0908852831756	1.42452629667301	3.84526296673006	105	0.566075435645741	0.566075435645741	61.3751883522214	2
4171	255	416	1.02	5.10823919450172	11.1574928267402	1.49113384023758	4.4113384023758	106	-0.338231360194448	0.338231360194448	61.7134197124159	2
4181	255	417	1.0249	5.13206233052116	11.1336696907208	1.46731070421814	4.07310704218136	107	-0.338231360194483	0.338231360194483	62.0516510726104	2
4191	255	418	1.0298	5.15588546654061	11.1098465547013	1.44348756819869	3.73487568198687	108	-0.454916108044812	0.454916108044812	62.5065671806552	2
4201	255	419	1.0371	5.19137707734509	11.0743549438968	1.40799595739421	3.27995957394206	109	-0.625081365326567	0.625081365326567	63.1316485459818	2
4211	255	420	1.0479	5.24388521387775	11.0218468073642	1.35548782086155	2.65487820861549	110	NA	NA	NA	2
3122	255	311	1.2993	6.46615794761015	9.76408246282731	0.106961018862821	1.06961018862821	1	-0.221546612344119	0.221546612344119	0.221546612344119	3
3132	255	312	1.3018	6.47831260884456	9.7519278015929	0.0948063576284088	0.848063576284088	2	-0.289612715256828	0.289612715256828	0.511159327600947	3
3142	255	313	1.3057	6.49727388037024	9.73296653006721	0.075845086102726	0.55845086102726	3	-0.620219500832795	0.620219500832795	1.13137882843374	3
3152	255	314	1.3164	6.54929583045352	9.68094457998393	0.0238231360194465	-0.0617686398055348	4	-0.197237289875292	0.197237289875292	1.32861611830903	3
3162	255	315	1.3184	6.55901955944105	9.6712208509964	0.0140994070319174	-0.259005929680826	5	-0.240994070319174	0.240994070319174	1.56961018862821	3
3172	255	316	1.3213	6.57311896647297	9.65712144396449	0	-0.5	6	-0.0756906775311726	0.0756906775311726	1.64530086615938	3
3182	255	317	1.3208	6.57068803422609	9.65955237621137	0.00243093224688273	-0.575690677531173	7	-0.1	0.1	1.74530086615938	3
3192	255	318	1.3208	6.57068803422609	9.65955237621137	0.00243093224688273	-0.675690677531173	8	-0.0756906775311904	0.0756906775311904	1.82099154369057	3
3202	255	319	1.3203	6.56825710197921	9.66198330845825	0.00486186449376369	-0.751381355062363	9	0.44452882330164	0.44452882330164	2.26552036699221	3
3212	255	320	1.3091	6.51380421964904	9.71643619078841	0.0593147468239277	-0.306852531760723	10	0.444528823301622	0.444528823301622	2.71004919029383	3
3222	255	321	1.2979	6.45935133731888	9.77088907311858	0.11376762915409	0.137676291540899	11	0.113922037725638	0.113922037725638	2.82397122801947	3
3232	255	322	1.2935	6.43795913354632	9.79228127689114	0.135159832926654	0.251598329266537	12	-0.216684747850346	0.216684747850346	3.04065597586982	3
3242	255	323	1.2959	6.44962760833135	9.78061280210611	0.123491358141619	0.0349135814161905	13	-0.197237289875292	0.197237289875292	3.23789326574511	3
3252	255	324	1.2979	6.45935133731888	9.77088907311858	0.11376762915409	-0.162323708459101	14	-0.143756780443882	0.143756780443882	3.38165004618899	3
3262	255	325	1.2988	6.46372701536327	9.76651339507419	0.109391951109702	-0.306080488902983	15	-0.197237289875274	0.197237289875274	3.57888733606426	3
3272	255	326	1.3008	6.4734507443508	9.75678966608666	0.0996682221221743	-0.503317778778257	16	-0.265303392788019	0.265303392788019	3.84419072885228	3
3282	255	327	1.3042	6.4899810836296	9.74025932680786	0.0831378828433724	-0.768621171566276	17	-0.0270720325935181	0.0270720325935181	3.8712627614458	3
3292	255	328	1.3027	6.48268828688895	9.74755212354851	0.0904306795840206	-0.795693204159794	18	0.230606785575984	0.230606785575984	4.10186954702179	3
3302	255	329	1.2959	6.44962760833135	9.78061280210611	0.123491358141619	-0.565086418583809	19	0.0653033927879831	0.0653033927879831	4.16717293980977	3
3312	255	330	1.2925	6.43309726905255	9.7971431413849	0.140021697420417	-0.499783025795826	20	0.162540682663292	0.162540682663292	4.32971362247306	3
3322	255	331	1.2871	6.40684320078622	9.82339720965123	0.166275765686747	-0.337242343132534	21	-0.0756906775311725	0.0756906775311725	4.40540430000423	3
3332	255	332	1.2866	6.40441226853934	9.82582814189812	0.168706697933629	-0.412933020663706	22	0.230606785575984	0.230606785575984	4.63601108558022	3
3342	255	333	1.2798	6.37135158998174	9.85888882045571	0.201767376491228	-0.182326235087722	23	0.138231360194465	0.138231360194465	4.77424244577468	3
3352	255	334	1.2749	6.3475284539623	9.88271195647516	0.225590512510674	-0.0440948748932571	24	0.0166847478503465	0.0166847478503465	4.79092719362503	3
3362	255	335	1.2725	6.33585997917726	9.8943804312602	0.237258987295709	-0.0274101270429106	25	-0.192375425381519	0.192375425381519	4.98330261900655	3
3372	255	336	1.2744	6.34509752171541	9.88514288872204	0.228021444757557	-0.21978555242443	26	-0.197237289875292	0.197237289875292	5.18053990888184	3
3382	255	337	1.2764	6.35482125070294	9.87541915973451	0.218297715770028	-0.417022842299721	27	-0.16806610291271	0.16806610291271	5.34860601179455	3
3392	255	338	1.2778	6.36162786099421	9.86861254944324	0.211491105478757	-0.585088945212431	28	-0.313922037725638	0.313922037725638	5.66252804952019	3
3402	255	339	1.2822	6.38302006476678	9.84722034567068	0.190098901706193	-0.899010982938069	29	-0.197237289875291	0.197237289875291	5.85976533939548	3
3412	255	340	1.2842	6.39274379375431	9.83749661668315	0.180375172718664	-1.09624827281336	30	-0.0756906775311905	0.0756906775311905	5.93545601692667	3
3422	255	341	1.2837	6.39031286150742	9.83992754893003	0.182806104965545	-1.17193895034455	31	-0.216684747850329	0.216684747850329	6.152140764777	3
3432	255	342	1.2861	6.40198133629246	9.828259074145	0.171137630180512	-1.38862369819488	32	0.303534752982448	0.303534752982448	6.45567551775945	3
3442	255	343	1.2778	6.36162786099421	9.86861254944324	0.211491105478757	-1.08508894521243	33	0.63414153855845	0.63414153855845	7.0898170563179	3
3452	255	344	1.2627	6.28821370713837	9.94202670329909	0.284905259334602	-0.45094740665398	34	0.420219500832795	0.420219500832795	7.51003655715069	3
3462	255	345	1.252	6.23619175705509	9.99404865338237	0.336927209417881	-0.0307279058211857	35	0.0458559348129284	0.0458559348129284	7.55589249196362	3
3472	255	346	1.249	6.22160616357379	10.0086342468637	0.351512802899174	0.0151280289917427	36	0.0653033927880015	0.0653033927880015	7.62119588475162	3
3482	255	347	1.2456	6.205075824295	10.0251645861425	0.368043142177974	0.0804314217797442	37	-0.289612715256811	0.289612715256811	7.91080860000843	3
3492	255	348	1.2495	6.22403709582068	10.0062033146168	0.349081870652293	-0.209181293477066	38	-0.289612715256828	0.289612715256828	8.20042131526526	3
3502	255	349	1.2534	6.24299836734636	9.9872420430911	0.330120599126611	-0.498794008733895	39	-0.265303392787983	0.265303392787983	8.46572470805324	3
3512	255	350	1.2568	6.25952870662516	9.9707117038123	0.313590259847812	-0.764097401521878	40	-0.1	0.1	8.56572470805324	3
3522	255	351	1.2568	6.25952870662516	9.9707117038123	0.313590259847812	-0.864097401521878	41	-0.148618644937655	0.148618644937655	8.7143433529909	3
3532	255	352	1.2578	6.26439057111892	9.96584983931853	0.308728395354047	-1.01271604645953	42	0.420219500832813	0.420219500832813	9.13456285382371	3
3542	255	353	1.2471	6.21236862103564	10.0178717894018	0.360750345437328	-0.59249654562672	43	0.517456790708104	0.517456790708104	9.65201964453182	3
3552	255	354	1.2344	6.15062294196483	10.0796174684726	0.422496024508138	-0.075039754918616	44	0.0653033927879831	0.0653033927879831	9.7173230373198	3
3562	255	355	1.231	6.13409260268603	10.0961478077514	0.439026363786937	-0.00973636213063289	45	-0.240994070319156	0.240994070319156	9.95831710763895	3
3572	255	356	1.2339	6.14819200971795	10.0820484007195	0.424926956755021	-0.250730432449789	46	-0.172927967406482	0.172927967406482	10.1312450750454	3
3582	255	357	1.2354	6.1554848064586	10.0747556039789	0.417634160014373	-0.423658399856271	47	0.138231360194465	0.138231360194465	10.2694764352399	3
3592	255	358	1.2305	6.13166167043915	10.0985787399983	0.441457296033819	-0.285427039661806	48	-0.168066102912709	0.168066102912709	10.4375425381526	3
3602	255	359	1.2319	6.13846828073042	10.091772129707	0.434650685742549	-0.453493142574515	49	-0.148618644937655	0.148618644937655	10.5861611830903	3
3612	255	360	1.2329	6.14333014522419	10.0869102652133	0.429788821248783	-0.60211178751217	50	-0.172927967406447	0.172927967406447	10.7590891504967	3
3622	255	361	1.2344	6.15062294196483	10.0796174684726	0.422496024508138	-0.775039754918616	51	-0.00276271012470852	0.00276271012470852	10.7618518606214	3
3632	255	362	1.2324	6.1408992129773	10.0893411974602	0.432219753495668	-0.777802465043325	52	-0.197237289875292	0.197237289875292	10.9590891504967	3
3642	255	363	1.2344	6.15062294196483	10.0796174684726	0.422496024508138	-0.975039754918616	53	-0.0270720325935536	0.0270720325935536	10.9861611830903	3
3652	255	364	1.2329	6.14333014522419	10.0869102652133	0.429788821248783	-1.00211178751217	54	-0.221546612344101	0.221546612344101	11.2077077954344	3
3662	255	365	1.2354	6.1554848064586	10.0747556039789	0.417634160014373	-1.22365839985627	55	-0.00276271012470852	0.00276271012470852	11.2104705055591	3
3672	255	366	1.2334	6.14576107747107	10.0844793329664	0.427357889001902	-1.22642110998098	56	0.138231360194465	0.138231360194465	11.3487018657535	3
3682	255	367	1.2285	6.12193794145162	10.1083024689858	0.451181025021349	-1.08818974978651	57	0.371600855895158	0.371600855895158	11.7203027216487	3
3692	255	368	1.2188	6.07477785586211	10.1554625545754	0.498341110610864	-0.716588893891357	58	-0.00276271012472518	0.00276271012472518	11.7230654317734	3
3702	255	369	1.2168	6.06505412687458	10.1651862835629	0.508064839598392	-0.719351604016082	59	-0.197237289875274	0.197237289875274	11.9203027216487	3
3712	255	370	1.2188	6.07477785586211	10.1554625545754	0.498341110610864	-0.916588893891356	60	0.094474579750583	0.094474579750583	12.0147773013993	3
3722	255	371	1.2148	6.05533039788705	10.1749100125504	0.517788568585923	-0.822114314140773	61	-0.313922037725638	0.313922037725638	12.3286993391249	3
3732	255	372	1.2192	6.07672260165961	10.1535178087778	0.496396364813359	-1.13603635186641	62	-0.148618644937655	0.148618644937655	12.4773179840626	3
3742	255	373	1.2202	6.08158446615338	10.1486559442841	0.491534500319593	-1.28465499680407	63	0.420219500832812	0.420219500832812	12.8975374848954	3
3752	255	374	1.2095	6.0295625160701	10.2006778943674	0.543556450402875	-0.864435495971253	64	0.425081365326567	0.425081365326567	13.322618850222	3
3762	255	375	1.1987	5.97705437953744	10.2531860309	0.596064586935531	-0.439354130644686	65	0.750826286408797	0.750826286408797	14.0734451366308	3
3772	255	376	1.1812	5.89197175089656	10.3382686595409	0.681147215576411	0.311472155764111	66	0.0215466123441188	0.0215466123441188	14.0949917489749	3
3782	255	377	1.1787	5.87981708966215	10.3504233207753	0.693301876810823	0.33301876810823	67	-0.1	0.1	14.1949917489749	3
3792	255	378	1.1787	5.87981708966215	10.3504233207753	0.693301876810823	0.23301876810823	68	-0.0513813550623632	0.0513813550623632	14.2463731040372	3
3802	255	379	1.1777	5.87495522516838	10.3552851852691	0.698163741304587	0.181637413045866	69	-0.839003403052205	0.839003403052205	15.0853765070894	3
3812	255	380	1.1929	5.9488555654736	10.2813848449639	0.624263400999366	-0.657365990006339	70	-0.406297463107175	0.406297463107175	15.4916739701966	3
3822	255	381	1.1992	5.97948531178432	10.2507550986531	0.593633654688649	-1.06366345311351	71	-0.2215466123441	0.2215466123441	15.7132205825407	3
3832	255	382	1.2017	5.99163997301873	10.2386004374187	0.581478993454239	-1.28521006545761	72	-0.333369495700693	0.333369495700693	16.0465900782414	3
3842	255	383	1.2065	6.0149769225888	10.2152634878487	0.558142043884169	-1.61857956115831	73	0.0166847478503285	0.0166847478503285	16.0632748260917	3
3852	255	384	1.2041	6.00330844780377	10.2269319626337	0.569810518669202	-1.60189481330798	74	0.254916108044811	0.254916108044811	16.3181909341365	3
3862	255	385	1.1968	5.96781683699929	10.2624235734382	0.605302129473683	-1.34697870526317	75	0.235468650069757	0.235468650069757	16.5536595842063	3
3872	255	386	1.1899	5.93426997199231	10.2959704384451	0.638848994480659	-1.11151005519341	76	-0.00762457461848109	0.00762457461848109	16.5612841588248	3
3882	255	387	1.188	5.92503242945416	10.3052079809833	0.648086537018811	-1.11913462981189	77	0.0653033927880009	0.0653033927880009	16.6265875516128	3
3892	255	388	1.1846	5.90850209017536	10.3217383202621	0.664616876297611	-1.05383123702389	78	0.138231360194465	0.138231360194465	16.7648189118073	3
3902	255	389	1.1797	5.88467895415591	10.3455614562815	0.688440012317058	-0.915599876829425	79	0.0215466123441188	0.0215466123441188	16.7863655241514	3
3912	255	390	1.1772	5.8725242929215	10.357716117516	0.700594673551469	-0.894053264485306	80	-0.362540682663293	0.362540682663293	17.1489062068147	3
3922	255	391	1.1826	5.89877836118783	10.3314620492496	0.67434060528514	-1.2565939471486	81	0.468838145770449	0.468838145770449	17.6177443525851	3
3932	255	392	1.1709	5.84189454661078	10.3883458638267	0.731224419862185	-0.787755801378149	82	0.254916108044811	0.254916108044811	17.8726604606299	3
3942	255	393	1.1636	5.8064029358063	10.4238374746312	0.766716030666666	-0.532839693333338	83	0.0896127152568282	0.0896127152568282	17.9622731758868	3
3952	255	394	1.1597	5.78744166428062	10.4427987461568	0.785677302192349	-0.44322697807651	84	0.96961018862819	0.96961018862819	18.9318833645149	3
3962	255	395	1.1377	5.6804806454178	10.5497597650197	0.892638321055168	0.526383210551681	85	-0.289612715256828	0.289612715256828	19.2214960797718	3
3972	255	396	1.1416	5.69944191694348	10.530798493494	0.873677049529485	0.236770495294852	86	-0.717456790708104	0.717456790708104	19.9389528704799	3
3982	255	397	1.1543	5.76118759601429	10.4690528144232	0.811931370458675	-0.480686295413252	87	-0.240994070319156	0.240994070319156	20.179946940799	3
3992	255	398	1.1572	5.77528700304621	10.4549534073912	0.797831963426759	-0.721680365732408	88	0.206297463107175	0.206297463107175	20.3862444039062	3
4002	255	399	1.1509	5.74465725673549	10.485583153702	0.828461709737477	-0.515382902625233	89	0.303534752982448	0.303534752982448	20.6897791568887	3
4012	255	400	1.1426	5.70430378143725	10.5259366290002	0.868815185035722	-0.211848149642785	90	0.303534752982448	0.303534752982448	20.9933139098711	3
4022	255	401	1.1343	5.663950306139	10.5662901042985	0.909168660333966	0.0916866033396635	91	0.138231360194483	0.138231360194483	21.1315452700656	3
4032	255	402	1.1294	5.64012717011956	10.5901132403179	0.932991796353415	0.229917963534146	92	-0.00276271012472629	0.00276271012472629	21.1343079801903	3
4042	255	403	1.1274	5.63040344113203	10.5998369693054	0.942715525340942	0.22715525340942	93	-0.056243219556118	0.056243219556118	21.1905511997464	3
4052	255	404	1.1265	5.62602776308764	10.6042126473498	0.94709120338533	0.170912033853302	94	-0.00276271012470852	0.00276271012470852	21.1933139098711	3
4062	255	405	1.1245	5.61630403410011	10.6139363763373	0.956814932372859	0.168149323728594	95	-0.0270720325935359	0.0270720325935359	21.2203859424647	3
4072	255	406	1.123	5.60901123735946	10.621229173078	0.964107729113506	0.141077291135058	96	-0.270165257281755	0.270165257281755	21.4905511997464	3
4082	255	407	1.1265	5.62602776308764	10.6042126473498	0.94709120338533	-0.129087966146697	97	-0.0756906775311728	0.0756906775311728	21.5662418772776	3
4092	255	408	1.126	5.62359683084076	10.6066435795967	0.949522135632213	-0.20477864367787	98	-0.240994070319174	0.240994070319174	21.8072359475968	3
4102	255	409	1.1289	5.63769623787267	10.5925441725648	0.935422728600296	-0.445772713997044	99	-0.386850005132102	0.386850005132102	22.1940859527289	3
4112	255	410	1.1348	5.66638123838589	10.5638591720516	0.906737728087085	-0.832622719129146	100	-0.265303392788001	0.265303392788001	22.4593893455169	3
4122	255	411	1.1382	5.68291157766468	10.5473288327728	0.890207388808285	-1.09792611191715	101	-0.148618644937637	0.148618644937637	22.6080079904545	3
4132	255	412	1.1392	5.68777344215845	10.542466968279	0.885345524314522	-1.24654475685478	102	0.303534752982448	0.303534752982448	22.911542743437	3
4142	255	413	1.1309	5.6474199668602	10.5828204435773	0.925698999612766	-0.943010003872335	103	0.541766113176931	0.541766113176931	23.4533088566139	3
4152	255	414	1.1177	5.58324335554251	10.6469970548949	0.98987561093046	-0.401243890695404	104	0.920991543690535	0.920991543690535	24.3743004003044	3
4162	255	415	1.0967	5.48114420117346	10.749096209264	1.09197476529951	0.519747652995131	105	0.37646272038893	0.37646272038893	24.7507631206934	3
4172	255	416	1.0869	5.43349792913456	10.7967424813029	1.13962103733841	0.896210373384061	106	-0.148618644937655	0.148618644937655	24.899381765631	3
4182	255	417	1.0879	5.43835979362833	10.7918806168091	1.13475917284464	0.747591728446406	107	-0.0513813550623454	0.0513813550623454	24.9507631206934	3
4192	255	418	1.0869	5.43349792913456	10.7967424813029	1.13962103733841	0.696210373384061	108	-0.1	0.1	25.0507631206934	3
4202	255	419	1.0869	5.43349792913456	10.7967424813029	1.13962103733841	0.596210373384061	109	-0.386850005132102	0.386850005132102	25.4376131258255	3
4212	255	420	1.0928	5.46218292964778	10.7680574807897	1.1109360368252	0.209360368251958	110	NA	NA	NA	3
