# Supplementary material for: Assessment of crusting effects on interrill erosion by laser scanning
Source: PeerJ. 2020 Jan 31;8:e8487. doi: 10.7717/peerj.8487 (PMC6996510; doi:10.7717/peerj.8487)
Supplement: Data S1 — Each has two transects and four subplots. [file peerj-08-8487-s001.zip › raw data for uploading/cs7transectbleft.txt]

x	y	z	cal	h	h2	h0mm	code	deltah	absh	cumsumh	number
92	91	255	1.1299	5.64255810236644	10.3149317099708	0.958759678170367	-1.31240321829633	1	0.527844075451276	0.527844075451276	0.527844075451276	1
93	92	255	1.1211	5.59977369482131	10.357716117516	1.00154408571549	-0.784559142845058	2	0.216684747850346	0.216684747850346	0.744528823301622	1
94	93	255	1.1187	5.58810522003628	10.369384592301	1.01321256050053	-0.567874394994712	3	-0.15767881816952	0.15767881816952	0.902207641471142	1
95	94	255	1.124	5.61387310185323	10.343616710484	0.987444678683577	-0.725553213164232	4	-0.113922037725638	0.113922037725638	1.01612967919678	1
96	95	255	1.1284	5.63526530562579	10.3222245067115	0.966052474911013	-0.83947525088987	5	-0.566075435645741	0.566075435645741	1.58220511484252	1
97	96	255	1.1421	5.70187284919037	10.2556169631469	0.899444931346439	-1.40555068653561	6	-0.162540682663275	0.162540682663275	1.7447457975058	1
98	97	255	1.1475	5.72812691745669	10.2293628948806	0.873190863080112	-1.56809136919889	7	-0.0653033927880187	0.0653033927880187	1.81004919029381	1
99	98	255	1.1509	5.74465725673549	10.2128325556018	0.85666052380131	-1.6333947619869	8	0.313922037725638	0.313922037725638	2.12397122801945	1
100	99	255	1.1465	5.72326505296293	10.2342247593743	0.878052727573873	-1.31947272426127	9	0.221546612344119	0.221546612344119	2.34551784036357	1
101	100	255	1.144	5.71111039172852	10.2463794206087	0.890207388808285	-1.09792611191715	10	0.289612715256828	0.289612715256828	2.6351305556204	1
102	101	255	1.1401	5.69214912020284	10.2653406921344	0.909168660333968	-0.808313396660318	11	-0.211159327600947	0.211159327600947	2.84628988322135	1
103	102	255	1.1465	5.72326505296293	10.2342247593743	0.878052727573873	-1.01947272426127	12	0.0756906775311905	0.0756906775311905	2.92198056075254	1
104	103	255	1.147	5.72569598520981	10.2317938271275	0.875621795326992	-0.943782046730075	13	-1.0376762915409	1.0376762915409	3.95965685229344	1
105	104	255	1.1704	5.8394636143639	10.1180261979734	0.761854166172903	-1.98145833827097	14	-1.61137630180512	1.61137630180512	5.57103315409856	1
106	105	255	1.2056	6.01060124454441	9.94688856779285	0.59071653599239	-3.5928346400761	15	1.14530086615938	1.14530086615938	6.71633402025794	1
107	106	255	1.1841	5.90607115792848	10.0514186544088	0.695246622608328	-2.44753377391672	16	0.931378828433724	0.931378828433724	7.64771284869166	1
108	107	255	1.167	5.8229332750851	10.1345565372522	0.778384505451701	-1.51615494548299	17	0.552153397920121	0.552153397920121	8.19986624661178	1
109	108	255	1.1577	5.77771793529309	10.1797718770442	0.823599845243713	-0.96400154756287	18	-0.0653033927880187	0.0653033927880187	8.2651696393998	1
110	109	255	1.1611	5.79424827457189	10.1632415377654	0.807069505964911	-1.02930494035089	19	-1.06684747850346	1.06684747850346	9.33201711790327	1
111	110	255	1.1851	5.91093302242224	10.046556789915	0.690384758114565	-2.09615241885435	20	-0.371600855895176	0.371600855895176	9.70361797379844	1
112	111	255	1.1948	5.95809310801176	9.99939670432551	0.643224672525047	-2.46775327474953	21	0.552153397920121	0.552153397920121	10.2557713717186	1
113	112	255	1.1855	5.91287776821975	10.0446120441175	0.688440012317059	-1.91559987682941	22	-0.138231360194483	0.138231360194483	10.394002731913	1
114	113	255	1.1904	5.93670090423919	10.0207889080981	0.664616876297611	-2.05383123702389	23	0.124309322468845	0.124309322468845	10.5183120543819	1
115	114	255	1.1899	5.93426997199231	10.023219840345	0.667047808544496	-1.92952191455504	24	0.620219500832795	0.620219500832795	11.1385315552147	1
116	115	255	1.1792	5.88224802190903	10.0752417904282	0.719069758627775	-1.30930241372225	25	1.21336696907207	1.21336696907207	12.3518985242868	1
117	116	255	1.1563	5.77091132500182	10.1865784873354	0.830406455534982	-0.0959354446501781	26	0.74176611317693	0.74176611317693	13.0936646374637	1
118	117	255	1.1431	5.70673471368413	10.2507550986531	0.894583066852675	0.645830668526752	27	0.338231360194448	0.338231360194448	13.4318959976581	1
119	118	255	1.1382	5.68291157766468	10.2745782346726	0.91840620287212	0.9840620287212	28	-0.303534752982466	0.303534752982466	13.7354307506406	1
120	119	255	1.1465	5.72326505296293	10.2342247593743	0.878052727573873	0.680527275738734	29	0.741766113176932	0.741766113176932	14.4771968638175	1
121	120	255	1.1333	5.65908844164524	10.298401370692	0.942229338891567	1.42229338891567	30	0.0756906775311728	0.0756906775311728	14.5528875413487	1
122	121	255	1.1338	5.66151937389212	10.2959704384451	0.939798406644684	1.49798406644684	31	0.124309322468827	0.124309322468827	14.6771968638175	1
123	122	255	1.1333	5.65908844164524	10.298401370692	0.942229338891567	1.62229338891567	32	-0.896682221221725	0.896682221221725	15.5738790850393	1
124	123	255	1.1538	5.75875666376741	10.1987331485699	0.842561116769394	0.72561116769394	33	-2.63236784549566	2.63236784549566	18.2062469305349	1
125	124	255	1.21	6.03199344831698	9.92549636402029	0.569324332219828	-1.90675667780172	34	-0.113922037725638	0.113922037725638	18.3201689682606	1
126	125	255	1.2144	6.05338565208954	9.90410416024773	0.547932128447265	-2.02067871552735	35	0.766075435645723	0.766075435645723	19.0862444039063	1
127	126	255	1.2007	5.98677810852497	9.9707117038123	0.614539672011837	-1.25460327988163	36	-0.162540682663292	0.162540682663292	19.2487850865696	1
128	127	255	1.2061	6.0130321767913	9.94445763554597	0.588285603745508	-1.41714396254492	37	-0.517456790708104	0.517456790708104	19.7662418772777	1
129	128	255	1.2188	6.07477785586211	9.88271195647516	0.526539924674697	-1.93460075325303	38	-0.561213571151968	0.561213571151968	20.3274554484296	1
130	129	255	1.2324	6.1408992129773	9.81659059935996	0.460418567559501	-2.49581432440499	39	-0.0653033927879845	0.0653033927879845	20.3927588412176	1
131	130	255	1.2358	6.1574295522561	9.80006026008116	0.443888228280702	-2.56111771719298	40	0.333369495700693	0.333369495700693	20.7261283369183	1
132	131	255	1.231	6.13409260268603	9.82339720965123	0.467225177850771	-2.22774822149229	41	-0.206297463107157	0.206297463107157	20.9324258000255	1
133	132	255	1.2373	6.16472234899675	9.79276746334052	0.436595431540056	-2.43404568459944	42	-0.614694080583377	0.614694080583377	21.5471198806089	1
134	133	255	1.252	6.23619175705509	9.72129805528218	0.365126023481718	-3.04873976518282	43	0.698009332733013	0.698009332733013	22.2451292133419	1
135	134	255	1.2397	6.17639082378178	9.78109898855548	0.424926956755019	-2.35073043244981	44	-0.0458559348129279	0.0458559348129279	22.2909851481548	1
136	135	255	1.2427	6.19097641726308	9.76651339507419	0.410341363273727	-2.39658636726273	45	-0.0896127152568109	0.0896127152568109	22.3805978634116	1
137	136	255	1.2466	6.20993768878876	9.74755212354851	0.391380091748045	-2.48619908251955	46	-0.775135608877624	0.775135608877624	23.1557334722892	1
138	137	255	1.2646	6.29745124967652	9.66003856266074	0.303866530860283	-3.26133469139717	47	0.809832216089623	0.809832216089623	23.9655656883789	1
139	138	255	1.25	6.22646802806756	9.73102178426971	0.374849752469245	-2.45150247530755	48	0.362540682663293	0.362540682663293	24.3281063710421	1
140	139	255	1.2446	6.20021395980123	9.75727585253604	0.401103820735575	-2.08896179264425	49	0.834141538558433	0.834141538558433	25.1622479096006	1
141	140	255	1.2295	6.12679980594539	9.83069000639188	0.474517974591418	-1.25482025408582	50	0.64452882330164	0.64452882330164	25.8067767329022	1
142	141	255	1.2183	6.07234692361522	9.88514288872204	0.528970856921582	-0.610291430784181	51	-0.964748324134435	0.964748324134435	26.7715250570367	1
143	142	255	1.2402	6.17882175602867	9.7786680563086	0.422496024508138	-1.57503975491862	52	-0.352153397920104	0.352153397920104	27.1236784549568	1
144	143	255	1.2495	6.22403709582068	9.73345271651659	0.377280684716128	-1.92719315283872	53	0.338231360194465	0.338231360194465	27.4619098151512	1
145	144	255	1.2446	6.20021395980123	9.75727585253604	0.401103820735575	-1.58896179264425	54	0.85845086102726	0.85845086102726	28.3203606761785	1
146	145	255	1.229	6.1243688736985	9.83312093863876	0.476948906838301	-0.730510931616994	55	0.479225430513639	0.479225430513639	28.7995861066921	1
147	146	255	1.2212	6.08644633064714	9.87104348169013	0.514871449889664	-0.251285501103355	56	-0.016684747850364	0.016684747850364	28.8162708545425	1
148	147	255	1.2236	6.09811480543218	9.85937500690509	0.503202975104628	-0.267970248953719	57	-0.162540682663275	0.162540682663275	28.9788115372058	1
149	148	255	1.229	6.1243688736985	9.83312093863876	0.476948906838301	-0.430510931616994	58	-0.969610188628189	0.969610188628189	29.9484217258339	1
150	149	255	1.251	6.23132989256132	9.72615991977594	0.369987887975482	-1.40012112024518	59	-0.254916108044811	0.254916108044811	30.2033378338788	1
151	150	255	1.2583	6.2668215033658	9.69066830897146	0.334496277171001	-1.65503722828999	60	0.148618644937637	0.148618644937637	30.3519564788164	1
152	151	255	1.2573	6.26195963887204	9.69553017346523	0.339358141664764	-1.50641858335236	61	0.571600855895176	0.571600855895176	30.9235573347116	1
153	152	255	1.2476	6.21479955328252	9.74269025905474	0.386518227254282	-0.934817727457182	62	-0.561213571152004	0.561213571152004	31.4847709058636	1
154	153	255	1.2612	6.28092091039772	9.67656890193954	0.320396870139081	-1.49603129860919	63	1.02375425381528	1.02375425381528	32.5085251596789	1
155	154	255	1.2422	6.1885454850162	9.76894432732107	0.412772295520609	-0.472277044793908	64	0.0756906775311728	0.0756906775311728	32.58421583721	1
156	155	255	1.2427	6.19097641726308	9.76651339507419	0.410341363273727	-0.396586367262735	65	-0.113922037725638	0.113922037725638	32.6981378749357	1
157	156	255	1.2471	6.21236862103564	9.74512119130162	0.388949159501163	-0.510508404988373	66	0.148618644937655	0.148618644937655	32.8467565198733	1
158	157	255	1.2461	6.20750675654188	9.74998305579539	0.393811023994928	-0.361889760050718	67	0.265303392787983	0.265303392787983	33.1120599126613	1
159	158	255	1.2427	6.19097641726308	9.76651339507419	0.410341363273727	-0.0965863672627348	68	0.338231360194465	0.338231360194465	33.4502912728558	1
160	159	255	1.2378	6.16715328124363	9.79033653109363	0.434164499293173	0.24164499293173	69	-1.7766796945931	1.7766796945931	35.2269709674489	1
161	160	255	1.2764	6.35482125070294	9.60266856163432	0.246496529833863	-1.53503470166137	70	-0.634141538558451	0.634141538558451	35.8611125060073	1
162	161	255	1.2915	6.42823540455879	9.52925440777848	0.173082375978018	-2.16917624021982	71	1.50021697420419	1.50021697420419	37.3613294802115	1
163	162	255	1.2627	6.28821370713837	9.6692761051989	0.313104073398437	-0.668959266015633	72	0.124309322468827	0.124309322468827	37.4856388026803	1
164	163	255	1.2622	6.28578277489149	9.67170703744578	0.315535005645319	-0.544649943546806	73	-0.138231360194465	0.138231360194465	37.6238701628748	1
165	164	255	1.2671	6.30960591091093	9.64788390142633	0.291711869625873	-0.682881303741271	74	-0.327844075451294	0.327844075451294	37.9517142383261	1
166	165	255	1.2759	6.35239031845606	9.60509949388121	0.248927462080744	-1.01072537919256	75	-0.0653033927879831	0.0653033927879831	38.0170176311141	1
167	166	255	1.2793	6.36892065773486	9.58856915460241	0.232397122801945	-1.07602877198055	76	0.172927967406464	0.172927967406464	38.1899455985206	1
168	167	255	1.2778	6.36162786099421	9.59586195134305	0.239689919542592	-0.903100804574083	77	-0.0896127152568282	0.0896127152568282	38.2795583137774	1
169	168	255	1.2817	6.3805891325199	9.57690067981737	0.220728648016909	-0.992713519830912	78	0.1437567804439	0.1437567804439	38.4233150942213	1
170	169	255	1.2808	6.37621345447551	9.58127635786176	0.225104326061299	-0.848956739387012	79	-0.63414153855845	0.63414153855845	39.0574566327797	1
171	170	255	1.2959	6.44962760833135	9.50786220400592	0.151690172205454	-1.48309827794546	80	-1.15922290388502	1.15922290388502	40.2166795366647	1
172	171	255	1.3218	6.57554989871985	9.38193991361741	0.025767881816952	-2.64232118183048	81	-0.15767881816952	0.15767881816952	40.3743583548343	1
173	172	255	1.3271	6.6013177805368	9.35617203180046	0	-2.8	82	0.882760183496087	0.882760183496087	41.2571185383304	1
174	173	255	1.311	6.5230417621872	9.43444805015007	0.0782760183496087	-1.91723981650391	83	0.761213571151969	0.761213571151969	42.0183321094823	1
175	174	255	1.2974	6.456920405072	9.50056940726527	0.144397375464806	-1.15602624535194	84	0.172927967406482	0.172927967406482	42.1912600768888	1
176	175	255	1.2959	6.44962760833135	9.50786220400592	0.151690172205454	-0.983098277945462	85	0.362540682663275	0.362540682663275	42.5538007595521	1
177	176	255	1.2905	6.42337354006502	9.53411627227224	0.177944240471781	-0.620557595282187	86	-0.327844075451276	0.327844075451276	42.8816448350034	1
178	177	255	1.2993	6.46615794761015	9.49133186472712	0.135159832926654	-0.948401670733463	87	-0.138231360194447	0.138231360194447	43.0198761951978	1
179	178	255	1.3042	6.4899810836296	9.46750872870767	0.111336696907209	-1.08663303092791	88	-0.468838145770449	0.468838145770449	43.4887143409683	1
180	179	255	1.3159	6.54686489820664	9.41062491413063	0.054452882330164	-1.55547117669836	89	0.168066102912692	0.168066102912692	43.6567804438809	1
181	180	255	1.3145	6.54005828791537	9.41743152442189	0.0612594926214332	-1.38740507378567	90	0.790384758114568	0.790384758114568	44.4471652019955	1
182	181	255	1.3003	6.47101981210391	9.48647000023335	0.13029796843289	-0.5970203156711	91	1.09668222122173	1.09668222122173	45.5438474232172	1
183	182	255	1.2798	6.37135158998174	9.58613822235552	0.229966190555063	0.499661905550625	92	1.12099154369055	1.12099154369055	46.6648389669078	1
184	183	255	1.2588	6.26925243561269	9.68823737672458	0.332065344924118	1.62065344924118	93	0.85845086102726	0.85845086102726	47.5232898279351	1
185	184	255	1.2432	6.19340734950996	9.76408246282731	0.407910431026844	2.47910431026844	94	-0.133369495700693	0.133369495700693	47.6566593236357	1
186	185	255	1.248	6.21674429908003	9.74074551325724	0.384573481456775	2.34573481456775	95	-0.449390687795395	0.449390687795395	48.1060500114311	1
187	186	255	1.2593	6.27168336785957	9.6858064444777	0.329634412677235	1.89634412677235	96	-0.279225430513621	0.279225430513621	48.3852754419448	1
188	187	255	1.2671	6.30960591091093	9.64788390142633	0.291711869625873	1.61711869625873	97	-0.65845086102726	0.65845086102726	49.043726302972	1
189	188	255	1.2827	6.38545099701366	9.57203881532361	0.215866783523147	0.958667835231469	98	-2.05866783523147	2.05866783523147	51.1023941382035	1
190	189	255	1.3271	6.6013177805368	9.35617203180046	0	-1.1	99	0.1	0.1	51.2023941382035	1
191	190	255	1.3271	6.6013177805368	9.35617203180046	0	-1	100	0.119447457975055	0.119447457975055	51.3218415961785	1
192	191	255	1.3267	6.5993730347393	9.35811677759797	0.00194474579750548	-0.880552542024945	101	0.0805525420249451	0.0805525420249451	51.4023941382035	1
193	192	255	1.3271	6.6013177805368	9.35617203180046	0	-0.8	102	0.381988140638347	0.381988140638347	51.7843822788418	1
194	193	255	1.3213	6.57311896647297	9.3843708458643	0.0281988140638347	-0.418011859361653	103	0.124309322468827	0.124309322468827	51.9086916013107	1
195	194	255	1.3208	6.57068803422609	9.38680177811118	0.0306297463107175	-0.293702536892825	104	0.430606785575984	0.430606785575984	52.3392983868866	1
196	195	255	1.314	6.53762735566849	9.41986245666878	0.0636904248683159	0.136904248683159	105	0.931378828433742	0.931378828433742	53.2706772153204	1
197	196	255	1.2969	6.45448947282512	9.50300033951215	0.14682830771169	1.0682830771169	106	0.197237289875274	0.197237289875274	53.4679145051957	1
198	197	255	1.2949	6.44476574383759	9.51272406849968	0.156552036699217	1.26552036699217	107	0.668838145770467	0.668838145770467	54.1367526509661	1
199	198	255	1.2832	6.38788192926054	9.56960788307673	0.213435851276264	1.93435851276264	108	0.124309322468827	0.124309322468827	54.261061973435	1
200	199	255	1.2827	6.38545099701366	9.57203881532361	0.215866783523147	2.05866783523147	109	0.240994070319156	0.240994070319156	54.5020560437541	1
201	200	255	1.2798	6.37135158998174	9.58613822235552	0.229966190555063	2.29966190555063	110	NA	NA	NA	1
921	91	255	1.1201	5.59491183032755	10.6236601053249	1.06620688348256	-0.23793116517439	1	0.313922037725638	0.313922037725638	0.313922037725638	2
931	92	255	1.1157	5.57351962655498	10.6450523090974	1.08759908725512	0.0759908725512481	2	0.338231360194465	0.338231360194465	0.652153397920103	2
941	93	255	1.1108	5.54969649053554	10.6688754451169	1.11142222327457	0.414222232745713	3	0.381988140638347	0.381988140638347	1.03414153855845	2
951	94	255	1.105	5.5214976764717	10.6970742591807	1.13962103733841	0.796210373384061	4	-0.0166847478503462	0.0166847478503462	1.0508262864088	2
961	95	255	1.1074	5.53316615125674	10.6854057843957	1.12795256255337	0.779525625533715	5	-0.186850005132102	0.186850005132102	1.2376762915409	2
971	96	255	1.1133	5.56185115176995	10.6567207838825	1.09926756204016	0.592675620401613	6	-0.206297463107175	0.206297463107175	1.44397375464807	2
981	97	255	1.1196	5.59248089808066	10.6260910375718	1.06863781572944	0.386378157294438	7	-0.425081365326567	0.425081365326567	1.86905511997464	2
991	98	255	1.1304	5.64498903461332	10.5735829010391	1.01612967919679	-0.0387032080321292	8	0.197237289875274	0.197237289875274	2.06629240984991	2
1001	99	255	1.1284	5.63526530562579	10.5833066300266	1.02585340818431	0.158534081843145	9	0.1	0.1	2.16629240984991	2
1011	100	255	1.1284	5.63526530562579	10.5833066300266	1.02585340818431	0.258534081843145	10	-0.113922037725638	0.113922037725638	2.28021444757555	2
1021	101	255	1.1328	5.65665750939836	10.5619144262541	1.00446120441175	0.144612044117507	11	0.192375425381537	0.192375425381537	2.47258987295709	2
1031	102	255	1.1309	5.6474199668602	10.5711519687922	1.0136987469499	0.336987469499044	12	0.1	0.1	2.57258987295709	2
1041	103	255	1.1309	5.6474199668602	10.5711519687922	1.0136987469499	0.436987469499044	13	-0.15767881816952	0.15767881816952	2.73026869112661	2
1051	104	255	1.1362	5.67318784867716	10.5453840869753	0.987930865132952	0.279308651329524	14	-0.517456790708105	0.517456790708105	3.24772548183471	2
1061	105	255	1.1489	5.73493352774797	10.4836384079045	0.926185186062142	-0.238148139378581	15	-0.663312725521032	0.663312725521032	3.91103820735575	2
1071	106	255	1.1646	5.81126480030007	10.4073071353524	0.849853913510039	-0.901460864899614	16	-0.0166847478503285	0.0166847478503285	3.92772295520608	2
1081	107	255	1.167	5.8229332750851	10.3956386605673	0.838185438725006	-0.918145612749942	17	0.338231360194448	0.338231360194448	4.26595431540052	2
1091	108	255	1.1621	5.79911013906566	10.4194617965868	0.862008574744451	-0.579914252555495	18	0.289612715256828	0.289612715256828	4.55556703065735	2
1101	109	255	1.1582	5.78014886753997	10.4384230681124	0.880969846270133	-0.290301537298666	19	-0.279225430513639	0.279225430513639	4.83479246117099	2
1111	110	255	1.166	5.81807141059134	10.4005005250611	0.84304730321877	-0.569526967812305	20	-0.254916108044811	0.254916108044811	5.0897085692158	2
1121	111	255	1.1733	5.85356302139582	10.3650089142566	0.807555692414288	-0.824443075857116	21	-0.352153397920103	0.352153397920103	5.4418619671359	2
1131	112	255	1.1826	5.89877836118783	10.3197935744646	0.762340352622278	-1.17659647377722	22	0.265303392787983	0.265303392787983	5.70716535992389	2
1141	113	255	1.1792	5.88224802190903	10.3363239137434	0.778870691901076	-0.911293080989236	23	0.172927967406482	0.172927967406482	5.88009332733037	2
1151	114	255	1.1777	5.87495522516838	10.343616710484	0.786163488641725	-0.738365113582754	24	0.571600855895158	0.571600855895158	6.45169418322553	2
1161	115	255	1.168	5.82779513957887	10.3907767960736	0.83332357423124	-0.166764257687596	25	0.527844075451276	0.527844075451276	6.9795382586768	2
1171	116	255	1.1592	5.78501073203374	10.4335612036187	0.876107981776368	0.36107981776368	26	0.625081365326566	0.625081365326566	7.60461962400337	2
1181	117	255	1.1484	5.73250259550108	10.4860693401513	0.928616118309025	0.986161183090246	27	0.1	0.1	7.70461962400337	2
1191	118	255	1.1484	5.73250259550108	10.4860693401513	0.928616118309025	1.08616118309025	28	0.192375425381537	0.192375425381537	7.89699504938491	2
1201	119	255	1.1465	5.72326505296293	10.4953068826895	0.937853660847178	1.27853660847178	29	0.148618644937655	0.148618644937655	8.04561369432256	2
1211	120	255	1.1455	5.71840318846917	10.5001687471833	0.942715525340944	1.42715525340944	30	0.790384758114551	0.790384758114551	8.83599845243711	2
1221	121	255	1.1313	5.64936471265771	10.5692072229947	1.0117540011524	2.21754001152399	31	0.143756780443882	0.143756780443882	8.979755232881	2
1231	122	255	1.1304	5.64498903461332	10.5735829010391	1.01612967919679	2.36129679196787	32	-0.15767881816952	0.15767881816952	9.13743405105052	2
1241	123	255	1.1357	5.67075691643027	10.5478150192222	0.990361797379835	2.20361797379835	33	-1.32452629667302	1.32452629667302	10.4619603477235	2
1251	124	255	1.165	5.81320954609757	10.4053623895548	0.847909167712533	0.879091677125332	34	-0.828616118309016	0.828616118309016	11.2905764660325	2
1261	125	255	1.1841	5.90607115792848	10.3125007777239	0.755047555881632	0.0504755588163164	35	-0.138231360194465	0.138231360194465	11.428807826227	2
1271	126	255	1.189	5.92989429394792	10.2886776417045	0.731224419862185	-0.0877558013781488	36	0.270165257281756	0.270165257281756	11.6989730835088	2
1281	127	255	1.1855	5.91287776821975	10.3056941674327	0.748240945590361	0.182409455903607	37	-0.211159327600912	0.211159327600912	11.9101324111097	2
1291	128	255	1.1919	5.94399370097984	10.2745782346726	0.71712501283027	-0.0287498716973045	38	-0.44452882330164	0.44452882330164	12.3546612344113	2
1301	129	255	1.2031	5.99844658331	10.2201253523424	0.662672130500106	-0.473278694998944	39	-0.0653033927879842	0.0653033927879842	12.4199646271993	2
1311	130	255	1.2065	6.0149769225888	10.2035950130636	0.646141791221307	-0.538582087786929	40	-0.425081365326585	0.425081365326585	12.8450459925259	2
1321	131	255	1.2173	6.06748505912146	10.151086876531	0.593633654688649	-0.963663453113514	41	0.172927967406464	0.172927967406464	13.0179739599324	2
1331	132	255	1.2158	6.06019226238081	10.1583796732716	0.600926451429295	-0.790735485707049	42	0.240994070319174	0.240994070319174	13.2589680302515	2
1341	133	255	1.2129	6.0460928553489	10.1724790803035	0.615025858461212	-0.549741415387875	43	0.1	0.1	13.3589680302515	2
1351	134	255	1.2129	6.0460928553489	10.1724790803035	0.615025858461212	-0.449741415387875	44	0.00762457461848109	0.00762457461848109	13.36659260487	2
1361	135	255	1.2148	6.05533039788705	10.1632415377654	0.605788315923061	-0.442116840769394	45	-0.590384758114568	0.590384758114568	13.9569773629846	2
1371	136	255	1.229	6.1243688736985	10.0942030619539	0.536749840111604	-1.03250159888396	46	-0.444528823301622	0.444528823301622	14.4015061862862	2
1381	137	255	1.2402	6.17882175602867	10.0397501796238	0.482296957781442	-1.47703042218558	47	-0.0896127152568105	0.0896127152568105	14.491118901543	2
1391	138	255	1.2441	6.19778302755435	10.0207889080981	0.46333568625576	-1.5666431374424	48	0.216684747850329	0.216684747850329	14.7078036493933	2
1401	139	255	1.2417	6.18611455276931	10.0324573828831	0.475004161040793	-1.34995838959207	49	0.216684747850364	0.216684747850364	14.9244883972437	2
1411	140	255	1.2393	6.17444607798428	10.0441258576681	0.48667263582583	-1.1332736417417	50	0.503534752982449	0.503534752982449	15.4280231502262	2
1421	141	255	1.231	6.13409260268603	10.0844793329664	0.527026111124075	-0.629738888759254	51	-0.468838145770432	0.468838145770432	15.8968612959966	2
1431	142	255	1.2427	6.19097641726308	10.0275955183893	0.470142296547031	-1.09857703452969	52	0.148618644937618	0.148618644937618	16.0454799409342	2
1441	143	255	1.2417	6.18611455276931	10.0324573828831	0.475004161040793	-0.949958389592067	53	0.289612715256828	0.289612715256828	16.335092656191	2
1451	144	255	1.2378	6.16715328124363	10.0514186544088	0.493965432566476	-0.660345674335239	54	0.620219500832795	0.620219500832795	16.9553121570238	2
1461	145	255	1.2271	6.11513133116035	10.1034406044921	0.545987382649756	-0.0401261735024439	55	0.362540682663293	0.362540682663293	17.3178528396871	2
1471	146	255	1.2217	6.08887726289402	10.1296946727584	0.572241450916085	0.322414509160849	56	0.313922037725638	0.313922037725638	17.6317748774128	2
1481	147	255	1.2173	6.06748505912146	10.151086876531	0.593633654688649	0.636336546886487	57	0.197237289875292	0.197237289875292	17.829012167288	2
1491	148	255	1.2153	6.05776133013393	10.1608106055185	0.603357383676178	0.833573836761778	58	-0.18685000513212	0.18685000513212	18.0158621724202	2
1501	149	255	1.2212	6.08644633064714	10.1321256050053	0.574672383162966	0.646723831629659	59	0.124309322468845	0.124309322468845	18.140171494889	2
1511	150	255	1.2207	6.08401539840026	10.1345565372522	0.57710331540985	0.771033154098504	60	-0.517456790708104	0.517456790708104	18.6576282855971	2
1521	151	255	1.2334	6.14576107747107	10.0728108581814	0.51535763633904	0.2535763633904	61	-0.186850005132102	0.186850005132102	18.8444782907292	2
1531	152	255	1.2393	6.17444607798428	10.0441258576681	0.48667263582583	0.0667263582582978	62	0.124309322468827	0.124309322468827	18.968787613198	2
1541	153	255	1.2388	6.1720151457374	10.046556789915	0.489103568072712	0.191035680727125	63	0.148618644937637	0.148618644937637	19.1174062581357	2
1551	154	255	1.2378	6.16715328124363	10.0514186544088	0.493965432566476	0.339654325664762	64	0.148618644937655	0.148618644937655	19.2660249030733	2
1561	155	255	1.2368	6.16229141674987	10.0562805189026	0.498827297060242	0.488272970602416	65	-0.138231360194483	0.138231360194483	19.4042562632678	2
1571	156	255	1.2417	6.18611455276931	10.0324573828831	0.475004161040793	0.350041610407933	66	-0.162540682663275	0.162540682663275	19.5667969459311	2
1581	157	255	1.2471	6.21236862103564	10.0062033146168	0.448750092774466	0.187500927744659	67	0.056243219556118	0.056243219556118	19.6230401654872	2
1591	158	255	1.248	6.21674429908003	10.0018276365724	0.444374414730078	0.243744147300777	68	0.406297463107156	0.406297463107156	20.0293376285944	2
1601	159	255	1.2417	6.18611455276931	10.0324573828831	0.475004161040793	0.650041610407933	69	-0.230606785575966	0.230606785575966	20.2599444141703	2
1611	160	255	1.2485	6.21917523132691	9.99939670432551	0.441943482483197	0.419434824831967	70	-0.896682221221725	0.896682221221725	21.1566266353921	2
1621	161	255	1.269	6.31884345344908	9.89972848220334	0.342275260361024	-0.477247396389758	71	-0.639003403052223	0.639003403052223	21.7956300384443	2
1631	162	255	1.2842	6.39274379375431	9.82582814189812	0.268374920055802	-1.11625079944198	72	0.454916108044812	0.454916108044812	22.2505461464891	2
1641	163	255	1.2769	6.35725218294982	9.8613197527026	0.303866530860283	-0.66133469139717	73	0.172927967406464	0.172927967406464	22.4234741138956	2
1651	164	255	1.2754	6.34995938620918	9.86861254944325	0.311159327600929	-0.488406723990705	74	0.362540682663292	0.362540682663292	22.7860147965589	2
1661	165	255	1.27	6.32370531794285	9.89486661770957	0.337413395867259	-0.125866041327413	75	-0.639003403052205	0.639003403052205	23.4250181996111	2
1671	166	255	1.2852	6.39760565824807	9.82096627740435	0.263513055562038	-0.764869444379618	76	-0.322982210957521	0.322982210957521	23.7480004105686	2
1681	167	255	1.2939	6.43990387934382	9.7786680563086	0.221214834466286	-1.08785165533714	77	0.240994070319174	0.240994070319174	23.9889944808878	2
1691	168	255	1.291	6.4258044723119	9.79276746334052	0.235314241498203	-0.846857585017965	78	0.265303392788001	0.265303392788001	24.2542978736758	2
1701	169	255	1.2876	6.40927413303311	9.80929780261932	0.251844580777004	-0.581554192229964	79	0.0513813550623454	0.0513813550623454	24.3056792287381	2
1711	170	255	1.2886	6.41413599752687	9.80443593812555	0.246982716283238	-0.530172837167619	80	-0.138231360194465	0.138231360194465	24.4439105889326	2
1721	171	255	1.2935	6.43795913354632	9.78061280210611	0.223159580263792	-0.668404197362084	81	0.00762457461846278	0.00762457461846278	24.451535163551	2
1731	172	255	1.2954	6.44719667608447	9.77137525956795	0.213922037725638	-0.660779622743621	82	0.406297463107193	0.406297463107193	24.8578326266582	2
1741	173	255	1.2891	6.41656692977375	9.80200500587867	0.244551784036357	-0.254482159636429	83	-0.016684747850364	0.016684747850364	24.8745173745086	2
1751	174	255	1.2915	6.42823540455879	9.79033653109364	0.232883309251321	-0.271166907486793	84	0.265303392787983	0.265303392787983	25.1398207672966	2
1761	175	255	1.2881	6.41170506527999	9.80686687037243	0.249413648530119	-0.00586351469880952	85	-0.181988140638329	0.181988140638329	25.3218089079349	2
1771	176	255	1.2939	6.43990387934382	9.7786680563086	0.221214834466286	-0.187851655337139	86	0.00276271012470825	0.00276271012470825	25.3245716180596	2
1781	177	255	1.2959	6.44962760833135	9.76894432732107	0.211491105478757	-0.185088945212431	87	-0.279225430513639	0.279225430513639	25.6037970485732	2
1791	178	255	1.3037	6.48755015138271	9.73102178426971	0.173568562427393	-0.46431437572607	88	0.0270720325935536	0.0270720325935536	25.6308690811668	2
1801	179	255	1.3052	6.49484294812336	9.72372898752906	0.166275765686748	-0.437242343132516	89	-0.327844075451294	0.327844075451294	25.9587131566181	2
1811	180	255	1.314	6.53762735566849	9.68094457998393	0.123491358141619	-0.76508641858381	90	0.172927967406464	0.172927967406464	26.1316411240246	2
1821	181	255	1.3125	6.53033455892784	9.68823737672458	0.130784154882265	-0.592158451177345	91	1.02375425381526	1.02375425381526	27.1553953778398	2
1831	182	255	1.2935	6.43795913354632	9.78061280210611	0.223159580263792	0.431595802637916	92	0.88762204798986	0.88762204798986	28.0430174258297	2
1841	183	255	1.2773	6.35919692874733	9.85937500690509	0.301921785062778	1.31921785062778	93	0.644528823301622	0.644528823301622	28.6875462491313	2
1851	184	255	1.2661	6.30474404641717	9.91382788923526	0.35637466739294	1.9637466739294	94	0.479225430513639	0.479225430513639	29.1667716796449	2
1861	185	255	1.2583	6.2668215033658	9.95175043228662	0.394297210444304	2.44297210444304	95	-0.0653033927880013	0.0653033927880013	29.2320750724329	2
1871	186	255	1.2617	6.2833518426446	9.93522009300782	0.377766871165504	2.37766871165504	96	-0.517456790708086	0.517456790708086	29.749531863141	2
1881	187	255	1.2744	6.34509752171541	9.87347441393701	0.316021192094695	1.86021192094695	97	-1.13491358141621	1.13491358141621	30.8844454445572	2
1891	188	255	1.2998	6.46858887985703	9.74998305579539	0.192529833953074	0.725298339530741	98	-0.945300866159362	0.945300866159362	31.8297463107166	2
1901	189	255	1.3213	6.57311896647297	9.64545296917945	0.0879997473371379	-0.220002526628621	99	-0.138231360194465	0.138231360194465	31.9679776709111	2
1911	190	255	1.3262	6.59694210249242	9.62162983316001	0.0641766113176914	-0.358233886823086	100	0.245855934812946	0.245855934812946	32.213833605724	2
1921	191	255	1.3232	6.58235650901112	9.6362154266413	0.078762204798986	-0.11237795201014	101	0.240994070319156	0.240994070319156	32.4548276760432	2
1931	192	255	1.3203	6.56825710197921	9.65031483367322	0.0928616118309016	0.128616118309016	102	-0.0215466123441012	0.0215466123441012	32.4763742883873	2
1941	193	255	1.3228	6.58041176321362	9.63816017243881	0.0807069505964915	0.107069505964915	103	-0.347291533426348	0.347291533426348	32.8236658218136	2
1951	194	255	1.332	6.62514091655625	9.59343101909617	0.0359777972538566	-0.240222027461434	104	-0.259777972538566	0.259777972538566	33.0834437943522	2
1961	195	255	1.3394	6.66111871381011	9.55745322184232	0	-0.5	105	0.907069505964915	0.907069505964915	33.9905133003171	2
1971	196	255	1.3228	6.58041176321362	9.63816017243881	0.0807069505964915	0.407069505964915	106	0.931378828433724	0.931378828433724	34.9218921287508	2
1981	197	255	1.3057	6.49727388037024	9.72129805528218	0.163844833439864	1.33844833439864	107	0.955688150902552	0.955688150902552	35.8775802796534	2
1991	198	255	1.2881	6.41170506527999	9.80686687037243	0.249413648530119	2.29413648530119	108	0.197237289875309	0.197237289875309	36.0748175695287	2
2001	199	255	1.2861	6.40198133629246	9.81659059935997	0.25913737751765	2.4913737751765	109	-0.0896127152568282	0.0896127152568282	36.1644302847855	2
2011	200	255	1.29	6.42094260781814	9.79762932783428	0.240176105991967	2.40176105991967	110	NA	NA	NA	2
922	91	255	1.1465	5.72326505296293	10.4170308643399	1.0944056975464	0.0440569754639575	1	0.172927967406464	0.172927967406464	0.172927967406464	3
932	92	255	1.145	5.71597225622228	10.4243236610805	1.10169849428704	0.216984942870422	2	0.265303392787983	0.265303392787983	0.438231360194448	3
942	93	255	1.1416	5.69944191694348	10.4408540003593	1.11822883356584	0.482288335658405	3	0.216684747850364	0.216684747850364	0.654916108044812	3
952	94	255	1.1392	5.68777344215845	10.4525224751444	1.12989730835088	0.698973083508769	4	0.576462720388931	0.576462720388931	1.23137882843374	3
962	95	255	1.1294	5.64012717011956	10.5001687471833	1.17754358038977	1.2754358038977	5	-0.468838145770449	0.468838145770449	1.70021697420419	3
972	96	255	1.1411	5.6970109846966	10.4432849326062	1.12065976581273	0.80659765812725	6	-0.352153397920121	0.352153397920121	2.05237037212431	3
982	97	255	1.1504	5.74222632448861	10.3980695928142	1.07544442602071	0.45444426020713	7	0.0756906775311905	0.0756906775311905	2.1280610496555	3
992	98	255	1.1509	5.74465725673549	10.3956386605673	1.07301349377383	0.53013493773832	8	0.1	0.1	2.2280610496555	3
1002	99	255	1.1509	5.74465725673549	10.3956386605673	1.07301349377383	0.63013493773832	9	0.0513813550623454	0.0513813550623454	2.27944240471785	3
1012	100	255	1.1519	5.74951912122926	10.3907767960736	1.06815162928007	0.681516292800666	10	0.245855934812929	0.245855934812929	2.52529833953078	3
1022	101	255	1.1489	5.73493352774797	10.4053623895548	1.08273722276136	0.927372227613594	11	0.0756906775311905	0.0756906775311905	2.60098901706197	3
1032	102	255	1.1494	5.73736445999485	10.402931457308	1.08030629051448	1.00306290514478	12	0.0756906775311905	0.0756906775311905	2.67667969459316	3
1042	103	255	1.1499	5.73979539224173	10.4005005250611	1.0778753582676	1.07875358267598	13	-0.37646272038893	0.37646272038893	3.05314241498209	3
1052	104	255	1.1597	5.78744166428062	10.3528542530222	1.0302290862287	0.702290862287045	14	-0.395910178363986	0.395910178363986	3.44905259334607	3
1062	105	255	1.1699	5.83703268211702	10.3032632351858	0.980638068392306	0.306380683923059	15	-0.517456790708104	0.517456790708104	3.96650938405418	3
1072	106	255	1.1826	5.89877836118783	10.241517556115	0.918892389321496	-0.211076106785045	16	0.0270720325935359	0.0270720325935359	3.99358141664771	3
1082	107	255	1.1841	5.90607115792848	10.2342247593743	0.911599592580849	-0.184004074191509	17	0.1	0.1	4.09358141664771	3
1092	108	255	1.1841	5.90607115792848	10.2342247593743	0.911599592580849	-0.0840040741915093	18	0.0319338970872907	0.0319338970872907	4.12551531373501	3
1102	109	255	1.1855	5.91287776821975	10.2274181490831	0.904792982289578	-0.0520701771042187	19	-0.0701652572817557	0.0701652572817557	4.19568057101676	3
1112	110	255	1.189	5.92989429394792	10.2104016233549	0.887776456561403	-0.122235434385974	20	0.197237289875292	0.197237289875292	4.39291786089205	3
1122	111	255	1.187	5.92017056496039	10.2201253523424	0.897500185548932	0.0750018554893173	21	-0.0896127152568282	0.0896127152568282	4.48253057614888	3
1132	112	255	1.1909	5.93913183648608	10.2011640808167	0.878538914023249	-0.014610859767511	22	0.1	0.1	4.58253057614888	3
1142	113	255	1.1909	5.93913183648608	10.2011640808167	0.878538914023249	0.0853891402324891	23	-0.138231360194447	0.138231360194447	4.72076193634333	3
1152	114	255	1.1958	5.96295497250552	10.1773409447973	0.854715778003804	-0.0528422199619583	24	0.313922037725638	0.313922037725638	5.03468397406897	3
1162	115	255	1.1914	5.94156276873296	10.1987331485699	0.876107981776368	0.26107981776368	25	-0.0166847478503462	0.0166847478503462	5.05136872191931	3
1172	116	255	1.1938	5.95323124351799	10.1870646737848	0.864439506991333	0.244395069913333	26	0.454916108044793	0.454916108044793	5.50628482996411	3
1182	117	255	1.1865	5.91773963271351	10.2225562845893	0.899931117795813	0.699311177958126	27	0.16806610291271	0.16806610291271	5.67435093287681	3
1192	118	255	1.1851	5.91093302242224	10.2293628948806	0.906737728087084	0.867377280870836	28	0.197237289875309	0.197237289875309	5.87158822275212	3
1202	119	255	1.1831	5.90120929343471	10.2390866238681	0.916461457074615	1.06461457074615	29	0.172927967406464	0.172927967406464	6.04451619015859	3
1212	120	255	1.1816	5.89391649669407	10.2463794206087	0.923754253815261	1.23754253815261	30	0.192375425381519	0.192375425381519	6.23689161554011	3
1222	121	255	1.1797	5.88467895415591	10.2556169631469	0.932991796353413	1.42991796353413	31	0.221546612344119	0.221546612344119	6.45843822788423	3
1232	122	255	1.1772	5.8725242929215	10.2677716243813	0.945146457587825	1.65146457587825	32	0.143756780443882	0.143756780443882	6.60219500832811	3
1242	123	255	1.1763	5.86814861487711	10.2721473024257	0.949522135632213	1.79522135632213	33	-0.206297463107175	0.206297463107175	6.80849247143528	3
1252	124	255	1.1826	5.89877836118783	10.241517556115	0.918892389321496	1.58892389321496	34	-0.493147468239277	0.493147468239277	7.30163993967456	3
1262	125	255	1.1948	5.95809310801176	10.1822028092911	0.859577642497568	1.09577642497568	35	-0.707069505964915	0.707069505964915	8.00870944563948	3
1272	126	255	1.2114	6.03880005860825	10.1014958586946	0.778870691901076	0.388706919010764	36	0.0270720325935359	0.0270720325935359	8.03578147823301	3
1282	127	255	1.2129	6.0460928553489	10.0942030619539	0.77157789516043	0.4157789516043	37	-0.186850005132102	0.186850005132102	8.22263148336511	3
1292	128	255	1.2188	6.07477785586211	10.0655180614407	0.74289289464722	0.228928946472198	38	0.0319338970872907	0.0319338970872907	8.2545653804524	3
1302	129	255	1.2202	6.08158446615338	10.0587114511494	0.736086284355949	0.260862843559488	39	-0.186850005132103	0.186850005132103	8.44141538558451	3
1312	130	255	1.2261	6.11026946666659	10.0300264506362	0.707401283842739	0.0740128384273853	40	0.148618644937655	0.148618644937655	8.59003403052216	3
1322	131	255	1.2251	6.10540760217282	10.03488831513	0.712263148336504	0.22263148336504	41	-0.0896127152568282	0.0896127152568282	8.67964674577899	3
1332	132	255	1.229	6.1243688736985	10.0159270436043	0.693301876810821	0.133018768108212	42	0.124309322468827	0.124309322468827	8.80395606824782	3
1342	133	255	1.2285	6.12193794145162	10.0183579758512	0.695732809057704	0.257328090577039	43	0.168066102912692	0.168066102912692	8.97202217116051	3
1352	134	255	1.2271	6.11513133116035	10.0251645861425	0.702539419348973	0.425394193489731	44	0.197237289875309	0.197237289875309	9.16925946103582	3
1362	135	255	1.2251	6.10540760217282	10.03488831513	0.712263148336504	0.62263148336504	45	0.0513813550623454	0.0513813550623454	9.22064081609816	3
1372	136	255	1.2261	6.11026946666659	10.0300264506362	0.707401283842739	0.674012838427386	46	-0.468838145770449	0.468838145770449	9.68947896186861	3
1382	137	255	1.2378	6.16715328124363	9.97314263605918	0.650517469265694	0.205174692656936	47	0.148618644937655	0.148618644937655	9.83809760680627	3
1392	138	255	1.2368	6.16229141674987	9.97800450055295	0.655379333759459	0.353793337594591	48	-0.279225430513639	0.279225430513639	10.1173230373199	3
1402	139	255	1.2446	6.20021395980123	9.94008195750158	0.617456790708095	0.0745679070809524	49	0.00276271012470852	0.00276271012470852	10.1200857474446	3
1412	140	255	1.2466	6.20993768878876	9.93035822851405	0.607733061720566	0.0773306172056609	50	0.221546612344119	0.221546612344119	10.3416323597887	3
1422	141	255	1.2441	6.19778302755435	9.94251288974846	0.619887722954978	0.29887722954978	51	-0.0215466123441188	0.0215466123441188	10.3631789721329	3
1432	142	255	1.2466	6.20993768878876	9.93035822851405	0.607733061720566	0.277330617205661	52	-0.138231360194466	0.138231360194466	10.5014103323273	3
1442	143	255	1.2515	6.23376082480821	9.90653509249461	0.58390992570112	0.139099257011195	53	0.221546612344101	0.221546612344101	10.7229569446714	3
1452	144	255	1.249	6.22160616357379	9.91868975372902	0.59606458693553	0.360645869355296	54	0.1	0.1	10.8229569446714	3
1462	145	255	1.249	6.22160616357379	9.91868975372902	0.59606458693553	0.460645869355296	55	0.216684747850364	0.216684747850364	11.0396416925218	3
1472	146	255	1.2466	6.20993768878876	9.93035822851405	0.607733061720566	0.67733061720566	56	0.1	0.1	11.1396416925218	3
1482	147	255	1.2466	6.20993768878876	9.93035822851405	0.607733061720566	0.77733061720566	57	0.0319338970872907	0.0319338970872907	11.1715755896091	3
1492	148	255	1.248	6.21674429908003	9.92355161822278	0.600926451429295	0.809264514292951	58	0.289612715256828	0.289612715256828	11.4611883048659	3
1502	149	255	1.2441	6.19778302755435	9.94251288974846	0.619887722954978	1.09887722954978	59	-0.590384758114568	0.590384758114568	12.0515730629805	3
1512	150	255	1.2583	6.2668215033658	9.87347441393701	0.550849247143521	0.508492471435211	60	0.503534752982466	0.503534752982466	12.5551078159629	3
1522	151	255	1.25	6.22646802806756	9.91382788923525	0.591202722441768	1.01202722441768	61	-0.420219500832812	0.420219500832812	12.9753273167958	3
1532	152	255	1.2607	6.27848997815084	9.86180593915197	0.539180772358486	0.591807723584865	62	0.240994070319155	0.240994070319155	13.2163213871149	3
1542	153	255	1.2578	6.26439057111892	9.87590534618389	0.553280179390402	0.832801793904021	63	-0.376462720388913	0.376462720388913	13.5927841075038	3
1552	154	255	1.2676	6.31203684315781	9.828259074145	0.505633907351511	0.456339073515108	64	0.172927967406464	0.172927967406464	13.7657120749103	3
1562	155	255	1.2661	6.30474404641717	9.83555187088564	0.512926704092157	0.629267040921572	65	-0.113922037725638	0.113922037725638	13.8796341126359	3
1572	156	255	1.2705	6.32613625018973	9.81415966711308	0.491534500319593	0.515345003195934	66	0.00276271012470852	0.00276271012470852	13.8823968227606	3
1582	157	255	1.2725	6.33585997917726	9.80443593812555	0.481810771332064	0.518107713320643	67	-0.0166847478503462	0.0166847478503462	13.899081570611	3
1592	158	255	1.2749	6.3475284539623	9.79276746334052	0.47014229654703	0.501422965470297	68	0.0999999999999995	0.0999999999999995	13.999081570611	3
1602	159	255	1.2749	6.3475284539623	9.79276746334052	0.47014229654703	0.601422965470296	69	-0.162540682663275	0.162540682663275	14.1616222532742	3
1612	160	255	1.2803	6.37378252222862	9.76651339507419	0.443888228280702	0.438882282807022	70	-0.395910178363985	0.395910178363985	14.5575324316382	3
1622	161	255	1.2905	6.42337354006502	9.71692237723779	0.394297210444304	0.0429721044430365	71	-0.0653033927880009	0.0653033927880009	14.6228358244262	3
1632	162	255	1.2939	6.43990387934382	9.70039203795899	0.377766871165504	-0.0223312883449645	72	0.168066102912692	0.168066102912692	14.7909019273389	3
1642	163	255	1.2925	6.43309726905255	9.70719864825026	0.384573481456773	0.145734814567727	73	0.124309322468845	0.124309322468845	14.9152112498078	3
1652	164	255	1.292	6.43066633680567	9.70962958049714	0.387004413703657	0.270044137036572	74	0.172927967406464	0.172927967406464	15.0881392172142	3
1662	165	255	1.2905	6.42337354006502	9.71692237723779	0.394297210444304	0.442972104443036	75	0.00276271012469076	0.00276271012469076	15.0909019273389	3
1672	166	255	1.2925	6.43309726905255	9.70719864825026	0.384573481456773	0.445734814567727	76	-0.420219500832795	0.420219500832795	15.5111214281717	3
1682	167	255	1.3032	6.48511921913583	9.65517669816698	0.332551531373493	0.0255153137349323	77	-0.0215466123441188	0.0215466123441188	15.5326680405158	3
1692	168	255	1.3057	6.49727388037024	9.64302203693257	0.320396870139081	0.00396870139081351	78	0.338231360194483	0.338231360194483	15.8708994007103	3
1702	169	255	1.3008	6.4734507443508	9.66684517295202	0.34422000615853	0.342200061585297	79	-0.42021950083283	0.42021950083283	16.2911189015432	3
1712	170	255	1.3115	6.52547269443408	9.61482322286873	0.292198056075247	-0.0780194392475336	80	0.240994070319174	0.240994070319174	16.5321129718623	3
1722	171	255	1.3086	6.51137328740216	9.62892262990065	0.306297463107164	0.16297463107164	81	-0.089612715256811	0.089612715256811	16.6217256871191	3
1732	172	255	1.3125	6.53033455892784	9.60996135837497	0.287336191581483	0.0733619158148291	82	0.0756906775311728	0.0756906775311728	16.6974163646503	3
1742	173	255	1.313	6.53276549117472	9.60753042612809	0.2849052593346	0.149052593346002	83	-0.181988140638329	0.181988140638329	16.8794045052886	3
1752	174	255	1.3188	6.56096430523856	9.57933161206425	0.256706445270767	-0.0329355472923276	84	0.289612715256811	0.289612715256811	17.1690172205455	3
1762	175	255	1.3149	6.54200303371288	9.59829288358993	0.275667716796448	0.256677167964483	85	0.216684747850346	0.216684747850346	17.3857019683958	3
1772	176	255	1.3125	6.53033455892784	9.60996135837497	0.287336191581483	0.473361915814829	86	0.051381355062363	0.051381355062363	17.4370833234582	3
1782	177	255	1.3135	6.53519642342161	9.60509949388121	0.282474327087719	0.524743270877192	87	-0.0896127152568283	0.0896127152568283	17.526696038715	3
1792	178	255	1.3174	6.55415769494729	9.58613822235552	0.263513055562036	0.435130555620364	88	0.124309322468827	0.124309322468827	17.6510053611838	3
1802	179	255	1.3169	6.55172676270041	9.58856915460241	0.265943987808919	0.559439878089192	89	0.00762457461848076	0.00762457461848076	17.6586299358023	3
1812	180	255	1.3188	6.56096430523856	9.57933161206425	0.256706445270767	0.567064452707672	90	0.289612715256811	0.289612715256811	17.9482426510591	3
1822	181	255	1.3149	6.54200303371288	9.59829288358993	0.275667716796448	0.856677167964483	91	0.143756780443882	0.143756780443882	18.091999431503	3
1832	182	255	1.314	6.53762735566849	9.60266856163432	0.280043394840837	1.00043394840837	92	1.05292544077784	1.05292544077784	19.1449248722808	3
1842	183	255	1.2944	6.4423348115907	9.69796110571211	0.375335938918621	2.05335938918621	93	-0.113922037725638	0.113922037725638	19.2588469100065	3
1852	184	255	1.2988	6.46372701536327	9.67656890193954	0.353943735146057	1.93943735146057	94	0.571600855895176	0.571600855895176	19.8304477659016	3
1862	185	255	1.2891	6.41656692977375	9.72372898752906	0.401103820735575	2.51103820735575	95	0.00762457461846289	0.00762457461846289	19.8380723405201	3
1872	186	255	1.291	6.4258044723119	9.71449144499091	0.391866278197421	2.51866278197421	96	-0.468838145770449	0.468838145770449	20.3069104862906	3
1882	187	255	1.3027	6.48268828688895	9.65760763041386	0.334982463620376	2.04982463620376	97	-1.2321508712915	1.2321508712915	21.5390613575821	3
1892	188	255	1.3301	6.6159033740181	9.52439254328471	0.201767376491226	0.81767376491226	98	0.1	0.1	21.6390613575821	3
1902	189	255	1.3301	6.6159033740181	9.52439254328471	0.201767376491226	0.91767376491226	99	0.00762457461848098	0.00762457461848098	21.6466859322005	3
1912	190	255	1.332	6.62514091655625	9.51515500074656	0.192529833953074	0.925298339530741	100	-0.352153397920085	0.352153397920085	21.9988393301206	3
1922	191	255	1.3413	6.67035625634826	9.46993966095455	0.147314494161066	0.573144941610656	101	0.0513813550623452	0.0513813550623452	22.050220685183	3
1932	192	255	1.3423	6.67521812084203	9.46507779646079	0.1424526296673	0.624526296673001	102	0.221546612344119	0.221546612344119	22.2717672975271	3
1942	193	255	1.3398	6.66306345960761	9.4772324576952	0.154607290901712	0.84607290901712	103	-0.327844075451276	0.327844075451276	22.5996113729784	3
1952	194	255	1.3486	6.70584786715274	9.43444805015007	0.111822883356584	0.518228833565844	104	0.313922037725638	0.313922037725638	22.913533410704	3
1962	195	255	1.3442	6.68445566338018	9.45584025392263	0.133215087129148	0.832150871291482	105	0.216684747850328	0.216684747850328	23.1302181585543	3
1972	196	255	1.3418	6.67278718859514	9.46750872870767	0.144883561914181	1.04883561914181	106	-0.59038475811455	0.59038475811455	23.7206029166689	3
1982	197	255	1.356	6.7418256644066	9.39847025289621	0.075845086102726	0.45845086102726	107	-0.254916108044794	0.254916108044794	23.9755190247137	3
1992	198	255	1.3633	6.77731727521108	9.36297864209173	0.0403534752982466	0.203534752982466	108	-0.0653033927880187	0.0653033927880187	24.0408224175017	3
2002	199	255	1.3667	6.79384761448988	9.34644830281293	0.0238231360194447	0.138231360194447	109	-0.138231360194447	0.138231360194447	24.1790537776961	3
2012	200	255	1.3716	6.81767075050933	9.32262516679349	0	0	110	NA	NA	NA	3
