# Supplementary material for: Assessment of crusting effects on interrill erosion by laser scanning
Source: PeerJ. 2020 Jan 31;8:e8487. doi: 10.7717/peerj.8487 (PMC6996510; doi:10.7717/peerj.8487)
Supplement: Data S1 — Each has two transects and four subplots. [file peerj-08-8487-s001.zip › raw data for uploading/cs7transectbright.txt]

x	y	z	cal	h	h2	h0mm	code	deltah	absh	cumsumh	number
312	311	255	1.3789	6.85316236131381	9.10432745102346	0	0	1	0.37646272038893	0.37646272038893	0.37646272038893	1
313	312	255	1.3691	6.80551608927491	9.15197372306235	0.047646272038893	0.37646272038893	2	0.133369495700693	0.133369495700693	0.509832216089623	1
314	313	255	1.3643	6.78217913970485	9.17531067263242	0.0709832216089623	0.509832216089623	3	0.18685000513212	0.18685000513212	0.696682221221743	1
315	314	255	1.3584	6.75349413919163	9.20399567314563	0.0996682221221743	0.696682221221743	4	0.63414153855845	0.63414153855845	1.33082375978019	1
316	315	255	1.3433	6.68007998533579	9.27740982700148	0.173082375978019	1.33082375978019	5	0.40077204285774	0.40077204285774	1.73159580263793	1
317	316	255	1.333	6.63000278105002	9.32748703128725	0.223159580263793	1.73159580263793	6	0.609832216089623	0.609832216089623	2.34142801872756	1
318	317	255	1.3184	6.55901955944105	9.39847025289621	0.294142801872756	2.34142801872756	7	0.731378828433742	0.731378828433742	3.0728068471613	1
319	318	255	1.3013	6.47588167659768	9.48160813573959	0.37728068471613	3.0728068471613	8	-0.66883814577045	0.66883814577045	3.74164499293175	1
320	319	255	1.313	6.53276549117472	9.42472432116254	0.320396870139085	2.40396870139085	9	-1.35922290388502	1.35922290388502	5.10086789681677	1
321	320	255	1.3389	6.65868778156323	9.29880203077404	0.194474579750583	1.04474579750583	10	-0.192375425381519	0.192375425381519	5.29324332219828	1
322	321	255	1.3408	6.66792532410138	9.28956448823589	0.185237037212431	0.852370372124312	11	0.113922037725638	0.113922037725638	5.40716535992392	1
323	322	255	1.3364	6.64653312032881	9.31095669200845	0.206629240984995	0.96629240984995	12	1.27590765173535	1.27590765173535	6.68307301165927	1
324	323	255	1.3081	6.50894235515528	9.44854745718199	0.34422000615853	2.2422000615853	13	0.376462720388931	0.376462720388931	7.0595357320482	1
325	324	255	1.2983	6.46129608311639	9.49619372922088	0.391866278197423	2.61866278197423	14	0.0653033927879827	0.0653033927879827	7.12483912483618	1
326	325	255	1.2949	6.44476574383759	9.51272406849968	0.408396617476221	2.68396617476221	15	0.0653033927880013	0.0653033927880013	7.19014251762418	1
327	326	255	1.2915	6.42823540455879	9.52925440777848	0.424926956755021	2.74926956755021	16	0.59038475811455	0.59038475811455	7.78052727573873	1
328	327	255	1.2773	6.35919692874733	9.59829288358993	0.493965432566476	3.33965432566476	17	-1.21822883356583	1.21822883356583	8.99875610930456	1
329	328	255	1.3003	6.47101981210391	9.48647000023335	0.382142549209894	2.12142549209894	18	-0.362540682663292	0.362540682663292	9.36129679196785	1
330	329	255	1.3057	6.49727388037024	9.46021593196702	0.355888480943564	1.75888480943564	19	0.852925440777843	0.852925440777843	10.2142222327457	1
331	330	255	1.2861	6.40198133629246	9.55550847604481	0.451181025021349	2.61181025021349	20	1.15436103939126	1.15436103939126	11.368583272137	1
332	331	255	1.2603	6.27654523235333	9.68094457998393	0.576617128960475	3.76617128960475	21	-0.950826286408796	0.950826286408796	12.3194095585458	1
333	332	255	1.2778	6.36162786099421	9.59586195134305	0.491534500319595	2.81534500319595	22	0.896682221221725	0.896682221221725	13.2160917797675	1
334	333	255	1.2573	6.26195963887204	9.69553017346523	0.591202722441768	3.71202722441768	23	0.585522893620796	0.585522893620796	13.8016146733883	1
335	334	255	1.2432	6.19340734950996	9.76408246282731	0.659755011803847	4.29755011803847	24	1.56275765686747	1.56275765686747	15.3643723302557	1
336	335	255	1.209	6.02713158382321	9.93035822851405	0.826030777490594	5.86030777490594	25	0.896682221221743	0.896682221221743	16.2610545514775	1
337	336	255	1.1885	5.92746336170104	10.0300264506362	0.925698999612768	6.75698999612768	26	0.138231360194466	0.138231360194466	16.3992859116719	1
338	337	255	1.1836	5.90364022568159	10.0538495866557	0.949522135632215	6.89522135632215	27	-0.289612715256829	0.289612715256829	16.6888986269288	1
339	338	255	1.1875	5.92260149720728	10.03488831513	0.930560864106532	6.60560864106532	28	-1.38353222635383	1.38353222635383	18.0724308532826	1
340	339	255	1.2139	6.05095471984266	9.90653509249461	0.802207641471149	5.22207641471149	29	-0.858450861027277	0.858450861027277	18.9308817143099	1
341	340	255	1.2295	6.12679980594539	9.83069000639188	0.726362555368421	4.36362555368421	30	-0.552153397920086	0.552153397920086	19.48303511223	1
342	341	255	1.2388	6.1720151457374	9.78547466659987	0.681147215576413	3.81147215576413	31	-0.289612715256828	0.289612715256828	19.7726478274868	1
343	342	255	1.2427	6.19097641726308	9.76651339507419	0.66218594405073	3.5218594405073	32	-0.1	0.1	19.8726478274868	1
344	343	255	1.2427	6.19097641726308	9.76651339507419	0.66218594405073	3.4218594405073	33	0.468838145770449	0.468838145770449	20.3414859732572	1
345	344	255	1.231	6.13409260268603	9.82339720965123	0.719069758627775	3.89069758627775	34	0.852925440777861	0.852925440777861	21.1944114140351	1
346	345	255	1.2114	6.03880005860825	9.91868975372902	0.814362302705561	4.74362302705561	35	0.731378828433741	0.731378828433741	21.9257902424688	1
347	346	255	1.1943	5.95566217576487	10.0018276365724	0.897500185548935	5.47500185548935	36	0.230606785575968	0.230606785575968	22.1563970280448	1
348	347	255	1.1875	5.92260149720728	10.03488831513	0.930560864106532	5.70560864106532	37	0.186850005132102	0.186850005132102	22.3432470331769	1
349	348	255	1.1816	5.89391649669407	10.0635733156432	0.959245864619742	5.89245864619742	38	-0.313922037725638	0.313922037725638	22.6571690709026	1
350	349	255	1.186	5.91530870046663	10.0421811118706	0.937853660847178	5.57853660847178	39	-1.33491358141617	1.33491358141617	23.9920826523187	1
351	350	255	1.2114	6.03880005860825	9.91868975372902	0.814362302705561	4.24362302705561	40	-1.07237289875292	1.07237289875292	25.0644555510716	1
352	351	255	1.2314	6.13603734848354	9.82145246385373	0.71712501283027	3.1712501283027	41	0.181988140638347	0.181988140638347	25.24644369171	1
353	352	255	1.2256	6.10783853441971	9.84965127791756	0.745323826894104	3.35323826894104	42	0.94530086615938	0.94530086615938	26.1917445578694	1
354	353	255	1.2041	6.00330844780377	9.9541813645335	0.849853913510042	4.29853913510042	43	0.731378828433725	0.731378828433725	26.9231233863031	1
355	354	255	1.187	5.92017056496039	10.0373192473769	0.932991796353415	5.02991796353415	44	0.181988140638329	0.181988140638329	27.1051115269414	1
356	355	255	1.1812	5.89197175089656	10.0655180614407	0.961190610417248	5.21190610417248	45	-0.143756780443865	0.143756780443865	27.2488683073853	1
357	356	255	1.1821	5.89634742894095	10.0611423833963	0.956814932372861	5.06814932372861	46	-0.479225430513622	0.479225430513622	27.7280937378989	1
358	357	255	1.1899	5.93426997199231	10.023219840345	0.918892389321499	4.58892389321499	47	-0.245855934812964	0.245855934812964	27.9739496727119	1
359	358	255	1.1929	5.9488555654736	10.0086342468637	0.904306795840203	4.34306795840203	48	0.259777972538602	0.259777972538602	28.2337276452505	1
360	359	255	1.1855	5.91287776821975	10.0446120441175	0.940284593094063	4.60284593094063	49	0.109060173231847	0.109060173231847	28.3427878184823	1
361	360	255	1.1812	5.89197175089656	10.0655180614407	0.961190610417248	4.71190610417248	50	-0.192375425381519	0.192375425381519	28.5351632438638	1
362	361	255	1.1831	5.90120929343471	10.0562805189026	0.951953067879096	4.51953067879096	51	-1.21822883356584	1.21822883356584	29.7533920774297	1
363	362	255	1.2061	6.0130321767913	9.94445763554597	0.840130184522511	3.30130184522511	52	-0.57160085589514	0.57160085589514	30.3249929333248	1
364	363	255	1.2158	6.06019226238081	9.89729754995646	0.792970098932997	2.72970098932997	53	-0.839003403052223	0.839003403052223	31.163996336377	1
365	364	255	1.231	6.13409260268603	9.82339720965123	0.719069758627775	1.89069758627775	54	0.425081365326585	0.425081365326585	31.5890777017036	1
366	365	255	1.2202	6.08158446615338	9.87590534618389	0.771577895160434	2.31577895160433	55	0.395910178363985	0.395910178363985	31.9849878800676	1
367	366	255	1.21	6.03199344831698	9.92549636402029	0.821168912996832	2.71168912996832	56	-0.1	0.1	32.0849878800676	1
368	367	255	1.21	6.03199344831698	9.92549636402029	0.821168912996832	2.61168912996832	57	-0.64452882330164	0.64452882330164	32.7295167033693	1
369	368	255	1.2212	6.08644633064714	9.87104348169013	0.766716030666668	1.96716030666668	58	-1.71413901192983	1.71413901192983	34.4436557152991	1
370	369	255	1.2544	6.24786023184012	9.70962958049714	0.605302129473685	0.253021294736852	59	0.016684747850364	0.016684747850364	34.4603404631495	1
371	370	255	1.252	6.23619175705509	9.72129805528218	0.616970604258722	0.269706042587216	60	0.449390687795395	0.449390687795395	34.9097311509449	1
372	371	255	1.2407	6.18125268827555	9.77623712406172	0.671909673038261	0.71909673038261	61	0.0653033927879831	0.0653033927879831	34.9750345437328	1
373	372	255	1.2373	6.16472234899675	9.79276746334052	0.688440012317059	0.784400123170593	62	-0.338231360194465	0.338231360194465	35.3132659039273	1
374	373	255	1.2422	6.1885454850162	9.76894432732107	0.664616876297613	0.446168762976128	63	-0.809832216089605	0.809832216089605	36.1230981200169	1
375	374	255	1.2568	6.25952870662516	9.69796110571211	0.593633654688652	-0.363663453113477	64	-0.503534752982466	0.503534752982466	36.6266328729994	1
376	375	255	1.2651	6.2998821819234	9.65760763041386	0.553280179390406	-0.867198206095944	65	0.113922037725638	0.113922037725638	36.740554910725	1
377	376	255	1.2607	6.27848997815084	9.67899983418643	0.574672383162969	-0.753276168370306	66	0.609832216089623	0.609832216089623	37.3503871268146	1
378	377	255	1.2461	6.20750675654188	9.74998305579539	0.645655604771932	-0.143443952280683	67	0.566075435645723	0.566075435645723	37.9164625624604	1
379	378	255	1.2324	6.1408992129773	9.81659059935996	0.712263148336504	0.42263148336504	68	2.10728648016911	2.10728648016911	40.0237490426295	1
380	379	255	1.187	5.92017056496039	10.0373192473769	0.932991796353415	2.52991796353415	69	0.609832216089606	0.609832216089606	40.6335812587191	1
381	380	255	1.1724	5.84918734335143	10.1083024689858	1.00397501796238	3.13975017962375	70	0.327844075451293	0.327844075451293	40.9614253341704	1
382	381	255	1.1636	5.8064029358063	10.151086876531	1.0467594255075	3.46759425507504	71	0.162540682663294	0.162540682663294	41.1239660168336	1
383	382	255	1.1582	5.78014886753997	10.1773409447973	1.07301349377383	3.63013493773834	72	-0.741766113176932	0.741766113176932	41.8657321300106	1
384	383	255	1.1714	5.84432547885767	10.1131643334796	1.00883688245614	2.88836882456141	73	-0.741766113176914	0.741766113176914	42.6074982431875	1
385	384	255	1.1846	5.90850209017536	10.0489877221619	0.944660271138449	2.14660271138449	74	-0.999444931346434	0.999444931346434	43.6069431745339	1
386	385	255	1.2031	5.99844658331	9.95904322902726	0.854715778003806	1.14715778003806	75	1.36828307711688	1.36828307711688	44.9752262516508	1
387	386	255	1.1729	5.85161827559831	10.105871536739	1.00154408571549	2.51544085715494	76	1.01822883356584	1.01822883356584	45.9934550852167	1
388	387	255	1.1499	5.73979539224173	10.2176944200955	1.11336696907208	3.53366969072079	77	0.65845086102726	0.65845086102726	46.6519059462439	1
389	388	255	1.1343	5.663950306139	10.2935395061983	1.1892120551748	4.19212055174805	78	0.828616118309033	0.828616118309033	47.480522064553	1
390	389	255	1.1152	5.5710886943081	10.3864011180292	1.28207366700571	5.02073667005708	79	-0.124309322468809	0.124309322468809	47.6048313870218	1
391	390	255	1.1157	5.57351962655498	10.3839701857823	1.27964273475883	4.89642734758827	80	-0.197237289875309	0.197237289875309	47.8020686768971	1
392	391	255	1.1177	5.58324335554251	10.3742464567948	1.2699190057713	4.69919005771296	81	-0.0756906775311732	0.0756906775311732	47.8777593544282	1
393	392	255	1.1172	5.58081242329563	10.3766773890416	1.27234993801818	4.62349938018179	82	-1.21336696907207	1.21336696907207	49.0911263235003	1
394	393	255	1.1401	5.69214912020284	10.2653406921344	1.16101324111097	3.41013241110972	83	-1.73844833439864	1.73844833439864	50.829574657899	1
395	394	255	1.1738	5.8559939536427	10.1014958586946	0.997168407671108	1.67168407671108	84	0.682760183496089	0.682760183496089	51.512334841395	1
396	395	255	1.1577	5.77771793529309	10.1797718770442	1.07544442602072	2.35444426020717	85	1.13491358141617	1.13491358141617	52.6472484228112	1
397	396	255	1.1323	5.65422657715147	10.3032632351858	1.19893578416233	3.48935784162334	86	0.420219500832813	0.420219500832813	53.067467923644	1
398	397	255	1.1216	5.60220462706819	10.3552851852691	1.25095773424562	3.90957734245615	87	0.658450861027259	0.658450861027259	53.7259187846713	1
399	398	255	1.106	5.52635954096547	10.4311302713718	1.32680282034834	4.56802820348341	88	0.0215466123441193	0.0215466123441193	53.7474653970154	1
400	399	255	1.1035	5.51420487973106	10.4432849326062	1.33895748158275	4.58957481582753	89	-0.240994070319174	0.240994070319174	53.9884594673346	1
401	400	255	1.1064	5.52830428676297	10.4291855255743	1.32485807455084	4.34858074550836	90	-0.148618644937637	0.148618644937637	54.1370781122722	1
402	401	255	1.1074	5.53316615125674	10.4243236610805	1.31999621005707	4.19996210057072	91	0.206297463107174	0.206297463107174	54.3433755753794	1
403	402	255	1.1011	5.50253640494602	10.4549534073912	1.35062595636779	4.40625956367789	92	0.186850005132102	0.186850005132102	54.5302255805115	1
404	403	255	1.0952	5.47385140443281	10.4836384079045	1.379310956881	4.59310956881	93	0.395910178363985	0.395910178363985	54.9261357588755	1
405	404	255	1.085	5.42426038659641	10.5332294257409	1.4289019747174	4.98901974717398	94	-0.216684747850364	0.216684747850364	55.1428205067258	1
406	405	255	1.0874	5.43592886138145	10.5215609509558	1.41723349993236	4.77233499932362	95	-0.197237289875274	0.197237289875274	55.3400577966011	1
407	406	255	1.0894	5.44565259036897	10.5118372219683	1.40750977094483	4.57509770944834	96	0.162540682663258	0.162540682663258	55.5025984792644	1
408	407	255	1.084	5.41939852210265	10.5380912902346	1.43376383921116	4.7376383921116	97	0.327844075451294	0.327844075451294	55.8304425547157	1
409	408	255	1.0752	5.37661411455752	10.5808756977797	1.47654824675629	5.06548246756289	98	0.517456790708086	0.517456790708086	56.3478993454238	1
410	409	255	1.0625	5.31486843548671	10.6426213768506	1.5382939258271	5.58293925827098	99	-0.386850005132103	0.386850005132103	56.7347493505559	1
411	410	255	1.0684	5.34355343599992	10.6139363763373	1.50960892531389	5.19608925313888	100	-0.0756906775311901	0.0756906775311901	56.810440028087	1
412	411	255	1.0679	5.34112250375304	10.6163673085842	1.51203985756077	5.12039857560769	101	-0.192375425381519	0.192375425381519	57.0028154534686	1
413	412	255	1.0698	5.35036004629119	10.6071297660461	1.50280231502262	4.92802315022617	102	-0.479225430513622	0.479225430513622	57.4820408839822	1
414	413	255	1.0776	5.38828258934255	10.5692072229947	1.46487977197125	4.44879771971255	103	-0.411159327600948	0.411159327600948	57.8932002115831	1
415	414	255	1.084	5.41939852210265	10.5380912902346	1.43376383921116	4.0376383921116	104	0.0896127152568287	0.0896127152568287	57.98281292684	1
416	415	255	1.0801	5.40043725057697	10.5570525617603	1.45272511073684	4.12725110736843	105	1.15922290388502	1.15922290388502	59.142035830725	1
417	416	255	1.0542	5.27451496018846	10.6829748521488	1.57864740112534	5.28647401125345	106	-0.979997473371397	0.979997473371397	60.1220333040964	1
418	417	255	1.0723	5.3625147075256	10.5949751048117	1.4906476537882	4.30647653788205	107	-0.143756780443865	0.143756780443865	60.2657900845402	1
419	418	255	1.0732	5.36689038556999	10.5905994267673	1.48627197574382	4.16271975743818	108	0.517456790708104	0.517456790708104	60.7832468752483	1
420	419	255	1.0605	5.30514470649918	10.6523451058381	1.54801765481463	4.68017654814629	109	0.0896127152568109	0.0896127152568109	60.8728595905052	1
421	420	255	1.0566	5.2861834349735	10.6713063773638	1.56697892634031	4.7697892634031	110	NA	NA	NA	1
3121	311	255	1.3623	6.77245541071732	9.44611652493511	0	0	1	0.206297463107175	0.206297463107175	0.206297463107175	2
3131	312	255	1.356	6.7418256644066	9.47674627124582	0.0306297463107175	0.206297463107175	2	0.639003403052205	0.639003403052205	0.84530086615938	2
3141	313	255	1.3408	6.66792532410138	9.55064661155104	0.104530086615938	0.84530086615938	3	-0.0756906775311726	0.0756906775311726	0.920991543690552	2
3151	314	255	1.3403	6.6654943918545	9.55307754379793	0.106961018862821	0.769610188628207	4	0.823754253815261	0.823754253815261	1.74474579750581	2
3161	315	255	1.3213	6.57311896647297	9.64545296917945	0.199336444244347	1.59336444244347	5	0.0896127152568107	0.0896127152568107	1.83435851276262	2
3171	316	255	1.3174	6.55415769494729	9.66441424070513	0.218297715770028	1.68297715770028	6	1.04253815603467	1.04253815603467	2.8768966687973	2
3181	317	255	1.2939	6.43990387934382	9.7786680563086	0.332551531373495	2.72551531373495	7	-0.741766113176914	0.741766113176914	3.61866278197421	2
3191	318	255	1.3071	6.50408049066151	9.71449144499091	0.268374920055804	1.98374920055804	8	-0.221546612344119	0.221546612344119	3.84020939431833	2
3201	319	255	1.3096	6.51623515189593	9.7023367837565	0.256220258821392	1.76220258821392	9	-0.0270720325935354	0.0270720325935354	3.86728142691186	2
3211	320	255	1.3081	6.50894235515528	9.70962958049715	0.263513055562038	1.73513055562038	10	-0.620219500832795	0.620219500832795	4.48750092774466	2
3221	321	255	1.3188	6.56096430523856	9.65760763041387	0.211491105478759	1.11491105478759	11	0.585522893620796	0.585522893620796	5.07302382136545	2
3231	322	255	1.3047	6.49241201587648	9.72615991977595	0.280043394840838	1.70043394840838	12	0.279225430513621	0.279225430513621	5.35224925187908	2
3241	323	255	1.2969	6.45448947282512	9.76408246282731	0.3179659378922	1.979659378922	13	0.707069505964933	0.707069505964933	6.05931875784401	2
3251	324	255	1.2803	6.37378252222862	9.8447894134238	0.398672888488694	2.68672888488694	14	0.376462720388912	0.376462720388912	6.43578147823292	2
3261	325	255	1.2705	6.32613625018973	9.89243568546269	0.446319160527585	3.06319160527585	15	0.18685000513212	0.18685000513212	6.62263148336504	2
3271	326	255	1.2646	6.29745124967652	9.9211206859759	0.475004161040797	3.25004161040797	16	0.322982210957503	0.322982210957503	6.94561369432254	2
3281	327	255	1.2559	6.25515302858077	9.96341890707165	0.517302382136547	3.57302382136547	17	-0.00276271012470808	0.00276271012470808	6.94837640444725	2
3291	328	255	1.2539	6.24542929959324	9.97314263605918	0.527026111124076	3.57026111124076	18	-0.0756906775311901	0.0756906775311901	7.02406708197844	2
3301	329	255	1.2534	6.24299836734636	9.97557356830606	0.529457043370957	3.49457043370957	19	0.634141538558468	0.634141538558468	7.65820862053691	2
3311	330	255	1.2383	6.16958421349051	10.0489877221619	0.602871197226804	4.12871197226804	20	-1.45159832926655	1.45159832926655	9.10980694980346	2
3321	331	255	1.2661	6.30474404641717	9.91382788923526	0.467711364300149	2.67711364300149	21	1.34883561914183	1.34883561914183	10.4586425689453	2
3331	332	255	1.2363	6.15986048450298	10.0587114511494	0.612594926214332	4.02594926214332	22	1.11060425894736	1.11060425894736	11.5692468278927	2
3341	333	255	1.2114	6.03880005860825	10.1797718770442	0.733655352109068	5.13655352109068	23	1.25159832926654	1.25159832926654	12.8208451571592	2
3351	334	255	1.1836	5.90364022568159	10.3149317099708	0.868815185035722	6.38815185035722	24	-0.0270720325935185	0.0270720325935185	12.8479171897527	2
3361	335	255	1.1821	5.89634742894095	10.3222245067115	0.87610798177637	6.3610798177637	25	-0.172927967406482	0.172927967406482	13.0208451571592	2
3371	336	255	1.1836	5.90364022568159	10.3149317099708	0.868815185035722	6.18815185035722	26	-0.192375425381519	0.192375425381519	13.2132205825407	2
3381	337	255	1.1855	5.91287776821975	10.3056941674327	0.85957764249757	5.9957764249757	27	-0.600772042857741	0.600772042857741	13.8139926253985	2
3391	338	255	1.1958	5.96295497250552	10.2556169631469	0.809500438211796	5.39500438211796	28	-0.790384758114569	0.790384758114569	14.604377383513	2
3401	339	255	1.21	6.03199344831698	10.1865784873354	0.740461962400339	4.60461962400339	29	-0.406297463107156	0.406297463107156	15.0106748466202	2
3411	340	255	1.2163	6.06262319462769	10.1559487410247	0.709832216089623	4.19832216089623	30	-0.197237289875292	0.197237289875292	15.2079121364955	2
3421	341	255	1.2183	6.07234692361522	10.1462250120372	0.700108487102094	4.00108487102094	31	-0.454916108044829	0.454916108044829	15.6628282445403	2
3431	342	255	1.2256	6.10783853441971	10.1107334012327	0.664616876297611	3.54616876297611	32	0.0409940703191913	0.0409940703191913	15.7038223148595	2
3441	343	255	1.2227	6.09373912738779	10.1248328082646	0.67871628332953	3.5871628332953	33	0.211159327600929	0.211159327600929	15.9149816424604	2
3451	344	255	1.2163	6.06262319462769	10.1559487410247	0.709832216089623	3.79832216089623	34	0.303534752982448	0.303534752982448	16.2185163954429	2
3461	345	255	1.208	6.02226971932945	10.196302216323	0.750185691387868	4.10185691387868	35	0.230606785575985	0.230606785575985	16.4491231810189	2
3471	346	255	1.2012	5.98920904077185	10.2293628948806	0.783246369945466	4.33246369945466	36	-0.051381355062345	0.051381355062345	16.5005045360812	2
3481	347	255	1.2002	5.98434717627809	10.2342247593743	0.788108234439232	4.28108234439232	37	0.0166847478503458	0.0166847478503458	16.5171892839315	2
3491	348	255	1.1978	5.97267870149305	10.2458932341594	0.799776709224266	4.29776709224266	38	-0.143756780443882	0.143756780443882	16.6609460643754	2
3501	349	255	1.1987	5.97705437953744	10.241517556115	0.795401031179878	4.15401031179878	39	-0.245855934812929	0.245855934812929	16.9068019991884	2
3511	350	255	1.2017	5.99163997301873	10.2269319626337	0.780815437698585	3.90815437698585	40	-0.240994070319173	0.240994070319173	17.1477960695075	2
3521	351	255	1.2046	6.00573938005065	10.2128325556018	0.766716030666668	3.66716030666668	41	0.634141538558432	0.634141538558432	17.781937608066	2
3531	352	255	1.1895	5.9323252261948	10.2862467094576	0.840130184522511	4.30130184522511	42	0.449390687795395	0.449390687795395	18.2313282958614	2
3541	353	255	1.1782	5.87738615741527	10.3411857782372	0.895069253302051	4.75069253302051	43	0.56121357115197	0.56121357115197	18.7925418670133	2
3551	354	255	1.1646	5.81126480030007	10.4073071353524	0.961190610417248	5.31190610417248	44	-0.143756780443865	0.143756780443865	18.9362986474572	2
3561	355	255	1.1655	5.81564047834446	10.402931457308	0.956814932372861	5.16814932372861	45	-0.100000000000001	0.100000000000001	19.0362986474572	2
3571	356	255	1.1655	5.81564047834446	10.402931457308	0.956814932372861	5.06814932372861	46	-0.313922037725638	0.313922037725638	19.3502206851828	2
3581	357	255	1.1699	5.83703268211702	10.3815392535354	0.935422728600297	4.75422728600297	47	-0.148618644937654	0.148618644937654	19.4988393301205	2
3591	358	255	1.1709	5.84189454661078	10.3766773890416	0.930560864106532	4.60560864106532	48	0.254916108044812	0.254916108044812	19.7537554381653	2
3601	359	255	1.1636	5.8064029358063	10.4121689998461	0.966052474911013	4.86052474911013	49	0.0458559348129279	0.0458559348129279	19.7996113729782	2
3611	360	255	1.1606	5.79181734232501	10.4267545933274	0.980638068392306	4.90638068392306	50	-0.00762457461846289	0.00762457461846289	19.8072359475967	2
3621	361	255	1.1587	5.78257979978686	10.4359921358656	0.98987561093046	4.8987561093046	51	-0.809832216089623	0.809832216089623	20.6170681636863	2
3631	362	255	1.1733	5.85356302139582	10.3650089142566	0.918892389321497	4.08892389321497	52	-1.14530086615938	1.14530086615938	21.7623690298457	2
3641	363	255	1.1948	5.95809310801176	10.2604788276407	0.814362302705559	2.94362302705559	53	-0.576462720388913	0.576462720388913	22.3388317502346	2
3651	364	255	1.2046	6.00573938005065	10.2128325556018	0.766716030666668	2.36716030666668	54	0.0653033927879831	0.0653033927879831	22.4041351430226	2
3661	365	255	1.2012	5.98920904077185	10.2293628948806	0.783246369945466	2.43246369945466	55	0.40077204285774	0.40077204285774	22.8049071858803	2
3671	366	255	1.1909	5.93913183648608	10.2794400991663	0.83332357423124	2.8332357423124	56	-0.0513813550623454	0.0513813550623454	22.8562885409427	2
3681	367	255	1.1899	5.93426997199231	10.2843019636601	0.838185438725006	2.78185438725006	57	-1.33491358141619	1.33491358141619	24.1912021223589	2
3691	368	255	1.2153	6.05776133013393	10.1608106055185	0.714694080583387	1.44694080583387	58	-1.19391951109702	1.19391951109702	25.3851216334559	2
3701	369	255	1.2378	6.16715328124363	10.0514186544088	0.605302129473685	0.253021294736852	59	-0.1	0.1	25.4851216334559	2
3711	370	255	1.2378	6.16715328124363	10.0514186544088	0.605302129473685	0.153021294736851	60	-0.0513813550623454	0.0513813550623454	25.5365029885182	2
3721	371	255	1.2368	6.16229141674987	10.0562805189026	0.610163993967451	0.101639939674506	61	-0.0319338970873084	0.0319338970873084	25.5684368856055	2
3731	372	255	1.2354	6.1554848064586	10.0630871291938	0.61697060425872	0.0697060425871976	62	0.0458559348129461	0.0458559348129461	25.6142928204185	2
3741	373	255	1.2324	6.1408992129773	10.0776727226751	0.631556197740014	0.115561977400144	63	-0.148618644937655	0.148618644937655	25.7629114653561	2
3751	374	255	1.2334	6.14576107747107	10.0728108581814	0.626694333246249	-0.033056667537511	64	-0.0270720325935359	0.0270720325935359	25.7899834979497	2
3761	375	255	1.2319	6.13846828073042	10.080103654922	0.633987129986895	-0.0601287001310469	65	0.682760183496087	0.682760183496087	26.4727436814458	2
3771	376	255	1.2158	6.06019226238081	10.1583796732716	0.712263148336504	0.62263148336504	66	1.51413901192983	1.51413901192983	27.9868826933756	2
3781	377	255	1.1826	5.89877836118783	10.3197935744646	0.873677049529487	2.13677049529487	67	0.352153397920103	0.352153397920103	28.3390360912957	2
3791	378	255	1.1733	5.85356302139582	10.3650089142566	0.918892389321497	2.48892389321497	68	0.940439001665607	0.940439001665607	29.2794750929613	2
3801	379	255	1.1519	5.74951912122926	10.4690528144232	1.02293628948806	3.42936289488058	69	0.186850005132102	0.186850005132102	29.4663250980934	2
3811	380	255	1.146	5.72083412071605	10.4977378149364	1.05162129000127	3.61621290001268	70	0.37646272038893	0.37646272038893	29.8427878184823	2
3821	381	255	1.1362	5.67318784867716	10.5453840869753	1.09926756204016	3.99267562040161	71	-0.313922037725637	0.313922037725637	30.156709856208	2
3831	382	255	1.1406	5.69458005244972	10.5239918832027	1.0778753582676	3.67875358267598	72	-0.741766113176914	0.741766113176914	30.8984759693849	2
3841	383	255	1.1538	5.75875666376741	10.459815271885	1.01369874694991	2.93698746949906	73	-0.834141538558451	0.834141538558451	31.7326175079433	2
3851	384	255	1.1689	5.83217081762326	10.3864011180292	0.940284593094061	2.10284593094061	74	-0.1	0.1	31.8326175079433	2
3861	385	255	1.1689	5.83217081762326	10.3864011180292	0.940284593094061	2.00284593094061	75	0.750826286408797	0.750826286408797	32.5834437943521	2
3871	386	255	1.1514	5.74708818898238	10.47148374667	1.02536722173494	2.75367221734941	76	0.303534752982448	0.303534752982448	32.8869785473346	2
3881	387	255	1.1431	5.70673471368413	10.5118372219683	1.06572069703319	3.05720697033186	77	0.211159327600929	0.211159327600929	33.0981378749355	2
3891	388	255	1.1367	5.67561878092404	10.5429531547284	1.09683662979328	3.26836629793279	78	0.517456790708086	0.517456790708086	33.6155946656436	2
3901	389	255	1.124	5.61387310185323	10.6046988337992	1.15858230886409	3.78582308864087	79	-0.221546612344101	0.221546612344101	33.8371412779877	2
3911	390	255	1.1265	5.62602776308764	10.5925441725648	1.14642764762968	3.56427647629677	80	-0.333369495700693	0.333369495700693	34.1705107736884	2
3921	391	255	1.1313	5.64936471265771	10.5692072229947	1.12309069805961	3.23090698059608	81	-0.527844075451276	0.527844075451276	34.6983548491397	2
3931	392	255	1.1401	5.69214912020284	10.5264228154496	1.08030629051448	2.7030629051448	82	-0.0319338970873084	0.0319338970873084	34.730288746227	2
3941	393	255	1.1387	5.68534250991157	10.5332294257409	1.08711290080575	2.67112900805749	83	0.0215466123441188	0.0215466123441188	34.7518353585711	2
3951	394	255	1.1362	5.67318784867716	10.5453840869753	1.09926756204016	2.69267562040161	84	0.347291533426332	0.347291533426332	35.0991268919974	2
3961	395	255	1.127	5.62845869533452	10.5901132403179	1.14399671538279	3.03996715382794	85	0.327844075451275	0.327844075451275	35.4269709674487	2
3971	396	255	1.1182	5.58567428778939	10.632897647863	1.18678112292792	3.36781122927922	86	0.852925440777861	0.852925440777861	36.2798964082265	2
3981	397	255	1.0986	5.49038174371161	10.7281901919408	1.28207366700571	4.22073667005708	87	0.303534752982448	0.303534752982448	36.583431161209	2
3991	398	255	1.0903	5.45002826841336	10.7685436672391	1.32242714230395	4.52427142303953	88	-0.0319338970872902	0.0319338970872902	36.6153650582963	2
4001	399	255	1.0889	5.44322165812209	10.7753502775303	1.32923375259522	4.49233752595224	89	-0.785522893620796	0.785522893620796	37.4008879519171	2
4011	400	255	1.103	5.51177394748417	10.7067979881683	1.26068146323314	3.70681463233144	90	0.0653033927879836	0.0653033927879836	37.4661913447051	2
4021	401	255	1.0996	5.49524360820537	10.723328327447	1.27721180251194	3.77211802511943	91	0.444528823301639	0.444528823301639	37.9107201680067	2
4031	402	255	1.0884	5.44079072587521	10.7777812097772	1.33166468484211	4.21664684842106	92	0.235468650069757	0.235468650069757	38.1461888180765	2
4041	403	255	1.0815	5.40724386086824	10.8113280747842	1.36521154984908	4.45211549849082	93	0.658450861027242	0.658450861027242	38.8046396791037	2
4051	404	255	1.0659	5.33139877476551	10.8871731608869	1.44105663595181	5.11056635951806	94	-0.289612715256792	0.289612715256792	39.0942523943605	2
4061	405	255	1.0698	5.35036004629119	10.8682118893612	1.42209536442613	4.82095364426127	95	-0.148618644937655	0.148618644937655	39.2428710392982	2
4071	406	255	1.0708	5.35522191078496	10.8633500248675	1.41723349993236	4.67233499932362	96	-0.00276271012470719	0.00276271012470719	39.2456337494229	2
4081	407	255	1.0688	5.34549818179743	10.873073753855	1.42695722891989	4.66957228919891	97	0.230606785575985	0.230606785575985	39.4762405349988	2
4091	408	255	1.062	5.31243750323983	10.9061344324126	1.46001790747749	4.90017907477489	98	0.0409940703191731	0.0409940703191731	39.517234605318	2
4101	409	255	1.0591	5.29833809620791	10.9202338394445	1.47411731450941	4.94117314509407	99	-0.240994070319174	0.240994070319174	39.7582286756372	2
4111	410	255	1.062	5.31243750323983	10.9061344324126	1.46001790747749	4.70017907477489	100	-0.0999999999999996	0.0999999999999996	39.8582286756372	2
4121	411	255	1.062	5.31243750323983	10.9061344324126	1.46001790747749	4.60017907477489	101	-0.197237289875291	0.197237289875291	40.0554659655125	2
4131	412	255	1.064	5.32216123222736	10.8964107034251	1.45029417848996	4.4029417848996	102	0.425081365326567	0.425081365326567	40.4805473308391	2
4141	413	255	1.0532	5.2696530956947	10.9489188399577	1.50280231502262	4.82802315022617	103	0.352153397920103	0.352153397920103	40.8327007287592	2
4151	414	255	1.0439	5.22443775590269	10.9941341797497	1.54801765481463	5.18017654814627	104	0.989057646603262	0.989057646603262	41.8217583753624	2
4161	415	255	1.0215	5.11553199124236	11.1030399444101	1.65692341947495	6.16923419474953	105	-0.124309322468827	0.124309322468827	41.9460676978312	2
4171	416	255	1.022	5.11796292348925	11.1006090121632	1.65449248722807	6.04492487228071	106	-1.71413901192981	1.71413901192981	43.6602067097611	2
4181	417	255	1.0552	5.27937682468223	10.9391951109702	1.49307858603509	4.33078586035089	107	0.08961271525681	0.08961271525681	43.7498194250179	2
4191	418	255	1.0513	5.26041555315655	10.9581563824959	1.51203985756077	4.4203985756077	108	-0.0513813550623627	0.0513813550623627	43.8012007800802	2
4201	419	255	1.0503	5.25555368866278	10.9630182469896	1.51690172205453	4.36901722054534	109	0.804306795840207	0.804306795840207	44.6055075759204	2
4211	420	255	1.0317	5.16512300907876	11.0534489265737	1.60733240163855	5.17332401638555	110	NA	NA	NA	2
3122	311	255	1.3457	6.69174846012082	9.44854745718199	0.0116684747850364	0.116684747850364	1	-0.216684747850364	0.216684747850364	0.216684747850364	3
3132	312	255	1.3481	6.70341693490586	9.43687898239695	0	-0.1	2	0.371600855895176	0.371600855895176	0.58828560374554	3
3142	313	255	1.3384	6.65625684931634	9.48403906798647	0.0471600855895176	0.271600855895176	3	0.113922037725638	0.113922037725638	0.702207641471178	3
3152	314	255	1.334	6.63486464554378	9.50543127175903	0.0685522893620814	0.385522893620814	4	-0.64452882330164	0.64452882330164	1.34673646477282	3
3162	315	255	1.3452	6.68931752787394	9.45097838942887	0.0140994070319174	-0.259005929680826	5	0.682760183496087	0.682760183496087	2.02949664826891	3
3172	316	255	1.3291	6.61104150952433	9.52925440777848	0.0923754253815261	0.423754253815261	6	-0.362540682663293	0.362540682663293	2.3920373309322	3
3182	317	255	1.3345	6.63729557779066	9.50300033951215	0.0661213571151968	0.0612135711519685	7	-0.38198814063833	0.38198814063833	2.77402547157053	3
3192	318	255	1.3403	6.6654943918545	9.47480152544832	0.0379225430513639	-0.320774569486361	8	0.517456790708104	0.517456790708104	3.29148226227863	3
3202	319	255	1.3276	6.60374871278369	9.53654720451913	0.0996682221221743	0.196682221221743	9	-0.479225430513639	0.479225430513639	3.77070769279227	3
3212	320	255	1.3354	6.64167125583505	9.49862466146776	0.0617456790708104	-0.282543209291896	10	0.37160085589514	0.37160085589514	4.14230854868741	3
3222	321	255	1.3257	6.59451117024553	9.54578474705728	0.108905764660324	0.0890576466032442	11	0.18685000513212	0.18685000513212	4.32915855381953	3
3232	322	255	1.3198	6.56582616973232	9.57446974757049	0.137590765173536	0.275907651735364	12	0.15767881816952	0.15767881816952	4.48683737198905	3
3242	323	255	1.3145	6.54005828791537	9.60023762938744	0.163358646990488	0.433586469904884	13	0.113922037725638	0.113922037725638	4.60075940971469	3
3252	324	255	1.3101	6.51866608414281	9.62162983316	0.184750850763052	0.547508507630522	14	0.0896127152568282	0.0896127152568282	4.69037212497152	3
3262	325	255	1.3062	6.49970481261713	9.64059110468569	0.203712122288735	0.63712122288735	15	0.40077204285774	0.40077204285774	5.09114416782926	3
3272	326	255	1.2959	6.44962760833135	9.69066830897146	0.253789326574509	1.03789326574509	16	0.0409940703191736	0.0409940703191736	5.13213823814843	3
3282	327	255	1.293	6.43552820129943	9.70476771600338	0.267888733606426	1.07888733606426	17	-0.143756780443882	0.143756780443882	5.27589501859231	3
3292	328	255	1.2939	6.43990387934382	9.70039203795899	0.263513055562038	0.935130555620382	18	-0.411159327600929	0.411159327600929	5.68705434619324	3
3302	329	255	1.3003	6.47101981210391	9.6692761051989	0.232397122801945	0.523971228019453	19	-0.503534752982466	0.503534752982466	6.19058909917571	3
3312	330	255	1.3086	6.51137328740216	9.62892262990065	0.192043647503699	0.0204364750369862	20	0.0409940703191736	0.0409940703191736	6.23158316949488	3
3322	331	255	1.3057	6.49727388037024	9.64302203693257	0.206143054535616	0.0614305453561598	21	0.303534752982466	0.303534752982466	6.53511792247735	3
3332	332	255	1.2974	6.456920405072	9.68337551223081	0.246496529833863	0.364965298338626	22	-0.143756780443882	0.143756780443882	6.67887470292123	3
3342	333	255	1.2983	6.46129608311639	9.67899983418643	0.242120851789474	0.221208517894744	23	0.585522893620796	0.585522893620796	7.26439759654203	3
3352	334	255	1.2842	6.39274379375431	9.74755212354851	0.310673141151554	0.80673141151554	24	1.44607290901712	1.44607290901712	8.71047050555915	3
3362	335	255	1.2524	6.23813650285259	9.90215941445022	0.465280432053266	2.25280432053266	25	0.322982210957521	0.322982210957521	9.03345271651667	3
3372	336	255	1.2437	6.19583828175684	9.94445763554597	0.507578653149018	2.57578653149018	26	0.113922037725638	0.113922037725638	9.1473747542423	3
3382	337	255	1.2393	6.17444607798428	9.96584983931853	0.528970856921582	2.68970856921582	27	-0.0756906775311728	0.0756906775311728	9.22306543177348	3
3392	338	255	1.2388	6.1720151457374	9.96828077156542	0.531401789168465	2.61401789168465	28	-0.289612715256811	0.289612715256811	9.51267814703029	3
3402	339	255	1.2427	6.19097641726308	9.94931950003973	0.512440517642784	2.32440517642784	29	-0.124309322468845	0.124309322468845	9.63698746949913	3
3412	340	255	1.2432	6.19340734950996	9.94688856779285	0.510009585395899	2.20009585395899	30	-0.357678818169502	0.357678818169502	9.99466628766863	3
3422	341	255	1.2485	6.21917523132691	9.9211206859759	0.484241703578949	1.84241703578949	31	-0.693147468239277	0.693147468239277	10.6878137559079	3
3432	342	255	1.2607	6.27848997815084	9.86180593915197	0.424926956755021	1.14926956755021	32	-0.313922037725638	0.313922037725638	11.0017357936336	3
3442	343	255	1.2651	6.2998821819234	9.84041373537941	0.403534752982457	0.835347529824573	33	0.444528823301622	0.444528823301622	11.4462646169352	3
3452	344	255	1.2539	6.24542929959324	9.89486661770957	0.45798763531262	1.2798763531262	34	-0.0513813550623454	0.0513813550623454	11.4976459719975	3
3462	345	255	1.2529	6.24056743509948	9.89972848220334	0.462849499806385	1.22849499806385	35	0.181988140638329	0.181988140638329	11.6796341126358	3
3472	346	255	1.2471	6.21236862103564	9.92792729626717	0.491048313870218	1.41048313870218	36	0.0215466123441195	0.0215466123441195	11.70118072498	3
3482	347	255	1.2446	6.20021395980123	9.94008195750158	0.50320297510463	1.4320297510463	37	-0.0319338970873084	0.0319338970873084	11.7331146220673	3
3492	348	255	1.2432	6.19340734950996	9.94688856779285	0.510009585395899	1.40009585395899	38	-0.240994070319174	0.240994070319174	11.9741086923864	3
3502	349	255	1.2461	6.20750675654188	9.93278916076093	0.495910178363982	1.15910178363982	39	0.230606785576002	0.230606785576002	12.2047154779625	3
3512	350	255	1.2393	6.17444607798428	9.96584983931853	0.528970856921582	1.38970856921582	40	-0.143756780443882	0.143756780443882	12.3484722584063	3
3522	351	255	1.2402	6.17882175602867	9.96147416127415	0.524595178877194	1.24595178877194	41	0.0166847478503462	0.0166847478503462	12.3651570062567	3
3532	352	255	1.2378	6.16715328124363	9.97314263605918	0.536263653662228	1.26263653662228	42	0.707069505964897	0.707069505964897	13.0722265122216	3
3542	353	255	1.2212	6.08644633064714	10.0538495866557	0.616970604258718	1.96970604258718	43	0.0896127152568282	0.0896127152568282	13.1618392274784	3
3552	354	255	1.2173	6.06748505912146	10.0728108581814	0.635931875784401	2.05931875784401	44	0.37646272038893	0.37646272038893	13.5383019478673	3
3562	355	255	1.2075	6.01983878708257	10.1204571302202	0.683578147823294	2.43578147823294	45	0.658450861027278	0.658450861027278	14.1967528088946	3
3572	356	255	1.1919	5.94399370097984	10.196302216323	0.759423233926022	3.09423233926022	46	-0.124309322468827	0.124309322468827	14.3210621313634	3
3582	357	255	1.1924	5.94642463322672	10.1938712840761	0.756992301679139	2.96992301679139	47	-0.289612715256811	0.289612715256811	14.6106748466203	3
3592	358	255	1.1963	5.9653859047524	10.1749100125504	0.738031030153458	2.68031030153458	48	-0.124309322468845	0.124309322468845	14.7349841690891	3
3602	359	255	1.1968	5.96781683699929	10.1724790803035	0.735600097906573	2.55600097906573	49	-0.430606785575984	0.430606785575984	15.1655909546651	3
3612	360	255	1.2036	6.00087751555689	10.1394184017459	0.702539419348975	2.12539419348975	50	0.0409940703191736	0.0409940703191736	15.2065850249843	3
3622	361	255	1.2007	5.98677810852497	10.1535178087778	0.716638826380892	2.16638826380892	51	-0.809832216089623	0.809832216089623	16.0164172410739	3
3632	362	255	1.2153	6.05776133013393	10.0825345871689	0.64565560477193	1.3565560477193	52	-1.19391951109702	1.19391951109702	17.2103367521709	3
3642	363	255	1.2378	6.16715328124363	9.97314263605918	0.536263653662228	0.162636536622283	53	0.230606785575984	0.230606785575984	17.4409435377469	3
3652	364	255	1.231	6.13409260268603	10.0062033146168	0.569324332219827	0.393243322198267	54	-0.644528823301622	0.644528823301622	18.0854723610485	3
3662	365	255	1.2422	6.1885454850162	9.95175043228662	0.514871449889664	-0.251285501103355	55	0.113922037725638	0.113922037725638	18.1993943987741	3
3672	366	255	1.2378	6.16715328124363	9.97314263605918	0.536263653662228	-0.137363463377718	56	-0.00276271012470852	0.00276271012470852	18.2021571088988	3
3682	367	255	1.2358	6.1574295522561	9.98286636504671	0.545987382649757	-0.140126173502426	57	-0.056243219556118	0.056243219556118	18.258400328455	3
3692	368	255	1.2349	6.15305387421172	9.9872420430911	0.550363060694146	-0.196369393058544	58	-0.28961271525681	0.28961271525681	18.5480130437118	3
3702	369	255	1.2388	6.1720151457374	9.96828077156542	0.531401789168465	-0.485982108315354	59	-0.0270720325935536	0.0270720325935536	18.5750850763053	3
3712	370	255	1.2373	6.16472234899675	9.97557356830606	0.538694585909109	-0.513054140908907	60	-0.148618644937619	0.148618644937619	18.7237037212429	3
3722	371	255	1.2383	6.16958421349051	9.9707117038123	0.533832721415347	-0.661672785846527	61	0.254916108044794	0.254916108044794	18.9786198292877	3
3732	372	255	1.231	6.13409260268603	10.0062033146168	0.569324332219827	-0.406756677801733	62	0.0896127152568105	0.0896127152568105	19.0682325445445	3
3742	373	255	1.2271	6.11513133116035	10.0251645861425	0.588285603745508	-0.317143962544922	63	0.138231360194483	0.138231360194483	19.206463904739	3
3752	374	255	1.2222	6.0913081951409	10.0489877221619	0.612108739764956	-0.178912602350439	64	-0.124309322468827	0.124309322468827	19.3307732272079	3
3762	375	255	1.2227	6.09373912738779	10.046556789915	0.609677807518073	-0.303221924819267	65	0.235468650069739	0.235468650069739	19.5662418772776	3
3772	376	255	1.2158	6.06019226238081	10.080103654922	0.643224672525047	-0.067753274749528	66	0.230606785576002	0.230606785576002	19.7968486628536	3
3782	377	255	1.209	6.02713158382321	10.1131643334796	0.676285351082647	0.162853510826474	67	0.468838145770449	0.468838145770449	20.2656868086241	3
3792	378	255	1.1973	5.97024776924617	10.1700481480566	0.733169165659692	0.631691656596923	68	0.493147468239259	0.493147468239259	20.7588342768633	3
3802	379	255	1.1851	5.91093302242224	10.2293628948806	0.792483912483618	1.12483912483618	69	0.211159327600947	0.211159327600947	20.9699936044643	3
3812	380	255	1.1787	5.87981708966215	10.2604788276407	0.823599845243713	1.33599845243713	70	0.162540682663275	0.162540682663275	21.1325342871275	3
3822	381	255	1.1733	5.85356302139582	10.286732895907	0.84985391351004	1.4985391351004	71	-0.270165257281755	0.270165257281755	21.4026995444093	3
3832	382	255	1.1768	5.870579547124	10.2697163701788	0.832837387781865	1.22837387781865	72	-0.240994070319174	0.240994070319174	21.6436936147285	3
3842	383	255	1.1797	5.88467895415591	10.2556169631469	0.818737980749948	0.987379807499476	73	-0.00276271012470852	0.00276271012470852	21.6464563248532	3
3852	384	255	1.1777	5.87495522516838	10.2653406921344	0.828461709737477	0.984617097374767	74	-0.0319338970872907	0.0319338970872907	21.6783902219405	3
3862	385	255	1.1763	5.86814861487711	10.2721473024257	0.835268320028748	0.952683200287476	75	0.0896127152568105	0.0896127152568105	21.7680029371973	3
3872	386	255	1.1724	5.84918734335143	10.2911085739514	0.854229591554429	1.04229591554429	76	0.0458559348129284	0.0458559348129284	21.8138588720102	3
3882	387	255	1.1694	5.83460174987014	10.3056941674327	0.868815185035722	1.08815185035722	77	-0.148618644937655	0.148618644937655	21.9624775169479	3
3892	388	255	1.1704	5.8394636143639	10.3008323029389	0.863953320541956	0.93953320541956	78	0.206297463107192	0.206297463107192	22.168774980055	3
3902	389	255	1.1641	5.80883386805319	10.3314620492496	0.894583066852675	1.14583066852675	79	-0.430606785576002	0.430606785576002	22.599381765631	3
3912	390	255	1.1709	5.84189454661078	10.298401370692	0.861522388295075	0.715223882950751	80	0.206297463107157	0.206297463107157	22.8056792287382	3
3922	391	255	1.1646	5.81126480030007	10.3290311170027	0.892152134605791	0.921521346057907	81	-0.289612715256811	0.289612715256811	23.095291943995	3
3932	392	255	1.1685	5.83022607182575	10.3100698454771	0.87319086308011	0.631908630801097	82	-0.143756780443882	0.143756780443882	23.2390487244389	3
3942	393	255	1.1694	5.83460174987014	10.3056941674327	0.868815185035722	0.488151850357215	83	0.254916108044811	0.254916108044811	23.4939648324837	3
3952	394	255	1.1621	5.79911013906566	10.3411857782372	0.904306795840203	0.743067958402026	84	0.113922037725639	0.113922037725639	23.6078868702093	3
3962	395	255	1.1577	5.77771793529309	10.3625779820097	0.925698999612766	0.856989996127665	85	0.016684747850364	0.016684747850364	23.6245716180597	3
3972	396	255	1.1553	5.76604946050806	10.3742464567948	0.937367474397803	0.873674743978029	86	0.113922037725638	0.113922037725638	23.7384936557853	3
3982	397	255	1.1509	5.74465725673549	10.3956386605673	0.958759678170367	0.987596781703667	87	0.639003403052205	0.639003403052205	24.3774970588376	3
3992	398	255	1.1357	5.67075691643027	10.4695390008725	1.03266001847559	1.62660018475587	88	0.420219500832813	0.420219500832813	24.7977165596704	3
4002	399	255	1.125	5.61873496634699	10.5215609509558	1.08468196855887	2.04681968558868	89	-0.216684747850364	0.216684747850364	25.0144013075207	3
4012	400	255	1.1274	5.63040344113203	10.5098924761708	1.07301349377383	1.83013493773832	90	-0.1	0.1	25.1144013075207	3
4022	401	255	1.1274	5.63040344113203	10.5098924761708	1.07301349377383	1.73013493773832	91	0.303534752982466	0.303534752982466	25.4179360605032	3
4032	402	255	1.1191	5.59004996583378	10.550245951469	1.11336696907208	2.03366969072079	92	0.303534752982449	0.303534752982449	25.7214708134856	3
4042	403	255	1.1108	5.54969649053554	10.5905994267673	1.15372044437032	2.33720444370323	93	-0.00762457461846378	0.00762457461846378	25.7290953881041	3
4052	404	255	1.1089	5.54045894799738	10.5998369693054	1.16295798690848	2.32957986908477	94	0.162540682663275	0.162540682663275	25.8916360707674	3
4062	405	255	1.1035	5.51420487973106	10.6260910375718	1.1892120551748	2.49212055174805	95	-0.240994070319174	0.240994070319174	26.1326301410866	3
4072	406	255	1.1064	5.52830428676297	10.6119916305398	1.17511264814289	2.25112648142887	96	-0.007624574618462	0.007624574618462	26.140254715705	3
4082	407	255	1.1045	5.51906674422482	10.621229173078	1.18435019068104	2.24350190681041	97	0.40077204285774	0.40077204285774	26.5410267585628	3
4092	408	255	1.0942	5.46898953993905	10.6713063773638	1.23442739496681	2.64427394966815	98	-0.00762457461848109	0.00762457461848109	26.5486513331812	3
4102	409	255	1.0923	5.45975199740089	10.6805439199019	1.24366493750497	2.63664937504967	99	-0.00276271012470852	0.00276271012470852	26.551414043306	3
4112	410	255	1.0903	5.45002826841336	10.6902676488894	1.2533886664925	2.63388666492496	100	-0.338231360194465	0.338231360194465	26.8896454035004	3
4122	411	255	1.0952	5.47385140443281	10.66644451287	1.22956553047305	2.2956553047305	101	-0.0513813550623454	0.0513813550623454	26.9410267585628	3
4132	412	255	1.0942	5.46898953993905	10.6713063773638	1.23442739496681	2.24427394966815	102	-0.00762457461848109	0.00762457461848109	26.9486513331812	3
4142	413	255	1.0923	5.45975199740089	10.6805439199019	1.24366493750497	2.23664937504967	103	0.211159327600929	0.211159327600929	27.1598106607822	3
4152	414	255	1.0859	5.4286360646408	10.711659852662	1.27478087026506	2.4478087026506	104	0.0653033927880009	0.0653033927880009	27.2251140535702	3
4162	415	255	1.0825	5.412105725362	10.7281901919408	1.29131120954386	2.5131120954386	105	0.0409940703191736	0.0409940703191736	27.2661081238893	3
4172	416	255	1.0796	5.39800631833008	10.7422895989727	1.30541061657578	2.55410616575777	106	-0.192375425381519	0.192375425381519	27.4584835492709	3
4182	417	255	1.0815	5.40724386086824	10.7330520564346	1.29617307403763	2.36173074037625	107	0.0409940703191736	0.0409940703191736	27.49947761959	3
4192	418	255	1.0786	5.39314445383632	10.7471514634665	1.31027248106954	2.40272481069543	108	0.206297463107157	0.206297463107157	27.7057750826972	3
4202	419	255	1.0723	5.3625147075256	10.7777812097772	1.34090222738026	2.60902227380258	109	0.40077204285774	0.40077204285774	28.1065471255549	3
4212	420	255	1.062	5.31243750323983	10.827858414063	1.39097943166603	3.00979431666032	110	NA	NA	NA	3
