# Supplementary material for: Assessment of crusting effects on interrill erosion by laser scanning
Source: PeerJ. 2020 Jan 31;8:e8487. doi: 10.7717/peerj.8487 (PMC6996510; doi:10.7717/peerj.8487)
Supplement: Data S1 — Each has two transects and four subplots. [file peerj-08-8487-s001.zip › raw data for uploading/cs8plota.txt]

x	y	z	cal	h	code	deltah	absh	cumsumh	number
1	160.72	259.11	1.2129	6.0460928553489	10.2386004374187	1	0.232883309251321	0.232883309251321	0.232883309251321	1
2	151.62	259.3	1.165	5.81320954609757	10.47148374667	2	0.0782760183496087	0.0782760183496087	0.311159327600929	1
3	153.36	263.32	1.1489	5.73493352774797	10.5497597650197	3	-0.413258481969983	0.413258481969983	0.724417809570912	1
4	152.5	269.45	1.2339	6.14819200971795	10.1365012830497	4	0.405965685229337	0.405965685229337	1.13038349480025	1
5	154.12	263.4	1.1504	5.74222632448861	10.542466968279	5	-0.0330606785575984	0.0330606785575984	1.16344417335785	1
6	141.23	264.39	1.1572	5.77528700304621	10.5094062897214	6	-0.137590765173536	0.137590765173536	1.30103493853138	1
7	142.9	273.56	1.1855	5.91287776821975	10.3718155245479	7	0.0140994070319174	0.0140994070319174	1.3151343455633	1
8	147.48	276.64	1.1826	5.89877836118783	10.3859149315798	8	0.251358394327626	0.251358394327626	1.56649273989093	1
9	139.7	276.69	1.1309	5.6474199668602	10.6372733259074	9	-0.0495910178363967	0.0495910178363967	1.61608375772732	1
10	129.57	252.12	1.1411	5.6970109846966	10.587682308071	10	-0.028685000513212	0.028685000513212	1.64476875824054	1
11	133.31	254.38	1.147	5.72569598520981	10.5589973075578	11	0.140021697420417	0.140021697420417	1.78479045566095	1
12	132.03	267	1.1182	5.58567428778939	10.6990190049782	12	-0.0403534752982448	0.0403534752982448	1.8251439309592	1
13	129.81	267.6	1.1265	5.62602776308764	10.65866552968	13	-0.00680661029126917	0.00680661029126917	1.83195054125047	1
14	130.06	278.53	1.1279	5.63283437337891	10.6518589193887	14	-0.0996682221221743	0.0996682221221743	1.93161876337264	1
15	121.4	271.18	1.1484	5.73250259550108	10.5521906972665	15	0.429302634799408	0.429302634799408	2.36092139817205	1
16	111.23	270.43	1.0601	5.30319996070167	10.9814933320659	16	-0.0617456790708086	0.0617456790708086	2.42266707724286	1
17	102.59	269.92	1.0728	5.36494563977248	10.9197476529951	17	-0.0709832216089605	0.0709832216089605	2.49365029885182	1
18	100.39	274.86	1.0874	5.43592886138145	10.8487644313862	18	0.0807069505964897	0.0807069505964897	2.57435724944831	1
19	103.6	274.39	1.0708	5.35522191078496	10.9294713819827	19	0.0593147468239277	0.0593147468239277	2.63367199627224	1
20	108.3	264.28	1.0586	5.29590716396103	10.9887861288066	20	-0.0899444931346434	0.0899444931346434	2.72361648940688	1
21	100.63	266.72	1.0771	5.38585165709567	10.8988416356719	21	0.0661213571151968	0.0661213571151968	2.78973784652208	1
22	99.794	266.05	1.0635	5.31973029998047	10.9649629927871	22	0.0782760183496087	0.0782760183496087	2.86801386487168	1
23	95.27	265.14	1.0474	5.24145428163087	11.0432390111368	23	0.097723476324667	0.097723476324667	2.96573734119635	1
24	88.225	251.62	1.0273	5.1437308053062	11.1409624874614	24	-0.166275765686748	0.166275765686748	3.1320131068831	1
25	105.94	241.74	1.0615	5.31000657099295	10.9746867217747	25	-0.0427844075451276	0.0427844075451276	3.17479751442823	1
26	105.84	236.24	1.0703	5.35279097853807	10.9319023142295	26	-0.137590765173535	0.137590765173535	3.31238827960176	1
27	118.6	235.91	1.0986	5.49038174371161	10.794311549056	27	0.0471600855895158	0.0471600855895158	3.35954836519128	1
28	119.06	235.44	1.0889	5.44322165812209	10.8414716346455	28	-0.322827802385964	0.322827802385964	3.68237616757724	1
29	134.94	240.61	1.1553	5.76604946050806	10.5186438322596	29	-0.132728900679773	0.132728900679773	3.81510506825702	1
30	133.27	239.37	1.1826	5.89877836118783	10.3859149315798	30	0.0165303392787983	0.0165303392787983	3.83163540753581	1
31	145.37	232.6	1.1792	5.88224802190903	10.4024452708586	31	0.394297210444304	0.394297210444304	4.22593261798012	1
32	138.75	233.7	1.0981	5.48795081146473	10.7967424813029	32	-0.380197803412385	0.380197803412385	4.6061304213925	1
33	137.5	230.03	1.1763	5.86814861487711	10.4165446778905	33	0.265943987808919	0.265943987808919	4.87207440920142	1
34	130.95	230.52	1.1216	5.60220462706819	10.6824886656994	34	-0.313104073398435	0.313104073398435	5.18517848259986	1
35	125.45	233.1	1.186	5.91530870046663	10.369384592301	35	0.401103820735573	0.401103820735573	5.58628230333543	1
36	118.27	243.51	1.1035	5.51420487973106	10.7704884130366	36	-0.0807069505964915	0.0807069505964915	5.66698925393192	1
37	115.05	245.93	1.1201	5.59491183032755	10.6897814624401	37	0.135159832926654	0.135159832926654	5.80214908685857	1
38	111.12	258.87	1.0923	5.45975199740089	10.8249412953667	38	-0.313104073398435	0.313104073398435	6.11525316025701	1
39	125.74	255.67	1.1567	5.77285607079933	10.5118372219683	39	0.118629493647854	0.118629493647854	6.23388265390486	1
40	129.2	257.95	1.1323	5.65422657715147	10.6304667156161	40	0.0165303392788001	0.0165303392788001	6.25041299318366	1
41	129.22	242.88	1.1289	5.63769623787267	10.6469970548949	41	-0.25622025882139	0.25622025882139	6.50663325200505	1
42	131.26	239.6	1.1816	5.89391649669407	10.3907767960736	42	0.407910431026844	0.407910431026844	6.9145436830319	1
43	126.99	245.9	1.0977	5.48600606566722	10.7986872271004	43	0.0476462720388913	0.0476462720388913	6.96218995507079	1
44	122.35	249.54	1.0879	5.43835979362833	10.8463334991393	44	0.125922290388502	0.125922290388502	7.08811224545929	1
45	117.03	239.83	1.062	5.31243750323983	10.9722557895278	45	-0.225590512510674	0.225590512510674	7.31370275796996	1
46	116.69	236.39	1.1084	5.5380280157505	10.7466652770171	46	0.270805852302685	0.270805852302685	7.58450861027265	1
47	111.16	235.08	1.0527	5.26722216344782	11.0174711293198	47	-0.261082123315155	0.261082123315155	7.8455907335878	1
48	129.28	234.62	1.1064	5.52830428676297	10.7563890060046	48	0.253789326574509	0.253789326574509	8.09938006016231	1
49	106.51	235.87	1.0542	5.27451496018846	11.0101783325792	49	-0.0354916108044829	0.0354916108044829	8.1348716709668	1
50	102.5	249.83	1.0615	5.31000657099295	10.9746867217747	50	-0.0758450861027242	0.0758450861027242	8.21071675706952	1
51	100.61	267.75	1.0771	5.38585165709567	10.8988416356719	51	0.0636904248683141	0.0636904248683141	8.27440718193783	1
52	93.275	270.81	1.064	5.32216123222736	10.9625320605403	52	-0.0403534752982448	0.0403534752982448	8.31476065723608	1
53	95.553	274.72	1.0723	5.3625147075256	10.922178585242	53	0.0617456790708086	0.0617456790708086	8.37650633630689	1
54	93.35	260.63	1.0596	5.30076902845479	10.9839242643128	54	0.206629240984993	0.206629240984993	8.58313557729188	1
55	86.989	261.78	1.0171	5.0941397874698	11.1905535052978	55	-0.301435598613402	0.301435598613402	8.88457117590528	1
56	96.837	254.75	1.0791	5.3955753860832	10.8891179066844	56	0.209060173231876	0.209060173231876	9.09363134913716	1
57	87.283	251.63	1.0361	5.18651521285133	11.0981780799163	57	0.0379225430513621	0.0379225430513621	9.13155389218852	1
58	84.334	248.12	1.0283	5.14859266979996	11.1361006229677	58	0.00243093224688273	0.00243093224688273	9.1339848244354	1
59	78.25	245.79	1.0278	5.14616173755308	11.1385315552145	59	0.025767881816952	0.025767881816952	9.15975270625236	1
60	72.806	235.24	1.0225	5.12039385573613	11.1642994370315	60	0.0189612715256828	0.0189612715256828	9.17871397777804	1
61	75.334	234.1	1.0186	5.10143258421045	11.1832607085572	61	0.00243093224688096	0.00243093224688096	9.18114491002492	1
62	83.863	240.28	1.0181	5.09900165196356	11.1856916408041	62	-0.306297463107164	0.306297463107164	9.48744237313208	1
63	97.121	249.84	1.0811	5.40529911507073	10.8793941776969	63	0.178430426921157	0.178430426921157	9.66587280005324	1
64	91.416	257.92	1.0444	5.22686868814957	11.057824604618	64	0.113767629154092	0.113767629154092	9.77964042920733	1
65	84.724	273.7	1.021	5.11310105899548	11.1715922337721	65	-0.00486186449376547	0.00486186449376547	9.7845022937011	1
66	91.895	272.26	1.022	5.11796292348925	11.1667303692784	66	-0.182806104965547	0.182806104965547	9.96730839866664	1
67	95.234	268.64	1.0596	5.30076902845479	10.9839242643128	67	0.102099154369055	0.102099154369055	10.0694075530357	1
68	94.624	251.22	1.0386	5.19866987408574	11.0860234186819	68	0.0928616118309016	0.0928616118309016	10.1622691648666	1
69	85.41	238.06	1.0195	5.10580826225484	11.1788850305128	69	-0.144883561914181	0.144883561914181	10.3071527267808	1
70	91.191	240.45	1.0493	5.25069182416902	11.0340014685986	70	0.0213922037725638	0.0213922037725638	10.3285449305533	1
71	89.855	237.59	1.0449	5.22929962039645	11.0553936723712	71	-0.0807069505964932	0.0807069505964932	10.4092518811498	1
72	94.887	245.37	1.0615	5.31000657099295	10.9746867217747	72	0.1920436475037	0.1920436475037	10.6012955286535	1
73	91.168	247.39	1.022	5.11796292348925	11.1667303692784	73	-0.199336444244345	0.199336444244345	10.8006319728979	1
74	92.655	244.78	1.063	5.31729936773359	10.967393925034	74	0.168706697933628	0.168706697933628	10.9693386708315	1
75	88.76	252	1.0283	5.14859266979996	11.1361006229677	75	-0.166275765686745	0.166275765686745	11.1356144365183	1
76	104.49	262.41	1.0625	5.31486843548671	10.9698248572809	76	-0.00243093224688273	0.00243093224688273	11.1380453687651	1
77	97.121	265.35	1.063	5.31729936773359	10.967393925034	77	0.0213922037725638	0.0213922037725638	11.1594375725377	1
78	104.07	253.35	1.0586	5.29590716396103	10.9887861288066	78	-0.325258734632847	0.325258734632847	11.4846963071705	1
79	104.95	260.74	1.1255	5.62116589859387	10.6635273941737	79	0.242120851789473	0.242120851789473	11.72681715896	1
80	111.17	262.28	1.0757	5.3790450468044	10.9056482459632	80	0.104530086615938	0.104530086615938	11.831347245576	1
81	111.72	272.24	1.0542	5.27451496018846	11.0101783325792	81	-0.0520219500832813	0.0520219500832813	11.8833691956592	1
82	100.06	276.96	1.0649	5.32653691027174	10.9581563824959	82	0.223159580263793	0.223159580263793	12.106528775923	1
83	78.17	269.28	1.019	5.10337733000795	11.1813159627597	83	0.0213922037725638	0.0213922037725638	12.1279209796956	1
84	73.726	264.08	1.0146	5.08198512623539	11.2027081665322	84	-0.159469155395477	0.159469155395477	12.2873901350911	1
85	74.747	271.68	1.0474	5.24145428163087	11.0432390111368	85	0.0403534752982466	0.0403534752982466	12.3277436103893	1
86	88.339	246.77	1.0391	5.20110080633262	11.083592486435	86	0.0379225430513621	0.0379225430513621	12.3656661534407	1
87	90.634	245.07	1.0313	5.16317826328126	11.1215150294864	87	-0.253789326574507	0.253789326574507	12.6194554800152	1
88	97.595	236.01	1.0835	5.41696758985576	10.8677257029119	88	0.237258987295709	0.237258987295709	12.8567144673109	1
89	90.604	235.01	1.0347	5.17970860256006	11.1049846902076	89	-0.118629493647855	0.118629493647855	12.9753439609588	1
90	89.588	232.84	1.0591	5.29833809620791	10.9863551965597	90	0.1424526296673	0.1424526296673	13.1177965906261	1
91	88.471	236.71	1.0298	5.15588546654061	11.128807826227	91	0.0617456790708104	0.0617456790708104	13.1795422696969	1
92	88.026	240.93	1.0171	5.0941397874698	11.1905535052978	92	-0.0617456790708104	0.0617456790708104	13.2412879487677	1
93	80.588	237.5	1.0298	5.15588546654061	11.128807826227	93	0.0617456790708104	0.0617456790708104	13.3030336278385	1
94	83.17	232.32	1.0171	5.0941397874698	11.1905535052978	94	-0.180375172718664	0.180375172718664	13.4834088005572	1
95	93.953	234.31	1.0542	5.27451496018846	11.0101783325792	95	-0.1589829689461	0.1589829689461	13.6423917695033	1
96	100.45	244.87	1.0869	5.43349792913456	10.8511953636331	96	-0.054452882330164	0.054452882330164	13.6968446518334	1
97	102.2	230.98	1.0981	5.48795081146473	10.7967424813029	97	0.163358646990488	0.163358646990488	13.8602032988239	1
98	101.42	232.42	1.0645	5.32459216447424	10.9601011282934	98	0.142452629667302	0.142452629667302	14.0026559284912	1
99	108.2	235.59	1.0352	5.18213953480694	11.1025537579607	99	-0.339358141664764	0.339358141664764	14.342014070156	1
100	116.41	250.85	1.105	5.5214976764717	10.7631956162959	100	0.144883561914183	0.144883561914183	14.4868976320702	1
101	108.57	252.3	1.0752	5.37661411455752	10.9080791782101	101	-0.476948906838301	0.476948906838301	14.9638465389085	1
102	117.25	254.21	1.1733	5.85356302139582	10.4311302713718	102	0.194474579750581	0.194474579750581	15.158321118659	1
103	128.13	250.12	1.1333	5.65908844164524	10.6256048511224	103	-0.377280684716128	0.377280684716128	15.5356018033752	1
104	153.51	231.54	1.2109	6.03636912636137	10.2483241664063	104	-0.116684747850348	0.116684747850348	15.6522865512255	1
105	161.2	234.17	1.2349	6.15305387421172	10.1316394185559	105	-0.127867036186007	0.127867036186007	15.7801535874115	1
106	158.62	234.33	1.2612	6.28092091039772	10.0037723823699	106	0.27275059810019	0.27275059810019	16.0529041855117	1
107	160.14	247.39	1.2051	6.00817031229753	10.2765229804701	107	0.0568838145770449	0.0568838145770449	16.1097880000888	1
108	176.51	254.96	1.1934	5.95128649772049	10.3334067950471	108	0.0831378828433742	0.0831378828433742	16.1929258829321	1
109	178.97	253.98	1.1763	5.86814861487711	10.4165446778905	109	-0.215866783523145	0.215866783523145	16.4087926664553	1
110	173.15	252.59	1.2207	6.08401539840026	10.2006778943674	110	0.277612462593954	0.277612462593954	16.6864051290492	1
111	171.94	251.47	1.1636	5.8064029358063	10.4782903569613	111	-0.0855688150902552	0.0855688150902552	16.7719739441395	1
112	172.05	263.14	1.1812	5.89197175089656	10.3927215418711	112	0.104530086615938	0.104530086615938	16.8765040307554	1
113	170.82	273.14	1.1597	5.78744166428062	10.497251628487	113	-0.248927462080745	0.248927462080745	17.1254314928362	1
114	165.76	277.54	1.2109	6.03636912636137	10.2483241664063	114	0.0281988140638347	0.0281988140638347	17.1536303069	1
115	177.37	269.01	1.2051	6.00817031229753	10.2765229804701	115	-0.108905764660326	0.108905764660326	17.2625360715603	1
116	174.82	266.49	1.2275	6.11707607695786	10.1676172158098	116	0.261082123315155	0.261082123315155	17.5236181948755	1
117	186.05	235.61	1.1738	5.8559939536427	10.4286993391249	117	-0.413258481969983	0.413258481969983	17.9368766768455	1
118	191.06	233.64	1.2588	6.26925243561269	10.0154408571549	118	0.00486186449376191	0.00486186449376191	17.9417385413392	1
119	189.2	247.54	1.2578	6.26439057111892	10.0203027216487	119	0.280043394840838	0.280043394840838	18.2217819361801	1
120	187.08	257.19	1.2002	5.98434717627809	10.3003461164895	120	-0.135159832926654	0.135159832926654	18.3569417691067	1
121	177.67	257.79	1.228	6.11950700920474	10.1651862835629	121	-0.142452629667302	0.142452629667302	18.499394398774	1
122	178.47	259.07	1.2573	6.26195963887204	10.0227336538956	122	0.339358141664766	0.339358141664766	18.8387525404388	1
123	190	266.75	1.1875	5.92260149720728	10.3620917955603	123	-0.284905259334604	0.284905259334604	19.1236577997734	1
124	191.79	245.82	1.2461	6.20750675654188	10.0771865362257	124	-0.075845086102726	0.075845086102726	19.1995028858761	1
125	192.05	235.03	1.2617	6.2833518426446	10.001341450123	125	-0.0452153397920103	0.0452153397920103	19.2447182256681	1
126	184.57	231.22	1.271	6.32856718243661	9.95612611033101	126	0.125922290388502	0.125922290388502	19.3706405160566	1
127	187.47	249.84	1.2451	6.20264489204811	10.0820484007195	127	-0.0948063576284071	0.0948063576284071	19.465446873685	1
128	188.17	252.8	1.2646	6.29745124967652	9.9872420430911	128	0.0948063576284071	0.0948063576284071	19.5602532313134	1
129	187.17	245.88	1.2451	6.20264489204811	10.0820484007195	129	0.132728900679773	0.132728900679773	19.6929821319932	1
130	179.68	239.99	1.2178	6.06991599136834	10.2147773013993	130	-0.149259239958571	0.149259239958571	19.8422413719518	1
131	179.46	238.18	1.2485	6.21917523132691	10.0655180614407	131	0.0330606785575966	0.0330606785575966	19.8753020505094	1
132	180.83	247.98	1.2417	6.18611455276931	10.0985787399983	132	0.0782760183496087	0.0782760183496087	19.953578068859	1
133	179.72	242.77	1.2256	6.10783853441971	10.1768547583479	133	-0.237258987295707	0.237258987295707	20.1908370561547	1
134	184.79	261.76	1.2744	6.34509752171541	9.93959577105221	134	0.1424526296673	0.1424526296673	20.333289685822	1
135	185.79	267.06	1.2451	6.20264489204811	10.0820484007195	135	0.211004919029381	0.211004919029381	20.5442946048514	1
136	174	274.52	1.2017	5.99163997301873	10.2930533197489	136	-0.0636904248683159	0.0636904248683159	20.6079850297197	1
137	163.7	274.21	1.2148	6.05533039788705	10.2293628948806	137	0.075845086102726	0.075845086102726	20.6838301158224	1
138	158.06	273.35	1.1992	5.97948531178432	10.3052079809833	138	-0.0262540682663275	0.0262540682663275	20.7100841840887	1
139	157.04	272.11	1.2046	6.00573938005065	10.278953912717	139	0.457987635312618	0.457987635312618	21.1680718194014	1
140	137.05	279.22	1.1104	5.54775174473803	10.7369415480296	140	-0.0996682221221725	0.0996682221221725	21.2677400415235	1
141	135.08	277.85	1.1309	5.6474199668602	10.6372733259074	141	-0.165789579237371	0.165789579237371	21.4335296207609	1
142	131	279.45	1.165	5.81320954609757	10.47148374667	142	-0.130784154882264	0.130784154882264	21.5643137756432	1
143	147.77	273.02	1.1919	5.94399370097984	10.3406995917878	143	0.140021697420417	0.140021697420417	21.7043354730636	1
144	149.44	271.28	1.1631	5.80397200355942	10.4807212892082	144	-0.00923754253815368	0.00923754253815368	21.7135730156017	1
145	148.98	271.09	1.165	5.81320954609757	10.47148374667	145	-0.106961018862819	0.106961018862819	21.8205340344646	1
146	148.41	273.27	1.187	5.92017056496039	10.3645227278072	146	0.116198561400973	0.116198561400973	21.9367325958655	1
147	135.75	271.29	1.1631	5.80397200355942	10.4807212892082	147	0.0452153397920103	0.0452153397920103	21.9819479356575	1
148	136.42	269.73	1.1538	5.75875666376741	10.5259366290002	148	0.0568838145770449	0.0568838145770449	22.0388317502346	1
149	133.8	260.49	1.1421	5.70187284919037	10.5828204435773	149	0.0544528823301622	0.0544528823301622	22.0932846325648	1
150	132.47	255.28	1.1309	5.6474199668602	10.6372733259074	150	0.163844833439866	0.163844833439866	22.2571294660046	1
151	138.54	249.67	1.0972	5.48357513342034	10.8011181593473	151	-0.455556703065739	0.455556703065739	22.7126861690704	1
152	135.57	261.39	1.1909	5.93913183648608	10.3455614562815	152	0.199336444244349	0.199336444244349	22.9120226133147	1
153	121.37	270.77	1.1499	5.73979539224173	10.5448979005259	153	0.166275765686745	0.166275765686745	23.0782983790015	1
154	129.83	276.56	1.1157	5.57351962655498	10.7111736662126	154	0.0782760183496087	0.0782760183496087	23.1565743973511	1
155	118.27	259.4	1.0996	5.49524360820537	10.7894496845622	155	-0.0354916108044812	0.0354916108044812	23.1920660081555	1
156	126.18	262.1	1.1069	5.53073521900985	10.7539580737578	156	-0.59606458693553	0.59606458693553	23.7881305950911	1
157	150.08	267.44	1.2295	6.12679980594539	10.1578934868222	157	0.377280684716126	0.377280684716126	24.1654112798072	1
158	147.65	257.83	1.1519	5.74951912122926	10.5351741715384	158	-0.0403534752982448	0.0403534752982448	24.2057647551054	1
159	146.5	260.18	1.1602	5.7898725965275	10.4948206962401	159	-0.187181783009935	0.187181783009935	24.3929465381154	1
160	146.61	250.75	1.1987	5.97705437953744	10.3076389132302	160	-0.225590512510674	0.225590512510674	24.6185370506261	1
161	165.53	269.52	1.2451	6.20264489204811	10.0820484007195	161	0.334496277171001	0.334496277171001	24.9530333277971	1
162	169	267.06	1.1763	5.86814861487711	10.4165446778905	162	-0.334496277171001	0.334496277171001	25.2875296049681	1
163	181.91	251.93	1.2451	6.20264489204811	10.0820484007195	163	-0.213922037725638	0.213922037725638	25.5014516426937	1
164	177.4	246.79	1.2891	6.41656692977375	9.86812636299387	164	0.361236531886703	0.361236531886703	25.8626881745804	1
165	172.74	239.22	1.2148	6.05533039788705	10.2293628948806	165	-0.149745426407948	0.149745426407948	26.0124336009883	1
166	179.41	235.29	1.2456	6.205075824295	10.0796174684726	166	0.280043394840837	0.280043394840837	26.2924769958292	1
167	177	232.13	1.188	5.92503242945416	10.3596608633135	167	-0.311159327600929	0.311159327600929	26.6036363234301	1
168	173.76	234.49	1.252	6.23619175705509	10.0485015357125	168	0.144883561914185	0.144883561914185	26.7485198853443	1
169	178.97	243.24	1.2222	6.0913081951409	10.1933850976267	169	0.187667969459309	0.187667969459309	26.9361878548036	1
170	182.79	268.18	1.1836	5.90364022568159	10.381053067086	170	-0.0092375425381519	0.0092375425381519	26.9454253973418	1
171	191.6	264.82	1.1855	5.91287776821975	10.3718155245479	171	-0.0904306795840206	0.0904306795840206	27.0358560769258	1
172	192.78	268.07	1.2041	6.00330844780377	10.2813848449639	172	-0.211491105478757	0.211491105478757	27.2473471824045	1
173	181.84	252.09	1.2476	6.21479955328252	10.0698937394851	173	-0.00680661029127094	0.00680661029127094	27.2541537926958	1
174	194.83	243.65	1.249	6.22160616357379	10.0630871291938	174	-0.00243093224688096	0.00243093224688096	27.2565847249427	1
175	184.86	268.37	1.2495	6.22403709582068	10.0606561969469	175	0.0617456790708104	0.0617456790708104	27.3183304040135	1
176	184.41	267.9	1.2368	6.16229141674987	10.1224018760178	176	0.0641766113176914	0.0641766113176914	27.3825070153312	1
177	184.28	258.25	1.2236	6.09811480543218	10.1865784873354	177	0.0661213571151968	0.0661213571151968	27.4486283724464	1
178	188.5	261.97	1.21	6.03199344831698	10.2526998444506	178	0.0189612715256828	0.0189612715256828	27.4675896439721	1
179	187.14	253.97	1.2061	6.0130321767913	10.2716611159763	179	-0.339358141664764	0.339358141664764	27.8069477856368	1
180	182.79	263.93	1.2759	6.35239031845606	9.93230297431156	180	0.479866025534559	0.479866025534559	28.2868138111714	1
181	167.81	257.61	1.1772	5.8725242929215	10.4121689998461	181	-0.235314241498205	0.235314241498205	28.5221280526696	1
182	162.68	248.46	1.2256	6.10783853441971	10.1768547583479	182	0.0666075435645759	0.0666075435645759	28.5887355962342	1
183	161.36	246.44	1.2119	6.04123099085513	10.2434623019125	183	-0.0690384758114568	0.0690384758114568	28.6577740720456	1
184	155.18	257.04	1.2261	6.11026946666659	10.174423826101	184	0.0311159327600929	0.0311159327600929	28.6888900048057	1
185	174.82	268.46	1.2197	6.07915353390649	10.2055397588611	185	-0.0690384758114551	0.0690384758114551	28.7579284806172	1
186	170.71	261.3	1.2339	6.14819200971795	10.1365012830497	186	-0.00243093224688273	0.00243093224688273	28.7603594128641	1
187	167.09	248.29	1.2344	6.15062294196483	10.1340703508028	187	-0.0213922037725638	0.0213922037725638	28.7817516166366	1
188	166.2	244.39	1.2388	6.1720151457374	10.1126781470302	188	0.0476462720388913	0.0476462720388913	28.8293978886755	1
189	162.34	254.24	1.229	6.1243688736985	10.1603244190691	189	-0.0690384758114568	0.0690384758114568	28.898436364487	1
190	164.09	252.2	1.2432	6.19340734950996	10.0912859432577	190	0.130784154882267	0.130784154882267	29.0292205193692	1
191	177.19	256.31	1.2163	6.06262319462769	10.2220700981399	191	-0.0354916108044812	0.0354916108044812	29.0647121301737	1
192	177.57	257.04	1.2236	6.09811480543218	10.1865784873354	192	0.185237037212428	0.185237037212428	29.2499491673861	1
193	189.56	262.37	1.1855	5.91287776821975	10.3718155245479	193	-0.444374414730078	0.444374414730078	29.6943235821162	1
194	191.86	262.77	1.2769	6.35725218294982	9.9274411098178	194	0.0598009332733049	0.0598009332733049	29.7541245153895	1
195	194.28	275.04	1.2646	6.29745124967652	9.9872420430911	195	0.355888480943563	0.355888480943563	30.1100129963331	1
196	180.26	269.22	1.1914	5.94156276873296	10.3431305240347	196	-0.265943987808921	0.265943987808921	30.375956984142	1
197	186.88	262.02	1.2461	6.20750675654188	10.0771865362257	197	-0.0092375425381519	0.0092375425381519	30.3851945266802	1
198	187.95	259.3	1.248	6.21674429908003	10.0679489936876	198	0.308242208904671	0.308242208904671	30.6934367355848	1
199	161.25	262.69	1.1846	5.90850209017536	10.3761912025923	199	0.0593147468239277	0.0593147468239277	30.7527514824088	1
200	154.4	253.16	1.1724	5.84918734335143	10.4355059494162	200	-0.448263906325089	0.448263906325089	31.2010153887339	1
201	158.05	256.12	1.2646	6.29745124967652	9.9872420430911	201	0.277612462593954	0.277612462593954	31.4786278513278	1
202	156.94	258.03	1.2075	6.01983878708257	10.2648545056851	202	0.073414153855845	0.073414153855845	31.5520420051837	1
203	154.34	238.88	1.1924	5.94642463322672	10.3382686595409	203	-0.166275765686747	0.166275765686747	31.7183177708704	1
204	154.35	236.2	1.2266	6.11270039891347	10.1719928938542	204	-0.220728648016911	0.220728648016911	31.9390464188873	1
205	156.56	235.48	1.272	6.33342904693038	9.95126424583724	205	0.133215087129148	0.133215087129148	32.0722615060165	1
206	161.92	235.29	1.2446	6.20021395980123	10.0844793329664	206	0.106474832413443	0.106474832413443	32.1787363384299	1
207	166.21	235.3	1.2227	6.09373912738779	10.1909541653798	207	0.0666075435645741	0.0666075435645741	32.2453438819945	1
208	163.81	240.3	1.209	6.02713158382321	10.2575617089444	208	0.185237037212428	0.185237037212428	32.4305809192069	1
209	183.72	238.86	1.1709	5.84189454661078	10.4427987461568	209	-0.251844580777002	0.251844580777002	32.6824254999839	1
210	178.96	234.04	1.2227	6.09373912738779	10.1909541653798	210	-0.123005171692244	0.123005171692244	32.8054306716761	1
211	168.27	236.51	1.248	6.21674429908003	10.0679489936876	211	0.417634160014373	0.417634160014373	33.2230648316905	1
212	161.26	231.26	1.1621	5.79911013906566	10.485583153702	212	-0.489103568072711	0.489103568072711	33.7121683997632	1
213	159.02	235.24	1.2627	6.28821370713837	9.99647958562925	213	0.0879997473371379	0.0879997473371379	33.8001681471004	1
214	161.29	240.6	1.2446	6.20021395980123	10.0844793329664	214	0.265943987808919	0.265943987808919	34.0661121349093	1
215	157.11	243.11	1.1899	5.93426997199231	10.3504233207753	215	-0.111822883356584	0.111822883356584	34.1779350182659	1
216	160.64	246.38	1.2129	6.0460928553489	10.2386004374187	216	0.106961018862819	0.106961018862819	34.2848960371287	1
217	149.62	247.96	1.1909	5.93913183648608	10.3455614562815	217	0.296573734119638	0.296573734119638	34.5814697712483	1
218	135.74	249.74	1.1299	5.64255810236644	10.6421351904012	218	-0.154121104452337	0.154121104452337	34.7355908757007	1
219	131.07	249.07	1.1616	5.79667920681877	10.4880140859488	219	0.299004666366519	0.299004666366519	35.0345955420672	1
220	127.98	244.51	1.1001	5.49767454045226	10.7870187523154	220	-0.349081870652293	0.349081870652293	35.3836774127195	1
221	143.43	244.7	1.1719	5.84675641110455	10.4379368816631	221	-0.246982716283238	0.246982716283238	35.6306601290027	1
222	154.15	236.81	1.2227	6.09373912738779	10.1909541653798	222	0.1259222903885	0.1259222903885	35.7565824193912	1
223	158.19	242.12	1.1968	5.96781683699929	10.3168764557683	223	-0.123491358141617	0.123491358141617	35.8800737775328	1
224	162.51	245.87	1.2222	6.0913081951409	10.1933850976267	224	0.00243093224688096	0.00243093224688096	35.8825047097797	1
225	162.78	241.39	1.2217	6.08887726289402	10.1958160298736	225	-0.123491358141619	0.123491358141619	36.0059960679213	1
226	187.55	246.54	1.2471	6.21236862103564	10.072324671732	226	-0.0520219500832813	0.0520219500832813	36.0580180180046	1
227	191.25	238.78	1.2578	6.26439057111892	10.0203027216487	227	-0.0330606785575966	0.0330606785575966	36.0910786965622	1
228	187.51	233.18	1.2646	6.29745124967652	9.9872420430911	228	0.251358394327625	0.251358394327625	36.3424370908898	1
229	181.94	236.7	1.2129	6.0460928553489	10.2386004374187	229	0.0714694080583396	0.0714694080583396	36.4139064989482	1
230	141.85	234.43	1.1982	5.97462344729056	10.3100698454771	230	0.512440517642782	0.512440517642782	36.926347016591	1
231	136.16	236.6	1.0928	5.46218292964778	10.8225103631198	231	-0.127867036186007	0.127867036186007	37.054214052777	1
232	135.62	241.43	1.1191	5.59004996583378	10.6946433269338	232	-0.391866278197423	0.391866278197423	37.4460803309744	1
233	152.48	237.68	1.1997	5.9819162440312	10.3027770487364	233	0.190098901706193	0.190098901706193	37.6361792326806	1
234	139.48	264.2	1.1606	5.79181734232501	10.4928759504426	234	-0.0170165257281738	0.0170165257281738	37.6531957584088	1
235	142.28	260.17	1.1641	5.80883386805319	10.4758594247144	235	0.0403534752982448	0.0403534752982448	37.693549233707	1
236	140.62	264.81	1.1558	5.76848039275494	10.5162129000127	236	-0.075845086102726	0.075845086102726	37.7693943198097	1
237	132.46	270.73	1.1714	5.84432547885767	10.44036781391	237	0.0690384758114551	0.0690384758114551	37.8384327956212	1
238	130.09	258.69	1.1572	5.77528700304621	10.5094062897214	238	0.102099154369055	0.102099154369055	37.9405319499902	1
239	121.53	267.28	1.1362	5.67318784867716	10.6115054440905	239	0.564948654175438	0.564948654175438	38.5054806041657	1
240	64.885	259.86	1.02	5.10823919450172	11.1764540982659	240	-0.00729279674064642	0.00729279674064642	38.5127734009063	1
241	68.663	263.57	1.0215	5.11553199124236	11.1691613015253	241	-0.00923754253815368	0.00923754253815368	38.5220109434445	1
242	58.804	259	1.0234	5.12476953378052	11.1599237589871	242	0.0306297463107175	0.0306297463107175	38.5526406897552	1
243	65.731	257	1.0171	5.0941397874698	11.1905535052978	243	-0.0165303392787983	0.0165303392787983	38.569171029034	1
244	66.675	246.65	1.0205	5.1106701267486	11.174023166019	244	-0.0140994070319191	0.0140994070319191	38.5832704360659	1
245	59.297	252.63	1.0234	5.12476953378052	11.1599237589871	245	0.0165303392788001	0.0165303392788001	38.5998007753447	1
246	57.193	251.5	1.02	5.10823919450172	11.1764540982659	246	0.00243093224688096	0.00243093224688096	38.6022317075916	1
247	64.017	254.22	1.0195	5.10580826225484	11.1788850305128	247	-0.00243093224688096	0.00243093224688096	38.6046626398385	1
248	46.37	268.44	1.02	5.10823919450172	11.1764540982659	248	0.0092375425381519	0.0092375425381519	38.6139001823766	1
249	61.065	266.82	1.0181	5.09900165196356	11.1856916408041	249	-0.00437567804438643	0.00437567804438643	38.618275860421	1
250	57.136	267.97	1.019	5.10337733000795	11.1813159627597	250	-0.0286850005132102	0.0286850005132102	38.6469608609342	1
251	52.361	256.38	1.0249	5.13206233052116	11.1526309622465	251	0.0189612715256811	0.0189612715256811	38.6659221324599	1
252	48.653	263.56	1.021	5.11310105899548	11.1715922337721	252	0.0213922037725638	0.0213922037725638	38.6873143362325	1
253	54.531	262.68	1.0166	5.09170885522292	11.1929844375447	253	-0.028685000513212	0.028685000513212	38.7159993367457	1
254	53.703	262.1	1.0225	5.12039385573613	11.1642994370315	254	0.0262540682663293	0.0262540682663293	38.742253405012	1
255	55.052	263.56	1.0171	5.0941397874698	11.1905535052978	255	-0.0189612715256811	0.0189612715256811	38.7612146765377	1
256	57.742	263.77	1.021	5.11310105899548	11.1715922337721	256	0.0165303392787983	0.0165303392787983	38.7777450158165	1
257	58.446	256.69	1.0176	5.09657071971668	11.1881225730509	257	-0.0379225430513639	0.0379225430513639	38.8156675588678	1
258	54.387	254.26	1.0254	5.13449326276805	11.1502000299996	258	0.0262540682663293	0.0262540682663293	38.8419216271342	1
259	73.108	246.29	1.02	5.10823919450172	11.1764540982659	259	-0.0238231360194447	0.0238231360194447	38.8657447631536	1
260	67.853	245.67	1.0249	5.13206233052116	11.1526309622465	260	-0.00243093224688451	0.00243093224688451	38.8681756954005	1
261	62.88	250.35	1.0254	5.13449326276805	11.1502000299996	261	-0.00486186449376369	0.00486186449376369	38.8730375598943	1
262	52.845	246.6	1.0264	5.13935512726181	11.1453381655058	262	0.0452153397920103	0.0452153397920103	38.9182528996863	1
263	31.722	239.21	1.0171	5.0941397874698	11.1905535052978	263	-0.00486186449376547	0.00486186449376547	38.92311476418	1
264	27.844	243.51	1.0181	5.09900165196356	11.1856916408041	264	-0.0471600855895158	0.0471600855895158	38.9702748497696	1
265	26.802	244.96	1.0278	5.14616173755308	11.1385315552145	265	0.00437567804438821	0.00437567804438821	38.9746505278139	1
266	46.652	234.57	1.0269	5.14178605950869	11.1429072332589	266	0.0213922037725638	0.0213922037725638	38.9960427315865	1
267	39.875	238.31	1.0225	5.12039385573613	11.1642994370315	267	0.0170165257281774	0.0170165257281774	39.0130592573147	1
268	44.571	232.22	1.019	5.10337733000795	11.1813159627597	268	-0.0145855934812946	0.0145855934812946	39.027644850796	1
269	38.935	236.27	1.022	5.11796292348925	11.1667303692784	269	0.00243093224688273	0.00243093224688273	39.0300757830429	1
270	22.729	250.11	1.0215	5.11553199124236	11.1691613015253	270	-0.0189612715256828	0.0189612715256828	39.0490370545686	1
271	16.607	252.42	1.0254	5.13449326276805	11.1502000299996	271	0.0165303392788001	0.0165303392788001	39.0655673938474	1
272	19.745	244.58	1.022	5.11796292348925	11.1667303692784	272	-0.00437567804438821	0.00437567804438821	39.0699430718917	1
273	32.814	239.63	1.0229	5.12233860153363	11.162354691234	273	0.00680661029127094	0.00680661029127094	39.076749682183	1
274	35.173	236.04	1.0215	5.11553199124236	11.1691613015253	274	0	0	39.076749682183	1
275	29.65	241.87	1.0215	5.11553199124236	11.1691613015253	275	-0.00243093224688273	0.00243093224688273	39.0791806144299	1
276	46.595	244.4	1.022	5.11796292348925	11.1667303692784	276	-0.00437567804438821	0.00437567804438821	39.0835562924743	1
277	45.321	251.16	1.0229	5.12233860153363	11.162354691234	277	0.0116684747850364	0.0116684747850364	39.0952247672593	1
278	51.796	253.24	1.0205	5.1106701267486	11.174023166019	278	-0.0116684747850364	0.0116684747850364	39.1068932420444	1
279	53.897	234.67	1.0229	5.12233860153363	11.162354691234	279	0.00923754253815368	0.00923754253815368	39.1161307845825	1
280	54.927	239.04	1.021	5.11310105899548	11.1715922337721	280	-0.00923754253815368	0.00923754253815368	39.1253683271207	1
281	51.405	239.85	1.0229	5.12233860153363	11.162354691234	281	0.00680661029127094	0.00680661029127094	39.1321749374119	1
282	35.262	246.9	1.0215	5.11553199124236	11.1691613015253	282	0.00486186449376547	0.00486186449376547	39.1370368019057	1
283	32.015	252.12	1.0205	5.1106701267486	11.174023166019	283	0.00486186449376191	0.00486186449376191	39.1418986663995	1
284	34.033	254.76	1.0195	5.10580826225484	11.1788850305128	284	-0.00972372898752738	0.00972372898752738	39.151622395387	1
285	43.841	257.48	1.0215	5.11553199124236	11.1691613015253	285	0.0121546612344119	0.0121546612344119	39.1637770566214	1
286	40.645	259.14	1.019	5.10337733000795	11.1813159627597	286	-0.0145855934812946	0.0145855934812946	39.1783626501027	1
287	25.621	263.05	1.022	5.11796292348925	11.1667303692784	287	0.0072927967406482	0.0072927967406482	39.1856554468433	1
288	16.982	261.55	1.0205	5.1106701267486	11.174023166019	288	-0.00972372898753093	0.00972372898753093	39.1953791758309	1
289	15.65	264.63	1.0225	5.12039385573613	11.1642994370315	289	0.00243093224688273	0.00243093224688273	39.1978101080778	1
290	17.85	266.14	1.022	5.11796292348925	11.1667303692784	290	0.0145855934812946	0.0145855934812946	39.212395701559	1
291	14.165	265.34	1.019	5.10337733000795	11.1813159627597	291	-0.00972372898752916	0.00972372898752916	39.2221194305466	1
292	34.415	240.42	1.021	5.11310105899548	11.1715922337721	292	0.0116684747850346	0.0116684747850346	39.2337879053316	1
293	41.067	232.57	1.0186	5.10143258421045	11.1832607085572	293	-0.0092375425381519	0.0092375425381519	39.2430254478698	1
294	41.657	231.86	1.0205	5.1106701267486	11.174023166019	294	0	0	39.2430254478698	1
295	45.23	232.97	1.0205	5.1106701267486	11.174023166019	295	0.00729279674064642	0.00729279674064642	39.2503182446104	1
296	63.732	237.1	1.019	5.10337733000795	11.1813159627597	296	-0.0262540682663293	0.0262540682663293	39.2765723128767	1
297	72.041	235.46	1.0244	5.12963139827428	11.1550618944933	297	-0.0525081365326567	0.0525081365326567	39.3290804494094	1
298	73.617	242.55	1.0352	5.18213953480694	11.1025537579607	298	0.0384087295007394	0.0384087295007394	39.3674891789101	1
299	81.553	238.75	1.0273	5.1437308053062	11.1409624874614	299	0.0165303392787983	0.0165303392787983	39.3840195181889	1
300	74.885	232.71	1.0239	5.1272004660274	11.1574928267402	300	-0.0617456790708069	0.0617456790708069	39.4457651972597	1
301	79.61	230.39	1.0366	5.18894614509821	11.0957471476694	301	0.0831378828433706	0.0831378828433706	39.5289030801031	1
302	58.509	235.2	1.0195	5.10580826225484	11.1788850305128	302	-0.00729279674064465	0.00729279674064465	39.5361958768438	1
303	56.584	234.93	1.021	5.11310105899548	11.1715922337721	303	0	0	39.5361958768438	1
304	67.554	238.91	1.021	5.11310105899548	11.1715922337721	304	0.0189612715256811	0.0189612715256811	39.5551571483694	1
305	61.986	247.98	1.0171	5.0941397874698	11.1905535052978	305	-0.047646272038893	0.047646272038893	39.6028034204083	1
306	78.896	256.54	1.0269	5.14178605950869	11.1429072332589	306	0.0170165257281756	0.0170165257281756	39.6198199461365	1
307	72.478	264.76	1.0234	5.12476953378052	11.1599237589871	307	0.0213922037725656	0.0213922037725656	39.6412121499091	1
308	69.126	261.03	1.019	5.10337733000795	11.1813159627597	308	-0.106961018862819	0.106961018862819	39.7481731687719	1
309	71.82	265.36	1.041	5.21033834887077	11.0743549438969	309	0.0996682221221725	0.0996682221221725	39.8478413908941	1
310	80.382	269.5	1.0205	5.1106701267486	11.174023166019	310	-0.00972372898753093	0.00972372898753093	39.8575651198816	1
311	80.043	272.7	1.0225	5.12039385573613	11.1642994370315	311	-0.140021697420417	0.140021697420417	39.997586817302	1
312	82.562	278.64	1.0513	5.26041555315655	11.0242777396111	312	-0.0471600855895158	0.0471600855895158	40.0447469028915	1
313	97.151	277.15	1.061	5.30757563874606	10.9771176540216	313	0.0140994070319174	0.0140994070319174	40.0588463099234	1
314	107.78	264.83	1.0581	5.29347623171415	10.9912170610535	314	-0.054452882330164	0.054452882330164	40.1132991922536	1
315	107.52	267.13	1.0693	5.34792911404431	10.9367641787233	315	-0.334982463620376	0.334982463620376	40.448281655874	1
316	120.06	275.61	1.1382	5.68291157766468	10.6017817151029	316	-0.00680661029126917	0.00680661029126917	40.4550882661653	1
317	119.96	275.69	1.1396	5.68971818795595	10.5949751048117	317	-0.102099154369057	0.102099154369057	40.5571874205343	1
318	123.03	271.62	1.1606	5.79181734232501	10.4928759504426	318	0.0140994070319174	0.0140994070319174	40.5712868275662	1
319	116.6	276.05	1.1577	5.77771793529309	10.5069753574745	319	0.0262540682663293	0.0262540682663293	40.5975408958326	1
320	118.05	274.65	1.1523	5.75146386702677	10.5332294257409	320	0.215866783523143	0.215866783523143	40.8134076793557	1
321	125.16	274.92	1.1079	5.53559708350362	10.749096209264	321	-0.306297463107164	0.306297463107164	41.1197051424629	1
322	123.97	273.1	1.1709	5.84189454661078	10.4427987461568	322	0.289767123828366	0.289767123828366	41.4094722662912	1
323	111.2	266.89	1.1113	5.55212742278242	10.7325658699852	323	0.218297715770028	0.218297715770028	41.6277699820613	1
324	111.36	264.74	1.0664	5.33382970701239	10.9508635857552	324	0.0520219500832795	0.0520219500832795	41.6797919321445	1
325	99.174	266.15	1.0557	5.28180775692911	11.0028855358385	325	0.0311159327600947	0.0311159327600947	41.7109078649046	1
326	87.108	257.59	1.0493	5.25069182416902	11.0340014685986	326	0.144883561914181	0.144883561914181	41.8557914268188	1
327	85.613	253.42	1.0195	5.10580826225484	11.1788850305128	327	-0.0145855934812928	0.0145855934812928	41.8703770203001	1
328	58.235	233.87	1.0225	5.12039385573613	11.1642994370315	328	0	0	41.8703770203001	1
329	57.442	233	1.0225	5.12039385573613	11.1642994370315	329	-0.00194474579750548	0.00194474579750548	41.8723217660976	1
330	54.391	240.27	1.0229	5.12233860153363	11.162354691234	330	-0.00243093224688273	0.00243093224688273	41.8747526983445	1
331	56.451	238.36	1.0234	5.12476953378052	11.1599237589871	331	0.0116684747850364	0.0116684747850364	41.8864211731295	1
332	57.639	240.8	1.021	5.11310105899548	11.1715922337721	332	0.00486186449376369	0.00486186449376369	41.8912830376233	1
333	59.077	239.81	1.02	5.10823919450172	11.1764540982659	333	0	0	41.8912830376233	1
334	68.974	245	1.02	5.10823919450172	11.1764540982659	334	-0.0739003403052205	0.0739003403052205	41.9651833779285	1
335	70.152	244.71	1.0352	5.18213953480694	11.1025537579607	335	-0.0617456790708104	0.0617456790708104	42.0269290569993	1
336	88.673	257.89	1.0479	5.24388521387775	11.0408080788899	336	0.0525081365326567	0.0525081365326567	42.079437193532	1
337	89.227	262.78	1.0371	5.19137707734509	11.0933162154225	337	0.0807069505964932	0.0807069505964932	42.1601441441285	1
338	72.971	251.22	1.0205	5.1106701267486	11.174023166019	338	0	0	42.1601441441285	1
339	81.155	236.32	1.0205	5.1106701267486	11.174023166019	339	-0.0330606785576002	0.0330606785576002	42.1932048226861	1
340	87.194	237.33	1.0273	5.1437308053062	11.1409624874614	340	0.00680661029127094	0.00680661029127094	42.2000114329773	1
341	72.368	232.75	1.0259	5.13692419501493	11.1477690977527	341	0.00486186449376547	0.00486186449376547	42.2048732974711	1
342	74.926	231.6	1.0249	5.13206233052116	11.1526309622465	342	0.0238231360194447	0.0238231360194447	42.2286964334906	1
343	64.819	233.17	1.02	5.10823919450172	11.1764540982659	343	-0.00243093224688096	0.00243093224688096	42.2311273657374	1
344	65.769	235.49	1.0205	5.1106701267486	11.174023166019	344	0	0	42.2311273657374	1
345	61.231	256.27	1.0205	5.1106701267486	11.174023166019	345	-0.0213922037725638	0.0213922037725638	42.25251956951	1
346	82.323	248.38	1.0249	5.13206233052116	11.1526309622465	346	-0.102099154369057	0.102099154369057	42.3546187238791	1
347	92.433	242.14	1.0459	5.23416148489022	11.0505318078774	347	0.0855688150902552	0.0855688150902552	42.4401875389693	1
348	88.505	255.83	1.0283	5.14859266979996	11.1361006229677	348	-0.294628988322129	0.294628988322129	42.7348165272914	1
349	94.864	245.87	1.0889	5.44322165812209	10.8414716346455	349	0.182806104965547	0.182806104965547	42.917622632257	1
350	98.786	233.08	1.0513	5.26041555315655	11.0242777396111	350	-0.716638826380892	0.716638826380892	43.6342614586379	1
351	127.62	233.21	1.1987	5.97705437953744	10.3076389132302	351	0.135159832926654	0.135159832926654	43.7694212915645	1
352	135.64	244.91	1.1709	5.84189454661078	10.4427987461568	352	0.1424526296673	0.1424526296673	43.9118739212318	1
353	122.83	246.88	1.1416	5.69944191694348	10.5852513758241	353	0.213435851276264	0.213435851276264	44.1253097725081	1
354	120.73	242.89	1.0977	5.48600606566722	10.7986872271004	354	5.33686865480532	5.33686865480532	49.4621784273134	1
355	124.16	238.41	0	0.149137410861896	16.1355558819057	355	0	0	49.4621784273134	1
356	111.7	237.74	0	0.149137410861896	16.1355558819057	356	0	0	49.4621784273134	1
357	117.85	236.72	0	0.149137410861896	16.1355558819057	357	0	0	49.4621784273134	1
358	108.21	237.72	0	0.149137410861896	16.1355558819057	358	0	0	49.4621784273134	1
359	109.74	243.31	0	0.149137410861896	16.1355558819057	359	0	0	49.4621784273134	1
360	107.47	249.41	0	0.149137410861896	16.1355558819057	360	0	0	49.4621784273134	1
361	100.51	256.93	0	0.149137410861896	16.1355558819057	361	0	0	49.4621784273134	1
362	89.992	248.32	0	0.149137410861896	16.1355558819057	362	0	0	49.4621784273134	1
363	100.59	250.27	0	0.149137410861896	16.1355558819057	363	0	0	49.4621784273134	1
364	103.95	240.63	0	0.149137410861896	16.1355558819057	364	0	0	49.4621784273134	1
365	115.23	239.49	0	0.149137410861896	16.1355558819057	365	0	0	49.4621784273134	1
366	111.78	246.54	0	0.149137410861896	16.1355558819057	366	0	0	49.4621784273134	1
367	113.82	251.48	0	0.149137410861896	16.1355558819057	367	0	0	49.4621784273134	1
368	109.59	254.9	0	0.149137410861896	16.1355558819057	368	0	0	49.4621784273134	1
369	122.37	257.32	0	0.149137410861896	16.1355558819057	369	0	0	49.4621784273134	1
370	123.49	273.34	0	0.149137410861896	16.1355558819057	370	0	0	49.4621784273134	1
371	106.41	279.77	0	0.149137410861896	16.1355558819057	371	0	0	49.4621784273134	1
372	97.558	279.49	0	0.149137410861896	16.1355558819057	372	0	0	49.4621784273134	1
373	88.234	279.4	0	0.149137410861896	16.1355558819057	373	0	0	49.4621784273134	1
374	89.812	268.45	0	0.149137410861896	16.1355558819057	374	0	0	49.4621784273134	1
375	83.96	266.49	0	0.149137410861896	16.1355558819057	375	0	0	49.4621784273134	1
376	77.976	255.27	0	0.149137410861896	16.1355558819057	376	0	0	49.4621784273134	1
377	75.057	255.72	0	0.149137410861896	16.1355558819057	377	0	0	49.4621784273134	1
378	53.434	277.4	0	0.149137410861896	16.1355558819057	378	0	0	49.4621784273134	1
379	42.077	269.47	0	0.149137410861896	16.1355558819057	379	0	0	49.4621784273134	1
380	43.95	272.95	0	0.149137410861896	16.1355558819057	380	0	0	49.4621784273134	1
381	42.955	268.45	0	0.149137410861896	16.1355558819057	381	0	0	49.4621784273134	1
382	44.957	276.72	0	0.149137410861896	16.1355558819057	382	0	0	49.4621784273134	1
383	51.845	261.59	0	0.149137410861896	16.1355558819057	383	0	0	49.4621784273134	1
384	54.713	272.65	0	0.149137410861896	16.1355558819057	384	0	0	49.4621784273134	1
385	61.522	276.99	0	0.149137410861896	16.1355558819057	385	0	0	49.4621784273134	1
386	63.477	276.79	0	0.149137410861896	16.1355558819057	386	0	0	49.4621784273134	1
387	52.64	279.97	0	0.149137410861896	16.1355558819057	387	0	0	49.4621784273134	1
388	57.042	277.47	0	0.149137410861896	16.1355558819057	388	0	0	49.4621784273134	1
389	48.432	279.42	0	0.149137410861896	16.1355558819057	389	0	0	49.4621784273134	1
390	58.076	274.54	0	0.149137410861896	16.1355558819057	390	0	0	49.4621784273134	1
391	63.187	276.63	0	0.149137410861896	16.1355558819057	391	0	0	49.4621784273134	1
392	69.657	277.67	0	0.149137410861896	16.1355558819057	392	0	0	49.4621784273134	1
393	54.384	254.48	0	0.149137410861896	16.1355558819057	393	0	0	49.4621784273134	1
394	45.473	249.94	0	0.149137410861896	16.1355558819057	394	0	0	49.4621784273134	1
395	38.426	251.13	0	0.149137410861896	16.1355558819057	395	0	0	49.4621784273134	1
396	37.619	248.87	0	0.149137410861896	16.1355558819057	396	0	0	49.4621784273134	1
397	30.573	252.26	0	0.149137410861896	16.1355558819057	397	0	0	49.4621784273134	1
398	39.158	257.24	0	0.149137410861896	16.1355558819057	398	0	0	49.4621784273134	1
399	41.263	261.05	0	0.149137410861896	16.1355558819057	399	0	0	49.4621784273134	1
400	46.031	250.73	0	0.149137410861896	16.1355558819057	400	0	0	49.4621784273134	1
401	16.616	231.83	0	0.149137410861896	16.1355558819057	401	0	0	49.4621784273134	1
402	15.889	234.69	0	0.149137410861896	16.1355558819057	402	0	0	49.4621784273134	1
403	12.85	237.1	0	0.149137410861896	16.1355558819057	403	0	0	49.4621784273134	1
404	12.202	237.38	0	0.149137410861896	16.1355558819057	404	0	0	49.4621784273134	1
405	17.959	238.32	0	0.149137410861896	16.1355558819057	405	0	0	49.4621784273134	1
406	25.008	249.93	0	0.149137410861896	16.1355558819057	406	0	0	49.4621784273134	1
407	41.67	236.94	0	0.149137410861896	16.1355558819057	407	0	0	49.4621784273134	1
408	40.926	244.7	0	0.149137410861896	16.1355558819057	408	0	0	49.4621784273134	1
409	33.683	249.8	0	0.149137410861896	16.1355558819057	409	0	0	49.4621784273134	1
410	32.088	250.95	0	0.149137410861896	16.1355558819057	410	0	0	49.4621784273134	1
411	16.031	263.66	0	0.149137410861896	16.1355558819057	411	0	0	49.4621784273134	1
412	21.029	264.19	0	0.149137410861896	16.1355558819057	412	0	0	49.4621784273134	1
413	24.033	256.7	0	0.149137410861896	16.1355558819057	413	0	0	49.4621784273134	1
414	29.541	256.53	0	0.149137410861896	16.1355558819057	414	0	0	49.4621784273134	1
415	44.191	256.09	0	0.149137410861896	16.1355558819057	415	0	0	49.4621784273134	1
416	51.023	258.09	0	0.149137410861896	16.1355558819057	416	0	0	49.4621784273134	1
417	52.118	270.91	0	0.149137410861896	16.1355558819057	417	0	0	49.4621784273134	1
418	51.447	267.03	0	0.149137410861896	16.1355558819057	418	0	0	49.4621784273134	1
419	44.902	262.68	0	0.149137410861896	16.1355558819057	419	0	0	49.4621784273134	1
420	43.642	276.42	0	0.149137410861896	16.1355558819057	420	0	0	49.4621784273134	1
421	36.249	279.69	0	0.149137410861896	16.1355558819057	421	0	0	49.4621784273134	1
422	30.557	275.26	0	0.149137410861896	16.1355558819057	422	0	0	49.4621784273134	1
423	28.262	275.26	0	0.149137410861896	16.1355558819057	423	0	0	49.4621784273134	1
424	25.82	274.75	0	0.149137410861896	16.1355558819057	424	0	0	49.4621784273134	1
425	42.537	270.46	0	0.149137410861896	16.1355558819057	425	0	0	49.4621784273134	1
426	32.313	256.56	0	0.149137410861896	16.1355558819057	426	0	0	49.4621784273134	1
427	34.637	259.9	0	0.149137410861896	16.1355558819057	427	0	0	49.4621784273134	1
428	37.725	259.16	0	0.149137410861896	16.1355558819057	428	0	0	49.4621784273134	1
429	41.581	268.2	0	0.149137410861896	16.1355558819057	429	0	0	49.4621784273134	1
430	27.969	273.06	0	0.149137410861896	16.1355558819057	430	0	0	49.4621784273134	1
431	25.507	279.5	0	0.149137410861896	16.1355558819057	431	0	0	49.4621784273134	1
432	16.217	279.14	0	0.149137410861896	16.1355558819057	432	0	0	49.4621784273134	1
433	15.305	269.95	0	0.149137410861896	16.1355558819057	433	0	0	49.4621784273134	1
434	12.865	269.1	0	0.149137410861896	16.1355558819057	434	0	0	49.4621784273134	1
435	10.213	263.3	0	0.149137410861896	16.1355558819057	435	0	0	49.4621784273134	1
436	38.253	256.25	0	0.149137410861896	16.1355558819057	436	0	0	49.4621784273134	1
437	28.045	235.96	0	0.149137410861896	16.1355558819057	437	0	0	49.4621784273134	1
438	27.432	238.52	0	0.149137410861896	16.1355558819057	438	0	0	49.4621784273134	1
439	23.217	235.52	0	0.149137410861896	16.1355558819057	439	0	0	49.4621784273134	1
440	24.054	232.48	0	0.149137410861896	16.1355558819057	440	0	0	49.4621784273134	1
441	15.406	232.69	0	0.149137410861896	16.1355558819057	441	0	0	49.4621784273134	1
442	19.186	239.45	0	0.149137410861896	16.1355558819057	442	0	0	49.4621784273134	1
443	11.242	234.93	0	0.149137410861896	16.1355558819057	443	0	0	49.4621784273134	1
444	10.857	242.34	0	0.149137410861896	16.1355558819057	444	0	0	49.4621784273134	1
445	18.542	256.52	0	0.149137410861896	16.1355558819057	445	0	0	49.4621784273134	1
446	27.895	262.04	0	0.149137410861896	16.1355558819057	446	0	0	49.4621784273134	1
447	35.646	267.75	0	0.149137410861896	16.1355558819057	447	0	0	49.4621784273134	1
448	29.731	266.93	0	0.149137410861896	16.1355558819057	448	0	0	49.4621784273134	1
449	38.19	270.07	0	0.149137410861896	16.1355558819057	449	0	0	49.4621784273134	1
450	40.004	272.54	0	0.149137410861896	16.1355558819057	450	0	0	49.4621784273134	1
451	67.575	276.48	0	0.149137410861896	16.1355558819057	451	0	0	49.4621784273134	1
452	74.79	272.61	0	0.149137410861896	16.1355558819057	452	0	0	49.4621784273134	1
453	59.787	278.22	0	0.149137410861896	16.1355558819057	453	0	0	49.4621784273134	1
454	58.65	273.95	0	0.149137410861896	16.1355558819057	454	0	0	49.4621784273134	1
455	43.072	261.12	0	0.149137410861896	16.1355558819057	455	0	0	49.4621784273134	1
456	40.083	265.2	0	0.149137410861896	16.1355558819057	456	0	0	49.4621784273134	1
457	33.493	273.5	0	0.149137410861896	16.1355558819057	457	0	0	49.4621784273134	1
458	29.751	267.32	0	0.149137410861896	16.1355558819057	458	0	0	49.4621784273134	1
459	22.579	268.19	0	0.149137410861896	16.1355558819057	459	0	0	49.4621784273134	1
460	16.373	256	0	0.149137410861896	16.1355558819057	460	0	0	49.4621784273134	1
461	21.187	268.6	0	0.149137410861896	16.1355558819057	461	0	0	49.4621784273134	1
462	25.442	264.25	0	0.149137410861896	16.1355558819057	462	0	0	49.4621784273134	1
463	29.937	265.16	0	0.149137410861896	16.1355558819057	463	0	0	49.4621784273134	1
464	24.462	258.73	0	0.149137410861896	16.1355558819057	464	0	0	49.4621784273134	1
465	21.059	240.3	0	0.149137410861896	16.1355558819057	465	0	0	49.4621784273134	1
466	19.981	234.5	0	0.149137410861896	16.1355558819057	466	0	0	49.4621784273134	1
467	26.856	238.18	0	0.149137410861896	16.1355558819057	467	0	0	49.4621784273134	1
468	36.817	240.47	0	0.149137410861896	16.1355558819057	468	0	0	49.4621784273134	1
469	36.925	230.85	0	0.149137410861896	16.1355558819057	469	0	0	49.4621784273134	1
470	59.776	231.03	0	0.149137410861896	16.1355558819057	470	0	0	49.4621784273134	1
471	58.559	233.57	0	0.149137410861896	16.1355558819057	471	0	0	49.4621784273134	1
472	44.023	236.15	0	0.149137410861896	16.1355558819057	472	0	0	49.4621784273134	1
473	78.311	256.79	0	0.149137410861896	16.1355558819057	473	0	0	49.4621784273134	1
474	82.102	254.52	0	0.149137410861896	16.1355558819057	474	0	0	49.4621784273134	1
475	93.421	266.43	0	0.149137410861896	16.1355558819057	475	0	0	49.4621784273134	1
476	97.201	263.99	0	0.149137410861896	16.1355558819057	476	0	0	49.4621784273134	1
477	100.81	244.09	0	0.149137410861896	16.1355558819057	477	0	0	49.4621784273134	1
478	124.27	260.39	0	0.149137410861896	16.1355558819057	478	0	0	49.4621784273134	1
479	125.08	261.49	0	0.149137410861896	16.1355558819057	479	0	0	49.4621784273134	1
480	131.19	264.17	0	0.149137410861896	16.1355558819057	480	0	0	49.4621784273134	1
481	139.15	269.89	0	0.149137410861896	16.1355558819057	481	0	0	49.4621784273134	1
482	139.27	269.07	0	0.149137410861896	16.1355558819057	482	0	0	49.4621784273134	1
483	143.65	267.46	0	0.149137410861896	16.1355558819057	483	0	0	49.4621784273134	1
484	141.22	265.76	0	0.149137410861896	16.1355558819057	484	0	0	49.4621784273134	1
485	134.28	252.89	0	0.149137410861896	16.1355558819057	485	0	0	49.4621784273134	1
486	139.33	249.56	0	0.149137410861896	16.1355558819057	486	0	0	49.4621784273134	1
487	131.31	250.23	0	0.149137410861896	16.1355558819057	487	0	0	49.4621784273134	1
488	131.52	241.45	0	0.149137410861896	16.1355558819057	488	0	0	49.4621784273134	1
489	145.11	230.66	0	0.149137410861896	16.1355558819057	489	0	0	49.4621784273134	1
490	145.1	240.88	0	0.149137410861896	16.1355558819057	490	0	0	49.4621784273134	1
491	138.6	242.02	0	0.149137410861896	16.1355558819057	491	0	0	49.4621784273134	1
492	133.55	267.18	0	0.149137410861896	16.1355558819057	492	0	0	49.4621784273134	1
493	143.53	267.43	0	0.149137410861896	16.1355558819057	493	0	0	49.4621784273134	1
494	151.62	276.18	0	0.149137410861896	16.1355558819057	494	0	0	49.4621784273134	1
495	161.7	267.91	0	0.149137410861896	16.1355558819057	495	0	0	49.4621784273134	1
496	157.29	268.86	0	0.149137410861896	16.1355558819057	496	0	0	49.4621784273134	1
497	158.01	279.12	0	0.149137410861896	16.1355558819057	497	0	0	49.4621784273134	1
498	150.18	268.6	0	0.149137410861896	16.1355558819057	498	0	0	49.4621784273134	1
499	141.57	266.81	0	0.149137410861896	16.1355558819057	499	0	0	49.4621784273134	1
500	154.08	259.87	0	0.149137410861896	16.1355558819057	500	NA	NA	NA	1
501	160.72	259.11	1.189	5.92989429394792	10.3547989988197	1	0.104530086615938	0.104530086615938	0.104530086615938	2
502	151.62	259.3	1.1675	5.82536420733198	10.4593290854356	2	0.173568562427393	0.173568562427393	0.278098649043331	2
503	153.36	263.32	1.1318	5.65179564490459	10.632897647863	3	-0.242120851789473	0.242120851789473	0.520219500832804	2
504	152.5	269.45	1.1816	5.89391649669407	10.3907767960736	4	0.215866783523143	0.215866783523143	0.736086284355947	2
505	154.12	263.4	1.1372	5.67804971317092	10.6066435795967	5	-0.173568562427393	0.173568562427393	0.90965484678334	2
506	141.23	264.39	1.1729	5.85161827559831	10.4330750171693	6	0.0238231360194465	0.0238231360194465	0.933477982802787	2
507	142.9	273.56	1.168	5.82779513957887	10.4568981531888	7	-0.0948063576284071	0.0948063576284071	1.02828434043119	2
508	147.48	276.64	1.1875	5.92260149720728	10.3620917955603	8	0.320396870139081	0.320396870139081	1.34868121057028	2
509	139.7	276.69	1.1216	5.60220462706819	10.6824886656994	9	-0.0782760183496087	0.0782760183496087	1.42695722891988	2
510	129.57	252.12	1.1377	5.6804806454178	10.6042126473498	10	-0.0116684747850346	0.0116684747850346	1.43862570370492	2
511	133.31	254.38	1.1401	5.69214912020284	10.5925441725648	11	0.161413901192981	0.161413901192981	1.6000396048979	2
512	132.03	267	1.1069	5.53073521900985	10.7539580737578	12	-0.199336444244345	0.199336444244345	1.79937604914224	2
513	129.81	267.6	1.1479	5.7300716632542	10.5546216295134	13	0.0092375425381519	0.0092375425381519	1.8086135916804	2
514	130.06	278.53	1.146	5.72083412071605	10.5638591720516	14	0.0354916108044812	0.0354916108044812	1.84410520248488	2
515	121.4	271.18	1.1387	5.68534250991157	10.5993507828561	15	0.57710331540985	0.57710331540985	2.42120851789473	2
516	111.23	270.43	1.02	5.10823919450172	11.1764540982659	16	-0.294628988322131	0.294628988322131	2.71583750621686	2
517	102.59	269.92	1.0806	5.40286818282385	10.8818251099438	17	0.0690384758114568	0.0690384758114568	2.78487598202832	2
518	100.39	274.86	1.0664	5.33382970701239	10.9508635857552	18	0.0306297463107157	0.0306297463107157	2.81550572833903	2
519	103.6	274.39	1.0601	5.30319996070167	10.9814933320659	19	0.0170165257281774	0.0170165257281774	2.83252225406721	2
520	108.3	264.28	1.0566	5.2861834349735	10.9985098577941	20	0.0140994070319174	0.0140994070319174	2.84662166109913	2
521	100.63	266.72	1.0537	5.27208402794158	11.012609264826	21	0.00243093224688096	0.00243093224688096	2.84905259334601	2
522	99.794	266.05	1.0532	5.2696530956947	11.0150401970729	22	0.102099154369057	0.102099154369057	2.95115174771506	2
523	95.27	265.14	1.0322	5.16755394132564	11.117139351442	23	0.0641766113176914	0.0641766113176914	3.01532835903276	2
524	88.225	251.62	1.019	5.10337733000795	11.1813159627597	24	-0.261568309764533	0.261568309764533	3.27689666879729	2
525	105.94	241.74	1.0728	5.36494563977248	10.9197476529951	25	-0.11376762915409	0.11376762915409	3.39066429795138	2
526	105.84	236.24	1.0962	5.47871326892657	10.805980023841	26	0.0311159327600929	0.0311159327600929	3.42178023071147	2
527	118.6	235.91	1.0898	5.44759733616648	10.8370959566011	27	0	0	3.42178023071147	2
528	119.06	235.44	1.0898	5.44759733616648	10.8370959566011	28	-0.152176358654829	0.152176358654829	3.5739565893663	2
529	134.94	240.61	1.1211	5.59977369482131	10.6849195979463	29	-0.163844833439866	0.163844833439866	3.73780142280617	2
530	133.27	239.37	1.1548	5.76361852826118	10.5210747645064	30	-0.135159832926654	0.135159832926654	3.87296125573282	2
531	145.37	232.6	1.1826	5.89877836118783	10.3859149315798	31	0.320396870139081	0.320396870139081	4.1933581258719	2
532	138.75	233.7	1.1167	5.57838149104875	10.7063118017189	32	-0.287336191581481	0.287336191581481	4.48069431745338	2
533	137.5	230.03	1.1758	5.86571768263023	10.4189756101374	33	0.341789073911645	0.341789073911645	4.82248339136503	2
534	130.95	230.52	1.1055	5.52392860871858	10.760764684049	34	-0.0782760183496087	0.0782760183496087	4.90075940971464	2
535	125.45	233.1	1.1216	5.60220462706819	10.6824886656994	35	0.0262540682663293	0.0262540682663293	4.92701347798097	2
536	118.27	243.51	1.1162	5.57595055880186	10.7087427339658	36	-0.0262540682663293	0.0262540682663293	4.95326754624729	2
537	115.05	245.93	1.1216	5.60220462706819	10.6824886656994	37	0.209060173231876	0.209060173231876	5.16232771947917	2
538	111.12	258.87	1.0786	5.39314445383632	10.8915488389313	38	-0.375335938918623	0.375335938918623	5.53766365839779	2
539	125.74	255.67	1.1558	5.76848039275494	10.5162129000127	39	0.199822630693722	0.199822630693722	5.73748628909152	2
540	129.2	257.95	1.1147	5.56865776206122	10.7160355307064	40	0.0281988140638347	0.0281988140638347	5.76568510315535	2
541	129.22	242.88	1.1089	5.54045894799738	10.7442343447702	41	-0.403534752982456	0.403534752982456	6.16921985613781	2
542	131.26	239.6	1.1919	5.94399370097984	10.3406995917878	42	0.448750092774464	0.448750092774464	6.61796994891227	2
543	126.99	245.9	1.0996	5.49524360820537	10.7894496845622	43	0.0641766113176914	0.0641766113176914	6.68214656022996	2
544	122.35	249.54	1.0864	5.43106699688768	10.8536262958799	44	0.0996682221221725	0.0996682221221725	6.78181478235213	2
545	117.03	239.83	1.0659	5.33139877476551	10.9532945180021	45	-0.177944240471781	0.177944240471781	6.95975902282392	2
546	116.69	236.39	1.1025	5.50934301523729	10.7753502775303	46	0.305811276657789	0.305811276657789	7.2655702994817	2
547	111.16	235.08	1.0396	5.2035317385795	11.0811615541881	47	-0.299004666366518	0.299004666366518	7.56457496584822	2
548	129.28	234.62	1.1011	5.50253640494602	10.7821568878216	48	0.118629493647855	0.118629493647855	7.68320445949608	2
549	106.51	235.87	1.0767	5.38390691129817	10.9007863814695	49	0.0807069505964897	0.0807069505964897	7.76391141009257	2
550	102.5	249.83	1.0601	5.30319996070167	10.9814933320659	50	-0.0354916108044794	0.0354916108044794	7.79940302089705	2
551	100.61	267.75	1.0674	5.33869157150616	10.9460017212615	51	0.163844833439864	0.163844833439864	7.96324785433691	2
552	93.275	270.81	1.0337	5.17484673806629	11.1098465547013	52	-0.0923754253815261	0.0923754253815261	8.05562327971844	2
553	95.553	274.72	1.0527	5.26722216344782	11.0174711293198	53	0.0807069505964915	0.0807069505964915	8.13633023031493	2
554	93.35	260.63	1.0361	5.18651521285133	11.0981780799163	54	0.0092375425381519	0.0092375425381519	8.14556777285308	2
555	86.989	261.78	1.0342	5.17727767031317	11.1074156224544	55	-0.0923754253815261	0.0923754253815261	8.23794319823461	2
556	96.837	254.75	1.0532	5.2696530956947	11.0150401970729	56	0.158982968946102	0.158982968946102	8.39692616718071	2
557	87.283	251.63	1.0205	5.1106701267486	11.174023166019	57	0.00729279674064642	0.00729279674064642	8.40421896392135	2
558	84.334	248.12	1.019	5.10337733000795	11.1813159627597	58	0.00437567804438643	0.00437567804438643	8.40859464196574	2
559	78.25	245.79	1.0181	5.09900165196356	11.1856916408041	59	-0.0116684747850329	0.0116684747850329	8.42026311675077	2
560	72.806	235.24	1.0205	5.1106701267486	11.174023166019	60	0.0092375425381519	0.0092375425381519	8.42950065928892	2
561	75.334	234.1	1.0186	5.10143258421045	11.1832607085572	61	-0.0116684747850346	0.0116684747850346	8.44116913407396	2
562	83.863	240.28	1.021	5.11310105899548	11.1715922337721	62	-0.211491105478759	0.211491105478759	8.65266023955272	2
563	97.121	249.84	1.0645	5.32459216447424	10.9601011282934	63	0.133215087129148	0.133215087129148	8.78587532668187	2
564	91.416	257.92	1.0371	5.19137707734509	11.0933162154225	64	0.0354916108044812	0.0354916108044812	8.82136693748635	2
565	84.724	273.7	1.0298	5.15588546654061	11.128807826227	65	-0.00243093224688096	0.00243093224688096	8.82379786973323	2
566	91.895	272.26	1.0303	5.15831639878749	11.1263768939801	66	-0.125922290388502	0.125922290388502	8.94972016012173	2
567	95.234	268.64	1.0562	5.28423868917599	11.0004546035916	67	0.18766796945931	0.18766796945931	9.13738812958104	2
568	94.624	251.22	1.0176	5.09657071971668	11.1881225730509	68	-0.0238231360194465	0.0238231360194465	9.16121126560049	2
569	85.41	238.06	1.0225	5.12039385573613	11.1642994370315	69	-0.0807069505964897	0.0807069505964897	9.24191821619698	2
570	91.191	240.45	1.0391	5.20110080633262	11.083592486435	70	0.0807069505964897	0.0807069505964897	9.32262516679347	2
571	89.855	237.59	1.0225	5.12039385573613	11.1642994370315	71	-0.132728900679771	0.132728900679771	9.45535406747324	2
572	94.887	245.37	1.0498	5.2531227564159	11.0315705363517	72	0.1259222903885	0.1259222903885	9.58127635786174	2
573	91.168	247.39	1.0239	5.1272004660274	11.1574928267402	73	-0.0972372898752898	0.0972372898752898	9.67851364773703	2
574	92.655	244.78	1.0439	5.22443775590269	11.0602555368649	74	0.118629493647854	0.118629493647854	9.79714314138488	2
575	88.76	252	1.0195	5.10580826225484	11.1788850305128	75	-0.158982968946098	0.158982968946098	9.95612611033098	2
576	104.49	262.41	1.0522	5.26479123120094	11.0199020615667	76	-0.00972372898752916	0.00972372898752916	9.96584983931851	2
577	97.121	265.35	1.0542	5.27451496018846	11.0101783325792	77	-0.0262540682663293	0.0262540682663293	9.99210390758484	2
578	104.07	253.35	1.0596	5.30076902845479	10.9839242643128	78	-0.0330606785575984	0.0330606785575984	10.0251645861424	2
579	104.95	260.74	1.0664	5.33382970701239	10.9508635857552	79	0.0092375425381519	0.0092375425381519	10.0344021286806	2
580	111.17	262.28	1.0645	5.32459216447424	10.9601011282934	80	0.0855688150902569	0.0855688150902569	10.1199709437708	2
581	111.72	272.24	1.0469	5.23902334938398	11.0456699433836	81	-0.0641766113176931	0.0641766113176931	10.1841475550885	2
582	100.06	276.96	1.0601	5.30319996070167	10.9814933320659	82	0.185237037212429	0.185237037212429	10.369384592301	2
583	78.17	269.28	1.022	5.11796292348925	11.1667303692784	83	0.00243093224688273	0.00243093224688273	10.3718155245479	2
584	73.726	264.08	1.0215	5.11553199124236	11.1691613015253	84	0.0238231360194465	0.0238231360194465	10.3956386605673	2
585	74.747	271.68	1.0166	5.09170885522292	11.1929844375447	85	-0.106961018862821	0.106961018862821	10.5025996794301	2
586	88.339	246.77	1.0386	5.19866987408574	11.0860234186819	86	0.0165303392788001	0.0165303392788001	10.5191300187089	2
587	90.634	245.07	1.0352	5.18213953480694	11.1025537579607	87	-0.0709832216089623	0.0709832216089623	10.5901132403179	2
588	97.595	236.01	1.0498	5.2531227564159	11.0315705363517	88	0.163844833439866	0.163844833439866	10.7539580737577	2
589	90.604	235.01	1.0161	5.08927792297604	11.1954153697916	89	-0.0238231360194465	0.0238231360194465	10.7777812097772	2
590	89.588	232.84	1.021	5.11310105899548	11.1715922337721	90	0.00729279674064465	0.00729279674064465	10.7850740065178	2
591	88.471	236.71	1.0195	5.10580826225484	11.1788850305128	91	0	0	10.7850740065178	2
592	88.026	240.93	1.0195	5.10580826225484	11.1788850305128	92	-0.00486186449376191	0.00486186449376191	10.7899358710116	2
593	80.588	237.5	1.0205	5.1106701267486	11.174023166019	93	-0.00243093224688273	0.00243093224688273	10.7923668032585	2
594	83.17	232.32	1.021	5.11310105899548	11.1715922337721	94	-0.0996682221221743	0.0996682221221743	10.8920350253807	2
595	93.953	234.31	1.0415	5.21276928111766	11.07192401165	95	-0.0904306795840206	0.0904306795840206	10.9824657049647	2
596	100.45	244.87	1.0601	5.30319996070167	10.9814933320659	96	-0.0807069505964897	0.0807069505964897	11.0631726555612	2
597	102.2	230.98	1.0767	5.38390691129817	10.9007863814695	97	0.109391951109702	0.109391951109702	11.1725646066709	2
598	101.42	232.42	1.0542	5.27451496018846	11.0101783325792	98	0.075845086102726	0.075845086102726	11.2484096927736	2
599	108.2	235.59	1.0386	5.19866987408574	11.0860234186819	99	-0.353457548696682	0.353457548696682	11.6018672414703	2
600	116.41	250.85	1.1113	5.55212742278242	10.7325658699852	100	0.229966190555063	0.229966190555063	11.8318334320253	2
601	108.57	252.3	1.064	5.32216123222736	10.9625320605403	101	-0.346650938405411	0.346650938405411	12.1784843704307	2
602	117.25	254.21	1.1353	5.66881217063277	10.6158811221349	102	0.0121546612344101	0.0121546612344101	12.1906390316652	2
603	128.13	250.12	1.1328	5.65665750939836	10.6280357833693	103	-0.277612462593954	0.277612462593954	12.4682514942591	2
604	153.51	231.54	1.1899	5.93426997199231	10.3504233207753	104	-0.263513055562036	0.263513055562036	12.7317645498211	2
605	161.2	234.17	1.2441	6.19778302755435	10.0869102652133	105	-0.0617456790708104	0.0617456790708104	12.793510228892	2
606	158.62	234.33	1.2568	6.25952870662516	10.0251645861425	106	0.372418820222364	0.372418820222364	13.1659290491143	2
607	160.14	247.39	1.1802	5.88710988640279	10.3975834063648	107	-0.113767629154092	0.113767629154092	13.2796966782684	2
608	176.51	254.96	1.2036	6.00087751555689	10.2838157772107	108	-0.00729279674064642	0.00729279674064642	13.2869894750091	2
609	178.97	253.98	1.2051	6.00817031229753	10.2765229804701	109	-0.161413901192981	0.161413901192981	13.448403376202	2
610	173.15	252.59	1.2383	6.16958421349051	10.1151090792771	110	0.144883561914181	0.144883561914181	13.5932869381162	2
611	171.94	251.47	1.2085	6.02470065157633	10.2599926411913	111	0.232883309251321	0.232883309251321	13.8261702473675	2
612	172.05	263.14	1.1606	5.79181734232501	10.4928759504426	112	0.111336696907209	0.111336696907209	13.9375069442748	2
613	170.82	273.14	1.1377	5.6804806454178	10.6042126473498	113	-0.308728395354049	0.308728395354049	14.2462353396288	2
614	165.76	277.54	1.2012	5.98920904077185	10.2954842519958	114	-0.0593147468239259	0.0593147468239259	14.3055500864527	2
615	177.37	269.01	1.2134	6.04852378759578	10.2361695051718	115	0.0335468650069757	0.0335468650069757	14.3390969514597	2
616	174.82	266.49	1.2065	6.0149769225888	10.2697163701788	116	0.168220511484252	0.168220511484252	14.507317462944	2
617	186.05	235.61	1.1719	5.84675641110455	10.4379368816631	117	-0.417634160014375	0.417634160014375	14.9249516229583	2
618	191.06	233.64	1.2578	6.26439057111892	10.0203027216487	118	0.0855688150902569	0.0855688150902569	15.0105204380486	2
619	189.2	247.54	1.2402	6.17882175602867	10.105871536739	119	0.104043900166561	0.104043900166561	15.1145643382151	2
620	187.08	257.19	1.2188	6.07477785586211	10.2099154369055	120	-0.116198561400971	0.116198561400971	15.2307628996161	2
621	177.67	257.79	1.2427	6.19097641726308	10.0937168755045	121	-0.0899444931346451	0.0899444931346451	15.3207073927508	2
622	178.47	259.07	1.2612	6.28092091039772	10.0037723823699	122	0.270319665853307	0.270319665853307	15.5910270586041	2
623	190	266.75	1.2056	6.01060124454441	10.2740920482232	123	-0.192043647503699	0.192043647503699	15.7830707061078	2
624	191.79	245.82	1.2451	6.20264489204811	10.0820484007195	124	-0.0641766113176914	0.0641766113176914	15.8472473174255	2
625	192.05	235.03	1.2583	6.2668215033658	10.0178717894018	125	-0.050077204285774	0.050077204285774	15.8973245217112	2
626	184.57	231.22	1.2686	6.31689870765158	9.96779458511604	126	0.102099154369053	0.102099154369053	15.9994236760803	2
627	187.47	249.84	1.2476	6.21479955328252	10.0698937394851	127	0.123491358141621	0.123491358141621	16.1229150342219	2
628	188.17	252.8	1.2222	6.0913081951409	10.1933850976267	128	0.0928616118309016	0.0928616118309016	16.2157766460528	2
629	187.17	245.88	1.2031	5.99844658331	10.2862467094576	129	0.0379225430513621	0.0379225430513621	16.2536991891042	2
630	179.68	239.99	1.1953	5.96052404025864	10.324169252509	130	-0.154607290901712	0.154607290901712	16.4083064800059	2
631	179.46	238.18	1.2271	6.11513133116035	10.1695619616073	131	0.144883561914185	0.144883561914185	16.5531900419201	2
632	180.83	247.98	1.1973	5.97024776924617	10.3144455235215	132	-0.189612715256818	0.189612715256818	16.7428027571769	2
633	179.72	242.77	1.2363	6.15986048450298	10.1248328082646	133	-0.0831378828433742	0.0831378828433742	16.8259406400203	2
634	184.79	261.76	1.2534	6.24299836734636	10.0416949254213	134	0.121060425894738	0.121060425894738	16.947001065915	2
635	185.79	267.06	1.2285	6.12193794145162	10.162755351316	135	0.332065344924118	0.332065344924118	17.2790664108391	2
636	174	274.52	1.1602	5.7898725965275	10.4948206962401	136	-0.24406559758698	0.24406559758698	17.5231320084261	2
637	163.7	274.21	1.2104	6.03393819411448	10.2507550986531	137	0.0447291533426331	0.0447291533426331	17.5678611617687	2
638	158.06	273.35	1.2012	5.98920904077185	10.2954842519958	138	0.0568838145770449	0.0568838145770449	17.6247449763458	2
639	157.04	272.11	1.1895	5.9323252261948	10.3523680665728	139	0.387004413703657	0.387004413703657	18.0117493900494	2
640	137.05	279.22	1.1099	5.54532081249115	10.7393724802765	140	-0.0544528823301622	0.0544528823301622	18.0662022723796	2
641	135.08	277.85	1.1211	5.59977369482131	10.6849195979463	141	-0.116198561400973	0.116198561400973	18.1824008337806	2
642	131	279.45	1.145	5.71597225622228	10.5687210365453	142	-0.163844833439864	0.163844833439864	18.3462456672204	2
643	147.77	273.02	1.1787	5.87981708966215	10.4048762031055	143	0.0855688150902552	0.0855688150902552	18.4318144823107	2
644	149.44	271.28	1.1611	5.79424827457189	10.4904450181957	144	0.025767881816952	0.025767881816952	18.4575823641276	2
645	148.98	271.09	1.1558	5.76848039275494	10.5162129000127	145	-0.108905764660326	0.108905764660326	18.566488128788	2
646	148.41	273.27	1.1782	5.87738615741527	10.4073071353524	146	0.00923754253815368	0.00923754253815368	18.5757256713261	2
647	135.75	271.29	1.1763	5.86814861487711	10.4165446778905	147	0.0952925440777843	0.0952925440777843	18.6710182154039	2
648	136.42	269.73	1.1567	5.77285607079933	10.5118372219683	148	0.158982968946098	0.158982968946098	18.83000118435	2
649	133.8	260.49	1.124	5.61387310185323	10.6708201909144	149	-0.1093919511097	0.1093919511097	18.9393931354597	2
650	132.47	255.28	1.1465	5.72326505296293	10.5614282398047	150	0.25622025882139	0.25622025882139	19.1956133942811	2
651	138.54	249.67	1.0938	5.46704479414154	10.8176484986261	151	-0.149259239958571	0.149259239958571	19.3448726342397	2
652	135.57	261.39	1.1245	5.61630403410011	10.6683892586675	152	-0.109391951109702	0.109391951109702	19.4542645853494	2
653	121.37	270.77	1.147	5.72569598520981	10.5589973075578	153	0.130784154882265	0.130784154882265	19.5850487402316	2
654	129.83	276.56	1.1201	5.59491183032755	10.6897814624401	154	0.11376762915409	0.11376762915409	19.6988163693857	2
655	118.27	259.4	1.0967	5.48114420117346	10.8035490915942	155	-0.0354916108044812	0.0354916108044812	19.7343079801902	2
656	126.18	262.1	1.104	5.51663581197794	10.7680574807897	156	-0.163844833439864	0.163844833439864	19.8981528136301	2
657	150.08	267.44	1.1377	5.6804806454178	10.6042126473498	157	-0.073414153855845	0.073414153855845	19.9715669674859	2
658	147.65	257.83	1.1528	5.75389479927365	10.530798493494	158	-0.0549390687795377	0.0549390687795377	20.0265060362654	2
659	146.5	260.18	1.1641	5.80883386805319	10.4758594247144	159	-0.116198561400974	0.116198561400974	20.1427045976664	2
660	146.61	250.75	1.188	5.92503242945416	10.3596608633135	160	-0.0855688150902552	0.0855688150902552	20.2282734127567	2
661	165.53	269.52	1.2056	6.01060124454441	10.2740920482232	161	-0.0189612715256811	0.0189612715256811	20.2472346842824	2
662	169	267.06	1.2095	6.0295625160701	10.2551307766975	162	-0.00923754253815368	0.00923754253815368	20.2564722268205	2
663	181.91	251.93	1.2114	6.03880005860825	10.2458932341594	163	0.0213922037725638	0.0213922037725638	20.2778644305931	2
664	177.4	246.79	1.207	6.01740785483568	10.2672854379319	164	0.054452882330164	0.054452882330164	20.3323173129232	2
665	172.74	239.22	1.1958	5.96295497250552	10.3217383202621	165	-0.263513055562036	0.263513055562036	20.5958303684853	2
666	179.41	235.29	1.25	6.22646802806756	10.0582252647001	166	0.315535005645316	0.315535005645316	20.9113653741306	2
667	177	232.13	1.1851	5.91093302242224	10.3737602703454	167	-0.237258987295707	0.237258987295707	21.1486243614263	2
668	173.76	234.49	1.2339	6.14819200971795	10.1365012830497	168	-0.0165303392788019	0.0165303392788019	21.1651547007051	2
669	178.97	243.24	1.2373	6.16472234899675	10.1199709437709	169	0.256220258821392	0.256220258821392	21.4213749595265	2
670	182.79	268.18	1.1846	5.90850209017536	10.3761912025923	170	0.0427844075451294	0.0427844075451294	21.4641593670716	2
671	191.6	264.82	1.1758	5.86571768263023	10.4189756101374	171	-0.355888480943566	0.355888480943566	21.8200478480152	2
672	192.78	268.07	1.249	6.22160616357379	10.0630871291938	172	0.182806104965547	0.182806104965547	22.0028539529807	2
673	181.84	252.09	1.2114	6.03880005860825	10.2458932341594	173	-0.232883309251321	0.232883309251321	22.2357372622321	2
674	194.83	243.65	1.2593	6.27168336785957	10.0130099249081	174	0.161413901192983	0.161413901192983	22.397151163425	2
675	184.86	268.37	1.2261	6.11026946666659	10.174423826101	175	0.0593147468239277	0.0593147468239277	22.456465910249	2
676	184.41	267.9	1.2139	6.05095471984266	10.233738572925	176	-0.116198561400973	0.116198561400973	22.5726644716499	2
677	184.28	258.25	1.2378	6.16715328124363	10.117540011524	177	0.106961018862819	0.106961018862819	22.6796254905128	2
678	188.5	261.97	1.2158	6.06019226238081	10.2245010303868	178	0.180375172718666	0.180375172718666	22.8600006632314	2
679	187.14	253.97	1.1787	5.87981708966215	10.4048762031055	179	-0.258651191068274	0.258651191068274	23.1186518542997	2
680	182.79	263.93	1.2319	6.13846828073042	10.1462250120372	180	0.263513055562038	0.263513055562038	23.3821649098617	2
681	167.81	257.61	1.1777	5.87495522516838	10.4097380675992	181	-0.0807069505964915	0.0807069505964915	23.4628718604582	2
682	162.68	248.46	1.1943	5.95566217576487	10.3290311170027	182	0	0	23.4628718604582	2
683	161.36	246.44	1.1943	5.95566217576487	10.3290311170027	183	0.149259239958571	0.149259239958571	23.6121311004168	2
684	155.18	257.04	1.1636	5.8064029358063	10.4782903569613	184	-0.261082123315155	0.261082123315155	23.873213223732	2
685	174.82	268.46	1.2173	6.06748505912146	10.2172082336462	185	0.161413901192983	0.161413901192983	24.0346271249249	2
686	170.71	261.3	1.1841	5.90607115792848	10.3786221348391	186	-0.209060173231876	0.209060173231876	24.2436872981568	2
687	167.09	248.29	1.2271	6.11513133116035	10.1695619616073	187	-0.101612967919678	0.101612967919678	24.3453002660765	2
688	166.2	244.39	1.248	6.21674429908003	10.0679489936876	188	0.0661213571151986	0.0661213571151986	24.4114216231917	2
689	162.34	254.24	1.2344	6.15062294196483	10.1340703508028	189	0.0641766113176896	0.0641766113176896	24.4755982345094	2
690	164.09	252.2	1.2212	6.08644633064714	10.1982469621205	190	0.0140994070319191	0.0140994070319191	24.4896976415413	2
691	177.19	256.31	1.2183	6.07234692361522	10.2123463691524	191	-0.0427844075451294	0.0427844075451294	24.5324820490864	2
692	177.57	257.04	1.2271	6.11513133116035	10.1695619616073	192	0.223159580263793	0.223159580263793	24.7556416293502	2
693	189.56	262.37	1.1812	5.89197175089656	10.3927215418711	193	-0.00680661029127094	0.00680661029127094	24.7624482396415	2
694	191.86	262.77	1.1826	5.89877836118783	10.3859149315798	194	-0.204198308738111	0.204198308738111	24.9666465483796	2
695	194.28	275.04	1.2246	6.10297666992594	10.1817166228417	195	0.0330606785576002	0.0330606785576002	24.9997072269372	2
696	180.26	269.22	1.2178	6.06991599136834	10.2147773013993	196	-0.13029796843289	0.13029796843289	25.1300051953701	2
697	186.88	262.02	1.2446	6.20021395980123	10.0844793329664	197	0.00923754253815368	0.00923754253815368	25.1392427379082	2
698	187.95	259.3	1.2427	6.19097641726308	10.0937168755045	198	0.263513055562036	0.263513055562036	25.4027557934703	2
699	161.25	262.69	1.1885	5.92746336170104	10.3572299310666	199	0.050077204285774	0.050077204285774	25.4528329977561	2
700	154.4	253.16	1.1782	5.87738615741527	10.4073071353524	200	-0.318452124341576	0.318452124341576	25.7712851220976	2
701	158.05	256.12	1.2437	6.19583828175684	10.0888550110108	201	0.384573481456773	0.384573481456773	26.1558586035544	2
702	156.94	258.03	1.1646	5.81126480030007	10.4734284924676	202	-0.127867036186007	0.127867036186007	26.2837256397404	2
703	154.34	238.88	1.1909	5.93913183648608	10.3455614562815	203	-0.0238231360194447	0.0238231360194447	26.3075487757599	2
704	154.35	236.2	1.1958	5.96295497250552	10.3217383202621	204	-0.168706697933629	0.168706697933629	26.4762554736935	2
705	156.56	235.48	1.2305	6.13166167043915	10.1530316223285	205	-0.111336696907209	0.111336696907209	26.5875921706007	2
706	161.92	235.29	1.2534	6.24299836734636	10.0416949254213	206	0.1755133082249	0.1755133082249	26.7631054788256	2
707	166.21	235.3	1.2173	6.06748505912146	10.2172082336462	207	-0.0140994070319174	0.0140994070319174	26.7772048858575	2
708	163.81	240.3	1.2202	6.08158446615338	10.2031088266142	208	0.218297715770028	0.218297715770028	26.9955026016275	2
709	183.72	238.86	1.1753	5.86328675038335	10.4214065423843	209	-0.182806104965547	0.182806104965547	27.1783087065931	2
710	178.96	234.04	1.2129	6.0460928553489	10.2386004374187	210	0.0427844075451276	0.0427844075451276	27.2210931141382	2
711	168.27	236.51	1.2041	6.00330844780377	10.2813848449639	211	0.237258987295711	0.237258987295711	27.4583521014339	2
712	161.26	231.26	1.1553	5.76604946050806	10.5186438322596	212	-0.529457043370957	0.529457043370957	27.9878091448049	2
713	159.02	235.24	1.2642	6.29550650387902	9.98918678888861	213	0.206629240984991	0.206629240984991	28.1944383857899	2
714	161.29	240.6	1.2217	6.08887726289402	10.1958160298736	214	0.118629493647855	0.118629493647855	28.3130678794377	2
715	157.11	243.11	1.1973	5.97024776924617	10.3144455235215	215	0.0121546612344101	0.0121546612344101	28.3252225406721	2
716	160.64	246.38	1.1948	5.95809310801176	10.3266001847559	216	0.0593147468239277	0.0593147468239277	28.3845372874961	2
717	149.62	247.96	1.1826	5.89877836118783	10.3859149315798	217	0.232397122801945	0.232397122801945	28.616934410298	2
718	135.74	249.74	1.1348	5.66638123838589	10.6183120543817	218	-0.0831378828433742	0.0831378828433742	28.7000722931414	2
719	131.07	249.07	1.1519	5.74951912122926	10.5351741715384	219	0.263513055562038	0.263513055562038	28.9635853487034	2
720	127.98	244.51	1.0977	5.48600606566722	10.7986872271004	220	-0.401103820735573	0.401103820735573	29.364689169439	2
721	143.43	244.7	1.1802	5.88710988640279	10.3975834063648	221	-0.0831378828433742	0.0831378828433742	29.4478270522824	2
722	154.15	236.81	1.1973	5.97024776924617	10.3144455235215	222	0.0286850005132102	0.0286850005132102	29.4765120527956	2
723	158.19	242.12	1.1914	5.94156276873296	10.3431305240347	223	-0.0690384758114568	0.0690384758114568	29.545550528607	2
724	162.51	245.87	1.2056	6.01060124454441	10.2740920482232	224	-0.1424526296673	0.1424526296673	29.6880031582743	2
725	162.78	241.39	1.2349	6.15305387421172	10.1316394185559	225	0.111822883356584	0.111822883356584	29.7998260416309	2
726	187.55	246.54	1.2119	6.04123099085513	10.2434623019125	226	-0.144883561914185	0.144883561914185	29.9447096035451	2
727	191.25	238.78	1.2417	6.18611455276931	10.0985787399983	227	0.171137630180514	0.171137630180514	30.1158472337256	2
728	187.51	233.18	1.2065	6.0149769225888	10.2697163701788	228	0.0758450861027242	0.0758450861027242	30.1916923198283	2
729	181.94	236.7	1.1909	5.93913183648608	10.3455614562815	229	0.161413901192983	0.161413901192983	30.3531062210213	2
730	141.85	234.43	1.1577	5.77771793529309	10.5069753574745	230	0.291711869625873	0.291711869625873	30.6448180906472	2
731	136.16	236.6	1.0977	5.48600606566722	10.7986872271004	231	-0.102099154369055	0.102099154369055	30.7469172450163	2
732	135.62	241.43	1.1187	5.58810522003628	10.6965880727313	232	-0.384573481456775	0.384573481456775	31.131490726473	2
733	152.48	237.68	1.1978	5.97267870149305	10.3120145912746	233	0.230452377004438	0.230452377004438	31.3619431034775	2
734	139.48	264.2	1.1504	5.74222632448861	10.542466968279	234	-0.0286850005132102	0.0286850005132102	31.3906281039907	2
735	142.28	260.17	1.1563	5.77091132500182	10.5137819677658	235	-0.0593147468239277	0.0593147468239277	31.4499428508146	2
736	140.62	264.81	1.1685	5.83022607182575	10.4544672209419	236	0	0	31.4499428508146	2
737	132.46	270.73	1.1685	5.83022607182575	10.4544672209419	237	0.125922290388502	0.125922290388502	31.5758651412031	2
738	130.09	258.69	1.1426	5.70430378143725	10.5803895113304	238	0.00972372898752916	0.00972372898752916	31.5855888701906	2
739	121.53	267.28	1.1406	5.69458005244972	10.5901132403179	239	0.562517721928558	0.562517721928558	32.1481065921192	2
740	64.885	259.86	1.0249	5.13206233052116	11.1526309622465	240	0.00486186449376191	0.00486186449376191	32.152968456613	2
741	68.663	263.57	1.0239	5.1272004660274	11.1574928267402	241	0.0116684747850364	0.0116684747850364	32.164636931398	2
742	58.804	259	1.0215	5.11553199124236	11.1691613015253	242	0.00486186449376547	0.00486186449376547	32.1694987958918	2
743	65.731	257	1.0205	5.1106701267486	11.174023166019	243	-0.0140994070319191	0.0140994070319191	32.1835982029237	2
744	66.675	246.65	1.0234	5.12476953378052	11.1599237589871	244	0.0306297463107175	0.0306297463107175	32.2142279492344	2
745	59.297	252.63	1.0171	5.0941397874698	11.1905535052978	245	-0.0213922037725638	0.0213922037725638	32.235620153007	2
746	57.193	251.5	1.0215	5.11553199124236	11.1691613015253	246	-0.00680661029127094	0.00680661029127094	32.2424267632982	2
747	64.017	254.22	1.0229	5.12233860153363	11.162354691234	247	0.0189612715256828	0.0189612715256828	32.2613880348239	2
748	46.37	268.44	1.019	5.10337733000795	11.1813159627597	248	-0.0170165257281774	0.0170165257281774	32.2784045605521	2
749	61.065	266.82	1.0225	5.12039385573613	11.1642994370315	249	0.0238231360194465	0.0238231360194465	32.3022276965715	2
750	57.136	267.97	1.0176	5.09657071971668	11.1881225730509	250	-0.0116684747850346	0.0116684747850346	32.3138961713566	2
751	52.361	256.38	1.02	5.10823919450172	11.1764540982659	251	0.0116684747850346	0.0116684747850346	32.3255646461416	2
752	48.653	263.56	1.0176	5.09657071971668	11.1881225730509	252	0.0145855934812946	0.0145855934812946	32.3401502396229	2
753	54.531	262.68	1.0146	5.08198512623539	11.2027081665322	253	-0.0262540682663293	0.0262540682663293	32.3664043078892	2
754	53.703	262.1	1.02	5.10823919450172	11.1764540982659	254	-0.00486186449376369	0.00486186449376369	32.371266172383	2
755	55.052	263.56	1.021	5.11310105899548	11.1715922337721	255	-0.0072927967406482	0.0072927967406482	32.3785589691236	2
756	57.742	263.77	1.0225	5.12039385573613	11.1642994370315	256	0.0170165257281774	0.0170165257281774	32.3955754948518	2
757	58.446	256.69	1.019	5.10337733000795	11.1813159627597	257	-0.00972372898752916	0.00972372898752916	32.4052992238394	2
758	54.387	254.26	1.021	5.11310105899548	11.1715922337721	258	0.00972372898752916	0.00972372898752916	32.4150229528269	2
759	73.108	246.29	1.019	5.10337733000795	11.1813159627597	259	-0.0213922037725656	0.0213922037725656	32.4364151565994	2
760	67.853	245.67	1.0234	5.12476953378052	11.1599237589871	260	0.025767881816952	0.025767881816952	32.4621830384164	2
761	62.88	250.35	1.0181	5.09900165196356	11.1856916408041	261	-0.0165303392787983	0.0165303392787983	32.4787133776952	2
762	52.845	246.6	1.0215	5.11553199124236	11.1691613015253	262	0.00243093224688273	0.00243093224688273	32.4811443099421	2
763	31.722	239.21	1.021	5.11310105899548	11.1715922337721	263	-0.0140994070319191	0.0140994070319191	32.495243716974	2
764	27.844	243.51	1.0239	5.1272004660274	11.1574928267402	264	0.0189612715256828	0.0189612715256828	32.5142049884997	2
765	26.802	244.96	1.02	5.10823919450172	11.1764540982659	265	-0.0213922037725638	0.0213922037725638	32.5355971922722	2
766	46.652	234.57	1.0244	5.12963139827428	11.1550618944933	266	0.0262540682663293	0.0262540682663293	32.5618512605386	2
767	39.875	238.31	1.019	5.10337733000795	11.1813159627597	267	-0.00486186449376547	0.00486186449376547	32.5667131250323	2
768	44.571	232.22	1.02	5.10823919450172	11.1764540982659	268	-0.0311159327600929	0.0311159327600929	32.5978290577924	2
769	38.935	236.27	1.0264	5.13935512726181	11.1453381655058	269	0.0379225430513639	0.0379225430513639	32.6357516008438	2
770	22.729	250.11	1.0186	5.10143258421045	11.1832607085572	270	-0.0403534752982466	0.0403534752982466	32.676105076142	2
771	16.607	252.42	1.0269	5.14178605950869	11.1429072332589	271	0.0452153397920103	0.0452153397920103	32.7213204159341	2
772	19.745	244.58	1.0176	5.09657071971668	11.1881225730509	272	-0.0165303392787983	0.0165303392787983	32.7378507552128	2
773	32.814	239.63	1.021	5.11310105899548	11.1715922337721	273	0.00243093224688273	0.00243093224688273	32.7402816874597	2
774	35.173	236.04	1.0205	5.1106701267486	11.174023166019	274	0.0140994070319156	0.0140994070319156	32.7543810944916	2
775	29.65	241.87	1.0176	5.09657071971668	11.1881225730509	275	-0.0189612715256811	0.0189612715256811	32.7733423660173	2
776	46.595	244.4	1.0215	5.11553199124236	11.1691613015253	276	0	0	32.7733423660173	2
777	45.321	251.16	1.0215	5.11553199124236	11.1691613015253	277	-0.00923754253815368	0.00923754253815368	32.7825799085555	2
778	51.796	253.24	1.0234	5.12476953378052	11.1599237589871	278	0.0116684747850364	0.0116684747850364	32.7942483833405	2
779	53.897	234.67	1.021	5.11310105899548	11.1715922337721	279	0.0116684747850346	0.0116684747850346	32.8059168581256	2
780	54.927	239.04	1.0186	5.10143258421045	11.1832607085572	280	-0.0189612715256828	0.0189612715256828	32.8248781296512	2
781	51.405	239.85	1.0225	5.12039385573613	11.1642994370315	281	0.0170165257281774	0.0170165257281774	32.8418946553794	2
782	35.262	246.9	1.019	5.10337733000795	11.1813159627597	282	-0.00243093224688451	0.00243093224688451	32.8443255876263	2
783	32.015	252.12	1.0195	5.10580826225484	11.1788850305128	283	-0.0189612715256811	0.0189612715256811	32.863286859152	2
784	34.033	254.76	1.0234	5.12476953378052	11.1599237589871	284	-0.0311159327600929	0.0311159327600929	32.8944027919121	2
785	43.841	257.48	1.0298	5.15588546654061	11.128807826227	285	0.0189612715256828	0.0189612715256828	32.9133640634378	2
786	40.645	259.14	1.0259	5.13692419501493	11.1477690977527	286	0.0379225430513621	0.0379225430513621	32.9512866064891	2
787	25.621	263.05	1.0181	5.09900165196356	11.1856916408041	287	-0.0092375425381519	0.0092375425381519	32.9605241490273	2
788	16.982	261.55	1.02	5.10823919450172	11.1764540982659	288	-0.0213922037725638	0.0213922037725638	32.9819163527998	2
789	15.65	264.63	1.0244	5.12963139827428	11.1550618944933	289	0.0306297463107157	0.0306297463107157	33.0125460991106	2
790	17.85	266.14	1.0181	5.09900165196356	11.1856916408041	290	-0.0116684747850329	0.0116684747850329	33.0242145738956	2
791	14.165	265.34	1.0205	5.1106701267486	11.174023166019	291	-0.00972372898753093	0.00972372898753093	33.0339383028831	2
792	34.415	240.42	1.0225	5.12039385573613	11.1642994370315	292	0.00486186449376547	0.00486186449376547	33.0388001673769	2
793	41.067	232.57	1.0215	5.11553199124236	11.1691613015253	293	0.00486186449376547	0.00486186449376547	33.0436620318706	2
794	41.657	231.86	1.0205	5.1106701267486	11.174023166019	294	0	0	33.0436620318706	2
795	45.23	232.97	1.0205	5.1106701267486	11.174023166019	295	0.0140994070319156	0.0140994070319156	33.0577614389026	2
796	63.732	237.1	1.0176	5.09657071971668	11.1881225730509	296	-0.0281988140638347	0.0281988140638347	33.0859602529664	2
797	72.041	235.46	1.0234	5.12476953378052	11.1599237589871	297	0.0165303392788001	0.0165303392788001	33.1024905922452	2
798	73.617	242.55	1.02	5.10823919450172	11.1764540982659	298	-0.0121546612344119	0.0121546612344119	33.1146452534796	2
799	81.553	238.75	1.0225	5.12039385573613	11.1642994370315	299	0.0145855934812928	0.0145855934812928	33.1292308469609	2
800	74.885	232.71	1.0195	5.10580826225484	11.1788850305128	300	-0.00243093224688096	0.00243093224688096	33.1316617792078	2
801	79.61	230.39	1.02	5.10823919450172	11.1764540982659	301	0.00243093224688096	0.00243093224688096	33.1340927114547	2
802	58.509	235.2	1.0195	5.10580826225484	11.1788850305128	302	-0.00486186449376191	0.00486186449376191	33.1389545759484	2
803	56.584	234.93	1.0205	5.1106701267486	11.174023166019	303	-0.0072927967406482	0.0072927967406482	33.1462473726891	2
804	67.554	238.91	1.022	5.11796292348925	11.1667303692784	304	0.0072927967406482	0.0072927967406482	33.1535401694297	2
805	61.986	247.98	1.0205	5.1106701267486	11.174023166019	305	-0.00486186449376547	0.00486186449376547	33.1584020339235	2
806	78.896	256.54	1.0215	5.11553199124236	11.1691613015253	306	-0.047646272038893	0.047646272038893	33.2060483059624	2
807	72.478	264.76	1.0313	5.16317826328126	11.1215150294864	307	0.0384087295007394	0.0384087295007394	33.2444570354631	2
808	69.126	261.03	1.0234	5.12476953378052	11.1599237589871	308	-0.0763312725521015	0.0763312725521015	33.3207883080152	2
809	71.82	265.36	1.0391	5.20110080633262	11.083592486435	309	0.0904306795840206	0.0904306795840206	33.4112189875992	2
810	80.382	269.5	1.0205	5.1106701267486	11.174023166019	310	-0.00972372898753093	0.00972372898753093	33.4209427165868	2
811	80.043	272.7	1.0225	5.12039385573613	11.1642994370315	311	0.00486186449376547	0.00486186449376547	33.4258045810805	2
812	82.562	278.64	1.0215	5.11553199124236	11.1691613015253	312	-0.156552036699217	0.156552036699217	33.5823566177798	2
813	97.151	277.15	1.0537	5.27208402794158	11.012609264826	313	-0.0165303392788001	0.0165303392788001	33.5988869570586	2
814	107.78	264.83	1.0571	5.28861436722038	10.9960789255472	314	-0.104530086615936	0.104530086615936	33.7034170436745	2
815	107.52	267.13	1.0786	5.39314445383632	10.8915488389313	315	-0.313590259847814	0.313590259847814	34.0170073035223	2
816	120.06	275.61	1.1431	5.70673471368413	10.5779585790835	316	0.0170165257281774	0.0170165257281774	34.0340238292505	2
817	119.96	275.69	1.1396	5.68971818795595	10.5949751048117	317	-0.0170165257281774	0.0170165257281774	34.0510403549787	2
818	123.03	271.62	1.1431	5.70673471368413	10.5779585790835	318	0.0549390687795395	0.0549390687795395	34.1059794237582	2
819	116.6	276.05	1.1318	5.65179564490459	10.632897647863	319	0.0140994070319174	0.0140994070319174	34.1200788307901	2
820	118.05	274.65	1.1289	5.63769623787267	10.6469970548949	320	0.0495910178363985	0.0495910178363985	34.1696698486265	2
821	125.16	274.92	1.1187	5.58810522003628	10.6965880727313	321	-0.0758450861027278	0.0758450861027278	34.2455149347292	2
822	123.97	273.1	1.1343	5.663950306139	10.6207429866286	322	0.166275765686748	0.166275765686748	34.411790700416	2
823	111.2	266.89	1.1001	5.49767454045226	10.7870187523154	323	0.175513308224899	0.175513308224899	34.5873040086409	2
824	111.36	264.74	1.064	5.32216123222736	10.9625320605403	324	0.0763312725521033	0.0763312725521033	34.663635281193	2
825	99.174	266.15	1.0483	5.24582995967525	11.0388633330924	325	0.135159832926655	0.135159832926655	34.7987951141196	2
826	87.108	257.59	1.0205	5.1106701267486	11.174023166019	326	0.00243093224688096	0.00243093224688096	34.8012260463665	2
827	85.613	253.42	1.02	5.10823919450172	11.1764540982659	327	-0.00729279674064642	0.00729279674064642	34.8085188431072	2
828	58.235	233.87	1.0215	5.11553199124236	11.1691613015253	328	0.00243093224688273	0.00243093224688273	34.8109497753541	2
829	57.442	233	1.021	5.11310105899548	11.1715922337721	329	0.00729279674064465	0.00729279674064465	34.8182425720947	2
830	54.391	240.27	1.0195	5.10580826225484	11.1788850305128	330	0.00680661029127094	0.00680661029127094	34.825049182386	2
831	56.451	238.36	1.0181	5.09900165196356	11.1856916408041	331	-0.0165303392787983	0.0165303392787983	34.8415795216648	2
832	57.639	240.8	1.0215	5.11553199124236	11.1691613015253	332	-0.0262540682663293	0.0262540682663293	34.8678335899311	2
833	59.077	239.81	1.0269	5.14178605950869	11.1429072332589	333	0.0427844075451276	0.0427844075451276	34.9106179974762	2
834	68.974	245	1.0181	5.09900165196356	11.1856916408041	334	-0.0116684747850329	0.0116684747850329	34.9222864722613	2
835	70.152	244.71	1.0205	5.1106701267486	11.174023166019	335	-0.0354916108044829	0.0354916108044829	34.9577780830657	2
836	88.673	257.89	1.0278	5.14616173755308	11.1385315552145	336	0.025767881816952	0.025767881816952	34.9835459648827	2
837	89.227	262.78	1.0225	5.12039385573613	11.1642994370315	337	0.0145855934812928	0.0145855934812928	34.998131558364	2
838	72.971	251.22	1.0195	5.10580826225484	11.1788850305128	338	0	0	34.998131558364	2
839	81.155	236.32	1.0195	5.10580826225484	11.1788850305128	339	0.00243093224688451	0.00243093224688451	35.0005624906109	2
840	87.194	237.33	1.019	5.10337733000795	11.1813159627597	340	-0.0145855934812946	0.0145855934812946	35.0151480840922	2
841	72.368	232.75	1.022	5.11796292348925	11.1667303692784	341	0.0145855934812946	0.0145855934812946	35.0297336775735	2
842	74.926	231.6	1.019	5.10337733000795	11.1813159627597	342	0.00194474579750548	0.00194474579750548	35.031678423371	2
843	64.819	233.17	1.0186	5.10143258421045	11.1832607085572	343	-0.023336949570071	0.023336949570071	35.055015372941	2
844	65.769	235.49	1.0234	5.12476953378052	11.1599237589871	344	0	0	35.055015372941	2
845	61.231	256.27	1.0234	5.12476953378052	11.1599237589871	345	0.00923754253815368	0.00923754253815368	35.0642529154792	2
846	82.323	248.38	1.0215	5.11553199124236	11.1691613015253	346	-0.106961018862821	0.106961018862821	35.171213934342	2
847	92.433	242.14	1.0435	5.22249301010518	11.0622002826624	347	0.109391951109703	0.109391951109703	35.2806058854517	2
848	88.505	255.83	1.021	5.11310105899548	11.1715922337721	348	-0.151690172205454	0.151690172205454	35.4322960576572	2
849	94.864	245.87	1.0522	5.26479123120094	11.0199020615667	349	-0.0598009332733049	0.0598009332733049	35.4920969909305	2
850	98.786	233.08	1.0645	5.32459216447424	10.9601011282934	350	-0.377280684716126	0.377280684716126	35.8693776756466	2
851	127.62	233.21	1.1421	5.70187284919037	10.5828204435773	351	-0.121060425894736	0.121060425894736	35.9904381015413	2
852	135.64	244.91	1.167	5.8229332750851	10.4617600176825	352	0.230452377004438	0.230452377004438	36.2208904785458	2
853	122.83	246.88	1.1196	5.59248089808066	10.692212394687	353	0.0140994070319156	0.0140994070319156	36.2349898855777	2
854	120.73	242.89	1.1167	5.57838149104875	10.7063118017189	354	0.147314494161066	0.147314494161066	36.3823043797388	2
855	124.16	238.41	1.0864	5.43106699688768	10.8536262958799	355	0.0379225430513657	0.0379225430513657	36.4202269227901	2
856	111.7	237.74	1.0786	5.39314445383632	10.8915488389313	356	-0.00486186449376547	0.00486186449376547	36.4250887872839	2
857	117.85	236.72	1.0796	5.39800631833008	10.8866869744375	357	-0.0238231360194465	0.0238231360194465	36.4489119233033	2
858	108.21	237.72	1.0845	5.42182945434953	10.8628638384181	358	-0.0427844075451276	0.0427844075451276	36.4916963308485	2
859	109.74	243.31	1.0933	5.46461386189466	10.820079430873	359	0.201767376491228	0.201767376491228	36.6934637073397	2
860	107.47	249.41	1.0518	5.26284648540343	11.0218468073642	360	0.1424526296673	0.1424526296673	36.835916337007	2
861	100.51	256.93	1.0225	5.12039385573613	11.1642994370315	361	0.00486186449376547	0.00486186449376547	36.8407782015008	2
862	89.992	248.32	1.0215	5.11553199124236	11.1691613015253	362	-0.154121104452337	0.154121104452337	36.9948993059531	2
863	100.59	250.27	1.0532	5.2696530956947	11.0150401970729	363	-0.00486186449376369	0.00486186449376369	36.9997611704469	2
864	103.95	240.63	1.0542	5.27451496018846	11.0101783325792	364	-0.171137630180512	0.171137630180512	37.1708988006274	2
865	115.23	239.49	1.0894	5.44565259036897	10.8390407023986	365	-0.0661213571151968	0.0661213571151968	37.2370201577426	2
866	111.78	246.54	1.103	5.51177394748417	10.7729193452834	366	-0.0972372898752916	0.0972372898752916	37.3342574476179	2
867	113.82	251.48	1.123	5.60901123735946	10.6756820554082	367	0.272750598100192	0.272750598100192	37.607008045718	2
868	109.59	254.9	1.0669	5.33626063925927	10.9484326535083	368	-0.311159327600931	0.311159327600931	37.918167373319	2
869	122.37	257.32	1.1309	5.6474199668602	10.6372733259074	369	0.0145855934812946	0.0145855934812946	37.9327529668003	2
870	123.49	273.34	1.1279	5.63283437337891	10.6518589193887	370	0.3179659378922	0.3179659378922	38.2507189046925	2
871	106.41	279.77	1.0625	5.31486843548671	10.9698248572809	371	0.123491358141617	0.123491358141617	38.3742102628341	2
872	97.558	279.49	1.0371	5.19137707734509	11.0933162154225	372	0.00729279674064642	0.00729279674064642	38.3815030595747	2
873	88.234	279.4	1.0356	5.18408428060444	11.1006090121632	373	-0.047646272038893	0.047646272038893	38.4291493316136	2
874	89.812	268.45	1.0454	5.23173055264334	11.0529627401243	374	0.116198561400974	0.116198561400974	38.5453478930146	2
875	83.96	266.49	1.0215	5.11553199124236	11.1691613015253	375	0.00729279674064642	0.00729279674064642	38.5526406897553	2
876	77.976	255.27	1.02	5.10823919450172	11.1764540982659	376	0.00486186449376547	0.00486186449376547	38.557502554249	2
877	75.057	255.72	1.019	5.10337733000795	11.1813159627597	377	-0.00243093224688451	0.00243093224688451	38.5599334864959	2
878	53.434	277.4	1.0195	5.10580826225484	11.1788850305128	378	-0.00243093224688096	0.00243093224688096	38.5623644187428	2
879	42.077	269.47	1.02	5.10823919450172	11.1764540982659	379	-0.00243093224688096	0.00243093224688096	38.5647953509897	2
880	43.95	272.95	1.0205	5.1106701267486	11.174023166019	380	0.00729279674064642	0.00729279674064642	38.5720881477303	2
881	42.955	268.45	1.019	5.10337733000795	11.1813159627597	381	-0.00486186449376547	0.00486186449376547	38.5769500122241	2
882	44.957	276.72	1.02	5.10823919450172	11.1764540982659	382	0	0	38.5769500122241	2
883	51.845	261.59	1.02	5.10823919450172	11.1764540982659	383	0.0092375425381519	0.0092375425381519	38.5861875547622	2
884	54.713	272.65	1.0181	5.09900165196356	11.1856916408041	384	-0.0165303392787983	0.0165303392787983	38.602717894041	2
885	61.522	276.99	1.0215	5.11553199124236	11.1691613015253	385	0.0140994070319174	0.0140994070319174	38.6168173010729	2
886	63.477	276.79	1.0186	5.10143258421045	11.1832607085572	386	-0.00194474579750548	0.00194474579750548	38.6187620468705	2
887	52.64	279.97	1.019	5.10337733000795	11.1813159627597	387	-0.0121546612344119	0.0121546612344119	38.6309167081049	2
888	57.042	277.47	1.0215	5.11553199124236	11.1691613015253	388	0	0	38.6309167081049	2
889	48.432	279.42	1.0215	5.11553199124236	11.1691613015253	389	0.00729279674064642	0.00729279674064642	38.6382095048455	2
890	58.076	274.54	1.02	5.10823919450172	11.1764540982659	390	-0.00243093224688096	0.00243093224688096	38.6406404370924	2
891	63.187	276.63	1.0205	5.1106701267486	11.174023166019	391	-0.00486186449376547	0.00486186449376547	38.6455023015862	2
892	69.657	277.67	1.0215	5.11553199124236	11.1691613015253	392	0.00486186449376547	0.00486186449376547	38.6503641660799	2
893	54.384	254.48	1.0205	5.1106701267486	11.174023166019	393	0.00729279674064642	0.00729279674064642	38.6576569628206	2
894	45.473	249.94	1.019	5.10337733000795	11.1813159627597	394	-0.0384087295007411	0.0384087295007411	38.6960656923213	2
895	38.426	251.13	1.0269	5.14178605950869	11.1429072332589	395	0.0384087295007411	0.0384087295007411	38.734474421822	2
896	37.619	248.87	1.019	5.10337733000795	11.1813159627597	396	-0.0121546612344119	0.0121546612344119	38.7466290830565	2
897	30.573	252.26	1.0215	5.11553199124236	11.1691613015253	397	0.0165303392787983	0.0165303392787983	38.7631594223353	2
898	39.158	257.24	1.0181	5.09900165196356	11.1856916408041	398	-0.0306297463107157	0.0306297463107157	38.793789168646	2
899	41.263	261.05	1.0244	5.12963139827428	11.1550618944933	399	0.0306297463107157	0.0306297463107157	38.8244189149567	2
900	46.031	250.73	1.0181	5.09900165196356	11.1856916408041	400	-0.0092375425381519	0.0092375425381519	38.8336564574948	2
901	16.616	231.83	1.02	5.10823919450172	11.1764540982659	401	-0.00729279674064642	0.00729279674064642	38.8409492542355	2
902	15.889	234.69	1.0215	5.11553199124236	11.1691613015253	402	0	0	38.8409492542355	2
903	12.85	237.1	1.0215	5.11553199124236	11.1691613015253	403	0.00243093224688273	0.00243093224688273	38.8433801864824	2
904	12.202	237.38	1.021	5.11310105899548	11.1715922337721	404	0	0	38.8433801864824	2
905	17.959	238.32	1.021	5.11310105899548	11.1715922337721	405	-0.00243093224688273	0.00243093224688273	38.8458111187293	2
906	25.008	249.93	1.0215	5.11553199124236	11.1691613015253	406	-0.0116684747850364	0.0116684747850364	38.8574795935143	2
907	41.67	236.94	1.0239	5.1272004660274	11.1574928267402	407	0.0213922037725638	0.0213922037725638	38.8788717972869	2
908	40.926	244.7	1.0195	5.10580826225484	11.1788850305128	408	-0.00243093224688096	0.00243093224688096	38.8813027295337	2
909	33.683	249.8	1.02	5.10823919450172	11.1764540982659	409	-0.00486186449376369	0.00486186449376369	38.8861645940275	2
910	32.088	250.95	1.021	5.11310105899548	11.1715922337721	410	0.0330606785575984	0.0330606785575984	38.9192252725851	2
911	16.031	263.66	1.0142	5.08004038043788	11.2046529123297	411	-0.0330606785575984	0.0330606785575984	38.9522859511427	2
912	21.029	264.19	1.021	5.11310105899548	11.1715922337721	412	0.0140994070319156	0.0140994070319156	38.9663853581746	2
913	24.033	256.7	1.0181	5.09900165196356	11.1856916408041	413	-0.0092375425381519	0.0092375425381519	38.9756229007128	2
914	29.541	256.53	1.02	5.10823919450172	11.1764540982659	414	-0.00729279674064642	0.00729279674064642	38.9829156974534	2
915	44.191	256.09	1.0215	5.11553199124236	11.1691613015253	415	0.00243093224688273	0.00243093224688273	38.9853466297003	2
916	51.023	258.09	1.021	5.11310105899548	11.1715922337721	416	0	0	38.9853466297003	2
917	52.118	270.91	1.021	5.11310105899548	11.1715922337721	417	0	0	38.9853466297003	2
918	51.447	267.03	1.021	5.11310105899548	11.1715922337721	418	-0.00486186449376547	0.00486186449376547	38.9902084941941	2
919	44.902	262.68	1.022	5.11796292348925	11.1667303692784	419	0.0145855934812946	0.0145855934812946	39.0047940876754	2
920	43.642	276.42	1.019	5.10337733000795	11.1813159627597	420	-0.0238231360194483	0.0238231360194483	39.0286172236948	2
921	36.249	279.69	1.0239	5.1272004660274	11.1574928267402	421	0.0189612715256828	0.0189612715256828	39.0475784952205	2
922	30.557	275.26	1.02	5.10823919450172	11.1764540982659	422	-0.00486186449376369	0.00486186449376369	39.0524403597142	2
923	28.262	275.26	1.021	5.11310105899548	11.1715922337721	423	0.0165303392787983	0.0165303392787983	39.068970698993	2
924	25.82	274.75	1.0176	5.09657071971668	11.1881225730509	424	-0.0140994070319156	0.0140994070319156	39.083070106025	2
925	42.537	270.46	1.0205	5.1106701267486	11.174023166019	425	-0.0189612715256828	0.0189612715256828	39.1020313775506	2
926	32.313	256.56	1.0244	5.12963139827428	11.1550618944933	426	0.0189612715256828	0.0189612715256828	39.1209926490763	2
927	34.637	259.9	1.0205	5.1106701267486	11.174023166019	427	-0.0165303392788019	0.0165303392788019	39.1375229883551	2
928	37.725	259.16	1.0239	5.1272004660274	11.1574928267402	428	0.00923754253815368	0.00923754253815368	39.1467605308933	2
929	41.581	268.2	1.022	5.11796292348925	11.1667303692784	429	0.00486186449376547	0.00486186449376547	39.1516223953871	2
930	27.969	273.06	1.021	5.11310105899548	11.1715922337721	430	-0.0189612715256811	0.0189612715256811	39.1705836669127	2
931	25.507	279.5	1.0249	5.13206233052116	11.1526309622465	431	0.0306297463107157	0.0306297463107157	39.2012134132234	2
932	16.217	279.14	1.0186	5.10143258421045	11.1832607085572	432	-0.00437567804438999	0.00437567804438999	39.2055890912678	2
933	15.305	269.95	1.0195	5.10580826225484	11.1788850305128	433	-0.0311159327600912	0.0311159327600912	39.2367050240279	2
934	12.865	269.1	1.0259	5.13692419501493	11.1477690977527	434	0.0311159327600912	0.0311159327600912	39.267820956788	2
935	10.213	263.3	1.0195	5.10580826225484	11.1788850305128	435	-0.0165303392787983	0.0165303392787983	39.2843512960668	2
936	38.253	256.25	1.0229	5.12233860153363	11.162354691234	436	-0.00243093224688273	0.00243093224688273	39.2867822283137	2
937	28.045	235.96	1.0234	5.12476953378052	11.1599237589871	437	0.0213922037725656	0.0213922037725656	39.3081744320863	2
938	27.432	238.52	1.019	5.10337733000795	11.1813159627597	438	-0.0145855934812946	0.0145855934812946	39.3227600255676	2
939	23.217	235.52	1.022	5.11796292348925	11.1667303692784	439	0.0145855934812946	0.0145855934812946	39.3373456190489	2
940	24.054	232.48	1.019	5.10337733000795	11.1813159627597	440	-0.0145855934812946	0.0145855934812946	39.3519312125301	2
941	15.406	232.69	1.022	5.11796292348925	11.1667303692784	441	0.00972372898752916	0.00972372898752916	39.3616549415177	2
942	19.186	239.45	1.02	5.10823919450172	11.1764540982659	442	-0.0140994070319174	0.0140994070319174	39.3757543485496	2
943	11.242	234.93	1.0229	5.12233860153363	11.162354691234	443	0.00923754253815368	0.00923754253815368	39.3849918910878	2
944	10.857	242.34	1.021	5.11310105899548	11.1715922337721	444	-0.0140994070319191	0.0140994070319191	39.3990912981197	2
945	18.542	256.52	1.0239	5.1272004660274	11.1574928267402	445	0.0165303392788019	0.0165303392788019	39.4156216373985	2
946	27.895	262.04	1.0205	5.1106701267486	11.174023166019	446	-0.0116684747850364	0.0116684747850364	39.4272901121835	2
947	35.646	267.75	1.0229	5.12233860153363	11.162354691234	447	-0.0262540682663293	0.0262540682663293	39.4535441804498	2
948	29.731	266.93	1.0283	5.14859266979996	11.1361006229677	448	0.0427844075451276	0.0427844075451276	39.496328587995	2
949	38.19	270.07	1.0195	5.10580826225484	11.1788850305128	449	-0.00486186449376191	0.00486186449376191	39.5011904524887	2
950	40.004	272.54	1.0205	5.1106701267486	11.174023166019	450	0	0	39.5011904524887	2
951	67.575	276.48	1.0205	5.1106701267486	11.174023166019	451	-0.00486186449376547	0.00486186449376547	39.5060523169825	2
952	74.79	272.61	1.0215	5.11553199124236	11.1691613015253	452	-0.00680661029127094	0.00680661029127094	39.5128589272738	2
953	59.787	278.22	1.0229	5.12233860153363	11.162354691234	453	0.00437567804438821	0.00437567804438821	39.5172346053182	2
954	58.65	273.95	1.022	5.11796292348925	11.1667303692784	454	-0.00923754253815368	0.00923754253815368	39.5264721478563	2
955	43.072	261.12	1.0239	5.1272004660274	11.1574928267402	455	0.00923754253815368	0.00923754253815368	39.5357096903945	2
956	40.083	265.2	1.022	5.11796292348925	11.1667303692784	456	0.00243093224688273	0.00243093224688273	39.5381406226413	2
957	33.493	273.5	1.0215	5.11553199124236	11.1691613015253	457	0	0	39.5381406226413	2
958	29.751	267.32	1.0215	5.11553199124236	11.1691613015253	458	0.00243093224688273	0.00243093224688273	39.5405715548882	2
959	22.579	268.19	1.021	5.11310105899548	11.1715922337721	459	0	0	39.5405715548882	2
960	16.373	256	1.021	5.11310105899548	11.1715922337721	460	0.00486186449376369	0.00486186449376369	39.545433419382	2
961	21.187	268.6	1.02	5.10823919450172	11.1764540982659	461	-0.00486186449376369	0.00486186449376369	39.5502952838757	2
962	25.442	264.25	1.021	5.11310105899548	11.1715922337721	462	-0.00486186449376547	0.00486186449376547	39.5551571483695	2
963	29.937	265.16	1.022	5.11796292348925	11.1667303692784	463	0.0072927967406482	0.0072927967406482	39.5624499451102	2
964	24.462	258.73	1.0205	5.1106701267486	11.174023166019	464	0.00243093224688096	0.00243093224688096	39.564880877357	2
965	21.059	240.3	1.02	5.10823919450172	11.1764540982659	465	-0.0140994070319174	0.0140994070319174	39.578980284389	2
966	19.981	234.5	1.0229	5.12233860153363	11.162354691234	466	0.0116684747850364	0.0116684747850364	39.590648759174	2
967	26.856	238.18	1.0205	5.1106701267486	11.174023166019	467	0.00243093224688096	0.00243093224688096	39.5930796914209	2
968	36.817	240.47	1.02	5.10823919450172	11.1764540982659	468	0.00680661029127094	0.00680661029127094	39.5998863017121	2
969	36.925	230.85	1.0186	5.10143258421045	11.1832607085572	469	-0.0189612715256828	0.0189612715256828	39.6188475732378	2
970	59.776	231.03	1.0225	5.12039385573613	11.1642994370315	470	0.0145855934812928	0.0145855934812928	39.6334331667191	2
971	58.559	233.57	1.0195	5.10580826225484	11.1788850305128	471	-0.00729279674064465	0.00729279674064465	39.6407259634598	2
972	44.023	236.15	1.021	5.11310105899548	11.1715922337721	472	-0.0262540682663293	0.0262540682663293	39.6669800317261	2
973	78.311	256.79	1.0264	5.13935512726181	11.1453381655058	473	0.0213922037725638	0.0213922037725638	39.6883722354987	2
974	82.102	254.52	1.022	5.11796292348925	11.1667303692784	474	-0.0593147468239277	0.0593147468239277	39.7476869823226	2
975	93.421	266.43	1.0342	5.17727767031317	11.1074156224544	475	-0.132728900679773	0.132728900679773	39.8804158830024	2
976	97.201	263.99	1.0615	5.31000657099295	10.9746867217747	476	-0.0189612715256793	0.0189612715256793	39.899377154528	2
977	100.81	244.09	1.0654	5.32896784251863	10.955725450249	477	-0.135646019376031	0.135646019376031	40.0350231739041	2
978	124.27	260.39	1.0933	5.46461386189466	10.820079430873	478	0.00243093224688273	0.00243093224688273	40.037454106151	2
979	125.08	261.49	1.0928	5.46218292964778	10.8225103631198	479	-0.237258987295711	0.237258987295711	40.2747130934467	2
980	131.19	264.17	1.1416	5.69944191694348	10.5852513758241	480	-0.0306297463107157	0.0306297463107157	40.3053428397574	2
981	139.15	269.89	1.1479	5.7300716632542	10.5546216295134	481	0.00437567804438821	0.00437567804438821	40.3097185178018	2
982	139.27	269.07	1.147	5.72569598520981	10.5589973075578	482	-0.0568838145770449	0.0568838145770449	40.3666023323788	2
983	143.65	267.46	1.1587	5.78257979978686	10.5021134929808	483	-0.0923754253815261	0.0923754253815261	40.4589777577603	2
984	141.22	265.76	1.1777	5.87495522516838	10.4097380675992	484	0.182806104965547	0.182806104965547	40.6417838627259	2
985	134.28	252.89	1.1401	5.69214912020284	10.5925441725648	485	0.206143054535616	0.206143054535616	40.8479269172615	2
986	139.33	249.56	1.0977	5.48600606566722	10.7986872271004	486	-0.277612462593956	0.277612462593956	41.1255393798555	2
987	131.31	250.23	1.1548	5.76361852826118	10.5210747645064	487	0.0568838145770449	0.0568838145770449	41.1824231944325	2
988	131.52	241.45	1.1431	5.70673471368413	10.5779585790835	488	-0.140021697420417	0.140021697420417	41.3224448918529	2
989	145.11	230.66	1.1719	5.84675641110455	10.4379368816631	489	-0.173082375978018	0.173082375978018	41.4955272678309	2
990	145.1	240.88	1.2075	6.01983878708257	10.2648545056851	490	0.398672888488692	0.398672888488692	41.8942001563196	2
991	138.6	242.02	1.1255	5.62116589859387	10.6635273941737	491	0.0286850005132102	0.0286850005132102	41.9228851568328	2
992	133.55	267.18	1.1196	5.59248089808066	10.692212394687	492	-0.175999494674276	0.175999494674276	42.0988846515071	2
993	143.53	267.43	1.1558	5.76848039275494	10.5162129000127	493	-0.0875135608877624	0.0875135608877624	42.1863982123949	2
994	151.62	276.18	1.1738	5.8559939536427	10.4286993391249	494	0.0996682221221725	0.0996682221221725	42.2860664345171	2
995	161.7	267.91	1.1533	5.75632573152053	10.5283675612471	495	-0.251844580777002	0.251844580777002	42.5379110152941	2
996	157.29	268.86	1.2051	6.00817031229753	10.2765229804701	496	0.280043394840837	0.280043394840837	42.8179544101349	2
997	158.01	279.12	1.1475	5.72812691745669	10.5565663753109	497	0.00729279674064642	0.00729279674064642	42.8252472068755	2
998	150.18	268.6	1.146	5.72083412071605	10.5638591720516	498	-0.118629493647855	0.118629493647855	42.9438767005234	2
999	141.57	266.81	1.1704	5.8394636143639	10.4452296784037	499	0.0593147468239295	0.0593147468239295	43.0031914473473	2
1000	154.08	259.87	1.1582	5.78014886753997	10.5045444252276	500	NA	NA	NA	2
1001	117.72	250.17	1.1465	5.72326505296293	10.5614282398047	1	-0.0116684747850364	0.0116684747850364	0.0116684747850364	3
1002	115.52	255.12	1.1489	5.73493352774797	10.5497597650197	2	-0.0972372898752898	0.0972372898752898	0.108905764660326	3
1003	130.19	255.41	1.1689	5.83217081762326	10.4525224751444	3	0.137590765173536	0.137590765173536	0.246496529833863	3
1004	125.8	250.53	1.1406	5.69458005244972	10.5901132403179	4	0.0807069505964897	0.0807069505964897	0.327203480430352	3
1005	122.44	250.98	1.124	5.61387310185323	10.6708201909144	5	-0.230452377004436	0.230452377004436	0.557655857434789	3
1006	125.13	256.2	1.1714	5.84432547885767	10.44036781391	6	0.0262540682663275	0.0262540682663275	0.583909925701116	3
1007	122.68	255.41	1.166	5.81807141059134	10.4666218821763	7	0.0782760183496105	0.0782760183496105	0.662185944050727	3
1008	121.67	243.87	1.1499	5.73979539224173	10.5448979005259	8	-0.320396870139085	0.320396870139085	0.982582814189811	3
1009	147.99	245.98	1.2158	6.06019226238081	10.2245010303868	9	0.0875135608877624	0.0875135608877624	1.07009637507757	3
1010	156.21	243.88	1.1978	5.97267870149305	10.3120145912746	10	0.0170165257281756	0.0170165257281756	1.08711290080575	3
1011	145.2	231.12	1.1943	5.95566217576487	10.3290311170027	11	-0.235314241498202	0.235314241498202	1.32242714230395	3
1012	159.12	237.15	1.2427	6.19097641726308	10.0937168755045	12	-0.0257678818169538	0.0257678818169538	1.3481950241209	3
1013	163.29	237.68	1.248	6.21674429908003	10.0679489936876	13	0.00437567804438821	0.00437567804438821	1.35257070216529	3
1014	170.03	237.13	1.2471	6.21236862103564	10.072324671732	14	0.114253815603467	0.114253815603467	1.46682451776876	3
1015	166.49	230.37	1.2236	6.09811480543218	10.1865784873354	15	-0.109391951109703	0.109391951109703	1.57621646887846	3
1016	161.13	236.11	1.2461	6.20750675654188	10.0771865362257	16	0.054452882330164	0.054452882330164	1.63066935120863	3
1017	158.71	241.16	1.2349	6.15305387421172	10.1316394185559	17	0.0782760183496087	0.0782760183496087	1.70894536955824	3
1018	156.24	245.96	1.2188	6.07477785586211	10.2099154369055	18	0.0286850005132102	0.0286850005132102	1.73763037007145	3
1019	151.55	248.83	1.2129	6.0460928553489	10.2386004374187	19	-0.154121104452335	0.154121104452335	1.89175147452378	3
1020	163.46	234.37	1.2446	6.20021395980123	10.0844793329664	20	0.0544528823301622	0.0544528823301622	1.94620435685394	3
1021	169.03	241.92	1.2334	6.14576107747107	10.1389322152966	21	-0.00486186449376369	0.00486186449376369	1.95106622134771	3
1022	160.59	248	1.2344	6.15062294196483	10.1340703508028	22	-0.0593147468239277	0.0593147468239277	2.01038096817163	3
1023	162.27	239.78	1.2466	6.20993768878876	10.0747556039789	23	0.0121546612344119	0.0121546612344119	2.02253562940605	3
1024	159.1	243.89	1.2441	6.19778302755435	10.0869102652133	24	-0.00972372898753093	0.00972372898753093	2.03225935839358	3
1025	166.16	243.74	1.2461	6.20750675654188	10.0771865362257	25	-0.00729279674064642	0.00729279674064642	2.03955215513422	3
1026	168.84	243.54	1.2476	6.21479955328252	10.0698937394851	26	0.0690384758114568	0.0690384758114568	2.10859063094568	3
1027	168.07	259.56	1.2334	6.14576107747107	10.1389322152966	27	-0.0379225430513639	0.0379225430513639	2.14651317399704	3
1028	170.26	260	1.2412	6.18368362052243	10.1010096722452	28	0.180375172718664	0.180375172718664	2.32688834671571	3
1029	174.39	272.58	1.2041	6.00330844780377	10.2813848449639	29	-0.344220006158528	0.344220006158528	2.67110835287424	3
1030	187.03	269.35	1.2749	6.3475284539623	9.93716483880532	30	0.223159580263792	0.223159580263792	2.89426793313803	3
1031	191.6	263.95	1.229	6.1243688736985	10.1603244190691	31	-0.0213922037725638	0.0213922037725638	2.91566013691059	3
1032	182.64	256.45	1.2334	6.14576107747107	10.1389322152966	32	-0.201767376491228	0.201767376491228	3.11742751340182	3
1033	187.54	244.49	1.2749	6.3475284539623	9.93716483880532	33	-0.0330606785575984	0.0330606785575984	3.15048819195942	3
1034	194.94	234.71	1.2817	6.3805891325199	9.90410416024773	34	0.0116684747850329	0.0116684747850329	3.16215666674445	3
1035	191.47	230.11	1.2793	6.36892065773486	9.91577263503276	35	0.154121104452337	0.154121104452337	3.31627777119679	3
1036	179.81	232.92	1.2476	6.21479955328252	10.0698937394851	36	-0.146828307711688	0.146828307711688	3.46310607890848	3
1037	189.07	230.57	1.2778	6.36162786099421	9.92306543177341	37	0.175513308224899	0.175513308224899	3.63861938713337	3
1038	186.47	239.92	1.2417	6.18611455276931	10.0985787399983	38	0.0807069505964932	0.0807069505964932	3.71932633772987	3
1039	182.8	238.07	1.2251	6.10540760217282	10.1792856905948	39	-0.275181530347073	0.275181530347073	3.99450786807694	3
1040	189.87	250.31	1.2817	6.3805891325199	9.90410416024773	40	0.0544528823301622	0.0544528823301622	4.0489607504071	3
1041	180.78	247.8	1.2705	6.32613625018973	9.95855704257789	41	0.106961018862821	0.106961018862821	4.15592176926992	3
1042	173.93	244.59	1.2485	6.21917523132691	10.0655180614407	42	-0.0121546612344119	0.0121546612344119	4.16807643050434	3
1043	167.68	247.33	1.251	6.23132989256132	10.0533634002063	43	0	0	4.16807643050434	3
1044	175.77	247.38	1.251	6.23132989256132	10.0533634002063	44	0.0666075435645723	0.0666075435645723	4.23468397406891	3
1045	182.33	240.31	1.2373	6.16472234899675	10.1199709437709	45	0	0	4.23468397406891	3
1046	169.82	230.41	1.2373	6.16472234899675	10.1199709437709	46	-0.152176358654827	0.152176358654827	4.38686033272374	3
1047	184.47	233.05	1.2686	6.31689870765158	9.96779458511604	47	-0.151690172205456	0.151690172205456	4.53855050492919	3
1048	194.61	247.11	1.2998	6.46858887985703	9.81610441291059	48	0.0403534752982466	0.0403534752982466	4.57890398022744	3
1049	193.21	247.14	1.2915	6.42823540455879	9.85645788820883	49	0.0495910178363985	0.0495910178363985	4.62849499806384	3
1050	190.11	258.21	1.2813	6.37864438672239	9.90604890604523	50	-0.025767881816952	0.025767881816952	4.65426287988079	3
1051	193.29	250.56	1.2866	6.40441226853934	9.88028102422828	51	0.0213922037725638	0.0213922037725638	4.67565508365335	3
1052	188.45	241.12	1.2822	6.38302006476678	9.90167322800084	52	0.0996682221221725	0.0996682221221725	4.77532330577552	3
1053	175.75	260.43	1.2617	6.2833518426446	10.001341450123	53	0.0641766113176931	0.0641766113176931	4.83949991709322	3
1054	175.81	267.7	1.2485	6.21917523132691	10.0655180614407	54	0.0257678818169502	0.0257678818169502	4.86526779891017	3
1055	177.54	276.5	1.2432	6.19340734950996	10.0912859432577	55	0.0617456790708104	0.0617456790708104	4.92701347798098	3
1056	165.25	278.58	1.2305	6.13166167043915	10.1530316223285	56	0.0286850005132102	0.0286850005132102	4.95569847849419	3
1057	161.85	274.63	1.2246	6.10297666992594	10.1817166228417	57	-0.0330606785575984	0.0330606785575984	4.98875915705179	3
1058	162.7	271.06	1.2314	6.13603734848354	10.1486559442841	58	0.023336949570071	0.023336949570071	5.01209610662186	3
1059	159.11	273.79	1.2266	6.11270039891347	10.1719928938542	59	0.0617456790708086	0.0617456790708086	5.07384178569267	3
1060	153.31	278.05	1.2139	6.05095471984266	10.233738572925	60	-0.00437567804438821	0.00437567804438821	5.07821746373705	3
1061	154.78	278.45	1.2148	6.05533039788705	10.2293628948806	61	0.111336696907209	0.111336696907209	5.18955416064426	3
1062	153.44	268.26	1.1919	5.94399370097984	10.3406995917878	62	0.0311159327600912	0.0311159327600912	5.22067009340435	3
1063	150.18	264.35	1.1855	5.91287776821975	10.3718155245479	63	0.0092375425381519	0.0092375425381519	5.22990763594251	3
1064	145.81	262.58	1.1836	5.90364022568159	10.381053067086	64	-0.0593147468239259	0.0593147468239259	5.28922238276643	3
1065	149.28	260.87	1.1958	5.96295497250552	10.3217383202621	65	-0.0286850005132102	0.0286850005132102	5.31790738327964	3
1066	143.45	266.92	1.2017	5.99163997301873	10.2930533197489	66	-0.0165303392788001	0.0165303392788001	5.33443772255844	3
1067	152.36	275.83	1.2051	6.00817031229753	10.2765229804701	67	-0.0972372898752898	0.0972372898752898	5.43167501243373	3
1068	159.88	274.34	1.2251	6.10540760217282	10.1792856905948	68	0.0476462720388913	0.0476462720388913	5.47932128447262	3
1069	164.2	274.31	1.2153	6.05776133013393	10.2269319626337	69	-0.244551784036355	0.244551784036355	5.72387306850898	3
1070	187.25	267.83	1.2656	6.30231311417029	9.98238017859734	70	-0.0335468650069757	0.0335468650069757	5.75741993351595	3
1071	187.37	270.22	1.2725	6.33585997917726	9.94883331359036	71	0	0	5.75741993351595	3
1072	192.25	274.87	1.2725	6.33585997917726	9.94883331359036	72	0.0311159327600929	0.0311159327600929	5.78853586627605	3
1073	185.63	273.53	1.2661	6.30474404641717	9.97994924635045	73	-0.0904306795840188	0.0904306795840188	5.87896654586007	3
1074	194.08	260.26	1.2847	6.39517472600119	9.88951856676643	74	0.0641766113176914	0.0641766113176914	5.94314315717776	3
1075	188.18	260.08	1.2715	6.3309981146835	9.95369517808412	75	0.0807069505964897	0.0807069505964897	6.02385010777425	3
1076	187.79	257.31	1.2549	6.25029116408701	10.0344021286806	76	0.0782760183496105	0.0782760183496105	6.10212612612386	3
1077	191.93	264.18	1.2388	6.1720151457374	10.1126781470302	77	-0.189612715256818	0.189612715256818	6.29173884138068	3
1078	193.79	261.91	1.2778	6.36162786099421	9.92306543177341	78	-0.0690384758114551	0.0690384758114551	6.36077731719213	3
1079	193.31	256.13	1.292	6.43066633680567	9.85402695596195	79	0.263513055562036	0.263513055562036	6.62429037275417	3
1080	174.43	250.53	1.2378	6.16715328124363	10.117540011524	80	0.163844833439864	0.163844833439864	6.78813520619403	3
1081	172.03	276.39	1.2041	6.00330844780377	10.2813848449639	81	-0.135159832926654	0.135159832926654	6.92329503912068	3
1082	167.66	257.85	1.2319	6.13846828073042	10.1462250120372	82	0.0233369495700693	0.0233369495700693	6.94663198869075	3
1083	156.33	255.28	1.2271	6.11513133116035	10.1695619616073	83	0.0286850005132102	0.0286850005132102	6.97531698920396	3
1084	155.66	256.23	1.2212	6.08644633064714	10.1982469621205	84	-0.0690384758114551	0.0690384758114551	7.04435546501542	3
1085	159.02	252.14	1.2354	6.1554848064586	10.129208486309	85	0.171137630180512	0.171137630180512	7.21549309519593	3
1086	142.23	242.74	1.2002	5.98434717627809	10.3003461164895	86	-0.0213922037725638	0.0213922037725638	7.2368852989685	3
1087	145.48	236.14	1.2046	6.00573938005065	10.278953912717	87	-0.0379225430513639	0.0379225430513639	7.27480784201986	3
1088	148.24	253.76	1.2124	6.04366192310201	10.2410313696656	88	0.0807069505964915	0.0807069505964915	7.35551479261635	3
1089	146.98	258.49	1.1958	5.96295497250552	10.3217383202621	89	0.0354916108044812	0.0354916108044812	7.39100640342083	3
1090	142.72	260.8	1.1885	5.92746336170104	10.3572299310666	90	0.00729279674064642	0.00729279674064642	7.39829920016148	3
1091	150.27	266.03	1.187	5.92017056496039	10.3645227278072	91	-0.1589829689461	0.1589829689461	7.55728216910758	3
1092	155.96	273.48	1.2197	6.07915353390649	10.2055397588611	92	0.208573986782499	0.208573986782499	7.76585615589008	3
1093	132.42	276.79	1.1768	5.870579547124	10.4141137456436	93	0.0427844075451276	0.0427844075451276	7.8086405634352	3
1094	128.53	272.72	1.168	5.82779513957887	10.4568981531888	94	0.00243093224688273	0.00243093224688273	7.81107149568209	3
1095	131.83	279.77	1.1675	5.82536420733198	10.4593290854356	95	-0.0213922037725638	0.0213922037725638	7.83246369945465	3
1096	140.52	277.54	1.1719	5.84675641110455	10.4379368816631	96	0.0335468650069739	0.0335468650069739	7.86601056446163	3
1097	138.77	276.97	1.165	5.81320954609757	10.47148374667	97	0.0850826286408797	0.0850826286408797	7.9510931931025	3
1098	134.44	266.23	1.1475	5.72812691745669	10.5565663753109	98	-0.0734141538558433	0.0734141538558433	8.02450734695835	3
1099	126.34	258.61	1.1626	5.80154107131254	10.4831522214551	99	-0.0758450861027278	0.0758450861027278	8.10035243306108	3
1100	130.4	261.52	1.1782	5.87738615741527	10.4073071353524	100	0.0948063576284088	0.0948063576284088	8.19515879068948	3
1101	124.13	268.94	1.1587	5.78257979978686	10.5021134929808	101	-0.0666075435645741	0.0666075435645741	8.26176633425406	3
1102	128.22	270.1	1.1724	5.84918734335143	10.4355059494162	102	0.138076951622914	0.138076951622914	8.39984328587697	3
1103	118.99	251.54	1.144	5.71111039172852	10.5735829010391	103	-0.0238231360194483	0.0238231360194483	8.42366642189642	3
1104	120.52	260.84	1.1489	5.73493352774797	10.5497597650197	104	-0.0714694080583378	0.0714694080583378	8.49513582995476	3
1105	123.62	272.96	1.1636	5.8064029358063	10.4782903569613	105	0.192529833953074	0.192529833953074	8.68766566390783	3
1106	120.96	264.98	1.124	5.61387310185323	10.6708201909144	106	0.0661213571151986	0.0661213571151986	8.75378702102303	3
1107	124.92	264.51	1.1104	5.54775174473803	10.7369415480296	107	-0.111336696907207	0.111336696907207	8.86512371793024	3
1108	119.75	266.03	1.1333	5.65908844164524	10.6256048511224	108	-0.0379225430513621	0.0379225430513621	8.9030462609816	3
1109	117.62	265.73	1.1411	5.6970109846966	10.587682308071	109	0.474517974591416	0.474517974591416	9.37756423557302	3
1110	92.424	264.17	1.0435	5.22249301010518	11.0622002826624	110	-0.0899444931346434	0.0899444931346434	9.46750872870766	3
1111	89.001	276.5	1.062	5.31243750323983	10.9722557895278	111	-0.0928616118309016	0.0928616118309016	9.56037034053856	3
1112	102.08	278.84	1.0811	5.40529911507073	10.8793941776969	112	-0.0899444931346451	0.0899444931346451	9.65031483367321	3
1113	104.11	274.4	1.0996	5.49524360820537	10.7894496845622	113	0.047646272038893	0.047646272038893	9.6979611057121	3
1114	101.32	270.07	1.0898	5.44759733616648	10.8370959566011	114	0.351026616449799	0.351026616449799	10.0489877221619	3
1115	72.979	271.02	1.0176	5.09657071971668	11.1881225730509	115	-0.0281988140638347	0.0281988140638347	10.0771865362257	3
1116	79.334	256.34	1.0234	5.12476953378052	11.1599237589871	116	-0.0952925440777843	0.0952925440777843	10.1724790803035	3
1117	88.803	250.99	1.043	5.2200620778583	11.0646312149093	117	0.0928616118309016	0.0928616118309016	10.2653406921344	3
1118	87.382	255.15	1.0239	5.1272004660274	11.1574928267402	118	-0.0617456790708069	0.0617456790708069	10.3270863712052	3
1119	87.285	251.9	1.0366	5.18894614509821	11.0957471476694	119	0.0452153397920085	0.0452153397920085	10.3723017109972	3
1120	83.658	241.59	1.0273	5.1437308053062	11.1409624874614	120	0.0471600855895158	0.0471600855895158	10.4194617965868	3
1121	85.361	241.19	1.0176	5.09657071971668	11.1881225730509	121	-0.025767881816952	0.025767881816952	10.4452296784037	3
1122	73.101	245.53	1.0229	5.12233860153363	11.162354691234	122	0.0330606785576002	0.0330606785576002	10.4782903569613	3
1123	76.481	232.64	1.0161	5.08927792297604	11.1954153697916	123	-0.0262540682663293	0.0262540682663293	10.5045444252276	3
1124	77.875	234.21	1.0215	5.11553199124236	11.1691613015253	124	0.0286850005132102	0.0286850005132102	10.5332294257408	3
1125	75.774	251.34	1.0156	5.08684699072915	11.1978463020385	125	-0.00972372898752916	0.00972372898752916	10.5429531547284	3
1126	76.413	255.13	1.0176	5.09657071971668	11.1881225730509	126	-0.00243093224688273	0.00243093224688273	10.5453840869753	3
1127	72.516	249.88	1.0181	5.09900165196356	11.1856916408041	127	-0.0116684747850329	0.0116684747850329	10.5570525617603	3
1128	57.453	249	1.0205	5.1106701267486	11.174023166019	128	0.00729279674064642	0.00729279674064642	10.5643453585009	3
1129	51.306	248.92	1.019	5.10337733000795	11.1813159627597	129	0.00680661029126917	0.00680661029126917	10.5711519687922	3
1130	56.631	256.18	1.0176	5.09657071971668	11.1881225730509	130	-0.0379225430513639	0.0379225430513639	10.6090745118436	3
1131	56.306	269.84	1.0254	5.13449326276805	11.1502000299996	131	0.0189612715256828	0.0189612715256828	10.6280357833692	3
1132	61.215	275.3	1.0215	5.11553199124236	11.1691613015253	132	0.00486186449376547	0.00486186449376547	10.632897647863	3
1133	69.091	265.84	1.0205	5.1106701267486	11.174023166019	133	-0.0213922037725638	0.0213922037725638	10.6542898516356	3
1134	64.328	268.18	1.0249	5.13206233052116	11.1526309622465	134	0.0116684747850329	0.0116684747850329	10.6659583264206	3
1135	63.917	270.95	1.0225	5.12039385573613	11.1642994370315	135	0.0238231360194465	0.0238231360194465	10.6897814624401	3
1136	63.26	263.12	1.0176	5.09657071971668	11.1881225730509	136	-0.00486186449376369	0.00486186449376369	10.6946433269338	3
1137	73.672	260	1.0186	5.10143258421045	11.1832607085572	137	0.00486186449376369	0.00486186449376369	10.6995051914276	3
1138	69.681	269.45	1.0176	5.09657071971668	11.1881225730509	138	-0.0306297463107175	0.0306297463107175	10.7301349377383	3
1139	54.198	279.12	1.0239	5.1272004660274	11.1574928267402	139	0.0238231360194483	0.0238231360194483	10.7539580737578	3
1140	61.623	279.79	1.019	5.10337733000795	11.1813159627597	140	-0.0121546612344119	0.0121546612344119	10.7661127349922	3
1141	61.11	279.38	1.0215	5.11553199124236	11.1691613015253	141	0.00486186449376547	0.00486186449376547	10.7709745994859	3
1142	74.023	258.79	1.0205	5.1106701267486	11.174023166019	142	0.0092375425381519	0.0092375425381519	10.7802121420241	3
1143	67.463	259.69	1.0186	5.10143258421045	11.1832607085572	143	-0.0593147468239277	0.0593147468239277	10.839526888848	3
1144	79.63	260.43	1.0308	5.16074733103437	11.1239459617332	144	-0.0306297463107175	0.0306297463107175	10.8701566351587	3
1145	75.516	267.44	1.0371	5.19137707734509	11.0933162154225	145	0.0879997473371397	0.0879997473371397	10.9581563824959	3
1146	68.395	276.33	1.019	5.10337733000795	11.1813159627597	146	-0.00972372898752916	0.00972372898752916	10.9678801114834	3
1147	71.739	276.23	1.021	5.11310105899548	11.1715922337721	147	-0.0072927967406482	0.0072927967406482	10.975172908224	3
1148	73.303	270.19	1.0225	5.12039385573613	11.1642994370315	148	-0.165789579237369	0.165789579237369	11.1409624874614	3
1149	80.307	278.59	1.0566	5.2861834349735	10.9985098577941	149	0.177944240471781	0.177944240471781	11.3189067279332	3
1150	69.62	268.8	1.02	5.10823919450172	11.1764540982659	150	-0.00972372898752916	0.00972372898752916	11.3286304569207	3
1151	60.626	258.75	1.022	5.11796292348925	11.1667303692784	151	-0.00437567804438821	0.00437567804438821	11.3330061349651	3
1152	53.156	274.99	1.0229	5.12233860153363	11.162354691234	152	0.00923754253815368	0.00923754253815368	11.3422436775033	3
1153	51.539	274.02	1.021	5.11310105899548	11.1715922337721	153	0.00729279674064465	0.00729279674064465	11.3495364742439	3
1154	33.614	272.79	1.0195	5.10580826225484	11.1788850305128	154	0.00437567804438999	0.00437567804438999	11.3539121522883	3
1155	18.389	267.05	1.0186	5.10143258421045	11.1832607085572	155	-0.0189612715256828	0.0189612715256828	11.372873423814	3
1156	27.64	271.65	1.0225	5.12039385573613	11.1642994370315	156	0.0121546612344119	0.0121546612344119	11.3850280850484	3
1157	33.342	267.28	1.02	5.10823919450172	11.1764540982659	157	0	0	11.3850280850484	3
1158	37.093	268.73	1.02	5.10823919450172	11.1764540982659	158	-0.0140994070319174	0.0140994070319174	11.3991274920803	3
1159	36.291	267.32	1.0229	5.12233860153363	11.162354691234	159	0.0209060173231883	0.0209060173231883	11.4200335094035	3
1160	36.703	267.92	1.0186	5.10143258421045	11.1832607085572	160	-0.0116684747850346	0.0116684747850346	11.4317019841885	3
1161	34.775	262.05	1.021	5.11310105899548	11.1715922337721	161	0.00486186449376369	0.00486186449376369	11.4365638486823	3
1162	36.112	249.43	1.02	5.10823919450172	11.1764540982659	162	0.00486186449376547	0.00486186449376547	11.4414257131761	3
1163	49.245	254.26	1.019	5.10337733000795	11.1813159627597	163	0.0116684747850346	0.0116684747850346	11.4530941879611	3
1164	43.462	250.32	1.0166	5.09170885522292	11.1929844375447	164	-0.0213922037725638	0.0213922037725638	11.4744863917337	3
1165	48.787	254.12	1.021	5.11310105899548	11.1715922337721	165	0.00972372898752916	0.00972372898752916	11.4842101207212	3
1166	62.258	252.7	1.019	5.10337733000795	11.1813159627597	166	0.0092375425381519	0.0092375425381519	11.4934476632593	3
1167	55.899	253.29	1.0171	5.0941397874698	11.1905535052978	167	-0.0213922037725638	0.0213922037725638	11.5148398670319	3
1168	56.759	251.96	1.0215	5.11553199124236	11.1691613015253	168	0.00972372898752738	0.00972372898752738	11.5245635960194	3
1169	60.611	247.35	1.0195	5.10580826225484	11.1788850305128	169	-0.00243093224688096	0.00243093224688096	11.5269945282663	3
1170	66.523	241.41	1.02	5.10823919450172	11.1764540982659	170	-0.00972372898752916	0.00972372898752916	11.5367182572538	3
1171	53.59	230.62	1.022	5.11796292348925	11.1667303692784	171	0.0379225430513639	0.0379225430513639	11.5746408003052	3
1172	49.062	236.34	1.0142	5.08004038043788	11.2046529123297	172	-0.0568838145770449	0.0568838145770449	11.6315246148823	3
1173	42.433	238.64	1.0259	5.13692419501493	11.1477690977527	173	0.0311159327600912	0.0311159327600912	11.6626405476423	3
1174	44.423	239.29	1.0195	5.10580826225484	11.1788850305128	174	0	0	11.6626405476423	3
1175	33.923	240.41	1.0195	5.10580826225484	11.1788850305128	175	-0.00729279674064465	0.00729279674064465	11.669933344383	3
1176	40.603	237.03	1.021	5.11310105899548	11.1715922337721	176	-0.028685000513212	0.028685000513212	11.6986183448962	3
1177	24.514	230.57	1.0269	5.14178605950869	11.1429072332589	177	0.0121546612344119	0.0121546612344119	11.7107730061306	3
1178	25.837	231.99	1.0244	5.12963139827428	11.1550618944933	178	0.0092375425381519	0.0092375425381519	11.7200105486688	3
1179	26.153	231.65	1.0225	5.12039385573613	11.1642994370315	179	0.0121546612344119	0.0121546612344119	11.7321652099032	3
1180	24.079	231.02	1.02	5.10823919450172	11.1764540982659	180	-0.00243093224688096	0.00243093224688096	11.7345961421501	3
1181	23.554	234.92	1.0205	5.1106701267486	11.174023166019	181	0.00486186449376191	0.00486186449376191	11.7394580066438	3
1182	16.603	233.54	1.0195	5.10580826225484	11.1788850305128	182	-0.0165303392787983	0.0165303392787983	11.7559883459226	3
1183	17.653	235.87	1.0229	5.12233860153363	11.162354691234	183	0.0140994070319174	0.0140994070319174	11.7700877529545	3
1184	17.795	234.95	1.02	5.10823919450172	11.1764540982659	184	-0.00243093224688096	0.00243093224688096	11.7725186852014	3
1185	10.729	234.92	1.0205	5.1106701267486	11.174023166019	185	0.00486186449376191	0.00486186449376191	11.7773805496952	3
1186	12.391	245.93	1.0195	5.10580826225484	11.1788850305128	186	0.00437567804438999	0.00437567804438999	11.7817562277396	3
1187	15.991	247.67	1.0186	5.10143258421045	11.1832607085572	187	-0.0140994070319174	0.0140994070319174	11.7958556347715	3
1188	20.574	254.97	1.0215	5.11553199124236	11.1691613015253	188	-0.00243093224688273	0.00243093224688273	11.7982865670184	3
1189	14.081	258.4	1.022	5.11796292348925	11.1667303692784	189	0.0145855934812946	0.0145855934812946	11.8128721604997	3
1190	17.92	251.17	1.019	5.10337733000795	11.1813159627597	190	-0.00243093224688451	0.00243093224688451	11.8153030927465	3
1191	12.184	240.5	1.0195	5.10580826225484	11.1788850305128	191	-0.0121546612344101	0.0121546612344101	11.827457753981	3
1192	17.742	231.55	1.022	5.11796292348925	11.1667303692784	192	0	0	11.827457753981	3
1193	43.334	235.2	1.022	5.11796292348925	11.1667303692784	193	0	0	11.827457753981	3
1194	42.715	236.55	1.022	5.11796292348925	11.1667303692784	194	0.0145855934812946	0.0145855934812946	11.8420433474623	3
1195	44.699	236.72	1.019	5.10337733000795	11.1813159627597	195	-0.00729279674064642	0.00729279674064642	11.8493361442029	3
1196	37.533	250.77	1.0205	5.1106701267486	11.174023166019	196	0.0286850005132102	0.0286850005132102	11.8780211447161	3
1197	31.243	251.73	1.0146	5.08198512623539	11.2027081665322	197	-0.0238231360194483	0.0238231360194483	11.9018442807356	3
1198	26.795	258.72	1.0195	5.10580826225484	11.1788850305128	198	0.00437567804438999	0.00437567804438999	11.9062199587799	3
1199	39.415	259.97	1.0186	5.10143258421045	11.1832607085572	199	0.00972372898752916	0.00972372898752916	11.9159436877675	3
1200	39.83	268.38	1.0166	5.09170885522292	11.1929844375447	200	-0.0189612715256811	0.0189612715256811	11.9349049592932	3
1201	43.033	269.09	1.0205	5.1106701267486	11.174023166019	201	-0.0140994070319191	0.0140994070319191	11.9490043663251	3
1202	43.409	275.76	1.0234	5.12476953378052	11.1599237589871	202	0.0140994070319191	0.0140994070319191	11.963103773357	3
1203	45.541	275.21	1.0205	5.1106701267486	11.174023166019	203	0	0	11.963103773357	3
1204	35.139	271.92	1.0205	5.1106701267486	11.174023166019	204	0.00243093224688096	0.00243093224688096	11.9655347056039	3
1205	38.107	271.89	1.02	5.10823919450172	11.1764540982659	205	-0.00486186449376369	0.00486186449376369	11.9703965700976	3
1206	32.872	264.52	1.021	5.11310105899548	11.1715922337721	206	-0.0189612715256811	0.0189612715256811	11.9893578416233	3
1207	37.505	263.08	1.0249	5.13206233052116	11.1526309622465	207	0.0140994070319156	0.0140994070319156	12.0034572486552	3
1208	30.368	269.85	1.022	5.11796292348925	11.1667303692784	208	0.0072927967406482	0.0072927967406482	12.0107500453959	3
1209	17.725	277.54	1.0205	5.1106701267486	11.174023166019	209	0.0189612715256811	0.0189612715256811	12.0297113169216	3
1210	23.15	264.89	1.0166	5.09170885522292	11.1929844375447	210	-0.0189612715256811	0.0189612715256811	12.0486725884472	3
1211	26.808	269.48	1.0205	5.1106701267486	11.174023166019	211	-0.00243093224688273	0.00243093224688273	12.0511035206941	3
1212	11.711	259.77	1.021	5.11310105899548	11.1715922337721	212	-0.00243093224688273	0.00243093224688273	12.053534452941	3
1213	10.877	259.09	1.0215	5.11553199124236	11.1691613015253	213	0	0	12.053534452941	3
1214	11.251	262.9	1.0215	5.11553199124236	11.1691613015253	214	0	0	12.053534452941	3
1215	30.414	260.65	1.0215	5.11553199124236	11.1691613015253	215	0.00243093224688273	0.00243093224688273	12.0559653851879	3
1216	22.262	244.83	1.021	5.11310105899548	11.1715922337721	216	-0.0165303392788001	0.0165303392788001	12.0724957244667	3
1217	33.74	234.95	1.0244	5.12963139827428	11.1550618944933	217	0.0379225430513639	0.0379225430513639	12.1104182675181	3
1218	41.869	245.25	1.0166	5.09170885522292	11.1929844375447	218	-0.0403534752982448	0.0403534752982448	12.1507717428163	3
1219	49.33	232.7	1.0249	5.13206233052116	11.1526309622465	219	0.00486186449376191	0.00486186449376191	12.1556336073101	3
1220	49.705	238.02	1.0239	5.1272004660274	11.1574928267402	220	0.0257678818169538	0.0257678818169538	12.181401489127	3
1221	43.614	239.81	1.0186	5.10143258421045	11.1832607085572	221	-0.0165303392788001	0.0165303392788001	12.1979318284058	3
1222	53.432	244.7	1.022	5.11796292348925	11.1667303692784	222	-0.00437567804438821	0.00437567804438821	12.2023075064502	3
1223	45.768	247.03	1.0229	5.12233860153363	11.162354691234	223	-0.00486186449376547	0.00486186449376547	12.207169370944	3
1224	52.854	231.44	1.0239	5.1272004660274	11.1574928267402	224	0.0257678818169538	0.0257678818169538	12.2329372527609	3
1225	61.288	231.48	1.0186	5.10143258421045	11.1832607085572	225	0.00243093224688096	0.00243093224688096	12.2353681850078	3
1226	61.9	230.5	1.0181	5.09900165196356	11.1856916408041	226	-0.132728900679773	0.132728900679773	12.3680970856876	3
1227	82.027	230.93	1.0454	5.23173055264334	11.0529627401243	227	0.140021697420421	0.140021697420421	12.508118783108	3
1228	63.927	231.96	1.0166	5.09170885522292	11.1929844375447	228	-0.00972372898752916	0.00972372898752916	12.5178425120955	3
1229	63.399	231.53	1.0186	5.10143258421045	11.1832607085572	229	-0.0209060173231883	0.0209060173231883	12.5387485294187	3
1230	64.261	231.87	1.0229	5.12233860153363	11.162354691234	230	0.0116684747850364	0.0116684747850364	12.5504170042038	3
1231	69.293	233.94	1.0205	5.1106701267486	11.174023166019	231	-0.028685000513212	0.028685000513212	12.579102004717	3
1232	69.356	239.34	1.0264	5.13935512726181	11.1453381655058	232	0.0573700010264222	0.0573700010264222	12.6364720057434	3
1233	64.892	250.86	1.0146	5.08198512623539	11.2027081665322	233	-0.0145855934812946	0.0145855934812946	12.6510575992247	3
1234	67.802	244.7	1.0176	5.09657071971668	11.1881225730509	234	0.00486186449376547	0.00486186449376547	12.6559194637184	3
1235	70.485	247.43	1.0166	5.09170885522292	11.1929844375447	235	-0.0500772042857758	0.0500772042857758	12.7059966680042	3
1236	71.848	260.07	1.0269	5.14178605950869	11.1429072332589	236	0.0500772042857758	0.0500772042857758	12.75607387229	3
1237	59.556	274.14	1.0166	5.09170885522292	11.1929844375447	237	-0.00972372898752916	0.00972372898752916	12.7657976012775	3
1238	63.256	267.9	1.0186	5.10143258421045	11.1832607085572	238	-0.00680661029127094	0.00680661029127094	12.7726042115688	3
1239	51.059	269.59	1.02	5.10823919450172	11.1764540982659	239	-0.0121546612344119	0.0121546612344119	12.7847588728032	3
1240	53.716	271.25	1.0225	5.12039385573613	11.1642994370315	240	0.0189612715256828	0.0189612715256828	12.8037201443289	3
1241	44.403	266.23	1.0186	5.10143258421045	11.1832607085572	241	-0.0422982210957521	0.0422982210957521	12.8460183654246	3
1242	46.828	255.48	1.0273	5.1437308053062	11.1409624874614	242	0.0233369495700693	0.0233369495700693	12.8693553149947	3
1243	50.822	244.83	1.0225	5.12039385573613	11.1642994370315	243	0.00972372898753093	0.00972372898753093	12.8790790439822	3
1244	50.32	249.08	1.0205	5.1106701267486	11.174023166019	244	-0.00486186449376547	0.00486186449376547	12.883940908476	3
1245	48.48	240.2	1.0215	5.11553199124236	11.1691613015253	245	0.00486186449376547	0.00486186449376547	12.8888027729698	3
1246	51.284	247.37	1.0205	5.1106701267486	11.174023166019	246	-0.0140994070319191	0.0140994070319191	12.9029021800017	3
1247	61.555	240.74	1.0234	5.12476953378052	11.1599237589871	247	0.00923754253815368	0.00923754253815368	12.9121397225399	3
1248	59.117	241.3	1.0215	5.11553199124236	11.1691613015253	248	0.00243093224688273	0.00243093224688273	12.9145706547867	3
1249	49.407	232.92	1.021	5.11310105899548	11.1715922337721	249	-0.00923754253815368	0.00923754253815368	12.9238081973249	3
1250	26.174	247.24	1.0229	5.12233860153363	11.162354691234	250	0.0209060173231883	0.0209060173231883	12.9447142146481	3
1251	26.732	234.18	1.0186	5.10143258421045	11.1832607085572	251	0	0	12.9447142146481	3
1252	10.028	238.99	1.0186	5.10143258421045	11.1832607085572	252	-0.00680661029127094	0.00680661029127094	12.9515208249393	3
1253	16.963	248.06	1.02	5.10823919450172	11.1764540982659	253	-0.0189612715256828	0.0189612715256828	12.970482096465	3
1254	23.552	250.96	1.0239	5.1272004660274	11.1574928267402	254	0.0257678818169538	0.0257678818169538	12.996249978282	3
1255	21.405	250.74	1.0186	5.10143258421045	11.1832607085572	255	-0.00437567804438999	0.00437567804438999	13.0006256563264	3
1256	38.387	260.63	1.0195	5.10580826225484	11.1788850305128	256	0.00243093224688451	0.00243093224688451	13.0030565885733	3
1257	39.107	256.11	1.019	5.10337733000795	11.1813159627597	257	-0.0213922037725656	0.0213922037725656	13.0244487923458	3
1258	41.772	253.69	1.0234	5.12476953378052	11.1599237589871	258	0.0165303392788001	0.0165303392788001	13.0409791316246	3
1259	33.189	255.06	1.02	5.10823919450172	11.1764540982659	259	0.00680661029127094	0.00680661029127094	13.0477857419159	3
1260	27.377	262.97	1.0186	5.10143258421045	11.1832607085572	260	-0.0257678818169538	0.0257678818169538	13.0735536237328	3
1261	30.354	265.02	1.0239	5.1272004660274	11.1574928267402	261	0.0330606785576002	0.0330606785576002	13.1066143022904	3
1262	24.358	266.92	1.0171	5.0941397874698	11.1905535052978	262	-0.0165303392787983	0.0165303392787983	13.1231446415692	3
1263	18.223	271.63	1.0205	5.1106701267486	11.174023166019	263	-0.00486186449376547	0.00486186449376547	13.128006506063	3
1264	32.411	264.67	1.0215	5.11553199124236	11.1691613015253	264	0.00729279674064642	0.00729279674064642	13.1352993028037	3
1265	35.452	270.06	1.02	5.10823919450172	11.1764540982659	265	0.00243093224688096	0.00243093224688096	13.1377302350505	3
1266	39.937	273.09	1.0195	5.10580826225484	11.1788850305128	266	-0.0165303392787983	0.0165303392787983	13.1542605743293	3
1267	46.817	276	1.0229	5.12233860153363	11.162354691234	267	0.0330606785576002	0.0330606785576002	13.1873212528869	3
1268	52.428	267.14	1.0161	5.08927792297604	11.1954153697916	268	-0.0213922037725638	0.0213922037725638	13.2087134566595	3
1269	58.292	261.09	1.0205	5.1106701267486	11.174023166019	269	0.0092375425381519	0.0092375425381519	13.2179509991977	3
1270	57.583	270.31	1.0186	5.10143258421045	11.1832607085572	270	-0.0140994070319174	0.0140994070319174	13.2320504062296	3
1271	52.989	269.22	1.0215	5.11553199124236	11.1691613015253	271	0.0165303392787983	0.0165303392787983	13.2485807455084	3
1272	41.328	277.08	1.0181	5.09900165196356	11.1856916408041	272	-0.00680661029127094	0.00680661029127094	13.2553873557996	3
1273	34.301	269.64	1.0195	5.10580826225484	11.1788850305128	273	-0.0359777972538566	0.0359777972538566	13.2913651530535	3
1274	20.597	276.36	1.0269	5.14178605950869	11.1429072332589	274	0.0311159327600947	0.0311159327600947	13.3224810858136	3
1275	19.606	279.5	1.0205	5.1106701267486	11.174023166019	275	-0.0165303392788019	0.0165303392788019	13.3390114250924	3
1276	17.577	276.72	1.0239	5.1272004660274	11.1574928267402	276	-0.00243093224688096	0.00243093224688096	13.3414423573393	3
1277	20.889	265.44	1.0244	5.12963139827428	11.1550618944933	277	0.0140994070319174	0.0140994070319174	13.3555417643712	3
1278	17.157	255.31	1.0215	5.11553199124236	11.1691613015253	278	0	0	13.3555417643712	3
1279	14.7	249.2	1.0215	5.11553199124236	11.1691613015253	279	-0.00680661029127094	0.00680661029127094	13.3623483746625	3
1280	14.625	244.02	1.0229	5.12233860153363	11.162354691234	280	0.0116684747850364	0.0116684747850364	13.3740168494475	3
1281	15.241	250.25	1.0205	5.1106701267486	11.174023166019	281	-0.0116684747850364	0.0116684747850364	13.3856853242325	3
1282	10.649	248.24	1.0229	5.12233860153363	11.162354691234	282	-0.00243093224688273	0.00243093224688273	13.3881162564794	3
1283	17.949	240.33	1.0234	5.12476953378052	11.1599237589871	283	0.0140994070319191	0.0140994070319191	13.4022156635113	3
1284	27.91	245.85	1.0205	5.1106701267486	11.174023166019	284	0.00243093224688096	0.00243093224688096	13.4046465957582	3
1285	25.974	234.51	1.02	5.10823919450172	11.1764540982659	285	-0.00243093224688096	0.00243093224688096	13.4070775280051	3
1286	23.368	236.33	1.0205	5.1106701267486	11.174023166019	286	-0.0262540682663293	0.0262540682663293	13.4333315962714	3
1287	29.325	238.97	1.0259	5.13692419501493	11.1477690977527	287	0.0262540682663293	0.0262540682663293	13.4595856645378	3
1288	12.607	235.69	1.0205	5.1106701267486	11.174023166019	288	-0.0072927967406482	0.0072927967406482	13.4668784612784	3
1289	15.204	235.1	1.022	5.11796292348925	11.1667303692784	289	0.0189612715256811	0.0189612715256811	13.4858397328041	3
1290	15.766	230.26	1.0181	5.09900165196356	11.1856916408041	290	-0.0140994070319156	0.0140994070319156	13.499939139836	3
1291	12.978	257.18	1.021	5.11310105899548	11.1715922337721	291	0.00486186449376369	0.00486186449376369	13.5048010043298	3
1292	10.523	258.39	1.02	5.10823919450172	11.1764540982659	292	-0.00729279674064642	0.00729279674064642	13.5120938010704	3
1293	12.72	263.85	1.0215	5.11553199124236	11.1691613015253	293	0.00243093224688273	0.00243093224688273	13.5145247333173	3
1294	12.692	255.69	1.021	5.11310105899548	11.1715922337721	294	0.0165303392787983	0.0165303392787983	13.5310550725961	3
1295	22.292	259.93	1.0176	5.09657071971668	11.1881225730509	295	-0.00923754253815368	0.00923754253815368	13.5402926151342	3
1296	38.524	256.23	1.0195	5.10580826225484	11.1788850305128	296	-0.00729279674064465	0.00729279674064465	13.5475854118749	3
1297	36.021	262.02	1.021	5.11310105899548	11.1715922337721	297	0.00243093224688273	0.00243093224688273	13.5500163441218	3
1298	40.427	261.68	1.0205	5.1106701267486	11.174023166019	298	0.0092375425381519	0.0092375425381519	13.5592538866599	3
1299	43.746	271.75	1.0186	5.10143258421045	11.1832607085572	299	-0.0092375425381519	0.0092375425381519	13.5684914291981	3
1300	54.957	276.6	1.0205	5.1106701267486	11.174023166019	300	-0.0072927967406482	0.0072927967406482	13.5757842259387	3
1301	68.807	275.94	1.022	5.11796292348925	11.1667303692784	301	-0.116198561400973	0.116198561400973	13.6919827873397	3
1302	79.863	276.02	1.0459	5.23416148489022	11.0505318078774	302	-0.0734141538558433	0.0734141538558433	13.7653969411955	3
1303	87.336	275.53	1.061	5.30757563874606	10.9771176540216	303	-0.209060173231876	0.209060173231876	13.9744571144274	3
1304	107.78	269.17	1.104	5.51663581197794	10.7680574807897	304	0.0807069505964932	0.0807069505964932	14.0551640650239	3
1305	100.95	246.68	1.0874	5.43592886138145	10.8487644313862	305	0.121060425894736	0.121060425894736	14.1762244909186	3
1306	91.824	246.18	1.0625	5.31486843548671	10.9698248572809	306	0.1424526296673	0.1424526296673	14.3186771205859	3
1307	86.649	252.42	1.0332	5.17241580581941	11.1122774869482	307	-0.11376762915409	0.11376762915409	14.43244474974	3
1308	94.694	254.99	1.0566	5.2861834349735	10.9985098577941	308	-0.23045237700444	0.23045237700444	14.6628971267445	3
1309	103.67	258.18	1.104	5.51663581197794	10.7680574807897	309	-0.00972372898752916	0.00972372898752916	14.672620855732	3
1310	110.15	258.64	1.106	5.52635954096547	10.7583337518022	310	0.047646272038893	0.047646272038893	14.7202671277709	3
1311	103.14	274.03	1.0962	5.47871326892657	10.805980023841	311	0.00729279674064642	0.00729279674064642	14.7275599245115	3
1312	106.87	273.55	1.0947	5.47142047218593	10.8132728205817	312	0.121060425894738	0.121060425894738	14.8486203504063	3
1313	109.71	272.76	1.0698	5.35036004629119	10.9343332464764	313	-0.320396870139083	0.320396870139083	15.1690172205454	3
1314	115.71	270.78	1.1357	5.67075691643027	10.6139363763373	314	0.0165303392787983	0.0165303392787983	15.1855475598242	3
1315	116.77	264.23	1.1323	5.65422657715147	10.6304667156161	315	0.0495910178363985	0.0495910178363985	15.2351385776606	3
1316	117.02	263.36	1.1221	5.60463555931508	10.6800577334525	316	0.0617456790708104	0.0617456790708104	15.2968842567314	3
1317	109.28	252.38	1.1094	5.54288988024427	10.7418034125234	317	-0.0140994070319191	0.0140994070319191	15.3109836637633	3
1318	112.9	244.85	1.1123	5.55698928727618	10.7277040054914	318	0.0879997473371397	0.0879997473371397	15.3989834111004	3
1319	101.01	234.41	1.0942	5.46898953993905	10.8157037528286	319	0.0758450861027278	0.0758450861027278	15.4748284972032	3
1320	99.538	236.34	1.0786	5.39314445383632	10.8915488389313	320	0.0709832216089605	0.0709832216089605	15.5458117188121	3
1321	92.695	237.75	1.064	5.32216123222736	10.9625320605403	321	0.0617456790708104	0.0617456790708104	15.6075573978829	3
1322	88.968	231.54	1.0513	5.26041555315655	11.0242777396111	322	0.152176358654829	0.152176358654829	15.7597337565378	3
1323	84.772	239.74	1.02	5.10823919450172	11.1764540982659	323	-0.0121546612344119	0.0121546612344119	15.7718884177722	3
1324	86.585	240.65	1.0225	5.12039385573613	11.1642994370315	324	-0.355888480943563	0.355888480943563	16.1277768987157	3
1325	107.47	238.49	1.0957	5.47628233667969	10.8084109560879	325	0.0238231360194447	0.0238231360194447	16.1516000347352	3
1326	103.95	240.45	1.0908	5.45245920066025	10.8322340921074	326	-0.0213922037725638	0.0213922037725638	16.1729922385077	3
1327	102.58	241.21	1.0952	5.47385140443281	10.8108418883348	327	0.303866530860283	0.303866530860283	16.476858769368	3
1328	86.992	246.44	1.0327	5.16998487357253	11.1147084191951	328	0.0685522893620814	0.0685522893620814	16.5454110587301	3
1329	84.108	246.18	1.0186	5.10143258421045	11.1832607085572	329	-0.196905511997464	0.196905511997464	16.7423165707276	3
1330	91.746	244.06	1.0591	5.29833809620791	10.9863551965597	330	0.121060425894736	0.121060425894736	16.8633769966223	3
1331	87.251	236.07	1.0342	5.17727767031317	11.1074156224544	331	-0.0972372898752898	0.0972372898752898	16.9606142864976	3
1332	88.936	233.86	1.0542	5.27451496018846	11.0101783325792	332	-0.541125518155992	0.541125518155992	17.5017398046536	3
1333	138.63	252.43	1.1655	5.81564047834446	10.4690528144232	333	-0.21392203772564	0.21392203772564	17.7156618423792	3
1334	146.1	250.03	1.2095	6.0295625160701	10.2551307766975	334	-0.0116684747850346	0.0116684747850346	17.7273303171643	3
1335	144.19	240.76	1.2119	6.04123099085513	10.2434623019125	335	0.25622025882139	0.25622025882139	17.9835505759857	3
1336	138.13	241.99	1.1592	5.78501073203374	10.4996825607339	336	-0.0782760183496087	0.0782760183496087	18.0618265943353	3
1337	135.26	243.92	1.1753	5.86328675038335	10.4214065423843	337	0.154121104452337	0.154121104452337	18.2159476987876	3
1338	122.95	241.99	1.1436	5.70916564593101	10.5755276468366	338	-0.0379225430513639	0.0379225430513639	18.253870241839	3
1339	124.91	236.01	1.1514	5.74708818898238	10.5376051037852	339	0.135646019376031	0.135646019376031	18.389516261215	3
1340	117.68	237.15	1.1235	5.61144216960635	10.6732511231613	340	-0.0403534752982466	0.0403534752982466	18.4298697365132	3
1341	121.98	238.13	1.1318	5.65179564490459	10.632897647863	341	-0.0359777972538566	0.0359777972538566	18.4658475337671	3
1342	129.76	244.25	1.1392	5.68777344215845	10.5969198506092	342	-0.0831378828433742	0.0831378828433742	18.5489854166105	3
1343	139.32	236.35	1.1563	5.77091132500182	10.5137819677658	343	0.0573700010264204	0.0573700010264204	18.6063554176369	3
1344	137.15	237.67	1.1445	5.7135413239754	10.5711519687922	344	0.0354916108044812	0.0354916108044812	18.6418470284414	3
1345	139.69	248.76	1.1372	5.67804971317092	10.6066435795967	345	-0.130784154882264	0.130784154882264	18.7726311833236	3
1346	129.99	254.4	1.1641	5.80883386805319	10.4758594247144	346	-0.0661213571151986	0.0661213571151986	18.8387525404388	3
1347	140.44	234.86	1.1777	5.87495522516838	10.4097380675992	347	-0.0403534752982448	0.0403534752982448	18.8791060157371	3
1348	141.42	242.51	1.186	5.91530870046663	10.369384592301	348	0.215866783523143	0.215866783523143	19.0949727992602	3
1349	137.26	235.08	1.1416	5.69944191694348	10.5852513758241	349	-0.320396870139081	0.320396870139081	19.4153696693993	3
1350	145.17	241.8	1.2075	6.01983878708257	10.2648545056851	350	0.0452153397920103	0.0452153397920103	19.4605850091913	3
1351	154.59	245.11	1.1982	5.97462344729056	10.3100698454771	351	-0.149745426407948	0.149745426407948	19.6103304355993	3
1352	158.07	247.74	1.229	6.1243688736985	10.1603244190691	352	0.161413901192983	0.161413901192983	19.7717443367922	3
1353	155.81	242.88	1.1958	5.96295497250552	10.3217383202621	353	-0.199336444244345	0.199336444244345	19.9710807810366	3
1354	162.35	247.35	1.2368	6.16229141674987	10.1224018760178	354	0.0213922037725638	0.0213922037725638	19.9924729848092	3
1355	167.44	253.34	1.2324	6.1408992129773	10.1437940797903	355	-0.0690384758114568	0.0690384758114568	20.0615114606206	3
1356	162.67	249.94	1.2466	6.20993768878876	10.0747556039789	356	0.0831378828433742	0.0831378828433742	20.144649343464	3
1357	159.57	266.06	1.2295	6.12679980594539	10.1578934868222	357	-0.054452882330164	0.054452882330164	20.1991022257942	3
1358	162.3	265.2	1.2407	6.18125268827555	10.1034406044921	358	0.0641766113176914	0.0641766113176914	20.2632788371118	3
1359	161.96	269.65	1.2275	6.11707607695786	10.1676172158098	359	-0.0145855934812928	0.0145855934812928	20.2778644305931	3
1360	161.09	279.44	1.2305	6.13166167043915	10.1530316223285	360	0.123491358141619	0.123491358141619	20.4013557887348	3
1361	149.76	272.98	1.2051	6.00817031229753	10.2765229804701	361	0.0476462720388913	0.0476462720388913	20.4490020607736	3
1362	149.32	270.46	1.1953	5.96052404025864	10.324169252509	362	-0.118629493647854	0.118629493647854	20.5676315544215	3
1363	157.13	278.01	1.2197	6.07915353390649	10.2055397588611	363	-0.028685000513212	0.028685000513212	20.5963165549347	3
1364	156.83	275.85	1.2256	6.10783853441971	10.1768547583479	364	0.0855688150902569	0.0855688150902569	20.681885370025	3
1365	166.69	272.34	1.208	6.02226971932945	10.2624235734382	365	-0.11376762915409	0.11376762915409	20.7956529991791	3
1366	176.39	276.89	1.2314	6.13603734848354	10.1486559442841	366	-0.171137630180512	0.171137630180512	20.9667906293596	3
1367	193.15	279.27	1.2666	6.30717497866405	9.97751831410357	367	0.00486186449376547	0.00486186449376547	20.9716524938533	3
1368	186.38	276.37	1.2656	6.30231311417029	9.98238017859734	368	-0.0739003403052205	0.0739003403052205	21.0455528341586	3
1369	192.11	273.36	1.2808	6.37621345447551	9.90847983829211	369	0.0928616118309016	0.0928616118309016	21.1384144459895	3
1370	191.51	277.33	1.2617	6.2833518426446	10.001341450123	370	-0.0165303392787983	0.0165303392787983	21.1549447852683	3
1371	193.02	278.49	1.2651	6.2998821819234	9.98481111084422	371	0.189612715256816	0.189612715256816	21.3445575005251	3
1372	167.92	269.71	1.2261	6.11026946666659	10.174423826101	372	-0.0972372898752916	0.0972372898752916	21.4417947904004	3
1373	183.67	278.02	1.2461	6.20750675654188	10.0771865362257	373	-0.104530086615936	0.104530086615936	21.5463248770163	3
1374	184.1	270.58	1.2676	6.31203684315781	9.97265644960981	374	0.0782760183496087	0.0782760183496087	21.6246008953659	3
1375	194.57	277.14	1.2515	6.23376082480821	10.0509324679594	375	-0.125436103939125	0.125436103939125	21.750036999305	3
1376	191.25	272	1.2773	6.35919692874733	9.92549636402029	376	0.0189612715256811	0.0189612715256811	21.7689982708307	3
1377	190.77	271.78	1.2734	6.34023565722165	9.94445763554597	377	0.127867036186007	0.127867036186007	21.8968653070167	3
1378	187.74	263.31	1.2471	6.21236862103564	10.072324671732	378	0.180375172718664	0.180375172718664	22.0772404797354	3
1379	186.36	255.42	1.21	6.03199344831698	10.2526998444506	379	-0.282474327087719	0.282474327087719	22.3597148068231	3
1380	183.73	247.62	1.2681	6.3144677754047	9.97022551736292	380	0.133215087129148	0.133215087129148	22.4929298939523	3
1381	183.42	241.85	1.2407	6.18125268827555	10.1034406044921	381	-0.0189612715256811	0.0189612715256811	22.5118911654779	3
1382	180.83	240.23	1.2446	6.20021395980123	10.0844793329664	382	-0.125922290388502	0.125922290388502	22.6378134558664	3
1383	184.37	232.51	1.2705	6.32613625018973	9.95855704257789	383	0.106961018862821	0.106961018862821	22.7447744747293	3
1384	176.38	243.1	1.2485	6.21917523132691	10.0655180614407	384	-0.0262540682663293	0.0262540682663293	22.7710285429956	3
1385	174.39	239.03	1.2539	6.24542929959324	10.0392639931744	385	0.0972372898752916	0.0972372898752916	22.8682658328709	3
1386	175.17	232.87	1.2339	6.14819200971795	10.1365012830497	386	0.0213922037725638	0.0213922037725638	22.8896580366434	3
1387	176.89	232.81	1.2295	6.12679980594539	10.1578934868222	387	-0.132728900679773	0.132728900679773	23.0223869373232	3
1388	177.7	235.34	1.2568	6.25952870662516	10.0251645861425	388	0	0	23.0223869373232	3
1389	181.05	235.65	1.2568	6.25952870662516	10.0251645861425	389	-0.0763312725521033	0.0763312725521033	23.0987182098753	3
1390	183.91	231.59	1.2725	6.33585997917726	9.94883331359036	390	0.00972372898752916	0.00972372898752916	23.1084419388628	3
1391	186.64	231.46	1.2705	6.32613625018973	9.95855704257789	391	0.00923754253815368	0.00923754253815368	23.117679481401	3
1392	183.18	230.32	1.2686	6.31689870765158	9.96779458511604	392	0.100154408571548	0.100154408571548	23.2178338899725	3
1393	180.95	241.23	1.248	6.21674429908003	10.0679489936876	393	-0.17113763018051	0.17113763018051	23.3889715201531	3
1394	189.86	232.74	1.2832	6.38788192926054	9.89681136350708	394	-0.0262540682663293	0.0262540682663293	23.4152255884194	3
1395	194.78	232.35	1.2886	6.41413599752687	9.87055729524075	395	0.050077204285774	0.050077204285774	23.4653027927052	3
1396	189.77	233.68	1.2783	6.3640587932411	9.92063449952652	396	0.0923754253815261	0.0923754253815261	23.5576782180867	3
1397	180.35	236.09	1.2593	6.27168336785957	10.0130099249081	397	0.0452153397920121	0.0452153397920121	23.6028935578787	3
1398	168.55	244.65	1.25	6.22646802806756	10.0582252647001	398	0.0140994070319156	0.0140994070319156	23.6169929649106	3
1399	169.78	243.03	1.2471	6.21236862103564	10.072324671732	399	0.268374920055804	0.268374920055804	23.8853678849664	3
1400	149	258.85	1.1919	5.94399370097984	10.3406995917878	400	0.0593147468239259	0.0593147468239259	23.9446826317903	3
1401	148.87	265.25	1.1797	5.88467895415591	10.4000143386117	401	-0.054452882330164	0.054452882330164	23.9991355141205	3
1402	149.3	262	1.1909	5.93913183648608	10.3455614562815	402	-0.206629240984991	0.206629240984991	24.2057647551055	3
1403	157.32	251.72	1.2334	6.14576107747107	10.1389322152966	403	0.0568838145770449	0.0568838145770449	24.2626485696825	3
1404	155.49	256.08	1.2217	6.08887726289402	10.1958160298736	404	-0.00680661029127094	0.00680661029127094	24.2694551799738	3
1405	160.68	261.51	1.2231	6.09568387318529	10.1890094195823	405	0.0257678818169538	0.0257678818169538	24.2952230617908	3
1406	148.9	252.55	1.2178	6.06991599136834	10.2147773013993	406	0.161413901192981	0.161413901192981	24.4566369629838	3
1407	140.26	256.28	1.1846	5.90850209017536	10.3761912025923	407	-0.0189612715256811	0.0189612715256811	24.4755982345094	3
1408	140.45	262.84	1.1885	5.92746336170104	10.3572299310666	408	-0.0213922037725638	0.0213922037725638	24.496990438282	3
1409	143.51	255.9	1.1929	5.9488555654736	10.335837727294	409	0.270805852302683	0.270805852302683	24.7677962905847	3
1410	139.03	248.58	1.1372	5.67804971317092	10.6066435795967	410	-0.0782760183496087	0.0782760183496087	24.8460723089343	3
1411	134.23	237.58	1.1533	5.75632573152053	10.5283675612471	411	0.108905764660326	0.108905764660326	24.9549780735946	3
1412	128.38	247.97	1.1309	5.6474199668602	10.6372733259074	412	-0.111336696907207	0.111336696907207	25.0663147705018	3
1413	132.58	247.27	1.1538	5.75875666376741	10.5259366290002	413	-0.0714694080583396	0.0714694080583396	25.1377841785602	3
1414	129.8	250.37	1.1685	5.83022607182575	10.4544672209419	414	0.0855688150902569	0.0855688150902569	25.2233529936504	3
1415	137.29	269.44	1.1509	5.74465725673549	10.5400360360321	415	-0.180375172718666	0.180375172718666	25.4037281663691	3
1416	140.62	263.11	1.188	5.92503242945416	10.3596608633135	416	0.168706697933629	0.168706697933629	25.5724348643027	3
1417	134.85	265.58	1.1533	5.75632573152053	10.5283675612471	417	0.00486186449376547	0.00486186449376547	25.5772967287965	3
1418	137.8	277.88	1.1523	5.75146386702677	10.5332294257409	418	-0.138076951622914	0.138076951622914	25.7153736804194	3
1419	133.78	276.29	1.1807	5.88954081864968	10.3951524741179	419	0.0807069505964932	0.0807069505964932	25.7960806310159	3
1420	135.95	277.95	1.1641	5.80883386805319	10.4758594247144	420	-0.184750850763052	0.184750850763052	25.9808314817789	3
1421	145.57	266.57	1.2021	5.99358471881624	10.2911085739514	421	0.177944240471781	0.177944240471781	26.1587757222507	3
1422	128.49	254.68	1.1655	5.81564047834446	10.4690528144232	422	0.102099154369053	0.102099154369053	26.2608748766198	3
1423	122.82	247.97	1.1445	5.7135413239754	10.5711519687922	423	0.0140994070319174	0.0140994070319174	26.2749742836517	3
1424	126.19	248.14	1.1416	5.69944191694348	10.5852513758241	424	-0.0996682221221725	0.0996682221221725	26.3746425057739	3
1425	134.42	239.31	1.1621	5.79911013906566	10.485583153702	425	-0.199336444244345	0.199336444244345	26.5739789500182	3
1426	141.98	232.15	1.2031	5.99844658331	10.2862467094576	426	0.0452153397920103	0.0452153397920103	26.6191942898102	3
1427	149.68	237.02	1.1938	5.95323124351799	10.3314620492496	427	0.154121104452335	0.154121104452335	26.7733153942626	3
1428	130.6	232.03	1.1621	5.79911013906566	10.485583153702	428	0.349081870652293	0.349081870652293	27.1223972649148	3
1429	105.88	231.39	1.0903	5.45002826841336	10.8346650243543	429	0.0189612715256811	0.0189612715256811	27.1413585364405	3
1430	96.142	235.92	1.0864	5.43106699688768	10.8536262958799	430	0.320396870139085	0.320396870139085	27.4617554065796	3
1431	83.205	249.1	1.0205	5.1106701267486	11.174023166019	431	0.0140994070319156	0.0140994070319156	27.4758548136115	3
1432	85.755	250.19	1.0176	5.09657071971668	11.1881225730509	432	-0.0140994070319156	0.0140994070319156	27.4899542206434	3
1433	77.391	253.64	1.0205	5.1106701267486	11.174023166019	433	-0.0354916108044829	0.0354916108044829	27.5254458314479	3
1434	80.264	261.8	1.0278	5.14616173755308	11.1385315552145	434	0.0306297463107175	0.0306297463107175	27.5560755777586	3
1435	71.598	259.71	1.0215	5.11553199124236	11.1691613015253	435	0.0238231360194465	0.0238231360194465	27.5798987137781	3
1436	65.375	263.82	1.0166	5.09170885522292	11.1929844375447	436	-0.0189612715256811	0.0189612715256811	27.5988599853038	3
1437	71.431	271.39	1.0205	5.1106701267486	11.174023166019	437	-0.13321508712915	0.13321508712915	27.7320750724329	3
1438	84.729	274.2	1.0479	5.24388521387775	11.0408080788899	438	-0.248927462080744	0.248927462080744	27.9810025345137	3
1439	111	258.97	1.0991	5.49281267595849	10.7918806168091	439	-0.0427844075451294	0.0427844075451294	28.0237869420588	3
1440	109.66	258.09	1.1079	5.53559708350362	10.749096209264	440	0.0281988140638347	0.0281988140638347	28.0519857561226	3
1441	106.46	262.45	1.1021	5.50739826943979	10.7772950233278	441	0.125922290388502	0.125922290388502	28.1779080465111	3
1442	100.49	254.38	1.0762	5.38147597905128	10.9032173137163	442	0.149745426407947	0.149745426407947	28.3276534729191	3
1443	88.284	230.92	1.0454	5.23173055264334	11.0529627401243	443	0.0116684747850364	0.0116684747850364	28.3393219477041	3
1444	88.976	235.96	1.043	5.2200620778583	11.0646312149093	444	0.0807069505964915	0.0807069505964915	28.4200288983006	3
1445	68.067	246.98	1.0264	5.13935512726181	11.1453381655058	445	0.028685000513212	0.028685000513212	28.4487138988138	3
1446	63.05	246.28	1.0205	5.1106701267486	11.174023166019	446	0	0	28.4487138988138	3
1447	62.667	252.01	1.0205	5.1106701267486	11.174023166019	447	-0.00243093224688273	0.00243093224688273	28.4511448310607	3
1448	55.806	241.18	1.021	5.11310105899548	11.1715922337721	448	0	0	28.4511448310607	3
1449	51.099	240.21	1.021	5.11310105899548	11.1715922337721	449	0	0	28.4511448310607	3
1450	44.063	244.24	1.021	5.11310105899548	11.1715922337721	450	0.00486186449376369	0.00486186449376369	28.4560066955545	3
1451	29.717	253.22	1.02	5.10823919450172	11.1764540982659	451	0	0	28.4560066955545	3
1452	33.873	259.43	1.02	5.10823919450172	11.1764540982659	452	-0.00729279674064642	0.00729279674064642	28.4632994922951	3
1453	51.883	262.41	1.0215	5.11553199124236	11.1691613015253	453	-0.00243093224688273	0.00243093224688273	28.465730424542	3
1454	42.989	277.54	1.022	5.11796292348925	11.1667303692784	454	0.0213922037725638	0.0213922037725638	28.4871226283146	3
1455	52.979	263.96	1.0176	5.09657071971668	11.1881225730509	455	0.00486186449376547	0.00486186449376547	28.4919844928083	3
1456	67.905	257.95	1.0166	5.09170885522292	11.1929844375447	456	-0.0165303392788001	0.0165303392788001	28.5085148320871	3
1457	63.655	261.91	1.02	5.10823919450172	11.1764540982659	457	0.00486186449376547	0.00486186449376547	28.5133766965809	3
1458	60.399	260.01	1.019	5.10337733000795	11.1813159627597	458	-0.00243093224688451	0.00243093224688451	28.5158076288278	3
1459	72.243	255.82	1.0195	5.10580826225484	11.1788850305128	459	-0.152176358654827	0.152176358654827	28.6679839874826	3
1460	83.732	262.62	1.0508	5.25798462090966	11.026708671858	460	-0.00923754253815368	0.00923754253815368	28.6772215300208	3
1461	91.287	252.03	1.0527	5.26722216344782	11.0174711293198	461	0.163844833439866	0.163844833439866	28.8410663634606	3
1462	84.204	249.23	1.019	5.10337733000795	11.1813159627597	462	-0.166275765686748	0.166275765686748	29.0073421291474	3
1463	85.242	263.31	1.0532	5.2696530956947	11.0150401970729	463	-0.0262540682663275	0.0262540682663275	29.0335961974137	3
1464	89.094	233.79	1.0586	5.29590716396103	10.9887861288066	464	-0.215866783523145	0.215866783523145	29.2494629809368	3
1465	109.47	267.74	1.103	5.51177394748417	10.7729193452834	465	-0.140021697420419	0.140021697420419	29.3894846783573	3
1466	114.69	266.06	1.1318	5.65179564490459	10.632897647863	466	0.154121104452337	0.154121104452337	29.5436057828096	3
1467	106.45	267.98	1.1001	5.49767454045226	10.7870187523154	467	-0.268374920055802	0.268374920055802	29.8119807028654	3
1468	128.26	277.1	1.1553	5.76604946050806	10.5186438322596	468	-0.0593147468239277	0.0593147468239277	29.8712954496893	3
1469	127.42	270.68	1.1675	5.82536420733198	10.4593290854356	469	0.0807069505964915	0.0807069505964915	29.9520024002858	3
1470	120.16	273.17	1.1509	5.74465725673549	10.5400360360321	470	0.318452124341576	0.318452124341576	30.2704545246274	3
1471	101.35	271.29	1.0854	5.42620513239392	10.8584881603737	471	0.0209060173231883	0.0209060173231883	30.2913605419506	3
1472	99.078	272.02	1.0811	5.40529911507073	10.8793941776969	472	0.121060425894736	0.121060425894736	30.4124209678453	3
1473	94.526	267.95	1.0562	5.28423868917599	11.0004546035916	473	-0.0189612715256828	0.0189612715256828	30.431382239371	3
1474	88.937	258.42	1.0601	5.30319996070167	10.9814933320659	474	0.138076951622914	0.138076951622914	30.5694591909939	3
1475	85.622	248.02	1.0317	5.16512300907876	11.1195702836889	475	-0.265943987808921	0.265943987808921	30.8354031788028	3
1476	98.324	235.14	1.0864	5.43106699688768	10.8536262958799	476	0.315535005645319	0.315535005645319	31.1509381844482	3
1477	71.446	231.34	1.0215	5.11553199124236	11.1691613015253	477	0.0238231360194465	0.0238231360194465	31.1747613204676	3
1478	55.696	231.12	1.0166	5.09170885522292	11.1929844375447	478	-0.0213922037725638	0.0213922037725638	31.1961535242402	3
1479	73.705	231.2	1.021	5.11310105899548	11.1715922337721	479	0.00729279674064465	0.00729279674064465	31.2034463209808	3
1480	77.658	236.99	1.0195	5.10580826225484	11.1788850305128	480	-0.0262540682663257	0.0262540682663257	31.2297003892471	3
1481	76.793	240.25	1.0249	5.13206233052116	11.1526309622465	481	0.0140994070319156	0.0140994070319156	31.243799796279	3
1482	75.116	247.83	1.022	5.11796292348925	11.1667303692784	482	0.0072927967406482	0.0072927967406482	31.2510925930197	3
1483	79.934	243.79	1.0205	5.1106701267486	11.174023166019	483	-0.028685000513212	0.028685000513212	31.2797775935329	3
1484	76.995	260.61	1.0264	5.13935512726181	11.1453381655058	484	-0.0709832216089605	0.0709832216089605	31.3507608151419	3
1485	80.417	271.36	1.041	5.21033834887077	11.0743549438969	485	0.0354916108044794	0.0354916108044794	31.3862524259464	3
1486	77	274.17	1.0337	5.17484673806629	11.1098465547013	486	-0.0831378828433724	0.0831378828433724	31.4693903087897	3
1487	91.43	265.15	1.0508	5.25798462090966	11.026708671858	487	-0.218297715770028	0.218297715770028	31.6876880245598	3
1488	109.48	262.99	1.0957	5.47628233667969	10.8084109560879	488	-0.144883561914183	0.144883561914183	31.8325715864739	3
1489	117.33	260.55	1.1255	5.62116589859387	10.6635273941737	489	-0.0807069505964915	0.0807069505964915	31.9132785370704	3
1490	123.66	260.49	1.1421	5.70187284919037	10.5828204435773	490	-0.132728900679773	0.132728900679773	32.0460074377502	3
1491	127.51	257.73	1.1694	5.83460174987014	10.4500915428975	491	0.336927209417883	0.336927209417883	32.3829346471681	3
1492	107.3	267.96	1.1001	5.49767454045226	10.7870187523154	492	0.0306297463107157	0.0306297463107157	32.4135643934788	3
1493	100.28	270.09	1.0938	5.46704479414154	10.8176484986261	493	0.154607290901712	0.154607290901712	32.5681716843805	3
1494	89.649	276.07	1.062	5.31243750323983	10.9722557895278	494	0.0213922037725638	0.0213922037725638	32.5895638881531	3
1495	82.632	272.13	1.0576	5.29104529946726	10.9936479933004	495	-0.0568838145770449	0.0568838145770449	32.6464477027301	3
1496	90.813	271.78	1.0693	5.34792911404431	10.9367641787233	496	-0.0855688150902552	0.0855688150902552	32.7320165178204	3
1497	106.45	249.31	1.0869	5.43349792913456	10.8511953636331	497	-0.273236784549567	0.273236784549567	33.0052533023699	3
1498	115.97	256.26	1.1431	5.70673471368413	10.5779585790835	498	-0.0354916108044812	0.0354916108044812	33.0407449131744	3
1499	119.13	252.57	1.1504	5.74222632448861	10.542466968279	499	0.104530086615938	0.104530086615938	33.1452749997904	3
1500	123.68	249.47	1.1289	5.63769623787267	10.6469970548949	500	NA	NA	NA	3
