# Supplementary material for: Assessment of crusting effects on interrill erosion by laser scanning
Source: PeerJ. 2020 Jan 31;8:e8487. doi: 10.7717/peerj.8487 (PMC6996510; doi:10.7717/peerj.8487)
Supplement: Data S1 — Each has two transects and four subplots. [file peerj-08-8487-s001.zip › raw data for uploading/cs8plotb.txt]

x	y	z	cal	h	code	deltah	absh	cumsumh	number
1	248.73	31.193	1.02	5.10823919450172	11.1764540982659	1	0.0330606785575984	0.0330606785575984	0.0330606785575984	1
2	251.6	24.622	1.0132	5.07517851594412	11.2095147768235	2	-0.0403534752982448	0.0403534752982448	0.0734141538558433	1
3	252.33	22.036	1.0215	5.11553199124236	11.1691613015253	3	0.00972372898752738	0.00972372898752738	0.0831378828433706	1
4	250.76	25.538	1.0195	5.10580826225484	11.1788850305128	4	-0.0165303392787983	0.0165303392787983	0.099668222122169	1
5	263.76	32.907	1.0229	5.12233860153363	11.162354691234	5	0.0233369495700693	0.0233369495700693	0.123005171692238	1
6	276.71	29.253	1.0181	5.09900165196356	11.1856916408041	6	-0.025767881816952	0.025767881816952	0.14877305350919	1
7	278.58	32.121	1.0234	5.12476953378052	11.1599237589871	7	0.00680661029127094	0.00680661029127094	0.155579663800461	1
8	279.54	61.759	1.022	5.11796292348925	11.1667303692784	8	-0.0165303392788001	0.0165303392788001	0.172110003079261	1
9	272.69	63.126	1.0254	5.13449326276805	11.1502000299996	9	0.0121546612344119	0.0121546612344119	0.184264664313673	1
10	275.54	62.536	1.0229	5.12233860153363	11.162354691234	10	0.0209060173231883	0.0209060173231883	0.205170681636861	1
11	276.07	61.193	1.0186	5.10143258421045	11.1832607085572	11	-0.00680661029127094	0.00680661029127094	0.211977291928132	1
12	278.61	60.006	1.02	5.10823919450172	11.1764540982659	12	-0.0213922037725638	0.0213922037725638	0.233369495700696	1
13	275.41	24.907	1.0244	5.12963139827428	11.1550618944933	13	0.0189612715256828	0.0189612715256828	0.252330767226379	1
14	275.5	35.092	1.0205	5.1106701267486	11.174023166019	14	-0.0116684747850364	0.0116684747850364	0.263999242011415	1
15	256.79	33.79	1.0229	5.12233860153363	11.162354691234	15	0.00437567804438821	0.00437567804438821	0.268374920055804	1
16	256.56	36.086	1.022	5.11796292348925	11.1667303692784	16	0	0	0.268374920055804	1
17	274.67	26.27	1.022	5.11796292348925	11.1667303692784	17	-0.00923754253815368	0.00923754253815368	0.277612462593957	1
18	275.01	10.805	1.0239	5.1272004660274	11.1574928267402	18	-0.00972372898752738	0.00972372898752738	0.287336191581485	1
19	276.06	17.062	1.0259	5.13692419501493	11.1477690977527	19	0.0335468650069757	0.0335468650069757	0.32088305658846	1
20	266.89	13.653	1.019	5.10337733000795	11.1813159627597	20	-0.0121546612344119	0.0121546612344119	0.333037717822872	1
21	277.64	15.731	1.0215	5.11553199124236	11.1691613015253	21	0.0213922037725638	0.0213922037725638	0.354429921595436	1
22	276.11	15.473	1.0171	5.0941397874698	11.1905535052978	22	-0.0238231360194465	0.0238231360194465	0.378253057614883	1
23	265.12	23.957	1.022	5.11796292348925	11.1667303692784	23	0	0	0.378253057614883	1
24	266.19	25.123	1.022	5.11796292348925	11.1667303692784	24	-0.00437567804438821	0.00437567804438821	0.382628735659271	1
25	267.31	25.282	1.0229	5.12233860153363	11.162354691234	25	0.0209060173231883	0.0209060173231883	0.403534752982459	1
26	263.24	35.275	1.0186	5.10143258421045	11.1832607085572	26	-0.00680661029127094	0.00680661029127094	0.41034136327373	1
27	267.53	39.595	1.02	5.10823919450172	11.1764540982659	27	0.00243093224688096	0.00243093224688096	0.412772295520611	1
28	263.56	56.65	1.0195	5.10580826225484	11.1788850305128	28	-0.0189612715256811	0.0189612715256811	0.431733567046292	1
29	268.24	52.141	1.0234	5.12476953378052	11.1599237589871	29	0.00437567804438821	0.00437567804438821	0.43610924509068	1
30	255.86	53.011	1.0225	5.12039385573613	11.1642994370315	30	0.00486186449376547	0.00486186449376547	0.440971109584446	1
31	253.94	61.831	1.0215	5.11553199124236	11.1691613015253	31	-0.135159832926654	0.135159832926654	0.576130942511099	1
32	246.18	65.763	1.0493	5.25069182416902	11.0340014685986	32	-0.135159832926654	0.135159832926654	0.711290775437753	1
33	251.19	78.926	1.0771	5.38585165709567	10.8988416356719	33	0.0189612715256811	0.0189612715256811	0.730252046963434	1
34	253	72.41	1.0732	5.36689038556999	10.9178029071976	34	0.0306297463107175	0.0306297463107175	0.760881793274152	1
35	265.72	76.539	1.0669	5.33626063925927	10.9484326535083	35	-0.121060425894738	0.121060425894738	0.88194221916889	1
36	270.11	74.614	1.0918	5.45732106515401	10.8273722276136	36	0.161413901192983	0.161413901192983	1.04335612036187	1
37	264.91	77.859	1.0586	5.29590716396103	10.9887861288066	37	-0.0165303392788001	0.0165303392788001	1.05988645964067	1
38	273.04	76.544	1.062	5.31243750323983	10.9722557895278	38	0.0092375425381519	0.0092375425381519	1.06912400217882	1
39	269.81	83.807	1.0601	5.30319996070167	10.9814933320659	39	-0.0782760183496087	0.0782760183496087	1.14740002052843	1
40	275.72	88.465	1.0762	5.38147597905128	10.9032173137163	40	-0.180375172718662	0.180375172718662	1.3277751932471	1
41	271.52	87.132	1.1133	5.56185115176995	10.7228421409977	41	-0.140021697420419	0.140021697420419	1.46779689066751	1
42	264.21	95.261	1.1421	5.70187284919037	10.5828204435773	42	0.125922290388502	0.125922290388502	1.59371918105602	1
43	259.7	94.683	1.1162	5.57595055880186	10.7087427339658	43	0.322827802385964	0.322827802385964	1.91654698344198	1
44	249.5	93.921	1.0498	5.2531227564159	11.0315705363517	44	-0.232883309251321	0.232883309251321	2.1494302926933	1
45	231.11	98.003	1.0977	5.48600606566722	10.7986872271004	45	-0.242120851789474	0.242120851789474	2.39155114448278	1
46	237.08	102.04	1.1475	5.72812691745669	10.5565663753109	46	0.268374920055802	0.268374920055802	2.65992606453858	1
47	231.15	106.05	1.0923	5.45975199740089	10.8249412953667	47	-0.246982716283238	0.246982716283238	2.90690878082182	1
48	239.41	101.91	1.1431	5.70673471368413	10.5779585790835	48	-0.0233369495700693	0.0233369495700693	2.93024573039188	1
49	257.45	95.992	1.1479	5.7300716632542	10.5546216295134	49	0.280043394840837	0.280043394840837	3.21028912523272	1
50	267.51	100.45	1.0903	5.45002826841336	10.8346650243543	50	-0.0952925440777843	0.0952925440777843	3.30558166931051	1
51	260.41	93.201	1.1099	5.54532081249115	10.7393724802765	51	0.220728648016909	0.220728648016909	3.52631031732741	1
52	248.01	99.301	1.0645	5.32459216447424	10.9601011282934	52	-0.130297968432888	0.130297968432888	3.6566082857603	1
53	247.79	100.86	1.0913	5.45489013290713	10.8298031598605	53	-0.050077204285774	0.050077204285774	3.70668549004608	1
54	263.32	109.14	1.1016	5.5049673371929	10.7797259555747	54	-0.0354916108044812	0.0354916108044812	3.74217710085056	1
55	259.74	108.21	1.1089	5.54045894799738	10.7442343447702	55	-0.275181530347073	0.275181530347073	4.01735863119763	1
56	258.71	113.61	1.1655	5.81564047834446	10.4690528144232	56	0.355888480943563	0.355888480943563	4.37324711214119	1
57	256.5	109.29	1.0923	5.45975199740089	10.8249412953667	57	-0.349081870652292	0.349081870652292	4.72232898279348	1
58	259.39	131.99	1.1641	5.80883386805319	10.4758594247144	58	0.0238231360194447	0.0238231360194447	4.74615211881293	1
59	261.14	131.29	1.1592	5.78501073203374	10.4996825607339	59	-0.132728900679773	0.132728900679773	4.8788810194927	1
60	255.71	131.26	1.1865	5.91773963271351	10.3669536600541	60	-0.104530086615936	0.104530086615936	4.98341110610864	1
61	256.16	149.01	1.208	6.02226971932945	10.2624235734382	61	-0.175513308224899	0.175513308224899	5.15892441433354	1
62	254.75	160.64	1.2441	6.19778302755435	10.0869102652133	62	0.0875135608877606	0.0875135608877606	5.2464379752213	1
63	251.04	179.56	1.2261	6.11026946666659	10.174423826101	63	-0.0281988140638347	0.0281988140638347	5.27463678928513	1
64	251	186.37	1.2319	6.13846828073042	10.1462250120372	64	-0.133215087129148	0.133215087129148	5.40785187641428	1
65	237.55	193.8	1.2593	6.27168336785957	10.0130099249081	65	0.109391951109703	0.109391951109703	5.51724382752398	1
66	258.23	193.09	1.2368	6.16229141674987	10.1224018760178	66	0.0709832216089623	0.0709832216089623	5.58822704913295	1
67	269.83	187.22	1.2222	6.0913081951409	10.1933850976267	67	-0.0471600855895176	0.0471600855895176	5.63538713472246	1
68	268.34	188.02	1.2319	6.13846828073042	10.1462250120372	68	0.0471600855895176	0.0471600855895176	5.68254722031198	1
69	274.55	174.12	1.2222	6.0913081951409	10.1933850976267	69	-0.313104073398437	0.313104073398437	5.99565129371042	1
70	269.21	166.91	1.2866	6.40441226853934	9.88028102422828	70	0.284905259334602	0.284905259334602	6.28055655304502	1
71	275.17	164.48	1.228	6.11950700920474	10.1651862835629	71	0.0427844075451276	0.0427844075451276	6.32334096059015	1
72	276.97	143.12	1.2192	6.07672260165961	10.207970691108	72	-0.0807069505964915	0.0807069505964915	6.40404791118664	1
73	275.27	145.32	1.2358	6.1574295522561	10.1272637405115	73	0	0	6.40404791118664	1
74	275.45	144.82	1.2358	6.1574295522561	10.1272637405115	74	0.104043900166561	0.104043900166561	6.5080918113532	1
75	270.72	145.19	1.2144	6.05338565208954	10.2313076406781	75	0.173568562427395	0.173568562427395	6.68166037378059	1
76	254.17	133.21	1.1787	5.87981708966215	10.4048762031055	76	0.028198814063833	0.028198814063833	6.70985918784443	1
77	252.85	130.45	1.1729	5.85161827559831	10.4330750171693	77	-0.0826516963939969	0.0826516963939969	6.79251088423842	1
78	243.21	123.39	1.1899	5.93426997199231	10.3504233207753	78	-0.0996682221221725	0.0996682221221725	6.8921791063606	1
79	248.37	133.5	1.2104	6.03393819411448	10.2507550986531	79	0.0807069505964915	0.0807069505964915	6.97288605695709	1
80	271.43	143.97	1.1938	5.95323124351799	10.3314620492496	80	0.0165303392788001	0.0165303392788001	6.98941639623589	1
81	277.11	140.84	1.1904	5.93670090423919	10.3479923885284	81	-0.0403534752982466	0.0403534752982466	7.02976987153414	1
82	276.33	135.25	1.1987	5.97705437953744	10.3076389132302	82	0.11376762915409	0.11376762915409	7.14353750068823	1
83	271.92	114.85	1.1753	5.86328675038335	10.4214065423843	83	0.106961018862819	0.106961018862819	7.25049851955104	1
84	270.96	124.53	1.1533	5.75632573152053	10.5283675612471	84	-0.265943987808919	0.265943987808919	7.51644250735996	1
85	263.64	134.43	1.208	6.02226971932945	10.2624235734382	85	0	0	7.51644250735996	1
86	263.64	127.78	1.208	6.02226971932945	10.2624235734382	86	0.0617456790708086	0.0617456790708086	7.57818818643077	1
87	254.89	130.94	1.1953	5.96052404025864	10.324169252509	87	-0.0354916108044794	0.0354916108044794	7.61367979723525	1
88	245.36	130.54	1.2026	5.99601565106312	10.2886776417045	88	0.0140994070319156	0.0140994070319156	7.62777920426717	1
89	249.13	123.15	1.1997	5.9819162440312	10.3027770487364	89	-0.050077204285774	0.050077204285774	7.67785640855294	1
90	243.3	129.47	1.21	6.03199344831698	10.2526998444506	90	0.144883561914185	0.144883561914185	7.82273997046713	1
91	253.75	128.77	1.1802	5.88710988640279	10.3975834063648	91	0.00729279674064642	0.00729279674064642	7.83003276720777	1
92	258.33	127.06	1.1787	5.87981708966215	10.4048762031055	92	-0.123491358141621	0.123491358141621	7.95352412534939	1
93	257.12	135.86	1.2041	6.00330844780377	10.2813848449639	93	0.00972372898753093	0.00972372898753093	7.96324785433692	1
94	255.36	130.91	1.2021	5.99358471881624	10.2911085739514	94	-0.0072927967406482	0.0072927967406482	7.97054065107757	1
95	250.08	134.03	1.2036	6.00087751555689	10.2838157772107	95	0.116198561400973	0.116198561400973	8.08673921247854	1
96	245.09	132.79	1.1797	5.88467895415591	10.4000143386117	96	-0.0666075435645741	0.0666075435645741	8.15334675604312	1
97	251.5	150.59	1.1934	5.95128649772049	10.3334067950471	97	-0.00680661029127094	0.00680661029127094	8.16015336633439	1
98	237.16	157.43	1.1948	5.95809310801176	10.3266001847559	98	-0.166275765686747	0.166275765686747	8.32642913202114	1
99	242.58	171.05	1.229	6.1243688736985	10.1603244190691	99	-0.0213922037725638	0.0213922037725638	8.3478213357937	1
100	251.36	182.46	1.2334	6.14576107747107	10.1389322152966	100	0.263513055562036	0.263513055562036	8.61133439135574	1
101	251.14	172.63	1.1792	5.88224802190903	10.4024452708586	101	-0.149745426407947	0.149745426407947	8.76107981776368	1
102	253.03	155.92	1.21	6.03199344831698	10.2526998444506	102	-0.156552036699217	0.156552036699217	8.9176318544629	1
103	250.15	165.88	1.2422	6.1885454850162	10.0961478077514	103	0.0330606785575984	0.0330606785575984	8.9506925330205	1
104	251.78	164.09	1.2354	6.1554848064586	10.129208486309	104	0.138076951622912	0.138076951622912	9.08876948464341	1
105	262.5	172.3	1.207	6.01740785483568	10.2672854379319	105	0.0165303392788001	0.0165303392788001	9.10529982392221	1
106	257.07	169.98	1.2036	6.00087751555689	10.2838157772107	106	-0.104530086615936	0.104530086615936	9.20982991053815	1
107	264.62	169.71	1.2251	6.10540760217282	10.1792856905948	107	-0.0379225430513657	0.0379225430513657	9.24775245358951	1
108	264.93	169.52	1.2329	6.14333014522419	10.1413631475434	108	0.123491358141621	0.123491358141621	9.37124381173113	1
109	263.14	173.22	1.2075	6.01983878708257	10.2648545056851	109	-0.0549390687795395	0.0549390687795395	9.42618288051067	1
110	248.82	155.99	1.2188	6.07477785586211	10.2099154369055	110	-0.163358646990488	0.163358646990488	9.58954152750116	1
111	263.28	157.7	1.2524	6.23813650285259	10.046556789915	111	0.184750850763052	0.184750850763052	9.77429237826421	1
112	262.8	151.95	1.2144	6.05338565208954	10.2313076406781	112	-0.118629493647854	0.118629493647854	9.89292187191207	1
113	260.99	160.15	1.2388	6.1720151457374	10.1126781470302	113	0.0335468650069739	0.0335468650069739	9.92646873691904	1
114	273.52	168.85	1.2319	6.13846828073042	10.1462250120372	114	-0.0213922037725638	0.0213922037725638	9.9478609406916	1
115	270.35	169.31	1.2363	6.15986048450298	10.1248328082646	115	-0.0763312725521033	0.0763312725521033	10.0241922132437	1
116	268.72	165.07	1.252	6.23619175705509	10.0485015357125	116	0.0714694080583378	0.0714694080583378	10.095661621302	1
117	264.07	153.12	1.2373	6.16472234899675	10.1199709437709	117	-0.1093919511097	0.1093919511097	10.2050535724117	1
118	267.13	173.73	1.2598	6.27411430010645	10.0105789926612	118	0.0855688150902552	0.0855688150902552	10.290622387502	1
119	253.89	188.16	1.2422	6.1885454850162	10.0961478077514	119	0.0427844075451276	0.0427844075451276	10.3334067950471	1
120	255.83	190.06	1.2334	6.14576107747107	10.1389322152966	120	-0.118629493647855	0.118629493647855	10.452036288695	1
121	256.61	193.63	1.2578	6.26439057111892	10.0203027216487	121	0.0213922037725638	0.0213922037725638	10.4734284924675	1
122	253.42	193.13	1.2534	6.24299836734636	10.0416949254213	122	0.291711869625873	0.291711869625873	10.7651403620934	1
123	263.53	192.37	1.1934	5.95128649772049	10.3334067950471	123	-0.223159580263792	0.223159580263792	10.9882999423572	1
124	260.26	194.06	1.2393	6.17444607798428	10.1102472147833	124	-0.0306297463107175	0.0306297463107175	11.0189296886679	1
125	239.17	190.75	1.2456	6.205075824295	10.0796174684726	125	-0.0354916108044794	0.0354916108044794	11.0544212994724	1
126	235.8	189.05	1.2529	6.24056743509948	10.0441258576681	126	0.102099154369053	0.102099154369053	11.1565204538415	1
127	233.64	187.96	1.2319	6.13846828073042	10.1462250120372	127	0.106474832413443	0.106474832413443	11.2629952862549	1
128	245.43	168.39	1.21	6.03199344831698	10.2526998444506	128	-0.0972372898752898	0.0972372898752898	11.3602325761302	1
129	237.62	168.93	1.23	6.12923073819227	10.1554625545754	129	0.0544528823301622	0.0544528823301622	11.4146854584604	1
130	235.08	166.86	1.2188	6.07477785586211	10.2099154369055	130	-0.108905764660326	0.108905764660326	11.5235912231207	1
131	239.8	168.31	1.2412	6.18368362052243	10.1010096722452	131	0.0879997473371379	0.0879997473371379	11.6115909704578	1
132	239.16	169.86	1.2231	6.09568387318529	10.1890094195823	132	0.0422982210957521	0.0422982210957521	11.6538891915536	1
133	240.49	173.59	1.2144	6.05338565208954	10.2313076406781	133	0.10015440857155	0.10015440857155	11.7540436001251	1
134	243.75	172.83	1.1938	5.95323124351799	10.3314620492496	134	-0.0359777972538584	0.0359777972538584	11.790021397379	1
135	245.79	177.39	1.2012	5.98920904077185	10.2954842519958	135	0.0379225430513639	0.0379225430513639	11.8279439404303	1
136	246.31	179.84	1.1934	5.95128649772049	10.3334067950471	136	0.140021697420417	0.140021697420417	11.9679656378508	1
137	248.97	175.53	1.1646	5.81126480030007	10.4734284924676	137	-0.0807069505964897	0.0807069505964897	12.0486725884473	1
138	246.41	169.17	1.1812	5.89197175089656	10.3927215418711	138	-0.0495910178363985	0.0495910178363985	12.0982636062837	1
139	255.99	171.73	1.1914	5.94156276873296	10.3431305240347	139	-0.268374920055802	0.268374920055802	12.3666385263395	1
140	251.09	164.53	1.2466	6.20993768878876	10.0747556039789	140	0.211491105478757	0.211491105478757	12.5781296318182	1
141	263.86	160.62	1.2031	5.99844658331	10.2862467094576	141	-0.316021192094695	0.316021192094695	12.8941508239129	1
142	269.98	167.06	1.2681	6.3144677754047	9.97022551736292	142	0.389435345950538	0.389435345950538	13.2835861698634	1
143	271.18	174.36	1.188	5.92503242945416	10.3596608633135	143	-0.291711869625871	0.291711869625871	13.5752980394893	1
144	262.25	182.87	1.248	6.21674429908003	10.0679489936876	144	-0.128353222635383	0.128353222635383	13.7036512621247	1
145	249.65	193.52	1.2744	6.34509752171541	9.93959577105221	145	0.123491358141617	0.123491358141617	13.8271426202663	1
146	258.98	175.91	1.249	6.22160616357379	10.0630871291938	146	-0.0403534752982448	0.0403534752982448	13.8674960955646	1
147	263.24	185.24	1.2573	6.26195963887204	10.0227336538956	147	0.173082375978018	0.173082375978018	14.0405784715426	1
148	269.36	188.1	1.2217	6.08887726289402	10.1958160298736	148	0	0	14.0405784715426	1
149	265.03	189.01	1.2217	6.08887726289402	10.1958160298736	149	-0.132728900679773	0.132728900679773	14.1733073722224	1
150	279.44	190.07	1.249	6.22160616357379	10.0630871291938	150	0.144883561914185	0.144883561914185	14.3181909341365	1
151	268.34	178.22	1.2192	6.07672260165961	10.207970691108	151	0.11376762915409	0.11376762915409	14.4319585632906	1
152	276.83	185.34	1.1958	5.96295497250552	10.3217383202621	152	-0.168706697933629	0.168706697933629	14.6006652612243	1
153	279.32	193.9	1.2305	6.13166167043915	10.1530316223285	153	0.220728648016909	0.220728648016909	14.8213939092412	1
154	270.08	183.59	1.1851	5.91093302242224	10.3737602703454	154	0.0641766113176931	0.0641766113176931	14.8855705205589	1
155	276.73	186.16	1.1719	5.84675641110455	10.4379368816631	155	-0.351026616449799	0.351026616449799	15.2365971370087	1
156	279.61	187.57	1.2441	6.19778302755435	10.0869102652133	156	0.0850826286408797	0.0850826286408797	15.3216797656495	1
157	279.42	178.61	1.2266	6.11270039891347	10.1719928938542	157	0.182806104965545	0.182806104965545	15.5044858706151	1
158	269.45	181.46	1.189	5.92989429394792	10.3547989988197	158	-0.332065344924118	0.332065344924118	15.8365512155392	1
159	279.44	175.15	1.2573	6.26195963887204	10.0227336538956	159	0.450694838571971	0.450694838571971	16.2872460541112	1
160	271.33	183.12	1.1646	5.81126480030007	10.4734284924676	160	-0.237258987295707	0.237258987295707	16.5245050414069	1
161	264.63	181.38	1.2134	6.04852378759578	10.2361695051718	161	-0.0140994070319174	0.0140994070319174	16.5386044484388	1
162	256.27	181.35	1.2163	6.06262319462769	10.2220700981399	162	-0.050077204285774	0.050077204285774	16.5886816527246	1
163	255.97	183.94	1.2266	6.11270039891347	10.1719928938542	163	0.0335468650069739	0.0335468650069739	16.6222285177315	1
164	242.4	185.13	1.2197	6.07915353390649	10.2055397588611	164	-0.0763312725521033	0.0763312725521033	16.6985597902836	1
165	239.07	186.74	1.2354	6.1554848064586	10.129208486309	165	0.0500772042857758	0.0500772042857758	16.7486369945694	1
166	243.74	182.46	1.2251	6.10540760217282	10.1792856905948	166	-0.185237037212431	0.185237037212431	16.9338740317819	1
167	245.32	194.54	1.2632	6.29064463938525	9.99404865338237	167	0.194960766199959	0.194960766199959	17.1288347979818	1
168	236.37	183.98	1.2231	6.09568387318529	10.1890094195823	168	0.0257678818169538	0.0257678818169538	17.1546026797988	1
169	242.93	181.88	1.2178	6.06991599136834	10.2147773013993	169	0.0807069505964897	0.0807069505964897	17.2353096303953	1
170	265.15	180.39	1.2012	5.98920904077185	10.2954842519958	170	-0.0447291533426331	0.0447291533426331	17.2800387837379	1
171	266.39	181.89	1.2104	6.03393819411448	10.2507550986531	171	-0.1424526296673	0.1424526296673	17.4224914134052	1
172	277.97	177.12	1.2397	6.17639082378178	10.1083024689858	172	-0.0194474579750583	0.0194474579750583	17.4419388713802	1
173	277.19	177.52	1.2437	6.19583828175684	10.0888550110108	173	0.182806104965547	0.182806104965547	17.6247449763458	1
174	274.01	169.16	1.2061	6.0130321767913	10.2716611159763	174	-0.132728900679773	0.132728900679773	17.7574738770256	1
175	279.1	155.79	1.2334	6.14576107747107	10.1389322152966	175	0.0972372898752916	0.0972372898752916	17.8547111669009	1
176	263.48	150.25	1.2134	6.04852378759578	10.2361695051718	176	-0.00680661029127094	0.00680661029127094	17.8615177771921	1
177	275.77	125.06	1.2148	6.05533039788705	10.2293628948806	177	0.242120851789473	0.242120851789473	18.1036386289816	1
178	271.9	113.23	1.165	5.81320954609757	10.47148374667	178	0.0520219500832795	0.0520219500832795	18.1556605790649	1
179	269.62	115.58	1.1543	5.76118759601429	10.5235056967533	179	0.0354916108044829	0.0354916108044829	18.1911521898694	1
180	274.94	101.77	1.147	5.72569598520981	10.5589973075578	180	-0.0403534752982448	0.0403534752982448	18.2315056651676	1
181	279.74	97.866	1.1553	5.76604946050806	10.5186438322596	181	0.133215087129148	0.133215087129148	18.3647207522968	1
182	275.78	99.247	1.1279	5.63283437337891	10.6518589193887	182	0.229966190555061	0.229966190555061	18.5946869428518	1
183	267.94	101.32	1.0806	5.40286818282385	10.8818251099438	183	0.0238231360194465	0.0238231360194465	18.6185100788713	1
184	266.8	91.112	1.0757	5.3790450468044	10.9056482459632	184	-0.41520322776749	0.41520322776749	19.0337133066388	1
185	272.02	98.965	1.1611	5.79424827457189	10.4904450181957	185	0.387004413703657	0.387004413703657	19.4207177203424	1
186	274.36	96.199	1.0815	5.40724386086824	10.8774494318994	186	0.286850005132106	0.286850005132106	19.7075677254745	1
187	260.86	78.842	1.0225	5.12039385573613	11.1642994370315	187	-0.201767376491228	0.201767376491228	19.9093351019657	1
188	257.33	73.431	1.064	5.32216123222736	10.9625320605403	188	0.157038223148595	0.157038223148595	20.0663733251143	1
189	245.46	78.688	1.0317	5.16512300907876	11.1195702836889	189	-0.163844833439864	0.163844833439864	20.2302181585542	1
190	236.05	80.55	1.0654	5.32896784251863	10.955725450249	190	-0.192529833953076	0.192529833953076	20.4227479925073	1
191	231.51	79.833	1.105	5.5214976764717	10.7631956162959	191	-0.310673141151554	0.310673141151554	20.7334211336588	1
192	234.67	104.82	1.1689	5.83217081762326	10.4525224751444	192	0.242120851789474	0.242120851789474	20.9755419854483	1
193	233.18	97.854	1.1191	5.59004996583378	10.6946433269338	193	0.0422982210957503	0.0422982210957503	21.0178402065441	1
194	236.45	85.666	1.1104	5.54775174473803	10.7369415480296	194	-0.00680661029126917	0.00680661029126917	21.0246468168353	1
195	238.57	96.312	1.1118	5.5545583550293	10.7301349377383	195	-0.225590512510674	0.225590512510674	21.250237329346	1
196	236.79	101.29	1.1582	5.78014886753997	10.5045444252276	196	0.640793740278164	0.640793740278164	21.8910310696242	1
197	260.41	65.196	1.0264	5.13935512726181	11.1453381655058	197	0.028685000513212	0.028685000513212	21.9197160701374	1
198	263.52	57.553	1.0205	5.1106701267486	11.174023166019	198	0.00729279674064642	0.00729279674064642	21.927008866878	1
199	265.62	49.283	1.019	5.10337733000795	11.1813159627597	199	-0.00972372898752916	0.00972372898752916	21.9367325958655	1
200	270.25	44.447	1.021	5.11310105899548	11.1715922337721	200	0.00729279674064465	0.00729279674064465	21.9440253926062	1
201	269.89	50.776	1.0195	5.10580826225484	11.1788850305128	201	-0.00243093224688096	0.00243093224688096	21.9464563248531	1
202	275.49	51.249	1.02	5.10823919450172	11.1764540982659	202	0.0092375425381519	0.0092375425381519	21.9556938673912	1
203	268.29	41.556	1.0181	5.09900165196356	11.1856916408041	203	0	0	21.9556938673912	1
204	277.14	41.175	1.0181	5.09900165196356	11.1856916408041	204	-0.0140994070319156	0.0140994070319156	21.9697932744231	1
205	275.22	41.636	1.021	5.11310105899548	11.1715922337721	205	-0.075845086102726	0.075845086102726	22.0456383605259	1
206	279.74	65.928	1.0366	5.18894614509821	11.0957471476694	206	-0.0427844075451311	0.0427844075451311	22.088422768071	1
207	278.34	86.656	1.0454	5.23173055264334	11.0529627401243	207	-0.510495771845275	0.510495771845275	22.5989185399163	1
208	241.67	101.62	1.1504	5.74222632448861	10.542466968279	208	0.0311159327600947	0.0311159327600947	22.6300344726764	1
209	242.93	101.05	1.144	5.71111039172852	10.5735829010391	209	0.149259239958571	0.149259239958571	22.7792937126349	1
210	250.84	100.41	1.1133	5.56185115176995	10.7228421409977	210	0.0544528823301604	0.0544528823301604	22.8337465949651	1
211	252.12	100.55	1.1021	5.50739826943979	10.7772950233278	211	0.0403534752982466	0.0403534752982466	22.8741000702633	1
212	259.6	85.914	1.0938	5.46704479414154	10.8176484986261	212	-0.25622025882139	0.25622025882139	23.1303203290847	1
213	266.48	95.817	1.1465	5.72326505296293	10.5614282398047	213	0.239689919542592	0.239689919542592	23.3700102486273	1
214	265.49	102.13	1.0972	5.48357513342034	10.8011181593473	214	0.166275765686747	0.166275765686747	23.5362860143141	1
215	277.07	86.855	1.063	5.31729936773359	10.967393925034	215	-0.206629240984993	0.206629240984993	23.7429152552991	1
216	275.68	92.292	1.1055	5.52392860871858	10.760764684049	216	0.0807069505964915	0.0807069505964915	23.8236222058956	1
217	269.96	101	1.0889	5.44322165812209	10.8414716346455	217	-0.137590765173536	0.137590765173536	23.9612129710691	1
218	274.17	106.94	1.1172	5.58081242329563	10.703880869472	218	-0.0831378828433742	0.0831378828433742	24.0443508539125	1
219	272.53	108.95	1.1343	5.663950306139	10.6207429866286	219	0.0286850005132102	0.0286850005132102	24.0730358544257	1
220	276.8	102.9	1.1284	5.63526530562579	10.6494279871418	220	-0.0617456790708069	0.0617456790708069	24.1347815334965	1
221	278.27	109.27	1.1411	5.6970109846966	10.587682308071	221	0.0165303392787983	0.0165303392787983	24.1513118727753	1
222	267.71	108.11	1.1377	5.6804806454178	10.6042126473498	222	0.0379225430513639	0.0379225430513639	24.1892344158267	1
223	267.61	107.75	1.1299	5.64255810236644	10.6421351904012	223	-0.0685522893620796	0.0685522893620796	24.2577867051887	1
224	265.59	115.61	1.144	5.71111039172852	10.5735829010391	224	0.500772042857747	0.500772042857747	24.7585587480465	1
225	264.65	70.386	1.041	5.21033834887077	11.0743549438969	225	-0.0311159327600947	0.0311159327600947	24.7896746808066	1
226	263.38	68.168	1.0474	5.24145428163087	11.0432390111368	226	0.0641766113176914	0.0641766113176914	24.8538512921243	1
227	262.77	62.093	1.0342	5.17727767031317	11.1074156224544	227	0.0714694080583378	0.0714694080583378	24.9253207001826	1
228	265.46	61.891	1.0195	5.10580826225484	11.1788850305128	228	-0.0165303392787983	0.0165303392787983	24.9418510394614	1
229	268.98	35.284	1.0229	5.12233860153363	11.162354691234	229	-0.0145855934812928	0.0145855934812928	24.9564366329427	1
230	266.14	40.073	1.0259	5.13692419501493	11.1477690977527	230	0.0286850005132102	0.0286850005132102	24.9851216334559	1
231	260.16	38.579	1.02	5.10823919450172	11.1764540982659	231	-0.00972372898752916	0.00972372898752916	24.9948453624434	1
232	252.03	34.245	1.022	5.11796292348925	11.1667303692784	232	0.0165303392788001	0.0165303392788001	25.0113757017222	1
233	253.17	34.329	1.0186	5.10143258421045	11.1832607085572	233	-0.0281988140638347	0.0281988140638347	25.0395745157861	1
234	258.89	26.728	1.0244	5.12963139827428	11.1550618944933	234	0.00486186449376369	0.00486186449376369	25.0444363802798	1
235	278.97	11.603	1.0234	5.12476953378052	11.1599237589871	235	0.0189612715256811	0.0189612715256811	25.0633976518055	1
236	269.48	14.488	1.0195	5.10580826225484	11.1788850305128	236	-0.0121546612344101	0.0121546612344101	25.0755523130399	1
237	276	25.457	1.022	5.11796292348925	11.1667303692784	237	0.00486186449376547	0.00486186449376547	25.0804141775337	1
238	270.66	19.258	1.021	5.11310105899548	11.1715922337721	238	0.0116684747850346	0.0116684747850346	25.0920826523187	1
239	257.64	24.431	1.0186	5.10143258421045	11.1832607085572	239	0.00486186449376369	0.00486186449376369	25.0969445168125	1
240	247.63	22.283	1.0176	5.09657071971668	11.1881225730509	240	-0.0140994070319156	0.0140994070319156	25.1110439238444	1
241	230.73	12.979	1.0205	5.1106701267486	11.174023166019	241	-0.00486186449376547	0.00486186449376547	25.1159057883382	1
242	241.37	26.408	1.0215	5.11553199124236	11.1691613015253	242	0	0	25.1159057883382	1
243	242.18	32.318	1.0215	5.11553199124236	11.1691613015253	243	0	0	25.1159057883382	1
244	252.49	44.501	1.0215	5.11553199124236	11.1691613015253	244	0.0140994070319174	0.0140994070319174	25.1300051953701	1
245	250.36	56.667	1.0186	5.10143258421045	11.1832607085572	245	-0.0996682221221725	0.0996682221221725	25.2296734174923	1
246	267.35	69	1.0391	5.20110080633262	11.083592486435	246	0.0831378828433724	0.0831378828433724	25.3128113003356	1
247	270.84	64.483	1.022	5.11796292348925	11.1667303692784	247	-0.00437567804438821	0.00437567804438821	25.31718697838	1
248	275.79	66.979	1.0229	5.12233860153363	11.162354691234	248	0.0233369495700693	0.0233369495700693	25.3405239279501	1
249	278.17	72.151	1.0181	5.09900165196356	11.1856916408041	249	-0.351026616449799	0.351026616449799	25.6915505443999	1
250	277.57	74.362	1.0903	5.45002826841336	10.8346650243543	250	0.22753525830818	0.22753525830818	25.9190858027081	1
251	276.13	73.379	1.0435	5.22249301010518	11.0622002826624	251	0.111822883356586	0.111822883356586	26.0309086860647	1
252	275.08	68.465	1.0205	5.1106701267486	11.174023166019	252	-0.113767629154092	0.113767629154092	26.1446763152187	1
253	271.02	69.43	1.0439	5.22443775590269	11.0602555368649	253	-0.0549390687795377	0.0549390687795377	26.1996153839983	1
254	271.56	71.248	1.0552	5.27937682468223	11.0053164680854	254	-0.0855688150902569	0.0855688150902569	26.2851841990885	1
255	268.67	80.316	1.0728	5.36494563977248	10.9197476529951	255	0.00243093224688273	0.00243093224688273	26.2876151313354	1
256	273.56	75.459	1.0723	5.3625147075256	10.922178585242	256	-0.503202975104628	0.503202975104628	26.79081810644	1
257	279.51	117.85	1.1758	5.86571768263023	10.4189756101374	257	-0.137590765173538	0.137590765173538	26.9284088716136	1
258	279.95	126.03	1.2041	6.00330844780377	10.2813848449639	258	-0.0403534752982448	0.0403534752982448	26.9687623469118	1
259	274.26	131.77	1.2124	6.04366192310201	10.2410313696656	259	0.0354916108044812	0.0354916108044812	27.0042539577163	1
260	273.73	130.4	1.2051	6.00817031229753	10.2765229804701	260	-0.0116684747850346	0.0116684747850346	27.0159224325013	1
261	277.39	130.53	1.2075	6.01983878708257	10.2648545056851	261	-0.144883561914185	0.144883561914185	27.1608059944155	1
262	264.19	148.06	1.2373	6.16472234899675	10.1199709437709	262	0.0354916108044829	0.0354916108044829	27.19629760522	1
263	263.91	153.49	1.23	6.12923073819227	10.1554625545754	263	-0.0709832216089623	0.0709832216089623	27.267280826829	1
264	278.97	154.3	1.2446	6.20021395980123	10.0844793329664	264	-0.00243093224688273	0.00243093224688273	27.2697117590759	1
265	273.75	148.26	1.2451	6.20264489204811	10.0820484007195	265	0.140021697420419	0.140021697420419	27.4097334564963	1
266	273.73	152.65	1.2163	6.06262319462769	10.2220700981399	266	-0.0427844075451276	0.0427844075451276	27.4525178640414	1
267	262.15	153.51	1.2251	6.10540760217282	10.1792856905948	267	0.0831378828433724	0.0831378828433724	27.5356557468848	1
268	266.49	141.92	1.208	6.02226971932945	10.2624235734382	268	-0.0140994070319174	0.0140994070319174	27.5497551539167	1
269	263.72	142.27	1.2109	6.03636912636137	10.2483241664063	269	0.218297715770028	0.218297715770028	27.7680528696867	1
270	263.57	138.51	1.166	5.81807141059134	10.4666218821763	270	-0.0714694080583396	0.0714694080583396	27.8395222777451	1
271	268.47	127.11	1.1807	5.88954081864968	10.3951524741179	271	0.00972372898753093	0.00972372898753093	27.8492460067326	1
272	265.36	127.05	1.1787	5.87981708966215	10.4048762031055	272	0.0972372898752898	0.0972372898752898	27.9464832966079	1
273	249.03	129.01	1.1587	5.78257979978686	10.5021134929808	273	-0.230452377004438	0.230452377004438	28.1769356736123	1
274	249.15	136.15	1.2061	6.0130321767913	10.2716611159763	274	0.173568562427391	0.173568562427391	28.3505042360397	1
275	252.09	129.44	1.1704	5.8394636143639	10.4452296784037	275	-0.180375172718662	0.180375172718662	28.5308794087584	1
276	243.21	129.5	1.2075	6.01983878708257	10.2648545056851	276	0.0495910178363985	0.0495910178363985	28.5804704265948	1
277	242.05	129.9	1.1973	5.97024776924617	10.3144455235215	277	0.192529833953074	0.192529833953074	28.7730002605478	1
278	256.96	123.52	1.1577	5.77771793529309	10.5069753574745	278	-0.140021697420419	0.140021697420419	28.9130219579683	1
279	251.42	122.31	1.1865	5.91773963271351	10.3669536600541	279	0.052021950083283	0.052021950083283	28.9650439080516	1
280	254.42	123.66	1.1758	5.86571768263023	10.4189756101374	280	0.050077204285774	0.050077204285774	29.0151211123373	1
281	238.02	118.43	1.1655	5.81564047834446	10.4690528144232	281	-0.137590765173536	0.137590765173536	29.1527118775109	1
282	243.51	124.52	1.1938	5.95323124351799	10.3314620492496	282	0.073414153855845	0.073414153855845	29.2261260313667	1
283	241.24	122.4	1.1787	5.87981708966215	10.4048762031055	283	0.137590765173535	0.137590765173535	29.3637167965402	1
284	233.4	117.42	1.1504	5.74222632448861	10.542466968279	284	-0.173082375978016	0.173082375978016	29.5367991725183	1
285	236.47	114.64	1.186	5.91530870046663	10.369384592301	285	0.170651443731135	0.170651443731135	29.7074506162494	1
286	233.8	115.67	1.1509	5.74465725673549	10.5400360360321	286	0.0782760183496087	0.0782760183496087	29.785726634599	1
287	238.26	111.57	1.1348	5.66638123838589	10.6183120543817	287	-0.180375172718664	0.180375172718664	29.9661018073177	1
288	249.91	118.7	1.1719	5.84675641110455	10.4379368816631	288	0.177944240471781	0.177944240471781	30.1440460477894	1
289	247.25	111.05	1.1353	5.66881217063277	10.6158811221349	289	-0.398672888488692	0.398672888488692	30.5427189362781	1
290	260.21	120.31	1.2173	6.06748505912146	10.2172082336462	290	0.192529833953076	0.192529833953076	30.7352487702312	1
291	240.32	121.63	1.1777	5.87495522516838	10.4097380675992	291	0.0520219500832813	0.0520219500832813	30.7872707203145	1
292	240.97	121.25	1.167	5.8229332750851	10.4617600176825	292	0.0568838145770449	0.0568838145770449	30.8441545348915	1
293	239.63	121.72	1.1553	5.76604946050806	10.5186438322596	293	-0.0831378828433742	0.0831378828433742	30.9272924177349	1
294	239.63	122.31	1.1724	5.84918734335143	10.4355059494162	294	-0.0593147468239277	0.0593147468239277	30.9866071645588	1
295	238.78	127.29	1.1846	5.90850209017536	10.3761912025923	295	0.00486186449376369	0.00486186449376369	30.9914690290526	1
296	237.85	130.68	1.1836	5.90364022568159	10.381053067086	296	-0.137590765173535	0.137590765173535	31.1290597942261	1
297	237.44	132.65	1.2119	6.04123099085513	10.2434623019125	297	0.121060425894736	0.121060425894736	31.2501202201209	1
298	239.37	131.11	1.187	5.92017056496039	10.3645227278072	298	-0.123491358141619	0.123491358141619	31.3736115782625	1
299	248.59	132.97	1.2124	6.04366192310201	10.2410313696656	299	-0.0641766113176931	0.0641766113176931	31.4377881895802	1
300	252.88	138.91	1.2256	6.10783853441971	10.1768547583479	300	0.0666075435645759	0.0666075435645759	31.5043957331448	1
301	254.52	144.34	1.2119	6.04123099085513	10.2434623019125	301	-0.0525081365326567	0.0525081365326567	31.5569038696774	1
302	251.82	139.09	1.2227	6.09373912738779	10.1909541653798	302	0.0145855934812928	0.0145855934812928	31.5714894631587	1
303	252.27	142.34	1.2197	6.07915353390649	10.2055397588611	303	0.0281988140638347	0.0281988140638347	31.5996882772225	1
304	253.7	141.35	1.2139	6.05095471984266	10.233738572925	304	-0.025767881816952	0.025767881816952	31.6254561590395	1
305	247.67	143.07	1.2192	6.07672260165961	10.207970691108	305	-0.00486186449376547	0.00486186449376547	31.6303180235333	1
306	230.78	145.9	1.2202	6.08158446615338	10.2031088266142	306	-0.0928616118309016	0.0928616118309016	31.7231796353642	1
307	233.62	154.97	1.2393	6.17444607798428	10.1102472147833	307	0.140507883869795	0.140507883869795	31.863687519234	1
308	233.48	168.1	1.2104	6.03393819411448	10.2507550986531	308	-0.187667969459312	0.187667969459312	32.0513554886933	1
309	233.01	178.48	1.249	6.22160616357379	10.0630871291938	309	0.163844833439866	0.163844833439866	32.2152003221331	1
310	240.9	181.19	1.2153	6.05776133013393	10.2269319626337	310	-0.0763312725521033	0.0763312725521033	32.2915315946852	1
311	232.74	188.29	1.231	6.13409260268603	10.1506006900816	311	-0.137590765173536	0.137590765173536	32.4291223598588	1
312	248.18	186.98	1.2593	6.27168336785957	10.0130099249081	312	0.278098649043333	0.278098649043333	32.7072210089021	1
313	243.74	177.4	1.2021	5.99358471881624	10.2911085739514	313	-0.194960766199959	0.194960766199959	32.9021817751021	1
314	234.17	181.82	1.2422	6.1885454850162	10.0961478077514	314	0.182806104965547	0.182806104965547	33.0849878800676	1
315	244.68	177.03	1.2046	6.00573938005065	10.278953912717	315	-0.0140994070319174	0.0140994070319174	33.0990872870995	1
316	242.79	174.64	1.2075	6.01983878708257	10.2648545056851	316	0.168220511484252	0.168220511484252	33.2673077985838	1
317	237.66	177.99	1.1729	5.85161827559831	10.4330750171693	317	-0.270319665853307	0.270319665853307	33.5376274644371	1
318	233.66	176.23	1.2285	6.12193794145162	10.162755351316	318	0.108905764660326	0.108905764660326	33.6465332290974	1
319	235.83	163.38	1.2061	6.0130321767913	10.2716611159763	319	-0.132728900679773	0.132728900679773	33.7792621297772	1
320	231.7	165.16	1.2334	6.14576107747107	10.1389322152966	320	0.00243093224688096	0.00243093224688096	33.7816930620241	1
321	237.45	168.15	1.2329	6.14333014522419	10.1413631475434	321	-0.0452153397920085	0.0452153397920085	33.8269084018161	1
322	241.97	163.86	1.2422	6.1885454850162	10.0961478077514	322	0.0928616118309016	0.0928616118309016	33.919770013647	1
323	245.39	157.52	1.2231	6.09568387318529	10.1890094195823	323	0.023336949570071	0.023336949570071	33.9431069632171	1
324	244.35	156.19	1.2183	6.07234692361522	10.2123463691524	324	0.0262540682663275	0.0262540682663275	33.9693610314834	1
325	242.2	161.02	1.2129	6.0460928553489	10.2386004374187	325	0.0379225430513639	0.0379225430513639	34.0072835745347	1
326	231.84	160.56	1.2051	6.00817031229753	10.2765229804701	326	-0.147314494161066	0.147314494161066	34.1545980686958	1
327	234.78	155.2	1.2354	6.1554848064586	10.129208486309	327	0.0831378828433742	0.0831378828433742	34.2377359515392	1
328	237.93	158.92	1.2183	6.07234692361522	10.2123463691524	328	0.0213922037725638	0.0213922037725638	34.2591281553117	1
329	245.42	154.97	1.2139	6.05095471984266	10.233738572925	329	0.102099154369055	0.102099154369055	34.3612273096808	1
330	236.89	150.59	1.1929	5.9488555654736	10.335837727294	330	-0.199336444244345	0.199336444244345	34.5605637539252	1
331	241.82	150.53	1.2339	6.14819200971795	10.1365012830497	331	0.130784154882264	0.130784154882264	34.6913479088074	1
332	243.38	152	1.207	6.01740785483568	10.2672854379319	332	-0.0952925440777825	0.0952925440777825	34.7866404528852	1
333	246.77	156.17	1.2266	6.11270039891347	10.1719928938542	333	0.351512802899173	0.351512802899173	35.1381532557844	1
334	240.72	140.7	1.1543	5.76118759601429	10.5235056967533	334	-0.401103820735571	0.401103820735571	35.5392570765199	1
335	246.72	141.52	1.2368	6.16229141674987	10.1224018760178	335	0.102099154369053	0.102099154369053	35.641356230889	1
336	251.96	141.74	1.2158	6.06019226238081	10.2245010303868	336	0.246982716283238	0.246982716283238	35.8883389471722	1
337	264.6	138.19	1.165	5.81320954609757	10.47148374667	337	-0.33984432811414	0.33984432811414	36.2281832752864	1
338	263.78	145.14	1.2349	6.15305387421172	10.1316394185559	338	-0.0260109750416397	0.0260109750416397	36.254194250328	1
339	269.77	138.35	0.11719	0.718899310886161	10.1056284435143	339	-0.0260109750416415	0.0260109750416415	36.2802052253697	1
340	260.16	146.1	1.2456	6.205075824295	10.0796174684726	340	0.284905259334602	0.284905259334602	36.5651104847043	1
341	244.98	172.88	1.187	5.92017056496039	10.3645227278072	341	-0.00972372898752916	0.00972372898752916	36.5748342136918	1
342	255.63	171.41	1.189	5.92989429394792	10.3547989988197	342	-0.156552036699219	0.156552036699219	36.731386250391	1
343	253.12	165.42	1.2212	6.08644633064714	10.1982469621205	343	0.00486186449376547	0.00486186449376547	36.7362481148848	1
344	263.1	170.8	1.2202	6.08158446615338	10.2031088266142	344	0.0520219500832813	0.0520219500832813	36.7882700649681	1
345	259.09	170.62	1.2095	6.0295625160701	10.2551307766975	345	-0.146828307711688	0.146828307711688	36.9350983726797	1
346	265.22	174.49	1.2397	6.17639082378178	10.1083024689858	346	0.0709832216089623	0.0709832216089623	37.0060815942887	1
347	260.85	169.6	1.2251	6.10540760217282	10.1792856905948	347	-0.123491358141621	0.123491358141621	37.1295729524303	1
348	257.31	161.35	1.2505	6.22889896031444	10.0557943324532	348	0.196905511997464	0.196905511997464	37.3264784644278	1
349	253.55	153.52	1.21	6.03199344831698	10.2526998444506	349	-0.025767881816952	0.025767881816952	37.3522463462447	1
350	252.38	160.24	1.2153	6.05776133013393	10.2269319626337	350	0.0281988140638347	0.0281988140638347	37.3804451603086	1
351	255.4	150.44	1.2095	6.0295625160701	10.2551307766975	351	-0.125922290388502	0.125922290388502	37.5063674506971	1
352	238.72	150.66	1.2354	6.1554848064586	10.129208486309	352	0.0311159327600929	0.0311159327600929	37.5374833834572	1
353	235.4	134.22	1.229	6.1243688736985	10.1603244190691	353	0.265943987808921	0.265943987808921	37.8034273712661	1
354	250.6	125.41	1.1743	5.85842488588958	10.426268406878	354	-0.0286850005132102	0.0286850005132102	37.8321123717793	1
355	252.92	118.71	1.1802	5.88710988640279	10.3975834063648	355	0.216352969972521	0.216352969972521	38.0484653417518	1
356	251.69	114.24	1.1357	5.67075691643027	10.6139363763373	356	-0.299490852815895	0.299490852815895	38.3479561945677	1
357	248.26	123.64	1.1973	5.97024776924617	10.3144455235215	357	0.047646272038893	0.047646272038893	38.3956024666066	1
358	245.29	125.9	1.1875	5.92260149720728	10.3620917955603	358	0.228021444757555	0.228021444757555	38.6236239113642	1
359	239.46	121.13	1.1406	5.69458005244972	10.5901132403179	359	0.0330606785576002	0.0330606785576002	38.6566845899218	1
360	238.17	123.51	1.1338	5.66151937389212	10.6231739188755	360	-0.199336444244349	0.199336444244349	38.8560210341661	1
361	234.26	126.71	1.1748	5.86085581813647	10.4238374746312	361	-0.0140994070319156	0.0140994070319156	38.870120441198	1
362	258.25	138.37	1.1777	5.87495522516838	10.4097380675992	362	-0.133215087129148	0.133215087129148	39.0033355283272	1
363	266.22	122.17	1.2051	6.00817031229753	10.2765229804701	363	0.325258734632847	0.325258734632847	39.32859426296	1
364	258.97	125.89	1.1382	5.68291157766468	10.6017817151029	364	0.0617456790708104	0.0617456790708104	39.3903399420308	1
365	249.05	113.5	1.1255	5.62116589859387	10.6635273941737	365	0.166275765686747	0.166275765686747	39.5566157077176	1
366	232.43	108.09	1.0913	5.45489013290713	10.8298031598605	366	-0.308728395354049	0.308728395354049	39.8653441030716	1
367	233.24	119.13	1.1548	5.76361852826118	10.5210747645064	367	-0.223159580263792	0.223159580263792	40.0885036833354	1
368	241.19	117.14	1.2007	5.98677810852497	10.2979151842427	368	0.152176358654829	0.152176358654829	40.2406800419902	1
369	230.93	113.87	1.1694	5.83460174987014	10.4500915428975	369	0.118629493647855	0.118629493647855	40.3593095356381	1
370	238.75	101.44	1.145	5.71597225622228	10.5687210365453	370	0.261082123315155	0.261082123315155	40.6203916589533	1
371	245.17	98.751	1.0913	5.45489013290713	10.8298031598605	371	-0.130784154882267	0.130784154882267	40.7511758138355	1
372	247.84	102.04	1.1182	5.58567428778939	10.6990190049782	372	0.163844833439866	0.163844833439866	40.9150206472754	1
373	261	88.233	1.0845	5.42182945434953	10.8628638384181	373	-0.317965937892199	0.317965937892199	41.2329865851676	1
374	272.67	89.587	1.1499	5.73979539224173	10.5448979005259	374	0.457987635312616	0.457987635312616	41.6909742204802	1
375	261.51	85.946	1.0557	5.28180775692911	11.0028855358385	375	-0.135159832926652	0.135159832926652	41.8261340534069	1
376	277.38	95.021	1.0835	5.41696758985576	10.8677257029119	376	0.168706697933628	0.168706697933628	41.9948407513405	1
377	279.62	91.706	1.0488	5.24826089192214	11.0364324008455	377	-0.239689919542592	0.239689919542592	42.2345306708831	1
378	264.99	92.338	1.0981	5.48795081146473	10.7967424813029	378	-0.259137377517648	0.259137377517648	42.4936680484007	1
379	255.95	97.34	1.1514	5.74708818898238	10.5376051037852	379	0.278098649043331	0.278098649043331	42.7717666974441	1
380	241.57	94.683	1.0942	5.46898953993905	10.8157037528286	380	0.239689919542592	0.239689919542592	43.0114566169866	1
381	238.43	76.973	1.0449	5.22929962039645	11.0553936723712	381	-0.0855688150902552	0.0855688150902552	43.0970254320769	1
382	237.1	89.126	1.0625	5.31486843548671	10.9698248572809	382	0.0116684747850329	0.0116684747850329	43.1086939068619	1
383	242.67	81.197	1.0601	5.30319996070167	10.9814933320659	383	-0.0281988140638347	0.0281988140638347	43.1368927209258	1
384	241.73	79.801	1.0659	5.33139877476551	10.9532945180021	384	0.20176737649123	0.20176737649123	43.338660097417	1
385	252.39	66.102	1.0244	5.12963139827428	11.1550618944933	385	0.00486186449376369	0.00486186449376369	43.3435219619108	1
386	251.68	57.747	1.0234	5.12476953378052	11.1599237589871	386	-0.1259222903885	0.1259222903885	43.4694442522993	1
387	269.5	61.513	1.0493	5.25069182416902	11.0340014685986	387	0.123491358141617	0.123491358141617	43.5929356104409	1
388	271.28	62.642	1.0239	5.1272004660274	11.1574928267402	388	0.00243093224688273	0.00243093224688273	43.5953665426878	1
389	254.5	67.508	1.0234	5.12476953378052	11.1599237589871	389	-0.00243093224688273	0.00243093224688273	43.5977974749347	1
390	257.03	69.882	1.0239	5.1272004660274	11.1574928267402	390	-0.166275765686745	0.166275765686745	43.7640732406214	1
391	267.74	71.677	1.0581	5.29347623171415	10.9912170610535	391	0.161413901192983	0.161413901192983	43.9254871418144	1
392	274.06	71.858	1.0249	5.13206233052116	11.1526309622465	392	-0.00486186449376547	0.00486186449376547	43.9303490063081	1
393	274.79	61.38	1.0259	5.13692419501493	11.1477690977527	393	0.0311159327600912	0.0311159327600912	43.9614649390682	1
394	278.1	54.441	1.0195	5.10580826225484	11.1788850305128	394	-0.0189612715256811	0.0189612715256811	43.9804262105939	1
395	256.62	59.493	1.0234	5.12476953378052	11.1599237589871	395	-0.0238231360194465	0.0238231360194465	44.0042493466134	1
396	249.11	61.26	1.0283	5.14859266979996	11.1361006229677	396	0.0281988140638347	0.0281988140638347	44.0324481606772	1
397	249.17	55.515	1.0225	5.12039385573613	11.1642994370315	397	-0.0092375425381519	0.0092375425381519	44.0416857032154	1
398	256.38	55.628	1.0244	5.12963139827428	11.1550618944933	398	0.0092375425381519	0.0092375425381519	44.0509232457535	1
399	265.21	45.966	1.0225	5.12039385573613	11.1642994370315	399	-0.0116684747850329	0.0116684747850329	44.0625917205385	1
400	254.36	41.454	1.0249	5.13206233052116	11.1526309622465	400	0.00729279674064465	0.00729279674064465	44.0698845172792	1
401	240.49	27.599	1.0234	5.12476953378052	11.1599237589871	401	0.025767881816952	0.025767881816952	44.0956523990961	1
402	241.13	28.527	1.0181	5.09900165196356	11.1856916408041	402	-0.0379225430513621	0.0379225430513621	44.1335749421475	1
403	240.27	29.646	1.0259	5.13692419501493	11.1477690977527	403	0.00243093224688096	0.00243093224688096	44.1360058743944	1
404	232.35	29.634	1.0254	5.13449326276805	11.1502000299996	404	0.0286850005132102	0.0286850005132102	44.1646908749076	1
405	237.55	27.391	1.0195	5.10580826225484	11.1788850305128	405	-0.0189612715256811	0.0189612715256811	44.1836521464333	1
406	253.31	21.339	1.0234	5.12476953378052	11.1599237589871	406	0.025767881816952	0.025767881816952	44.2094200282502	1
407	265.3	13.739	1.0181	5.09900165196356	11.1856916408041	407	-0.0189612715256811	0.0189612715256811	44.2283812997759	1
408	273.14	11.948	1.022	5.11796292348925	11.1667303692784	408	-0.00680661029127094	0.00680661029127094	44.2351879100672	1
409	277.29	13.925	1.0234	5.12476953378052	11.1599237589871	409	0.0165303392788001	0.0165303392788001	44.251718249346	1
410	259.69	15.161	1.02	5.10823919450172	11.1764540982659	410	0.0238231360194465	0.0238231360194465	44.2755413853654	1
411	258.23	19.22	1.0151	5.08441605848227	11.2002772342854	411	-0.0189612715256811	0.0189612715256811	44.2945026568911	1
412	243.17	27.036	1.019	5.10337733000795	11.1813159627597	412	-0.00486186449376547	0.00486186449376547	44.2993645213849	1
413	251.4	28.882	1.02	5.10823919450172	11.1764540982659	413	-0.00972372898752916	0.00972372898752916	44.3090882503724	1
414	240.77	34.237	1.022	5.11796292348925	11.1667303692784	414	0.0145855934812946	0.0145855934812946	44.3236738438537	1
415	248.02	33.837	1.019	5.10337733000795	11.1813159627597	415	-0.00486186449376547	0.00486186449376547	44.3285357083474	1
416	249.14	33.378	1.02	5.10823919450172	11.1764540982659	416	-0.00486186449376369	0.00486186449376369	44.3333975728412	1
417	248.12	47.646	1.021	5.11310105899548	11.1715922337721	417	0.00243093224688273	0.00243093224688273	44.3358285050881	1
418	254.58	42.705	1.0205	5.1106701267486	11.174023166019	418	-0.00486186449376547	0.00486186449376547	44.3406903695819	1
419	249.11	44.437	1.0215	5.11553199124236	11.1691613015253	419	-0.154121104452337	0.154121104452337	44.4948114740342	1
420	232.3	64.747	1.0532	5.2696530956947	11.0150401970729	420	-0.161413901192983	0.161413901192983	44.6562253752272	1
421	230.78	71.598	1.0864	5.43106699688768	10.8536262958799	421	0.104530086615938	0.104530086615938	44.7607554618431	1
422	233.92	76.652	1.0649	5.32653691027174	10.9581563824959	422	-0.128353222635383	0.128353222635383	44.8891086844785	1
423	236.35	78.23	1.0913	5.45489013290713	10.8298031598605	423	0.336927209417881	0.336927209417881	45.2260358938964	1
424	252.67	65.921	1.022	5.11796292348925	11.1667303692784	424	-0.00243093224688273	0.00243093224688273	45.2284668261433	1
425	251.31	67.205	1.0225	5.12039385573613	11.1642994370315	425	-0.0140994070319174	0.0140994070319174	45.2425662331752	1
426	250.06	69.787	1.0254	5.13449326276805	11.1502000299996	426	0.0330606785576002	0.0330606785576002	45.2756269117328	1
427	253.14	53.375	1.0186	5.10143258421045	11.1832607085572	427	-0.0189612715256828	0.0189612715256828	45.2945881832585	1
428	252.71	53.298	1.0225	5.12039385573613	11.1642994370315	428	0.00972372898753093	0.00972372898753093	45.304311912246	1
429	232.77	52.625	1.0205	5.1106701267486	11.174023166019	429	-0.00972372898753093	0.00972372898753093	45.3140356412335	1
430	230.47	47.656	1.0225	5.12039385573613	11.1642994370315	430	0.0121546612344119	0.0121546612344119	45.3261903024679	1
431	234.74	47.459	1.02	5.10823919450172	11.1764540982659	431	-0.00243093224688096	0.00243093224688096	45.3286212347148	1
432	234.53	45.367	1.0205	5.1106701267486	11.174023166019	432	-0.0116684747850364	0.0116684747850364	45.3402897094999	1
433	233.75	36.423	1.0229	5.12233860153363	11.162354691234	433	-0.00972372898752738	0.00972372898752738	45.3500134384874	1
434	236.6	54.175	1.0249	5.13206233052116	11.1526309622465	434	0.0213922037725638	0.0213922037725638	45.3714056422599	1
435	235.09	63.688	1.0205	5.1106701267486	11.174023166019	435	0.00243093224688096	0.00243093224688096	45.3738365745068	1
436	238.63	63.018	1.02	5.10823919450172	11.1764540982659	436	-0.0403534752982466	0.0403534752982466	45.4141900498051	1
437	240.35	60.343	1.0283	5.14859266979996	11.1361006229677	437	0.0354916108044829	0.0354916108044829	45.4496816606096	1
438	236.47	57.374	1.021	5.11310105899548	11.1715922337721	438	0.00243093224688273	0.00243093224688273	45.4521125928564	1
439	242.47	70.831	1.0205	5.1106701267486	11.174023166019	439	-0.225590512510674	0.225590512510674	45.6777031053671	1
440	239.59	67.889	1.0669	5.33626063925927	10.9484326535083	440	-0.130784154882267	0.130784154882267	45.8084872602494	1
441	232.63	83.976	1.0938	5.46704479414154	10.8176484986261	441	0.159469155395477	0.159469155395477	45.9679564156449	1
442	234.27	90.959	1.061	5.30757563874606	10.9771176540216	442	-0.182806104965547	0.182806104965547	46.1507625206104	1
443	230.48	90.833	1.0986	5.49038174371161	10.794311549056	443	0.0782760183496087	0.0782760183496087	46.22903853896	1
444	231.37	94.865	1.0825	5.412105725362	10.8725875674056	444	-0.0213922037725638	0.0213922037725638	46.2504307427326	1
445	241.51	82.6	1.0869	5.43349792913456	10.8511953636331	445	0.177944240471781	0.177944240471781	46.4283749832044	1
446	234.37	75.824	1.0503	5.25555368866278	11.0291396041048	446	-0.228021444757555	0.228021444757555	46.6563964279619	1
447	242.93	82.875	1.0972	5.48357513342034	10.8011181593473	447	0.18766796945931	0.18766796945931	46.8440643974212	1
448	254.74	77.425	1.0586	5.29590716396103	10.9887861288066	448	0.0476462720388913	0.0476462720388913	46.8917106694601	1
449	262.59	79.759	1.0488	5.24826089192214	11.0364324008455	449	0.00923754253815368	0.00923754253815368	46.9009482119983	1
450	258.39	77.02	1.0469	5.23902334938398	11.0456699433836	450	0.118629493647854	0.118629493647854	47.0195777056461	1
451	251.93	66.232	1.0225	5.12039385573613	11.1642994370315	451	-0.144397375464806	0.144397375464806	47.1639750811109	1
452	258.35	60.417	1.0522	5.26479123120094	11.0199020615667	452	0.135159832926654	0.135159832926654	47.2991349140376	1
453	257.37	62.703	1.0244	5.12963139827428	11.1550618944933	453	0.0165303392788001	0.0165303392788001	47.3156652533164	1
454	240.19	57.347	1.021	5.11310105899548	11.1715922337721	454	-0.182806104965547	0.182806104965547	47.4984713582819	1
455	245.86	63.466	1.0586	5.29590716396103	10.9887861288066	455	0.18766796945931	0.18766796945931	47.6861393277412	1
456	246.71	54.551	1.02	5.10823919450172	11.1764540982659	456	0.00243093224688096	0.00243093224688096	47.6885702599881	1
457	248.1	55.054	1.0195	5.10580826225484	11.1788850305128	457	-0.00729279674064465	0.00729279674064465	47.6958630567288	1
458	238.91	55.889	1.021	5.11310105899548	11.1715922337721	458	-0.0165303392788001	0.0165303392788001	47.7123933960076	1
459	247.1	52.568	1.0244	5.12963139827428	11.1550618944933	459	0.00729279674064642	0.00729279674064642	47.7196861927482	1
460	261.12	53.492	1.0229	5.12233860153363	11.162354691234	460	0.0140994070319174	0.0140994070319174	47.7337855997801	1
461	271.87	54.738	1.02	5.10823919450172	11.1764540982659	461	0.00243093224688096	0.00243093224688096	47.736216532027	1
462	271.01	63.885	1.0195	5.10580826225484	11.1788850305128	462	-0.23968991954259	0.23968991954259	47.9759064515696	1
463	255.29	73.405	1.0688	5.34549818179743	10.9391951109702	463	0.22753525830818	0.22753525830818	48.2034417098778	1
464	259.37	68.385	1.022	5.11796292348925	11.1667303692784	464	-0.185237037212429	0.185237037212429	48.3886787470902	1
465	246.33	74.121	1.0601	5.30319996070167	10.9814933320659	465	0.180861359168041	0.180861359168041	48.5695401062583	1
466	243.59	59.092	1.0229	5.12233860153363	11.162354691234	466	0.00923754253815368	0.00923754253815368	48.5787776487964	1
467	240.99	51.811	1.021	5.11310105899548	11.1715922337721	467	-0.00486186449376547	0.00486186449376547	48.5836395132902	1
468	244.73	50.829	1.022	5.11796292348925	11.1667303692784	468	0	0	48.5836395132902	1
469	255.1	35.572	1.022	5.11796292348925	11.1667303692784	469	-0.00680661029127094	0.00680661029127094	48.5904461235814	1
470	253.54	35.96	1.0234	5.12476953378052	11.1599237589871	470	0.00923754253815368	0.00923754253815368	48.5996836661196	1
471	257.16	35.069	1.0215	5.11553199124236	11.1691613015253	471	0.0140994070319174	0.0140994070319174	48.6137830731515	1
472	258.24	40.333	1.0186	5.10143258421045	11.1832607085572	472	-0.0807069505964915	0.0807069505964915	48.694490023748	1
473	255.04	44.283	1.0352	5.18213953480694	11.1025537579607	473	0.0690384758114568	0.0690384758114568	48.7635284995595	1
474	242.62	33.542	1.021	5.11310105899548	11.1715922337721	474	0	0	48.7635284995595	1
475	240.27	33.796	1.021	5.11310105899548	11.1715922337721	475	0.00486186449376369	0.00486186449376369	48.7683903640532	1
476	236.19	31.531	1.02	5.10823919450172	11.1764540982659	476	-0.00486186449376369	0.00486186449376369	48.773252228547	1
477	240.72	43.724	1.021	5.11310105899548	11.1715922337721	477	0.00729279674064465	0.00729279674064465	48.7805450252876	1
478	236.89	41.726	1.0195	5.10580826225484	11.1788850305128	478	-0.00243093224688096	0.00243093224688096	48.7829759575345	1
479	234.71	36.518	1.02	5.10823919450172	11.1764540982659	479	0.00680661029127094	0.00680661029127094	48.7897825678258	1
480	233.94	37.193	1.0186	5.10143258421045	11.1832607085572	480	-0.0189612715256828	0.0189612715256828	48.8087438393515	1
481	234.22	26.822	1.0225	5.12039385573613	11.1642994370315	481	0.00972372898753093	0.00972372898753093	48.818467568339	1
482	250.53	33.187	1.0205	5.1106701267486	11.174023166019	482	0.00729279674064642	0.00729279674064642	48.8257603650796	1
483	255.4	30.335	1.019	5.10337733000795	11.1813159627597	483	-0.0213922037725656	0.0213922037725656	48.8471525688522	1
484	243.82	16.649	1.0234	5.12476953378052	11.1599237589871	484	0.00437567804438821	0.00437567804438821	48.8515282468966	1
485	256.26	13.11	1.0225	5.12039385573613	11.1642994370315	485	0.00972372898753093	0.00972372898753093	48.8612519758841	1
486	250.68	17.472	1.0205	5.1106701267486	11.174023166019	486	-0.00972372898753093	0.00972372898753093	48.8709757048717	1
487	245.25	10.54	1.0225	5.12039385573613	11.1642994370315	487	0.00972372898753093	0.00972372898753093	48.8806994338592	1
488	260.64	14.453	1.0205	5.1106701267486	11.174023166019	488	-0.0072927967406482	0.0072927967406482	48.8879922305998	1
489	256.65	18.988	1.022	5.11796292348925	11.1667303692784	489	-0.00243093224688273	0.00243093224688273	48.8904231628467	1
490	256.96	12.839	1.0225	5.12039385573613	11.1642994370315	490	0.00972372898753093	0.00972372898753093	48.9001468918343	1
491	255.14	13.812	1.0205	5.1106701267486	11.174023166019	491	-0.00486186449376547	0.00486186449376547	48.905008756328	1
492	249.96	17.911	1.0215	5.11553199124236	11.1691613015253	492	0	0	48.905008756328	1
493	245.97	15.905	1.0215	5.11553199124236	11.1691613015253	493	0.00729279674064642	0.00729279674064642	48.9123015530687	1
494	244.84	11.384	1.02	5.10823919450172	11.1764540982659	494	-0.0121546612344119	0.0121546612344119	48.9244562143031	1
495	240.9	16.943	1.0225	5.12039385573613	11.1642994370315	495	0.0072927967406482	0.0072927967406482	48.9317490110437	1
496	236.01	23.307	1.021	5.11310105899548	11.1715922337721	496	-0.0072927967406482	0.0072927967406482	48.9390418077844	1
497	242.71	39.997	1.0225	5.12039385573613	11.1642994370315	497	0.00486186449376547	0.00486186449376547	48.9439036722781	1
498	260.53	48.558	1.0215	5.11553199124236	11.1691613015253	498	-0.00243093224688273	0.00243093224688273	48.946334604525	1
499	250.73	40.214	1.022	5.11796292348925	11.1667303692784	499	0.0072927967406482	0.0072927967406482	48.9536274012657	1
500	255.64	46.025	1.0205	5.1106701267486	11.174023166019	500	NA	NA	NA	1
501	248.73	31.193	1.0195	5.10580826225484	11.1788850305128	1	-0.00243093224688096	0.00243093224688096	0.00243093224688096	2
502	251.6	24.622	1.02	5.10823919450172	11.1764540982659	2	-0.00486186449376369	0.00486186449376369	0.00729279674064465	2
503	252.33	22.036	1.021	5.11310105899548	11.1715922337721	3	-0.00486186449376547	0.00486186449376547	0.0121546612344101	2
504	250.76	25.538	1.022	5.11796292348925	11.1667303692784	4	0.00243093224688273	0.00243093224688273	0.0145855934812928	2
505	263.76	32.907	1.0215	5.11553199124236	11.1691613015253	5	-0.00243093224688273	0.00243093224688273	0.0170165257281756	2
506	276.71	29.253	1.022	5.11796292348925	11.1667303692784	6	0.0145855934812946	0.0145855934812946	0.0316021192094702	2
507	278.58	32.121	1.019	5.10337733000795	11.1813159627597	7	-0.0170165257281774	0.0170165257281774	0.0486186449376476	2
508	279.54	61.759	1.0225	5.12039385573613	11.1642994370315	8	0.00243093224688273	0.00243093224688273	0.0510495771845303	2
509	272.69	63.126	1.022	5.11796292348925	11.1667303692784	9	-0.00680661029127094	0.00680661029127094	0.0578561874758012	2
510	275.54	62.536	1.0234	5.12476953378052	11.1599237589871	10	0.0189612715256811	0.0189612715256811	0.0768174590014823	2
511	276.07	61.193	1.0195	5.10580826225484	11.1788850305128	11	-0.0238231360194447	0.0238231360194447	0.100640595020927	2
512	278.61	60.006	1.0244	5.12963139827428	11.1550618944933	12	0.0165303392788001	0.0165303392788001	0.117170934299727	2
513	275.41	24.907	1.021	5.11310105899548	11.1715922337721	13	-0.00486186449376547	0.00486186449376547	0.122032798793493	2
514	275.5	35.092	1.022	5.11796292348925	11.1667303692784	14	0.00972372898752916	0.00972372898752916	0.131756527781022	2
515	256.79	33.79	1.02	5.10823919450172	11.1764540982659	15	-0.00729279674064642	0.00729279674064642	0.139049324521668	2
516	256.56	36.086	1.0215	5.11553199124236	11.1691613015253	16	0.00486186449376547	0.00486186449376547	0.143911189015434	2
517	274.67	26.27	1.0205	5.1106701267486	11.174023166019	17	-0.0116684747850364	0.0116684747850364	0.15557966380047	2
518	275.01	10.805	1.0229	5.12233860153363	11.162354691234	18	0.0189612715256828	0.0189612715256828	0.174540935326153	2
519	276.06	17.062	1.019	5.10337733000795	11.1813159627597	19	-0.00243093224688451	0.00243093224688451	0.176971867573037	2
520	266.89	13.653	1.0195	5.10580826225484	11.1788850305128	20	-0.0121546612344101	0.0121546612344101	0.189126528807448	2
521	277.64	15.731	1.022	5.11796292348925	11.1667303692784	21	0.0072927967406482	0.0072927967406482	0.196419325548096	2
522	276.11	15.473	1.0205	5.1106701267486	11.174023166019	22	-0.00972372898753093	0.00972372898753093	0.206143054535627	2
523	265.12	23.957	1.0225	5.12039385573613	11.1642994370315	23	0.0121546612344119	0.0121546612344119	0.218297715770039	2
524	266.19	25.123	1.02	5.10823919450172	11.1764540982659	24	-0.00243093224688096	0.00243093224688096	0.220728648016919	2
525	267.31	25.282	1.0205	5.1106701267486	11.174023166019	25	0.00243093224688096	0.00243093224688096	0.2231595802638	2
526	263.24	35.275	1.02	5.10823919450172	11.1764540982659	26	-0.00486186449376369	0.00486186449376369	0.228021444757564	2
527	267.53	39.595	1.021	5.11310105899548	11.1715922337721	27	-0.00243093224688273	0.00243093224688273	0.230452377004447	2
528	263.56	56.65	1.0215	5.11553199124236	11.1691613015253	28	0	0	0.230452377004447	2
529	268.24	52.141	1.0215	5.11553199124236	11.1691613015253	29	0	0	0.230452377004447	2
530	255.86	53.011	1.0215	5.11553199124236	11.1691613015253	30	-0.0116684747850364	0.0116684747850364	0.242120851789483	2
531	253.94	61.831	1.0239	5.1272004660274	11.1574928267402	31	-0.0452153397920085	0.0452153397920085	0.287336191581492	2
532	246.18	65.763	1.0332	5.17241580581941	11.1122774869482	32	-0.109391951109703	0.109391951109703	0.396728142691195	2
533	251.19	78.926	1.0557	5.28180775692911	11.0028855358385	33	-0.0403534752982448	0.0403534752982448	0.43708161798944	2
534	253	72.41	1.064	5.32216123222736	10.9625320605403	34	0.0121546612344101	0.0121546612344101	0.44923627922385	2
535	265.72	76.539	1.0615	5.31000657099295	10.9746867217747	35	-0.0335468650069739	0.0335468650069739	0.482783144230824	2
536	270.11	74.614	1.0684	5.34355343599992	10.9411398567677	36	0.0617456790708086	0.0617456790708086	0.544528823301633	2
537	264.91	77.859	1.0557	5.28180775692911	11.0028855358385	37	0.0189612715256828	0.0189612715256828	0.563490094827316	2
538	273.04	76.544	1.0518	5.26284648540343	11.0218468073642	38	0.0311159327600912	0.0311159327600912	0.594606027587407	2
539	269.81	83.807	1.0454	5.23173055264334	11.0529627401243	39	-0.254275513023883	0.254275513023883	0.84888154061129	2
540	275.72	88.465	1.0977	5.48600606566722	10.7986872271004	40	0.0879997473371379	0.0879997473371379	0.936881287948427	2
541	271.52	87.132	1.0796	5.39800631833008	10.8866869744375	41	-0.256220258821392	0.256220258821392	1.19310154676982	2
542	264.21	95.261	1.1323	5.65422657715147	10.6304667156161	42	0.00486186449376547	0.00486186449376547	1.19796341126358	2
543	259.7	94.683	1.1313	5.64936471265771	10.6353285801099	43	0.498341110610864	0.498341110610864	1.69630452187445	2
544	249.5	93.921	1.0288	5.15102360204684	11.1336696907208	44	-0.249413648530121	0.249413648530121	1.94571817040457	2
545	231.11	98.003	1.0801	5.40043725057697	10.8842560421907	45	-0.294142801872754	0.294142801872754	2.23986097227732	2
546	237.08	102.04	1.1406	5.69458005244972	10.5901132403179	46	0.218297715770028	0.218297715770028	2.45815868804735	2
547	231.15	106.05	1.0957	5.47628233667969	10.8084109560879	47	-0.118629493647855	0.118629493647855	2.57678818169521	2
548	239.41	101.91	1.1201	5.59491183032755	10.6897814624401	48	-0.114253815603465	0.114253815603465	2.69104199729867	2
549	257.45	95.992	1.1436	5.70916564593101	10.5755276468366	49	0.225590512510674	0.225590512510674	2.91663250980935	2
550	267.51	100.45	1.0972	5.48357513342034	10.8011181593473	50	-0.0782760183496087	0.0782760183496087	2.99490852815896	2
551	260.41	93.201	1.1133	5.56185115176995	10.7228421409977	51	0.263513055562036	0.263513055562036	3.25842158372099	2
552	248.01	99.301	1.0591	5.29833809620791	10.9863551965597	52	-0.123491358141619	0.123491358141619	3.38191294186261	2
553	247.79	100.86	1.0845	5.42182945434953	10.8628638384181	53	-0.0831378828433724	0.0831378828433724	3.46505082470598	2
554	263.32	109.14	1.1016	5.5049673371929	10.7797259555747	54	-0.0403534752982466	0.0403534752982466	3.50540430000423	2
555	259.74	108.21	1.1099	5.54532081249115	10.7393724802765	55	-0.296573734119637	0.296573734119637	3.80197803412387	2
556	258.71	113.61	1.1709	5.84189454661078	10.4427987461568	56	0.365612209931093	0.365612209931093	4.16759024405496	2
557	256.5	109.29	1.0957	5.47628233667969	10.8084109560879	57	-0.3179659378922	0.3179659378922	4.48555618194716	2
558	259.39	131.99	1.1611	5.79424827457189	10.4904450181957	58	0.0233369495700693	0.0233369495700693	4.50889313151723	2
559	261.14	131.29	1.1563	5.77091132500182	10.5137819677658	59	-0.104043900166561	0.104043900166561	4.61293703168379	2
560	255.71	131.26	1.1777	5.87495522516838	10.4097380675992	60	-0.18766796945931	0.18766796945931	4.8006050011431	2
561	256.16	149.01	1.2163	6.06262319462769	10.2220700981399	61	0.00729279674064642	0.00729279674064642	4.80789779788375	2
562	254.75	160.64	1.2148	6.05533039788705	10.2293628948806	62	-0.0311159327600947	0.0311159327600947	4.83901373064384	2
563	251.04	179.56	1.2212	6.08644633064714	10.1982469621205	63	-0.00729279674064465	0.00729279674064465	4.84630652738449	2
564	251	186.37	1.2227	6.09373912738779	10.1909541653798	64	-0.194474579750581	0.194474579750581	5.04078110713507	2
565	237.55	193.8	1.2627	6.28821370713837	9.99647958562925	65	0.0238231360194447	0.0238231360194447	5.06460424315451	2
566	258.23	193.09	1.2578	6.26439057111892	10.0203027216487	66	0.177944240471781	0.177944240471781	5.24254848362629	2
567	269.83	187.22	1.2212	6.08644633064714	10.1982469621205	67	-0.0495910178363967	0.0495910178363967	5.29213950146269	2
568	268.34	188.02	1.2314	6.13603734848354	10.1486559442841	68	0.0948063576284088	0.0948063576284088	5.3869458590911	2
569	274.55	174.12	1.2119	6.04123099085513	10.2434623019125	69	-0.209060173231876	0.209060173231876	5.59600603232298	2
570	269.21	166.91	1.2549	6.25029116408701	10.0344021286806	70	0.0739003403052223	0.0739003403052223	5.6699063726282	2
571	275.17	164.48	1.2397	6.17639082378178	10.1083024689858	71	0.0734141538558433	0.0734141538558433	5.74332052648404	2
572	276.97	143.12	1.2246	6.10297666992594	10.1817166228417	72	-0.0354916108044812	0.0354916108044812	5.77881213728852	2
573	275.27	145.32	1.2319	6.13846828073042	10.1462250120372	73	-0.00243093224688096	0.00243093224688096	5.7812430695354	2
574	275.45	144.82	1.2324	6.1408992129773	10.1437940797903	74	0.0330606785575966	0.0330606785575966	5.814303748093	2
575	270.72	145.19	1.2256	6.10783853441971	10.1768547583479	75	0.194960766199959	0.194960766199959	6.00926451429296	2
576	254.17	133.21	1.1855	5.91287776821975	10.3718155245479	76	-0.00729279674064642	0.00729279674064642	6.0165573110336	2
577	252.85	130.45	1.187	5.92017056496039	10.3645227278072	77	0.0330606785576002	0.0330606785576002	6.04961798959121	2
578	243.21	123.39	1.1802	5.88710988640279	10.3975834063648	78	-0.149259239958573	0.149259239958573	6.19887722954978	2
579	248.37	133.5	1.2109	6.03636912636137	10.2483241664063	79	0.0140994070319174	0.0140994070319174	6.2129766365817	2
580	271.43	143.97	1.208	6.02226971932945	10.2624235734382	80	-0.0262540682663275	0.0262540682663275	6.23923070484802	2
581	277.11	140.84	1.2134	6.04852378759578	10.2361695051718	81	0.00972372898752738	0.00972372898752738	6.24895443383555	2
582	276.33	135.25	1.2114	6.03880005860825	10.2458932341594	82	0.194474579750583	0.194474579750583	6.44342901358613	2
583	271.92	114.85	1.1714	5.84432547885767	10.44036781391	83	0.0379225430513621	0.0379225430513621	6.4813515566375	2
584	270.96	124.53	1.1636	5.8064029358063	10.4782903569613	84	-0.125922290388502	0.125922290388502	6.607273847026	2
585	263.64	134.43	1.1895	5.9323252261948	10.3523680665728	85	0.0335468650069757	0.0335468650069757	6.64082071203297	2
586	263.64	127.78	1.1826	5.89877836118783	10.3859149315798	86	0.00486186449376547	0.00486186449376547	6.64568257652674	2
587	254.89	130.94	1.1816	5.89391649669407	10.3907767960736	87	-0.140021697420419	0.140021697420419	6.78570427394716	2
588	245.36	130.54	1.2104	6.03393819411448	10.2507550986531	88	0.0826516963939969	0.0826516963939969	6.86835597034115	2
589	249.13	123.15	1.1934	5.95128649772049	10.3334067950471	89	-0.0520219500832813	0.0520219500832813	6.92037792042444	2
590	243.3	129.47	1.2041	6.00330844780377	10.2813848449639	90	0.0568838145770467	0.0568838145770467	6.97726173500148	2
591	253.75	128.77	1.1924	5.94642463322672	10.3382686595409	91	0.0311159327600929	0.0311159327600929	7.00837766776158	2
592	258.33	127.06	1.186	5.91530870046663	10.369384592301	92	-0.209060173231876	0.209060173231876	7.21743784099345	2
593	257.12	135.86	1.229	6.1243688736985	10.1603244190691	93	0.204198308738111	0.204198308738111	7.42163614973156	2
594	255.36	130.91	1.187	5.92017056496039	10.3645227278072	94	-0.1589829689461	0.1589829689461	7.58061911867766	2
595	250.08	134.03	1.2197	6.07915353390649	10.2055397588611	95	0.146828307711688	0.146828307711688	7.72744742638935	2
596	245.09	132.79	1.1895	5.9323252261948	10.3523680665728	96	-0.0568838145770449	0.0568838145770449	7.7843312409664	2
597	251.5	150.59	1.2012	5.98920904077185	10.2954842519958	97	-0.0855688150902552	0.0855688150902552	7.86990005605665	2
598	237.16	157.43	1.2188	6.07477785586211	10.2099154369055	98	-0.0948063576284071	0.0948063576284071	7.96470641368506	2
599	242.58	171.05	1.2383	6.16958421349051	10.1151090792771	99	0.111822883356583	0.111822883356583	8.07652929704164	2
600	251.36	182.46	1.2153	6.05776133013393	10.2269319626337	100	0.182806104965547	0.182806104965547	8.25933540200719	2
601	251.14	172.63	1.1777	5.87495522516838	10.4097380675992	101	-0.192529833953076	0.192529833953076	8.45186523596026	2
602	253.03	155.92	1.2173	6.06748505912146	10.2172082336462	102	-0.0262540682663275	0.0262540682663275	8.47811930422659	2
603	250.15	165.88	1.2227	6.09373912738779	10.1909541653798	103	-0.0471600855895158	0.0471600855895158	8.52527938981611	2
604	251.78	164.09	1.2324	6.1408992129773	10.1437940797903	104	0.130297968432888	0.130297968432888	8.65557735824899	2
605	262.5	172.3	1.2056	6.01060124454441	10.2740920482232	105	0.0121546612344119	0.0121546612344119	8.66773201948341	2
606	257.07	169.98	1.2031	5.99844658331	10.2862467094576	106	-0.130784154882265	0.130784154882265	8.79851617436567	2
607	264.62	169.71	1.23	6.12923073819227	10.1554625545754	107	-0.0520219500832813	0.0520219500832813	8.85053812444895	2
608	264.93	169.52	1.2407	6.18125268827555	10.1034406044921	108	0.180375172718664	0.180375172718664	9.03091329716762	2
609	263.14	173.22	1.2036	6.00087751555689	10.2838157772107	109	-0.0807069505964915	0.0807069505964915	9.11162024776411	2
610	248.82	155.99	1.2202	6.08158446615338	10.2031088266142	110	-0.0782760183496087	0.0782760183496087	9.18989626611372	2
611	263.28	157.7	1.2363	6.15986048450298	10.1248328082646	111	0.00437567804438821	0.00437567804438821	9.19427194415811	2
612	262.8	151.95	1.2354	6.1554848064586	10.129208486309	112	-0.0495910178363985	0.0495910178363985	9.2438629619945	2
613	260.99	160.15	1.2456	6.205075824295	10.0796174684726	113	0.156552036699219	0.156552036699219	9.40041499869372	2
614	273.52	168.85	1.2134	6.04852378759578	10.2361695051718	114	-0.0709832216089623	0.0709832216089623	9.47139822030269	2
615	270.35	169.31	1.228	6.11950700920474	10.1651862835629	115	-0.104530086615938	0.104530086615938	9.57592830691862	2
616	268.72	165.07	1.2495	6.22403709582068	10.0606561969469	116	0.104530086615938	0.104530086615938	9.68045839353456	2
617	264.07	153.12	1.228	6.11950700920474	10.1651862835629	117	-0.0525081365326567	0.0525081365326567	9.73296653006722	2
618	267.13	173.73	1.2388	6.1720151457374	10.1126781470302	118	-0.0471600855895158	0.0471600855895158	9.78012661565673	2
619	253.89	188.16	1.2485	6.21917523132691	10.0655180614407	119	-0.047646272038893	0.047646272038893	9.82777288769563	2
620	255.83	190.06	1.2583	6.2668215033658	10.0178717894018	120	-0.0520219500832795	0.0520219500832795	9.87979483777891	2
621	256.61	193.63	1.269	6.31884345344908	9.96584983931854	121	0.0189612715256811	0.0189612715256811	9.89875610930459	2
622	253.42	193.13	1.2651	6.2998821819234	9.98481111084422	122	0.192043647503697	0.192043647503697	10.0907997568083	2
623	263.53	192.37	1.2256	6.10783853441971	10.1768547583479	123	-0.249413648530119	0.249413648530119	10.3402134053384	2
624	260.26	194.06	1.2769	6.35725218294982	9.9274411098178	124	0.0879997473371397	0.0879997473371397	10.4282131526755	2
625	239.17	190.75	1.2588	6.26925243561269	10.0154408571549	125	0.0427844075451276	0.0427844075451276	10.4709975602207	2
626	235.8	189.05	1.25	6.22646802806756	10.0582252647001	126	0.0782760183496087	0.0782760183496087	10.5492735785703	2
627	233.64	187.96	1.2339	6.14819200971795	10.1365012830497	127	0.161413901192981	0.161413901192981	10.7106874797633	2
628	245.43	168.39	1.2007	5.98677810852497	10.2979151842427	128	-0.177944240471783	0.177944240471783	10.888631720235	2
629	237.62	168.93	1.2373	6.16472234899675	10.1199709437709	129	0.0734141538558468	0.0734141538558468	10.9620458740909	2
630	235.08	166.86	1.2222	6.0913081951409	10.1933850976267	130	-0.0495910178363985	0.0495910178363985	11.0116368919273	2
631	239.8	168.31	1.2324	6.1408992129773	10.1437940797903	131	0.0116684747850346	0.0116684747850346	11.0233053667123	2
632	239.16	169.86	1.23	6.12923073819227	10.1554625545754	132	0.140021697420417	0.140021697420417	11.1633270641327	2
633	240.49	173.59	1.2012	5.98920904077185	10.2954842519958	133	0.0262540682663293	0.0262540682663293	11.1895811323991	2
634	243.75	172.83	1.1958	5.96295497250552	10.3217383202621	134	-0.0165303392788001	0.0165303392788001	11.2061114716779	2
635	245.79	177.39	1.1992	5.97948531178432	10.3052079809833	135	0.00923754253815368	0.00923754253815368	11.215349014216	2
636	246.31	179.84	1.1973	5.97024776924617	10.3144455235215	136	0.0807069505964897	0.0807069505964897	11.2960559648125	2
637	248.97	175.53	1.1807	5.88954081864968	10.3951524741179	137	-0.0116684747850329	0.0116684747850329	11.3077244395975	2
638	246.41	169.17	1.1831	5.90120929343471	10.3834839993329	138	-0.0165303392788019	0.0165303392788019	11.3242547788763	2
639	255.99	171.73	1.1865	5.91773963271351	10.3669536600541	139	-0.230452377004436	0.230452377004436	11.5547071558808	2
640	251.09	164.53	1.2339	6.14819200971795	10.1365012830497	140	0.0379225430513621	0.0379225430513621	11.5926296989321	2
641	263.86	160.62	1.2261	6.11026946666659	10.174423826101	141	-0.102099154369055	0.102099154369055	11.6947288533012	2
642	269.98	167.06	1.2471	6.21236862103564	10.072324671732	142	0.287336191581483	0.287336191581483	11.9820650448827	2
643	271.18	174.36	1.188	5.92503242945416	10.3596608633135	143	-0.365612209931093	0.365612209931093	12.3476772548138	2
644	262.25	182.87	1.2632	6.29064463938525	9.99404865338237	144	0.0452153397920121	0.0452153397920121	12.3928925946058	2
645	249.65	193.52	1.2539	6.24542929959324	10.0392639931744	145	0.0593147468239259	0.0593147468239259	12.4522073414297	2
646	258.98	175.91	1.2417	6.18611455276931	10.0985787399983	146	-0.0330606785575966	0.0330606785575966	12.4852680199873	2
647	263.24	185.24	1.2485	6.21917523132691	10.0655180614407	147	0.0996682221221725	0.0996682221221725	12.5849362421095	2
648	269.36	188.1	1.228	6.11950700920474	10.1651862835629	148	-0.0782760183496087	0.0782760183496087	12.6632122604591	2
649	265.03	189.01	1.2441	6.19778302755435	10.0869102652133	149	-0.0170165257281774	0.0170165257281774	12.6802287861873	2
650	279.44	190.07	1.2476	6.21479955328252	10.0698937394851	150	0.138076951622914	0.138076951622914	12.8183057378102	2
651	268.34	178.22	1.2192	6.07672260165961	10.207970691108	151	0.0996682221221725	0.0996682221221725	12.9179739599324	2
652	276.83	185.34	1.1987	5.97705437953744	10.3076389132302	152	-0.206629240984993	0.206629240984993	13.1246032009174	2
653	279.32	193.9	1.2412	6.18368362052243	10.1010096722452	153	0.315535005645319	0.315535005645319	13.4401382065627	2
654	270.08	183.59	1.1763	5.86814861487711	10.4165446778905	154	-0.0875135608877624	0.0875135608877624	13.5276517674504	2
655	276.73	186.16	1.1943	5.95566217576487	10.3290311170027	155	-0.116684747850348	0.116684747850348	13.6443365153008	2
656	279.61	187.57	1.2183	6.07234692361522	10.2123463691524	156	-0.0447291533426348	0.0447291533426348	13.6890656686434	2
657	279.42	178.61	1.2275	6.11707607695786	10.1676172158098	157	0.229966190555064	0.229966190555064	13.9190318591985	2
658	269.45	181.46	1.1802	5.88710988640279	10.3975834063648	158	-0.410341363273727	0.410341363273727	14.3293732224722	2
659	279.44	175.15	1.2646	6.29745124967652	9.9872420430911	159	0.474517974591418	0.474517974591418	14.8038911970636	2
660	271.33	183.12	1.167	5.8229332750851	10.4617600176825	160	-0.223159580263793	0.223159580263793	15.0270507773274	2
661	264.63	181.38	1.2129	6.0460928553489	10.2386004374187	161	-0.0899444931346434	0.0899444931346434	15.1169952704621	2
662	256.27	181.35	1.2314	6.13603734848354	10.1486559442841	162	-0.00486186449376369	0.00486186449376369	15.1218571349558	2
663	255.97	183.94	1.2324	6.1408992129773	10.1437940797903	163	-0.0807069505964932	0.0807069505964932	15.2025640855523	2
664	242.4	185.13	1.249	6.22160616357379	10.0630871291938	164	0.0948063576284106	0.0948063576284106	15.2973704431807	2
665	239.07	186.74	1.2295	6.12679980594539	10.1578934868222	165	-0.0855688150902569	0.0855688150902569	15.382939258271	2
666	243.74	182.46	1.2471	6.21236862103564	10.072324671732	166	-0.123491358141619	0.123491358141619	15.5064306164126	2
667	245.32	194.54	1.2725	6.33585997917726	9.94883331359036	167	0.119115680097231	0.119115680097231	15.6255462965098	2
668	236.37	183.98	1.248	6.21674429908003	10.0679489936876	168	0.0140994070319174	0.0140994070319174	15.6396457035418	2
669	242.93	181.88	1.2451	6.20264489204811	10.0820484007195	169	0.137590765173535	0.137590765173535	15.7772364687153	2
670	265.15	180.39	1.2168	6.06505412687458	10.219639165893	170	0.0379225430513657	0.0379225430513657	15.8151590117667	2
671	266.39	181.89	1.209	6.02713158382321	10.2575617089444	171	-0.135159832926654	0.135159832926654	15.9503188446933	2
672	277.97	177.12	1.2368	6.16229141674987	10.1224018760178	172	0.0593147468239259	0.0593147468239259	16.0096335915172	2
673	277.19	177.52	1.2246	6.10297666992594	10.1817166228417	173	0.0923754253815261	0.0923754253815261	16.1020090168988	2
674	274.01	169.16	1.2056	6.01060124454441	10.2740920482232	174	-0.0948063576284071	0.0948063576284071	16.1968153745272	2
675	279.1	155.79	1.2251	6.10540760217282	10.1792856905948	175	-0.047646272038893	0.047646272038893	16.2444616465661	2
676	263.48	150.25	1.2349	6.15305387421172	10.1316394185559	176	0.104530086615938	0.104530086615938	16.348991733182	2
677	275.77	125.06	1.2134	6.04852378759578	10.2361695051718	177	0.213922037725638	0.213922037725638	16.5629137709076	2
678	271.9	113.23	1.1694	5.83460174987014	10.4500915428975	178	0.0354916108044812	0.0354916108044812	16.5984053817121	2
679	269.62	115.58	1.1621	5.79911013906566	10.485583153702	179	0.125922290388502	0.125922290388502	16.7243276721006	2
680	274.94	101.77	1.1362	5.67318784867716	10.6115054440905	180	0.0189612715256811	0.0189612715256811	16.7432889436263	2
681	279.74	97.866	1.1323	5.65422657715147	10.6304667156161	181	0.0427844075451294	0.0427844075451294	16.7860733511714	2
682	275.78	99.247	1.1235	5.61144216960635	10.6732511231613	182	0.146828307711688	0.146828307711688	16.9329016588831	2
683	267.94	101.32	1.0933	5.46461386189466	10.820079430873	183	0.0617456790708086	0.0617456790708086	16.9946473379539	2
684	266.8	91.112	1.0806	5.40286818282385	10.8818251099438	184	-0.33692720941788	0.33692720941788	17.3315745473718	2
685	272.02	98.965	1.1499	5.73979539224173	10.5448979005259	185	0.303866530860283	0.303866530860283	17.6354410782321	2
686	274.36	96.199	1.0874	5.43592886138145	10.8487644313862	186	0.251844580777	0.251844580777	17.8872856590091	2
687	260.86	78.842	1.0356	5.18408428060444	11.1006090121632	187	-0.121060425894736	0.121060425894736	18.0083460849038	2
688	257.33	73.431	1.0605	5.30514470649918	10.9795485862684	188	0.104043900166563	0.104043900166563	18.1123899850704	2
689	245.46	78.688	1.0391	5.20110080633262	11.083592486435	189	-0.196905511997464	0.196905511997464	18.3092954970679	2
690	236.05	80.55	1.0796	5.39800631833008	10.8866869744375	190	0.0286850005132102	0.0286850005132102	18.3379804975811	2
691	231.51	79.833	1.0737	5.36932131781687	10.9153719749507	191	-0.230452377004438	0.230452377004438	18.5684328745855	2
692	234.67	104.82	1.1211	5.59977369482131	10.6849195979463	192	-0.00243093224688273	0.00243093224688273	18.5708638068324	2
693	233.18	97.854	1.1216	5.60220462706819	10.6824886656994	193	0.123491358141619	0.123491358141619	18.694355164974	2
694	236.45	85.666	1.0962	5.47871326892657	10.805980023841	194	-0.0495910178363985	0.0495910178363985	18.7439461828104	2
695	238.57	96.312	1.1064	5.52830428676297	10.7563890060046	195	-0.199822630693722	0.199822630693722	18.9437688135041	2
696	236.79	101.29	1.1475	5.72812691745669	10.5565663753109	196	0.615025858461214	0.615025858461214	19.5587946719653	2
697	260.41	65.196	1.021	5.11310105899548	11.1715922337721	197	-0.0072927967406482	0.0072927967406482	19.566087468706	2
698	263.52	57.553	1.0225	5.12039385573613	11.1642994370315	198	0.0213922037725638	0.0213922037725638	19.5874796724785	2
699	265.62	49.283	1.0181	5.09900165196356	11.1856916408041	199	-0.00243093224688096	0.00243093224688096	19.5899106047254	2
700	270.25	44.447	1.0186	5.10143258421045	11.1832607085572	200	-0.0165303392788001	0.0165303392788001	19.6064409440042	2
701	269.89	50.776	1.022	5.11796292348925	11.1667303692784	201	-0.00923754253815368	0.00923754253815368	19.6156784865424	2
702	275.49	51.249	1.0239	5.1272004660274	11.1574928267402	202	0.0116684747850364	0.0116684747850364	19.6273469613274	2
703	268.29	41.556	1.0215	5.11553199124236	11.1691613015253	203	0.0121546612344119	0.0121546612344119	19.6395016225618	2
704	277.14	41.175	1.019	5.10337733000795	11.1813159627597	204	0.00437567804438643	0.00437567804438643	19.6438773006062	2
705	275.22	41.636	1.0181	5.09900165196356	11.1856916408041	205	-0.0165303392787983	0.0165303392787983	19.660407639885	2
706	279.74	65.928	1.0215	5.11553199124236	11.1691613015253	206	-0.0685522893620814	0.0685522893620814	19.7289599292471	2
707	278.34	86.656	1.0356	5.18408428060444	11.1006090121632	207	-0.503689161554004	0.503689161554004	20.2326490908011	2
708	241.67	101.62	1.1392	5.68777344215845	10.5969198506092	208	-0.0281988140638347	0.0281988140638347	20.2608479048649	2
709	242.93	101.05	1.145	5.71597225622228	10.5687210365453	209	0.140021697420419	0.140021697420419	20.4008696022854	2
710	250.84	100.41	1.1162	5.57595055880186	10.7087427339658	210	0.0593147468239259	0.0593147468239259	20.4601843491093	2
711	252.12	100.55	1.104	5.51663581197794	10.7680574807897	211	0.054452882330164	0.054452882330164	20.5146372314394	2
712	259.6	85.914	1.0928	5.46218292964778	10.8225103631198	212	-0.213435851276264	0.213435851276264	20.7280730827157	2
713	266.48	95.817	1.1367	5.67561878092404	10.6090745118436	213	0.211004919029381	0.211004919029381	20.9390780017451	2
714	265.49	102.13	1.0933	5.46461386189466	10.820079430873	214	0.166275765686747	0.166275765686747	21.1053537674318	2
715	277.07	86.855	1.0591	5.29833809620791	10.9863551965597	215	-0.144883561914183	0.144883561914183	21.250237329346	2
716	275.68	92.292	1.0889	5.44322165812209	10.8414716346455	216	0.00972372898752916	0.00972372898752916	21.2599610583335	2
717	269.96	101	1.0869	5.43349792913456	10.8511953636331	217	-0.196905511997464	0.196905511997464	21.456866570331	2
718	274.17	106.94	1.1274	5.63040344113203	10.6542898516356	218	-0.0403534752982448	0.0403534752982448	21.4972200456293	2
719	272.53	108.95	1.1357	5.67075691643027	10.6139363763373	219	0.025767881816952	0.025767881816952	21.5229879274462	2
720	276.8	102.9	1.1304	5.64498903461332	10.6397042581543	220	-0.0354916108044812	0.0354916108044812	21.5584795382507	2
721	278.27	109.27	1.1377	5.6804806454178	10.6042126473498	221	0.0452153397920085	0.0452153397920085	21.6036948780427	2
722	267.71	108.11	1.1284	5.63526530562579	10.6494279871418	222	0	0	21.6036948780427	2
723	267.61	107.75	1.1284	5.63526530562579	10.6494279871418	223	-0.118629493647854	0.118629493647854	21.7223243716906	2
724	265.59	115.61	1.1528	5.75389479927365	10.530798493494	224	0.579048061207356	0.579048061207356	22.3013724328979	2
725	264.65	70.386	1.0337	5.17484673806629	11.1098465547013	225	0	0	22.3013724328979	2
726	263.38	68.168	1.0337	5.17484673806629	11.1098465547013	226	0.0213922037725638	0.0213922037725638	22.3227646366705	2
727	262.77	62.093	1.0293	5.15345453429373	11.1312387584739	227	0.0213922037725656	0.0213922037725656	22.344156840443	2
728	265.46	61.891	1.0249	5.13206233052116	11.1526309622465	228	0.00243093224688096	0.00243093224688096	22.3465877726899	2
729	268.98	35.284	1.0244	5.12963139827428	11.1550618944933	229	0.00486186449376369	0.00486186449376369	22.3514496371837	2
730	266.14	40.073	1.0234	5.12476953378052	11.1599237589871	230	0.00680661029127094	0.00680661029127094	22.358256247475	2
731	260.16	38.579	1.022	5.11796292348925	11.1667303692784	231	0	0	22.358256247475	2
732	252.03	34.245	1.022	5.11796292348925	11.1667303692784	232	0	0	22.358256247475	2
733	253.17	34.329	1.022	5.11796292348925	11.1667303692784	233	0.0165303392788001	0.0165303392788001	22.3747865867538	2
734	258.89	26.728	1.0186	5.10143258421045	11.1832607085572	234	-0.0140994070319174	0.0140994070319174	22.3888859937857	2
735	278.97	11.603	1.0215	5.11553199124236	11.1691613015253	235	-0.00486186449376547	0.00486186449376547	22.3937478582794	2
736	269.48	14.488	1.0225	5.12039385573613	11.1642994370315	236	0.00972372898753093	0.00972372898753093	22.403471587267	2
737	276	25.457	1.0205	5.1106701267486	11.174023166019	237	-0.00486186449376547	0.00486186449376547	22.4083334517607	2
738	270.66	19.258	1.0215	5.11553199124236	11.1691613015253	238	0.0121546612344119	0.0121546612344119	22.4204881129951	2
739	257.64	24.431	1.019	5.10337733000795	11.1813159627597	239	-0.0145855934812946	0.0145855934812946	22.4350737064764	2
740	247.63	22.283	1.022	5.11796292348925	11.1667303692784	240	0	0	22.4350737064764	2
741	230.73	12.979	1.022	5.11796292348925	11.1667303692784	241	0.0121546612344101	0.0121546612344101	22.4472283677108	2
742	241.37	26.408	1.0195	5.10580826225484	11.1788850305128	242	-0.00486186449376191	0.00486186449376191	22.4520902322046	2
743	242.18	32.318	1.0205	5.1106701267486	11.174023166019	243	-0.0213922037725638	0.0213922037725638	22.4734824359772	2
744	252.49	44.501	1.0249	5.13206233052116	11.1526309622465	244	0.0213922037725638	0.0213922037725638	22.4948746397497	2
745	250.36	56.667	1.0205	5.1106701267486	11.174023166019	245	-0.166275765686748	0.166275765686748	22.6611504054365	2
746	267.35	69	1.0547	5.27694589243535	11.0077474003323	246	0.163844833439866	0.163844833439866	22.8249952388764	2
747	270.84	64.483	1.021	5.11310105899548	11.1715922337721	247	0.00729279674064465	0.00729279674064465	22.832288035617	2
748	275.79	66.979	1.0195	5.10580826225484	11.1788850305128	248	-0.00729279674064465	0.00729279674064465	22.8395808323576	2
749	278.17	72.151	1.021	5.11310105899548	11.1715922337721	249	-0.206629240984993	0.206629240984993	23.0462100733426	2
750	277.57	74.362	1.0635	5.31973029998047	10.9649629927871	250	0.109391951109703	0.109391951109703	23.1556020244523	2
751	276.13	73.379	1.041	5.21033834887077	11.0743549438969	251	0.0923754253815243	0.0923754253815243	23.2479774498339	2
752	275.08	68.465	1.022	5.11796292348925	11.1667303692784	252	-0.104530086615938	0.104530086615938	23.3525075364498	2
753	271.02	69.43	1.0435	5.22249301010518	11.0622002826624	253	-0.0213922037725638	0.0213922037725638	23.3738997402224	2
754	271.56	71.248	1.0479	5.24388521387775	11.0408080788899	254	-0.0807069505964915	0.0807069505964915	23.4546066908189	2
755	268.67	80.316	1.0645	5.32459216447424	10.9601011282934	255	0.0262540682663293	0.0262540682663293	23.4808607590852	2
756	273.56	75.459	1.0591	5.29833809620791	10.9863551965597	256	-0.60044026497992	0.60044026497992	24.0813010240651	2
757	279.51	117.85	1.1826	5.89877836118783	10.3859149315798	257	-0.156552036699217	0.156552036699217	24.2378530607643	2
758	279.95	126.03	1.2148	6.05533039788705	10.2293628948806	258	0.0116684747850346	0.0116684747850346	24.2495215355494	2
759	274.26	131.77	1.2124	6.04366192310201	10.2410313696656	259	0.0189612715256811	0.0189612715256811	24.268482807075	2
760	273.73	130.4	1.2085	6.02470065157633	10.2599926411913	260	0.0165303392788001	0.0165303392788001	24.2850131463538	2
761	277.39	130.53	1.2051	6.00817031229753	10.2765229804701	261	-0.151690172205454	0.151690172205454	24.4367033185593	2
762	264.19	148.06	1.2363	6.15986048450298	10.1248328082646	262	0.0330606785576002	0.0330606785576002	24.4697639971169	2
763	263.91	153.49	1.2295	6.12679980594539	10.1578934868222	263	-0.0330606785576002	0.0330606785576002	24.5028246756745	2
764	278.97	154.3	1.2363	6.15986048450298	10.1248328082646	264	-0.00729279674064642	0.00729279674064642	24.5101174724151	2
765	273.75	148.26	1.2378	6.16715328124363	10.117540011524	265	0.054452882330164	0.054452882330164	24.5645703547453	2
766	273.73	152.65	1.2266	6.11270039891347	10.1719928938542	266	-0.054452882330164	0.054452882330164	24.6190232370755	2
767	262.15	153.51	1.2378	6.16715328124363	10.117540011524	267	0.1424526296673	0.1424526296673	24.7614758667428	2
768	266.49	141.92	1.2085	6.02470065157633	10.2599926411913	268	-0.0568838145770449	0.0568838145770449	24.8183596813198	2
769	263.72	142.27	1.2202	6.08158446615338	10.2031088266142	269	0.156552036699217	0.156552036699217	24.974911718019	2
770	263.57	138.51	1.188	5.92503242945416	10.3596608633135	270	0.0568838145770467	0.0568838145770467	25.0317955325961	2
771	268.47	127.11	1.1763	5.86814861487711	10.4165446778905	271	-0.0281988140638347	0.0281988140638347	25.0599943466599	2
772	265.36	127.05	1.1821	5.89634742894095	10.3883458638267	272	0.0471600855895158	0.0471600855895158	25.1071544322494	2
773	249.03	129.01	1.1724	5.84918734335143	10.4355059494162	273	-0.206143054535616	0.206143054535616	25.313297486785	2
774	249.15	136.15	1.2148	6.05533039788705	10.2293628948806	274	0.118629493647855	0.118629493647855	25.4319269804329	2
775	252.09	129.44	1.1904	5.93670090423919	10.3479923885284	275	-0.0904306795840206	0.0904306795840206	25.5223576600169	2
776	243.21	129.5	1.209	6.02713158382321	10.2575617089444	276	0.0948063576284071	0.0948063576284071	25.6171640176453	2
777	242.05	129.9	1.1895	5.9323252261948	10.3523680665728	277	0.166275765686748	0.166275765686748	25.7834397833321	2
778	256.96	123.52	1.1553	5.76604946050806	10.5186438322596	278	-0.154121104452337	0.154121104452337	25.9375608877844	2
779	251.42	122.31	1.187	5.92017056496039	10.3645227278072	279	0.054452882330164	0.054452882330164	25.9920137701146	2
780	254.42	123.66	1.1758	5.86571768263023	10.4189756101374	280	0.121060425894736	0.121060425894736	26.1130741960093	2
781	238.02	118.43	1.1509	5.74465725673549	10.5400360360321	281	-0.154121104452337	0.154121104452337	26.2671953004616	2
782	243.51	124.52	1.1826	5.89877836118783	10.3859149315798	282	0.0899444931346451	0.0899444931346451	26.3571397935963	2
783	241.24	122.4	1.1641	5.80883386805319	10.4758594247144	283	0.15460729090171	0.15460729090171	26.511747084498	2
784	233.4	117.42	1.1323	5.65422657715147	10.6304667156161	284	-0.235314241498203	0.235314241498203	26.7470613259962	2
785	236.47	114.64	1.1807	5.88954081864968	10.3951524741179	285	0.301435598613402	0.301435598613402	27.0484969246096	2
786	233.8	115.67	1.1187	5.58810522003628	10.6965880727313	286	-0.144397375464807	0.144397375464807	27.1928943000744	2
787	238.26	111.57	1.1484	5.73250259550108	10.5521906972665	287	-0.163844833439864	0.163844833439864	27.3567391335143	2
788	249.91	118.7	1.1821	5.89634742894095	10.3883458638267	288	0.22753525830818	0.22753525830818	27.5842743918225	2
789	247.25	111.05	1.1353	5.66881217063277	10.6158811221349	289	-0.223159580263792	0.223159580263792	27.8074339720863	2
790	260.21	120.31	1.1812	5.89197175089656	10.3927215418711	290	0.154607290901712	0.154607290901712	27.962041262988	2
791	240.32	121.63	1.1494	5.73736445999485	10.5473288327728	291	-0.0121546612344119	0.0121546612344119	27.9741959242224	2
792	240.97	121.25	1.1519	5.74951912122926	10.5351741715384	292	0.0831378828433742	0.0831378828433742	28.0573338070657	2
793	239.63	121.72	1.1348	5.66638123838589	10.6183120543817	293	0.00729279674064642	0.00729279674064642	28.0646266038064	2
794	239.63	122.31	1.1333	5.65908844164524	10.6256048511224	294	-0.23045237700444	0.23045237700444	28.2950789808108	2
795	238.78	127.29	1.1807	5.88954081864968	10.3951524741179	295	-0.0354916108044812	0.0354916108044812	28.3305705916153	2
796	237.85	130.68	1.188	5.92503242945416	10.3596608633135	296	-0.0899444931346416	0.0899444931346416	28.42051508475	2
797	237.44	132.65	1.2065	6.0149769225888	10.2697163701788	297	0.0996682221221725	0.0996682221221725	28.5201833068721	2
798	239.37	131.11	1.186	5.91530870046663	10.369384592301	298	-0.147314494161066	0.147314494161066	28.6674978010332	2
799	248.59	132.97	1.2163	6.06262319462769	10.2220700981399	299	-0.0165303392788001	0.0165303392788001	28.684028140312	2
800	252.88	138.91	1.2197	6.07915353390649	10.2055397588611	300	-0.0311159327600929	0.0311159327600929	28.7151440730721	2
801	254.52	144.34	1.2261	6.11026946666659	10.174423826101	301	0.00243093224688096	0.00243093224688096	28.717575005319	2
802	251.82	139.09	1.2256	6.10783853441971	10.1768547583479	302	0.0617456790708104	0.0617456790708104	28.7793206843898	2
803	252.27	142.34	1.2129	6.0460928553489	10.2386004374187	303	-0.00729279674064642	0.00729279674064642	28.7866134811304	2
804	253.7	141.35	1.2144	6.05338565208954	10.2313076406781	304	0.0286850005132102	0.0286850005132102	28.8152984816436	2
805	247.67	143.07	1.2085	6.02470065157633	10.2599926411913	305	-0.075845086102726	0.075845086102726	28.8911435677464	2
806	230.78	145.9	1.2241	6.10054573767906	10.1841475550886	306	-0.0121546612344101	0.0121546612344101	28.9032982289808	2
807	233.62	154.97	1.2266	6.11270039891347	10.1719928938542	307	-0.0165303392788001	0.0165303392788001	28.9198285682596	2
808	233.48	168.1	1.23	6.12923073819227	10.1554625545754	308	-0.0855688150902569	0.0855688150902569	29.0053973833498	2
809	233.01	178.48	1.2476	6.21479955328252	10.0698937394851	309	0.0763312725521033	0.0763312725521033	29.0817286559019	2
810	240.9	181.19	1.2319	6.13846828073042	10.1462250120372	310	-0.00243093224688096	0.00243093224688096	29.0841595881488	2
811	232.74	188.29	1.2324	6.1408992129773	10.1437940797903	311	-0.0286850005132102	0.0286850005132102	29.112844588662	2
812	248.18	186.98	1.2383	6.16958421349051	10.1151090792771	312	0.209060173231872	0.209060173231872	29.3219047618939	2
813	243.74	177.4	1.1953	5.96052404025864	10.324169252509	313	-0.211491105478755	0.211491105478755	29.5333958673727	2
814	234.17	181.82	1.2388	6.1720151457374	10.1126781470302	314	0.1589829689461	0.1589829689461	29.6923788363188	2
815	244.68	177.03	1.2061	6.0130321767913	10.2716611159763	315	0.0384087295007394	0.0384087295007394	29.7307875658195	2
816	242.79	174.64	1.1982	5.97462344729056	10.3100698454771	316	0.0447291533426331	0.0447291533426331	29.7755167191621	2
817	237.66	177.99	1.189	5.92989429394792	10.3547989988197	317	-0.194474579750581	0.194474579750581	29.9699912989127	2
818	233.66	176.23	1.229	6.1243688736985	10.1603244190691	318	0.00729279674064642	0.00729279674064642	29.9772840956534	2
819	235.83	163.38	1.2275	6.11707607695786	10.1676172158098	319	0.0636904248683159	0.0636904248683159	30.0409745205217	2
820	231.7	165.16	1.2144	6.05338565208954	10.2313076406781	320	-0.111336696907209	0.111336696907209	30.1523112174289	2
821	237.45	168.15	1.2373	6.16472234899675	10.1199709437709	321	-0.0213922037725638	0.0213922037725638	30.1737034212014	2
822	241.97	163.86	1.2417	6.18611455276931	10.0985787399983	322	0.102099154369057	0.102099154369057	30.2758025755705	2
823	245.39	157.52	1.2207	6.08401539840026	10.2006778943674	323	-0.0165303392788001	0.0165303392788001	30.2923329148493	2
824	244.35	156.19	1.2241	6.10054573767906	10.1841475550886	324	0.0354916108044794	0.0354916108044794	30.3278245256538	2
825	242.2	161.02	1.2168	6.06505412687458	10.219639165893	325	-0.00243093224688096	0.00243093224688096	30.3302554579007	2
826	231.84	160.56	1.2173	6.06748505912146	10.2172082336462	326	-0.106961018862819	0.106961018862819	30.4372164767635	2
827	234.78	155.2	1.2393	6.17444607798428	10.1102472147833	327	0.0335468650069757	0.0335468650069757	30.4707633417705	2
828	237.93	158.92	1.2324	6.1408992129773	10.1437940797903	328	0.0831378828433724	0.0831378828433724	30.5539012246138	2
829	245.42	154.97	1.2153	6.05776133013393	10.2269319626337	329	-0.0879997473371379	0.0879997473371379	30.641900971951	2
830	236.89	150.59	1.2334	6.14576107747107	10.1389322152966	330	0.0189612715256828	0.0189612715256828	30.6608622434766	2
831	241.82	150.53	1.2295	6.12679980594539	10.1578934868222	331	0	0	30.6608622434766	2
832	243.38	152	1.2295	6.12679980594539	10.1578934868222	332	0.0140994070319174	0.0140994070319174	30.6749616505086	2
833	246.77	156.17	1.2266	6.11270039891347	10.1719928938542	333	0.330120599126611	0.330120599126611	31.0050822496352	2
834	240.72	140.7	1.1587	5.78257979978686	10.5021134929808	334	-0.287336191581483	0.287336191581483	31.2924184412167	2
835	246.72	141.52	1.2178	6.06991599136834	10.2147773013993	335	-0.0116684747850364	0.0116684747850364	31.3040869160017	2
836	251.96	141.74	1.2202	6.08158446615338	10.2031088266142	336	0.180375172718666	0.180375172718666	31.4844620887204	2
837	264.6	138.19	1.1831	5.90120929343471	10.3834839993329	337	-0.223159580263793	0.223159580263793	31.7076216689842	2
838	263.78	145.14	1.229	6.1243688736985	10.1603244190691	338	0.213435851276262	0.213435851276262	31.9210575202604	2
839	269.77	138.35	1.1851	5.91093302242224	10.3737602703454	339	-0.263513055562036	0.263513055562036	32.1845705758224	2
840	260.16	146.1	1.2393	6.17444607798428	10.1102472147833	340	0.246982716283238	0.246982716283238	32.4315532921057	2
841	244.98	172.88	1.1885	5.92746336170104	10.3572299310666	341	0.0525081365326567	0.0525081365326567	32.4840614286383	2
842	255.63	171.41	1.1777	5.87495522516838	10.4097380675992	342	-0.192529833953076	0.192529833953076	32.6765912625914	2
843	253.12	165.42	1.2173	6.06748505912146	10.2172082336462	343	0.047646272038893	0.047646272038893	32.7242375346303	2
844	263.1	170.8	1.2075	6.01983878708257	10.2648545056851	344	0.0899444931346434	0.0899444931346434	32.814182027765	2
845	259.09	170.62	1.189	5.92989429394792	10.3547989988197	345	-0.253789326574509	0.253789326574509	33.0679713543395	2
846	265.22	174.49	1.2412	6.18368362052243	10.1010096722452	346	0.111336696907209	0.111336696907209	33.1793080512467	2
847	260.85	169.6	1.2183	6.07234692361522	10.2123463691524	347	-0.201767376491228	0.201767376491228	33.3810754277379	2
848	257.31	161.35	1.2598	6.27411430010645	10.0105789926612	348	0.223159580263792	0.223159580263792	33.6042350080017	2
849	253.55	153.52	1.2139	6.05095471984266	10.233738572925	349	0.0928616118309016	0.0928616118309016	33.6970966198326	2
850	252.38	160.24	1.1948	5.95809310801176	10.3266001847559	350	-0.133215087129146	0.133215087129146	33.8303117069617	2
851	255.4	150.44	1.2222	6.0913081951409	10.1933850976267	351	-0.0354916108044812	0.0354916108044812	33.8658033177662	2
852	238.72	150.66	1.2295	6.12679980594539	10.1578934868222	352	0.0452153397920085	0.0452153397920085	33.9110186575582	2
853	235.4	134.22	1.2202	6.08158446615338	10.2031088266142	353	0.194474579750583	0.194474579750583	34.1054932373088	2
854	250.6	125.41	1.1802	5.88710988640279	10.3975834063648	354	0	0	34.1054932373088	2
855	252.92	118.71	1.1802	5.88710988640279	10.3975834063648	355	0.225590512510674	0.225590512510674	34.3310837498195	2
856	251.69	114.24	1.1338	5.66151937389212	10.6231739188755	356	-0.289767123828367	0.289767123828367	34.6208508736479	2
857	248.26	123.64	1.1934	5.95128649772049	10.3334067950471	357	0.0145855934812946	0.0145855934812946	34.6354364671292	2
858	245.29	125.9	1.1904	5.93670090423919	10.3479923885284	358	0.263513055562036	0.263513055562036	34.8989495226912	2
859	239.46	121.13	1.1362	5.67318784867716	10.6115054440905	359	0.0306297463107175	0.0306297463107175	34.9295792690019	2
860	238.17	123.51	1.1299	5.64255810236644	10.6421351904012	360	-0.156552036699219	0.156552036699219	35.0861313057011	2
861	234.26	126.71	1.1621	5.79911013906566	10.485583153702	361	-0.175513308224899	0.175513308224899	35.261644613926	2
862	258.25	138.37	1.1982	5.97462344729056	10.3100698454771	362	0.104043900166561	0.104043900166561	35.3656885140926	2
863	266.22	122.17	1.1768	5.870579547124	10.4141137456436	363	0.209060173231876	0.209060173231876	35.5747486873245	2
864	258.97	125.89	1.1338	5.66151937389212	10.6231739188755	364	0.00972372898752738	0.00972372898752738	35.584472416312	2
865	249.05	113.5	1.1318	5.65179564490459	10.632897647863	365	0.125436103939125	0.125436103939125	35.7099085202511	2
866	232.43	108.09	1.106	5.52635954096547	10.7583337518022	366	-0.106474832413442	0.106474832413442	35.8163833526646	2
867	233.24	119.13	1.1279	5.63283437337891	10.6518589193887	367	-0.17843042692116	0.17843042692116	35.9948137795857	2
868	241.19	117.14	1.1646	5.81126480030007	10.4734284924676	368	0.0335468650069757	0.0335468650069757	36.0283606445927	2
869	230.93	113.87	1.1577	5.77771793529309	10.5069753574745	369	0.156552036699219	0.156552036699219	36.1849126812919	2
870	238.75	101.44	1.1255	5.62116589859387	10.6635273941737	370	0.147314494161064	0.147314494161064	36.332227175453	2
871	245.17	98.751	1.0952	5.47385140443281	10.8108418883348	371	-0.0904306795840188	0.0904306795840188	36.422657855037	2
872	247.84	102.04	1.1138	5.56428208401683	10.7204112087508	372	0.1259222903885	0.1259222903885	36.5485801454255	2
873	261	88.233	1.0879	5.43835979362833	10.8463334991393	373	-0.149745426407947	0.149745426407947	36.6983255718334	2
874	272.67	89.587	1.1187	5.58810522003628	10.6965880727313	374	0.294628988322131	0.294628988322131	36.9929545601556	2
875	261.51	85.946	1.0581	5.29347623171415	10.9912170610535	375	-0.0782760183496087	0.0782760183496087	37.0712305785052	2
876	277.38	95.021	1.0742	5.37175225006375	10.9129410427039	376	0.111336696907207	0.111336696907207	37.1825672754124	2
877	279.62	91.706	1.0513	5.26041555315655	11.0242777396111	377	-0.223159580263792	0.223159580263792	37.4057268556762	2
878	264.99	92.338	1.0972	5.48357513342034	10.8011181593473	378	-0.22753525830818	0.22753525830818	37.6332621139844	2
879	255.95	97.34	1.144	5.71111039172852	10.5735829010391	379	0.248927462080744	0.248927462080744	37.8821895760651	2
880	241.57	94.683	1.0928	5.46218292964778	10.8225103631198	380	0.365612209931092	0.365612209931092	38.2478017859962	2
881	238.43	76.973	1.0176	5.09657071971668	11.1881225730509	381	-0.251358394327626	0.251358394327626	38.4991601803238	2
882	237.1	89.126	1.0693	5.34792911404431	10.9367641787233	382	-0.0427844075451276	0.0427844075451276	38.5419445878689	2
883	242.67	81.197	1.0781	5.39071352158944	10.8939797711782	383	0.106474832413443	0.106474832413443	38.6484194202824	2
884	241.73	79.801	1.0562	5.28423868917599	11.0004546035916	384	0.180861359168041	0.180861359168041	38.8292807794504	2
885	252.39	66.102	1.019	5.10337733000795	11.1813159627597	385	0.0092375425381519	0.0092375425381519	38.8385183219886	2
886	251.68	57.747	1.0171	5.0941397874698	11.1905535052978	386	-0.0306297463107175	0.0306297463107175	38.8691480682993	2
887	269.5	61.513	1.0234	5.12476953378052	11.1599237589871	387	0.00437567804438821	0.00437567804438821	38.8735237463437	2
888	271.28	62.642	1.0225	5.12039385573613	11.1642994370315	388	-0.00437567804438821	0.00437567804438821	38.8778994243881	2
889	254.5	67.508	1.0234	5.12476953378052	11.1599237589871	389	0.0165303392788001	0.0165303392788001	38.8944297636669	2
890	257.03	69.882	1.02	5.10823919450172	11.1764540982659	390	-0.20176737649123	0.20176737649123	39.0961971401581	2
891	267.74	71.677	1.0615	5.31000657099295	10.9746867217747	391	0.196905511997466	0.196905511997466	39.2931026521556	2
892	274.06	71.858	1.021	5.11310105899548	11.1715922337721	392	0.00729279674064465	0.00729279674064465	39.3003954488962	2
893	274.79	61.38	1.0195	5.10580826225484	11.1788850305128	393	-0.0286850005132102	0.0286850005132102	39.3290804494094	2
894	278.1	54.441	1.0254	5.13449326276805	11.1502000299996	394	0.0262540682663293	0.0262540682663293	39.3553345176758	2
895	256.62	59.493	1.02	5.10823919450172	11.1764540982659	395	-0.050077204285774	0.050077204285774	39.4054117219615	2
896	249.11	61.26	1.0303	5.15831639878749	11.1263768939801	396	0.050077204285774	0.050077204285774	39.4554889262473	2
897	249.17	55.515	1.02	5.10823919450172	11.1764540982659	397	0.00243093224688096	0.00243093224688096	39.4579198584942	2
898	256.38	55.628	1.0195	5.10580826225484	11.1788850305128	398	0	0	39.4579198584942	2
899	265.21	45.966	1.0195	5.10580826225484	11.1788850305128	399	-0.00243093224688096	0.00243093224688096	39.4603507907411	2
900	254.36	41.454	1.02	5.10823919450172	11.1764540982659	400	-0.0121546612344119	0.0121546612344119	39.4725054519755	2
901	240.49	27.599	1.0225	5.12039385573613	11.1642994370315	401	0.0072927967406482	0.0072927967406482	39.4797982487161	2
902	241.13	28.527	1.021	5.11310105899548	11.1715922337721	402	0.0116684747850346	0.0116684747850346	39.4914667235012	2
903	240.27	29.646	1.0186	5.10143258421045	11.1832607085572	403	-0.00680661029127094	0.00680661029127094	39.4982733337924	2
904	232.35	29.634	1.02	5.10823919450172	11.1764540982659	404	0	0	39.4982733337924	2
905	237.55	27.391	1.02	5.10823919450172	11.1764540982659	405	-0.0121546612344119	0.0121546612344119	39.5104279950268	2
906	253.31	21.339	1.0225	5.12039385573613	11.1642994370315	406	0.0072927967406482	0.0072927967406482	39.5177207917675	2
907	265.3	13.739	1.021	5.11310105899548	11.1715922337721	407	0	0	39.5177207917675	2
908	273.14	11.948	1.021	5.11310105899548	11.1715922337721	408	0.0213922037725638	0.0213922037725638	39.5391129955401	2
909	277.29	13.925	1.0166	5.09170885522292	11.1929844375447	409	-0.0116684747850346	0.0116684747850346	39.5507814703251	2
910	259.69	15.161	1.019	5.10337733000795	11.1813159627597	410	-0.00243093224688451	0.00243093224688451	39.553212402572	2
911	258.23	19.22	1.0195	5.10580826225484	11.1788850305128	411	0	0	39.553212402572	2
912	243.17	27.036	1.0195	5.10580826225484	11.1788850305128	412	-0.00486186449376191	0.00486186449376191	39.5580742670657	2
913	251.4	28.882	1.0205	5.1106701267486	11.174023166019	413	-0.00486186449376547	0.00486186449376547	39.5629361315595	2
914	240.77	34.237	1.0215	5.11553199124236	11.1691613015253	414	0.00486186449376547	0.00486186449376547	39.5677979960533	2
915	248.02	33.837	1.0205	5.1106701267486	11.174023166019	415	-0.0116684747850364	0.0116684747850364	39.5794664708383	2
916	249.14	33.378	1.0229	5.12233860153363	11.162354691234	416	0.00437567804438821	0.00437567804438821	39.5838421488827	2
917	248.12	47.646	1.022	5.11796292348925	11.1667303692784	417	0.0121546612344101	0.0121546612344101	39.5959968101171	2
918	254.58	42.705	1.0195	5.10580826225484	11.1788850305128	418	-0.0189612715256811	0.0189612715256811	39.6149580816428	2
919	249.11	44.437	1.0234	5.12476953378052	11.1599237589871	419	-0.0476462720388913	0.0476462720388913	39.6626043536817	2
920	232.3	64.747	1.0332	5.17241580581941	11.1122774869482	420	-0.213435851276262	0.213435851276262	39.8760402049579	2
921	230.78	71.598	1.0771	5.38585165709567	10.8988416356719	421	0.0612594926214314	0.0612594926214314	39.9372996975794	2
922	233.92	76.652	1.0645	5.32459216447424	10.9601011282934	422	-0.0379225430513621	0.0379225430513621	39.9752222406307	2
923	236.35	78.23	1.0723	5.3625147075256	10.922178585242	423	0.251844580777004	0.251844580777004	40.2270668214077	2
924	252.67	65.921	1.0205	5.1106701267486	11.174023166019	424	0.00729279674064642	0.00729279674064642	40.2343596181484	2
925	251.31	67.205	1.019	5.10337733000795	11.1813159627597	425	-0.0427844075451294	0.0427844075451294	40.2771440256935	2
926	250.06	69.787	1.0278	5.14616173755308	11.1385315552145	426	0.0379225430513639	0.0379225430513639	40.3150665687449	2
927	253.14	53.375	1.02	5.10823919450172	11.1764540982659	427	0.0306297463107157	0.0306297463107157	40.3456963150556	2
928	252.71	53.298	1.0137	5.077609448191	11.2070838445766	428	-0.0379225430513621	0.0379225430513621	40.383618858107	2
929	232.77	52.625	1.0215	5.11553199124236	11.1691613015253	429	0.00243093224688273	0.00243093224688273	40.3860497903538	2
930	230.47	47.656	1.021	5.11310105899548	11.1715922337721	430	-0.0213922037725656	0.0213922037725656	40.4074419941264	2
931	234.74	47.459	1.0254	5.13449326276805	11.1502000299996	431	-0.00486186449376369	0.00486186449376369	40.4123038586202	2
932	234.53	45.367	1.0264	5.13935512726181	11.1453381655058	432	0.0427844075451276	0.0427844075451276	40.4550882661653	2
933	233.75	36.423	1.0176	5.09657071971668	11.1881225730509	433	-0.0116684747850346	0.0116684747850346	40.4667567409503	2
934	236.6	54.175	1.02	5.10823919450172	11.1764540982659	434	-0.0213922037725638	0.0213922037725638	40.4881489447229	2
935	235.09	63.688	1.0244	5.12963139827428	11.1550618944933	435	-0.0379225430513621	0.0379225430513621	40.5260714877743	2
936	238.63	63.018	1.0322	5.16755394132564	11.117139351442	436	0.0495910178363967	0.0495910178363967	40.5756625056107	2
937	240.35	60.343	1.022	5.11796292348925	11.1667303692784	437	0.0145855934812946	0.0145855934812946	40.5902480990919	2
938	236.47	57.374	1.019	5.10337733000795	11.1813159627597	438	0.00680661029126917	0.00680661029126917	40.5970547093832	2
939	242.47	70.831	1.0176	5.09657071971668	11.1881225730509	439	-0.194474579750581	0.194474579750581	40.7915292891338	2
940	239.59	67.889	1.0576	5.29104529946726	10.9936479933004	440	-0.177944240471781	0.177944240471781	40.9694735296056	2
941	232.63	83.976	1.0942	5.46898953993905	10.8157037528286	441	0.123491358141619	0.123491358141619	41.0929648877472	2
942	234.27	90.959	1.0688	5.34549818179743	10.9391951109702	442	-0.18766796945931	0.18766796945931	41.2806328572065	2
943	230.48	90.833	1.1074	5.53316615125674	10.7515271415109	443	0.111336696907207	0.111336696907207	41.3919695541137	2
944	231.37	94.865	1.0845	5.42182945434953	10.8628638384181	444	0.0500772042857758	0.0500772042857758	41.4420467583995	2
945	241.51	82.6	1.0742	5.37175225006375	10.9129410427039	445	0.111336696907207	0.111336696907207	41.5533834553067	2
946	234.37	75.824	1.0513	5.26041555315655	11.0242777396111	446	-0.121060425894738	0.121060425894738	41.6744438812014	2
947	242.93	82.875	1.0762	5.38147597905128	10.9032173137163	447	0.0996682221221725	0.0996682221221725	41.7741121033236	2
948	254.74	77.425	1.0557	5.28180775692911	11.0028855358385	448	-0.0257678818169502	0.0257678818169502	41.7998799851406	2
949	262.59	79.759	1.061	5.30757563874606	10.9771176540216	449	0.0520219500832795	0.0520219500832795	41.8519019352238	2
950	258.39	77.02	1.0503	5.25555368866278	11.0291396041048	450	0.149745426407947	0.149745426407947	42.0016473616318	2
951	251.93	66.232	1.0195	5.10580826225484	11.1788850305128	451	-0.116684747850348	0.116684747850348	42.1183321094821	2
952	258.35	60.417	1.0435	5.22249301010518	11.0622002826624	452	0.111822883356586	0.111822883356586	42.2301549928387	2
953	257.37	62.703	1.0205	5.1106701267486	11.174023166019	453	0.00243093224688096	0.00243093224688096	42.2325859250856	2
954	240.19	57.347	1.02	5.10823919450172	11.1764540982659	454	-0.0549390687795395	0.0549390687795395	42.2875249938651	2
955	245.86	63.466	1.0313	5.16317826328126	11.1215150294864	455	0.047646272038893	0.047646272038893	42.335171265904	2
956	246.71	54.551	1.0215	5.11553199124236	11.1691613015253	456	0	0	42.335171265904	2
957	248.1	55.054	1.0215	5.11553199124236	11.1691613015253	457	-0.0140994070319174	0.0140994070319174	42.3492706729359	2
958	238.91	55.889	1.0244	5.12963139827428	11.1550618944933	458	0.0213922037725638	0.0213922037725638	42.3706628767085	2
959	247.1	52.568	1.02	5.10823919450172	11.1764540982659	459	-0.00486186449376369	0.00486186449376369	42.3755247412023	2
960	261.12	53.492	1.021	5.11310105899548	11.1715922337721	460	0.0140994070319156	0.0140994070319156	42.3896241482342	2
961	271.87	54.738	1.0181	5.09900165196356	11.1856916408041	461	0.0145855934812946	0.0145855934812946	42.4042097417155	2
962	271.01	63.885	1.0151	5.08441605848227	11.2002772342854	462	-0.242120851789474	0.242120851789474	42.646330593505	2
963	255.29	73.405	1.0649	5.32653691027174	10.9581563824959	463	0.211004919029381	0.211004919029381	42.8573355125343	2
964	259.37	68.385	1.0215	5.11553199124236	11.1691613015253	464	-0.0972372898752916	0.0972372898752916	42.9545728024096	2
965	246.33	74.121	1.0415	5.21276928111766	11.07192401165	465	0.116198561400973	0.116198561400973	43.0707713638106	2
966	243.59	59.092	1.0176	5.09657071971668	11.1881225730509	466	-0.00680661029126917	0.00680661029126917	43.0775779741019	2
967	240.99	51.811	1.019	5.10337733000795	11.1813159627597	467	-0.0286850005132102	0.0286850005132102	43.1062629746151	2
968	244.73	50.829	1.0249	5.13206233052116	11.1526309622465	468	0.0238231360194447	0.0238231360194447	43.1300861106345	2
969	255.1	35.572	1.02	5.10823919450172	11.1764540982659	469	0	0	43.1300861106345	2
970	253.54	35.96	1.02	5.10823919450172	11.1764540982659	470	0.00680661029127094	0.00680661029127094	43.1368927209258	2
971	257.16	35.069	1.0186	5.10143258421045	11.1832607085572	471	-0.0116684747850346	0.0116684747850346	43.1485611957108	2
972	258.24	40.333	1.021	5.11310105899548	11.1715922337721	472	-0.0140994070319191	0.0140994070319191	43.1626606027428	2
973	255.04	44.283	1.0239	5.1272004660274	11.1574928267402	473	0.0189612715256828	0.0189612715256828	43.1816218742684	2
974	242.62	33.542	1.02	5.10823919450172	11.1764540982659	474	-0.00729279674064642	0.00729279674064642	43.1889146710091	2
975	240.27	33.796	1.0215	5.11553199124236	11.1691613015253	475	-0.00243093224688273	0.00243093224688273	43.191345603256	2
976	236.19	31.531	1.022	5.11796292348925	11.1667303692784	476	0.0121546612344101	0.0121546612344101	43.2035002644904	2
977	240.72	43.724	1.0195	5.10580826225484	11.1788850305128	477	-0.00486186449376191	0.00486186449376191	43.2083621289841	2
978	236.89	41.726	1.0205	5.1106701267486	11.174023166019	478	-0.0116684747850364	0.0116684747850364	43.2200306037692	2
979	234.71	36.518	1.0229	5.12233860153363	11.162354691234	479	0.00680661029127094	0.00680661029127094	43.2268372140604	2
980	233.94	37.193	1.0215	5.11553199124236	11.1691613015253	480	0	0	43.2268372140604	2
981	234.22	26.822	1.0215	5.11553199124236	11.1691613015253	481	-0.00486186449376547	0.00486186449376547	43.2316990785542	2
982	250.53	33.187	1.0225	5.12039385573613	11.1642994370315	482	0.00486186449376547	0.00486186449376547	43.236560943048	2
983	255.4	30.335	1.0215	5.11553199124236	11.1691613015253	483	0.00486186449376547	0.00486186449376547	43.2414228075417	2
984	243.82	16.649	1.0205	5.1106701267486	11.174023166019	484	0	0	43.2414228075417	2
985	256.26	13.11	1.0205	5.1106701267486	11.174023166019	485	-0.00486186449376547	0.00486186449376547	43.2462846720355	2
986	250.68	17.472	1.0215	5.11553199124236	11.1691613015253	486	0.0213922037725638	0.0213922037725638	43.2676768758081	2
987	245.25	10.54	1.0171	5.0941397874698	11.1905535052978	487	-0.0092375425381519	0.0092375425381519	43.2769144183462	2
988	260.64	14.453	1.019	5.10337733000795	11.1813159627597	488	0.00680661029126917	0.00680661029126917	43.2837210286375	2
989	256.65	18.988	1.0176	5.09657071971668	11.1881225730509	489	-0.0213922037725638	0.0213922037725638	43.3051132324101	2
990	256.96	12.839	1.022	5.11796292348925	11.1667303692784	490	0.028685000513212	0.028685000513212	43.3337982329233	2
991	255.14	13.812	1.0161	5.08927792297604	11.1954153697916	491	-0.0165303392788019	0.0165303392788019	43.3503285722021	2
992	249.96	17.911	1.0195	5.10580826225484	11.1788850305128	492	0.0189612715256828	0.0189612715256828	43.3692898437278	2
993	245.97	15.905	1.0156	5.08684699072915	11.1978463020385	493	-0.0238231360194447	0.0238231360194447	43.3931129797472	2
994	244.84	11.384	1.0205	5.1106701267486	11.174023166019	494	-0.00243093224688273	0.00243093224688273	43.3955439119941	2
995	240.9	16.943	1.021	5.11310105899548	11.1715922337721	495	0.00729279674064465	0.00729279674064465	43.4028367087347	2
996	236.01	23.307	1.0195	5.10580826225484	11.1788850305128	496	-0.00972372898752738	0.00972372898752738	43.4125604377222	2
997	242.71	39.997	1.0215	5.11553199124236	11.1691613015253	497	-0.00923754253815368	0.00923754253815368	43.4217979802604	2
998	260.53	48.558	1.0234	5.12476953378052	11.1599237589871	498	-0.00486186449376369	0.00486186449376369	43.4266598447542	2
999	250.73	40.214	1.0244	5.12963139827428	11.1550618944933	499	0.0306297463107157	0.0306297463107157	43.4572895910649	2
1000	255.64	46.025	1.0181	5.09900165196356	11.1856916408041	500	NA	NA	NA	2
1001	258.14	130.6	1.2109	6.03636912636137	10.2483241664063	1	-0.140021697420417	0.140021697420417	0.140021697420417	3
1002	257.82	139.68	1.2397	6.17639082378178	10.1083024689858	2	0.280043394840837	0.280043394840837	0.420065092261254	3
1003	257.55	125.62	1.1821	5.89634742894095	10.3883458638267	3	-0.168706697933631	0.168706697933631	0.588771790194885	3
1004	253.51	126.72	1.2168	6.06505412687458	10.219639165893	4	0.116198561400974	0.116198561400974	0.704970351595859	3
1005	250.15	117.72	1.1929	5.9488555654736	10.335837727294	5	-0.0427844075451276	0.0427844075451276	0.747754759140987	3
1006	253.61	119.31	1.2017	5.99163997301873	10.2930533197489	6	0.0427844075451276	0.0427844075451276	0.790539166686115	3
1007	245.8	117.18	1.1929	5.9488555654736	10.335837727294	7	-0.025767881816952	0.025767881816952	0.816307048503067	3
1008	233.86	133.2	1.1982	5.97462344729056	10.3100698454771	8	0.1589829689461	0.1589829689461	0.975290017449167	3
1009	232.28	109.73	1.1655	5.81564047834446	10.4690528144232	9	0.00680661029127094	0.00680661029127094	0.982096627740438	3
1010	231.92	110.85	1.1641	5.80883386805319	10.4758594247144	10	0.0335468650069739	0.0335468650069739	1.01564349274741	3
1011	230.2	111.86	1.1572	5.77528700304621	10.5094062897214	11	0.137590765173536	0.137590765173536	1.15323425792095	3
1012	231.55	96.604	1.1289	5.63769623787267	10.6469970548949	12	-0.156552036699217	0.156552036699217	1.30978629462017	3
1013	233.77	99.447	1.1611	5.79424827457189	10.4904450181957	13	0.0165303392787983	0.0165303392787983	1.32631663389896	3
1014	236.54	99.171	1.1577	5.77771793529309	10.5069753574745	14	-0.0335468650069757	0.0335468650069757	1.35986349890594	3
1015	238.47	105.72	1.1646	5.81126480030007	10.4734284924676	15	-0.121060425894736	0.121060425894736	1.48092392480068	3
1016	237.41	116.08	1.1895	5.9323252261948	10.3523680665728	16	0.123491358141621	0.123491358141621	1.6044152829423	3
1017	243.31	121.68	1.1641	5.80883386805319	10.4758594247144	17	-0.215866783523147	0.215866783523147	1.82028206646544	3
1018	247.86	121.15	1.2085	6.02470065157633	10.2599926411913	18	0.156552036699219	0.156552036699219	1.97683410316466	3
1019	258.32	123.16	1.1763	5.86814861487711	10.4165446778905	19	0.0403534752982448	0.0403534752982448	2.01718757846291	3
1020	260.92	125.91	1.168	5.82779513957887	10.4568981531888	20	-0.213435851276262	0.213435851276262	2.23062342973917	3
1021	275.89	123.28	1.2119	6.04123099085513	10.2434623019125	21	0.104530086615938	0.104530086615938	2.33515351635511	3
1022	269.36	112.78	1.1904	5.93670090423919	10.3479923885284	22	0.00437567804438643	0.00437567804438643	2.33952919439949	3
1023	274.36	111.55	1.1895	5.9323252261948	10.3523680665728	23	0.135646019376031	0.135646019376031	2.47517521377553	3
1024	274.63	100.76	1.1616	5.79667920681877	10.4880140859488	24	0.0641766113176914	0.0641766113176914	2.53935182509322	3
1025	269.01	97.539	1.1484	5.73250259550108	10.5521906972665	25	-0.0476462720388913	0.0476462720388913	2.58699809713211	3
1026	260.96	97.482	1.1582	5.78014886753997	10.5045444252276	26	0.0782760183496087	0.0782760183496087	2.66527411548172	3
1027	264.95	101.35	1.1421	5.70187284919037	10.5828204435773	27	-0.0427844075451276	0.0427844075451276	2.70805852302684	3
1028	271.75	98.671	1.1509	5.74465725673549	10.5400360360321	28	-0.0140994070319174	0.0140994070319174	2.72215793005876	3
1029	259.4	96.148	1.1538	5.75875666376741	10.5259366290002	29	0.0403534752982466	0.0403534752982466	2.76251140535701	3
1030	259.16	100.5	1.1455	5.71840318846917	10.5662901042985	30	0.0140994070319156	0.0140994070319156	2.77661081238892	3
1031	256.07	101.95	1.1426	5.70430378143725	10.5803895113304	31	-0.0709832216089623	0.0709832216089623	2.84759403399789	3
1032	244.45	101.3	1.1572	5.77528700304621	10.5094062897214	32	-0.0427844075451276	0.0427844075451276	2.89037844154301	3
1033	240.07	105.63	1.166	5.81807141059134	10.4666218821763	33	0.0354916108044812	0.0354916108044812	2.92587005234749	3
1034	230.96	105.57	1.1587	5.78257979978686	10.5021134929808	34	0.00972372898752916	0.00972372898752916	2.93559378133502	3
1035	236.72	98.503	1.1567	5.77285607079933	10.5118372219683	35	0.196905511997464	0.196905511997464	3.13249929333249	3
1036	233.94	88.351	1.1162	5.57595055880186	10.7087427339658	36	0.0189612715256793	0.0189612715256793	3.15146056485817	3
1037	239.2	91.883	1.1123	5.55698928727618	10.7277040054914	37	0.180375172718666	0.180375172718666	3.33183573757683	3
1038	243.53	79.932	1.0752	5.37661411455752	10.9080791782101	38	-0.168706697933629	0.168706697933629	3.50054243551046	3
1039	238.16	85.186	1.1099	5.54532081249115	10.7393724802765	39	-0.00243093224688273	0.00243093224688273	3.50297336775735	3
1040	235.55	87.524	1.1104	5.54775174473803	10.7369415480296	40	-0.0379225430513639	0.0379225430513639	3.54089591080871	3
1041	230.19	84.665	1.1182	5.58567428778939	10.6990190049782	41	0.43465068574255	0.43465068574255	3.97554659655126	3
1042	233.41	51.201	1.0288	5.15102360204684	11.1336696907208	42	-0.0782760183496087	0.0782760183496087	4.05382261490087	3
1043	238.27	61.902	1.0449	5.22929962039645	11.0553936723712	43	-0.173568562427395	0.173568562427395	4.22739117732826	3
1044	235.18	75.736	1.0806	5.40286818282385	10.8818251099438	44	-0.140021697420417	0.140021697420417	4.36741287474868	3
1045	238.98	84.137	1.1094	5.54288988024427	10.7418034125234	45	0.0262540682663275	0.0262540682663275	4.39366694301501	3
1046	240.08	82.884	1.104	5.51663581197794	10.7680574807897	46	0.0213922037725638	0.0213922037725638	4.41505914678757	3
1047	232.69	78.731	1.0996	5.49524360820537	10.7894496845622	47	-0.0544528823301622	0.0544528823301622	4.46951202911773	3
1048	232.05	82.237	1.1108	5.54969649053554	10.7349968022321	48	-0.0928616118309016	0.0928616118309016	4.56237364094864	3
1049	249.1	99.885	1.1299	5.64255810236644	10.6421351904012	49	-0.13029796843289	0.13029796843289	4.69267160938153	3
1050	242.39	98.881	1.1567	5.77285607079933	10.5118372219683	50	-0.0121546612344119	0.0121546612344119	4.70482627061594	3
1051	243.76	102.83	1.1592	5.78501073203374	10.4996825607339	51	0.00243093224688273	0.00243093224688273	4.70725720286282	3
1052	230.32	106.73	1.1587	5.78257979978686	10.5021134929808	52	-0.0330606785575984	0.0330606785575984	4.74031788142042	3
1053	230.81	114.85	1.1655	5.81564047834446	10.4690528144232	53	-0.142452629667302	0.142452629667302	4.88277051108772	3
1054	234.53	132.03	1.1948	5.95809310801176	10.3266001847559	54	0.0427844075451294	0.0427844075451294	4.92555491863285	3
1055	231.43	125.29	1.186	5.91530870046663	10.369384592301	55	-0.187667969459312	0.187667969459312	5.11322288809216	3
1056	250.91	133.04	1.2246	6.10297666992594	10.1817166228417	56	-0.0568838145770449	0.0568838145770449	5.17010670266921	3
1057	256.19	147.85	1.2363	6.15986048450298	10.1248328082646	57	0.0354916108044812	0.0354916108044812	5.20559831347369	3
1058	247.89	151.44	1.229	6.1243688736985	10.1603244190691	58	-0.0831378828433742	0.0831378828433742	5.28873619631706	3
1059	250.85	155.1	1.2461	6.20750675654188	10.0771865362257	59	0.0427844075451276	0.0427844075451276	5.33152060386219	3
1060	246.72	152.29	1.2373	6.16472234899675	10.1199709437709	60	-0.0379225430513621	0.0379225430513621	5.36944314691355	3
1061	238.96	150.28	1.2451	6.20264489204811	10.0820484007195	61	0.0165303392787983	0.0165303392787983	5.38597348619235	3
1062	254.43	147.25	1.2417	6.18611455276931	10.0985787399983	62	-0.0189612715256811	0.0189612715256811	5.40493475771803	3
1063	255.3	150.67	1.2456	6.205075824295	10.0796174684726	63	-0.00972372898752916	0.00972372898752916	5.41465848670556	3
1064	259.92	144.35	1.2476	6.21479955328252	10.0698937394851	64	0.0262540682663293	0.0262540682663293	5.44091255497189	3
1065	265.03	143.71	1.2422	6.1885454850162	10.0961478077514	65	-0.0879997473371379	0.0879997473371379	5.52891230230903	3
1066	259.01	164.24	1.2603	6.27654523235333	10.0081480604143	66	0.0238231360194465	0.0238231360194465	5.55273543832847	3
1067	234.93	169.78	1.2554	6.25272209633389	10.0319711964337	67	0.0238231360194447	0.0238231360194447	5.57655857434792	3
1068	242.66	164.2	1.2505	6.22889896031444	10.0557943324532	68	-0.0140994070319174	0.0140994070319174	5.59065798137984	3
1069	235.92	166.91	1.2534	6.24299836734636	10.0416949254213	69	-0.0311159327600912	0.0311159327600912	5.62177391413993	3
1070	237.32	169.01	1.2598	6.27411430010645	10.0105789926612	70	0.0666075435645723	0.0666075435645723	5.6883814577045	3
1071	235.53	163.47	1.2461	6.20750675654188	10.0771865362257	71	-0.00486186449376369	0.00486186449376369	5.69324332219826	3
1072	233.74	163.63	1.2471	6.21236862103564	10.072324671732	72	-0.0140994070319156	0.0140994070319156	5.70734272923018	3
1073	247.89	153.89	1.25	6.22646802806756	10.0582252647001	73	0.0189612715256793	0.0189612715256793	5.72630400075586	3
1074	244.57	163.24	1.2461	6.20750675654188	10.0771865362257	74	-0.0165303392787983	0.0165303392787983	5.74283434003466	3
1075	248.04	165.98	1.2495	6.22403709582068	10.0606561969469	75	0.073414153855845	0.073414153855845	5.8162484938905	3
1076	242.01	154.32	1.2344	6.15062294196483	10.1340703508028	76	-0.0306297463107175	0.0306297463107175	5.84687824020122	3
1077	242.63	156.13	1.2407	6.18125268827555	10.1034406044921	77	0.0427844075451276	0.0427844075451276	5.88966264774635	3
1078	248.1	145.1	1.2319	6.13846828073042	10.1462250120372	78	0.294142801872756	0.294142801872756	6.1838054496191	3
1079	236.75	123.27	1.1714	5.84432547885767	10.44036781391	79	0.00972372898752738	0.00972372898752738	6.19352917860663	3
1080	233.29	119.51	1.1694	5.83460174987014	10.4500915428975	80	-0.168706697933629	0.168706697933629	6.36223587654026	3
1081	237.66	126.41	1.2041	6.00330844780377	10.2813848449639	81	0.1424526296673	0.1424526296673	6.50468850620756	3
1082	230.16	130.7	1.1748	5.86085581813647	10.4238374746312	82	-0.163844833439864	0.163844833439864	6.66853333964742	3
1083	239.54	141.45	1.2085	6.02470065157633	10.2599926411913	83	-0.0831378828433742	0.0831378828433742	6.7516712224908	3
1084	238.53	137.45	1.2256	6.10783853441971	10.1768547583479	84	-0.0306297463107157	0.0306297463107157	6.78230096880151	3
1085	249.35	135.95	1.2319	6.13846828073042	10.1462250120372	85	0.154121104452337	0.154121104452337	6.93642207325385	3
1086	247.74	118.43	1.2002	5.98434717627809	10.3003461164895	86	-0.073414153855845	0.073414153855845	7.00983622710969	3
1087	240.04	128.19	1.2153	6.05776133013393	10.2269319626337	87	0.0403534752982448	0.0403534752982448	7.05018970240794	3
1088	239.88	125.77	1.207	6.01740785483568	10.2672854379319	88	-0.118629493647854	0.118629493647854	7.16881919605579	3
1089	256.78	141.33	1.2314	6.13603734848354	10.1486559442841	89	-0.0928616118309034	0.0928616118309034	7.2616808078867	3
1090	260.47	145.04	1.2505	6.22889896031444	10.0557943324532	90	0.0782760183496105	0.0782760183496105	7.33995682623631	3
1091	271.29	135.62	1.2344	6.15062294196483	10.1340703508028	91	-0.0238231360194465	0.0238231360194465	7.36377996225575	3
1092	277.12	137.67	1.2393	6.17444607798428	10.1102472147833	92	-0.00680661029127094	0.00680661029127094	7.37058657254702	3
1093	277.21	146.87	1.2407	6.18125268827555	10.1034406044921	93	-0.0549390687795395	0.0549390687795395	7.42552564132656	3
1094	277.92	149.02	1.252	6.23619175705509	10.0485015357125	94	0.0904306795840206	0.0904306795840206	7.51595632091058	3
1095	278.32	132.61	1.2334	6.14576107747107	10.1389322152966	95	0.109391951109702	0.109391951109702	7.62534827202029	3
1096	274.94	124.7	1.2109	6.03636912636137	10.2483241664063	96	0.0831378828433742	0.0831378828433742	7.70848615486366	3
1097	248.29	115.49	1.1938	5.95323124351799	10.3314620492496	97	-0.111822883356586	0.111822883356586	7.82030903822025	3
1098	249.76	128.31	1.2168	6.06505412687458	10.219639165893	98	-0.0238231360194447	0.0238231360194447	7.84413217423969	3
1099	252.39	127.2	1.2217	6.08887726289402	10.1958160298736	99	0.0286850005132102	0.0286850005132102	7.8728171747529	3
1100	249	129.39	1.2158	6.06019226238081	10.2245010303868	100	0.0471600855895176	0.0471600855895176	7.91997726034242	3
1101	247.65	119.77	1.2061	6.0130321767913	10.2716611159763	101	0.0666075435645741	0.0666075435645741	7.98658480390699	3
1102	250.22	115.96	1.1924	5.94642463322672	10.3382686595409	102	0.128353222635383	0.128353222635383	8.11493802654238	3
1103	249.93	111.23	1.166	5.81807141059134	10.4666218821763	103	0.391866278197421	0.391866278197421	8.5068043047398	3
1104	243.96	86.351	1.0854	5.42620513239392	10.8584881603737	104	-0.097723476324667	0.097723476324667	8.60452778106446	3
1105	260.13	84.282	1.1055	5.52392860871858	10.760764684049	105	-0.0116684747850364	0.0116684747850364	8.6161962558495	3
1106	260.16	82.928	1.1079	5.53559708350362	10.749096209264	106	0.0782760183496105	0.0782760183496105	8.69447227419911	3
1107	263.25	84.501	1.0918	5.45732106515401	10.8273722276136	107	-0.0238231360194465	0.0238231360194465	8.71829541021856	3
1108	261.74	80.545	1.0967	5.48114420117346	10.8035490915942	108	0.0286850005132102	0.0286850005132102	8.74698041073177	3
1109	258.73	79.836	1.0908	5.45245920066025	10.8322340921074	109	0.0568838145770449	0.0568838145770449	8.80386422530881	3
1110	248.99	73.118	1.0791	5.3955753860832	10.8891179066844	110	0.0831378828433742	0.0831378828433742	8.88700210815219	3
1111	247.56	69.753	1.062	5.31243750323983	10.9722557895278	111	-0.0714694080583378	0.0714694080583378	8.95847151621052	3
1112	249.14	72.217	1.0767	5.38390691129817	10.9007863814695	112	0.047646272038893	0.047646272038893	9.00611778824942	3
1113	245.11	72.839	1.0669	5.33626063925927	10.9484326535083	113	0.050077204285774	0.050077204285774	9.05619499253519	3
1114	241.48	74.958	1.0566	5.2861834349735	10.9985098577941	114	-0.0525081365326567	0.0525081365326567	9.10870312906785	3
1115	239.73	68.837	1.0674	5.33869157150616	10.9460017212615	115	-0.173082375978018	0.173082375978018	9.28178550504587	3
1116	237.68	88.734	1.103	5.51177394748417	10.7729193452834	116	-0.0165303392788001	0.0165303392788001	9.29831584432467	3
1117	239.41	87.057	1.1064	5.52830428676297	10.7563890060046	117	-0.0452153397920103	0.0452153397920103	9.34353118411668	3
1118	242.55	90.28	1.1157	5.57351962655498	10.7111736662126	118	0.0238231360194465	0.0238231360194465	9.36735432013612	3
1119	235.78	84.796	1.1108	5.54969649053554	10.7349968022321	119	-0.251844580777002	0.251844580777002	9.61919890091312	3
1120	236.48	103.06	1.1626	5.80154107131254	10.4831522214551	120	0.209060173231874	0.209060173231874	9.828259074145	3
1121	235.35	92.506	1.1196	5.59248089808066	10.692212394687	121	0.277612462593956	0.277612462593956	10.105871536739	3
1122	246.76	67.611	1.0625	5.31486843548671	10.9698248572809	122	0.00486186449376191	0.00486186449376191	10.1107334012327	3
1123	242.43	73.532	1.0615	5.31000657099295	10.9746867217747	123	0.0685522893620814	0.0685522893620814	10.1792856905948	3
1124	237.95	72.99	1.0474	5.24145428163087	11.0432390111368	124	0.0739003403052223	0.0739003403052223	10.2531860309	3
1125	246.38	53.878	1.0322	5.16755394132564	11.117139351442	125	0.0661213571151968	0.0661213571151968	10.3193073880152	3
1126	251.68	56.421	1.0186	5.10143258421045	11.1832607085572	126	-0.0257678818169538	0.0257678818169538	10.3450752698322	3
1127	247.41	51.162	1.0239	5.1272004660274	11.1574928267402	127	-0.0855688150902552	0.0855688150902552	10.4306440849224	3
1128	244.63	61.008	1.0415	5.21276928111766	11.07192401165	128	-0.25622025882139	0.25622025882139	10.6868643437438	3
1129	233.81	78	1.0942	5.46898953993905	10.8157037528286	129	-0.0690384758114568	0.0690384758114568	10.7559028195553	3
1130	246.9	88.789	1.1084	5.5380280157505	10.7466652770171	130	0.00729279674064642	0.00729279674064642	10.7631956162959	3
1131	266.95	87.017	1.1069	5.53073521900985	10.7539580737578	131	-0.00486186449376547	0.00486186449376547	10.7680574807897	3
1132	270.41	92.526	1.1079	5.53559708350362	10.749096209264	132	-0.22315958026379	0.22315958026379	10.9912170610535	3
1133	268.24	97.746	1.1538	5.75875666376741	10.5259366290002	133	-0.0286850005132102	0.0286850005132102	11.0199020615667	3
1134	276.41	102.48	1.1597	5.78744166428062	10.497251628487	134	0.308728395354047	0.308728395354047	11.3286304569207	3
1135	278.97	87.656	1.0962	5.47871326892657	10.805980023841	135	0.0286850005132102	0.0286850005132102	11.3573154574339	3
1136	275.29	78.452	1.0903	5.45002826841336	10.8346650243543	136	0.208573986782499	0.208573986782499	11.5658894442164	3
1137	277.4	83.08	1.0474	5.24145428163087	11.0432390111368	137	-0.075845086102726	0.075845086102726	11.6417345303192	3
1138	272.16	73.118	1.063	5.31729936773359	10.967393925034	138	-0.142452629667302	0.142452629667302	11.7841871599865	3
1139	266.24	75.865	1.0923	5.45975199740089	10.8249412953667	139	-0.0593147468239259	0.0593147468239259	11.8435019068104	3
1140	251.26	78.641	1.1045	5.51906674422482	10.7656265485428	140	-0.028685000513212	0.028685000513212	11.8721869073236	3
1141	263.01	91.308	1.1104	5.54775174473803	10.7369415480296	141	-0.267888733606425	0.267888733606425	12.14007564093	3
1142	251.15	108.98	1.1655	5.81564047834446	10.4690528144232	142	0.0972372898752916	0.0972372898752916	12.2373129308053	3
1143	256.32	108.86	1.1455	5.71840318846917	10.5662901042985	143	-0.270805852302686	0.270805852302686	12.508118783108	3
1144	259.42	120.7	1.2012	5.98920904077185	10.2954842519958	144	0.0379225430513639	0.0379225430513639	12.5460413261594	3
1145	258.87	115.41	1.1934	5.95128649772049	10.3334067950471	145	0.0549390687795395	0.0549390687795395	12.6009803949389	3
1146	256.14	113.23	1.1821	5.89634742894095	10.3883458638267	146	0	0	12.6009803949389	3
1147	251.49	110.45	1.1821	5.89634742894095	10.3883458638267	147	0.185237037212429	0.185237037212429	12.7862174321513	3
1148	254.19	104.77	1.144	5.71111039172852	10.5735829010391	148	-0.228021444757559	0.228021444757559	13.0142388769089	3
1149	255.16	115.13	1.1909	5.93913183648608	10.3455614562815	149	0.00486186449376547	0.00486186449376547	13.0191007414027	3
1150	254.93	115.25	1.1899	5.93426997199231	10.3504233207753	150	0.170651443731135	0.170651443731135	13.1897521851338	3
1151	256.1	107.18	1.1548	5.76361852826118	10.5210747645064	151	-0.0568838145770449	0.0568838145770449	13.2466359997108	3
1152	242.62	102.13	1.1665	5.82050234283822	10.4641909499294	152	-0.0140994070319174	0.0140994070319174	13.2607354067428	3
1153	244.38	108.54	1.1694	5.83460174987014	10.4500915428975	153	-0.104530086615938	0.104530086615938	13.3652654933587	3
1154	246.68	115.47	1.1909	5.93913183648608	10.3455614562815	154	0.0330606785576002	0.0330606785576002	13.3983261719163	3
1155	253.04	115.46	1.1841	5.90607115792848	10.3786221348391	155	0.218297715770028	0.218297715770028	13.6166238876863	3
1156	265.01	101.17	1.1392	5.68777344215845	10.5969198506092	156	-0.0379225430513639	0.0379225430513639	13.6545464307377	3
1157	258.73	103.7	1.147	5.72569598520981	10.5589973075578	157	0.249413648530121	0.249413648530121	13.9039600792678	3
1158	261.82	87.963	1.0957	5.47628233667969	10.8084109560879	158	-0.190098901706193	0.190098901706193	14.094058980974	3
1159	271.3	97.767	1.1348	5.66638123838589	10.6183120543817	159	0.0121546612344101	0.0121546612344101	14.1062136422084	3
1160	269.94	88.887	1.1323	5.65422657715147	10.6304667156161	160	-0.0996682221221725	0.0996682221221725	14.2058818643306	3
1161	269.55	98.146	1.1528	5.75389479927365	10.530798493494	161	0.0306297463107175	0.0306297463107175	14.2365116106413	3
1162	263.34	106.52	1.1465	5.72326505296293	10.5614282398047	162	-0.194474579750583	0.194474579750583	14.4309861903919	3
1163	264.67	114.09	1.1865	5.91773963271351	10.3669536600541	163	-0.0335468650069739	0.0335468650069739	14.4645330553989	3
1164	257.59	115.67	1.1934	5.95128649772049	10.3334067950471	164	0.0573700010264222	0.0573700010264222	14.5219030564253	3
1165	274.79	108.55	1.1816	5.89391649669407	10.3907767960736	165	0.00680661029127094	0.00680661029127094	14.5287096667166	3
1166	274.44	109.21	1.1802	5.88710988640279	10.3975834063648	166	0.2849052593346	0.2849052593346	14.8136149260512	3
1167	279.8	93.619	1.1216	5.60220462706819	10.6824886656994	167	-0.185237037212428	0.185237037212428	14.9988519632636	3
1168	263.29	107.89	1.1597	5.78744166428062	10.497251628487	168	0.125922290388502	0.125922290388502	15.1247742536521	3
1169	253.81	104.07	1.1338	5.66151937389212	10.6231739188755	169	-0.0617456790708104	0.0617456790708104	15.1865199327229	3
1170	258.47	93.561	1.1465	5.72326505296293	10.5614282398047	170	0.403534752982456	0.403534752982456	15.5900546857054	3
1171	260.11	70.218	1.0635	5.31973029998047	10.9649629927871	171	-0.0281988140638347	0.0281988140638347	15.6182534997692	3
1172	262.69	64.36	1.0693	5.34792911404431	10.9367641787233	172	0.170651443731135	0.170651443731135	15.7889049435003	3
1173	272.31	55.728	1.0342	5.17727767031317	11.1074156224544	173	0.0831378828433742	0.0831378828433742	15.8720428263437	3
1174	266.93	44.791	1.0171	5.0941397874698	11.1905535052978	174	-0.00243093224688273	0.00243093224688273	15.8744737585906	3
1175	274.02	47.262	1.0176	5.09657071971668	11.1881225730509	175	-0.00923754253815368	0.00923754253815368	15.8837113011287	3
1176	272.65	43.297	1.0195	5.10580826225484	11.1788850305128	176	0.00923754253815368	0.00923754253815368	15.8929488436669	3
1177	258.76	31.831	1.0176	5.09657071971668	11.1881225730509	177	-0.025767881816952	0.025767881816952	15.9187167254838	3
1178	259.02	39.849	1.0229	5.12233860153363	11.162354691234	178	0.0330606785576002	0.0330606785576002	15.9517774040414	3
1179	265.41	47.642	1.0161	5.08927792297604	11.1954153697916	179	-0.0972372898752916	0.0972372898752916	16.0490146939167	3
1180	270.54	51.053	1.0361	5.18651521285133	11.0981780799163	180	-0.157038223148595	0.157038223148595	16.2060529170653	3
1181	262.3	63.769	1.0684	5.34355343599992	10.9411398567677	181	0.028685000513212	0.028685000513212	16.2347379175785	3
1182	261.86	61.992	1.0625	5.31486843548671	10.9698248572809	182	0.177944240471781	0.177944240471781	16.4126821580503	3
1183	250.76	51.259	1.0259	5.13692419501493	11.1477690977527	183	0.0452153397920103	0.0452153397920103	16.4578974978423	3
1184	252.53	55.691	1.0166	5.09170885522292	11.1929844375447	184	-0.0855688150902569	0.0855688150902569	16.5434663129326	3
1185	237.36	61.001	1.0342	5.17727767031317	11.1074156224544	185	-0.0593147468239259	0.0593147468239259	16.6027810597565	3
1186	238.65	60.645	1.0464	5.2365924171371	11.0481008756305	186	0.114253815603465	0.114253815603465	16.71703487536	3
1187	231.96	44.723	1.0229	5.12233860153363	11.162354691234	187	-0.104530086615938	0.104530086615938	16.8215649619759	3
1188	230.79	59.058	1.0444	5.22686868814957	11.057824604618	188	0.0568838145770449	0.0568838145770449	16.878448776553	3
1189	245.24	60.399	1.0327	5.16998487357253	11.1147084191951	189	-0.00486186449376369	0.00486186449376369	16.8833106410467	3
1190	238.73	59.134	1.0337	5.17484673806629	11.1098465547013	190	-0.455556703065737	0.455556703065737	17.3388673441125	3
1191	230.91	96.799	1.1274	5.63040344113203	10.6542898516356	191	0.0422982210957521	0.0422982210957521	17.3811655652082	3
1192	232.74	87.461	1.1187	5.58810522003628	10.6965880727313	192	-0.0209060173231883	0.0209060173231883	17.4020715825314	3
1193	231.97	91.656	1.123	5.60901123735946	10.6756820554082	193	0.182806104965547	0.182806104965547	17.5848776874969	3
1194	231.28	70.364	1.0854	5.42620513239392	10.8584881603737	194	0.13029796843289	0.13029796843289	17.7151756559298	3
1195	232.36	64.481	1.0586	5.29590716396103	10.9887861288066	195	-0.00923754253815368	0.00923754253815368	17.724413198468	3
1196	240.3	69.278	1.0605	5.30514470649918	10.9795485862684	196	-0.0384087295007394	0.0384087295007394	17.7628219279687	3
1197	245.61	71.653	1.0684	5.34355343599992	10.9411398567677	197	-0.0661213571151986	0.0661213571151986	17.8289432850839	3
1198	258.96	75.324	1.082	5.40967479311512	10.8750184996525	198	0.0354916108044812	0.0354916108044812	17.8644348958884	3
1199	259.42	78.615	1.0747	5.37418318231064	10.910510110457	199	-0.050077204285774	0.050077204285774	17.9145121001742	3
1200	253.43	72.392	1.085	5.42426038659641	10.8604329061712	200	0.144883561914185	0.144883561914185	18.0593956620884	3
1201	260.76	60.247	1.0552	5.27937682468223	11.0053164680854	201	0.149745426407947	0.149745426407947	18.2091410884963	3
1202	251.04	45.776	1.0244	5.12963139827428	11.1550618944933	202	0.0140994070319174	0.0140994070319174	18.2232404955282	3
1203	256.1	42.691	1.0215	5.11553199124236	11.1691613015253	203	-0.0379225430513639	0.0379225430513639	18.2611630385796	3
1204	255.7	45.508	1.0293	5.15345453429373	11.1312387584739	204	0.0403534752982466	0.0403534752982466	18.3015165138778	3
1205	272.01	33.651	1.021	5.11310105899548	11.1715922337721	205	-0.0165303392788001	0.0165303392788001	18.3180468531566	3
1206	271.45	27.99	1.0244	5.12963139827428	11.1550618944933	206	0.0281988140638347	0.0281988140638347	18.3462456672205	3
1207	278.97	16.524	1.0186	5.10143258421045	11.1832607085572	207	-0.00437567804438999	0.00437567804438999	18.3506213452649	3
1208	277.82	12.091	1.0195	5.10580826225484	11.1788850305128	208	-0.00243093224688096	0.00243093224688096	18.3530522775118	3
1209	276.76	19.558	1.02	5.10823919450172	11.1764540982659	209	-0.0238231360194447	0.0238231360194447	18.3768754135312	3
1210	273.42	24.469	1.0249	5.13206233052116	11.1526309622465	210	-0.00486186449376547	0.00486186449376547	18.381737278025	3
1211	275.53	36.968	1.0259	5.13692419501493	11.1477690977527	211	0.0262540682663293	0.0262540682663293	18.4079913462913	3
1212	278.85	41.484	1.0205	5.1106701267486	11.174023166019	212	-0.137590765173538	0.137590765173538	18.5455821114648	3
1213	275.53	65.295	1.0488	5.24826089192214	11.0364324008455	213	0.0685522893620814	0.0685522893620814	18.6141344008269	3
1214	266.08	56.51	1.0347	5.17970860256006	11.1049846902076	214	-0.0092375425381519	0.0092375425381519	18.6233719433651	3
1215	259.35	54.89	1.0366	5.18894614509821	11.0957471476694	215	0.0379225430513621	0.0379225430513621	18.6612944864164	3
1216	278.16	44.481	1.0288	5.15102360204684	11.1336696907208	216	0.0140994070319174	0.0140994070319174	18.6753938934483	3
1217	272.99	12.932	1.0259	5.13692419501493	11.1477690977527	217	0.0286850005132102	0.0286850005132102	18.7040788939616	3
1218	275.87	17.313	1.02	5.10823919450172	11.1764540982659	218	0.00486186449376547	0.00486186449376547	18.7089407584553	3
1219	266.23	13.302	1.019	5.10337733000795	11.1813159627597	219	-0.00972372898752916	0.00972372898752916	18.7186644874428	3
1220	263.62	14.45	1.021	5.11310105899548	11.1715922337721	220	0.0140994070319156	0.0140994070319156	18.7327638944748	3
1221	263.37	42.284	1.0181	5.09900165196356	11.1856916408041	221	-0.0330606785575966	0.0330606785575966	18.7658245730324	3
1222	262.24	43.609	1.0249	5.13206233052116	11.1526309622465	222	0.0189612715256811	0.0189612715256811	18.784785844558	3
1223	275.61	35.286	1.021	5.11310105899548	11.1715922337721	223	0.00729279674064465	0.00729279674064465	18.7920786412987	3
1224	273.2	26.48	1.0195	5.10580826225484	11.1788850305128	224	-0.0145855934812928	0.0145855934812928	18.80666423478	3
1225	269.13	14.45	1.0225	5.12039385573613	11.1642994370315	225	0.00486186449376547	0.00486186449376547	18.8115260992737	3
1226	257.2	11.233	1.0215	5.11553199124236	11.1691613015253	226	0.0213922037725638	0.0213922037725638	18.8329183030463	3
1227	254.94	22.727	1.0171	5.0941397874698	11.1905535052978	227	0.00243093224688273	0.00243093224688273	18.8353492352932	3
1228	255.56	18.186	1.0166	5.09170885522292	11.1929844375447	228	-0.00486186449376547	0.00486186449376547	18.840211099787	3
1229	268.41	18.754	1.0176	5.09657071971668	11.1881225730509	229	-0.0306297463107175	0.0306297463107175	18.8708408460977	3
1230	267.07	11.768	1.0239	5.1272004660274	11.1574928267402	230	0.0257678818169538	0.0257678818169538	18.8966087279146	3
1231	266	21.286	1.0186	5.10143258421045	11.1832607085572	231	-0.00437567804438999	0.00437567804438999	18.900984405959	3
1232	259.02	26.975	1.0195	5.10580826225484	11.1788850305128	232	-0.00972372898752738	0.00972372898752738	18.9107081349465	3
1233	255.12	33.789	1.0215	5.11553199124236	11.1691613015253	233	0.0121546612344119	0.0121546612344119	18.922862796181	3
1234	240.02	54.871	1.019	5.10337733000795	11.1813159627597	234	-0.0145855934812946	0.0145855934812946	18.9374483896622	3
1235	245.91	42.724	1.022	5.11796292348925	11.1667303692784	235	0.0072927967406482	0.0072927967406482	18.9447411864029	3
1236	241.18	42.005	1.0205	5.1106701267486	11.174023166019	236	-0.0238231360194483	0.0238231360194483	18.9685643224223	3
1237	231.03	24.772	1.0254	5.13449326276805	11.1502000299996	237	0.0311159327600947	0.0311159327600947	18.9996802551824	3
1238	239.08	15.287	1.019	5.10337733000795	11.1813159627597	238	-0.0145855934812946	0.0145855934812946	19.0142658486637	3
1239	238.09	18.791	1.022	5.11796292348925	11.1667303692784	239	-0.00243093224688273	0.00243093224688273	19.0166967809106	3
1240	244.21	21.761	1.0225	5.12039385573613	11.1642994370315	240	0.0145855934812928	0.0145855934812928	19.0312823743919	3
1241	239.37	13.181	1.0195	5.10580826225484	11.1788850305128	241	-0.00243093224688096	0.00243093224688096	19.0337133066388	3
1242	234.84	10.551	1.02	5.10823919450172	11.1764540982659	242	-0.00243093224688096	0.00243093224688096	19.0361442388857	3
1243	236.57	13.809	1.0205	5.1106701267486	11.174023166019	243	0.00243093224688096	0.00243093224688096	19.0385751711325	3
1244	233.06	18.046	1.02	5.10823919450172	11.1764540982659	244	-0.0121546612344119	0.0121546612344119	19.050729832367	3
1245	238.17	22.782	1.0225	5.12039385573613	11.1642994370315	245	0	0	19.050729832367	3
1246	250.01	18.107	1.0225	5.12039385573613	11.1642994370315	246	0.00243093224688273	0.00243093224688273	19.0531607646138	3
1247	252.15	13.971	1.022	5.11796292348925	11.1667303692784	247	-0.00243093224688273	0.00243093224688273	19.0555916968607	3
1248	279.16	10.624	1.0225	5.12039385573613	11.1642994370315	248	0.0072927967406482	0.0072927967406482	19.0628844936014	3
1249	276.99	20.654	1.021	5.11310105899548	11.1715922337721	249	0.00729279674064465	0.00729279674064465	19.070177290342	3
1250	274.71	17.975	1.0195	5.10580826225484	11.1788850305128	250	-0.00729279674064465	0.00729279674064465	19.0774700870827	3
1251	279.27	23.016	1.021	5.11310105899548	11.1715922337721	251	0	0	19.0774700870827	3
1252	270.55	38.134	1.021	5.11310105899548	11.1715922337721	252	-0.00486186449376547	0.00486186449376547	19.0823319515764	3
1253	261.3	36.905	1.022	5.11796292348925	11.1667303692784	253	0.0145855934812946	0.0145855934812946	19.0969175450577	3
1254	274.19	44.915	1.019	5.10337733000795	11.1813159627597	254	-0.00972372898752916	0.00972372898752916	19.1066412740453	3
1255	272.55	46.733	1.021	5.11310105899548	11.1715922337721	255	-0.102099154369055	0.102099154369055	19.2087404284143	3
1256	266.9	52.595	1.042	5.21520021336454	11.0694930794031	256	0.0855688150902552	0.0855688150902552	19.2943092435046	3
1257	279.24	50.975	1.0244	5.12963139827428	11.1550618944933	257	-0.0855688150902552	0.0855688150902552	19.3798780585948	3
1258	273.78	56.292	1.042	5.21520021336454	11.0694930794031	258	0.00243093224688096	0.00243093224688096	19.3823089908417	3
1259	267.59	53.655	1.0415	5.21276928111766	11.07192401165	259	-0.0165303392787983	0.0165303392787983	19.3988393301205	3
1260	274.28	55.925	1.0449	5.22929962039645	11.0553936723712	260	-0.0427844075451276	0.0427844075451276	19.4416237376656	3
1261	277.83	56.796	1.0537	5.27208402794158	11.012609264826	261	-0.00486186449376547	0.00486186449376547	19.4464856021594	3
1262	274.26	64.463	1.0547	5.27694589243535	11.0077474003323	262	0.0996682221221725	0.0996682221221725	19.5461538242816	3
1263	268.86	65.283	1.0342	5.17727767031317	11.1074156224544	263	-0.0996682221221725	0.0996682221221725	19.6458220464037	3
1264	266.13	59.532	1.0547	5.27694589243535	11.0077474003323	264	-0.218297715770028	0.218297715770028	19.8641197621738	3
1265	266.98	89.673	1.0996	5.49524360820537	10.7894496845622	265	-0.0617456790708104	0.0617456790708104	19.9258654412446	3
1266	268.73	89.929	1.1123	5.55698928727618	10.7277040054914	266	0.163844833439867	0.163844833439867	20.0897102746844	3
1267	263.76	76.648	1.0786	5.39314445383632	10.8915488389313	267	-0.0879997473371397	0.0879997473371397	20.1777100220216	3
1268	266.79	71.884	1.0967	5.48114420117346	10.8035490915942	268	0.177944240471781	0.177944240471781	20.3556542624934	3
1269	273.86	64.456	1.0601	5.30319996070167	10.9814933320659	269	0.0807069505964915	0.0807069505964915	20.4363612130899	3
1270	271.73	66.921	1.0435	5.22249301010518	11.0622002826624	270	-0.173082375978018	0.173082375978018	20.6094435890679	3
1271	270.99	70.976	1.0791	5.3955753860832	10.8891179066844	271	0.151690172205454	0.151690172205454	20.7611337612733	3
1272	278.4	60.877	1.0479	5.24388521387775	11.0408080788899	272	0.0403534752982448	0.0403534752982448	20.8014872365716	3
1273	275.89	56.861	1.0396	5.2035317385795	11.0811615541881	273	0.0262540682663293	0.0262540682663293	20.8277413048379	3
1274	271.77	55.997	1.0342	5.17727767031317	11.1074156224544	274	-0.0116684747850329	0.0116684747850329	20.8394097796229	3
1275	270.64	58.772	1.0366	5.18894614509821	11.0957471476694	275	0.0116684747850329	0.0116684747850329	20.851078254408	3
1276	262.43	46.51	1.0342	5.17727767031317	11.1074156224544	276	-0.0403534752982448	0.0403534752982448	20.8914317297062	3
1277	259.52	56.692	1.0425	5.21763114561142	11.0670621471562	277	-0.0354916108044812	0.0354916108044812	20.9269233405107	3
1278	275.69	55.099	1.0498	5.2531227564159	11.0315705363517	278	0.0996682221221725	0.0996682221221725	21.0265915626329	3
1279	272.68	60.992	1.0293	5.15345453429373	11.1312387584739	279	0.0520219500832813	0.0520219500832813	21.0786135127161	3
1280	279.81	53.776	1.0186	5.10143258421045	11.1832607085572	280	-0.0165303392788001	0.0165303392788001	21.0951438519949	3
1281	279.83	38.74	1.022	5.11796292348925	11.1667303692784	281	0.0165303392788001	0.0165303392788001	21.1116741912737	3
1282	274.24	35.788	1.0186	5.10143258421045	11.1832607085572	282	-0.0116684747850346	0.0116684747850346	21.1233426660588	3
1283	270.77	27.18	1.021	5.11310105899548	11.1715922337721	283	0.00486186449376369	0.00486186449376369	21.1282045305525	3
1284	263.43	26.494	1.02	5.10823919450172	11.1764540982659	284	-0.0121546612344119	0.0121546612344119	21.140359191787	3
1285	264.86	15.406	1.0225	5.12039385573613	11.1642994370315	285	0.0170165257281774	0.0170165257281774	21.1573757175151	3
1286	263.88	18.999	1.019	5.10337733000795	11.1813159627597	286	0	0	21.1573757175151	3
1287	261.92	13.269	1.019	5.10337733000795	11.1813159627597	287	-0.0286850005132102	0.0286850005132102	21.1860607180283	3
1288	250.98	13.501	1.0249	5.13206233052116	11.1526309622465	288	0.00486186449376191	0.00486186449376191	21.1909225825221	3
1289	254.1	10.42	1.0239	5.1272004660274	11.1574928267402	289	0.0213922037725638	0.0213922037725638	21.2123147862947	3
1290	244.99	19.131	1.0195	5.10580826225484	11.1788850305128	290	-0.0145855934812928	0.0145855934812928	21.226900379776	3
1291	255.58	23.784	1.0225	5.12039385573613	11.1642994370315	291	0.0121546612344119	0.0121546612344119	21.2390550410104	3
1292	237.02	22.482	1.02	5.10823919450172	11.1764540982659	292	0	0	21.2390550410104	3
1293	232.35	20.793	1.02	5.10823919450172	11.1764540982659	293	0	0	21.2390550410104	3
1294	254.61	10.67	1.02	5.10823919450172	11.1764540982659	294	0	0	21.2390550410104	3
1295	253.51	10.624	1.02	5.10823919450172	11.1764540982659	295	-0.0121546612344119	0.0121546612344119	21.2512097022448	3
1296	262.83	10.121	1.0225	5.12039385573613	11.1642994370315	296	0.0170165257281774	0.0170165257281774	21.268226227973	3
1297	256.61	11.381	1.019	5.10337733000795	11.1813159627597	297	0.00194474579750548	0.00194474579750548	21.2701709737705	3
1298	254.97	18.76	1.0186	5.10143258421045	11.1832607085572	298	-0.0092375425381519	0.0092375425381519	21.2794085163086	3
1299	258.51	39.43	1.0205	5.1106701267486	11.174023166019	299	-0.0116684747850364	0.0116684747850364	21.2910769910937	3
1300	257.82	38.02	1.0229	5.12233860153363	11.162354691234	300	0.00194474579750548	0.00194474579750548	21.2930217368912	3
1301	271.11	40.858	1.0225	5.12039385573613	11.1642994370315	301	0.0170165257281774	0.0170165257281774	21.3100382626193	3
1302	270.37	48.916	1.019	5.10337733000795	11.1813159627597	302	-0.251844580777004	0.251844580777004	21.5618828433963	3
1303	266.89	65.315	1.0708	5.35522191078496	10.9294713819827	303	0.0568838145770449	0.0568838145770449	21.6187666579734	3
1304	263.55	60.14	1.0591	5.29833809620791	10.9863551965597	304	-0.1424526296673	0.1424526296673	21.7612192876407	3
1305	263.92	72.543	1.0884	5.44079072587521	10.8439025668924	305	0.0782760183496087	0.0782760183496087	21.8394953059903	3
1306	261.42	69.943	1.0723	5.3625147075256	10.922178585242	306	0.0952925440777843	0.0952925440777843	21.9347878500681	3
1307	260.12	64.989	1.0527	5.26722216344782	11.0174711293198	307	0.0972372898752898	0.0972372898752898	22.0320251399434	3
1308	251.35	65.162	1.0327	5.16998487357253	11.1147084191951	308	-0.00972372898752738	0.00972372898752738	22.0417488689309	3
1309	243.04	51.397	1.0347	5.17970860256006	11.1049846902076	309	0.0714694080583378	0.0714694080583378	22.1132182769892	3
1310	234.21	43.773	1.02	5.10823919450172	11.1764540982659	310	-0.00972372898752916	0.00972372898752916	22.1229420059768	3
1311	230.68	39.324	1.022	5.11796292348925	11.1667303692784	311	0.0145855934812946	0.0145855934812946	22.1375275994581	3
1312	230.03	37.153	1.019	5.10337733000795	11.1813159627597	312	-0.0286850005132102	0.0286850005132102	22.1662125999713	3
1313	242.82	30.445	1.0249	5.13206233052116	11.1526309622465	313	0.0238231360194447	0.0238231360194447	22.1900357359907	3
1314	258.26	43.008	1.02	5.10823919450172	11.1764540982659	314	-0.0311159327600929	0.0311159327600929	22.2211516687508	3
1315	250.54	41.303	1.0264	5.13935512726181	11.1453381655058	315	0.0311159327600929	0.0311159327600929	22.2522676015109	3
1316	254.18	46.331	1.02	5.10823919450172	11.1764540982659	316	-0.0121546612344119	0.0121546612344119	22.2644222627453	3
1317	247.3	42.787	1.0225	5.12039385573613	11.1642994370315	317	-0.00194474579750548	0.00194474579750548	22.2663670085428	3
1318	244.09	42.252	1.0229	5.12233860153363	11.162354691234	318	-0.0831378828433742	0.0831378828433742	22.3495048913862	3
1319	261.58	57.103	1.04	5.20547648437701	11.0792168083906	319	0.104043900166563	0.104043900166563	22.4535487915528	3
1320	254.07	65.106	1.0186	5.10143258421045	11.1832607085572	320	-0.0165303392788001	0.0165303392788001	22.4700791308316	3
1321	248.37	56.198	1.022	5.11796292348925	11.1667303692784	321	-0.102099154369055	0.102099154369055	22.5721782852006	3
1322	244.31	53.948	1.043	5.2200620778583	11.0646312149093	322	0	0	22.5721782852006	3
1323	243.44	52.895	1.043	5.2200620778583	11.0646312149093	323	0.0427844075451276	0.0427844075451276	22.6149626927457	3
1324	241.72	48.952	1.0342	5.17727767031317	11.1074156224544	324	0.0165303392788001	0.0165303392788001	22.6314930320245	3
1325	236.18	49.291	1.0308	5.16074733103437	11.1239459617332	325	0.0262540682663275	0.0262540682663275	22.6577471002909	3
1326	234.73	28.773	1.0254	5.13449326276805	11.1502000299996	326	0.0238231360194483	0.0238231360194483	22.6815702363103	3
1327	234.63	22.434	1.0205	5.1106701267486	11.174023166019	327	-0.0072927967406482	0.0072927967406482	22.688863033051	3
1328	243.34	23.999	1.022	5.11796292348925	11.1667303692784	328	0.00486186449376547	0.00486186449376547	22.6937248975447	3
1329	251.1	29.076	1.021	5.11310105899548	11.1715922337721	329	0.00486186449376369	0.00486186449376369	22.6985867620385	3
1330	244.63	32.797	1.02	5.10823919450172	11.1764540982659	330	0.0092375425381519	0.0092375425381519	22.7078243045766	3
1331	236.3	26.478	1.0181	5.09900165196356	11.1856916408041	331	-0.0471600855895158	0.0471600855895158	22.7549843901662	3
1332	252.06	40.592	1.0278	5.14616173755308	11.1385315552145	332	0.0330606785576002	0.0330606785576002	22.7880450687238	3
1333	264.28	22.866	1.021	5.11310105899548	11.1715922337721	333	-0.0140994070319191	0.0140994070319191	22.8021444757557	3
1334	272.65	27.965	1.0239	5.1272004660274	11.1574928267402	334	0.0165303392788019	0.0165303392788019	22.8186748150345	3
1335	266.52	25.476	1.0205	5.1106701267486	11.174023166019	335	0	0	22.8186748150345	3
1336	263.97	26.337	1.0205	5.1106701267486	11.174023166019	336	-0.00486186449376547	0.00486186449376547	22.8235366795282	3
1337	252.28	28.476	1.0215	5.11553199124236	11.1691613015253	337	-0.0306297463107175	0.0306297463107175	22.854166425839	3
1338	252.7	51.806	1.0278	5.14616173755308	11.1385315552145	338	0.00680661029127094	0.00680661029127094	22.8609730361302	3
1339	253.34	47.531	1.0264	5.13935512726181	11.1453381655058	339	0.028685000513212	0.028685000513212	22.8896580366434	3
1340	246.14	49.277	1.0205	5.1106701267486	11.174023166019	340	-0.113767629154092	0.113767629154092	23.0034256657975	3
1341	250.4	63.27	1.0439	5.22443775590269	11.0602555368649	341	-0.232883309251321	0.232883309251321	23.2363089750489	3
1342	253.19	78.4	1.0918	5.45732106515401	10.8273722276136	342	-0.0354916108044812	0.0354916108044812	23.2718005858533	3
1343	256.2	84.072	1.0991	5.49281267595849	10.7918806168091	343	-0.0311159327600929	0.0311159327600929	23.3029165186134	3
1344	266.09	82.571	1.1055	5.52392860871858	10.760764684049	344	0.0855688150902552	0.0855688150902552	23.3884853337037	3
1345	264.36	77.795	1.0879	5.43835979362833	10.8463334991393	345	0.0758450861027278	0.0758450861027278	23.4643304198064	3
1346	272.18	81.015	1.0723	5.3625147075256	10.922178585242	346	-0.251358394327628	0.251358394327628	23.715688814134	3
1347	270.7	89.852	1.124	5.61387310185323	10.6708201909144	347	0.0452153397920121	0.0452153397920121	23.7609041539261	3
1348	277.69	91.639	1.1147	5.56865776206122	10.7160355307064	348	-0.0573700010264222	0.0573700010264222	23.8182741549525	3
1349	266.25	91.952	1.1265	5.62602776308764	10.65866552968	349	0.111822883356584	0.111822883356584	23.9300970383091	3
1350	270.84	85.033	1.1035	5.51420487973106	10.7704884130366	350	-0.0593147468239277	0.0593147468239277	23.989411785133	3
1351	273.25	86.383	1.1157	5.57351962655498	10.7111736662126	351	-0.0972372898752898	0.0972372898752898	24.0866490750083	3
1352	265	92.623	1.1357	5.67075691643027	10.6139363763373	352	-0.0452153397920103	0.0452153397920103	24.1318644148003	3
1353	267.54	93.47	1.145	5.71597225622228	10.5687210365453	353	0.073414153855845	0.073414153855845	24.2052785686561	3
1354	254.92	101.66	1.1299	5.64255810236644	10.6421351904012	354	-0.0379225430513639	0.0379225430513639	24.2432011117075	3
1355	264.22	102.48	1.1377	5.6804806454178	10.6042126473498	355	-0.0520219500832813	0.0520219500832813	24.2952230617908	3
1356	255.54	99.475	1.1484	5.73250259550108	10.5521906972665	356	-0.0145855934812928	0.0145855934812928	24.3098086552721	3
1357	257.44	94.59	1.1514	5.74708818898238	10.5376051037852	357	0.0763312725521033	0.0763312725521033	24.3861399278242	3
1358	254.29	89.895	1.1357	5.67075691643027	10.6139363763373	358	0.118629493647854	0.118629493647854	24.504769421472	3
1359	261.07	90.113	1.1113	5.55212742278242	10.7325658699852	359	0.121060425894736	0.121060425894736	24.6258298473668	3
1360	263.39	87.409	1.0864	5.43106699688768	10.8536262958799	360	-0.230452377004436	0.230452377004436	24.8562822243712	3
1361	258.17	87.652	1.1338	5.66151937389212	10.6231739188755	361	-0.0213922037725656	0.0213922037725656	24.8776744281438	3
1362	254.31	90.259	1.1382	5.68291157766468	10.6017817151029	362	-0.0782760183496105	0.0782760183496105	24.9559504464934	3
1363	237.66	97.88	1.1543	5.76118759601429	10.5235056967533	363	0.0807069505964932	0.0807069505964932	25.0366573970899	3
1364	238.64	95.851	1.1377	5.6804806454178	10.6042126473498	364	-0.125922290388502	0.125922290388502	25.1625796874784	3
1365	233.42	102.63	1.1636	5.8064029358063	10.4782903569613	365	0.047646272038893	0.047646272038893	25.2102259595173	3
1366	244.96	105.31	1.1538	5.75875666376741	10.5259366290002	366	0.0165303392787983	0.0165303392787983	25.2267562987961	3
1367	252.61	97.024	1.1504	5.74222632448861	10.542466968279	367	-0.163844833439864	0.163844833439864	25.3906011322359	3
1368	253.35	113.94	1.1841	5.90607115792848	10.3786221348391	368	-0.054452882330164	0.054452882330164	25.4450540145661	3
1369	251.44	116.77	1.1953	5.96052404025864	10.324169252509	369	0.0495910178363985	0.0495910178363985	25.4946450324025	3
1370	254.03	115.76	1.1851	5.91093302242224	10.3737602703454	370	-0.21100491902938	0.21100491902938	25.7056499514319	3
1371	258.64	135.65	1.2285	6.12193794145162	10.162755351316	371	-0.0403534752982448	0.0403534752982448	25.7460034267301	3
1372	250.09	144.79	1.2368	6.16229141674987	10.1224018760178	372	-0.0262540682663293	0.0262540682663293	25.7722574949964	3
1373	256.48	147.55	1.2422	6.1885454850162	10.0961478077514	373	0.0972372898752916	0.0972372898752916	25.8694947848717	3
1374	267.91	158.69	1.2222	6.0913081951409	10.1933850976267	374	-0.0495910178363985	0.0495910178363985	25.9190858027081	3
1375	265.32	135.15	1.2324	6.1408992129773	10.1437940797903	375	0.0709832216089623	0.0709832216089623	25.9900690243171	3
1376	263.66	129.47	1.2178	6.06991599136834	10.2147773013993	376	0.00486186449376191	0.00486186449376191	25.9949308888109	3
1377	267.6	128.04	1.2168	6.06505412687458	10.219639165893	377	0.111822883356586	0.111822883356586	26.1067537721674	3
1378	261.35	118.63	1.1938	5.95323124351799	10.3314620492496	378	0.270319665853307	0.270319665853307	26.3770734380208	3
1379	255.32	109.63	1.1382	5.68291157766468	10.6017817151029	379	-0.353457548696682	0.353457548696682	26.7305309867174	3
1380	241.68	130.93	1.2109	6.03636912636137	10.2483241664063	380	-0.0714694080583396	0.0714694080583396	26.8020003947758	3
1381	245.22	135.53	1.2256	6.10783853441971	10.1768547583479	381	0.0739003403052223	0.0739003403052223	26.875900735081	3
1382	242.06	140.26	1.2104	6.03393819411448	10.2507550986531	382	0.0165303392787983	0.0165303392787983	26.8924310743598	3
1383	239.8	141.08	1.207	6.01740785483568	10.2672854379319	383	-0.0452153397920085	0.0452153397920085	26.9376464141518	3
1384	245.18	127.55	1.2163	6.06262319462769	10.2220700981399	384	-0.0641766113176914	0.0641766113176914	27.0018230254695	3
1385	246.7	139.28	1.2295	6.12679980594539	10.1578934868222	385	-0.0495910178363985	0.0495910178363985	27.0514140433059	3
1386	252.14	141.01	1.2397	6.17639082378178	10.1083024689858	386	-0.050077204285774	0.050077204285774	27.1014912475917	3
1387	255.9	154	1.25	6.22646802806756	10.0582252647001	387	0.00972372898752738	0.00972372898752738	27.1112149765792	3
1388	252.35	152.82	1.248	6.21674429908003	10.0679489936876	388	0.00680661029127094	0.00680661029127094	27.1180215868705	3
1389	254.17	154.91	1.2466	6.20993768878876	10.0747556039789	389	-0.0593147468239259	0.0593147468239259	27.1773363336944	3
1390	264.16	154.57	1.2588	6.26925243561269	10.0154408571549	390	-0.0379225430513657	0.0379225430513657	27.2152588767458	3
1391	267.8	170.57	1.2666	6.30717497866405	9.97751831410357	391	0.00972372898753093	0.00972372898753093	27.2249826057333	3
1392	277.41	169.88	1.2646	6.29745124967652	9.9872420430911	392	0.0948063576284071	0.0948063576284071	27.3197889633617	3
1393	269.65	161.86	1.2451	6.20264489204811	10.0820484007195	393	-0.0641766113176914	0.0641766113176914	27.3839655746794	3
1394	266.91	165.17	1.2583	6.2668215033658	10.0178717894018	394	0.0452153397920085	0.0452153397920085	27.4291809144714	3
1395	273.98	146.58	1.249	6.22160616357379	10.0630871291938	395	0.0213922037725656	0.0213922037725656	27.450573118244	3
1396	279	140.24	1.2446	6.20021395980123	10.0844793329664	396	0.0116684747850346	0.0116684747850346	27.462241593029	3
1397	278.96	144.53	1.2422	6.1885454850162	10.0961478077514	397	0.0213922037725638	0.0213922037725638	27.4836337968016	3
1398	274.2	141.57	1.2378	6.16715328124363	10.117540011524	398	-0.0140994070319174	0.0140994070319174	27.4977332038335	3
1399	273.4	136.53	1.2407	6.18125268827555	10.1034406044921	399	0.0116684747850364	0.0116684747850364	27.5094016786185	3
1400	275.54	138.18	1.2383	6.16958421349051	10.1151090792771	400	-0.00486186449376547	0.00486186449376547	27.5142635431123	3
1401	278.45	136.21	1.2393	6.17444607798428	10.1102472147833	401	0.0641766113176914	0.0641766113176914	27.57844015443	3
1402	279.39	125.99	1.2261	6.11026946666659	10.174423826101	402	0.182806104965547	0.182806104965547	27.7612462593955	3
1403	271.09	116.04	1.1885	5.92746336170104	10.3572299310666	403	-0.0306297463107175	0.0306297463107175	27.7918760057062	3
1404	275.6	117.43	1.1948	5.95809310801176	10.3266001847559	404	-0.140021697420417	0.140021697420417	27.9318977031267	3
1405	279.66	125.46	1.2236	6.09811480543218	10.1865784873354	405	-0.182806104965547	0.182806104965547	28.1147038080922	3
1406	262.36	164.53	1.2612	6.28092091039772	10.0037723823699	406	0.00243093224688273	0.00243093224688273	28.1171347403391	3
1407	270.53	165.55	1.2607	6.27848997815084	10.0062033146168	407	0.0213922037725638	0.0213922037725638	28.1385269441116	3
1408	272	162.74	1.2563	6.25709777437828	10.0275955183893	408	0.0379225430513639	0.0379225430513639	28.176449487163	3
1409	274.25	162.36	1.2485	6.21917523132691	10.0655180614407	409	-0.050077204285774	0.050077204285774	28.2265266914488	3
1410	270.74	168.94	1.2588	6.26925243561269	10.0154408571549	410	-0.0452153397920121	0.0452153397920121	28.2717420312408	3
1411	277.86	167.51	1.2681	6.3144677754047	9.97022551736292	411	0.106961018862819	0.106961018862819	28.3787030501036	3
1412	276.01	170.59	1.2461	6.20750675654188	10.0771865362257	412	-0.0568838145770449	0.0568838145770449	28.4355868646807	3
1413	270.56	165.99	1.2578	6.26439057111892	10.0203027216487	413	0.0140994070319174	0.0140994070319174	28.4496862717126	3
1414	273.98	174.14	1.2549	6.25029116408701	10.0344021286806	414	0.0311159327600947	0.0311159327600947	28.4808022044727	3
1415	273.53	174.55	1.2485	6.21917523132691	10.0655180614407	415	-0.0452153397920121	0.0452153397920121	28.5260175442647	3
1416	264.88	171.18	1.2578	6.26439057111892	10.0203027216487	416	0.0855688150902569	0.0855688150902569	28.6115863593549	3
1417	268.42	174.85	1.2402	6.17882175602867	10.105871536739	417	-0.0996682221221725	0.0996682221221725	28.7112545814771	3
1418	265.45	176.08	1.2607	6.27848997815084	10.0062033146168	418	-0.130784154882265	0.130784154882265	28.8420387363594	3
1419	271.42	193.26	1.2876	6.40927413303311	9.87541915973452	419	0.0306297463107157	0.0306297463107157	28.8726684826701	3
1420	273.07	192.22	1.2813	6.37864438672239	9.90604890604523	420	-0.00680661029127094	0.00680661029127094	28.8794750929614	3
1421	274.22	194.83	1.2827	6.38545099701366	9.89924229575396	421	-0.00243093224688096	0.00243093224688096	28.8819060252082	3
1422	278.04	194.7	1.2832	6.38788192926054	9.89681136350708	422	0.0238231360194447	0.0238231360194447	28.9057291612277	3
1423	278.95	189.16	1.2783	6.3640587932411	9.92063449952652	423	0.00486186449376547	0.00486186449376547	28.9105910257215	3
1424	273.08	191.83	1.2773	6.35919692874733	9.92549636402029	424	-0.0311159327600947	0.0311159327600947	28.9417069584816	3
1425	272.96	192.43	1.2837	6.39031286150742	9.8943804312602	425	-0.0495910178363967	0.0495910178363967	28.9912979763179	3
1426	267.75	192.41	1.2939	6.43990387934382	9.8447894134238	426	0.125436103939125	0.125436103939125	29.1167340802571	3
1427	255.75	178.84	1.2681	6.3144677754047	9.97022551736292	427	0.00243093224688273	0.00243093224688273	29.119165012504	3
1428	261.01	182.88	1.2676	6.31203684315781	9.97265644960981	428	0.00486186449376369	0.00486186449376369	29.1240268769977	3
1429	277.84	184.98	1.2666	6.30717497866405	9.97751831410357	429	0.0140994070319174	0.0140994070319174	29.1381262840296	3
1430	279.28	162.45	1.2637	6.29307557163213	9.99161772113549	430	0.0311159327600929	0.0311159327600929	29.1692422167897	3
1431	277.73	157.6	1.2573	6.26195963887204	10.0227336538956	431	-0.0593147468239277	0.0593147468239277	29.2285569636137	3
1432	279.48	175.54	1.2695	6.32127438569597	9.96341890707165	432	0.1920436475037	0.1920436475037	29.4206006111174	3
1433	261.99	172.26	1.23	6.12923073819227	10.1554625545754	433	-0.118629493647854	0.118629493647854	29.5392301047652	3
1434	267	175.85	1.2544	6.24786023184012	10.0368330609275	434	-0.156552036699219	0.156552036699219	29.6957821414644	3
1435	256.23	190.09	1.2866	6.40441226853934	9.88028102422828	435	0.0544528823301622	0.0544528823301622	29.7502350237946	3
1436	264.88	187.96	1.2754	6.34995938620918	9.93473390655844	436	0.0758450861027278	0.0758450861027278	29.8260801098973	3
1437	272.71	166.64	1.2598	6.27411430010645	10.0105789926612	437	-0.0116684747850364	0.0116684747850364	29.8377485846824	3
1438	279.67	167.49	1.2622	6.28578277489149	9.99891051787613	438	-0.0262540682663275	0.0262540682663275	29.8640026529487	3
1439	274.99	156.67	1.2676	6.31203684315781	9.97265644960981	439	0.0928616118309034	0.0928616118309034	29.9568642647796	3
1440	269.91	154.42	1.2485	6.21917523132691	10.0655180614407	440	0.0306297463107157	0.0306297463107157	29.9874940110903	3
1441	256.55	145.48	1.2422	6.1885454850162	10.0961478077514	441	0.0427844075451276	0.0427844075451276	30.0302784186354	3
1442	255.89	142.69	1.2334	6.14576107747107	10.1389322152966	442	-0.0520219500832795	0.0520219500832795	30.0823003687187	3
1443	234.94	154.05	1.2441	6.19778302755435	10.0869102652133	443	-0.00486186449376547	0.00486186449376547	30.0871622332125	3
1444	231.99	162.89	1.2451	6.20264489204811	10.0820484007195	444	-0.0354916108044812	0.0354916108044812	30.122653844017	3
1445	236.8	160.21	1.2524	6.23813650285259	10.046556789915	445	0.0165303392787983	0.0165303392787983	30.1391841832958	3
1446	253.5	162.76	1.249	6.22160616357379	10.0630871291938	446	0.118629493647855	0.118629493647855	30.2578136769436	3
1447	251.82	167.49	1.2246	6.10297666992594	10.1817166228417	447	0.0213922037725638	0.0213922037725638	30.2792058807162	3
1448	255.7	169.89	1.2202	6.08158446615338	10.2031088266142	448	-0.182806104965547	0.182806104965547	30.4620119856817	3
1449	261.81	162.95	1.2578	6.26439057111892	10.0203027216487	449	0.0379225430513657	0.0379225430513657	30.4999345287331	3
1450	250.52	153.67	1.25	6.22646802806756	10.0582252647001	450	0.0262540682663275	0.0262540682663275	30.5261885969994	3
1451	247.8	156.62	1.2446	6.20021395980123	10.0844793329664	451	-0.111822883356584	0.111822883356584	30.638011480356	3
1452	259.32	163.41	1.2676	6.31203684315781	9.97265644960981	452	0.0379225430513639	0.0379225430513639	30.6759340234074	3
1453	259.81	166.67	1.2598	6.27411430010645	10.0105789926612	453	0.0286850005132102	0.0286850005132102	30.7046190239206	3
1454	255.68	164.11	1.2539	6.24542929959324	10.0392639931744	454	-0.0189612715256828	0.0189612715256828	30.7235802954463	3
1455	258.29	165.65	1.2578	6.26439057111892	10.0203027216487	455	-0.0782760183496087	0.0782760183496087	30.8018563137959	3
1456	241.33	188.85	1.2739	6.34266658946853	9.94202670329909	456	-0.0879997473371361	0.0879997473371361	30.889856061133	3
1457	238.01	193.3	1.292	6.43066633680567	9.85402695596195	457	-0.0238231360194483	0.0238231360194483	30.9136791971524	3
1458	241.29	194.48	1.2969	6.45448947282512	9.8302038199425	458	0.0807069505964932	0.0807069505964932	30.9943861477489	3
1459	242.52	189.62	1.2803	6.37378252222862	9.910910770539	459	0.0335468650069739	0.0335468650069739	31.0279330127559	3
1460	238.28	186.54	1.2734	6.34023565722165	9.94445763554597	460	-0.0121546612344101	0.0121546612344101	31.0400876739903	3
1461	232.34	190.51	1.2759	6.35239031845606	9.93230297431156	461	0.0952925440777843	0.0952925440777843	31.1353802180681	3
1462	254.66	178.4	1.2563	6.25709777437828	10.0275955183893	462	-0.00243093224688273	0.00243093224688273	31.137811150315	3
1463	264.39	179.11	1.2568	6.25952870662516	10.0251645861425	463	-0.0238231360194465	0.0238231360194465	31.1616342863344	3
1464	263.98	175.92	1.2617	6.2833518426446	10.001341450123	464	0.144883561914183	0.144883561914183	31.3065178482486	3
1465	269.43	182.88	1.2319	6.13846828073042	10.1462250120372	465	-0.261082123315155	0.261082123315155	31.5675999715638	3
1466	272.41	193.03	1.2856	6.39955040404558	9.88514288872204	466	-0.00729279674064642	0.00729279674064642	31.5748927683044	3
1467	279.5	192.14	1.2871	6.40684320078622	9.8778500919814	467	0.0879997473371397	0.0879997473371397	31.6628925156416	3
1468	272	191.41	1.269	6.31884345344908	9.96584983931854	468	0.0782760183496087	0.0782760183496087	31.7411685339912	3
1469	271.87	184.45	1.2529	6.24056743509948	10.0441258576681	469	0.102099154369053	0.102099154369053	31.8432676883602	3
1470	269.44	174.93	1.2319	6.13846828073042	10.1462250120372	470	-0.220728648016909	0.220728648016909	32.0639963363771	3
1471	253.91	187.62	1.2773	6.35919692874733	9.92549636402029	471	-0.00486186449376547	0.00486186449376547	32.0688582008709	3
1472	245.63	189.38	1.2783	6.3640587932411	9.92063449952652	472	0.00243093224688273	0.00243093224688273	32.0712891331178	3
1473	256.26	184.31	1.2778	6.36162786099421	9.92306543177341	473	0.135159832926655	0.135159832926655	32.2064489660444	3
1474	241.98	177.19	1.25	6.22646802806756	10.0582252647001	474	-0.104530086615938	0.104530086615938	32.3109790526604	3
1475	234.56	186.53	1.2715	6.3309981146835	9.95369517808412	475	-0.0262540682663293	0.0262540682663293	32.3372331209267	3
1476	236.38	185.98	1.2769	6.35725218294982	9.9274411098178	476	0.00972372898752916	0.00972372898752916	32.3469568499142	3
1477	235.03	187.62	1.2749	6.3475284539623	9.93716483880532	477	-0.00243093224688273	0.00243093224688273	32.3493877821611	3
1478	237.49	188.94	1.2754	6.34995938620918	9.93473390655844	478	0.0403534752982466	0.0403534752982466	32.3897412574594	3
1479	232.01	178.71	1.2671	6.30960591091093	9.97508738185669	479	0.0904306795840206	0.0904306795840206	32.4801719370434	3
1480	240.2	177.72	1.2485	6.21917523132691	10.0655180614407	480	0.0189612715256811	0.0189612715256811	32.4991332085691	3
1481	245.15	180.76	1.2446	6.20021395980123	10.0844793329664	481	0.0189612715256811	0.0189612715256811	32.5180944800947	3
1482	247.77	181.67	1.2407	6.18125268827555	10.1034406044921	482	-0.0739003403052205	0.0739003403052205	32.5919948204	3
1483	237.45	168.02	1.2559	6.25515302858077	10.0295402641869	483	-0.0233369495700693	0.0233369495700693	32.61533176997	3
1484	232.6	169.21	1.2607	6.27848997815084	10.0062033146168	484	0.0116684747850346	0.0116684747850346	32.6270002447551	3
1485	234.8	172.68	1.2583	6.2668215033658	10.0178717894018	485	0.0709832216089623	0.0709832216089623	32.697983466364	3
1486	235.87	147.35	1.2437	6.19583828175684	10.0888550110108	486	-0.00680661029127094	0.00680661029127094	32.7047900766553	3
1487	232.96	146.79	1.2451	6.20264489204811	10.0820484007195	487	-0.0189612715256828	0.0189612715256828	32.723751348181	3
1488	231.23	152.89	1.249	6.22160616357379	10.0630871291938	488	0.0354916108044812	0.0354916108044812	32.7592429589855	3
1489	232.8	144.82	1.2417	6.18611455276931	10.0985787399983	489	0.215866783523147	0.215866783523147	32.9751097425086	3
1490	230.92	132.96	1.1973	5.97024776924617	10.3144455235215	490	-0.22753525830818	0.22753525830818	33.2026450008168	3
1491	242.21	153.05	1.2441	6.19778302755435	10.0869102652133	491	-0.0403534752982466	0.0403534752982466	33.242998476115	3
1492	248.48	162.98	1.2524	6.23813650285259	10.046556789915	492	-0.00972372898752738	0.00972372898752738	33.2527222051026	3
1493	259.16	151.45	1.2544	6.24786023184012	10.0368330609275	493	-0.00923754253815368	0.00923754253815368	33.2619597476407	3
1494	264.36	146.25	1.2563	6.25709777437828	10.0275955183893	494	0.101612967919678	0.101612967919678	33.3635727155604	3
1495	275.58	138.57	1.2354	6.1554848064586	10.129208486309	495	-0.125436103939125	0.125436103939125	33.4890088194995	3
1496	267.87	150.78	1.2612	6.28092091039772	10.0037723823699	496	0.149259239958571	0.149259239958571	33.6382680594581	3
1497	249.85	133.54	1.2305	6.13166167043915	10.1530316223285	497	0.178430426921159	0.178430426921159	33.8166984863793	3
1498	259.61	116.59	1.1938	5.95323124351799	10.3314620492496	498	0.0233369495700693	0.0233369495700693	33.8400354359493	3
1499	265.71	118.51	1.189	5.92989429394792	10.3547989988197	499	-0.0116684747850346	0.0116684747850346	33.8517039107344	3
1500	266.78	118.43	1.1914	5.94156276873296	10.3431305240347	500	NA	NA	NA	3
