# Supplementary material for: Assessment of crusting effects on interrill erosion by laser scanning
Source: PeerJ. 2020 Jan 31;8:e8487. doi: 10.7717/peerj.8487 (PMC6996510; doi:10.7717/peerj.8487)
Supplement: Data S1 — Each has two transects and four subplots. [file peerj-08-8487-s001.zip › raw data for uploading/cs8plotc.txt]

x	y	z	cal	h	code	deltah	absh	cumsumh	number
1	464.43	259.19	1.0229	5.12233860153363	11.162354691234	1	0.00923754253815368	0.00923754253815368	0.00923754253815368	1
2	457.64	253.94	1.021	5.11310105899548	11.1715922337721	2	-0.0165303392788001	0.0165303392788001	0.0257678818169538	1
3	464.21	253.85	1.0244	5.12963139827428	11.1550618944933	3	0.0213922037725638	0.0213922037725638	0.0471600855895176	1
4	474.74	244.21	1.02	5.10823919450172	11.1764540982659	4	0	0	0.0471600855895176	1
5	474.26	231.22	1.02	5.10823919450172	11.1764540982659	5	0.00486186449376547	0.00486186449376547	0.052021950083283	1
6	484.66	237.29	1.019	5.10337733000795	11.1813159627597	6	0.0092375425381519	0.0092375425381519	0.0612594926214349	1
7	484.47	251.05	1.0171	5.0941397874698	11.1905535052978	7	-0.0306297463107175	0.0306297463107175	0.0918892389321524	1
8	490.1	253.03	1.0234	5.12476953378052	11.1599237589871	8	0.0213922037725656	0.0213922037725656	0.113281442704718	1
9	491.53	263.1	1.019	5.10337733000795	11.1813159627597	9	-0.0121546612344119	0.0121546612344119	0.12543610393913	1
10	493.35	267.06	1.0215	5.11553199124236	11.1691613015253	10	0.00243093224688273	0.00243093224688273	0.127867036186013	1
11	476.6	278.82	1.021	5.11310105899548	11.1715922337721	11	0.00486186449376369	0.00486186449376369	0.132728900679776	1
12	484.97	278.04	1.02	5.10823919450172	11.1764540982659	12	-0.00729279674064642	0.00729279674064642	0.140021697420423	1
13	494.33	274.16	1.0215	5.11553199124236	11.1691613015253	13	0.0140994070319174	0.0140994070319174	0.15412110445234	1
14	493.08	264.16	1.0186	5.10143258421045	11.1832607085572	14	-0.00680661029127094	0.00680661029127094	0.160927714743611	1
15	486.37	271.3	1.02	5.10823919450172	11.1764540982659	15	-0.0335468650069757	0.0335468650069757	0.194474579750587	1
16	486.29	270.01	1.0269	5.14178605950869	11.1429072332589	16	0.0311159327600947	0.0311159327600947	0.225590512510681	1
17	481.92	269.18	1.0205	5.1106701267486	11.174023166019	17	0.00243093224688096	0.00243093224688096	0.228021444757562	1
18	475.91	266.07	1.02	5.10823919450172	11.1764540982659	18	0.0116684747850346	0.0116684747850346	0.239689919542597	1
19	478.86	268.54	1.0176	5.09657071971668	11.1881225730509	19	-0.0354916108044794	0.0354916108044794	0.275181530347076	1
20	474.4	268.87	1.0249	5.13206233052116	11.1526309622465	20	0.0286850005132102	0.0286850005132102	0.303866530860287	1
21	478.12	253.78	1.019	5.10337733000795	11.1813159627597	21	-0.00243093224688451	0.00243093224688451	0.306297463107171	1
22	482	256.33	1.0195	5.10580826225484	11.1788850305128	22	0.00243093224688451	0.00243093224688451	0.308728395354056	1
23	477.5	243.04	1.019	5.10337733000795	11.1813159627597	23	-0.0121546612344119	0.0121546612344119	0.320883056588467	1
24	475.79	231.94	1.0215	5.11553199124236	11.1691613015253	24	0.00243093224688273	0.00243093224688273	0.32331398883535	1
25	479.98	230.06	1.021	5.11310105899548	11.1715922337721	25	0.00729279674064465	0.00729279674064465	0.330606785575995	1
26	472.88	233.14	1.0195	5.10580826225484	11.1788850305128	26	-0.0238231360194447	0.0238231360194447	0.35442992159544	1
27	492.54	248.91	1.0244	5.12963139827428	11.1550618944933	27	0.0092375425381519	0.0092375425381519	0.363667464133592	1
28	480.36	247.43	1.0225	5.12039385573613	11.1642994370315	28	0.00972372898753093	0.00972372898753093	0.373391193121122	1
29	493.22	245.21	1.0205	5.1106701267486	11.174023166019	29	0.00243093224688096	0.00243093224688096	0.375822125368003	1
30	492.1	234.87	1.02	5.10823919450172	11.1764540982659	30	-0.0140994070319174	0.0140994070319174	0.389921532399921	1
31	469.17	234.94	1.0229	5.12233860153363	11.162354691234	31	-0.00243093224688273	0.00243093224688273	0.392352464646804	1
32	461.62	232.12	1.0234	5.12476953378052	11.1599237589871	32	-0.3014355986134	0.3014355986134	0.693788063260204	1
33	450.71	230.61	1.0854	5.42620513239392	10.8584881603737	33	0.322827802385966	0.322827802385966	1.01661586564617	1
34	453.89	240.6	1.019	5.10337733000795	11.1813159627597	34	-0.0170165257281774	0.0170165257281774	1.03363239137435	1
35	445.73	236.14	1.0225	5.12039385573613	11.1642994370315	35	-0.116198561400971	0.116198561400971	1.14983095277532	1
36	427.52	234.53	1.0464	5.2365924171371	11.0481008756305	36	0.128353222635383	0.128353222635383	1.2781841754107	1
37	445.94	251.42	1.02	5.10823919450172	11.1764540982659	37	-0.00972372898752916	0.00972372898752916	1.28790790439823	1
38	444.84	252.32	1.022	5.11796292348925	11.1667303692784	38	0.0121546612344101	0.0121546612344101	1.30006256563264	1
39	438.07	234.37	1.0195	5.10580826225484	11.1788850305128	39	-0.0189612715256811	0.0189612715256811	1.31902383715832	1
40	445.27	231.88	1.0234	5.12476953378052	11.1599237589871	40	0.023336949570071	0.023336949570071	1.34236078672839	1
41	448.41	244.95	1.0186	5.10143258421045	11.1832607085572	41	-0.0116684747850346	0.0116684747850346	1.35402926151343	1
42	449.85	245.87	1.021	5.11310105899548	11.1715922337721	42	0.00729279674064465	0.00729279674064465	1.36132205825407	1
43	446.65	239.23	1.0195	5.10580826225484	11.1788850305128	43	-0.135646019376029	0.135646019376029	1.4969680776301	1
44	443.9	234.86	1.0474	5.24145428163087	11.0432390111368	44	0.128353222635385	0.128353222635385	1.62532130026548	1
45	450.9	258.33	1.021	5.11310105899548	11.1715922337721	45	-0.0306297463107175	0.0306297463107175	1.6559510465762	1
46	478.74	274.3	1.0273	5.1437308053062	11.1409624874614	46	0.0306297463107175	0.0306297463107175	1.68658079288692	1
47	475.33	266.19	1.021	5.11310105899548	11.1715922337721	47	0.00243093224688273	0.00243093224688273	1.6890117251338	1
48	475.57	279.22	1.0205	5.1106701267486	11.174023166019	48	0.0092375425381519	0.0092375425381519	1.69824926767195	1
49	485.79	276.89	1.0186	5.10143258421045	11.1832607085572	49	-0.0116684747850346	0.0116684747850346	1.70991774245699	1
50	481.22	277	1.021	5.11310105899548	11.1715922337721	50	-0.00243093224688273	0.00243093224688273	1.71234867470387	1
51	480.46	278.96	1.0215	5.11553199124236	11.1691613015253	51	0.00486186449376547	0.00486186449376547	1.71721053919764	1
52	487.02	278.49	1.0205	5.1106701267486	11.174023166019	52	-0.00243093224688273	0.00243093224688273	1.71964147144452	1
53	476.54	267.48	1.021	5.11310105899548	11.1715922337721	53	0.00729279674064465	0.00729279674064465	1.72693426818516	1
54	481.67	260.84	1.0195	5.10580826225484	11.1788850305128	54	-0.00729279674064465	0.00729279674064465	1.73422706492581	1
55	488.45	260.46	1.021	5.11310105899548	11.1715922337721	55	0.00486186449376369	0.00486186449376369	1.73908892941957	1
56	492.28	254.8	1.02	5.10823919450172	11.1764540982659	56	0.00243093224688096	0.00243093224688096	1.74151986166645	1
57	488.25	259.12	1.0195	5.10580826225484	11.1788850305128	57	-0.0262540682663257	0.0262540682663257	1.76777392993278	1
58	476.51	260.61	1.0249	5.13206233052116	11.1526309622465	58	0.00729279674064465	0.00729279674064465	1.77506672667342	1
59	467.82	257.47	1.0234	5.12476953378052	11.1599237589871	59	0.0354916108044829	0.0354916108044829	1.81055833747791	1
60	473.03	249.41	1.0161	5.08927792297604	11.1954153697916	60	-0.0311159327600947	0.0311159327600947	1.841674270238	1
61	479	233.73	1.0225	5.12039385573613	11.1642994370315	61	0.0121546612344119	0.0121546612344119	1.85382893147241	1
62	484.01	238.11	1.02	5.10823919450172	11.1764540982659	62	-0.00486186449376369	0.00486186449376369	1.85869079596618	1
63	474.61	235.57	1.021	5.11310105899548	11.1715922337721	63	-0.0140994070319191	0.0140994070319191	1.8727902029981	1
64	477.74	235.37	1.0239	5.1272004660274	11.1574928267402	64	0.0238231360194483	0.0238231360194483	1.89661333901755	1
65	477.98	230.48	1.019	5.10337733000795	11.1813159627597	65	-0.00486186449376547	0.00486186449376547	1.90147520351131	1
66	469.88	230.75	1.02	5.10823919450172	11.1764540982659	66	-0.00486186449376369	0.00486186449376369	1.90633706800507	1
67	479.97	241.97	1.021	5.11310105899548	11.1715922337721	67	0.00729279674064465	0.00729279674064465	1.91362986474572	1
68	488.26	252.4	1.0195	5.10580826225484	11.1788850305128	68	-0.0121546612344101	0.0121546612344101	1.92578452598013	1
69	490.84	256.53	1.022	5.11796292348925	11.1667303692784	69	-0.00680661029127094	0.00680661029127094	1.9325911362714	1
70	494.7	238.03	1.0234	5.12476953378052	11.1599237589871	70	0.0165303392788001	0.0165303392788001	1.9491214755502	1
71	483.23	249.45	1.02	5.10823919450172	11.1764540982659	71	0.00486186449376547	0.00486186449376547	1.95398334004397	1
72	483.84	253.52	1.019	5.10337733000795	11.1813159627597	72	-0.0238231360194483	0.0238231360194483	1.97780647606341	1
73	473.14	255.3	1.0239	5.1272004660274	11.1574928267402	73	0.0257678818169538	0.0257678818169538	2.00357435788037	1
74	474.69	256.95	1.0186	5.10143258421045	11.1832607085572	74	-0.0281988140638347	0.0281988140638347	2.0317731719442	1
75	479.48	254.95	1.0244	5.12963139827428	11.1550618944933	75	0.0281988140638347	0.0281988140638347	2.05997198600804	1
76	465.96	252.06	1.0186	5.10143258421045	11.1832607085572	76	-0.0281988140638347	0.0281988140638347	2.08817080007187	1
77	472.29	239.71	1.0244	5.12963139827428	11.1550618944933	77	0.0213922037725638	0.0213922037725638	2.10956300384444	1
78	465.26	233.16	1.02	5.10823919450172	11.1764540982659	78	0.00486186449376547	0.00486186449376547	2.1144248683382	1
79	462.33	241.4	1.019	5.10337733000795	11.1813159627597	79	0	0	2.1144248683382	1
80	466.24	248.81	1.019	5.10337733000795	11.1813159627597	80	-0.00972372898752916	0.00972372898752916	2.12414859732573	1
81	479.45	252.65	1.021	5.11310105899548	11.1715922337721	81	-0.00923754253815368	0.00923754253815368	2.13338613986388	1
82	482.88	239.29	1.0229	5.12233860153363	11.162354691234	82	0.00437567804438821	0.00437567804438821	2.13776181790827	1
83	476.61	236.29	1.022	5.11796292348925	11.1667303692784	83	-0.0189612715256811	0.0189612715256811	2.15672308943395	1
84	467.9	247.34	1.0259	5.13692419501493	11.1477690977527	84	0.0311159327600912	0.0311159327600912	2.18783902219404	1
85	480.6	247.91	1.0195	5.10580826225484	11.1788850305128	85	-0.00486186449376191	0.00486186449376191	2.19270088668781	1
86	475.14	255.91	1.0205	5.1106701267486	11.174023166019	86	0.0213922037725638	0.0213922037725638	2.21409309046037	1
87	483.21	230.25	1.0161	5.08927792297604	11.1954153697916	87	-0.0379225430513657	0.0379225430513657	2.25201563351174	1
88	474.54	239.82	1.0239	5.1272004660274	11.1574928267402	88	0.0379225430513657	0.0379225430513657	2.2899381765631	1
89	476.6	241.14	1.0161	5.08927792297604	11.1954153697916	89	-0.0238231360194465	0.0238231360194465	2.31376131258255	1
90	455.6	241.2	1.021	5.11310105899548	11.1715922337721	90	-0.0262540682663293	0.0262540682663293	2.34001538084888	1
91	455.95	243.29	1.0264	5.13935512726181	11.1453381655058	91	0.0262540682663293	0.0262540682663293	2.36626944911521	1
92	459.42	244.82	1.021	5.11310105899548	11.1715922337721	92	-0.0354916108044829	0.0354916108044829	2.40176105991969	1
93	457.98	254.35	1.0283	5.14859266979996	11.1361006229677	93	0.0330606785576002	0.0330606785576002	2.43482173847729	1
94	452.37	256.9	1.0215	5.11553199124236	11.1691613015253	94	-0.0306297463107175	0.0306297463107175	2.46545148478801	1
95	452.62	276.65	1.0278	5.14616173755308	11.1385315552145	95	0.0661213571151986	0.0661213571151986	2.53157284190321	1
96	451.82	274.79	1.0142	5.08004038043788	11.2046529123297	96	-0.0495910178363985	0.0495910178363985	2.5811638597396	1
97	447.84	272.35	1.0244	5.12963139827428	11.1550618944933	97	0.0116684747850346	0.0116684747850346	2.59283233452464	1
98	458.22	270.03	1.022	5.11796292348925	11.1667303692784	98	-0.00680661029127094	0.00680661029127094	2.59963894481591	1
99	450.78	264.79	1.0234	5.12476953378052	11.1599237589871	99	-0.00486186449376369	0.00486186449376369	2.60450080930967	1
100	456.24	267.17	1.0244	5.12963139827428	11.1550618944933	100	0.0116684747850346	0.0116684747850346	2.61616928409471	1
101	463.22	276.56	1.022	5.11796292348925	11.1667303692784	101	0.00243093224688273	0.00243093224688273	2.61860021634159	1
102	464.32	278.01	1.0215	5.11553199124236	11.1691613015253	102	0	0	2.61860021634159	1
103	465.5	279.56	1.0215	5.11553199124236	11.1691613015253	103	-0.00486186449376547	0.00486186449376547	2.62346208083536	1
104	454.21	275.46	1.0225	5.12039385573613	11.1642994370315	104	0.028685000513212	0.028685000513212	2.65214708134857	1
105	448.88	276.08	1.0166	5.09170885522292	11.1929844375447	105	-0.0379225430513639	0.0379225430513639	2.69006962439993	1
106	458.45	269.86	1.0244	5.12963139827428	11.1550618944933	106	-0.0758450861027278	0.0758450861027278	2.76591471050266	1
107	444.43	277.56	1.04	5.20547648437701	11.0792168083906	107	0.0831378828433742	0.0831378828433742	2.84905259334603	1
108	444.75	272.96	1.0229	5.12233860153363	11.162354691234	108	0.00680661029127094	0.00680661029127094	2.8558592036373	1
109	443.63	272.09	1.0215	5.11553199124236	11.1691613015253	109	-0.132728900679773	0.132728900679773	2.98858810431708	1
110	443.18	277.39	1.0488	5.24826089192214	11.0364324008455	110	-0.0763312725521033	0.0763312725521033	3.06491937686918	1
111	423.96	277.23	1.0645	5.32459216447424	10.9601011282934	111	0.202253562940605	0.202253562940605	3.26717293980979	1
112	431.61	274.83	1.0229	5.12233860153363	11.162354691234	112	-0.159469155395477	0.159469155395477	3.42664209520526	1
113	425.31	270.22	1.0557	5.28180775692911	11.0028855358385	113	-0.0709832216089623	0.0709832216089623	3.49762531681423	1
114	416.2	271.04	1.0703	5.35279097853807	10.9319023142295	114	-0.0476462720388913	0.0476462720388913	3.54527158885312	1
115	406.21	275.66	1.0801	5.40043725057697	10.8842560421907	115	-0.332065344924118	0.332065344924118	3.87733693377723	1
116	393.22	279.25	1.1484	5.73250259550108	10.5521906972665	116	-0.0189612715256811	0.0189612715256811	3.89629820530292	1
117	394.79	268.23	1.1523	5.75146386702677	10.5332294257409	117	0.0116684747850364	0.0116684747850364	3.90796668008795	1
118	385.61	271.37	1.1499	5.73979539224173	10.5448979005259	118	-0.301435598613402	0.301435598613402	4.20940227870135	1
119	372.07	259.76	1.2119	6.04123099085513	10.2434623019125	119	-0.00972372898752916	0.00972372898752916	4.21912600768888	1
120	370	278.35	1.2139	6.05095471984266	10.233738572925	120	-0.00680661029127094	0.00680661029127094	4.22593261798015	1
121	376.79	276.07	1.2153	6.05776133013393	10.2269319626337	121	0.073414153855845	0.073414153855845	4.299346771836	1
122	370.79	278.57	1.2002	5.98434717627809	10.3003461164895	122	0.156552036699217	0.156552036699217	4.45589880853522	1
123	363.47	265.52	1.168	5.82779513957887	10.4568981531888	123	-0.384573481456775	0.384573481456775	4.84047228999199	1
124	359.21	270.38	1.2471	6.21236862103564	10.072324671732	124	0.289767123828367	0.289767123828367	5.13023941382036	1
125	362.67	278.07	1.1875	5.92260149720728	10.3620917955603	125	0.1093919511097	0.1093919511097	5.23963136493006	1
126	366.56	265.32	1.165	5.81320954609757	10.47148374667	126	-0.144883561914183	0.144883561914183	5.38451492684424	1
127	361.89	268.91	1.1948	5.95809310801176	10.3266001847559	127	0.0281988140638347	0.0281988140638347	5.41271374090808	1
128	368.11	268.19	1.189	5.92989429394792	10.3547989988197	128	-0.0899444931346434	0.0899444931346434	5.50265823404272	1
129	375.03	261.48	1.2075	6.01983878708257	10.2648545056851	129	0.163844833439864	0.163844833439864	5.66650306748258	1
130	381.23	268.05	1.1738	5.8559939536427	10.4286993391249	130	-0.0262540682663293	0.0262540682663293	5.69275713574891	1
131	381.41	269.65	1.1792	5.88224802190903	10.4024452708586	131	-0.220728648016909	0.220728648016909	5.91348578376582	1
132	363.86	274.35	1.2246	6.10297666992594	10.1817166228417	132	0.0354916108044812	0.0354916108044812	5.9489773945703	1
133	356.18	275.29	1.2173	6.06748505912146	10.2172082336462	133	-0.351512802899176	0.351512802899176	6.30049019746948	1
134	331.38	272.99	1.2896	6.41899786202063	9.86569543074699	134	0.130784154882267	0.130784154882267	6.43127435235175	1
135	328.75	259.51	1.2627	6.28821370713837	9.99647958562925	135	-0.0354916108044812	0.0354916108044812	6.46676596315623	1
136	333.16	252.46	1.27	6.32370531794285	9.96098797482477	136	-0.0140994070319174	0.0140994070319174	6.48086537018814	1
137	334.97	249.61	1.2729	6.33780472497477	9.94688856779285	137	0.132728900679771	0.132728900679771	6.61359427086792	1
138	328.48	261.71	1.2456	6.205075824295	10.0796174684726	138	0	0	6.61359427086792	1
139	320.88	260.07	1.2456	6.205075824295	10.0796174684726	139	-0.493965432566474	0.493965432566474	7.10755970343439	1
140	320.7	264.11	1.3472	6.69904125686147	9.58565203590615	140	0.204198308738111	0.204198308738111	7.3117580121725	1
141	330.99	275.84	1.3052	6.49484294812336	9.78985034464426	141	0.422496024508137	0.422496024508137	7.73425403668064	1
142	328.99	270.7	1.2183	6.07234692361522	10.2123463691524	142	-0.246496529833861	0.246496529833861	7.9807505665145	1
143	334.7	270.47	1.269	6.31884345344908	9.96584983931854	143	0.0403534752982448	0.0403534752982448	8.02110404181274	1
144	333.81	266.72	1.2607	6.27848997815084	10.0062033146168	144	-0.0145855934812946	0.0145855934812946	8.03568963529404	1
145	325.15	264.81	1.2637	6.29307557163213	9.99161772113549	145	-0.11376762915409	0.11376762915409	8.14945726444813	1
146	323.45	266.55	1.2871	6.40684320078622	9.8778500919814	146	-0.0262540682663293	0.0262540682663293	8.17571133271446	1
147	323.14	255.76	1.2925	6.43309726905255	9.85159602371507	147	0.156552036699219	0.156552036699219	8.33226336941368	1
148	324.86	239.39	1.2603	6.27654523235333	10.0081480604143	148	-0.0116684747850346	0.0116684747850346	8.34393184419871	1
149	325.95	239.28	1.2627	6.28821370713837	9.99647958562925	149	0.0690384758114568	0.0690384758114568	8.41297032001017	1
150	319.58	237.24	1.2485	6.21917523132691	10.0655180614407	150	-0.0782760183496087	0.0782760183496087	8.49124633835978	1
151	319.43	234.46	1.2646	6.29745124967652	9.9872420430911	151	0.0782760183496087	0.0782760183496087	8.56952235670938	1
152	319.59	240.56	1.2485	6.21917523132691	10.0655180614407	152	0.135159832926654	0.135159832926654	8.70468218963604	1
153	329.56	252.66	1.2207	6.08401539840026	10.2006778943674	153	-0.270805852302685	0.270805852302685	8.97548804193872	1
154	324.17	249.2	1.2764	6.35482125070294	9.92987204206468	154	0.149745426407947	0.149745426407947	9.12523346834667	1
155	342.59	262.49	1.2456	6.205075824295	10.0796174684726	155	0.00923754253815368	0.00923754253815368	9.13447101088482	1
156	336.84	271.08	1.2437	6.19583828175684	10.0888550110108	156	-0.132728900679773	0.132728900679773	9.2671999115646	1
157	336.06	266.75	1.271	6.32856718243661	9.95612611033101	157	0.0403534752982466	0.0403534752982466	9.30755338686284	1
158	335.73	250.18	1.2627	6.28821370713837	9.99647958562925	158	-0.0213922037725638	0.0213922037725638	9.32894559063541	1
159	340.45	257.7	1.2671	6.30960591091093	9.97508738185669	159	0.0165303392787983	0.0165303392787983	9.3454759299142	1
160	315.86	234.88	1.2637	6.29307557163213	9.99161772113549	160	-0.0807069505964897	0.0807069505964897	9.42618288051069	1
161	324.87	231.82	1.2803	6.37378252222862	9.910910770539	161	0.177944240471781	0.177944240471781	9.60412712098248	1
162	328.55	236.21	1.2437	6.19583828175684	10.0888550110108	162	-0.165789579237371	0.165789579237371	9.76991670021985	1
163	324.66	232.38	1.2778	6.36162786099421	9.92306543177341	163	0.0972372898752898	0.0972372898752898	9.86715399009514	1
164	336.9	234.42	1.2578	6.26439057111892	10.0203027216487	164	0.0520219500832813	0.0520219500832813	9.91917594017842	1
165	339.52	230.72	1.2471	6.21236862103564	10.072324671732	165	-0.192043647503699	0.192043647503699	10.1112195876821	1
166	354.38	236.95	1.2866	6.40441226853934	9.88028102422828	166	0.242120851789474	0.242120851789474	10.3533404394716	1
167	344.6	231.11	1.2368	6.16229141674987	10.1224018760178	167	0.215866783523145	0.215866783523145	10.5692072229947	1
168	387.48	263.24	1.1924	5.94642463322672	10.3382686595409	168	-0.116198561400973	0.116198561400973	10.6854057843957	1
169	385.48	258.89	1.2163	6.06262319462769	10.2220700981399	169	0.0782760183496087	0.0782760183496087	10.7636818027453	1
170	379.25	248.09	1.2002	5.98434717627809	10.3003461164895	170	-0.249413648530121	0.249413648530121	11.0130954512754	1
171	375.46	240.66	1.2515	6.23376082480821	10.0509324679594	171	0.211491105478757	0.211491105478757	11.2245865567542	1
172	388.76	236.56	1.208	6.02226971932945	10.2624235734382	172	0.196905511997464	0.196905511997464	11.4214920687517	1
173	384.28	232.07	1.1675	5.82536420733198	10.4593290854356	173	-0.344220006158528	0.344220006158528	11.7657120749102	1
174	381.25	239.76	1.2383	6.16958421349051	10.1151090792771	174	0.166275765686745	0.166275765686745	11.9319878405969	1
175	383.05	237.22	1.2041	6.00330844780377	10.2813848449639	175	-0.0427844075451276	0.0427844075451276	11.9747722481421	1
176	386.15	255.68	1.2129	6.0460928553489	10.2386004374187	176	0.3179659378922	0.3179659378922	12.2927381860343	1
177	394.49	273.59	1.1475	5.72812691745669	10.5565663753109	177	0.109391951109703	0.109391951109703	12.402130137144	1
178	409.13	269.11	1.125	5.61873496634699	10.6659583264206	178	0.263513055562036	0.263513055562036	12.665643192706	1
179	420.95	260.6	1.0708	5.35522191078496	10.9294713819827	179	-0.0972372898752916	0.0972372898752916	12.7628804825813	1
180	422.61	250.25	1.0908	5.45245920066025	10.8322340921074	180	0.0262540682663293	0.0262540682663293	12.7891345508476	1
181	428.74	251.38	1.0854	5.42620513239392	10.8584881603737	181	-0.0145855934812928	0.0145855934812928	12.8037201443289	1
182	426.66	260.41	1.0884	5.44079072587521	10.8439025668924	182	0.0831378828433742	0.0831378828433742	12.8868580271723	1
183	414.92	260.11	1.0713	5.35765284303184	10.9270404497358	183	-0.0330606785576002	0.0330606785576002	12.9199187057299	1
184	420.01	257.14	1.0781	5.39071352158944	10.8939797711782	184	0.0354916108044812	0.0354916108044812	12.9554103165344	1
185	423.1	241.51	1.0708	5.35522191078496	10.9294713819827	185	0.0879997473371379	0.0879997473371379	13.0434100638715	1
186	424.05	238.77	1.0527	5.26722216344782	11.0174711293198	186	-0.163844833439866	0.163844833439866	13.2072548973114	1
187	423.18	240.83	1.0864	5.43106699688768	10.8536262958799	187	0.329634412677237	0.329634412677237	13.5368893099886	1
188	434.61	234.83	1.0186	5.10143258421045	11.1832607085572	188	-0.215866783523145	0.215866783523145	13.7527560935118	1
189	432.63	237.54	1.063	5.31729936773359	10.967393925034	189	0.0996682221221725	0.0996682221221725	13.8524243156339	1
190	430.61	241.83	1.0425	5.21763114561142	11.0670621471562	190	0.104530086615938	0.104530086615938	13.9569544022499	1
191	435.48	234.36	1.021	5.11310105899548	11.1715922337721	191	-0.292198056075248	0.292198056075248	14.2491524583251	1
192	451.26	230.8	1.0811	5.40529911507073	10.8793941776969	192	0.294628988322131	0.294628988322131	14.5437814466472	1
193	443.65	236.9	1.0205	5.1106701267486	11.174023166019	193	-0.047646272038893	0.047646272038893	14.5914277186861	1
194	443.75	236.53	1.0303	5.15831639878749	11.1263768939801	194	0.0452153397920103	0.0452153397920103	14.6366430584781	1
195	446.41	274.04	1.021	5.11310105899548	11.1715922337721	195	-0.0189612715256811	0.0189612715256811	14.6556043300038	1
196	446.7	275.32	1.0249	5.13206233052116	11.1526309622465	196	0.0238231360194447	0.0238231360194447	14.6794274660233	1
197	447.69	278.33	1.02	5.10823919450172	11.1764540982659	197	-0.0690384758114568	0.0690384758114568	14.7484659418347	1
198	438.63	271.94	1.0342	5.17727767031317	11.1074156224544	198	-0.11376762915409	0.11376762915409	14.8622335709888	1
199	428.59	277.23	1.0576	5.29104529946726	10.9936479933004	199	0.102099154369057	0.102099154369057	14.9643327253579	1
200	434.63	272.86	1.0366	5.18894614509821	11.0957471476694	200	-0.158982968946102	0.158982968946102	15.123315694304	1
201	435.38	268.73	1.0693	5.34792911404431	10.9367641787233	201	0.0471600855895158	0.0471600855895158	15.1704757798935	1
202	429.89	264.14	1.0596	5.30076902845479	10.9839242643128	202	0.028685000513212	0.028685000513212	15.1991607804067	1
203	435.96	264.55	1.0537	5.27208402794158	11.012609264826	203	0.161413901192983	0.161413901192983	15.3605746815997	1
204	442.25	269.87	1.0205	5.1106701267486	11.174023166019	204	0	0	15.3605746815997	1
205	441.38	266.19	1.0205	5.1106701267486	11.174023166019	205	-0.0262540682663293	0.0262540682663293	15.386828749866	1
206	434.57	279.78	1.0259	5.13692419501493	11.1477690977527	206	0.0145855934812928	0.0145855934812928	15.4014143433473	1
207	433.08	279.7	1.0229	5.12233860153363	11.162354691234	207	-0.294628988322129	0.294628988322129	15.6960433316694	1
208	436.45	267.88	1.0835	5.41696758985576	10.8677257029119	208	0.306297463107166	0.306297463107166	16.0023407947766	1
209	447.65	254.38	1.0205	5.1106701267486	11.174023166019	209	-0.0116684747850364	0.0116684747850364	16.0140092695616	1
210	453.91	254.65	1.0229	5.12233860153363	11.162354691234	210	0.0165303392787983	0.0165303392787983	16.0305396088404	1
211	453.18	254.7	1.0195	5.10580826225484	11.1788850305128	211	-0.0121546612344101	0.0121546612344101	16.0426942700749	1
212	443.65	254.42	1.022	5.11796292348925	11.1667303692784	212	0.0238231360194465	0.0238231360194465	16.0665174060943	1
213	453.79	257.94	1.0171	5.0941397874698	11.1905535052978	213	-0.0092375425381519	0.0092375425381519	16.0757549486325	1
214	445.54	263.31	1.019	5.10337733000795	11.1813159627597	214	-0.00243093224688451	0.00243093224688451	16.0781858808793	1
215	439.36	266.05	1.0195	5.10580826225484	11.1788850305128	215	-0.0121546612344101	0.0121546612344101	16.0903405421137	1
216	435.51	276.66	1.022	5.11796292348925	11.1667303692784	216	-0.369987887975482	0.369987887975482	16.4603284300892	1
217	420.7	266.2	1.0981	5.48795081146473	10.7967424813029	217	-0.201767376491226	0.201767376491226	16.6620958065805	1
218	413.42	266.71	1.1396	5.68971818795595	10.5949751048117	218	0.39867288848869	0.39867288848869	17.0607686950691	1
219	407.25	264.38	1.0576	5.29104529946726	10.9936479933004	219	-0.0617456790708104	0.0617456790708104	17.12251437414	1
220	410	270.99	1.0703	5.35279097853807	10.9319023142295	220	0.0452153397920121	0.0452153397920121	17.167729713932	1
221	425.38	277.45	1.061	5.30757563874606	10.9771176540216	221	-0.20176737649123	0.20176737649123	17.3694970904232	1
222	426.87	271.13	1.1025	5.50934301523729	10.7753502775303	222	0.142452629667302	0.142452629667302	17.5119497200905	1
223	427.13	267.07	1.0732	5.36689038556999	10.9178029071976	223	-0.138076951622912	0.138076951622912	17.6500266717134	1
224	411.72	273.79	1.1016	5.5049673371929	10.7797259555747	224	0.163844833439864	0.163844833439864	17.8138715051533	1
225	406.91	272.59	1.0679	5.34112250375304	10.9435707890146	225	-0.123491358141619	0.123491358141619	17.9373628632949	1
226	409.51	274.61	1.0933	5.46461386189466	10.820079430873	226	0.230452377004438	0.230452377004438	18.1678152402993	1
227	411.92	278.6	1.0459	5.23416148489022	11.0505318078774	227	-0.0879997473371379	0.0879997473371379	18.2558149876365	1
228	414.48	276.48	1.064	5.32216123222736	10.9625320605403	228	-0.170651443731135	0.170651443731135	18.4264664313676	1
229	411.11	272.16	1.0991	5.49281267595849	10.7918806168091	229	0.0427844075451276	0.0427844075451276	18.4692508389127	1
230	424.02	257.15	1.0903	5.45002826841336	10.8346650243543	230	-0.00729279674064642	0.00729279674064642	18.4765436356534	1
231	418.14	261.36	1.0918	5.45732106515401	10.8273722276136	231	-0.213435851276262	0.213435851276262	18.6899794869296	1
232	407.35	258.13	1.1357	5.67075691643027	10.6139363763373	232	0.0544528823301622	0.0544528823301622	18.7444323692598	1
233	394.57	263.57	1.1245	5.61630403410011	10.6683892586675	233	-0.0452153397920085	0.0452153397920085	18.7896477090518	1
234	400.1	267.71	1.1338	5.66151937389212	10.6231739188755	234	-0.261082123315155	0.261082123315155	19.050729832367	1
235	390.07	267.34	1.1875	5.92260149720728	10.3620917955603	235	-0.163844833439867	0.163844833439867	19.2145746658068	1
236	376.56	275.82	1.2212	6.08644633064714	10.1982469621205	236	-0.0427844075451258	0.0427844075451258	19.257359073352	1
237	376.22	273.88	1.23	6.12923073819227	10.1554625545754	237	0.223159580263792	0.223159580263792	19.4805186536157	1
238	384.76	257.32	1.1841	5.90607115792848	10.3786221348391	238	0.156552036699217	0.156552036699217	19.637070690315	1
239	391.79	254.43	1.1519	5.74951912122926	10.5351741715384	239	-0.0306297463107157	0.0306297463107157	19.6677004366257	1
240	389.54	258.05	1.1582	5.78014886753997	10.5045444252276	240	-0.130784154882267	0.130784154882267	19.798484591508	1
241	390.44	245.34	1.1851	5.91093302242224	10.3737602703454	241	-0.0116684747850329	0.0116684747850329	19.810153066293	1
242	384.57	245.22	1.1875	5.92260149720728	10.3620917955603	242	-0.0520219500832813	0.0520219500832813	19.8621750163763	1
243	386.09	247.29	1.1982	5.97462344729056	10.3100698454771	243	0.0972372898752898	0.0972372898752898	19.9594123062516	1
244	389.74	239.76	1.1782	5.87738615741527	10.4073071353524	244	-0.0782760183496087	0.0782760183496087	20.0376883246012	1
245	389.49	231.49	1.1943	5.95566217576487	10.3290311170027	245	0.446319160527583	0.446319160527583	20.4840074851287	1
246	406.51	233.57	1.1025	5.50934301523729	10.7753502775303	246	-0.342275260361022	0.342275260361022	20.8262827454898	1
247	393.81	236.94	1.1729	5.85161827559831	10.4330750171693	247	0.109391951109702	0.109391951109702	20.9356746965995	1
248	412.5	250	1.1504	5.74222632448861	10.542466968279	248	0.334982463620378	0.334982463620378	21.2706571602198	1
249	418.16	255.11	1.0815	5.40724386086824	10.8774494318994	249	-0.0928616118309034	0.0928616118309034	21.3635187720508	1
250	415.81	263.46	1.1006	5.50010547269914	10.7845878200685	250	0.050077204285774	0.050077204285774	21.4135959763365	1
251	410.17	266.73	1.0903	5.45002826841336	10.8346650243543	251	0.108905764660326	0.108905764660326	21.5225017409969	1
252	409.68	262.24	1.0679	5.34112250375304	10.9435707890146	252	-0.0831378828433742	0.0831378828433742	21.6056396238402	1
253	419.98	245.71	1.085	5.42426038659641	10.8604329061712	253	0.135646019376031	0.135646019376031	21.7412856432163	1
254	417.97	237.99	1.0571	5.28861436722038	10.9960789255472	254	0.187181783009935	0.187181783009935	21.9284674262262	1
255	430.74	238.93	1.0186	5.10143258421045	11.1832607085572	255	-0.213435851276262	0.213435851276262	22.1419032775025	1
256	416.13	235.69	1.0625	5.31486843548671	10.9698248572809	256	-0.640793740278166	0.640793740278166	22.7826970177806	1
257	382.98	230.84	1.1943	5.95566217576487	10.3290311170027	257	0.34422000615853	0.34422000615853	23.1269170239391	1
258	395.68	231.57	1.1235	5.61144216960635	10.6732511231613	258	0.0447291533426331	0.0447291533426331	23.1716461772818	1
259	412.54	233.6	1.1143	5.56671301626371	10.7179802765039	259	0.199822630693722	0.199822630693722	23.3714688079755	1
260	423.37	239.12	1.0732	5.36689038556999	10.9178029071976	260	0.0661213571151968	0.0661213571151968	23.4375901650907	1
261	424.18	255.08	1.0596	5.30076902845479	10.9839242643128	261	-0.166275765686747	0.166275765686747	23.6038659307774	1
262	427.69	251.91	1.0938	5.46704479414154	10.8176484986261	262	0.0286850005132102	0.0286850005132102	23.6325509312907	1
263	424.07	257.49	1.0879	5.43835979362833	10.8463334991393	263	0.211491105478757	0.211491105478757	23.8440420367694	1
264	427.33	262.49	1.0444	5.22686868814957	11.057824604618	264	0.104530086615938	0.104530086615938	23.9485721233854	1
265	441.4	266.31	1.0229	5.12233860153363	11.162354691234	265	-0.232883309251321	0.232883309251321	24.1814554326367	1
266	434.53	265.08	1.0708	5.35522191078496	10.9294713819827	266	-0.0666075435645741	0.0666075435645741	24.2480629762012	1
267	430.24	259.75	1.0845	5.42182945434953	10.8628638384181	267	0.251844580777002	0.251844580777002	24.4999075569783	1
268	430.7	257.12	1.0327	5.16998487357253	11.1147084191951	268	-0.263513055562036	0.263513055562036	24.7634206125403	1
269	422.75	239.17	1.0869	5.43349792913456	10.8511953636331	269	0.0544528823301622	0.0544528823301622	24.8178734948704	1
270	420.16	239.22	1.0757	5.3790450468044	10.9056482459632	270	0.171137630180512	0.171137630180512	24.989011125051	1
271	439.58	249.17	1.0405	5.20790741662389	11.0767858761437	271	-0.0879997473371379	0.0879997473371379	25.0770108723881	1
272	437.09	247.36	1.0586	5.29590716396103	10.9887861288066	272	-0.028685000513212	0.028685000513212	25.1056958729013	1
273	425.32	264.95	1.0645	5.32459216447424	10.9601011282934	273	-0.0165303392787983	0.0165303392787983	25.1222262121801	1
274	421.41	261.02	1.0679	5.34112250375304	10.9435707890146	274	-0.106474832413443	0.106474832413443	25.2287010445936	1
275	401.28	276.98	1.0898	5.44759733616648	10.8370959566011	275	-0.119115680097231	0.119115680097231	25.3478167246908	1
276	398.38	278.5	1.1143	5.56671301626371	10.7179802765039	276	0.130784154882267	0.130784154882267	25.4786008795731	1
277	405.44	277.49	1.0874	5.43592886138145	10.8487644313862	277	0.0879997473371361	0.0879997473371361	25.5666006269102	1
278	423.27	272.88	1.0693	5.34792911404431	10.9367641787233	278	0.0593147468239277	0.0593147468239277	25.6259153737341	1
279	421.67	273.13	1.0571	5.28861436722038	10.9960789255472	279	-0.0238231360194465	0.0238231360194465	25.6497385097536	1
280	425.29	275.25	1.062	5.31243750323983	10.9722557895278	280	-0.11376762915409	0.11376762915409	25.7635061389077	1
281	412.99	275.97	1.0854	5.42620513239392	10.8584881603737	281	0.0165303392787983	0.0165303392787983	25.7800364781864	1
282	417.79	276.22	1.082	5.40967479311512	10.8750184996525	282	-0.121060425894736	0.121060425894736	25.9010969040812	1
283	411.72	266.56	1.1069	5.53073521900985	10.7539580737578	283	-0.0739003403052205	0.0739003403052205	25.9749972443864	1
284	398.82	263.97	1.1221	5.60463555931508	10.6800577334525	284	-0.36998788797548	0.36998788797548	26.3449851323619	1
285	388.68	277.16	1.1982	5.97462344729056	10.3100698454771	285	-0.0359777972538584	0.0359777972538584	26.3809629296157	1
286	389.45	278.44	1.2056	6.01060124454441	10.2740920482232	286	0.299490852815897	0.299490852815897	26.6804537824316	1
287	385.55	278.3	1.144	5.71111039172852	10.5735829010391	287	-0.0170165257281774	0.0170165257281774	26.6974703081598	1
288	393.23	277.5	1.1475	5.72812691745669	10.5565663753109	288	-0.0661213571151968	0.0661213571151968	26.763591665275	1
289	384.94	278.78	1.1611	5.79424827457189	10.4904450181957	289	-0.050077204285774	0.050077204285774	26.8136688695608	1
290	381.85	278.75	1.1714	5.84432547885767	10.44036781391	290	-0.0495910178363985	0.0495910178363985	26.8632598873972	1
291	377.9	276.71	1.1816	5.89391649669407	10.3907767960736	291	-0.246982716283238	0.246982716283238	27.1102426036804	1
292	371.55	270.8	1.2324	6.1408992129773	10.1437940797903	292	0.396241956241809	0.396241956241809	27.5064845599222	1
293	368.55	253.23	1.1509	5.74465725673549	10.5400360360321	293	-0.453125770818854	0.453125770818854	27.9596103307411	1
294	369.08	260.35	1.2441	6.19778302755435	10.0869102652133	294	0.118629493647854	0.118629493647854	28.0782398243889	1
295	380.71	252.42	1.2197	6.07915353390649	10.2055397588611	295	0.135159832926655	0.135159832926655	28.2133996573156	1
296	385.05	255.74	1.1919	5.94399370097984	10.3406995917878	296	-0.102099154369057	0.102099154369057	28.3154988116847	1
297	377.07	248.95	1.2129	6.0460928553489	10.2386004374187	297	-0.0782760183496087	0.0782760183496087	28.3937748300343	1
298	382.52	238.16	1.229	6.1243688736985	10.1603244190691	298	0.190098901706193	0.190098901706193	28.5838737317405	1
299	378	234.01	1.1899	5.93426997199231	10.3504233207753	299	0.0568838145770449	0.0568838145770449	28.6407575463175	1
300	384.33	237.38	1.1782	5.87738615741527	10.4073071353524	300	0.270319665853307	0.270319665853307	28.9110772121708	1
301	399.61	233.64	1.1226	5.60706649156196	10.6776268012057	301	-0.125436103939125	0.125436103939125	29.0365133161099	1
302	394.57	240.83	1.1484	5.73250259550108	10.5521906972665	302	0.0471600855895158	0.0471600855895158	29.0836734016994	1
303	393.44	234.64	1.1387	5.68534250991157	10.5993507828561	303	-0.439026363786937	0.439026363786937	29.5226997654864	1
304	383.54	239.17	1.229	6.1243688736985	10.1603244190691	304	0.213435851276262	0.213435851276262	29.7361356167626	1
305	389.28	244.05	1.1851	5.91093302242224	10.3737602703454	305	0.0452153397920121	0.0452153397920121	29.7813509565547	1
306	391.66	242.96	1.1758	5.86571768263023	10.4189756101374	306	0.0140994070319156	0.0140994070319156	29.7954503635866	1
307	391.03	245.17	1.1729	5.85161827559831	10.4330750171693	307	0.114253815603467	0.114253815603467	29.90970417919	1
308	394.39	240.79	1.1494	5.73736445999485	10.5473288327728	308	-0.054452882330164	0.054452882330164	29.9641570615202	1
309	396.68	244.57	1.1606	5.79181734232501	10.4928759504426	309	-0.206629240984991	0.206629240984991	30.1707863025052	1
310	400.9	252.16	1.2031	5.99844658331	10.2862467094576	310	-0.0145855934812928	0.0145855934812928	30.1853718959865	1
311	386.18	255.09	1.2061	6.0130321767913	10.2716611159763	311	0.163844833439864	0.163844833439864	30.3492167294264	1
312	381.74	269.22	1.1724	5.84918734335143	10.4355059494162	312	-0.265943987808921	0.265943987808921	30.6151607172353	1
313	373.94	279.04	1.2271	6.11513133116035	10.1695619616073	313	0.175999494674276	0.175999494674276	30.7911602119096	1
314	367.42	275.15	1.1909	5.93913183648608	10.3455614562815	314	0.182806104965547	0.182806104965547	30.9739663168751	1
315	382.87	267.28	1.1533	5.75632573152053	10.5283675612471	315	-0.211491105478757	0.211491105478757	31.1854574223539	1
316	388.55	271.75	1.1968	5.96781683699929	10.3168764557683	316	0.225590512510674	0.225590512510674	31.4110479348645	1
317	385.19	279.54	1.1504	5.74222632448861	10.542466968279	317	-0.239689919542592	0.239689919542592	31.6507378544071	1
318	375.07	276.08	1.1997	5.9819162440312	10.3027770487364	318	-0.0286850005132102	0.0286850005132102	31.6794228549203	1
319	375.88	279.46	1.2056	6.01060124454441	10.2740920482232	319	0.0593147468239277	0.0593147468239277	31.7387376017443	1
320	368.8	249.96	1.1934	5.95128649772049	10.3334067950471	320	0	0	31.7387376017443	1
321	364.2	248.44	1.1934	5.95128649772049	10.3334067950471	321	-0.4438882282807	0.4438882282807	32.182625830025	1
322	344.01	246.95	1.2847	6.39517472600119	9.88951856676643	322	0.1424526296673	0.1424526296673	32.3250784596923	1
323	337.76	251.65	1.2554	6.25272209633389	10.0319711964337	323	-0.121060425894736	0.121060425894736	32.446138885587	1
324	340.45	260.69	1.2803	6.37378252222862	9.910910770539	324	0.270805852302683	0.270805852302683	32.7169447378897	1
325	343.73	261.68	1.2246	6.10297666992594	10.1817166228417	325	-0.254275513023885	0.254275513023885	32.9712202509136	1
326	336.95	248.57	1.2769	6.35725218294982	9.9274411098178	326	0.0238231360194465	0.0238231360194465	32.995043386933	1
327	327.65	245.82	1.272	6.33342904693038	9.95126424583724	327	0.050077204285774	0.050077204285774	33.0451205912188	1
328	325.5	238.98	1.2617	6.2833518426446	10.001341450123	328	-0.0286850005132102	0.0286850005132102	33.073805591732	1
329	328.77	238.48	1.2676	6.31203684315781	9.97265644960981	329	-0.127867036186007	0.127867036186007	33.201672627918	1
330	349.26	239.41	1.2939	6.43990387934382	9.8447894134238	330	0.215866783523145	0.215866783523145	33.4175394114411	1
331	347.77	246.16	1.2495	6.22403709582068	10.0606561969469	331	0.209060173231876	0.209060173231876	33.626599584673	1
332	347.91	259.34	1.2065	6.0149769225888	10.2697163701788	332	-0.361236531886705	0.361236531886705	33.9878361165597	1
333	344.53	268.96	1.2808	6.37621345447551	9.90847983829211	333	0.259137377517648	0.259137377517648	34.2469734940774	1
334	346.5	276.38	1.2275	6.11707607695786	10.1676172158098	334	-0.0549390687795377	0.0549390687795377	34.3019125628569	1
335	328.25	268.56	1.2388	6.1720151457374	10.1126781470302	335	-0.0471600855895158	0.0471600855895158	34.3490726484464	1
336	321.4	261.51	1.2485	6.21917523132691	10.0655180614407	336	0.118629493647854	0.118629493647854	34.4677021420943	1
337	330.45	252.59	1.2241	6.10054573767906	10.1841475550886	337	-0.152176358654829	0.152176358654829	34.6198785007491	1
338	333.49	263.56	1.2554	6.25272209633389	10.0319711964337	338	0.0213922037725638	0.0213922037725638	34.6412707045217	1
339	322.57	275.97	1.251	6.23132989256132	10.0533634002063	339	0.0403534752982466	0.0403534752982466	34.6816241798199	1
340	319.7	274.54	1.2427	6.19097641726308	10.0937168755045	340	-0.0330606785576002	0.0330606785576002	34.7146848583775	1
341	323.19	273.96	1.2495	6.22403709582068	10.0606561969469	341	-0.116198561400973	0.116198561400973	34.8308834197785	1
342	336.93	278.19	1.2734	6.34023565722165	9.94445763554597	342	0.168220511484254	0.168220511484254	34.9991039312628	1
343	339.76	279.33	1.2388	6.1720151457374	10.1126781470302	343	-0.232397122801945	0.232397122801945	35.2315010540647	1
344	328.79	266.4	1.2866	6.40441226853934	9.88028102422828	344	0.0782760183496087	0.0782760183496087	35.3097770724143	1
345	331.2	259.1	1.2705	6.32613625018973	9.95855704257789	345	0.106961018862821	0.106961018862821	35.4167380912771	1
346	339.57	245.76	1.2485	6.21917523132691	10.0655180614407	346	-0.235314241498205	0.235314241498205	35.6520523327753	1
347	349.99	235.94	1.2969	6.45448947282512	9.8302038199425	347	0.432219753495668	0.432219753495668	36.084272086271	1
348	362.59	249	1.208	6.02226971932945	10.2624235734382	348	0.218297715770028	0.218297715770028	36.302569802041	1
349	370.18	241.84	1.1631	5.80397200355942	10.4807212892082	349	-0.209060173231874	0.209060173231874	36.5116299752729	1
350	371.57	245.54	1.2061	6.0130321767913	10.2716611159763	350	-0.0782760183496087	0.0782760183496087	36.5899059936225	1
351	373.51	249.36	1.2222	6.0913081951409	10.1933850976267	351	0.163844833439864	0.163844833439864	36.7537508270624	1
352	368.06	240.41	1.1885	5.92746336170104	10.3572299310666	352	0.0145855934812928	0.0145855934812928	36.7683364205437	1
353	369.29	240.22	1.1855	5.91287776821975	10.3718155245479	353	-0.125922290388502	0.125922290388502	36.8942587109322	1
354	350.65	256.15	1.2114	6.03880005860825	10.2458932341594	354	-0.311159327600929	0.311159327600929	37.2054180385331	1
355	342.73	246.57	1.2754	6.34995938620918	9.93473390655844	355	0.334982463620378	0.334982463620378	37.5404005021535	1
356	346.73	256.76	1.2065	6.0149769225888	10.2697163701788	356	-0.237745173745086	0.237745173745086	37.7781456758986	1
357	340.62	255.1	1.2554	6.25272209633389	10.0319711964337	357	0.111822883356584	0.111822883356584	37.8899685592551	1
358	342.32	253.18	1.2324	6.1408992129773	10.1437940797903	358	-0.102099154369057	0.102099154369057	37.9920677136242	1
359	341.61	261.89	1.2534	6.24299836734636	10.0416949254213	359	-0.149745426407947	0.149745426407947	38.1418131400321	1
360	341.97	265.99	1.2842	6.39274379375431	9.89194949901331	360	0.111822883356584	0.111822883356584	38.2536360233887	1
361	350.4	263.79	1.2612	6.28092091039772	10.0037723823699	361	0.0281988140638347	0.0281988140638347	38.2818348374526	1
362	336.42	268.39	1.2554	6.25272209633389	10.0319711964337	362	-0.0661213571151968	0.0661213571151968	38.3479561945678	1
363	338.4	276.35	1.269	6.31884345344908	9.96584983931854	363	0.0403534752982448	0.0403534752982448	38.388309669866	1
364	339.15	276.6	1.2607	6.27848997815084	10.0062033146168	364	0.0875135608877624	0.0875135608877624	38.4758232307538	1
365	340.01	279.44	1.2427	6.19097641726308	10.0937168755045	365	0.0666075435645723	0.0666075435645723	38.5424307743183	1
366	319.65	279.02	1.229	6.1243688736985	10.1603244190691	366	-0.196905511997464	0.196905511997464	38.7393362863158	1
367	321.1	272.62	1.2695	6.32127438569597	9.96341890707165	367	-0.0879997473371361	0.0879997473371361	38.8273360336529	1
368	321.17	269.27	1.2876	6.40927413303311	9.87541915973452	368	-0.0807069505964932	0.0807069505964932	38.9080429842494	1
369	322.48	264.43	1.3042	6.4899810836296	9.79471220913802	369	0.0330606785576002	0.0330606785576002	38.941103662807	1
370	318.56	260.87	1.2974	6.456920405072	9.82777288769562	370	-0.0471600855895158	0.0471600855895158	38.9882637483966	1
371	317.29	260.46	1.3071	6.50408049066151	9.78061280210611	371	0.215866783523145	0.215866783523145	39.2041305319197	1
372	319.53	249.98	1.2627	6.28821370713837	9.99647958562925	372	-0.0092375425381519	0.0092375425381519	39.2133680744578	1
373	318.63	233.81	1.2646	6.29745124967652	9.9872420430911	373	0.0092375425381519	0.0092375425381519	39.222605616996	1
374	317.94	234.25	1.2627	6.28821370713837	9.99647958562925	374	-0.00243093224688451	0.00243093224688451	39.2250365492429	1
375	327.28	239.77	1.2632	6.29064463938525	9.99404865338237	375	0.0855688150902569	0.0855688150902569	39.3106053643331	1
376	332.21	240.73	1.2456	6.205075824295	10.0796174684726	376	-0.00972372898752916	0.00972372898752916	39.3203290933207	1
377	328.53	236.83	1.2476	6.21479955328252	10.0698937394851	377	-0.0758450861027278	0.0758450861027278	39.3961741794234	1
378	349.52	232.4	1.2632	6.29064463938525	9.99404865338237	378	0.00243093224688451	0.00243093224688451	39.3986051116703	1
379	357.01	230.46	1.2627	6.28821370713837	9.99647958562925	379	0.0948063576284071	0.0948063576284071	39.4934114692987	1
380	339.39	230.38	1.2432	6.19340734950996	10.0912859432577	380	-0.0189612715256811	0.0189612715256811	39.5123727408244	1
381	339.16	238.32	1.2471	6.21236862103564	10.072324671732	381	-0.149259239958571	0.149259239958571	39.6616319807829	1
382	335.48	234.47	1.2778	6.36162786099421	9.92306543177341	382	0.106474832413443	0.106474832413443	39.7681068131964	1
383	321	231.3	1.2559	6.25515302858077	10.0295402641869	383	-0.1589829689461	0.1589829689461	39.9270897821425	1
384	335.8	241.69	1.2886	6.41413599752687	9.87055729524075	384	0.19739169844684	0.19739169844684	40.1244814805893	1
385	328.97	242.82	1.248	6.21674429908003	10.0679489936876	385	0.0495910178363985	0.0495910178363985	40.1740724984257	1
386	329.78	239.12	1.2378	6.16715328124363	10.117540011524	386	-0.0427844075451276	0.0427844075451276	40.2168569059709	1
387	358.8	232.57	1.2466	6.20993768878876	10.0747556039789	387	-0.0092375425381519	0.0092375425381519	40.226094448509	1
388	361.56	242.87	1.2485	6.21917523132691	10.0655180614407	388	0.00243093224688096	0.00243093224688096	40.2285253807559	1
389	361.76	235.68	1.248	6.21674429908003	10.0679489936876	389	0.170651443731135	0.170651443731135	40.399176824487	1
390	372.07	237.09	1.2129	6.0460928553489	10.2386004374187	390	-0.130297968432888	0.130297968432888	40.5294747929199	1
391	371.42	235.42	1.2397	6.17639082378178	10.1083024689858	391	-0.0403534752982466	0.0403534752982466	40.5698282682182	1
392	363.4	235.38	1.248	6.21674429908003	10.0679489936876	392	0.503202975104628	0.503202975104628	41.0730312433228	1
393	385.3	230.14	1.1445	5.7135413239754	10.5711519687922	393	-0.104530086615936	0.104530086615936	41.1775613299387	1
394	392.67	236.54	1.166	5.81807141059134	10.4666218821763	394	-0.223159580263792	0.223159580263792	41.4007209102025	1
395	382.66	237.07	1.2119	6.04123099085513	10.2434623019125	395	0.0996682221221725	0.0996682221221725	41.5003891323247	1
396	394.85	253.43	1.1914	5.94156276873296	10.3431305240347	396	0.147314494161066	0.147314494161066	41.6477036264858	1
397	391.7	253.99	1.1611	5.79424827457189	10.4904450181957	397	-0.0593147468239277	0.0593147468239277	41.7070183733097	1
398	390.45	254.08	1.1733	5.85356302139582	10.4311302713718	398	0.142452629667302	0.142452629667302	41.849471002977	1
399	392.44	260.16	1.144	5.71111039172852	10.5735829010391	399	0.0422982210957503	0.0422982210957503	41.8917692240727	1
400	389.78	259.04	1.1353	5.66881217063277	10.6158811221349	400	-0.123005171692244	0.123005171692244	42.014774395765	1
401	398.97	246.09	1.1606	5.79181734232501	10.4928759504426	401	-0.00729279674064642	0.00729279674064642	42.0220671925056	1
402	411.79	251.1	1.1621	5.79911013906566	10.485583153702	402	0.0354916108044812	0.0354916108044812	42.0575588033101	1
403	400.22	256.79	1.1548	5.76361852826118	10.5210747645064	403	0.0782760183496087	0.0782760183496087	42.1358348216597	1
404	394.18	261.41	1.1387	5.68534250991157	10.5993507828561	404	-0.1424526296673	0.1424526296673	42.278287451327	1
405	387.13	265.7	1.168	5.82779513957887	10.4568981531888	405	-0.0306297463107157	0.0306297463107157	42.3089171976377	1
406	382.56	259.35	1.1743	5.85842488588958	10.426268406878	406	-0.0739003403052223	0.0739003403052223	42.3828175379429	1
407	385.48	249.6	1.1895	5.9323252261948	10.3523680665728	407	-0.127867036186007	0.127867036186007	42.510684574129	1
408	369.61	265.83	1.2158	6.06019226238081	10.2245010303868	408	0.194474579750583	0.194474579750583	42.7051591538795	1
409	363.84	262.68	1.1758	5.86571768263023	10.4189756101374	409	-0.412772295520609	0.412772295520609	43.1179314494001	1
410	368.45	270.07	1.2607	6.27848997815084	10.0062033146168	410	0.206143054535616	0.206143054535616	43.3240745039358	1
411	355.94	274.39	1.2183	6.07234692361522	10.2123463691524	411	-0.0427844075451294	0.0427844075451294	43.3668589114809	1
412	358.04	279.41	1.2271	6.11513133116035	10.1695619616073	412	-0.234828055048826	0.234828055048826	43.6016869665297	1
413	337.15	277.33	1.2754	6.34995938620918	9.93473390655844	413	-0.0544528823301622	0.0544528823301622	43.6561398488599	1
414	333.93	273.57	1.2866	6.40441226853934	9.88028102422828	414	-0.075845086102726	0.075845086102726	43.7319849349626	1
415	341.94	263.92	1.3022	6.48025735464207	9.80443593812555	415	0.0092375425381519	0.0092375425381519	43.7412224775008	1
416	339.67	261.51	1.3003	6.47101981210391	9.81367348066371	416	0.192529833953076	0.192529833953076	43.9337523114538	1
417	335.47	272.7	1.2607	6.27848997815084	10.0062033146168	417	0.0807069505964915	0.0807069505964915	44.0144592620503	1
418	316.28	270.01	1.2441	6.19778302755435	10.0869102652133	418	-0.0121546612344119	0.0121546612344119	44.0266139232847	1
419	316.47	270.92	1.2466	6.20993768878876	10.0747556039789	419	-0.108905764660324	0.108905764660324	44.1355196879451	1
420	315.45	263.05	1.269	6.31884345344908	9.96584983931854	420	0.0165303392787983	0.0165303392787983	44.1520500272239	1
421	317.24	259.31	1.2656	6.30231311417029	9.98238017859734	421	-0.0879997473371397	0.0879997473371397	44.240049774561	1
422	320.35	272.7	1.2837	6.39031286150742	9.8943804312602	422	0.113767629154092	0.113767629154092	44.3538174037151	1
423	315.32	272.96	1.2603	6.27654523235333	10.0081480604143	423	0.211491105478755	0.211491105478755	44.5653085091938	1
424	324.1	272.76	1.2168	6.06505412687458	10.219639165893	424	-0.242120851789473	0.242120851789473	44.8074293609833	1
425	327.2	274.78	1.2666	6.30717497866405	9.97751831410357	425	0.0617456790708104	0.0617456790708104	44.8691750400541	1
426	337.35	273.56	1.2539	6.24542929959324	10.0392639931744	426	0.0238231360194447	0.0238231360194447	44.8929981760736	1
427	336.97	273.6	1.249	6.22160616357379	10.0630871291938	427	-0.218297715770026	0.218297715770026	45.1112958918436	1
428	340.64	267.33	1.2939	6.43990387934382	9.8447894134238	428	0.315535005645318	0.315535005645318	45.4268308974889	1
429	346.25	278.2	1.229	6.1243688736985	10.1603244190691	429	0.128353222635385	0.128353222635385	45.5551841201243	1
430	354.69	266.7	1.2026	5.99601565106312	10.2886776417045	430	-0.180375172718664	0.180375172718664	45.735559292843	1
431	356.65	271.77	1.2397	6.17639082378178	10.1083024689858	431	0.28928093737899	0.28928093737899	46.024840230222	1
432	364.01	261.7	1.1802	5.88710988640279	10.3975834063648	432	-0.0593147468239277	0.0593147468239277	46.0841549770459	1
433	356.66	269.71	1.1924	5.94642463322672	10.3382686595409	433	-0.38943534595054	0.38943534595054	46.4735903229964	1
434	348.16	267.3	1.2725	6.33585997917726	9.94883331359036	434	-0.0593147468239259	0.0593147468239259	46.5329050698204	1
435	332.82	267.4	1.2847	6.39517472600119	9.88951856676643	435	0.161413901192981	0.161413901192981	46.6943189710133	1
436	326.13	262.6	1.2515	6.23376082480821	10.0509324679594	436	0.0189612715256811	0.0189612715256811	46.713280242539	1
437	341.55	245.34	1.2476	6.21479955328252	10.0698937394851	437	0.0549390687795395	0.0549390687795395	46.7682193113186	1
438	328.47	240.78	1.2363	6.15986048450298	10.1248328082646	438	-0.180375172718664	0.180375172718664	46.9485944840372	1
439	334.98	237.39	1.2734	6.34023565722165	9.94445763554597	439	0.218297715770028	0.218297715770028	47.1668921998072	1
440	339.49	235.04	1.2285	6.12193794145162	10.162755351316	440	-0.273236784549566	0.273236784549566	47.4401289843568	1
441	332.85	233.69	1.2847	6.39517472600119	9.88951856676643	441	0.0476462720388913	0.0476462720388913	47.4877752563957	1
442	337.11	239.56	1.2749	6.3475284539623	9.93716483880532	442	0.151690172205454	0.151690172205454	47.6394654286012	1
443	344.25	253.31	1.2437	6.19583828175684	10.0888550110108	443	-0.213435851276262	0.213435851276262	47.8529012798774	1
444	339.58	259.88	1.2876	6.40927413303311	9.87541915973452	444	0.182806104965547	0.182806104965547	48.035707384843	1
445	350.86	252.87	1.25	6.22646802806756	10.0582252647001	445	0.391866278197419	0.391866278197419	48.4275736630404	1
446	364.01	254.3	1.1694	5.83460174987014	10.4500915428975	446	-0.503202975104628	0.503202975104628	48.930776638145	1
447	358.44	253.9	1.2729	6.33780472497477	9.94688856779285	447	0.310673141151554	0.310673141151554	49.2414497792966	1
448	359.35	257.69	1.209	6.02713158382321	10.2575617089444	448	0.0948063576284071	0.0948063576284071	49.336256136925	1
449	366.23	260.95	1.1895	5.9323252261948	10.3523680665728	449	-0.163358646990488	0.163358646990488	49.4996147839155	1
450	367.6	260.35	1.2231	6.09568387318529	10.1890094195823	450	-0.050077204285774	0.050077204285774	49.5496919882012	1
451	369.59	259.84	1.2334	6.14576107747107	10.1389322152966	451	0.192529833953076	0.192529833953076	49.7422218221543	1
452	381.5	246.78	1.1938	5.95323124351799	10.3314620492496	452	-0.078762204798986	0.078762204798986	49.8209840269533	1
453	382.89	246.5	1.21	6.03199344831698	10.2526998444506	453	0.564948654175438	0.564948654175438	50.3859326811287	1
454	404.81	233.75	1.0938	5.46704479414154	10.8176484986261	454	-0.22753525830818	0.22753525830818	50.6134679394369	1
455	406.94	239.22	1.1406	5.69458005244972	10.5901132403179	455	0.121060425894736	0.121060425894736	50.7345283653317	1
456	412.11	242.98	1.1157	5.57351962655498	10.7111736662126	456	-0.0568838145770449	0.0568838145770449	50.7914121799087	1
457	411.76	246.75	1.1274	5.63040344113203	10.6542898516356	457	0.0189612715256828	0.0189612715256828	50.8103734514344	1
458	415.09	249.74	1.1235	5.61144216960635	10.6732511231613	458	0.0354916108044812	0.0354916108044812	50.8458650622389	1
459	412.6	245.29	1.1162	5.57595055880186	10.7087427339658	459	-0.187667969459312	0.187667969459312	51.0335330316982	1
460	407.51	254.21	1.1548	5.76361852826118	10.5210747645064	460	0.121060425894738	0.121060425894738	51.1545934575929	1
461	399.44	267.38	1.1299	5.64255810236644	10.6421351904012	461	-0.140021697420419	0.140021697420419	51.2946151550133	1
462	395.65	248.1	1.1587	5.78257979978686	10.5021134929808	462	0.1259222903885	0.1259222903885	51.4205374454018	1
463	407.89	234.37	1.1328	5.65665750939836	10.6280357833693	463	0.527026111124076	0.527026111124076	51.9475635565259	1
464	425.68	232.41	1.0244	5.12963139827428	11.1550618944933	464	-0.147314494161066	0.147314494161066	52.094878050687	1
465	427.37	235.16	1.0547	5.27694589243535	11.0077474003323	465	-0.0593147468239259	0.0593147468239259	52.1541927975109	1
466	431.1	244.36	1.0669	5.33626063925927	10.9484326535083	466	0.23968991954259	0.23968991954259	52.3938827170535	1
467	442.12	248.16	1.0176	5.09657071971668	11.1881225730509	467	-0.0471600855895158	0.0471600855895158	52.441042802643	1
468	450.22	249.79	1.0273	5.1437308053062	11.1409624874614	468	0.025767881816952	0.025767881816952	52.46681068446	1
469	456.96	243.74	1.022	5.11796292348925	11.1667303692784	469	0.0165303392788001	0.0165303392788001	52.4833410237388	1
470	456.27	246.25	1.0186	5.10143258421045	11.1832607085572	470	-0.142452629667302	0.142452629667302	52.6257936534061	1
471	453.72	230.64	1.0479	5.24388521387775	11.0408080788899	471	0.140507883869796	0.140507883869796	52.7663015372759	1
472	449.81	237.36	1.019	5.10337733000795	11.1813159627597	472	0	0	52.7663015372759	1
473	450.07	235.81	1.019	5.10337733000795	11.1813159627597	473	0	0	52.7663015372759	1
474	453.95	236.59	1.019	5.10337733000795	11.1813159627597	474	-0.0262540682663293	0.0262540682663293	52.7925556055422	1
475	459.06	251.15	1.0244	5.12963139827428	11.1550618944933	475	0.0213922037725638	0.0213922037725638	52.8139478093147	1
476	472.61	255.7	1.02	5.10823919450172	11.1764540982659	476	-0.0121546612344119	0.0121546612344119	52.8261024705492	1
477	473.59	251.93	1.0225	5.12039385573613	11.1642994370315	477	-0.00194474579750548	0.00194474579750548	52.8280472163467	1
478	478.64	254.86	1.0229	5.12233860153363	11.162354691234	478	-0.0238231360194465	0.0238231360194465	52.8518703523661	1
479	490.69	264.21	1.0278	5.14616173755308	11.1385315552145	479	0.0306297463107175	0.0306297463107175	52.8825000986768	1
480	492.7	264.18	1.0215	5.11553199124236	11.1691613015253	480	0.00243093224688273	0.00243093224688273	52.8849310309237	1
481	491.96	263.81	1.021	5.11310105899548	11.1715922337721	481	-0.0262540682663293	0.0262540682663293	52.91118509919	1
482	488.57	259.14	1.0264	5.13935512726181	11.1453381655058	482	0.0121546612344101	0.0121546612344101	52.9233397604245	1
483	486.95	274.63	1.0239	5.1272004660274	11.1574928267402	483	0	0	52.9233397604245	1
484	494.15	279.28	1.0239	5.1272004660274	11.1574928267402	484	0.0379225430513657	0.0379225430513657	52.9612623034758	1
485	469.45	273.55	1.0161	5.08927792297604	11.1954153697916	485	-0.0238231360194465	0.0238231360194465	52.9850854394953	1
486	470.22	264.04	1.021	5.11310105899548	11.1715922337721	486	0.0189612715256811	0.0189612715256811	53.0040467110209	1
487	472.98	266.33	1.0171	5.0941397874698	11.1905535052978	487	-0.0427844075451276	0.0427844075451276	53.0468311185661	1
488	475.18	270.87	1.0259	5.13692419501493	11.1477690977527	488	0.00972372898752738	0.00972372898752738	53.0565548475536	1
489	474.59	269.33	1.0239	5.1272004660274	11.1574928267402	489	0.0257678818169538	0.0257678818169538	53.0823227293706	1
490	476.62	258.55	1.0186	5.10143258421045	11.1832607085572	490	-0.0092375425381519	0.0092375425381519	53.0915602719087	1
491	468.2	258.58	1.0205	5.1106701267486	11.174023166019	491	-0.00243093224688273	0.00243093224688273	53.0939912041556	1
492	464.91	260.91	1.021	5.11310105899548	11.1715922337721	492	0.0140994070319156	0.0140994070319156	53.1080906111875	1
493	465.73	258.98	1.0181	5.09900165196356	11.1856916408041	493	-0.025767881816952	0.025767881816952	53.1338584930045	1
494	467.62	261.41	1.0234	5.12476953378052	11.1599237589871	494	0.0140994070319191	0.0140994070319191	53.1479579000364	1
495	462.2	252.53	1.0205	5.1106701267486	11.174023166019	495	-0.0072927967406482	0.0072927967406482	53.155250696777	1
496	459.02	247.95	1.022	5.11796292348925	11.1667303692784	496	0.00243093224688273	0.00243093224688273	53.1576816290239	1
497	456.59	241.88	1.0215	5.11553199124236	11.1691613015253	497	0.0189612715256811	0.0189612715256811	53.1766429005496	1
498	461.14	230.94	1.0176	5.09657071971668	11.1881225730509	498	-0.025767881816952	0.025767881816952	53.2024107823665	1
499	461.11	234.71	1.0229	5.12233860153363	11.162354691234	499	0.00923754253815368	0.00923754253815368	53.2116483249047	1
500	449.34	245.99	1.021	5.11310105899548	11.1715922337721	500	NA	NA	NA	1
501	464.43	259.19	1.0225	5.12039385573613	11.1642994370315	1	0.00486186449376547	0.00486186449376547	0.00486186449376547	2
502	457.64	253.94	1.0215	5.11553199124236	11.1691613015253	2	0.00243093224688273	0.00243093224688273	0.0072927967406482	2
503	464.21	253.85	1.021	5.11310105899548	11.1715922337721	3	-0.00243093224688273	0.00243093224688273	0.00972372898753093	2
504	474.74	244.21	1.0215	5.11553199124236	11.1691613015253	4	-0.00243093224688273	0.00243093224688273	0.0121546612344137	2
505	474.26	231.22	1.022	5.11796292348925	11.1667303692784	5	0.0165303392788001	0.0165303392788001	0.0286850005132138	2
506	484.66	237.29	1.0186	5.10143258421045	11.1832607085572	6	-0.0140994070319174	0.0140994070319174	0.0427844075451311	2
507	484.47	251.05	1.0215	5.11553199124236	11.1691613015253	7	0.00486186449376547	0.00486186449376547	0.0476462720388966	2
508	490.1	253.03	1.0205	5.1106701267486	11.174023166019	8	0	0	0.0476462720388966	2
509	491.53	263.1	1.0205	5.1106701267486	11.174023166019	9	0.00243093224688096	0.00243093224688096	0.0500772042857776	2
510	493.35	267.06	1.02	5.10823919450172	11.1764540982659	10	0	0	0.0500772042857776	2
511	476.6	278.82	1.02	5.10823919450172	11.1764540982659	11	-0.00243093224688096	0.00243093224688096	0.0525081365326585	2
512	484.97	278.04	1.0205	5.1106701267486	11.174023166019	12	-0.028685000513212	0.028685000513212	0.0811931370458705	2
513	494.33	274.16	1.0264	5.13935512726181	11.1453381655058	13	0.0213922037725638	0.0213922037725638	0.102585340818434	2
514	493.08	264.16	1.022	5.11796292348925	11.1667303692784	14	0.0145855934812946	0.0145855934812946	0.117170934299729	2
515	486.37	271.3	1.019	5.10337733000795	11.1813159627597	15	-0.00972372898752916	0.00972372898752916	0.126894663287258	2
516	486.29	270.01	1.021	5.11310105899548	11.1715922337721	16	-0.00923754253815368	0.00923754253815368	0.136132205825412	2
517	481.92	269.18	1.0229	5.12233860153363	11.162354691234	17	0.0140994070319174	0.0140994070319174	0.150231612857329	2
518	475.91	266.07	1.02	5.10823919450172	11.1764540982659	18	-0.00972372898752916	0.00972372898752916	0.159955341844858	2
519	478.86	268.54	1.022	5.11796292348925	11.1667303692784	19	0.00486186449376547	0.00486186449376547	0.164817206338624	2
520	474.4	268.87	1.021	5.11310105899548	11.1715922337721	20	-0.0072927967406482	0.0072927967406482	0.172110003079272	2
521	478.12	253.78	1.0225	5.12039385573613	11.1642994370315	21	0.0170165257281774	0.0170165257281774	0.189126528807449	2
522	482	256.33	1.019	5.10337733000795	11.1813159627597	22	0.00194474579750548	0.00194474579750548	0.191071274604955	2
523	477.5	243.04	1.0186	5.10143258421045	11.1832607085572	23	-0.00680661029127094	0.00680661029127094	0.197877884896226	2
524	475.79	231.94	1.02	5.10823919450172	11.1764540982659	24	0.00486186449376547	0.00486186449376547	0.202739749389991	2
525	479.98	230.06	1.019	5.10337733000795	11.1813159627597	25	-0.0359777972538584	0.0359777972538584	0.23871754664385	2
526	472.88	233.14	1.0264	5.13935512726181	11.1453381655058	26	0.0311159327600929	0.0311159327600929	0.269833479403943	2
527	492.54	248.91	1.02	5.10823919450172	11.1764540982659	27	0.00243093224688096	0.00243093224688096	0.272264411650823	2
528	480.36	247.43	1.0195	5.10580826225484	11.1788850305128	28	-0.00486186449376191	0.00486186449376191	0.277126276144585	2
529	493.22	245.21	1.0205	5.1106701267486	11.174023166019	29	0.0092375425381519	0.0092375425381519	0.286363818682737	2
530	492.1	234.87	1.0186	5.10143258421045	11.1832607085572	30	-0.0257678818169538	0.0257678818169538	0.312131700499691	2
531	469.17	234.94	1.0239	5.1272004660274	11.1574928267402	31	0.0165303392788019	0.0165303392788019	0.328662039778493	2
532	461.62	232.12	1.0205	5.1106701267486	11.174023166019	32	-0.185237037212429	0.185237037212429	0.513899076990922	2
533	450.71	230.61	1.0586	5.29590716396103	10.9887861288066	33	0.185237037212429	0.185237037212429	0.699136114203352	2
534	453.89	240.6	1.0205	5.1106701267486	11.174023166019	34	0.00729279674064642	0.00729279674064642	0.706428910943998	2
535	445.73	236.14	1.019	5.10337733000795	11.1813159627597	35	-0.106961018862819	0.106961018862819	0.813389929806817	2
536	427.52	234.53	1.041	5.21033834887077	11.0743549438969	36	0.104530086615934	0.104530086615934	0.917920016422752	2
537	445.94	251.42	1.0195	5.10580826225484	11.1788850305128	37	-0.0189612715256811	0.0189612715256811	0.936881287948433	2
538	444.84	252.32	1.0234	5.12476953378052	11.1599237589871	38	0.00461877126907773	0.00461877126907773	0.94150005921751	2
539	438.07	234.37	0.10059	0.63819236028967	11.1645425302562	39	0.00461877126907595	0.00461877126907595	0.946118830486586	2
540	445.27	231.88	1.0215	5.11553199124236	11.1691613015253	40	-0.00923754253815368	0.00923754253815368	0.95535637302474	2
541	448.41	244.95	1.0234	5.12476953378052	11.1599237589871	41	0.0140994070319191	0.0140994070319191	0.969455780056659	2
542	449.85	245.87	1.0205	5.1106701267486	11.174023166019	42	-0.0213922037725638	0.0213922037725638	0.990847983829223	2
543	446.65	239.23	1.0249	5.13206233052116	11.1526309622465	43	0.00972372898752738	0.00972372898752738	1.00057171281675	2
544	443.9	234.86	1.0229	5.12233860153363	11.162354691234	44	0.00923754253815368	0.00923754253815368	1.0098092553549	2
545	450.9	258.33	1.021	5.11310105899548	11.1715922337721	45	-0.00243093224688273	0.00243093224688273	1.01224018760179	2
546	478.74	274.3	1.0215	5.11553199124236	11.1691613015253	46	0.00243093224688273	0.00243093224688273	1.01467111984867	2
547	475.33	266.19	1.021	5.11310105899548	11.1715922337721	47	0.00243093224688273	0.00243093224688273	1.01710205209555	2
548	475.57	279.22	1.0205	5.1106701267486	11.174023166019	48	0.00243093224688096	0.00243093224688096	1.01953298434243	2
549	485.79	276.89	1.02	5.10823919450172	11.1764540982659	49	-0.00486186449376369	0.00486186449376369	1.0243948488362	2
550	481.22	277	1.021	5.11310105899548	11.1715922337721	50	0.0165303392787983	0.0165303392787983	1.040925188115	2
551	480.46	278.96	1.0176	5.09657071971668	11.1881225730509	51	-0.00680661029126917	0.00680661029126917	1.04773179840626	2
552	487.02	278.49	1.019	5.10337733000795	11.1813159627597	52	-0.0121546612344119	0.0121546612344119	1.05988645964068	2
553	476.54	267.48	1.0215	5.11553199124236	11.1691613015253	53	0.00243093224688273	0.00243093224688273	1.06231739188756	2
554	481.67	260.84	1.021	5.11310105899548	11.1715922337721	54	0.00972372898752916	0.00972372898752916	1.07204112087509	2
555	488.45	260.46	1.019	5.10337733000795	11.1813159627597	55	-0.00972372898752916	0.00972372898752916	1.08176484986262	2
556	492.28	254.8	1.021	5.11310105899548	11.1715922337721	56	-0.00243093224688273	0.00243093224688273	1.0841957821095	2
557	488.25	259.12	1.0215	5.11553199124236	11.1691613015253	57	-0.00923754253815368	0.00923754253815368	1.09343332464765	2
558	476.51	260.61	1.0234	5.12476953378052	11.1599237589871	58	0.00243093224688273	0.00243093224688273	1.09586425689454	2
559	467.82	257.47	1.0229	5.12233860153363	11.162354691234	59	0.00923754253815368	0.00923754253815368	1.10510179943269	2
560	473.03	249.41	1.021	5.11310105899548	11.1715922337721	60	-0.0165303392788001	0.0165303392788001	1.12163213871149	2
561	479	233.73	1.0244	5.12963139827428	11.1550618944933	61	0.0189612715256828	0.0189612715256828	1.14059341023717	2
562	484.01	238.11	1.0205	5.1106701267486	11.174023166019	62	0	0	1.14059341023717	2
563	474.61	235.57	1.0205	5.1106701267486	11.174023166019	63	0	0	1.14059341023717	2
564	477.74	235.37	1.0205	5.1106701267486	11.174023166019	64	0.0116684747850329	0.0116684747850329	1.15226188502221	2
565	477.98	230.48	1.0181	5.09900165196356	11.1856916408041	65	-0.0233369495700693	0.0233369495700693	1.17559883459228	2
566	469.88	230.75	1.0229	5.12233860153363	11.162354691234	66	0.0165303392787983	0.0165303392787983	1.19212917387107	2
567	479.97	241.97	1.0195	5.10580826225484	11.1788850305128	67	-0.00486186449376191	0.00486186449376191	1.19699103836484	2
568	488.26	252.4	1.0205	5.1106701267486	11.174023166019	68	-0.0262540682663293	0.0262540682663293	1.22324510663116	2
569	490.84	256.53	1.0259	5.13692419501493	11.1477690977527	69	0.0403534752982448	0.0403534752982448	1.26359858192941	2
570	494.7	238.03	1.0176	5.09657071971668	11.1881225730509	70	-0.0189612715256811	0.0189612715256811	1.28255985345509	2
571	483.23	249.45	1.0215	5.11553199124236	11.1691613015253	71	-0.00923754253815368	0.00923754253815368	1.29179739599324	2
572	483.84	253.52	1.0234	5.12476953378052	11.1599237589871	72	0.0213922037725656	0.0213922037725656	1.31318959976581	2
573	473.14	255.3	1.019	5.10337733000795	11.1813159627597	73	-0.0238231360194483	0.0238231360194483	1.33701273578526	2
574	474.69	256.95	1.0239	5.1272004660274	11.1574928267402	74	0.00243093224688273	0.00243093224688273	1.33944366803214	2
575	479.48	254.95	1.0234	5.12476953378052	11.1599237589871	75	0	0	1.33944366803214	2
576	465.96	252.06	1.0234	5.12476953378052	11.1599237589871	76	0.00437567804438821	0.00437567804438821	1.34381934607653	2
577	472.29	239.71	1.0225	5.12039385573613	11.1642994370315	77	0.0311159327600947	0.0311159327600947	1.37493527883662	2
578	465.26	233.16	1.0161	5.08927792297604	11.1954153697916	78	-0.0121546612344119	0.0121546612344119	1.38708994007104	2
579	462.33	241.4	1.0186	5.10143258421045	11.1832607085572	79	-0.0209060173231883	0.0209060173231883	1.40799595739422	2
580	466.24	248.81	1.0229	5.12233860153363	11.162354691234	80	0.0233369495700693	0.0233369495700693	1.43133290696429	2
581	479.45	252.65	1.0181	5.09900165196356	11.1856916408041	81	-0.0116684747850329	0.0116684747850329	1.44300138174933	2
582	482.88	239.29	1.0205	5.1106701267486	11.174023166019	82	0.00729279674064642	0.00729279674064642	1.45029417848997	2
583	476.61	236.29	1.019	5.10337733000795	11.1813159627597	83	-0.0262540682663293	0.0262540682663293	1.4765482467563	2
584	467.9	247.34	1.0244	5.12963139827428	11.1550618944933	84	0.0262540682663293	0.0262540682663293	1.50280231502263	2
585	480.6	247.91	1.019	5.10337733000795	11.1813159627597	85	-0.0145855934812946	0.0145855934812946	1.51738790850393	2
586	475.14	255.91	1.022	5.11796292348925	11.1667303692784	86	0.0189612715256811	0.0189612715256811	1.53634918002961	2
587	483.21	230.25	1.0181	5.09900165196356	11.1856916408041	87	-0.0233369495700693	0.0233369495700693	1.55968612959968	2
588	474.54	239.82	1.0229	5.12233860153363	11.162354691234	88	0.0189612715256828	0.0189612715256828	1.57864740112536	2
589	476.6	241.14	1.019	5.10337733000795	11.1813159627597	89	-0.0189612715256828	0.0189612715256828	1.59760867265104	2
590	455.6	241.2	1.0229	5.12233860153363	11.162354691234	90	0.00680661029127094	0.00680661029127094	1.60441528294231	2
591	455.95	243.29	1.0215	5.11553199124236	11.1691613015253	91	0.00972372898752738	0.00972372898752738	1.61413901192984	2
592	459.42	244.82	1.0195	5.10580826225484	11.1788850305128	92	-0.00486186449376191	0.00486186449376191	1.6190008764236	2
593	457.98	254.35	1.0205	5.1106701267486	11.174023166019	93	0.00486186449376191	0.00486186449376191	1.62386274091736	2
594	452.37	256.9	1.0195	5.10580826225484	11.1788850305128	94	0.00243093224688451	0.00243093224688451	1.62629367316425	2
595	452.62	276.65	1.019	5.10337733000795	11.1813159627597	95	-0.0286850005132102	0.0286850005132102	1.65497867367746	2
596	451.82	274.79	1.0249	5.13206233052116	11.1526309622465	96	0.0306297463107157	0.0306297463107157	1.68560841998817	2
597	447.84	272.35	1.0186	5.10143258421045	11.1832607085572	97	-0.0165303392788001	0.0165303392788001	1.70213875926697	2
598	458.22	270.03	1.022	5.11796292348925	11.1667303692784	98	-0.00243093224688273	0.00243093224688273	1.70456969151386	2
599	450.78	264.79	1.0225	5.12039385573613	11.1642994370315	99	-0.00680661029127094	0.00680661029127094	1.71137630180513	2
600	456.24	267.17	1.0239	5.1272004660274	11.1574928267402	100	0.0238231360194483	0.0238231360194483	1.73519943782458	2
601	463.22	276.56	1.019	5.10337733000795	11.1813159627597	101	-0.00729279674064642	0.00729279674064642	1.74249223456522	2
602	464.32	278.01	1.0205	5.1106701267486	11.174023166019	102	0.00729279674064642	0.00729279674064642	1.74978503130587	2
603	465.5	279.56	1.019	5.10337733000795	11.1813159627597	103	-0.00972372898752916	0.00972372898752916	1.7595087602934	2
604	454.21	275.46	1.021	5.11310105899548	11.1715922337721	104	0.00972372898752916	0.00972372898752916	1.76923248928093	2
605	448.88	276.08	1.019	5.10337733000795	11.1813159627597	105	-0.0213922037725656	0.0213922037725656	1.79062469305349	2
606	458.45	269.86	1.0234	5.12476953378052	11.1599237589871	106	0.0116684747850364	0.0116684747850364	1.80229316783853	2
607	444.43	277.56	1.021	5.11310105899548	11.1715922337721	107	0.00486186449376369	0.00486186449376369	1.80715503233229	2
608	444.75	272.96	1.02	5.10823919450172	11.1764540982659	108	0.0140994070319174	0.0140994070319174	1.82125443936421	2
609	443.63	272.09	1.0171	5.0941397874698	11.1905535052978	109	-0.0262540682663293	0.0262540682663293	1.84750850763054	2
610	443.18	277.39	1.0225	5.12039385573613	11.1642994370315	110	-0.118629493647854	0.118629493647854	1.96613800127839	2
611	423.96	277.23	1.0469	5.23902334938398	11.0456699433836	111	0.123491358141619	0.123491358141619	2.08962935942001	2
612	431.61	274.83	1.0215	5.11553199124236	11.1691613015253	112	-0.232397122801945	0.232397122801945	2.32202648222196	2
613	425.31	270.22	1.0693	5.34792911404431	10.9367641787233	113	-0.0379225430513621	0.0379225430513621	2.35994902527332	2
614	416.2	271.04	1.0771	5.38585165709567	10.8988416356719	114	0.0354916108044812	0.0354916108044812	2.3954406360778	2
615	406.21	275.66	1.0698	5.35036004629119	10.9343332464764	115	-0.327689666879731	0.327689666879731	2.72313030295753	2
616	393.22	279.25	1.1372	5.67804971317092	10.6066435795967	116	-0.0354916108044812	0.0354916108044812	2.75862191376201	2
617	394.79	268.23	1.1445	5.7135413239754	10.5711519687922	117	-0.0379225430513621	0.0379225430513621	2.79654445681338	2
618	385.61	271.37	1.1523	5.75146386702677	10.5332294257409	118	-0.313590259847814	0.313590259847814	3.11013471666119	2
619	372.07	259.76	1.2168	6.06505412687458	10.219639165893	119	0.0690384758114586	0.0690384758114586	3.17917319247265	2
620	370	278.35	1.2026	5.99601565106312	10.2886776417045	120	0.0709832216089605	0.0709832216089605	3.25015641408161	2
621	376.79	276.07	1.188	5.92503242945416	10.3596608633135	121	-0.0568838145770449	0.0568838145770449	3.30704022865865	2
622	370.79	278.57	1.1997	5.9819162440312	10.3027770487364	122	0.180375172718666	0.180375172718666	3.48741540137732	2
623	363.47	265.52	1.1626	5.80154107131254	10.4831522214551	123	-0.306297463107168	0.306297463107168	3.79371286448449	2
624	359.21	270.38	1.2256	6.10783853441971	10.1768547583479	124	0.123491358141621	0.123491358141621	3.91720422262611	2
625	362.67	278.07	1.2002	5.98434717627809	10.3003461164895	125	0.194474579750581	0.194474579750581	4.11167880237669	2
626	366.56	265.32	1.1602	5.7898725965275	10.4948206962401	126	-0.163358646990488	0.163358646990488	4.27503744936718	2
627	361.89	268.91	1.1938	5.95323124351799	10.3314620492496	127	-0.13321508712915	0.13321508712915	4.40825253649633	2
628	368.11	268.19	1.2212	6.08644633064714	10.1982469621205	128	0.0165303392788019	0.0165303392788019	4.42478287577513	2
629	375.03	261.48	1.2178	6.06991599136834	10.2147773013993	129	0.166275765686745	0.166275765686745	4.59105864146187	2
630	381.23	268.05	1.1836	5.90364022568159	10.381053067086	130	0.0238231360194483	0.0238231360194483	4.61488177748132	2
631	381.41	269.65	1.1787	5.87981708966215	10.4048762031055	131	-0.166275765686748	0.166275765686748	4.78115754316807	2
632	363.86	274.35	1.2129	6.0460928553489	10.2386004374187	132	-0.0593147468239259	0.0593147468239259	4.840472289992	2
633	356.18	275.29	1.2251	6.10540760217282	10.1792856905948	133	-0.346650938405411	0.346650938405411	5.18712322839741	2
634	331.38	272.99	1.2964	6.45205854057823	9.83263475218939	134	0.140021697420417	0.140021697420417	5.32714492581782	2
635	328.75	259.51	1.2676	6.31203684315781	9.97265644960981	135	0.0568838145770449	0.0568838145770449	5.38402874039487	2
636	333.16	252.46	1.2559	6.25515302858077	10.0295402641869	136	-0.0495910178363985	0.0495910178363985	5.43361975823127	2
637	334.97	249.61	1.2661	6.30474404641717	9.97994924635045	137	0.0330606785575984	0.0330606785575984	5.46668043678887	2
638	328.48	261.71	1.2593	6.27168336785957	10.0130099249081	138	0	0	5.46668043678887	2
639	320.88	260.07	1.2593	6.27168336785957	10.0130099249081	139	-0.453125770818854	0.453125770818854	5.91980620760772	2
640	320.7	264.11	1.3525	6.72480913867842	9.5598841540892	140	0.277612462593954	0.277612462593954	6.19741867020167	2
641	330.99	275.84	1.2954	6.44719667608447	9.83749661668315	141	0.106961018862821	0.106961018862821	6.3043796890645	2
642	328.99	270.7	1.2734	6.34023565722165	9.94445763554597	142	0.0403534752982466	0.0403534752982466	6.34473316436274	2
643	334.7	270.47	1.2651	6.2998821819234	9.98481111084422	143	-0.00972372898752916	0.00972372898752916	6.35445689335027	2
644	333.81	266.72	1.2671	6.30960591091093	9.97508738185669	144	-0.147314494161066	0.147314494161066	6.50177138751134	2
645	325.15	264.81	1.2974	6.456920405072	9.82777288769562	145	0.0928616118309016	0.0928616118309016	6.59463299934224	2
646	323.45	266.55	1.2783	6.3640587932411	9.92063449952652	146	-0.00243093224688096	0.00243093224688096	6.59706393158912	2
647	323.14	255.76	1.2788	6.36648972548798	9.91820356727964	147	0.0427844075451276	0.0427844075451276	6.63984833913425	2
648	324.86	239.39	1.27	6.32370531794285	9.96098797482477	148	-0.00243093224688273	0.00243093224688273	6.64227927138113	2
649	325.95	239.28	1.2705	6.32613625018973	9.95855704257789	149	-0.0165303392788001	0.0165303392788001	6.65880961065993	2
650	319.58	237.24	1.2739	6.34266658946853	9.94202670329909	150	-0.00486186449376369	0.00486186449376369	6.66367147515369	2
651	319.43	234.46	1.2749	6.3475284539623	9.93716483880532	151	0.0116684747850346	0.0116684747850346	6.67533994993873	2
652	319.59	240.56	1.2725	6.33585997917726	9.94883331359036	152	0.133215087129148	0.133215087129148	6.80855503706788	2
653	329.56	252.66	1.2451	6.20264489204811	10.0820484007195	153	-0.0855688150902552	0.0855688150902552	6.89412385215813	2
654	324.17	249.2	1.2627	6.28821370713837	9.99647958562925	154	0.0165303392787983	0.0165303392787983	6.91065419143693	2
655	342.59	262.49	1.2593	6.27168336785957	10.0130099249081	155	0.00486186449376547	0.00486186449376547	6.91551605593069	2
656	336.84	271.08	1.2583	6.2668215033658	10.0178717894018	156	0.0379225430513621	0.0379225430513621	6.95343859898206	2
657	336.06	266.75	1.2505	6.22889896031444	10.0557943324532	157	-0.102099154369053	0.102099154369053	7.05553775335111	2
658	335.73	250.18	1.2715	6.3309981146835	9.95369517808412	158	0.0807069505964897	0.0807069505964897	7.1362447039476	2
659	340.45	257.7	1.2549	6.25029116408701	10.0344021286806	159	-0.0996682221221725	0.0996682221221725	7.23591292606977	2
660	315.86	234.88	1.2754	6.34995938620918	9.93473390655844	160	-0.0617456790708104	0.0617456790708104	7.29765860514058	2
661	324.87	231.82	1.2881	6.41170506527999	9.87298822748763	161	0.166275765686748	0.166275765686748	7.46393437082733	2
662	328.55	236.21	1.2539	6.24542929959324	10.0392639931744	162	-0.17113763018051	0.17113763018051	7.63507200100784	2
663	324.66	232.38	1.2891	6.41656692977375	9.86812636299387	163	0.1424526296673	0.1424526296673	7.77752463067514	2
664	336.9	234.42	1.2598	6.27411430010645	10.0105789926612	164	0.0690384758114551	0.0690384758114551	7.8465631064866	2
665	339.52	230.72	1.2456	6.205075824295	10.0796174684726	165	-0.242120851789474	0.242120851789474	8.08868395827607	2
666	354.38	236.95	1.2954	6.44719667608447	9.83749661668315	166	0.322827802385966	0.322827802385966	8.41151176066204	2
667	344.6	231.11	1.229	6.1243688736985	10.1603244190691	167	0.246982716283238	0.246982716283238	8.65849447694528	2
668	387.48	263.24	1.1782	5.87738615741527	10.4073071353524	168	-0.111822883356584	0.111822883356584	8.77031736030186	2
669	385.48	258.89	1.2012	5.98920904077185	10.2954842519958	169	0.0427844075451294	0.0427844075451294	8.81310176784699	2
670	379.25	248.09	1.1924	5.94642463322672	10.3382686595409	170	-0.234828055048828	0.234828055048828	9.04792982289582	2
671	375.46	240.66	1.2407	6.18125268827555	10.1034406044921	171	0.296573734119637	0.296573734119637	9.34450355701545	2
672	388.76	236.56	1.1797	5.88467895415591	10.4000143386117	172	0.116198561400973	0.116198561400973	9.46070211841643	2
673	384.28	232.07	1.1558	5.76848039275494	10.5162129000127	173	-0.256220258821392	0.256220258821392	9.71692237723782	2
674	381.25	239.76	1.2085	6.02470065157633	10.2599926411913	174	0.121060425894736	0.121060425894736	9.83798280313255	2
675	383.05	237.22	1.1836	5.90364022568159	10.381053067086	175	-0.118629493647854	0.118629493647854	9.95661229678041	2
676	386.15	255.68	1.208	6.02226971932945	10.2624235734382	176	0.213435851276264	0.213435851276264	10.1700481480567	2
677	394.49	273.59	1.1641	5.80883386805319	10.4758594247144	177	0.332551531373493	0.332551531373493	10.5025996794302	2
678	409.13	269.11	1.0957	5.47628233667969	10.8084109560879	178	0.0734141538558433	0.0734141538558433	10.576013833286	2
679	420.95	260.6	1.0806	5.40286818282385	10.8818251099438	179	-0.0807069505964897	0.0807069505964897	10.6567207838825	2
680	422.61	250.25	1.0972	5.48357513342034	10.8011181593473	180	0.166275765686747	0.166275765686747	10.8229965495692	2
681	428.74	251.38	1.063	5.31729936773359	10.967393925034	181	0.0427844075451276	0.0427844075451276	10.8657809571144	2
682	426.66	260.41	1.0542	5.27451496018846	11.0101783325792	182	-0.0972372898752898	0.0972372898752898	10.9630182469897	2
683	414.92	260.11	1.0742	5.37175225006375	10.9129410427039	183	-0.047646272038893	0.047646272038893	11.0106645190286	2
684	420.01	257.14	1.084	5.41939852210265	10.865294770665	184	0.182806104965547	0.182806104965547	11.1934706239941	2
685	423.1	241.51	1.0464	5.2365924171371	11.0481008756305	185	-0.0116684747850364	0.0116684747850364	11.2051390987791	2
686	424.05	238.77	1.0488	5.24826089192214	11.0364324008455	186	-0.00486186449376369	0.00486186449376369	11.2100009632729	2
687	423.18	240.83	1.0498	5.2531227564159	11.0315705363517	187	0.147314494161064	0.147314494161064	11.357315457434	2
688	434.61	234.83	1.0195	5.10580826225484	11.1788850305128	188	-0.0452153397920085	0.0452153397920085	11.402530797226	2
689	432.63	237.54	1.0288	5.15102360204684	11.1336696907208	189	-0.0311159327600929	0.0311159327600929	11.4336467299861	2
690	430.61	241.83	1.0352	5.18213953480694	11.1025537579607	190	0.0384087295007394	0.0384087295007394	11.4720554594868	2
691	435.48	234.36	1.0273	5.1437308053062	11.1409624874614	191	-0.140507883869795	0.140507883869795	11.6125633433566	2
692	451.26	230.8	1.0562	5.28423868917599	11.0004546035916	192	0.173568562427395	0.173568562427395	11.786131905784	2
693	443.65	236.9	1.0205	5.1106701267486	11.174023166019	193	-0.0072927967406482	0.0072927967406482	11.7934247025246	2
694	443.75	236.53	1.022	5.11796292348925	11.1667303692784	194	0.0121546612344101	0.0121546612344101	11.8055793637591	2
695	446.41	274.04	1.0195	5.10580826225484	11.1788850305128	195	0.00923754253815368	0.00923754253815368	11.8148169062972	2
696	446.7	275.32	1.0176	5.09657071971668	11.1881225730509	196	-0.025767881816952	0.025767881816952	11.8405847881142	2
697	447.69	278.33	1.0229	5.12233860153363	11.162354691234	197	-0.0359777972538566	0.0359777972538566	11.876562585368	2
698	438.63	271.94	1.0303	5.15831639878749	11.1263768939801	198	-0.054452882330164	0.054452882330164	11.9310154676982	2
699	428.59	277.23	1.0415	5.21276928111766	11.07192401165	199	0.102099154369057	0.102099154369057	12.0331146220672	2
700	434.63	272.86	1.0205	5.1106701267486	11.174023166019	200	-0.204198308738111	0.204198308738111	12.2373129308053	2
701	435.38	268.73	1.0625	5.31486843548671	10.9698248572809	201	-0.0116684747850364	0.0116684747850364	12.2489814055904	2
702	429.89	264.14	1.0649	5.32653691027174	10.9581563824959	202	0.1755133082249	0.1755133082249	12.4244947138153	2
703	435.96	264.55	1.0288	5.15102360204684	11.1336696907208	203	0.0452153397920085	0.0452153397920085	12.4697100536073	2
704	442.25	269.87	1.0195	5.10580826225484	11.1788850305128	204	-0.052508136532655	0.052508136532655	12.5222181901399	2
705	441.38	266.19	1.0303	5.15831639878749	11.1263768939801	205	0.050077204285774	0.050077204285774	12.5722953944257	2
706	434.57	279.78	1.02	5.10823919450172	11.1764540982659	206	0.00680661029127094	0.00680661029127094	12.579102004717	2
707	433.08	279.7	1.0186	5.10143258421045	11.1832607085572	207	-0.182806104965547	0.182806104965547	12.7619081096825	2
708	436.45	267.88	1.0562	5.28423868917599	11.0004546035916	208	0.161900087642358	0.161900087642358	12.9238081973249	2
709	447.65	254.38	1.0229	5.12233860153363	11.162354691234	209	0.0140994070319174	0.0140994070319174	12.9379076043568	2
710	453.91	254.65	1.02	5.10823919450172	11.1764540982659	210	-0.00486186449376369	0.00486186449376369	12.9427694688506	2
711	453.18	254.7	1.021	5.11310105899548	11.1715922337721	211	0.00243093224688273	0.00243093224688273	12.9452004010975	2
712	443.65	254.42	1.0205	5.1106701267486	11.174023166019	212	0.0140994070319156	0.0140994070319156	12.9592998081294	2
713	453.79	257.94	1.0176	5.09657071971668	11.1881225730509	213	-0.0189612715256811	0.0189612715256811	12.9782610796551	2
714	445.54	263.31	1.0215	5.11553199124236	11.1691613015253	214	-0.00923754253815368	0.00923754253815368	12.9874986221932	2
715	439.36	266.05	1.0234	5.12476953378052	11.1599237589871	215	0.023336949570071	0.023336949570071	13.0108355717633	2
716	435.51	276.66	1.0186	5.10143258421045	11.1832607085572	216	-0.412772295520609	0.412772295520609	13.4236078672839	2
717	420.7	266.2	1.1035	5.51420487973106	10.7704884130366	217	-0.075845086102726	0.075845086102726	13.4994529533866	2
718	413.42	266.71	1.1191	5.59004996583378	10.6946433269338	218	0.218297715770028	0.218297715770028	13.7177506691566	2
719	407.25	264.38	1.0742	5.37175225006375	10.9129410427039	219	0.0354916108044812	0.0354916108044812	13.7532422799611	2
720	410	270.99	1.0669	5.33626063925927	10.9484326535083	220	0.0354916108044794	0.0354916108044794	13.7887338907656	2
721	425.38	277.45	1.0596	5.30076902845479	10.9839242643128	221	-0.0831378828433724	0.0831378828433724	13.871871773609	2
722	426.87	271.13	1.0767	5.38390691129817	10.9007863814695	222	0.147314494161066	0.147314494161066	14.01918626777	2
723	427.13	267.07	1.0464	5.2365924171371	11.0481008756305	223	-0.234828055048828	0.234828055048828	14.2540143228189	2
724	411.72	273.79	1.0947	5.47142047218593	10.8132728205817	224	0.161413901192981	0.161413901192981	14.4154282240119	2
725	406.91	272.59	1.0615	5.31000657099295	10.9746867217747	225	-0.144883561914181	0.144883561914181	14.560311785926	2
726	409.51	274.61	1.0913	5.45489013290713	10.8298031598605	226	0.341789073911647	0.341789073911647	14.9021008598377	2
727	411.92	278.6	1.021	5.11310105899548	11.1715922337721	227	0.00243093224688273	0.00243093224688273	14.9045317920846	2
728	414.48	276.48	1.0205	5.1106701267486	11.174023166019	228	-0.265943987808921	0.265943987808921	15.1704757798935	2
729	411.11	272.16	1.0752	5.37661411455752	10.9080791782101	229	-0.0189612715256828	0.0189612715256828	15.1894370514192	2
730	424.02	257.15	1.0791	5.3955753860832	10.8891179066844	230	-0.0690384758114551	0.0690384758114551	15.2584755272306	2
731	418.14	261.36	1.0933	5.46461386189466	10.820079430873	231	-0.208573986782499	0.208573986782499	15.4670495140131	2
732	407.35	258.13	1.1362	5.67318784867716	10.6115054440905	232	0.0238231360194465	0.0238231360194465	15.4908726500326	2
733	394.57	263.57	1.1313	5.64936471265771	10.6353285801099	233	0.075845086102726	0.075845086102726	15.5667177361353	2
734	400.1	267.71	1.1157	5.57351962655498	10.7111736662126	234	-0.322827802385964	0.322827802385964	15.8895455385213	2
735	390.07	267.34	1.1821	5.89634742894095	10.3883458638267	235	-0.0525081365326567	0.0525081365326567	15.9420536750539	2
736	376.56	275.82	1.1929	5.9488555654736	10.335837727294	236	-0.0831378828433742	0.0831378828433742	16.0251915578973	2
737	376.22	273.88	1.21	6.03199344831698	10.2526998444506	237	0.166275765686748	0.166275765686748	16.191467323584	2
738	384.76	257.32	1.1758	5.86571768263023	10.4189756101374	238	0.00972372898752738	0.00972372898752738	16.2011910525716	2
739	391.79	254.43	1.1738	5.8559939536427	10.4286993391249	239	0.0661213571151986	0.0661213571151986	16.2673124096868	2
740	389.54	258.05	1.1602	5.7898725965275	10.4948206962401	240	-0.0923754253815279	0.0923754253815279	16.3596878350683	2
741	390.44	245.34	1.1792	5.88224802190903	10.4024452708586	241	-0.0330606785575966	0.0330606785575966	16.3927485136259	2
742	384.57	245.22	1.186	5.91530870046663	10.369384592301	242	0.0661213571151968	0.0661213571151968	16.4588698707411	2
743	386.09	247.29	1.1724	5.84918734335143	10.4355059494162	243	-0.0116684747850364	0.0116684747850364	16.4705383455261	2
744	389.74	239.76	1.1748	5.86085581813647	10.4238374746312	244	0.0189612715256828	0.0189612715256828	16.4894996170518	2
745	389.49	231.49	1.1709	5.84189454661078	10.4427987461568	245	0.349081870652293	0.349081870652293	16.8385814877041	2
746	406.51	233.57	1.0991	5.49281267595849	10.7918806168091	246	-0.223159580263792	0.223159580263792	17.0617410679679	2
747	393.81	236.94	1.145	5.71597225622228	10.5687210365453	247	0.0330606785575984	0.0330606785575984	17.0948017465255	2
748	412.5	250	1.1382	5.68291157766468	10.6017817151029	248	0.242120851789474	0.242120851789474	17.336922598315	2
749	418.16	255.11	1.0884	5.44079072587521	10.8439025668924	249	-0.121060425894736	0.121060425894736	17.4579830242097	2
750	415.81	263.46	1.1133	5.56185115176995	10.7228421409977	250	0.137590765173535	0.137590765173535	17.5955737893832	2
751	410.17	266.73	1.085	5.42426038659641	10.8604329061712	251	0.0666075435645759	0.0666075435645759	17.6621813329478	2
752	409.68	262.24	1.0713	5.35765284303184	10.9270404497358	252	0.0427844075451276	0.0427844075451276	17.7049657404929	2
753	419.98	245.71	1.0625	5.31486843548671	10.9698248572809	253	-0.0500772042857758	0.0500772042857758	17.7550429447787	2
754	417.97	237.99	1.0728	5.36494563977248	10.9197476529951	254	0.201767376491228	0.201767376491228	17.9568103212699	2
755	430.74	238.93	1.0313	5.16317826328126	11.1215150294864	255	-0.106474832413443	0.106474832413443	18.0632851536834	2
756	416.13	235.69	1.0532	5.2696530956947	11.0150401970729	256	-0.59606458693553	0.59606458693553	18.6593497406189	2
757	382.98	230.84	1.1758	5.86571768263023	10.4189756101374	257	0.349081870652292	0.349081870652292	19.0084316112712	2
758	395.68	231.57	1.104	5.51663581197794	10.7680574807897	258	0.0666075435645741	0.0666075435645741	19.0750391548358	2
759	412.54	233.6	1.0903	5.45002826841336	10.8346650243543	259	0.135159832926655	0.135159832926655	19.2101989877624	2
760	423.37	239.12	1.0625	5.31486843548671	10.9698248572809	260	-0.00243093224688273	0.00243093224688273	19.2126299200093	2
761	424.18	255.08	1.063	5.31729936773359	10.967393925034	261	0.0165303392787983	0.0165303392787983	19.2291602592881	2
762	427.69	251.91	1.0596	5.30076902845479	10.9839242643128	262	-0.0782760183496087	0.0782760183496087	19.3074362776377	2
763	424.07	257.49	1.0757	5.3790450468044	10.9056482459632	263	0.118629493647855	0.118629493647855	19.4260657712856	2
764	427.33	262.49	1.0513	5.26041555315655	11.0242777396111	264	0.0996682221221725	0.0996682221221725	19.5257339934078	2
765	441.4	266.31	1.0308	5.16074733103437	11.1239459617332	265	-0.149259239958573	0.149259239958573	19.6749932333663	2
766	434.53	265.08	1.0615	5.31000657099295	10.9746867217747	266	-0.0145855934812928	0.0145855934812928	19.6895788268476	2
767	430.24	259.75	1.0645	5.32459216447424	10.9601011282934	267	0.166275765686748	0.166275765686748	19.8558545925344	2
768	430.7	257.12	1.0303	5.15831639878749	11.1263768939801	268	-0.170651443731135	0.170651443731135	20.0265060362655	2
769	422.75	239.17	1.0654	5.32896784251863	10.955725450249	269	-0.158982968946102	0.158982968946102	20.1854890052116	2
770	420.16	239.22	1.0981	5.48795081146473	10.7967424813029	270	0.308242208904673	0.308242208904673	20.4937312141163	2
771	439.58	249.17	1.0347	5.17970860256006	11.1049846902076	271	-0.0165303392788001	0.0165303392788001	20.5102615533951	2
772	437.09	247.36	1.0381	5.19623894183886	11.0884543509288	272	-0.149259239958571	0.149259239958571	20.6595207933536	2
773	425.32	264.95	1.0688	5.34549818179743	10.9391951109702	273	-0.0427844075451276	0.0427844075451276	20.7023052008988	2
774	421.41	261.02	1.0776	5.38828258934255	10.8964107034251	274	-0.0238231360194465	0.0238231360194465	20.7261283369182	2
775	401.28	276.98	1.0825	5.412105725362	10.8725875674056	275	-0.225590512510674	0.225590512510674	20.9517188494289	2
776	398.38	278.5	1.1289	5.63769623787267	10.6469970548949	276	0.258651191068273	0.258651191068273	21.2103700404972	2
777	405.44	277.49	1.0757	5.3790450468044	10.9056482459632	277	0.0641766113176931	0.0641766113176931	21.2745466518149	2
778	423.27	272.88	1.0625	5.31486843548671	10.9698248572809	278	-0.0238231360194465	0.0238231360194465	21.2983697878343	2
779	421.67	273.13	1.0674	5.33869157150616	10.9460017212615	279	0.149745426407948	0.149745426407948	21.4481152142423	2
780	425.29	275.25	1.0366	5.18894614509821	11.0957471476694	280	0.00486186449376191	0.00486186449376191	21.452977078736	2
781	412.99	275.97	1.0356	5.18408428060444	11.1006090121632	281	-0.116684747850348	0.116684747850348	21.5696618265864	2
782	417.79	276.22	1.0596	5.30076902845479	10.9839242643128	282	-0.234828055048828	0.234828055048828	21.8044898816352	2
783	411.72	266.56	1.1079	5.53559708350362	10.749096209264	283	0.00243093224688451	0.00243093224688451	21.8069208138821	2
784	398.82	263.97	1.1074	5.53316615125674	10.7515271415109	284	-0.377766871165505	0.377766871165505	22.1846876850476	2
785	388.68	277.16	1.1851	5.91093302242224	10.3737602703454	285	0.00243093224688273	0.00243093224688273	22.1871186172945	2
786	389.45	278.44	1.1846	5.90850209017536	10.3761912025923	286	0.135646019376031	0.135646019376031	22.3227646366705	2
787	385.55	278.3	1.1567	5.77285607079933	10.5118372219683	287	0.0850826286408797	0.0850826286408797	22.4078472653114	2
788	393.23	277.5	1.1392	5.68777344215845	10.5969198506092	288	-0.0617456790708104	0.0617456790708104	22.4695929443822	2
789	384.94	278.78	1.1519	5.74951912122926	10.5351741715384	289	-0.0495910178363985	0.0495910178363985	22.5191839622186	2
790	381.85	278.75	1.1621	5.79911013906566	10.485583153702	290	-0.0525081365326567	0.0525081365326567	22.5716920987512	2
791	377.9	276.71	1.1729	5.85161827559831	10.4330750171693	291	-0.289280937378988	0.289280937378988	22.8609730361302	2
792	371.55	270.8	1.2324	6.1408992129773	10.1437940797903	292	0.308728395354047	0.308728395354047	23.1697014314843	2
793	368.55	253.23	1.1689	5.83217081762326	10.4525224751444	293	-0.19739169844684	0.19739169844684	23.3670931299311	2
794	369.08	260.35	1.2095	6.0295625160701	10.2551307766975	294	0.0121546612344101	0.0121546612344101	23.3792477911655	2
795	380.71	252.42	1.207	6.01740785483568	10.2672854379319	295	0.135159832926654	0.135159832926654	23.5144076240922	2
796	385.05	255.74	1.1792	5.88224802190903	10.4024452708586	296	0	0	23.5144076240922	2
797	377.07	248.95	1.1792	5.88224802190903	10.4024452708586	297	-0.137590765173535	0.137590765173535	23.6519983892657	2
798	382.52	238.16	1.2075	6.01983878708257	10.2648545056851	298	0.0807069505964897	0.0807069505964897	23.7327053398622	2
799	378	234.01	1.1909	5.93913183648608	10.3455614562815	299	0.137590765173538	0.137590765173538	23.8702961050357	2
800	384.33	237.38	1.1626	5.80154107131254	10.4831522214551	300	0.246982716283238	0.246982716283238	24.117278821319	2
801	399.61	233.64	1.1118	5.5545583550293	10.7301349377383	301	-0.173568562427395	0.173568562427395	24.2908473837464	2
802	394.57	240.83	1.1475	5.72812691745669	10.5565663753109	302	0.0593147468239277	0.0593147468239277	24.3501621305703	2
803	393.44	234.64	1.1353	5.66881217063277	10.6158811221349	303	-0.320396870139083	0.320396870139083	24.6705590007094	2
804	383.54	239.17	1.2012	5.98920904077185	10.2954842519958	304	0.104530086615938	0.104530086615938	24.7750890873253	2
805	389.28	244.05	1.1797	5.88467895415591	10.4000143386117	305	0.0617456790708104	0.0617456790708104	24.8368347663961	2
806	391.66	242.96	1.167	5.8229332750851	10.4617600176825	306	0.00729279674064642	0.00729279674064642	24.8441275631368	2
807	391.03	245.17	1.1655	5.81564047834446	10.4690528144232	307	0.123491358141619	0.123491358141619	24.9676189212784	2
808	394.39	240.79	1.1401	5.69214912020284	10.5925441725648	308	-0.104530086615938	0.104530086615938	25.0721490078943	2
809	396.68	244.57	1.1616	5.79667920681877	10.4880140859488	309	-0.0879997473371379	0.0879997473371379	25.1601487552315	2
810	400.9	252.16	1.1797	5.88467895415591	10.4000143386117	310	-0.102099154369055	0.102099154369055	25.2622479096005	2
811	386.18	255.09	1.2007	5.98677810852497	10.2979151842427	311	0.156552036699217	0.156552036699217	25.4187999462997	2
812	381.74	269.22	1.1685	5.83022607182575	10.4544672209419	312	-0.102099154369055	0.102099154369055	25.5208991006688	2
813	373.94	279.04	1.1895	5.9323252261948	10.3523680665728	313	-0.0807069505964897	0.0807069505964897	25.6016060512653	2
814	367.42	275.15	1.2061	6.0130321767913	10.2716611159763	314	0.244551784036355	0.244551784036355	25.8461578353017	2
815	382.87	267.28	1.1558	5.76848039275494	10.5162129000127	315	-0.0875135608877624	0.0875135608877624	25.9336713961894	2
816	388.55	271.75	1.1738	5.8559939536427	10.4286993391249	316	0.108905764660326	0.108905764660326	26.0425771608497	2
817	385.19	279.54	1.1514	5.74708818898238	10.5376051037852	317	-0.206143054535616	0.206143054535616	26.2487202153854	2
818	375.07	276.08	1.1938	5.95323124351799	10.3314620492496	318	0.0520219500832813	0.0520219500832813	26.3007421654686	2
819	375.88	279.46	1.1831	5.90120929343471	10.3834839993329	319	-0.00243093224688451	0.00243093224688451	26.3031730977155	2
820	368.8	249.96	1.1836	5.90364022568159	10.381053067086	320	0.0262540682663293	0.0262540682663293	26.3294271659819	2
821	364.2	248.44	1.1782	5.87738615741527	10.4073071353524	321	-0.346650938405411	0.346650938405411	26.6760781043873	2
822	344.01	246.95	1.2495	6.22403709582068	10.0606561969469	322	-0.0213922037725638	0.0213922037725638	26.6974703081598	2
823	337.76	251.65	1.2539	6.24542929959324	10.0392639931744	323	-0.1755133082249	0.1755133082249	26.8729836163847	2
824	340.45	260.69	1.29	6.42094260781814	9.86375068494948	324	0.272750598100192	0.272750598100192	27.1457342144849	2
825	343.73	261.68	1.2339	6.14819200971795	10.1365012830497	325	-0.209060173231876	0.209060173231876	27.3547943877168	2
826	336.95	248.57	1.2769	6.35725218294982	9.9274411098178	326	0	0	27.3547943877168	2
827	327.65	245.82	1.2769	6.35725218294982	9.9274411098178	327	0.0452153397920103	0.0452153397920103	27.4000097275088	2
828	325.5	238.98	1.2676	6.31203684315781	9.97265644960981	328	0.130784154882265	0.130784154882265	27.5307938823911	2
829	328.77	238.48	1.2407	6.18125268827555	10.1034406044921	329	-0.180375172718664	0.180375172718664	27.7111690551097	2
830	349.26	239.41	1.2778	6.36162786099421	9.92306543177341	330	0.102099154369055	0.102099154369055	27.8132682094788	2
831	347.77	246.16	1.2568	6.25952870662516	10.0251645861425	331	0.258651191068273	0.258651191068273	28.0719194005471	2
832	347.91	259.34	1.2036	6.00087751555689	10.2838157772107	332	-0.401103820735573	0.401103820735573	28.4730232212826	2
833	344.53	268.96	1.2861	6.40198133629246	9.88271195647516	333	0.253789326574509	0.253789326574509	28.7268125478571	2
834	346.5	276.38	1.2339	6.14819200971795	10.1365012830497	334	-0.0666075435645759	0.0666075435645759	28.7934200914217	2
835	328.25	268.56	1.2476	6.21479955328252	10.0698937394851	335	-0.116198561400971	0.116198561400971	28.9096186528227	2
836	321.4	261.51	1.2715	6.3309981146835	9.95369517808412	336	0.0879997473371361	0.0879997473371361	28.9976184001598	2
837	330.45	252.59	1.2534	6.24299836734636	10.0416949254213	337	0.0238231360194483	0.0238231360194483	29.0214415361793	2
838	333.49	263.56	1.2485	6.21917523132691	10.0655180614407	338	-0.00243093224688451	0.00243093224688451	29.0238724684262	2
839	322.57	275.97	1.249	6.22160616357379	10.0630871291938	339	0.0403534752982466	0.0403534752982466	29.0642259437244	2
840	319.7	274.54	1.2407	6.18125268827555	10.1034406044921	340	-0.0525081365326567	0.0525081365326567	29.1167340802571	2
841	323.19	273.96	1.2515	6.23376082480821	10.0509324679594	341	-0.0354916108044794	0.0354916108044794	29.1522256910615	2
842	336.93	278.19	1.2588	6.26925243561269	10.0154408571549	342	0.0972372898752898	0.0972372898752898	29.2494629809368	2
843	339.76	279.33	1.2388	6.1720151457374	10.1126781470302	343	-0.163844833439866	0.163844833439866	29.4133078143767	2
844	328.79	266.4	1.2725	6.33585997917726	9.94883331359036	344	0.0335468650069757	0.0335468650069757	29.4468546793837	2
845	331.2	259.1	1.2656	6.30231311417029	9.98238017859734	345	0.0685522893620796	0.0685522893620796	29.5154069687458	2
846	339.57	245.76	1.2515	6.23376082480821	10.0509324679594	346	-0.275181530347073	0.275181530347073	29.7905884990928	2
847	349.99	235.94	1.3081	6.50894235515528	9.77575093761234	347	0.548418314896638	0.548418314896638	30.3390068139895	2
848	362.59	249	1.1953	5.96052404025864	10.324169252509	348	0.185237037212429	0.185237037212429	30.5242438512019	2
849	370.18	241.84	1.1572	5.77528700304621	10.5094062897214	349	-0.209060173231874	0.209060173231874	30.7333040244338	2
850	371.57	245.54	1.2002	5.98434717627809	10.3003461164895	350	-0.0092375425381519	0.0092375425381519	30.7425415669719	2
851	373.51	249.36	1.2021	5.99358471881624	10.2911085739514	351	0.163358646990487	0.163358646990487	30.9059002139624	2
852	368.06	240.41	1.1685	5.83022607182575	10.4544672209419	352	-0.028198814063833	0.028198814063833	30.9340990280262	2
853	369.29	240.22	1.1743	5.85842488588958	10.426268406878	353	-0.258651191068274	0.258651191068274	31.1927502190945	2
854	350.65	256.15	1.2275	6.11707607695786	10.1676172158098	354	-0.114253815603465	0.114253815603465	31.307004034698	2
855	342.73	246.57	1.251	6.23132989256132	10.0533634002063	355	0.249413648530119	0.249413648530119	31.5564176832281	2
856	346.73	256.76	1.1997	5.9819162440312	10.3027770487364	356	-0.320396870139081	0.320396870139081	31.8768145533672	2
857	340.62	255.1	1.2656	6.30231311417029	9.98238017859734	357	0.144883561914183	0.144883561914183	32.0216981152814	2
858	342.32	253.18	1.2358	6.1574295522561	10.1272637405115	358	-0.1424526296673	0.1424526296673	32.1641507449487	2
859	341.61	261.89	1.2651	6.2998821819234	9.98481111084422	359	-0.0549390687795395	0.0549390687795395	32.2190898137282	2
860	341.97	265.99	1.2764	6.35482125070294	9.92987204206468	360	0.102099154369055	0.102099154369055	32.3211889680973	2
861	350.4	263.79	1.2554	6.25272209633389	10.0319711964337	361	-0.0140994070319174	0.0140994070319174	32.3352883751292	2
862	336.42	268.39	1.2583	6.2668215033658	10.0178717894018	362	0	0	32.3352883751292	2
863	338.4	276.35	1.2583	6.2668215033658	10.0178717894018	363	0.0734141538558433	0.0734141538558433	32.408702528985	2
864	339.15	276.6	1.2432	6.19340734950996	10.0912859432577	364	0.0189612715256828	0.0189612715256828	32.4276638005107	2
865	340.01	279.44	1.2393	6.17444607798428	10.1102472147833	365	0.00972372898752738	0.00972372898752738	32.4373875294982	2
866	319.65	279.02	1.2373	6.16472234899675	10.1199709437709	366	-0.173082375978016	0.173082375978016	32.6104699054762	2
867	321.1	272.62	1.2729	6.33780472497477	9.94688856779285	367	-0.225590512510674	0.225590512510674	32.8360604179869	2
868	321.17	269.27	1.3193	6.56339523748544	9.72129805528218	368	0.0233369495700693	0.0233369495700693	32.859397367557	2
869	322.48	264.43	1.3145	6.54005828791537	9.74463500485225	369	-0.104043900166561	0.104043900166561	32.9634412677235	2
870	318.56	260.87	1.3359	6.64410218808193	9.64059110468569	370	0.196905511997462	0.196905511997462	33.160346779721	2
871	317.29	260.46	1.2954	6.44719667608447	9.83749661668315	371	0.156552036699217	0.156552036699217	33.3168988164202	2
872	319.53	249.98	1.2632	6.29064463938525	9.99404865338237	372	-0.0617456790708069	0.0617456790708069	33.378644495491	2
873	318.63	233.81	1.2759	6.35239031845606	9.93230297431156	373	-0.0262540682663293	0.0262540682663293	33.4048985637574	2
874	317.94	234.25	1.2813	6.37864438672239	9.90604890604523	374	0.140507883869795	0.140507883869795	33.5454064476272	2
875	327.28	239.77	1.2524	6.23813650285259	10.046556789915	375	0.0213922037725638	0.0213922037725638	33.5667986513997	2
876	332.21	240.73	1.248	6.21674429908003	10.0679489936876	376	-0.00243093224688096	0.00243093224688096	33.5692295836466	2
877	328.53	236.83	1.2485	6.21917523132691	10.0655180614407	377	0	0	33.5692295836466	2
878	349.52	232.4	1.2485	6.21917523132691	10.0655180614407	378	-0.0311159327600947	0.0311159327600947	33.6003455164067	2
879	357.01	230.46	1.2549	6.25029116408701	10.0344021286806	379	0.0427844075451276	0.0427844075451276	33.6431299239518	2
880	339.39	230.38	1.2461	6.20750675654188	10.0771865362257	380	0	0	33.6431299239518	2
881	339.16	238.32	1.2461	6.20750675654188	10.0771865362257	381	-0.192043647503699	0.192043647503699	33.8351735714555	2
882	335.48	234.47	1.2856	6.39955040404558	9.88514288872204	382	0.0281988140638347	0.0281988140638347	33.8633723855194	2
883	321	231.3	1.2798	6.37135158998174	9.91334170278588	383	0.0879997473371379	0.0879997473371379	33.9513721328565	2
884	335.8	241.69	1.2617	6.2833518426446	10.001341450123	384	-0.0476462720388913	0.0476462720388913	33.9990184048954	2
885	328.97	242.82	1.2715	6.3309981146835	9.95369517808412	385	0.209060173231874	0.209060173231874	34.2080785781273	2
886	329.78	239.12	1.2285	6.12193794145162	10.162755351316	386	-0.0311159327600929	0.0311159327600929	34.2391945108874	2
887	358.8	232.57	1.2349	6.15305387421172	10.1316394185559	387	0.0335468650069757	0.0335468650069757	34.2727413758943	2
888	361.56	242.87	1.228	6.11950700920474	10.1651862835629	388	-0.0311159327600929	0.0311159327600929	34.3038573086544	2
889	361.76	235.68	1.2344	6.15062294196483	10.1340703508028	389	0.075845086102726	0.075845086102726	34.3797023947571	2
890	372.07	237.09	1.2188	6.07477785586211	10.2099154369055	390	-0.0685522893620814	0.0685522893620814	34.4482546841192	2
891	371.42	235.42	1.2329	6.14333014522419	10.1413631475434	391	0.0165303392788019	0.0165303392788019	34.464785023398	2
892	363.4	235.38	1.2295	6.12679980594539	10.1578934868222	392	0.382142549209892	0.382142549209892	34.8469275726079	2
893	385.3	230.14	1.1509	5.74465725673549	10.5400360360321	393	0.0379225430513621	0.0379225430513621	34.8848501156593	2
894	392.67	236.54	1.1431	5.70673471368413	10.5779585790835	394	-0.206143054535616	0.206143054535616	35.0909931701949	2
895	382.66	237.07	1.1855	5.91287776821975	10.3718155245479	395	0.00437567804438821	0.00437567804438821	35.0953688482393	2
896	394.85	253.43	1.1846	5.90850209017536	10.3761912025923	396	0.0213922037725656	0.0213922037725656	35.1167610520119	2
897	391.7	253.99	1.1802	5.88710988640279	10.3975834063648	397	-0.0213922037725656	0.0213922037725656	35.1381532557844	2
898	390.45	254.08	1.1846	5.90850209017536	10.3761912025923	398	0.197391698446841	0.197391698446841	35.3355449542313	2
899	392.44	260.16	1.144	5.71111039172852	10.5735829010391	399	-0.0500772042857776	0.0500772042857776	35.385622158517	2
900	389.78	259.04	1.1543	5.76118759601429	10.5235056967533	400	0.0238231360194483	0.0238231360194483	35.4094452945365	2
901	398.97	246.09	1.1494	5.73736445999485	10.5473288327728	401	0.047646272038893	0.047646272038893	35.4570915665754	2
902	411.79	251.1	1.1396	5.68971818795595	10.5949751048117	402	-0.0811931370458687	0.0811931370458687	35.5382847036213	2
903	400.22	256.79	1.1563	5.77091132500182	10.5137819677658	403	0.121546612344114	0.121546612344114	35.6598313159654	2
904	394.18	261.41	1.1313	5.64936471265771	10.6353285801099	404	-0.225590512510674	0.225590512510674	35.885421828476	2
905	387.13	265.7	1.1777	5.87495522516838	10.4097380675992	405	0.0213922037725638	0.0213922037725638	35.9068140322486	2
906	382.56	259.35	1.1733	5.85356302139582	10.4311302713718	406	-0.0714694080583396	0.0714694080583396	35.9782834403069	2
907	385.48	249.6	1.188	5.92503242945416	10.3596608633135	407	-0.0330606785575984	0.0330606785575984	36.0113441188645	2
908	369.61	265.83	1.1948	5.95809310801176	10.3266001847559	408	0.132728900679773	0.132728900679773	36.1440730195443	2
909	363.84	262.68	1.1675	5.82536420733198	10.4593290854356	409	-0.334496277171001	0.334496277171001	36.4785692967153	2
910	368.45	270.07	1.2363	6.15986048450298	10.1248328082646	410	0.0850826286408797	0.0850826286408797	36.5636519253562	2
911	355.94	274.39	1.2188	6.07477785586211	10.2099154369055	411	-0.0140994070319174	0.0140994070319174	36.5777513323881	2
912	358.04	279.41	1.2217	6.08887726289402	10.1958160298736	412	-0.166275765686747	0.166275765686747	36.7440270980749	2
913	337.15	277.33	1.2559	6.25515302858077	10.0295402641869	413	-0.1920436475037	0.1920436475037	36.9360707455786	2
914	333.93	273.57	1.2954	6.44719667608447	9.83749661668315	414	0.0831378828433742	0.0831378828433742	37.0192086284219	2
915	341.94	263.92	1.2783	6.3640587932411	9.92063449952652	415	-0.052508136532655	0.052508136532655	37.0717167649546	2
916	339.67	261.51	1.2891	6.41656692977375	9.86812636299387	416	0.0359777972538566	0.0359777972538566	37.1076945622084	2
917	335.47	272.7	1.2817	6.3805891325199	9.90410416024773	417	0.0782760183496087	0.0782760183496087	37.185970580558	2
918	316.28	270.01	1.2656	6.30231311417029	9.98238017859734	418	-0.0427844075451276	0.0427844075451276	37.2287549881032	2
919	316.47	270.92	1.2744	6.34509752171541	9.93959577105221	419	-0.0379225430513639	0.0379225430513639	37.2666775311545	2
920	315.45	263.05	1.2822	6.38302006476678	9.90167322800084	420	-0.00972372898752916	0.00972372898752916	37.2764012601421	2
921	317.24	259.31	1.2842	6.39274379375431	9.89194949901331	421	0.0452153397920103	0.0452153397920103	37.3216165999341	2
922	320.35	272.7	1.2749	6.3475284539623	9.93716483880532	422	-0.0996682221221743	0.0996682221221743	37.4212848220563	2
923	315.32	272.96	1.2954	6.44719667608447	9.83749661668315	423	0.339358141664764	0.339358141664764	37.760642963721	2
924	324.1	272.76	1.2256	6.10783853441971	10.1768547583479	424	-0.23968991954259	0.23968991954259	38.0003328832636	2
925	327.2	274.78	1.2749	6.3475284539623	9.93716483880532	425	0.0213922037725638	0.0213922037725638	38.0217250870362	2
926	337.35	273.56	1.2705	6.32613625018973	9.95855704257789	426	-0.0311159327600929	0.0311159327600929	38.0528410197963	2
927	336.97	273.6	1.2769	6.35725218294982	9.9274411098178	427	0.0763312725521033	0.0763312725521033	38.1291722923484	2
928	340.64	267.33	1.2612	6.28092091039772	10.0037723823699	428	0.0593147468239259	0.0593147468239259	38.1884870391723	2
929	346.25	278.2	1.249	6.22160616357379	10.0630871291938	429	0.204198308738111	0.204198308738111	38.3926853479104	2
930	354.69	266.7	1.207	6.01740785483568	10.2672854379319	430	-0.0928616118309016	0.0928616118309016	38.4855469597413	2
931	356.65	271.77	1.2261	6.11026946666659	10.174423826101	431	0.282474327087719	0.282474327087719	38.768021286829	2
932	364.01	261.7	1.168	5.82779513957887	10.4568981531888	432	-0.251358394327626	0.251358394327626	39.0193796811567	2
933	356.66	269.71	1.2197	6.07915353390649	10.2055397588611	433	-0.275667716796448	0.275667716796448	39.2950473979531	2
934	348.16	267.3	1.2764	6.35482125070294	9.92987204206468	434	-0.0165303392788001	0.0165303392788001	39.3115777372319	2
935	332.82	267.4	1.2798	6.37135158998174	9.91334170278588	435	0.00729279674064642	0.00729279674064642	39.3188705339726	2
936	326.13	262.6	1.2783	6.3640587932411	9.92063449952652	436	0.1424526296673	0.1424526296673	39.4613231636398	2
937	341.55	245.34	1.249	6.22160616357379	10.0630871291938	437	0.0116684747850364	0.0116684747850364	39.4729916384249	2
938	328.47	240.78	1.2466	6.20993768878876	10.0747556039789	438	-0.180375172718666	0.180375172718666	39.6533668111436	2
939	334.98	237.39	1.2837	6.39031286150742	9.8943804312602	439	0.261082123315157	0.261082123315157	39.9144489344587	2
940	339.49	235.04	1.23	6.12923073819227	10.1554625545754	440	-0.261082123315157	0.261082123315157	40.1755310577739	2
941	332.85	233.69	1.2837	6.39031286150742	9.8943804312602	441	0.0311159327600947	0.0311159327600947	40.206646990534	2
942	337.11	239.56	1.2773	6.35919692874733	9.92549636402029	442	0.199336444244345	0.199336444244345	40.4059834347783	2
943	344.25	253.31	1.2363	6.15986048450298	10.1248328082646	443	-0.206629240984991	0.206629240984991	40.6126126757633	2
944	339.58	259.88	1.2788	6.36648972548798	9.91820356727964	444	0.168706697933629	0.168706697933629	40.7813193736969	2
945	350.86	252.87	1.2441	6.19778302755435	10.0869102652133	445	0.465280432053264	0.465280432053264	41.2465998057502	2
946	364.01	254.3	1.1484	5.73250259550108	10.5521906972665	446	-0.512926704092157	0.512926704092157	41.7595265098423	2
947	358.44	253.9	1.2539	6.24542929959324	10.0392639931744	447	0.215866783523145	0.215866783523145	41.9753932933655	2
948	359.35	257.69	1.2095	6.0295625160701	10.2551307766975	448	0.175999494674276	0.175999494674276	42.1513927880398	2
949	366.23	260.95	1.1733	5.85356302139582	10.4311302713718	449	-0.097723476324667	0.097723476324667	42.2491162643644	2
950	367.6	260.35	1.1934	5.95128649772049	10.3334067950471	450	-0.121060425894736	0.121060425894736	42.3701766902592	2
951	369.59	259.84	1.2183	6.07234692361522	10.2123463691524	451	0.1424526296673	0.1424526296673	42.5126293199265	2
952	381.5	246.78	1.189	5.92989429394792	10.3547989988197	452	0.00972372898752916	0.00972372898752916	42.522353048914	2
953	382.89	246.5	1.187	5.92017056496039	10.3645227278072	453	0.422496024508138	0.422496024508138	42.9448490734221	2
954	404.81	233.75	1.1001	5.49767454045226	10.7870187523154	454	-0.104530086615938	0.104530086615938	43.0493791600381	2
955	406.94	239.22	1.1216	5.60220462706819	10.6824886656994	455	0.0641766113176914	0.0641766113176914	43.1135557713558	2
956	412.11	242.98	1.1084	5.5380280157505	10.7466652770171	456	-0.00729279674064642	0.00729279674064642	43.1208485680964	2
957	411.76	246.75	1.1099	5.54532081249115	10.7393724802765	457	-0.111336696907209	0.111336696907209	43.2321852650036	2
958	415.09	249.74	1.1328	5.65665750939836	10.6280357833693	458	0.13029796843289	0.13029796843289	43.3624832334365	2
959	412.6	245.29	1.106	5.52635954096547	10.7583337518022	459	-0.23968991954259	0.23968991954259	43.6021731529791	2
960	407.51	254.21	1.1553	5.76604946050806	10.5186438322596	460	0.168706697933629	0.168706697933629	43.7708798509127	2
961	399.44	267.38	1.1206	5.59734276257443	10.6873505301932	461	-0.1755133082249	0.1755133082249	43.9463931591376	2
962	395.65	248.1	1.1567	5.77285607079933	10.5118372219683	462	0.248927462080744	0.248927462080744	44.1953206212184	2
963	407.89	234.37	1.1055	5.52392860871858	10.760764684049	463	0.382142549209892	0.382142549209892	44.5774631704283	2
964	425.68	232.41	1.0269	5.14178605950869	11.1429072332589	464	-0.0593147468239259	0.0593147468239259	44.6367779172522	2
965	427.37	235.16	1.0391	5.20110080633262	11.083592486435	465	-0.023336949570071	0.023336949570071	44.6601148668223	2
966	431.1	244.36	1.0439	5.22443775590269	11.0602555368649	466	0.108905764660326	0.108905764660326	44.7690206314826	2
967	442.12	248.16	1.0215	5.11553199124236	11.1691613015253	467	-0.0189612715256828	0.0189612715256828	44.7879819030083	2
968	450.22	249.79	1.0254	5.13449326276805	11.1502000299996	468	0.0262540682663293	0.0262540682663293	44.8142359712746	2
969	456.96	243.74	1.02	5.10823919450172	11.1764540982659	469	-0.0213922037725638	0.0213922037725638	44.8356281750472	2
970	456.27	246.25	1.0244	5.12963139827428	11.1550618944933	470	0.0281988140638347	0.0281988140638347	44.863826989111	2
971	453.72	230.64	1.0186	5.10143258421045	11.1832607085572	471	0.00729279674064642	0.00729279674064642	44.8711197858516	2
972	449.81	237.36	1.0171	5.0941397874698	11.1905535052978	472	-0.0116684747850364	0.0116684747850364	44.8827882606367	2
973	450.07	235.81	1.0195	5.10580826225484	11.1788850305128	473	0.00923754253815368	0.00923754253815368	44.8920258031748	2
974	453.95	236.59	1.0176	5.09657071971668	11.1881225730509	474	-0.0116684747850346	0.0116684747850346	44.9036942779599	2
975	459.06	251.15	1.02	5.10823919450172	11.1764540982659	475	-0.0140994070319174	0.0140994070319174	44.9177936849918	2
976	472.61	255.7	1.0229	5.12233860153363	11.162354691234	476	0.00437567804438821	0.00437567804438821	44.9221693630362	2
977	473.59	251.93	1.022	5.11796292348925	11.1667303692784	477	-0.00243093224688273	0.00243093224688273	44.9246002952831	2
978	478.64	254.86	1.0225	5.12039385573613	11.1642994370315	478	0.0145855934812928	0.0145855934812928	44.9391858887644	2
979	490.69	264.21	1.0195	5.10580826225484	11.1788850305128	479	0	0	44.9391858887644	2
980	492.7	264.18	1.0195	5.10580826225484	11.1788850305128	480	-0.00972372898752738	0.00972372898752738	44.9489096177519	2
981	491.96	263.81	1.0215	5.11553199124236	11.1691613015253	481	0	0	44.9489096177519	2
982	488.57	259.14	1.0215	5.11553199124236	11.1691613015253	482	0.0121546612344119	0.0121546612344119	44.9610642789863	2
983	486.95	274.63	1.019	5.10337733000795	11.1813159627597	483	-0.0189612715256828	0.0189612715256828	44.980025550512	2
984	494.15	279.28	1.0229	5.12233860153363	11.162354691234	484	0.0140994070319174	0.0140994070319174	44.9941249575439	2
985	469.45	273.55	1.02	5.10823919450172	11.1764540982659	485	0	0	44.9941249575439	2
986	470.22	264.04	1.02	5.10823919450172	11.1764540982659	486	-0.0121546612344119	0.0121546612344119	45.0062796187783	2
987	472.98	266.33	1.0225	5.12039385573613	11.1642994370315	487	0.0121546612344119	0.0121546612344119	45.0184342800127	2
988	475.18	270.87	1.02	5.10823919450172	11.1764540982659	488	-0.00243093224688096	0.00243093224688096	45.0208652122596	2
989	474.59	269.33	1.0205	5.1106701267486	11.174023166019	489	-0.00243093224688273	0.00243093224688273	45.0232961445065	2
990	476.62	258.55	1.021	5.11310105899548	11.1715922337721	490	0.00243093224688273	0.00243093224688273	45.0257270767534	2
991	468.2	258.58	1.0205	5.1106701267486	11.174023166019	491	0.00486186449376191	0.00486186449376191	45.0305889412471	2
992	464.91	260.91	1.0195	5.10580826225484	11.1788850305128	492	-0.00729279674064465	0.00729279674064465	45.0378817379878	2
993	465.73	258.98	1.021	5.11310105899548	11.1715922337721	493	-0.00486186449376547	0.00486186449376547	45.0427436024815	2
994	467.62	261.41	1.022	5.11796292348925	11.1667303692784	494	0.0072927967406482	0.0072927967406482	45.0500363992222	2
995	462.2	252.53	1.0205	5.1106701267486	11.174023166019	495	0	0	45.0500363992222	2
996	459.02	247.95	1.0205	5.1106701267486	11.174023166019	496	0.0238231360194447	0.0238231360194447	45.0738595352416	2
997	456.59	241.88	1.0156	5.08684699072915	11.1978463020385	497	-0.0311159327600929	0.0311159327600929	45.1049754680017	2
998	461.14	230.94	1.022	5.11796292348925	11.1667303692784	498	-0.00437567804438821	0.00437567804438821	45.1093511460461	2
999	461.11	234.71	1.0229	5.12233860153363	11.162354691234	499	0.00437567804438821	0.00437567804438821	45.1137268240905	2
1000	449.34	245.99	1.022	5.11796292348925	11.1667303692784	500	NA	NA	NA	2
1001	325.4	248.5	1.2798	6.37135158998174	9.91334170278588	1	-0.0520219500832795	0.0520219500832795	0.0520219500832795	3
1002	323.61	246.19	1.2905	6.42337354006502	9.8613197527026	2	-0.00486186449376547	0.00486186449376547	0.0568838145770449	3
1003	323.24	241.44	1.2915	6.42823540455879	9.85645788820883	3	0.0782760183496087	0.0782760183496087	0.135159832926654	3
1004	332.14	244.47	1.2754	6.34995938620918	9.93473390655844	4	-0.0617456790708104	0.0617456790708104	0.196905511997464	3
1005	327.04	244.8	1.2881	6.41170506527999	9.87298822748763	5	-0.0666075435645723	0.0666075435645723	0.263513055562036	3
1006	319.37	243.03	1.3018	6.47831260884456	9.80638068392306	6	0.0525081365326567	0.0525081365326567	0.316021192094693	3
1007	324.75	238.23	1.291	6.4258044723119	9.85888882045572	7	0.0306297463107175	0.0306297463107175	0.346650938405411	3
1008	330.81	240.95	1.2847	6.39517472600119	9.88951856676643	8	0.0238231360194447	0.0238231360194447	0.370474074424855	3
1009	330.58	238.37	1.2798	6.37135158998174	9.91334170278588	9	0	0	0.370474074424855	3
1010	336.43	234.03	1.2798	6.37135158998174	9.91334170278588	10	-0.0306297463107157	0.0306297463107157	0.401103820735571	3
1011	332.99	230.75	1.2861	6.40198133629246	9.88271195647516	11	0.0092375425381519	0.0092375425381519	0.410341363273723	3
1012	334.28	230.09	1.2842	6.39274379375431	9.89194949901331	12	-0.0213922037725638	0.0213922037725638	0.431733567046287	3
1013	316.75	236.08	1.2886	6.41413599752687	9.87055729524075	13	-0.054452882330164	0.054452882330164	0.486186449376451	3
1014	317.29	244.76	1.2998	6.46858887985703	9.81610441291059	14	-0.00243093224688096	0.00243093224688096	0.488617381623332	3
1015	315.46	246	1.3003	6.47101981210391	9.81367348066371	15	-0.0286850005132102	0.0286850005132102	0.517302382136542	3
1016	316.43	250.8	1.3062	6.49970481261713	9.7849884801505	16	0.0666075435645723	0.0666075435645723	0.583909925701114	3
1017	315.07	232.65	1.2925	6.43309726905255	9.85159602371507	17	0.0714694080583396	0.0714694080583396	0.655379333759454	3
1018	330.54	239.62	1.2778	6.36162786099421	9.92306543177341	18	0.00923754253815368	0.00923754253815368	0.664616876297607	3
1019	334.1	243.07	1.2759	6.35239031845606	9.93230297431156	19	-0.0379225430513657	0.0379225430513657	0.702539419348973	3
1020	329.94	244.04	1.2837	6.39031286150742	9.8943804312602	20	-0.0189612715256793	0.0189612715256793	0.721500690874652	3
1021	330.77	231.89	1.2876	6.40927413303311	9.87541915973452	21	0.0165303392787983	0.0165303392787983	0.738031030153451	3
1022	335	231.19	1.2842	6.39274379375431	9.89194949901331	22	0.0354916108044812	0.0354916108044812	0.773522640957932	3
1023	336.62	234.92	1.2769	6.35725218294982	9.9274411098178	23	0.0145855934812928	0.0145855934812928	0.788108234439225	3
1024	339.44	240.84	1.2739	6.34266658946853	9.94202670329909	24	0.0617456790708104	0.0617456790708104	0.849853913510035	3
1025	353.95	249.24	1.2612	6.28092091039772	10.0037723823699	25	-0.0427844075451276	0.0427844075451276	0.892638321055163	3
1026	348.71	248.22	1.27	6.32370531794285	9.96098797482477	26	0.0923754253815261	0.0923754253815261	0.985013746436689	3
1027	356.81	256.55	1.251	6.23132989256132	10.0533634002063	27	0.0476462720388913	0.0476462720388913	1.03266001847558	3
1028	365.63	271.73	1.2412	6.18368362052243	10.1010096722452	28	0.00923754253815368	0.00923754253815368	1.04189756101373	3
1029	365.46	276.06	1.2393	6.17444607798428	10.1102472147833	29	0.0714694080583378	0.0714694080583378	1.11336696907207	3
1030	363.39	276.08	1.2246	6.10297666992594	10.1817166228417	30	-0.121060425894736	0.121060425894736	1.23442739496681	3
1031	360.42	250.52	1.2495	6.22403709582068	10.0606561969469	31	0.0238231360194465	0.0238231360194465	1.25825053098625	3
1032	360.2	249.87	1.2446	6.20021395980123	10.0844793329664	32	-0.0568838145770449	0.0568838145770449	1.3151343455633	3
1033	355.17	249.22	1.2563	6.25709777437828	10.0275955183893	33	-0.047646272038893	0.047646272038893	1.36278061760219	3
1034	354.55	251.65	1.2661	6.30474404641717	9.97994924635045	34	0.0213922037725638	0.0213922037725638	1.38417282137476	3
1035	349.52	257.55	1.2617	6.2833518426446	10.001341450123	35	0.0666075435645741	0.0666075435645741	1.45078036493933	3
1036	344.66	258.38	1.248	6.21674429908003	10.0679489936876	36	-0.0904306795840206	0.0904306795840206	1.54121104452335	3
1037	352.68	259.96	1.2666	6.30717497866405	9.97751831410357	37	0.0262540682663293	0.0262540682663293	1.56746511278968	3
1038	356.5	255.51	1.2612	6.28092091039772	10.0037723823699	38	-0.0213922037725638	0.0213922037725638	1.58885731656224	3
1039	351.26	248	1.2656	6.30231311417029	9.98238017859734	39	0.0140994070319174	0.0140994070319174	1.60295672359416	3
1040	346.85	255.44	1.2627	6.28821370713837	9.99647958562925	40	-0.0330606785576002	0.0330606785576002	1.63601740215176	3
1041	343.11	256.66	1.2695	6.32127438569597	9.96341890707165	41	0.0116684747850364	0.0116684747850364	1.6476858769368	3
1042	351.15	264.72	1.2671	6.30960591091093	9.97508738185669	42	-0.137590765173538	0.137590765173538	1.78527664211034	3
1043	332.19	267.34	1.2954	6.44719667608447	9.83749661668315	43	0.047646272038893	0.047646272038893	1.83292291414923	3
1044	328.97	278.29	1.2856	6.39955040404558	9.88514288872204	44	0.102099154369057	0.102099154369057	1.93502206851829	3
1045	352.04	265.86	1.2646	6.29745124967652	9.9872420430911	45	-0.0170165257281774	0.0170165257281774	1.95203859424646	3
1046	347.37	270.58	1.2681	6.3144677754047	9.97022551736292	46	0.0262540682663293	0.0262540682663293	1.97829266251279	3
1047	347.88	270.65	1.2627	6.28821370713837	9.99647958562925	47	-0.0140994070319174	0.0140994070319174	1.99239206954471	3
1048	346.67	275.66	1.2656	6.30231311417029	9.98238017859734	48	-0.102099154369055	0.102099154369055	2.09449122391377	3
1049	334.23	269	1.2866	6.40441226853934	9.88028102422828	49	0.0972372898752898	0.0972372898752898	2.19172851378906	3
1050	341.07	271.41	1.2666	6.30717497866405	9.97751831410357	50	0.104530086615938	0.104530086615938	2.29625860040499	3
1051	361.86	270.95	1.2451	6.20264489204811	10.0820484007195	51	-0.0379225430513621	0.0379225430513621	2.33418114345636	3
1052	354.09	274.11	1.2529	6.24056743509948	10.0441258576681	52	-0.00243093224688451	0.00243093224688451	2.33661207570324	3
1053	357.06	275.09	1.2534	6.24299836734636	10.0416949254213	53	-0.173568562427391	0.173568562427391	2.51018063813063	3
1054	321.29	273.46	1.2891	6.41656692977375	9.86812636299387	54	0.0807069505964897	0.0807069505964897	2.59088758872712	3
1055	323.71	278.25	1.2725	6.33585997917726	9.94883331359036	55	-0.0758450861027278	0.0758450861027278	2.66673267482985	3
1056	322.94	272.87	1.2881	6.41170506527999	9.87298822748763	56	0.0379225430513657	0.0379225430513657	2.70465521788121	3
1057	317.77	275.33	1.2803	6.37378252222862	9.910910770539	57	-0.0427844075451276	0.0427844075451276	2.74743962542634	3
1058	322.41	270.06	1.2891	6.41656692977375	9.86812636299387	58	-0.0257678818169538	0.0257678818169538	2.7732075072433	3
1059	321.44	269.47	1.2944	6.4423348115907	9.84235848117692	59	0.0427844075451276	0.0427844075451276	2.81599191478842	3
1060	327.06	269.98	1.2856	6.39955040404558	9.88514288872204	60	-0.00729279674064642	0.00729279674064642	2.82328471152907	3
1061	323.91	250.19	1.2871	6.40684320078622	9.8778500919814	61	-0.0262540682663293	0.0262540682663293	2.8495387797954	3
1062	320.66	237.73	1.2925	6.43309726905255	9.85159602371507	62	0.0427844075451276	0.0427844075451276	2.89232318734053	3
1063	317.62	233.56	1.2837	6.39031286150742	9.8943804312602	63	-0.0213922037725638	0.0213922037725638	2.91371539111309	3
1064	324.63	234.6	1.2881	6.41170506527999	9.87298822748763	64	-0.0213922037725638	0.0213922037725638	2.93510759488565	3
1065	321.01	240.73	1.2925	6.43309726905255	9.85159602371507	65	0	0	2.93510759488565	3
1066	322.72	237.1	1.2925	6.43309726905255	9.85159602371507	66	-0.0427844075451258	0.0427844075451258	2.97789200243078	3
1067	316.78	239.74	1.3013	6.47588167659768	9.80881161616994	67	0.0311159327600929	0.0311159327600929	3.00900793519087	3
1068	317.62	239.77	1.2949	6.44476574383759	9.83992754893004	68	0.0213922037725638	0.0213922037725638	3.03040013896344	3
1069	324.05	244.55	1.2905	6.42337354006502	9.8613197527026	69	-0.0335468650069757	0.0335468650069757	3.06394700397041	3
1070	317.32	240.74	1.2974	6.456920405072	9.82777288769562	70	-0.00437567804438821	0.00437567804438821	3.0683226820148	3
1071	317.87	242.87	1.2983	6.46129608311639	9.82339720965123	71	0.0354916108044812	0.0354916108044812	3.10381429281928	3
1072	324.06	243.04	1.291	6.4258044723119	9.85888882045572	72	0.173082375978018	0.173082375978018	3.2768966687973	3
1073	358.49	231.56	1.2554	6.25272209633389	10.0319711964337	73	-0.00923754253815368	0.00923754253815368	3.28613421133545	3
1074	357.94	230.59	1.2573	6.26195963887204	10.0227336538956	74	0.0427844075451294	0.0427844075451294	3.32891861888058	3
1075	361.22	232.32	1.2485	6.21917523132691	10.0655180614407	75	0.0213922037725638	0.0213922037725638	3.35031082265315	3
1076	371.57	237.6	1.2441	6.19778302755435	10.0869102652133	76	-0.0262540682663293	0.0262540682663293	3.37656489091948	3
1077	372.16	231.08	1.2495	6.22403709582068	10.0606561969469	77	0.123491358141619	0.123491358141619	3.50005624906109	3
1078	379.37	232.5	1.2241	6.10054573767906	10.1841475550886	78	-0.0641766113176931	0.0641766113176931	3.56423286037879	3
1079	376.7	241.71	1.2373	6.16472234899675	10.1199709437709	79	0.0782760183496087	0.0782760183496087	3.6425088787284	3
1080	381.59	232.85	1.2212	6.08644633064714	10.1982469621205	80	-0.0807069505964897	0.0807069505964897	3.72321582932489	3
1081	376.49	232.26	1.2378	6.16715328124363	10.117540011524	81	0.215866783523145	0.215866783523145	3.93908261284803	3
1082	384.66	242.19	1.1934	5.95128649772049	10.3334067950471	82	-0.0354916108044812	0.0354916108044812	3.97457422365251	3
1083	392.64	244.75	1.2007	5.98677810852497	10.2979151842427	83	0.0617456790708086	0.0617456790708086	4.03631990272332	3
1084	399.66	245.31	1.188	5.92503242945416	10.3596608633135	84	0	0	4.03631990272332	3
1085	399.5	245.7	1.188	5.92503242945416	10.3596608633135	85	0.0354916108044812	0.0354916108044812	4.0718115135278	3
1086	401.9	247.74	1.1807	5.88954081864968	10.3951524741179	86	0.0379225430513639	0.0379225430513639	4.10973405657917	3
1087	401.94	259.01	1.1729	5.85161827559831	10.4330750171693	87	0.0879997473371379	0.0879997473371379	4.1977338039163	3
1088	407.98	250.82	1.1548	5.76361852826118	10.5210747645064	88	-0.0116684747850346	0.0116684747850346	4.20940227870134	3
1089	409.38	251.24	1.1572	5.77528700304621	10.5094062897214	89	-0.0593147468239277	0.0593147468239277	4.26871702552527	3
1090	401.68	245.04	1.1694	5.83460174987014	10.4500915428975	90	0.0636904248683159	0.0636904248683159	4.33240745039358	3
1091	409.79	240.82	1.1563	5.77091132500182	10.5137819677658	91	0.121546612344114	0.121546612344114	4.4539540627377	3
1092	410.81	238.11	1.1313	5.64936471265771	10.6353285801099	92	0.149259239958571	0.149259239958571	4.60321330269627	3
1093	420.48	245.38	1.1006	5.50010547269914	10.7845878200685	93	-0.0685522893620796	0.0685522893620796	4.67176559205835	3
1094	419.81	246.73	1.1147	5.56865776206122	10.7160355307064	94	-0.0384087295007411	0.0384087295007411	4.71017432155909	3
1095	419.59	244.73	1.1226	5.60706649156196	10.6776268012057	95	-0.0116684747850329	0.0116684747850329	4.72184279634412	3
1096	417.02	238.62	1.125	5.61873496634699	10.6659583264206	96	0.154121104452335	0.154121104452335	4.87596390079645	3
1097	418.71	237.58	1.0933	5.46461386189466	10.820079430873	97	0.0831378828433724	0.0831378828433724	4.95910178363983	3
1098	424.12	232.85	1.0762	5.38147597905128	10.9032173137163	98	-0.0709832216089623	0.0709832216089623	5.03008500524879	3
1099	423.25	235.81	1.0908	5.45245920066025	10.8322340921074	99	0.322827802385966	0.322827802385966	5.35291280763476	3
1100	447.59	247.57	1.0244	5.12963139827428	11.1550618944933	100	-0.0617456790708104	0.0617456790708104	5.41465848670557	3
1101	448.15	241.24	1.0371	5.19137707734509	11.0933162154225	101	-0.0782760183496087	0.0782760183496087	5.49293450505517	3
1102	440.87	249.85	1.0532	5.2696530956947	11.0150401970729	102	-0.372905006671738	0.372905006671738	5.86583951172691	3
1103	410.69	231.41	1.1299	5.64255810236644	10.6421351904012	103	-0.249413648530121	0.249413648530121	6.11525316025703	3
1104	400.11	240.07	1.1812	5.89197175089656	10.3927215418711	104	0.0904306795840206	0.0904306795840206	6.20568383984105	3
1105	407.43	240.28	1.1626	5.80154107131254	10.4831522214551	105	-0.144883561914183	0.144883561914183	6.35056740175524	3
1106	390.76	234.06	1.1924	5.94642463322672	10.3382686595409	106	-0.0189612715256811	0.0189612715256811	6.36952867328092	3
1107	385.95	242.07	1.1963	5.9653859047524	10.3193073880152	107	0.0354916108044794	0.0354916108044794	6.4050202840854	3
1108	384.3	241.63	1.189	5.92989429394792	10.3547989988197	108	-0.0617456790708086	0.0617456790708086	6.46676596315621	3
1109	391.18	246.22	1.2017	5.99163997301873	10.2930533197489	109	-0.1755133082249	0.1755133082249	6.64227927138111	3
1110	373.28	245.75	1.2378	6.16715328124363	10.117540011524	110	-0.0238231360194447	0.0238231360194447	6.66610240740055	3
1111	362.98	238.04	1.2427	6.19097641726308	10.0937168755045	111	0.0145855934812928	0.0145855934812928	6.68068800088184	3
1112	361.6	239.21	1.2397	6.17639082378178	10.1083024689858	112	-0.202253562940605	0.202253562940605	6.88294156382245	3
1113	350.09	241.21	1.2813	6.37864438672239	9.90604890604523	113	0.0384087295007394	0.0384087295007394	6.92135029332319	3
1114	341.14	243.99	1.2734	6.34023565722165	9.94445763554597	114	-0.0311159327600929	0.0311159327600929	6.95246622608328	3
1115	348.12	238.42	1.2798	6.37135158998174	9.91334170278588	115	0.0335468650069757	0.0335468650069757	6.98601309109026	3
1116	351.43	231.54	1.2729	6.33780472497477	9.94688856779285	116	0.00437567804438821	0.00437567804438821	6.99038876913465	3
1117	346.25	230.05	1.272	6.33342904693038	9.95126424583724	117	0.00972372898752916	0.00972372898752916	7.00011249812217	3
1118	349.25	234.06	1.27	6.32370531794285	9.96098797482477	118	0.0666075435645741	0.0666075435645741	7.06672004168675	3
1119	359.82	240.51	1.2563	6.25709777437828	10.0275955183893	119	0.0636904248683141	0.0636904248683141	7.13041046655506	3
1120	372.65	237.18	1.2432	6.19340734950996	10.0912859432577	120	0.0286850005132102	0.0286850005132102	7.15909546706827	3
1121	365	238.54	1.2373	6.16472234899675	10.1199709437709	121	-0.0714694080583378	0.0714694080583378	7.23056487512661	3
1122	358.12	234.41	1.252	6.23619175705509	10.0485015357125	122	0.0666075435645759	0.0666075435645759	7.29717241869119	3
1123	366.47	238.78	1.2383	6.16958421349051	10.1151090792771	123	0.0996682221221725	0.0996682221221725	7.39684064081336	3
1124	382.35	233.06	1.2178	6.06991599136834	10.2147773013993	124	-0.116198561400974	0.116198561400974	7.51303920221433	3
1125	374.69	237.84	1.2417	6.18611455276931	10.0985787399983	125	0.206629240984993	0.206629240984993	7.71966844319933	3
1126	387.12	239.67	1.1992	5.97948531178432	10.3052079809833	126	-0.0617456790708086	0.0617456790708086	7.78141412227014	3
1127	388.05	257.08	1.2119	6.04123099085513	10.2434623019125	127	0.239689919542592	0.239689919542592	8.02110404181273	3
1128	395.02	261.55	1.1626	5.80154107131254	10.4831522214551	128	-0.0690384758114568	0.0690384758114568	8.09014251762418	3
1129	393.92	263.31	1.1768	5.870579547124	10.4141137456436	129	-0.170651443731135	0.170651443731135	8.26079396135532	3
1130	386.61	257.02	1.2119	6.04123099085513	10.2434623019125	130	0.0379225430513621	0.0379225430513621	8.29871650440668	3
1131	389.15	256.9	1.2041	6.00330844780377	10.2813848449639	131	-0.00243093224688096	0.00243093224688096	8.30114743665356	3
1132	394.28	252.86	1.2046	6.00573938005065	10.278953912717	132	0.0452153397920085	0.0452153397920085	8.34636277644557	3
1133	396.96	245.94	1.1953	5.96052404025864	10.324169252509	133	0.163844833439866	0.163844833439866	8.51020760988544	3
1134	396.99	234.49	1.1616	5.79667920681877	10.4880140859488	134	0	0	8.51020760988544	3
1135	397.71	234.82	1.1616	5.79667920681877	10.4880140859488	135	-0.109391951109702	0.109391951109702	8.61959956099514	3
1136	396.78	257.61	1.1841	5.90607115792848	10.3786221348391	136	-0.0306297463107157	0.0306297463107157	8.65022930730585	3
1137	401.99	252.96	1.1904	5.93670090423919	10.3479923885284	137	0.00680661029126917	0.00680661029126917	8.65703591759712	3
1138	402.05	255.05	1.189	5.92989429394792	10.3547989988197	138	0.0121546612344101	0.0121546612344101	8.66919057883153	3
1139	402.02	250.56	1.1865	5.91773963271351	10.3669536600541	139	0.135159832926655	0.135159832926655	8.80435041175819	3
1140	400.52	267.14	1.1587	5.78257979978686	10.5021134929808	140	0.351512802899174	0.351512802899174	9.15586321465736	3
1141	424.43	279.15	1.0864	5.43106699688768	10.8536262958799	141	0.315535005645319	0.315535005645319	9.47139822030268	3
1142	462.56	274.64	1.0215	5.11553199124236	11.1691613015253	142	-0.00923754253815368	0.00923754253815368	9.48063576284084	3
1143	467	267.97	1.0234	5.12476953378052	11.1599237589871	143	-0.0145855934812928	0.0145855934812928	9.49522135632213	3
1144	473.18	266.32	1.0264	5.13935512726181	11.1453381655058	144	0.0427844075451276	0.0427844075451276	9.53800576386726	3
1145	480.13	262.21	1.0176	5.09657071971668	11.1881225730509	145	-0.0189612715256811	0.0189612715256811	9.55696703539294	3
1146	485.11	269.59	1.0215	5.11553199124236	11.1691613015253	146	0.0121546612344119	0.0121546612344119	9.56912169662735	3
1147	470.36	271.59	1.019	5.10337733000795	11.1813159627597	147	-0.0145855934812946	0.0145855934812946	9.58370729010864	3
1148	475.73	256.62	1.022	5.11796292348925	11.1667303692784	148	0.0145855934812946	0.0145855934812946	9.59829288358994	3
1149	473.89	252.37	1.019	5.10337733000795	11.1813159627597	149	0.0116684747850346	0.0116684747850346	9.60996135837497	3
1150	469.17	253.32	1.0166	5.09170885522292	11.1929844375447	150	-0.0140994070319191	0.0140994070319191	9.62406076540689	3
1151	468.99	244.85	1.0195	5.10580826225484	11.1788850305128	151	-0.0165303392787983	0.0165303392787983	9.64059110468569	3
1152	492.8	237.59	1.0229	5.12233860153363	11.162354691234	152	0.00437567804438821	0.00437567804438821	9.64496678273008	3
1153	493.81	230.61	1.022	5.11796292348925	11.1667303692784	153	0.00972372898752916	0.00972372898752916	9.65469051171761	3
1154	485	234.67	1.02	5.10823919450172	11.1764540982659	154	-0.00729279674064642	0.00729279674064642	9.66198330845825	3
1155	491.01	239.84	1.0215	5.11553199124236	11.1691613015253	155	-0.0140994070319174	0.0140994070319174	9.67608271549017	3
1156	492.05	236.69	1.0244	5.12963139827428	11.1550618944933	156	0.0140994070319174	0.0140994070319174	9.69018212252209	3
1157	490.93	243.61	1.0215	5.11553199124236	11.1691613015253	157	0.00729279674064642	0.00729279674064642	9.69747491926273	3
1158	479.17	248.1	1.02	5.10823919450172	11.1764540982659	158	-0.00243093224688096	0.00243093224688096	9.69990585150962	3
1159	478.53	240.16	1.0205	5.1106701267486	11.174023166019	159	-0.0072927967406482	0.0072927967406482	9.70719864825026	3
1160	474.54	241.22	1.022	5.11796292348925	11.1667303692784	160	0.0121546612344101	0.0121546612344101	9.71935330948467	3
1161	479.53	248.77	1.0195	5.10580826225484	11.1788850305128	161	-0.00243093224688096	0.00243093224688096	9.72178424173156	3
1162	475.16	259.78	1.02	5.10823919450172	11.1764540982659	162	-0.0213922037725638	0.0213922037725638	9.74317644550412	3
1163	484.39	255.59	1.0244	5.12963139827428	11.1550618944933	163	0.0189612715256828	0.0189612715256828	9.7621377170298	3
1164	488.35	256.34	1.0205	5.1106701267486	11.174023166019	164	0.0092375425381519	0.0092375425381519	9.77137525956795	3
1165	485.85	254.02	1.0186	5.10143258421045	11.1832607085572	165	-0.0165303392788001	0.0165303392788001	9.78790559884675	3
1166	479.92	252.3	1.022	5.11796292348925	11.1667303692784	166	0	0	9.78790559884675	3
1167	471	252.82	1.022	5.11796292348925	11.1667303692784	167	0	0	9.78790559884675	3
1168	487.5	255.99	1.022	5.11796292348925	11.1667303692784	168	0.028685000513212	0.028685000513212	9.81659059935997	3
1169	491.95	255.06	1.0161	5.08927792297604	11.1954153697916	169	-0.0140994070319174	0.0140994070319174	9.83069000639188	3
1170	494.74	231.64	1.019	5.10337733000795	11.1813159627597	170	0.00680661029126917	0.00680661029126917	9.83749661668315	3
1171	493.38	232.67	1.0176	5.09657071971668	11.1881225730509	171	-0.0330606785575984	0.0330606785575984	9.87055729524075	3
1172	485.73	238.38	1.0244	5.12963139827428	11.1550618944933	172	0.0189612715256828	0.0189612715256828	9.88951856676643	3
1173	477.52	235.03	1.0205	5.1106701267486	11.174023166019	173	-0.0165303392788019	0.0165303392788019	9.90604890604524	3
1174	461.18	237.22	1.0239	5.1272004660274	11.1574928267402	174	0.0165303392788019	0.0165303392788019	9.92257924532404	3
1175	470.02	243.95	1.0205	5.1106701267486	11.174023166019	175	-0.149745426407948	0.149745426407948	10.072324671732	3
1176	450.13	230.05	1.0513	5.26041555315655	11.0242777396111	176	0.0904306795840188	0.0904306795840188	10.162755351316	3
1177	454.21	230.04	1.0327	5.16998487357253	11.1147084191951	177	0.0758450861027278	0.0758450861027278	10.2386004374187	3
1178	438.59	238.34	1.0171	5.0941397874698	11.1905535052978	178	-0.201767376491228	0.201767376491228	10.44036781391	3
1179	436.78	243.09	1.0586	5.29590716396103	10.9887861288066	179	0.0593147468239277	0.0593147468239277	10.4996825607339	3
1180	440.35	246.06	1.0464	5.2365924171371	11.0481008756305	180	-0.0855688150902569	0.0855688150902569	10.5852513758241	3
1181	427.83	245.23	1.064	5.32216123222736	10.9625320605403	181	-0.0427844075451276	0.0427844075451276	10.6280357833693	3
1182	432.38	238.87	1.0728	5.36494563977248	10.9197476529951	182	-0.0165303392788001	0.0165303392788001	10.6445661226481	3
1183	429.62	233.77	1.0762	5.38147597905128	10.9032173137163	183	0.0739003403052223	0.0739003403052223	10.7184664629533	3
1184	428.85	240.46	1.061	5.30757563874606	10.9771176540216	184	0.21100491902938	0.21100491902938	10.9294713819827	3
1185	441.35	233.53	1.0176	5.09657071971668	11.1881225730509	185	-0.0189612715256811	0.0189612715256811	10.9484326535084	3
1186	441.42	233.91	1.0215	5.11553199124236	11.1691613015253	186	0.0213922037725638	0.0213922037725638	10.9698248572809	3
1187	462.71	238.8	1.0171	5.0941397874698	11.1905535052978	187	-0.0116684747850364	0.0116684747850364	10.981493332066	3
1188	462.1	238.54	1.0195	5.10580826225484	11.1788850305128	188	-0.00486186449376191	0.00486186449376191	10.9863551965597	3
1189	455.02	239.78	1.0205	5.1106701267486	11.174023166019	189	-0.00486186449376547	0.00486186449376547	10.9912170610535	3
1190	463.66	247.55	1.0215	5.11553199124236	11.1691613015253	190	-0.0140994070319174	0.0140994070319174	11.0053164680854	3
1191	467.7	241.56	1.0244	5.12963139827428	11.1550618944933	191	0.0189612715256828	0.0189612715256828	11.0242777396111	3
1192	466.08	231.89	1.0205	5.1106701267486	11.174023166019	192	0.0116684747850329	0.0116684747850329	11.0359462143961	3
1193	469.95	230.64	1.0181	5.09900165196356	11.1856916408041	193	-0.0379225430513621	0.0379225430513621	11.0738687574475	3
1194	447.42	236.84	1.0259	5.13692419501493	11.1477690977527	194	0.0379225430513621	0.0379225430513621	11.1117913004988	3
1195	444.99	247.11	1.0181	5.09900165196356	11.1856916408041	195	-0.11376762915409	0.11376762915409	11.2255589296529	3
1196	446.46	240.94	1.0415	5.21276928111766	11.07192401165	196	0.0379225430513639	0.0379225430513639	11.2634814727043	3
1197	425.8	244.99	1.0337	5.17484673806629	11.1098465547013	197	-0.151690172205454	0.151690172205454	11.4151716449097	3
1198	421.9	245.27	1.0649	5.32653691027174	10.9581563824959	198	-0.0238231360194447	0.0238231360194447	11.4389947809292	3
1199	420.01	235.46	1.0698	5.35036004629119	10.9343332464764	199	-0.384573481456776	0.384573481456776	11.823568262386	3
1200	415.91	241.8	1.1489	5.73493352774797	10.5497597650197	200	0.0213922037725638	0.0213922037725638	11.8449604661585	3
1201	414.74	243.26	1.1445	5.7135413239754	10.5711519687922	201	0.0685522893620814	0.0685522893620814	11.9135127555206	3
1202	411.14	231.53	1.1304	5.64498903461332	10.6397042581543	202	0.0641766113176914	0.0641766113176914	11.9776893668383	3
1203	415.16	232.3	1.1172	5.58081242329563	10.703880869472	203	0.206629240984991	0.206629240984991	12.1843186078233	3
1204	432.21	239.94	1.0747	5.37418318231064	10.910510110457	204	0.220728648016911	0.220728648016911	12.4050472558402	3
1205	447.02	234.9	1.0293	5.15345453429373	11.1312387584739	205	0.0714694080583396	0.0714694080583396	12.4765166638985	3
1206	471.95	233.92	1.0146	5.08198512623539	11.2027081665322	206	-0.0238231360194483	0.0238231360194483	12.500339799918	3
1207	484	238.43	1.0195	5.10580826225484	11.1788850305128	207	-0.00729279674064465	0.00729279674064465	12.5076325966586	3
1208	469.84	251.61	1.021	5.11310105899548	11.1715922337721	208	0.00243093224688273	0.00243093224688273	12.5100635289055	3
1209	472.44	250.65	1.0205	5.1106701267486	11.174023166019	209	-0.0116684747850364	0.0116684747850364	12.5217320036906	3
1210	477.13	250.55	1.0229	5.12233860153363	11.162354691234	210	0.00923754253815368	0.00923754253815368	12.5309695462287	3
1211	486.1	248.99	1.021	5.11310105899548	11.1715922337721	211	-0.00243093224688273	0.00243093224688273	12.5334004784756	3
1212	480.23	253.63	1.0215	5.11553199124236	11.1691613015253	212	0.00243093224688273	0.00243093224688273	12.5358314107225	3
1213	488.73	266.71	1.021	5.11310105899548	11.1715922337721	213	0.00243093224688273	0.00243093224688273	12.5382623429694	3
1214	488.25	272.91	1.0205	5.1106701267486	11.174023166019	214	-0.00486186449376547	0.00486186449376547	12.5431242074631	3
1215	493.64	270.46	1.0215	5.11553199124236	11.1691613015253	215	-0.00680661029127094	0.00680661029127094	12.5499308177544	3
1216	490.36	267.07	1.0229	5.12233860153363	11.162354691234	216	0.0116684747850364	0.0116684747850364	12.5615992925394	3
1217	469.01	263.08	1.0205	5.1106701267486	11.174023166019	217	-0.0165303392788019	0.0165303392788019	12.5781296318182	3
1218	465.84	264.26	1.0239	5.1272004660274	11.1574928267402	218	0.0116684747850364	0.0116684747850364	12.5897981066033	3
1219	468.72	251.75	1.0215	5.11553199124236	11.1691613015253	219	0.00243093224688273	0.00243093224688273	12.5922290388502	3
1220	468.14	249.2	1.021	5.11310105899548	11.1715922337721	220	0	0	12.5922290388502	3
1221	469.03	242.72	1.021	5.11310105899548	11.1715922337721	221	0	0	12.5922290388502	3
1222	462.63	248.09	1.021	5.11310105899548	11.1715922337721	222	-0.00486186449376547	0.00486186449376547	12.5970909033439	3
1223	462.5	253.79	1.022	5.11796292348925	11.1667303692784	223	0.00486186449376547	0.00486186449376547	12.6019527678377	3
1224	461.5	274.49	1.021	5.11310105899548	11.1715922337721	224	0.00486186449376369	0.00486186449376369	12.6068146323314	3
1225	457.18	266.07	1.02	5.10823919450172	11.1764540982659	225	-0.0525081365326567	0.0525081365326567	12.6593227688641	3
1226	450.21	262.22	1.0308	5.16074733103437	11.1239459617332	226	-0.00437567804438821	0.00437567804438821	12.6636984469085	3
1227	434.99	275.05	1.0317	5.16512300907876	11.1195702836889	227	-0.273236784549567	0.273236784549567	12.9369352314581	3
1228	427.91	273.88	1.0879	5.43835979362833	10.8463334991393	228	-0.170651443731135	0.170651443731135	13.1075866751892	3
1229	411.91	273.82	1.123	5.60901123735946	10.6756820554082	229	0.0189612715256828	0.0189612715256828	13.1265479467149	3
1230	406.93	278.28	1.1191	5.59004996583378	10.6946433269338	230	0.0354916108044812	0.0354916108044812	13.1620395575194	3
1231	411.94	275.92	1.1118	5.5545583550293	10.7301349377383	231	-0.0335468650069757	0.0335468650069757	13.1955864225263	3
1232	411.49	275.28	1.1187	5.58810522003628	10.6965880727313	232	-0.0116684747850346	0.0116684747850346	13.2072548973114	3
1233	416.53	260.35	1.1211	5.59977369482131	10.6849195979463	233	-0.0855688150902569	0.0855688150902569	13.2928237124016	3
1234	417.47	253.95	1.1387	5.68534250991157	10.5993507828561	234	0.0403534752982466	0.0403534752982466	13.3331771876999	3
1235	414.03	256.35	1.1304	5.64498903461332	10.6397042581543	235	-0.0734141538558433	0.0734141538558433	13.4065913415557	3
1236	408.51	259.6	1.1455	5.71840318846917	10.5662901042985	236	-0.0189612715256828	0.0189612715256828	13.4255526130814	3
1237	404.12	265.66	1.1494	5.73736445999485	10.5473288327728	237	-0.40596568522934	0.40596568522934	13.8315182983107	3
1238	377.55	246.51	1.2329	6.14333014522419	10.1413631475434	238	0.0641766113176931	0.0641766113176931	13.8956949096284	3
1239	376.95	254.39	1.2197	6.07915353390649	10.2055397588611	239	-0.00486186449376369	0.00486186449376369	13.9005567741222	3
1240	373.07	250.65	1.2207	6.08401539840026	10.2006778943674	240	-0.047646272038893	0.047646272038893	13.9482030461611	3
1241	378.08	232.33	1.2305	6.13166167043915	10.1530316223285	241	0.0525081365326567	0.0525081365326567	14.0007111826937	3
1242	369.32	255.66	1.2197	6.07915353390649	10.2055397588611	242	-0.0379225430513639	0.0379225430513639	14.0386337257451	3
1243	369.79	246.58	1.2275	6.11707607695786	10.1676172158098	243	-0.047646272038893	0.047646272038893	14.086279997784	3
1244	376.51	243.11	1.2373	6.16472234899675	10.1199709437709	244	0.0213922037725638	0.0213922037725638	14.1076722015566	3
1245	378.28	234.81	1.2329	6.14333014522419	10.1413631475434	245	0.0072927967406482	0.0072927967406482	14.1149649982972	3
1246	379.32	236.86	1.2314	6.13603734848354	10.1486559442841	246	0.1920436475037	0.1920436475037	14.3070086458009	3
1247	386.36	231.42	1.1919	5.94399370097984	10.3406995917878	247	0.00729279674064642	0.00729279674064642	14.3143014425416	3
1248	395.97	243.04	1.1904	5.93670090423919	10.3479923885284	248	-0.0452153397920121	0.0452153397920121	14.3595167823336	3
1249	393.81	248.91	1.1997	5.9819162440312	10.3027770487364	249	0.0996682221221725	0.0996682221221725	14.4591850044557	3
1250	405.33	256.85	1.1792	5.88224802190903	10.4024452708586	250	0.054452882330164	0.054452882330164	14.5136378867859	3
1251	408.12	257.49	1.168	5.82779513957887	10.4568981531888	251	0.282474327087719	0.282474327087719	14.7961122138736	3
1252	420.44	247.6	1.1099	5.54532081249115	10.7393724802765	252	-0.201767376491228	0.201767376491228	14.9978795903649	3
1253	408.64	245.2	1.1514	5.74708818898238	10.5376051037852	253	0.106961018862821	0.106961018862821	15.1048406092277	3
1254	414.74	246.97	1.1294	5.64012717011956	10.6445661226481	254	-0.0593147468239295	0.0593147468239295	15.1641553560516	3
1255	417.81	251.07	1.1416	5.69944191694348	10.5852513758241	255	0.073414153855845	0.073414153855845	15.2375695099075	3
1256	412.58	255.2	1.1265	5.62602776308764	10.65866552968	256	-0.0948063576284088	0.0948063576284088	15.3323758675359	3
1257	413.59	241.69	1.146	5.72083412071605	10.5638591720516	257	-0.158982968946098	0.158982968946098	15.491358836482	3
1258	401.3	240.15	1.1787	5.87981708966215	10.4048762031055	258	-0.028685000513212	0.028685000513212	15.5200438369952	3
1259	400.08	246.72	1.1846	5.90850209017536	10.3761912025923	259	-0.0568838145770432	0.0568838145770432	15.5769276515722	3
1260	392.19	243.61	1.1963	5.9653859047524	10.3193073880152	260	-0.0831378828433742	0.0831378828433742	15.6600655344156	3
1261	386.53	246.7	1.2134	6.04852378759578	10.2361695051718	261	-0.00680661029127094	0.00680661029127094	15.6668721447069	3
1262	384.26	246.17	1.2148	6.05533039788705	10.2293628948806	262	0	0	15.6668721447069	3
1263	382.38	268.41	1.2148	6.05533039788705	10.2293628948806	263	0.135159832926654	0.135159832926654	15.8020319776335	3
1264	382.43	277.69	1.187	5.92017056496039	10.3645227278072	264	0.287336191581485	0.287336191581485	16.089368169215	3
1265	397.87	275.49	1.1279	5.63283437337891	10.6518589193887	265	-0.173568562427395	0.173568562427395	16.2629367316424	3
1266	396.43	279.34	1.1636	5.8064029358063	10.4782903569613	266	-0.213435851276262	0.213435851276262	16.4763725829187	3
1267	389.99	267.89	1.2075	6.01983878708257	10.2648545056851	267	0.163844833439864	0.163844833439864	16.6402174163585	3
1268	396.06	265.21	1.1738	5.8559939536427	10.4286993391249	268	-0.0807069505964897	0.0807069505964897	16.720924366955	3
1269	393.1	270.12	1.1904	5.93670090423919	10.3479923885284	269	-0.0714694080583396	0.0714694080583396	16.7923937750134	3
1270	386.85	275.26	1.2051	6.00817031229753	10.2765229804701	270	0.0165303392788001	0.0165303392788001	16.8089241142922	3
1271	384.08	262.72	1.2017	5.99163997301873	10.2930533197489	271	0.0690384758114568	0.0690384758114568	16.8779625901036	3
1272	392.64	269.65	1.1875	5.92260149720728	10.3620917955603	272	0.358319413190445	0.358319413190445	17.2362820032941	3
1273	408.36	275.05	1.1138	5.56428208401683	10.7204112087508	273	0.180375172718664	0.180375172718664	17.4166571760127	3
1274	414.1	278.89	1.0767	5.38390691129817	10.9007863814695	274	-0.0758450861027278	0.0758450861027278	17.4925022621154	3
1275	415.28	276.86	1.0923	5.45975199740089	10.8249412953667	275	-0.118629493647855	0.118629493647855	17.6111317557633	3
1276	420.84	269.34	1.1167	5.57838149104875	10.7063118017189	276	0.0690384758114568	0.0690384758114568	17.6801702315748	3
1277	424.55	271.49	1.1025	5.50934301523729	10.7753502775303	277	0.0495910178363985	0.0495910178363985	17.7297612494112	3
1278	422.48	279	1.0923	5.45975199740089	10.8249412953667	278	-0.125922290388502	0.125922290388502	17.8556835397997	3
1279	422.67	265.31	1.1182	5.58567428778939	10.6990190049782	279	-0.0899444931346434	0.0899444931346434	17.9456280329343	3
1280	413.62	264.68	1.1367	5.67561878092404	10.6090745118436	280	0.137590765173536	0.137590765173536	18.0832187981078	3
1281	421.06	258.69	1.1084	5.5380280157505	10.7466652770171	281	-0.325258734632847	0.325258734632847	18.4084775327407	3
1282	405.47	252.84	1.1753	5.86328675038335	10.4214065423843	282	-0.0427844075451276	0.0427844075451276	18.4512619402858	3
1283	404.15	255.12	1.1841	5.90607115792848	10.3786221348391	283	0.282474327087719	0.282474327087719	18.7337362673735	3
1284	412.93	270.3	1.126	5.62359683084076	10.6610964619269	284	-0.00243093224688273	0.00243093224688273	18.7361671996204	3
1285	409.94	269.98	1.1265	5.62602776308764	10.65866552968	285	0.0617456790708104	0.0617456790708104	18.7979128786912	3
1286	408.14	266.2	1.1138	5.56428208401683	10.7204112087508	286	-0.0709832216089641	0.0709832216089641	18.8688961003002	3
1287	420.98	266.4	1.1284	5.63526530562579	10.6494279871418	287	0.116198561400974	0.116198561400974	18.9850946617012	3
1288	414.82	275.54	1.1045	5.51906674422482	10.7656265485428	288	0.0641766113176914	0.0641766113176914	19.0492712730189	3
1289	423.37	278.35	1.0913	5.45489013290713	10.8298031598605	289	-0.0140994070319174	0.0140994070319174	19.0633706800508	3
1290	430.05	267.53	1.0942	5.46898953993905	10.8157037528286	290	0.0617456790708104	0.0617456790708104	19.1251163591216	3
1291	424.91	275.65	1.0815	5.40724386086824	10.8774494318994	291	-0.0739003403052223	0.0739003403052223	19.1990166994268	3
1292	427.99	270.11	1.0967	5.48114420117346	10.8035490915942	292	0.0165303392788001	0.0165303392788001	19.2155470387056	3
1293	428.29	269.87	1.0933	5.46461386189466	10.820079430873	293	0.0525081365326567	0.0525081365326567	19.2680551752383	3
1294	424.95	249.33	1.0825	5.412105725362	10.8725875674056	294	-0.0855688150902552	0.0855688150902552	19.3536239903285	3
1295	425.8	249.97	1.1001	5.49767454045226	10.7870187523154	295	0.0690384758114551	0.0690384758114551	19.42266246614	3
1296	428.32	247.26	1.0859	5.4286360646408	10.8560572281268	296	-0.050077204285774	0.050077204285774	19.4727396704257	3
1297	428.27	252.51	1.0962	5.47871326892657	10.805980023841	297	0.358319413190445	0.358319413190445	19.8310590836162	3
1298	439.64	241.53	1.0225	5.12039385573613	11.1642994370315	298	-0.0782760183496087	0.0782760183496087	19.9093351019658	3
1299	443.46	241.54	1.0386	5.19866987408574	11.0860234186819	299	-0.251358394327626	0.251358394327626	20.1606934962934	3
1300	430.08	252.1	1.0903	5.45002826841336	10.8346650243543	300	0.0447291533426348	0.0447291533426348	20.2054226496361	3
1301	438.02	253.57	1.0811	5.40529911507073	10.8793941776969	301	0.0427844075451276	0.0427844075451276	20.2482070571812	3
1302	423.89	240.77	1.0723	5.3625147075256	10.922178585242	302	0.0427844075451276	0.0427844075451276	20.2909914647263	3
1303	434.01	259.02	1.0635	5.31973029998047	10.9649629927871	303	-0.0471600855895158	0.0471600855895158	20.3381515503158	3
1304	434.11	258.56	1.0732	5.36689038556999	10.9178029071976	304	-0.028685000513212	0.028685000513212	20.366836550829	3
1305	434.27	255.03	1.0791	5.3955753860832	10.8891179066844	305	0.0690384758114568	0.0690384758114568	20.4358750266405	3
1306	439.49	253.77	1.0649	5.32653691027174	10.9581563824959	306	-0.133215087129148	0.133215087129148	20.5690901137696	3
1307	429.76	258.58	1.0923	5.45975199740089	10.8249412953667	307	0.0262540682663293	0.0262540682663293	20.595344182036	3
1308	436.93	266.39	1.0869	5.43349792913456	10.8511953636331	308	0.18766796945931	0.18766796945931	20.7830121514953	3
1309	442.37	269.61	1.0483	5.24582995967525	11.0388633330924	309	0.075845086102726	0.075845086102726	20.858857237598	3
1310	444.8	274.88	1.0327	5.16998487357253	11.1147084191951	310	-0.270805852302683	0.270805852302683	21.1296630899007	3
1311	435.34	266.7	1.0884	5.44079072587521	10.8439025668924	311	0.325258734632847	0.325258734632847	21.4549218245335	3
1312	438.93	258.21	1.0215	5.11553199124236	11.1691613015253	312	-0.0116684747850364	0.0116684747850364	21.4665902993186	3
1313	444.28	257.76	1.0239	5.1272004660274	11.1574928267402	313	-0.0739003403052187	0.0739003403052187	21.5404906396238	3
1314	449.57	260.28	1.0391	5.20110080633262	11.083592486435	314	0.102099154369053	0.102099154369053	21.6425897939929	3
1315	449.08	256.88	1.0181	5.09900165196356	11.1856916408041	315	-0.0189612715256811	0.0189612715256811	21.6615510655185	3
1316	445.9	257.02	1.022	5.11796292348925	11.1667303692784	316	0.0145855934812946	0.0145855934812946	21.6761366589998	3
1317	447.3	257.46	1.019	5.10337733000795	11.1813159627597	317	-0.0213922037725656	0.0213922037725656	21.6975288627724	3
1318	445.41	257.56	1.0234	5.12476953378052	11.1599237589871	318	-0.0213922037725638	0.0213922037725638	21.718921066545	3
1319	446.93	259.58	1.0278	5.14616173755308	11.1385315552145	319	0.0354916108044829	0.0354916108044829	21.7544126773494	3
1320	456.06	255.52	1.0205	5.1106701267486	11.174023166019	320	-0.0072927967406482	0.0072927967406482	21.7617054740901	3
1321	455.98	256.73	1.022	5.11796292348925	11.1667303692784	321	0.00972372898752916	0.00972372898752916	21.7714292030776	3
1322	452.87	256.32	1.02	5.10823919450172	11.1764540982659	322	0	0	21.7714292030776	3
1323	455.51	248.9	1.02	5.10823919450172	11.1764540982659	323	-0.00972372898752916	0.00972372898752916	21.7811529320651	3
1324	454.7	242.8	1.022	5.11796292348925	11.1667303692784	324	0.028685000513212	0.028685000513212	21.8098379325784	3
1325	457.07	245.65	1.0161	5.08927792297604	11.1954153697916	325	-0.00486186449376547	0.00486186449376547	21.8146997970721	3
1326	456.79	254.94	1.0171	5.0941397874698	11.1905535052978	326	-0.0690384758114568	0.0690384758114568	21.8837382728836	3
1327	450.97	252.38	1.0313	5.16317826328126	11.1215150294864	327	0.0121546612344119	0.0121546612344119	21.895892934118	3
1328	452.24	266.64	1.0288	5.15102360204684	11.1336696907208	328	-0.0238231360194465	0.0238231360194465	21.9197160701374	3
1329	448.21	259.62	1.0337	5.17484673806629	11.1098465547013	329	0.0140994070319174	0.0140994070319174	21.9338154771694	3
1330	439.71	263.8	1.0308	5.16074733103437	11.1239459617332	330	0.0213922037725638	0.0213922037725638	21.9552076809419	3
1331	440.31	263.63	1.0264	5.13935512726181	11.1453381655058	331	-0.282474327087719	0.282474327087719	22.2376820080296	3
1332	436.68	266.05	1.0845	5.42182945434953	10.8628638384181	332	0.0593147468239277	0.0593147468239277	22.2969967548536	3
1333	435.79	272.69	1.0723	5.3625147075256	10.922178585242	333	-0.0661213571151986	0.0661213571151986	22.3631181119688	3
1334	426.02	276.75	1.0859	5.4286360646408	10.8560572281268	334	-0.0286850005132102	0.0286850005132102	22.391803112482	3
1335	432.03	267.89	1.0918	5.45732106515401	10.8273722276136	335	0.308728395354047	0.308728395354047	22.700531507836	3
1336	440.61	276.28	1.0283	5.14859266979996	11.1361006229677	336	-0.0262540682663275	0.0262540682663275	22.7267855761024	3
1337	434.91	274.73	1.0337	5.17484673806629	11.1098465547013	337	-0.220728648016911	0.220728648016911	22.9475142241193	3
1338	435.09	269.8	1.0791	5.3955753860832	10.8891179066844	338	-0.0262540682663275	0.0262540682663275	22.9737682923856	3
1339	433.92	268.84	1.0845	5.42182945434953	10.8628638384181	339	0.320396870139083	0.320396870139083	23.2941651625247	3
1340	437.82	260.01	1.0186	5.10143258421045	11.1832607085572	340	-0.0520219500832813	0.0520219500832813	23.346187112608	3
1341	445.94	261.14	1.0293	5.15345453429373	11.1312387584739	341	-0.0617456790708086	0.0617456790708086	23.4079327916788	3
1342	443.08	269.83	1.042	5.21520021336454	11.0694930794031	342	0.0996682221221725	0.0996682221221725	23.5076010138009	3
1343	460.77	273.99	1.0215	5.11553199124236	11.1691613015253	343	0.00729279674064642	0.00729279674064642	23.5148938105416	3
1344	453.61	273.18	1.02	5.10823919450172	11.1764540982659	344	0.0140994070319174	0.0140994070319174	23.5289932175735	3
1345	461.26	277.36	1.0171	5.0941397874698	11.1905535052978	345	-0.0758450861027278	0.0758450861027278	23.6048383036762	3
1346	446.03	275.96	1.0327	5.16998487357253	11.1147084191951	346	0.0165303392788001	0.0165303392788001	23.621368642955	3
1347	442.75	277.12	1.0293	5.15345453429373	11.1312387584739	347	-0.0782760183496105	0.0782760183496105	23.6996446613046	3
1348	442.88	274.06	1.0454	5.23173055264334	11.0529627401243	348	0.118629493647857	0.118629493647857	23.8182741549525	3
1349	459.33	273.4	1.021	5.11310105899548	11.1715922337721	349	-0.0213922037725656	0.0213922037725656	23.8396663587251	3
1350	458.37	267.64	1.0254	5.13449326276805	11.1502000299996	350	0.0311159327600947	0.0311159327600947	23.8707822914852	3
1351	459.28	267.94	1.019	5.10337733000795	11.1813159627597	351	0.00194474579750548	0.00194474579750548	23.8727270372827	3
1352	459.48	247	1.0186	5.10143258421045	11.1832607085572	352	-0.023336949570071	0.023336949570071	23.8960639868527	3
1353	454.64	240.65	1.0234	5.12476953378052	11.1599237589871	353	-0.0238231360194465	0.0238231360194465	23.9198871228722	3
1354	452.63	235.08	1.0283	5.14859266979996	11.1361006229677	354	0.0427844075451276	0.0427844075451276	23.9626715304173	3
1355	462.42	232.47	1.0195	5.10580826225484	11.1788850305128	355	-0.00486186449376191	0.00486186449376191	23.9675333949111	3
1356	470.79	231.04	1.0205	5.1106701267486	11.174023166019	356	0.00486186449376191	0.00486186449376191	23.9723952594048	3
1357	486.56	232.18	1.0195	5.10580826225484	11.1788850305128	357	-0.0121546612344101	0.0121546612344101	23.9845499206392	3
1358	485.36	237	1.022	5.11796292348925	11.1667303692784	358	0.00486186449376547	0.00486186449376547	23.989411785133	3
1359	486.46	238.11	1.021	5.11310105899548	11.1715922337721	359	0.00972372898752916	0.00972372898752916	23.9991355141205	3
1360	490.44	243.38	1.019	5.10337733000795	11.1813159627597	360	-0.00972372898752916	0.00972372898752916	24.0088592431081	3
1361	488.41	246.02	1.021	5.11310105899548	11.1715922337721	361	-0.0116684747850364	0.0116684747850364	24.0205277178931	3
1362	494.47	249.09	1.0234	5.12476953378052	11.1599237589871	362	0.0189612715256811	0.0189612715256811	24.0394889894188	3
1363	474.83	256.82	1.0195	5.10580826225484	11.1788850305128	363	-0.00243093224688096	0.00243093224688096	24.0419199216657	3
1364	468.92	254.01	1.02	5.10823919450172	11.1764540982659	364	0.00243093224688096	0.00243093224688096	24.0443508539125	3
1365	477.96	252.51	1.0195	5.10580826225484	11.1788850305128	365	-0.0213922037725638	0.0213922037725638	24.0657430576851	3
1366	474.58	250.95	1.0239	5.1272004660274	11.1574928267402	366	0.0140994070319191	0.0140994070319191	24.079842464717	3
1367	465.29	257.3	1.021	5.11310105899548	11.1715922337721	367	0	0	24.079842464717	3
1368	461.76	265.5	1.021	5.11310105899548	11.1715922337721	368	-0.00243093224688273	0.00243093224688273	24.0822733969639	3
1369	464.57	275.51	1.0215	5.11553199124236	11.1691613015253	369	0.00243093224688273	0.00243093224688273	24.0847043292108	3
1370	462.01	279.64	1.021	5.11310105899548	11.1715922337721	370	0.00486186449376369	0.00486186449376369	24.0895661937046	3
1371	469.44	264.03	1.02	5.10823919450172	11.1764540982659	371	0	0	24.0895661937046	3
1372	484.6	267.64	1.02	5.10823919450172	11.1764540982659	372	0.0140994070319174	0.0140994070319174	24.1036656007365	3
1373	486.62	263.56	1.0171	5.0941397874698	11.1905535052978	373	-0.0189612715256811	0.0189612715256811	24.1226268722622	3
1374	479.41	258.62	1.021	5.11310105899548	11.1715922337721	374	-0.00486186449376547	0.00486186449376547	24.1274887367559	3
1375	472.71	267.73	1.022	5.11796292348925	11.1667303692784	375	0	0	24.1274887367559	3
1376	467.64	272.87	1.022	5.11796292348925	11.1667303692784	376	0.00486186449376547	0.00486186449376547	24.1323506012497	3
1377	489.33	260.75	1.021	5.11310105899548	11.1715922337721	377	0.00243093224688273	0.00243093224688273	24.1347815334966	3
1378	490.74	249.2	1.0205	5.1106701267486	11.174023166019	378	-0.0072927967406482	0.0072927967406482	24.1420743302372	3
1379	485.44	251.55	1.022	5.11796292348925	11.1667303692784	379	-0.00680661029127094	0.00680661029127094	24.1488809405285	3
1380	486.55	269.63	1.0234	5.12476953378052	11.1599237589871	380	0.00923754253815368	0.00923754253815368	24.1581184830666	3
1381	493.63	271.57	1.0215	5.11553199124236	11.1691613015253	381	-0.00680661029127094	0.00680661029127094	24.1649250933579	3
1382	494.36	268.71	1.0229	5.12233860153363	11.162354691234	382	0.0209060173231883	0.0209060173231883	24.1858311106811	3
1383	492.52	277.21	1.0186	5.10143258421045	11.1832607085572	383	-0.0165303392788001	0.0165303392788001	24.2023614499599	3
1384	483.33	274.71	1.022	5.11796292348925	11.1667303692784	384	0.0072927967406482	0.0072927967406482	24.2096542467005	3
1385	477.76	274.78	1.0205	5.1106701267486	11.174023166019	385	-0.00243093224688273	0.00243093224688273	24.2120851789474	3
1386	478.25	279.73	1.021	5.11310105899548	11.1715922337721	386	0.0140994070319156	0.0140994070319156	24.2261845859793	3
1387	480.22	275.68	1.0181	5.09900165196356	11.1856916408041	387	-0.00680661029127094	0.00680661029127094	24.2329911962706	3
1388	466.67	277.88	1.0195	5.10580826225484	11.1788850305128	388	-0.0165303392787983	0.0165303392787983	24.2495215355494	3
1389	473.4	275.05	1.0229	5.12233860153363	11.162354691234	389	0.0140994070319174	0.0140994070319174	24.2636209425813	3
1390	466.88	279.52	1.02	5.10823919450172	11.1764540982659	390	0	0	24.2636209425813	3
1391	458.11	266.68	1.02	5.10823919450172	11.1764540982659	391	0.0092375425381519	0.0092375425381519	24.2728584851195	3
1392	449.9	275.3	1.0181	5.09900165196356	11.1856916408041	392	-0.075845086102726	0.075845086102726	24.3487035712222	3
1393	443.5	276.95	1.0337	5.17484673806629	11.1098465547013	393	-0.149745426407948	0.149745426407948	24.4984489976302	3
1394	429.95	275.38	1.0645	5.32459216447424	10.9601011282934	394	-0.310673141151554	0.310673141151554	24.8091221387817	3
1395	419.53	263.29	1.1284	5.63526530562579	10.6494279871418	395	-0.297059920569012	0.297059920569012	25.1061820593507	3
1396	392.67	277.84	1.1895	5.9323252261948	10.3523680665728	396	-0.0189612715256811	0.0189612715256811	25.1251433308764	3
1397	391.99	278.19	1.1934	5.95128649772049	10.3334067950471	397	0.372905006671738	0.372905006671738	25.4980483375481	3
1398	399.19	275.63	1.1167	5.57838149104875	10.7063118017189	398	-0.429788821248783	0.429788821248783	25.9278371587969	3
1399	390.71	275.16	1.2051	6.00817031229753	10.2765229804701	399	0.133215087129148	0.133215087129148	26.0610522459261	3
1400	394.57	267.64	1.1777	5.87495522516838	10.4097380675992	400	0.0233369495700693	0.0233369495700693	26.0843891954961	3
1401	403.72	259.71	1.1729	5.85161827559831	10.4330750171693	401	0.221214834466286	0.221214834466286	26.3056040299624	3
1402	408.94	260.29	1.1274	5.63040344113203	10.6542898516356	402	-0.133215087129148	0.133215087129148	26.4388191170916	3
1403	414.26	251.9	1.1548	5.76361852826118	10.5210747645064	403	0.0617456790708104	0.0617456790708104	26.5005647961624	3
1404	414.91	255.34	1.1421	5.70187284919037	10.5828204435773	404	-0.0879997473371379	0.0879997473371379	26.5885645434995	3
1405	408.74	252.6	1.1602	5.7898725965275	10.4948206962401	405	0.171137630180512	0.171137630180512	26.75970217368	3
1406	415.34	261.44	1.125	5.61873496634699	10.6659583264206	406	0.177944240471781	0.177944240471781	26.9376464141518	3
1407	426.86	274.41	1.0884	5.44079072587521	10.8439025668924	407	-0.0875135608877624	0.0875135608877624	27.0251599750396	3
1408	426.77	266.3	1.1064	5.52830428676297	10.7563890060046	408	-0.130784154882265	0.130784154882265	27.1559441299218	3
1409	417.08	268.67	1.1333	5.65908844164524	10.6256048511224	409	-0.0617456790708104	0.0617456790708104	27.2176898089927	3
1410	405.83	267.37	1.146	5.72083412071605	10.5638591720516	410	-0.308728395354047	0.308728395354047	27.5264182043467	3
1411	391.14	266.68	1.2095	6.0295625160701	10.2551307766975	411	0	0	27.5264182043467	3
1412	383.29	272.03	1.2095	6.0295625160701	10.2551307766975	412	-0.0996682221221725	0.0996682221221725	27.6260864264689	3
1413	374.94	275.85	1.23	6.12923073819227	10.1554625545754	413	-0.00680661029127094	0.00680661029127094	27.6328930367601	3
1414	377.31	265.89	1.2314	6.13603734848354	10.1486559442841	414	-0.00972372898752916	0.00972372898752916	27.6426167657477	3
1415	371.02	247.31	1.2334	6.14576107747107	10.1389322152966	415	-0.0855688150902552	0.0855688150902552	27.7281855808379	3
1416	357.38	260.16	1.251	6.23132989256132	10.0533634002063	416	0.0525081365326567	0.0525081365326567	27.7806937173706	3
1417	361.54	262.65	1.2402	6.17882175602867	10.105871536739	417	0.144883561914183	0.144883561914183	27.9255772792848	3
1418	363.78	269.17	1.2104	6.03393819411448	10.2507550986531	418	-0.154607290901712	0.154607290901712	28.0801845701865	3
1419	374.18	272.3	1.2422	6.1885454850162	10.0961478077514	419	0.180375172718664	0.180375172718664	28.2605597429051	3
1420	390.23	277.85	1.2051	6.00817031229753	10.2765229804701	420	-0.147314494161066	0.147314494161066	28.4078742370662	3
1421	373.53	275.09	1.2354	6.1554848064586	10.129208486309	421	-0.196905511997462	0.196905511997462	28.6047797490637	3
1422	339.31	273.41	1.2759	6.35239031845606	9.93230297431156	422	-0.0306297463107175	0.0306297463107175	28.6354094953744	3
1423	335.36	274.66	1.2822	6.38302006476678	9.90167322800084	423	-0.0359777972538584	0.0359777972538584	28.6713872926282	3
1424	332.85	271.62	1.2896	6.41899786202063	9.86569543074699	424	0.00972372898753093	0.00972372898753093	28.6811110216158	3
1425	324.47	255.32	1.2876	6.40927413303311	9.87541915973452	425	0.0140994070319174	0.0140994070319174	28.6952104286477	3
1426	327.18	256.96	1.2847	6.39517472600119	9.88951856676643	426	-0.0379225430513657	0.0379225430513657	28.7331329716991	3
1427	321.33	257.24	1.2925	6.43309726905255	9.85159602371507	427	0.0213922037725638	0.0213922037725638	28.7545251754716	3
1428	323.08	262.84	1.2881	6.41170506527999	9.87298822748763	428	0.0072927967406482	0.0072927967406482	28.7618179722123	3
1429	330.58	261.08	1.2866	6.40441226853934	9.88028102422828	429	0.0666075435645741	0.0666075435645741	28.8284255157768	3
1430	348.17	274.92	1.2729	6.33780472497477	9.94688856779285	430	0.0165303392787983	0.0165303392787983	28.8449558550556	3
1431	341.66	264.61	1.2695	6.32127438569597	9.96341890707165	431	-0.0403534752982448	0.0403534752982448	28.8853093303539	3
1432	340.11	268.54	1.2778	6.36162786099421	9.92306543177341	432	0.0831378828433742	0.0831378828433742	28.9684472131973	3
1433	335.65	260.27	1.2607	6.27848997815084	10.0062033146168	433	-0.047646272038893	0.047646272038893	29.0160934852362	3
1434	341.08	274.61	1.2705	6.32613625018973	9.95855704257789	434	-0.0544528823301622	0.0544528823301622	29.0705463675663	3
1435	337.92	271.73	1.2817	6.3805891325199	9.90410416024773	435	-0.0427844075451276	0.0427844075451276	29.1133307751115	3
1436	323.93	275.8	1.2905	6.42337354006502	9.8613197527026	436	-0.00486186449376547	0.00486186449376547	29.1181926396052	3
1437	316.39	263.93	1.2915	6.42823540455879	9.85645788820883	437	-0.0116684747850346	0.0116684747850346	29.1298611143903	3
1438	318.53	261.77	1.2939	6.43990387934382	9.8447894134238	438	0.0379225430513639	0.0379225430513639	29.1677836574416	3
1439	334.37	270.76	1.2861	6.40198133629246	9.88271195647516	439	0.0092375425381519	0.0092375425381519	29.1770211999798	3
1440	327.69	270.21	1.2842	6.39274379375431	9.89194949901331	440	-0.0262540682663293	0.0262540682663293	29.2032752682461	3
1441	329.15	261.28	1.2896	6.41899786202063	9.86569543074699	441	-0.00680661029126917	0.00680661029126917	29.2100818785374	3
1442	327.92	260.43	1.291	6.4258044723119	9.85888882045572	442	-0.0121546612344119	0.0121546612344119	29.2222365397718	3
1443	326.25	260.63	1.2935	6.43795913354632	9.8467341592213	443	-0.0165303392788001	0.0165303392788001	29.2387668790506	3
1444	317.57	267.76	1.2969	6.45448947282512	9.8302038199425	444	0.0165303392788001	0.0165303392788001	29.2552972183294	3
1445	323.72	256.73	1.2935	6.43795913354632	9.8467341592213	445	0.097723476324667	0.097723476324667	29.353020694654	3
1446	337.47	254.47	1.2734	6.34023565722165	9.94445763554597	446	-0.0452153397920103	0.0452153397920103	29.3982360344461	3
1447	338.61	266.36	1.2827	6.38545099701366	9.89924229575396	447	0.0996682221221725	0.0996682221221725	29.4979042565682	3
1448	353.08	271.4	1.2622	6.28578277489149	9.99891051787613	448	0.0855688150902569	0.0855688150902569	29.5834730716585	3
1449	361.14	271.82	1.2446	6.20021395980123	10.0844793329664	449	0.108905764660326	0.108905764660326	29.6923788363188	3
1450	365.7	279.58	1.2222	6.0913081951409	10.1933850976267	450	-0.0758450861027278	0.0758450861027278	29.7682239224215	3
1451	367.95	275.94	1.2378	6.16715328124363	10.117540011524	451	-0.0213922037725638	0.0213922037725638	29.7896161261941	3
1452	362.56	273.98	1.2422	6.1885454850162	10.0961478077514	452	-0.0213922037725638	0.0213922037725638	29.8110083299667	3
1453	356.02	269.1	1.2466	6.20993768878876	10.0747556039789	453	0.218297715770028	0.218297715770028	30.0293060457367	3
1454	383.86	257.63	1.2017	5.99163997301873	10.2930533197489	454	0.0145855934812928	0.0145855934812928	30.043891639218	3
1455	383.64	258.82	1.1987	5.97705437953744	10.3076389132302	455	-0.0714694080583378	0.0714694080583378	30.1153610472763	3
1456	377.95	258.17	1.2134	6.04852378759578	10.2361695051718	456	-0.0972372898752916	0.0972372898752916	30.2125983371516	3
1457	362.17	263.52	1.2334	6.14576107747107	10.1389322152966	457	-0.0734141538558433	0.0734141538558433	30.2860124910075	3
1458	355.91	260.11	1.2485	6.21917523132691	10.0655180614407	458	0.185237037212428	0.185237037212428	30.4712495282199	3
1459	386.01	257.07	1.2104	6.03393819411448	10.2507550986531	459	0.0092375425381519	0.0092375425381519	30.480487070758	3
1460	385.49	261.46	1.2085	6.02470065157633	10.2599926411913	460	-0.111336696907207	0.111336696907207	30.5918237676652	3
1461	377.81	268.23	1.2314	6.13603734848354	10.1486559442841	461	0.0875135608877624	0.0875135608877624	30.679337328553	3
1462	382.58	265.6	1.2134	6.04852378759578	10.2361695051718	462	-0.0617456790708104	0.0617456790708104	30.7410830076238	3
1463	376.5	262.93	1.2261	6.11026946666659	10.174423826101	463	-0.0617456790708086	0.0617456790708086	30.8028286866946	3
1464	369.18	276	1.2388	6.1720151457374	10.1126781470302	464	0.0213922037725638	0.0213922037725638	30.8242208904672	3
1465	360.76	267.51	1.2344	6.15062294196483	10.1340703508028	465	-0.0471600855895158	0.0471600855895158	30.8713809760567	3
1466	361.23	251.44	1.2441	6.19778302755435	10.0869102652133	466	0.201767376491228	0.201767376491228	31.0731483525479	3
1467	366.56	251.71	1.2026	5.99601565106312	10.2886776417045	467	-0.0189612715256811	0.0189612715256811	31.0921096240736	3
1468	366.31	254.45	1.2065	6.0149769225888	10.2697163701788	468	-0.135646019376031	0.135646019376031	31.2277556434496	3
1469	362.84	254.21	1.2344	6.15062294196483	10.1340703508028	469	-0.0116684747850346	0.0116684747850346	31.2394241182347	3
1470	356.53	265.61	1.2368	6.16229141674987	10.1224018760178	470	-0.0690384758114568	0.0690384758114568	31.3084625940461	3
1471	359.11	259.75	1.251	6.23132989256132	10.0533634002063	471	0.109391951109702	0.109391951109702	31.4178545451558	3
1472	362.21	265.29	1.2285	6.12193794145162	10.162755351316	472	-0.0782760183496087	0.0782760183496087	31.4961305635054	3
1473	359.86	257.95	1.2446	6.20021395980123	10.0844793329664	473	0.0281988140638347	0.0281988140638347	31.5243293775693	3
1474	364.67	259.15	1.2388	6.1720151457374	10.1126781470302	474	-0.123491358141619	0.123491358141619	31.6478207357109	3
1475	351.69	233.58	1.2642	6.29550650387902	9.98918678888861	475	-0.0306297463107175	0.0306297463107175	31.6784504820216	3
1476	351.17	246.23	1.2705	6.32613625018973	9.95855704257789	476	-0.0403534752982448	0.0403534752982448	31.7188039573199	3
1477	350.35	237.18	1.2788	6.36648972548798	9.91820356727964	477	0.0899444931346434	0.0899444931346434	31.8087484504545	3
1478	345.55	232.98	1.2603	6.27654523235333	10.0081480604143	478	-0.0330606785575984	0.0330606785575984	31.8418091290121	3
1479	347.78	231.07	1.2671	6.30960591091093	9.97508738185669	479	-0.0899444931346451	0.0899444931346451	31.9317536221468	3
1480	332.02	231.64	1.2856	6.39955040404558	9.88514288872204	480	0.0923754253815261	0.0923754253815261	32.0241290475283	3
1481	346.73	237.4	1.2666	6.30717497866405	9.97751831410357	481	-0.0593147468239259	0.0593147468239259	32.0834437943522	3
1482	333.66	246.43	1.2788	6.36648972548798	9.91820356727964	482	0.0403534752982448	0.0403534752982448	32.1237972696504	3
1483	332.73	248	1.2705	6.32613625018973	9.95855704257789	483	0.028685000513212	0.028685000513212	32.1524822701637	3
1484	340.21	235.43	1.2646	6.29745124967652	9.9872420430911	484	-0.0617456790708104	0.0617456790708104	32.2142279492345	3
1485	345.84	243.64	1.2773	6.35919692874733	9.92549636402029	485	-0.0170165257281756	0.0170165257281756	32.2312444749626	3
1486	350.6	240.37	1.2808	6.37621345447551	9.90847983829211	486	0.0763312725521033	0.0763312725521033	32.3075757475147	3
1487	357.47	241.94	1.2651	6.2998821819234	9.98481111084422	487	0.0636904248683141	0.0636904248683141	32.3712661723831	3
1488	355.97	245.78	1.252	6.23619175705509	10.0485015357125	488	-0.0807069505964897	0.0807069505964897	32.4519731229796	3
1489	352.98	242.28	1.2686	6.31689870765158	9.96779458511604	489	0.104530086615936	0.104530086615936	32.5565032095955	3
1490	358.94	235.76	1.2471	6.21236862103564	10.072324671732	490	0.00729279674064642	0.00729279674064642	32.5637960063361	3
1491	371.08	233.76	1.2456	6.205075824295	10.0796174684726	491	-0.00729279674064642	0.00729279674064642	32.5710888030768	3
1492	370.91	230.47	1.2471	6.21236862103564	10.072324671732	492	0.0525081365326567	0.0525081365326567	32.6235969396094	3
1493	366.97	230.78	1.2363	6.15986048450298	10.1248328082646	493	0.0238231360194465	0.0238231360194465	32.6474200756289	3
1494	363.7	231.71	1.2314	6.13603734848354	10.1486559442841	494	-0.235314241498203	0.235314241498203	32.8827343171271	3
1495	354.21	237.89	1.2798	6.37135158998174	9.91334170278588	495	-0.00486186449376369	0.00486186449376369	32.8875961816209	3
1496	347.38	250.61	1.2808	6.37621345447551	9.90847983829211	496	0.0189612715256811	0.0189612715256811	32.9065574531465	3
1497	338.08	251.75	1.2769	6.35725218294982	9.9274411098178	497	0.0194474579750583	0.0194474579750583	32.9260049111216	3
1498	340.77	251.16	1.2729	6.33780472497477	9.94688856779285	498	-0.00486186449376547	0.00486186449376547	32.9308667756154	3
1499	334.71	249.89	1.2739	6.34266658946853	9.94202670329909	499	0.0238231360194483	0.0238231360194483	32.9546899116348	3
1500	341.33	250.27	1.269	6.31884345344908	9.96584983931854	500	NA	NA	NA	3
