# Supplementary material for: Assessment of crusting effects on interrill erosion by laser scanning
Source: PeerJ. 2020 Jan 31;8:e8487. doi: 10.7717/peerj.8487 (PMC6996510; doi:10.7717/peerj.8487)
Supplement: Data S1 — Each has two transects and four subplots. [file peerj-08-8487-s001.zip › raw data for uploading/cs8plotd.txt]

x	y	z	cal	h	code	deltah	absh	cumsumh	number
1	264.09	427.31	1.0396	5.2035317385795	11.0811615541881	1	0.0452153397920121	0.0452153397920121	0.0452153397920121	1
2	267.74	430.7	1.0303	5.15831639878749	11.1263768939801	2	-0.0617456790708104	0.0617456790708104	0.106961018862822	1
3	271.14	433.33	1.043	5.2200620778583	11.0646312149093	3	0.00486186449376547	0.00486186449376547	0.111822883356588	1
4	254.92	430.35	1.042	5.21520021336454	11.0694930794031	4	-0.223159580263793	0.223159580263793	0.334982463620381	1
5	266.49	433.43	1.0879	5.43835979362833	10.8463334991393	5	0.3179659378922	0.3179659378922	0.652948401512582	1
6	270.02	441.66	1.0225	5.12039385573613	11.1642994370315	6	-0.00437567804438821	0.00437567804438821	0.65732407955697	1
7	271.14	446.95	1.0234	5.12476953378052	11.1599237589871	7	-0.0593147468239277	0.0593147468239277	0.716638826380898	1
8	275.86	450.17	1.0356	5.18408428060444	11.1006090121632	8	0.0495910178363985	0.0495910178363985	0.766229844217296	1
9	278.63	453.38	1.0254	5.13449326276805	11.1502000299996	9	-0.0568838145770449	0.0568838145770449	0.823113658794341	1
10	274.14	445.46	1.0371	5.19137707734509	11.0933162154225	10	0.0140994070319174	0.0140994070319174	0.837213065826258	1
11	275.09	442.04	1.0342	5.17727767031317	11.1074156224544	11	-0.0495910178363985	0.0495910178363985	0.886804083662657	1
12	277.39	435.71	1.0444	5.22686868814957	11.057824604618	12	0.123491358141621	0.123491358141621	1.01029544180428	1
13	274.72	465.1	1.019	5.10337733000795	11.1813159627597	13	-0.00243093224688451	0.00243093224688451	1.01272637405116	1
14	270.03	464.99	1.0195	5.10580826225484	11.1788850305128	14	0.00923754253815368	0.00923754253815368	1.02196391658932	1
15	260.09	471.86	1.0176	5.09657071971668	11.1881225730509	15	-0.0140994070319156	0.0140994070319156	1.03606332362123	1
16	261.74	462.87	1.0205	5.1106701267486	11.174023166019	16	0	0	1.03606332362123	1
17	245.24	457.03	1.0205	5.1106701267486	11.174023166019	17	0.00486186449376191	0.00486186449376191	1.04092518811499	1
18	244.57	455.43	1.0195	5.10580826225484	11.1788850305128	18	-0.0121546612344101	0.0121546612344101	1.0530798493494	1
19	239.28	476.56	1.022	5.11796292348925	11.1667303692784	19	-0.00243093224688273	0.00243093224688273	1.05551078159629	1
20	240.25	479.14	1.0225	5.12039385573613	11.1642994370315	20	0.0121546612344119	0.0121546612344119	1.0676654428307	1
21	238.25	487.59	1.02	5.10823919450172	11.1764540982659	21	0.00243093224688096	0.00243093224688096	1.07009637507758	1
22	234.62	482.64	1.0195	5.10580826225484	11.1788850305128	22	0.00923754253815368	0.00923754253815368	1.07933391761573	1
23	235.52	493.42	1.0176	5.09657071971668	11.1881225730509	23	-0.00680661029126917	0.00680661029126917	1.086140527907	1
24	234.51	485.08	1.019	5.10337733000795	11.1813159627597	24	-0.00486186449376547	0.00486186449376547	1.09100239240077	1
25	233.35	490.32	1.02	5.10823919450172	11.1764540982659	25	-0.0189612715256828	0.0189612715256828	1.10996366392645	1
26	231.72	484.23	1.0239	5.1272004660274	11.1574928267402	26	0.0238231360194483	0.0238231360194483	1.1337867999459	1
27	235.1	492.15	1.019	5.10337733000795	11.1813159627597	27	-0.0189612715256828	0.0189612715256828	1.15274807147158	1
28	238.29	487.17	1.0229	5.12233860153363	11.162354691234	28	0.0165303392787983	0.0165303392787983	1.16927841075038	1
29	241.69	481.29	1.0195	5.10580826225484	11.1788850305128	29	0.0213922037725656	0.0213922037725656	1.19067061452295	1
30	237.77	489.39	1.0151	5.08441605848227	11.2002772342854	30	-0.0213922037725656	0.0213922037725656	1.21206281829551	1
31	239.82	490.5	1.0195	5.10580826225484	11.1788850305128	31	0.00437567804438999	0.00437567804438999	1.2164384963399	1
32	249.9	491.74	1.0186	5.10143258421045	11.1832607085572	32	-0.00680661029127094	0.00680661029127094	1.22324510663117	1
33	240.34	481.8	1.02	5.10823919450172	11.1764540982659	33	0.00680661029127094	0.00680661029127094	1.23005171692244	1
34	231.51	475.14	1.0186	5.10143258421045	11.1832607085572	34	-0.0116684747850346	0.0116684747850346	1.24172019170748	1
35	232.37	481.45	1.021	5.11310105899548	11.1715922337721	35	-0.00486186449376547	0.00486186449376547	1.24658205620124	1
36	232.46	475.81	1.022	5.11796292348925	11.1667303692784	36	-0.00680661029127094	0.00680661029127094	1.25338866649251	1
37	233.08	477.47	1.0234	5.12476953378052	11.1599237589871	37	0.00680661029127094	0.00680661029127094	1.26019527678378	1
38	248.19	480.03	1.022	5.11796292348925	11.1667303692784	38	0.0121546612344101	0.0121546612344101	1.27234993801819	1
39	245.08	486.54	1.0195	5.10580826225484	11.1788850305128	39	-0.00972372898752738	0.00972372898752738	1.28207366700572	1
40	251.49	489.59	1.0215	5.11553199124236	11.1691613015253	40	0.00729279674064642	0.00729279674064642	1.28936646374637	1
41	255.44	494.3	1.02	5.10823919450172	11.1764540982659	41	-0.00972372898752916	0.00972372898752916	1.2990901927339	1
42	241	484.63	1.022	5.11796292348925	11.1667303692784	42	-0.00437567804438821	0.00437567804438821	1.30346587077829	1
43	233.3	478.88	1.0229	5.12233860153363	11.162354691234	43	0.0165303392787983	0.0165303392787983	1.31999621005708	1
44	231.67	481.5	1.0195	5.10580826225484	11.1788850305128	44	-0.00486186449376191	0.00486186449376191	1.32485807455085	1
45	239.71	477.61	1.0205	5.1106701267486	11.174023166019	45	0	0	1.32485807455085	1
46	252.56	484.91	1.0205	5.1106701267486	11.174023166019	46	-0.00243093224688273	0.00243093224688273	1.32728900679773	1
47	257.46	472.77	1.021	5.11310105899548	11.1715922337721	47	0	0	1.32728900679773	1
48	246.17	477.64	1.021	5.11310105899548	11.1715922337721	48	-0.0904306795840224	0.0904306795840224	1.41771968638175	1
49	252.41	456.41	1.0396	5.2035317385795	11.0811615541881	49	0.0170165257281774	0.0170165257281774	1.43473621210993	1
50	255.32	456.94	1.0361	5.18651521285133	11.0981780799163	50	0.0850826286408797	0.0850826286408797	1.51981884075081	1
51	251.68	448.5	1.0186	5.10143258421045	11.1832607085572	51	-0.0140994070319174	0.0140994070319174	1.53391824778273	1
52	249.51	457.37	1.0215	5.11553199124236	11.1691613015253	52	-0.209060173231876	0.209060173231876	1.7429784210146	1
53	235.61	437.92	1.0645	5.32459216447424	10.9601011282934	53	0.0335468650069757	0.0335468650069757	1.77652528602158	1
54	237.53	419.54	1.0576	5.29104529946726	10.9936479933004	54	-0.206629240984991	0.206629240984991	1.98315452700657	1
55	232	398.31	1.1001	5.49767454045226	10.7870187523154	55	0.00972372898752738	0.00972372898752738	1.9928782559941	1
56	244.85	394.53	1.0981	5.48795081146473	10.7967424813029	56	-0.216352969972521	0.216352969972521	2.20923122596662	1
57	253.08	391.7	1.1426	5.70430378143725	10.5803895113304	57	-0.1589829689461	0.1589829689461	2.36821419491272	1
58	255.87	391.37	1.1753	5.86328675038335	10.4214065423843	58	0.133215087129148	0.133215087129148	2.50142928204187	1
59	256.63	402.89	1.1479	5.7300716632542	10.5546216295134	59	0.0709832216089623	0.0709832216089623	2.57241250365083	1
60	253.87	403.38	1.1333	5.65908844164524	10.6256048511224	60	0.228021444757555	0.228021444757555	2.80043394840838	1
61	254.17	400.35	1.0864	5.43106699688768	10.8536262958799	61	-0.192529833953074	0.192529833953074	2.99296378236146	1
62	251.1	393.06	1.126	5.62359683084076	10.6610964619269	62	-0.280043394840838	0.280043394840838	3.2730071772023	1
63	271.42	397.39	1.1836	5.90364022568159	10.381053067086	63	0.23045237700444	0.23045237700444	3.50345955420674	1
64	269.08	402.42	1.1362	5.67318784867716	10.6115054440905	64	-0.00729279674064642	0.00729279674064642	3.51075235094738	1
65	269.59	402.05	1.1377	5.6804806454178	10.6042126473498	65	0.0544528823301622	0.0544528823301622	3.56520523327754	1
66	266.57	411.93	1.1265	5.62602776308764	10.65866552968	66	0.0145855934812946	0.0145855934812946	3.57979082675884	1
67	258.58	409.66	1.1235	5.61144216960635	10.6732511231613	67	0.503202975104628	0.503202975104628	4.08299380186347	1
68	265.04	421.42	1.02	5.10823919450172	11.1764540982659	68	-0.102099154369053	0.102099154369053	4.18509295623252	1
69	261.37	433.67	1.041	5.21033834887077	11.0743549438969	69	0.0165303392787983	0.0165303392787983	4.20162329551132	1
70	265.85	443.9	1.0376	5.19380800959197	11.0908852831756	70	-0.0262540682663293	0.0262540682663293	4.22787736377765	1
71	265.48	445.53	1.043	5.2200620778583	11.0646312149093	71	-0.170651443731135	0.170651443731135	4.39852880750878	1
72	266.59	439.86	1.0781	5.39071352158944	10.8939797711782	72	0.239689919542592	0.239689919542592	4.63821872705137	1
73	277.37	438.46	1.0288	5.15102360204684	11.1336696907208	73	-0.196905511997464	0.196905511997464	4.83512423904884	1
74	274.95	433.22	1.0693	5.34792911404431	10.9367641787233	74	-0.102099154369055	0.102099154369055	4.93722339341789	1
75	278.18	428.14	1.0903	5.45002826841336	10.8346650243543	75	-0.0714694080583378	0.0714694080583378	5.00869280147623	1
76	275.78	427.59	1.105	5.5214976764717	10.7631956162959	76	0.0641766113176914	0.0641766113176914	5.07286941279392	1
77	279.14	430.74	1.0918	5.45732106515401	10.8273722276136	77	0.211491105478757	0.211491105478757	5.28436051827268	1
78	276.72	435.84	1.0483	5.24582995967525	11.0388633330924	78	-0.0690384758114551	0.0690384758114551	5.35339899408413	1
79	272.32	433.87	1.0625	5.31486843548671	10.9698248572809	79	-0.144883561914185	0.144883561914185	5.49828255599832	1
80	269.48	404.75	1.0923	5.45975199740089	10.8249412953667	80	0.054452882330164	0.054452882330164	5.55273543832848	1
81	278.98	418.22	1.0811	5.40529911507073	10.8793941776969	81	0.0262540682663275	0.0262540682663275	5.57898950659481	1
82	273.82	426.22	1.0757	5.3790450468044	10.9056482459632	82	-0.0262540682663275	0.0262540682663275	5.60524357486114	1
83	272.39	420.84	1.0811	5.40529911507073	10.8793941776969	83	-0.170651443731135	0.170651443731135	5.77589501859227	1
84	268.39	416.56	1.1162	5.57595055880186	10.7087427339658	84	0.424926956755019	0.424926956755019	6.20082197534729	1
85	263.33	421.36	1.0288	5.15102360204684	11.1336696907208	85	-0.242120851789473	0.242120851789473	6.44294282713676	1
86	262.73	428.57	1.0786	5.39314445383632	10.8915488389313	86	-0.0262540682663293	0.0262540682663293	6.46919689540309	1
87	262.39	415.76	1.084	5.41939852210265	10.865294770665	87	-0.0330606785576002	0.0330606785576002	6.50225757396069	1
88	257.92	416.25	1.0908	5.45245920066025	10.8322340921074	88	-0.0213922037725638	0.0213922037725638	6.52364977773326	1
89	259.95	428.83	1.0952	5.47385140443281	10.8108418883348	89	0.0189612715256828	0.0189612715256828	6.54261104925894	1
90	263.16	430.73	1.0913	5.45489013290713	10.8298031598605	90	0.0807069505964897	0.0807069505964897	6.62331799985543	1
91	266.87	431.91	1.0747	5.37418318231064	10.910510110457	91	0.244551784036357	0.244551784036357	6.86786978389179	1
92	267.09	427.73	1.0244	5.12963139827428	11.1550618944933	92	-0.0593147468239259	0.0593147468239259	6.92718453071571	1
93	263.66	425.57	1.0366	5.18894614509821	11.0957471476694	93	-0.232883309251323	0.232883309251323	7.16006783996704	1
94	262.12	426.35	1.0845	5.42182945434953	10.8628638384181	94	0.142452629667302	0.142452629667302	7.30252046963434	1
95	273.6	416.18	1.0552	5.27937682468223	11.0053164680854	95	-0.0641766113176931	0.0641766113176931	7.36669708095203	1
96	274.78	411.66	1.0684	5.34355343599992	10.9411398567677	96	-0.102099154369055	0.102099154369055	7.46879623532109	1
97	271	411.94	1.0894	5.44565259036897	10.8390407023986	97	0.078762204798986	0.078762204798986	7.54755844012007	1
98	271.79	416.94	1.0732	5.36689038556999	10.9178029071976	98	-0.109391951109702	0.109391951109702	7.65695039122977	1
99	271.08	422.11	1.0957	5.47628233667969	10.8084109560879	99	-0.206629240984993	0.206629240984993	7.86357963221477	1
100	269.09	402.16	1.1382	5.68291157766468	10.6017817151029	100	-0.180375172718664	0.180375172718664	8.04395480493343	1
101	275.06	383.92	1.1753	5.86328675038335	10.4214065423843	101	-0.0758450861027278	0.0758450861027278	8.11979989103616	1
102	277.06	383.56	1.1909	5.93913183648608	10.3455614562815	102	0.142452629667302	0.142452629667302	8.26225252070346	1
103	273.31	387.39	1.1616	5.79667920681877	10.4880140859488	103	0.0189612715256811	0.0189612715256811	8.28121379222914	1
104	273.13	404.4	1.1577	5.77771793529309	10.5069753574745	104	0.315535005645319	0.315535005645319	8.59674879787446	1
105	266.91	407.73	1.0928	5.46218292964778	10.8225103631198	105	0.121060425894736	0.121060425894736	8.7178092237692	1
106	260.83	413.21	1.0679	5.34112250375304	10.9435707890146	106	0.0972372898752898	0.0972372898752898	8.81504651364449	1
107	253.99	427.15	1.0479	5.24388521387775	11.0408080788899	107	-0.168220511484252	0.168220511484252	8.98326702512874	1
108	254.25	416.32	1.0825	5.412105725362	10.8725875674056	108	0.242120851789473	0.242120851789473	9.22538787691821	1
109	252.82	421.35	1.0327	5.16998487357253	11.1147084191951	109	-0.258651191068273	0.258651191068273	9.48403906798648	1
110	260.25	427.46	1.0859	5.4286360646408	10.8560572281268	110	-0.0238231360194465	0.0238231360194465	9.50786220400593	1
111	256.6	432.28	1.0908	5.45245920066025	10.8322340921074	111	0.204198308738111	0.204198308738111	9.71206051274404	1
112	254.68	419.35	1.0488	5.24826089192214	11.0364324008455	112	-0.218783902219403	0.218783902219403	9.93084441496345	1
113	260.4	414.8	1.0938	5.46704479414154	10.8176484986261	113	0.161900087642358	0.161900087642358	10.0927445026058	1
114	260.83	413.34	1.0605	5.30514470649918	10.9795485862684	114	-0.244551784036355	0.244551784036355	10.3372962866422	1
115	254.84	407.63	1.1108	5.54969649053554	10.7349968022321	115	0.127867036186007	0.127867036186007	10.4651633228282	1
116	241.78	404.21	1.0845	5.42182945434953	10.8628638384181	116	-0.173082375978018	0.173082375978018	10.6382456988062	1
117	241.98	400.27	1.1201	5.59491183032755	10.6897814624401	117	0.244551784036357	0.244551784036357	10.8827974828425	1
118	249.97	400.25	1.0698	5.35036004629119	10.9343332464764	118	-0.308728395354049	0.308728395354049	11.1915258781966	1
119	255.17	408.69	1.1333	5.65908844164524	10.6256048511224	119	-0.00243093224688096	0.00243093224688096	11.1939568104435	1
120	256.31	403.83	1.1338	5.66151937389212	10.6231739188755	120	0.180375172718662	0.180375172718662	11.3743319831621	1
121	255.76	410.12	1.0967	5.48114420117346	10.8035490915942	121	-0.00680661029127094	0.00680661029127094	11.3811385934534	1
122	251.03	411.01	1.0981	5.48795081146473	10.7967424813029	122	0	0	11.3811385934534	1
123	240.36	416.07	1.0981	5.48795081146473	10.7967424813029	123	0.0165303392788001	0.0165303392788001	11.3976689327322	1
124	232.81	409.49	1.0947	5.47142047218593	10.8132728205817	124	0.0330606785575984	0.0330606785575984	11.4307296112898	1
125	242.72	403.52	1.0879	5.43835979362833	10.8463334991393	125	-0.0593147468239259	0.0593147468239259	11.4900443581137	1
126	265.4	403.34	1.1001	5.49767454045226	10.7870187523154	126	-0.20176737649123	0.20176737649123	11.691811734605	1
127	267.6	399.61	1.1416	5.69944191694348	10.5852513758241	127	-0.0544528823301622	0.0544528823301622	11.7462646169351	1
128	266.8	391.24	1.1528	5.75389479927365	10.530798493494	128	0.0281988140638347	0.0281988140638347	11.774463430999	1
129	263.37	391.53	1.147	5.72569598520981	10.5589973075578	129	0.102099154369055	0.102099154369055	11.876562585368	1
130	267.91	395.45	1.126	5.62359683084076	10.6610964619269	130	-0.173082375978018	0.173082375978018	12.049644961346	1
131	261.29	386.37	1.1616	5.79667920681877	10.4880140859488	131	-0.173568562427393	0.173568562427393	12.2232135237734	1
132	276.06	388.49	1.1973	5.97024776924617	10.3144455235215	132	0.223159580263792	0.223159580263792	12.4463731040372	1
133	274.53	402.58	1.1514	5.74708818898238	10.5376051037852	133	-0.0923754253815279	0.0923754253815279	12.5387485294187	1
134	272.13	402.23	1.1704	5.8394636143639	10.4452296784037	134	0.0899444931346451	0.0899444931346451	12.6286930225534	1
135	267.82	399.08	1.1519	5.74951912122926	10.5351741715384	135	0.228021444757557	0.228021444757557	12.8567144673109	1
136	250.45	385	1.105	5.5214976764717	10.7631956162959	136	-0.448750092774466	0.448750092774466	13.3054645600854	1
137	241.37	367.84	1.1973	5.97024776924617	10.3144455235215	137	-0.237258987295711	0.237258987295711	13.5427235473811	1
138	233.62	365.62	1.2461	6.20750675654188	10.0771865362257	138	0.0213922037725638	0.0213922037725638	13.5641157511537	1
139	234.16	359.84	1.2417	6.18611455276931	10.0985787399983	139	0.427357889001904	0.427357889001904	13.9914736401556	1
140	261.28	375.49	1.1538	5.75875666376741	10.5259366290002	140	-0.242120851789474	0.242120851789474	14.2335944919451	1
141	271.39	376.77	1.2036	6.00087751555689	10.2838157772107	141	0.0855688150902569	0.0855688150902569	14.3191633070353	1
142	273.82	381.51	1.186	5.91530870046663	10.369384592301	142	-0.00243093224688451	0.00243093224688451	14.3215942392822	1
143	271.59	381.55	1.1865	5.91773963271351	10.3669536600541	143	-0.237745173745084	0.237745173745084	14.5593394130273	1
144	278.9	386.14	1.2354	6.1554848064586	10.129208486309	144	0.880969846270133	0.880969846270133	15.4403092592974	1
145	273.05	411.87	1.0542	5.27451496018846	11.0101783325792	145	-0.028685000513212	0.028685000513212	15.4689942598106	1
146	278.54	414.81	1.0601	5.30319996070167	10.9814933320659	146	-0.246496529833861	0.246496529833861	15.7154907896445	1
147	279.03	410.82	1.1108	5.54969649053554	10.7349968022321	147	0.0213922037725638	0.0213922037725638	15.7368829934171	1
148	261.19	403.1	1.1064	5.52830428676297	10.7563890060046	148	-0.0763312725521033	0.0763312725521033	15.8132142659692	1
149	262.03	397.9	1.1221	5.60463555931508	10.6800577334525	149	-0.4438882282807	0.4438882282807	16.2571024942499	1
150	278.92	384.02	1.2134	6.04852378759578	10.2361695051718	150	0.154607290901712	0.154607290901712	16.4117097851516	1
151	276.36	378.72	1.1816	5.89391649669407	10.3907767960736	151	0.0826516963939952	0.0826516963939952	16.4943614815456	1
152	274.85	363.48	1.1646	5.81126480030007	10.4734284924676	152	0.0311159327600947	0.0311159327600947	16.5254774143057	1
153	277.44	350.96	1.1582	5.78014886753997	10.5045444252276	153	-0.429788821248785	0.429788821248785	16.9552662355544	1
154	265.49	354.94	1.2466	6.20993768878876	10.0747556039789	154	0.0807069505964915	0.0807069505964915	17.0359731861509	1
155	260.26	352	1.23	6.12923073819227	10.1554625545754	155	-0.104530086615938	0.104530086615938	17.1405032727669	1
156	263.82	359.9	1.2515	6.23376082480821	10.0509324679594	156	0.128353222635385	0.128353222635385	17.2688564954023	1
157	256.64	352.44	1.2251	6.10540760217282	10.1792856905948	157	0.11376762915409	0.11376762915409	17.3826241245564	1
158	254.74	353.13	1.2017	5.99163997301873	10.2930533197489	158	-0.189612715256818	0.189612715256818	17.5722368398132	1
159	253.81	355.48	1.2407	6.18125268827555	10.1034406044921	159	0.296573734119637	0.296573734119637	17.8688105739328	1
160	254.15	379.65	1.1797	5.88467895415591	10.4000143386117	160	-0.0666075435645741	0.0666075435645741	17.9354181174974	1
161	248.98	369.91	1.1934	5.95128649772049	10.3334067950471	161	-0.0233369495700693	0.0233369495700693	17.9587550670675	1
162	264.12	378.82	1.1982	5.97462344729056	10.3100698454771	162	0.025767881816952	0.025767881816952	17.9845229488844	1
163	260.69	379.07	1.1929	5.9488555654736	10.335837727294	163	0.0666075435645723	0.0666075435645723	18.051130492449	1
164	252.75	386	1.1792	5.88224802190903	10.4024452708586	164	0.37728068471613	0.37728068471613	18.4284111771651	1
165	249.4	382.52	1.1016	5.5049673371929	10.7797259555747	165	-0.28928093737899	0.28928093737899	18.7176921145441	1
166	256.66	384.34	1.1611	5.79424827457189	10.4904450181957	166	-0.0879997473371397	0.0879997473371397	18.8056918618812	1
167	253.98	385.74	1.1792	5.88224802190903	10.4024452708586	167	0.0354916108044829	0.0354916108044829	18.8411834726857	1
168	243.76	384.69	1.1719	5.84675641110455	10.4379368816631	168	0.0262540682663275	0.0262540682663275	18.867437540952	1
169	238	380.2	1.1665	5.82050234283822	10.4641909499294	169	0.228021444757557	0.228021444757557	19.0954589857096	1
170	233.89	382.99	1.1196	5.59248089808066	10.692212394687	170	-0.280043394840837	0.280043394840837	19.3755023805504	1
171	233.81	378.99	1.1772	5.8725242929215	10.4121689998461	171	0.3179659378922	0.3179659378922	19.6934683184426	1
172	239	388.65	1.1118	5.5545583550293	10.7301349377383	172	0.00680661029126917	0.00680661029126917	19.7002749287339	1
173	231.11	398	1.1104	5.54775174473803	10.7369415480296	173	0.289767123828367	0.289767123828367	19.9900420525623	1
174	233.18	429.43	1.0508	5.25798462090966	11.026708671858	174	-0.102099154369057	0.102099154369057	20.0921412069313	1
175	244.2	428.78	1.0718	5.36008377527872	10.9246095174889	175	-0.118629493647854	0.118629493647854	20.2107707005792	1
176	238.19	418.96	1.0962	5.47871326892657	10.805980023841	176	-0.218297715770026	0.218297715770026	20.4290684163492	1
177	234.78	394.82	1.1411	5.6970109846966	10.587682308071	177	-0.0831378828433742	0.0831378828433742	20.5122062991926	1
178	244.81	387.44	1.1582	5.78014886753997	10.5045444252276	178	0.0354916108044812	0.0354916108044812	20.5476979099971	1
179	230.03	394.75	1.1509	5.74465725673549	10.5400360360321	179	0.128353222635383	0.128353222635383	20.6760511326324	1
180	240.77	399.75	1.1245	5.61630403410011	10.6683892586675	180	-0.0714694080583378	0.0714694080583378	20.7475205406908	1
181	241.53	399.16	1.1392	5.68777344215845	10.5969198506092	181	0.0145855934812928	0.0145855934812928	20.7621061341721	1
182	235.35	393.59	1.1362	5.67318784867716	10.6115054440905	182	-0.351512802899176	0.351512802899176	21.1136189370713	1
183	243.43	381.02	1.2085	6.02470065157633	10.2599926411913	183	-0.075845086102726	0.075845086102726	21.189464023174	1
184	242.66	380.41	1.2241	6.10054573767906	10.1841475550886	184	0.228021444757557	0.228021444757557	21.4174854679315	1
185	245.99	376.64	1.1772	5.8725242929215	10.4121689998461	185	-0.050077204285774	0.050077204285774	21.4675626722173	1
186	241.53	379.1	1.1875	5.92260149720728	10.3620917955603	186	-0.0855688150902569	0.0855688150902569	21.5531314873076	1
187	236.92	368.77	1.2051	6.00817031229753	10.2765229804701	187	-0.111336696907207	0.111336696907207	21.6644681842148	1
188	230.47	358.28	1.228	6.11950700920474	10.1651862835629	188	0.47014229654703	0.47014229654703	22.1346104807618	1
189	237.03	338.98	1.1313	5.64936471265771	10.6353285801099	189	-0.705456538045233	0.705456538045233	22.840067018807	1
190	251.49	350.1	1.2764	6.35482125070294	9.92987204206468	190	0.278098649043331	0.278098649043331	23.1181656678504	1
191	238.95	367.23	1.2192	6.07672260165961	10.207970691108	191	-0.334982463620378	0.334982463620378	23.4531481314707	1
192	231.43	347.35	1.2881	6.41170506527999	9.87298822748763	192	0.282474327087721	0.282474327087721	23.7356224585585	1
193	256.43	352.08	1.23	6.12923073819227	10.1554625545754	193	0.135646019376031	0.135646019376031	23.8712684779345	1
194	252.2	353.08	1.2021	5.99358471881624	10.2911085739514	194	0.220728648016909	0.220728648016909	24.0919971259514	1
195	242.24	349.1	1.1567	5.77285607079933	10.5118372219683	195	-0.636418062233776	0.636418062233776	24.7284151881852	1
196	238.46	332.94	1.2876	6.40927413303311	9.87541915973452	196	0.308728395354047	0.308728395354047	25.0371435835392	1
197	236.03	320.55	1.2241	6.10054573767906	10.1841475550886	197	-0.0427844075451294	0.0427844075451294	25.0799279910844	1
198	247.31	333.28	1.2329	6.14333014522419	10.1413631475434	198	0.0972372898752916	0.0972372898752916	25.1771652809597	1
199	246.62	331.39	1.2129	6.0460928553489	10.2386004374187	199	-0.00243093224688096	0.00243093224688096	25.1795962132065	1
200	245.23	329.71	1.2134	6.04852378759578	10.2361695051718	200	-0.363181277684212	0.363181277684212	25.5427774908907	1
201	251.85	328.81	1.2881	6.41170506527999	9.87298822748763	201	0.185237037212431	0.185237037212431	25.7280145281032	1
202	252.15	326.92	1.25	6.22646802806756	10.0582252647001	202	0.273236784549566	0.273236784549566	26.0012513126527	1
203	255.01	333.63	1.1938	5.95323124351799	10.3314620492496	203	-0.0145855934812946	0.0145855934812946	26.015836906134	1
204	255.71	338.22	1.1968	5.96781683699929	10.3168764557683	204	-0.127867036186007	0.127867036186007	26.14370394232	1
205	258.57	327.16	1.2231	6.09568387318529	10.1890094195823	205	-0.0335468650069739	0.0335468650069739	26.177250807327	1
206	275.71	326.68	1.23	6.12923073819227	10.1554625545754	206	-0.208573986782499	0.208573986782499	26.3858247941095	1
207	277.55	338.72	1.2729	6.33780472497477	9.94688856779285	207	0.0612594926214332	0.0612594926214332	26.4470842867309	1
208	279.89	340.75	1.2603	6.27654523235333	10.0081480604143	208	-0.127867036186007	0.127867036186007	26.574951322917	1
209	277.66	333.09	1.2866	6.40441226853934	9.88028102422828	209	0.196905511997462	0.196905511997462	26.7718568349144	1
210	277.27	328.91	1.2461	6.20750675654188	10.0771865362257	210	-0.0996682221221725	0.0996682221221725	26.8715250570366	1
211	278.34	321.96	1.2666	6.30717497866405	9.97751831410357	211	0.054452882330164	0.054452882330164	26.9259779393668	1
212	279.61	327.47	1.2554	6.25272209633389	10.0319711964337	212	0.114253815603465	0.114253815603465	27.0402317549702	1
213	279.4	344.25	1.2319	6.13846828073042	10.1462250120372	213	0.263513055562038	0.263513055562038	27.3037448105323	1
214	271.66	349.38	1.1777	5.87495522516838	10.4097380675992	214	0.0685522893620796	0.0685522893620796	27.3722970998943	1
215	272.28	351.34	1.1636	5.8064029358063	10.4782903569613	215	-0.0593147468239259	0.0593147468239259	27.4316118467183	1
216	271.46	351.53	1.1758	5.86571768263023	10.4189756101374	216	0.050077204285774	0.050077204285774	27.481689051004	1
217	272.95	352.2	1.1655	5.81564047834446	10.4690528144232	217	-0.334982463620376	0.334982463620376	27.8166715146244	1
218	272.64	343.34	1.2344	6.15062294196483	10.1340703508028	218	0.0831378828433724	0.0831378828433724	27.8998093974678	1
219	266.94	336.6	1.2173	6.06748505912146	10.2172082336462	219	-0.439026363786937	0.439026363786937	28.3388357612547	1
220	273.59	338.96	1.3076	6.5065114229084	9.77818186985922	220	0.391380091748044	0.391380091748044	28.7302158530028	1
221	274.96	345.74	1.2271	6.11513133116035	10.1695619616073	221	0.0549390687795395	0.0549390687795395	28.7851549217823	1
222	265.45	340.1	1.2158	6.06019226238081	10.2245010303868	222	-0.156552036699217	0.156552036699217	28.9417069584815	1
223	270.18	335.56	1.248	6.21674429908003	10.0679489936876	223	0.320396870139083	0.320396870139083	29.2621038286206	1
224	258.62	335.24	1.1821	5.89634742894095	10.3883458638267	224	0.0189612715256811	0.0189612715256811	29.2810651001463	1
225	251.06	339	1.1782	5.87738615741527	10.4073071353524	225	-0.135646019376029	0.135646019376029	29.4167111195223	1
226	254.79	337.27	1.2061	6.0130321767913	10.2716611159763	226	0.0807069505964897	0.0807069505964897	29.4974180701188	1
227	255.65	336.06	1.1895	5.9323252261948	10.3523680665728	227	-0.215866783523143	0.215866783523143	29.713284853642	1
228	261.25	327.27	1.2339	6.14819200971795	10.1365012830497	228	-0.270805852302686	0.270805852302686	29.9840907059446	1
229	267.1	328.03	1.2896	6.41899786202063	9.86569543074699	229	0.273236784549567	0.273236784549567	30.2573274904942	1
230	272.36	320.2	1.2334	6.14576107747107	10.1389322152966	230	-0.118629493647855	0.118629493647855	30.3759569841421	1
231	275.91	322.67	1.2578	6.26439057111892	10.0203027216487	231	-0.0568838145770449	0.0568838145770449	30.4328407987191	1
232	276.94	316.14	1.2695	6.32127438569597	9.96341890707165	232	0.0875135608877624	0.0875135608877624	30.5203543596069	1
233	274.68	323.45	1.2515	6.23376082480821	10.0509324679594	233	0.244551784036355	0.244551784036355	30.7649061436432	1
234	251.2	322.93	1.2012	5.98920904077185	10.2954842519958	234	-0.213435851276262	0.213435851276262	30.9783419949195	1
235	258.57	321.65	1.2451	6.20264489204811	10.0820484007195	235	0.116198561400971	0.116198561400971	31.0945405563205	1
236	261.32	322.37	1.2212	6.08644633064714	10.1982469621205	236	-0.147314494161064	0.147314494161064	31.2418550504815	1
237	263.02	328.43	1.2515	6.23376082480821	10.0509324679594	237	0.171137630180512	0.171137630180512	31.412992680662	1
238	255.07	331.9	1.2163	6.06262319462769	10.2220700981399	238	0.301435598613399	0.301435598613399	31.7144282792754	1
239	240.17	337.14	1.1543	5.76118759601429	10.5235056967533	239	-0.180375172718662	0.180375172718662	31.8948034519941	1
240	249.37	336.22	1.1914	5.94156276873296	10.3431305240347	240	-0.0568838145770449	0.0568838145770449	31.9516872665711	1
241	252.65	355.17	1.2031	5.99844658331	10.2862467094576	241	-0.34422000615853	0.34422000615853	32.2959072727297	1
242	244.5	353.43	1.2739	6.34266658946853	9.94202670329909	242	0.270319665853309	0.270319665853309	32.566226938583	1
243	236.91	346.18	1.2183	6.07234692361522	10.2123463691524	243	0.0928616118309016	0.0928616118309016	32.6590885504139	1
244	236.9	347.36	1.1992	5.97948531178432	10.3052079809833	244	-0.341789073911647	0.341789073911647	33.0008776243255	1
245	235.98	351.49	1.2695	6.32127438569597	9.96341890707165	245	0.368043142177976	0.368043142177976	33.3689207665035	1
246	231.62	351.6	1.1938	5.95323124351799	10.3314620492496	246	-0.157038223148595	0.157038223148595	33.5259589896521	1
247	240.9	351.74	1.2261	6.11026946666659	10.174423826101	247	0.0972372898752916	0.0972372898752916	33.6231962795274	1
248	242.15	351.02	1.2061	6.0130321767913	10.2716611159763	248	0.0194474579750583	0.0194474579750583	33.6426437375024	1
249	255.71	369.14	1.2021	5.99358471881624	10.2911085739514	249	-0.0213922037725638	0.0213922037725638	33.664035941275	1
250	252.76	372.43	1.2065	6.0149769225888	10.2697163701788	250	0.0996682221221725	0.0996682221221725	33.7637041633972	1
251	251.86	387.26	1.186	5.91530870046663	10.369384592301	251	0.498341110610864	0.498341110610864	34.262045274008	1
252	253.5	413.29	1.0835	5.41696758985576	10.8677257029119	252	-0.0855688150902569	0.0855688150902569	34.3476140890983	1
253	252.35	424.99	1.1011	5.50253640494602	10.7821568878216	253	0.282474327087719	0.282474327087719	34.630088416186	1
254	248.7	418.71	1.043	5.2200620778583	11.0646312149093	254	-0.1589829689461	0.1589829689461	34.7890713851321	1
255	247.37	423.79	1.0757	5.3790450468044	10.9056482459632	255	0.192529833953076	0.192529833953076	34.9816012190852	1
256	249.63	422.32	1.0361	5.18651521285133	11.0981780799163	256	-0.0427844075451276	0.0427844075451276	35.0243856266303	1
257	254.97	439.63	1.0449	5.22929962039645	11.0553936723712	257	-0.0403534752982466	0.0403534752982466	35.0647391019286	1
258	242.81	446.56	1.0532	5.2696530956947	11.0150401970729	258	0.0140994070319174	0.0140994070319174	35.0788385089605	1
259	233.17	439.18	1.0503	5.25555368866278	11.0291396041048	259	0.0116684747850346	0.0116684747850346	35.0905069837455	1
260	232.6	439.92	1.0479	5.24388521387775	11.0408080788899	260	-0.0709832216089605	0.0709832216089605	35.1614902053545	1
261	235.98	439.48	1.0625	5.31486843548671	10.9698248572809	261	0.163844833439864	0.163844833439864	35.3253350387943	1
262	239.42	445.56	1.0288	5.15102360204684	11.1336696907208	262	0.0427844075451276	0.0427844075451276	35.3681194463395	1
263	235.68	445.12	1.02	5.10823919450172	11.1764540982659	263	-0.209060173231874	0.209060173231874	35.5771796195714	1
264	232.98	420.31	1.063	5.31729936773359	10.967393925034	264	-0.0165303392788001	0.0165303392788001	35.5937099588502	1
265	231.05	424.5	1.0664	5.33382970701239	10.9508635857552	265	0.144883561914185	0.144883561914185	35.7385935207643	1
266	236.18	425	1.0366	5.18894614509821	11.0957471476694	266	0.0189612715256793	0.0189612715256793	35.75755479229	1
267	236.64	421.4	1.0327	5.16998487357253	11.1147084191951	267	-0.671909673038257	0.671909673038257	36.4294644653283	1
268	233.92	415.63	1.1709	5.84189454661078	10.4427987461568	268	0.562517721928558	0.562517721928558	36.9919821872568	1
269	239.34	421.12	1.0552	5.27937682468223	11.0053164680854	269	-0.291711869625873	0.291711869625873	37.2836940568827	1
270	243.87	408.98	1.1152	5.5710886943081	10.7136045984595	270	0.0233369495700693	0.0233369495700693	37.3070310064528	1
271	249.79	410.39	1.1104	5.54775174473803	10.7369415480296	271	-0.0807069505964915	0.0807069505964915	37.3877379570493	1
272	244.02	400.48	1.127	5.62845869533452	10.6562345974331	272	-0.118629493647854	0.118629493647854	37.5063674506971	1
273	235.34	416.23	1.1514	5.74708818898238	10.5376051037852	273	0.138076951622912	0.138076951622912	37.64444440232	1
274	237.37	414.2	1.123	5.60901123735946	10.6756820554082	274	0	0	37.64444440232	1
275	242.02	410.87	1.123	5.60901123735946	10.6756820554082	275	-0.182806104965547	0.182806104965547	37.8272505072856	1
276	231.71	387.31	1.1606	5.79181734232501	10.4928759504426	276	-0.0121546612344101	0.0121546612344101	37.83940516852	1
277	233.01	379.99	1.1631	5.80397200355942	10.4807212892082	277	0.209060173231874	0.209060173231874	38.0484653417519	1
278	230.3	379.8	1.1201	5.59491183032755	10.6897814624401	278	-0.467711364300147	0.467711364300147	38.516176706052	1
279	237.12	359.09	1.2163	6.06262319462769	10.2220700981399	279	0.121060425894736	0.121060425894736	38.6372371319467	1
280	232.79	364.97	1.1914	5.94156276873296	10.3431305240347	280	-0.0165303392788001	0.0165303392788001	38.6537674712255	1
281	234.81	370.59	1.1948	5.95809310801176	10.3266001847559	281	-0.104530086615936	0.104530086615936	38.7582975578415	1
282	238.49	371.23	1.2163	6.06262319462769	10.2220700981399	282	0.1755133082249	0.1755133082249	38.9338108660664	1
283	255.03	363.63	1.1802	5.88710988640279	10.3975834063648	283	-0.0427844075451294	0.0427844075451294	38.9765952736115	1
284	245.6	356.4	1.189	5.92989429394792	10.3547989988197	284	-0.146828307711688	0.146828307711688	39.1234235813232	1
285	251.84	364.78	1.2192	6.07672260165961	10.207970691108	285	0.0213922037725638	0.0213922037725638	39.1448157850958	1
286	249.1	368.65	1.2148	6.05533039788705	10.2293628948806	286	-0.0807069505964915	0.0807069505964915	39.2255227356923	1
287	245.61	362.61	1.2314	6.13603734848354	10.1486559442841	287	0.102099154369055	0.102099154369055	39.3276218900613	1
288	243.01	365.06	1.2104	6.03393819411448	10.2507550986531	288	-0.119115680097231	0.119115680097231	39.4467375701585	1
289	248.46	363.32	1.2349	6.15305387421172	10.1316394185559	289	0.448750092774466	0.448750092774466	39.895487662933	1
290	240.25	340.17	1.1426	5.70430378143725	10.5803895113304	290	-0.180375172718664	0.180375172718664	40.0758628356517	1
291	236.3	336.18	1.1797	5.88467895415591	10.4000143386117	291	-0.557655857434792	0.557655857434792	40.6335186930865	1
292	233.79	325.14	1.2944	6.4423348115907	9.84235848117692	292	0.0875135608877624	0.0875135608877624	40.7210322539742	1
293	232.38	323.62	1.2764	6.35482125070294	9.92987204206468	293	0.278098649043331	0.278098649043331	40.9991309030176	1
294	246.46	324.82	1.2192	6.07672260165961	10.207970691108	294	0.0850826286408797	0.0850826286408797	41.0842135316584	1
295	248.97	325.06	1.2017	5.99163997301873	10.2930533197489	295	-0.0807069505964915	0.0807069505964915	41.1649204822549	1
296	243.09	319.6	1.2183	6.07234692361522	10.2123463691524	296	-0.0685522893620796	0.0685522893620796	41.233472771617	1
297	244.44	320.7	1.2324	6.1408992129773	10.1437940797903	297	0.154121104452335	0.154121104452335	41.3875938760693	1
298	242.67	315.23	1.2007	5.98677810852497	10.2979151842427	298	0	0	41.3875938760693	1
299	245.67	317.19	1.2007	5.98677810852497	10.2979151842427	299	-0.121060425894738	0.121060425894738	41.5086543019641	1
300	241.6	320.16	1.2256	6.10783853441971	10.1768547583479	300	0.0831378828433742	0.0831378828433742	41.5917921848075	1
301	232.03	337.17	1.2085	6.02470065157633	10.2599926411913	301	-0.22315958026379	0.22315958026379	41.8149517650712	1
302	238.4	329.13	1.2544	6.24786023184012	10.0368330609275	302	-0.258651191068274	0.258651191068274	42.0736029561395	1
303	234.16	328.18	1.3076	6.5065114229084	9.77818186985922	303	0.355888480943564	0.355888480943564	42.4294914370831	1
304	242.63	322.03	1.2344	6.15062294196483	10.1340703508028	304	0.147314494161064	0.147314494161064	42.5768059312441	1
305	251.39	320.27	1.2041	6.00330844780377	10.2813848449639	305	-0.204198308738111	0.204198308738111	42.7810042399823	1
306	250.41	326.88	1.2461	6.20750675654188	10.0771865362257	306	0.140021697420419	0.140021697420419	42.9210259374027	1
307	257.19	326.68	1.2173	6.06748505912146	10.2172082336462	307	-0.147314494161066	0.147314494161066	43.0683404315637	1
308	248.67	328.29	1.2476	6.21479955328252	10.0698937394851	308	-0.244551784036355	0.244551784036355	43.3128922156001	1
309	241.35	326.97	1.2979	6.45935133731888	9.82534195544874	309	0.365612209931093	0.365612209931093	43.6785044255312	1
310	243.05	319.57	1.2227	6.09373912738779	10.1909541653798	310	-0.165789579237371	0.165789579237371	43.8442940047686	1
311	254.5	316.25	1.2568	6.25952870662516	10.0251645861425	311	0.0996682221221725	0.0996682221221725	43.9439622268907	1
312	248.32	317.86	1.2363	6.15986048450298	10.1248328082646	312	-0.130784154882267	0.130784154882267	44.074746381773	1
313	230.23	318.05	1.2632	6.29064463938525	9.99404865338237	313	0.0739003403052223	0.0739003403052223	44.1486467220782	1
314	252.47	326.12	1.248	6.21674429908003	10.0679489936876	314	0.0520219500832795	0.0520219500832795	44.2006686721615	1
315	257.16	339.15	1.2373	6.16472234899675	10.1199709437709	315	-0.0189612715256811	0.0189612715256811	44.2196299436872	1
316	270.46	337.95	1.2412	6.18368362052243	10.1010096722452	316	-0.0855688150902534	0.0855688150902534	44.3051987587774	1
317	269.47	334.3	1.2588	6.26925243561269	10.0154408571549	317	-0.147314494161066	0.147314494161066	44.4525132529385	1
318	265.86	319.62	1.2891	6.41656692977375	9.86812636299387	318	0.121060425894736	0.121060425894736	44.5735736788332	1
319	256.67	316.59	1.2642	6.29550650387902	9.98918678888861	319	0.4438882282807	0.4438882282807	45.0174619071139	1
320	257.47	333.72	1.1729	5.85161827559831	10.4330750171693	320	-0.4438882282807	0.4438882282807	45.4613501353946	1
321	250.13	349.33	1.2642	6.29550650387902	9.98918678888861	321	0.268374920055802	0.268374920055802	45.7297250554504	1
322	256.81	346.46	1.209	6.02713158382321	10.2575617089444	322	-0.481810771332066	0.481810771332066	46.2115358267825	1
323	249.23	342.48	1.3081	6.50894235515528	9.77575093761234	323	0.0072927967406482	0.0072927967406482	46.2188286235232	1
324	251.04	341.26	1.3066	6.50164955841463	9.78304373435299	324	0.0709832216089623	0.0709832216089623	46.2898118451321	1
325	245.84	343.87	1.292	6.43066633680567	9.85402695596195	325	0.358319413190445	0.358319413190445	46.6481312583226	1
326	256.17	371.93	1.2183	6.07234692361522	10.2123463691524	326	-0.0306297463107175	0.0306297463107175	46.6787610046333	1
327	262.85	362.29	1.2246	6.10297666992594	10.1817166228417	327	0.275181530347073	0.275181530347073	46.9539425349804	1
328	277.7	361.16	1.168	5.82779513957887	10.4568981531888	328	-0.3179659378922	0.3179659378922	47.2719084728726	1
329	278.34	343.89	1.2334	6.14576107747107	10.1389322152966	329	-0.00486186449376369	0.00486186449376369	47.2767703373663	1
330	266.71	354.11	1.2344	6.15062294196483	10.1340703508028	330	0.254275513023885	0.254275513023885	47.5310458503902	1
331	271.79	345.21	1.1821	5.89634742894095	10.3883458638267	331	-0.0641766113176931	0.0641766113176931	47.5952224617079	1
332	268.37	347.89	1.1953	5.96052404025864	10.324169252509	332	-0.223159580263792	0.223159580263792	47.8183820419717	1
333	266.3	345.89	1.2412	6.18368362052243	10.1010096722452	333	-0.130784154882265	0.130784154882265	47.949166196854	1
334	267.83	341.17	1.2681	6.3144677754047	9.97022551736292	334	-0.0427844075451276	0.0427844075451276	47.9919506043991	1
335	267.91	342.6	1.2769	6.35725218294982	9.9274411098178	335	0.318452124341576	0.318452124341576	48.3104027287407	1
336	272.72	360.03	1.2114	6.03880005860825	10.2458932341594	336	-0.0335468650069739	0.0335468650069739	48.3439495937476	1
337	271.94	356.83	1.2183	6.07234692361522	10.2123463691524	337	0.163844833439864	0.163844833439864	48.5077944271875	1
338	247.48	374.31	1.1846	5.90850209017536	10.3761912025923	338	0.0690384758114551	0.0690384758114551	48.5768329029989	1
339	248.51	371.98	1.1704	5.8394636143639	10.4452296784037	339	-0.180375172718662	0.180375172718662	48.7572080757176	1
340	256.22	371.03	1.2075	6.01983878708257	10.2648545056851	340	-0.0952925440777861	0.0952925440777861	48.8525006197954	1
341	266.42	367.73	1.2271	6.11513133116035	10.1695619616073	341	0.106961018862821	0.106961018862821	48.9594616386582	1
342	261.81	363.58	1.2051	6.00817031229753	10.2765229804701	342	-0.204198308738111	0.204198308738111	49.1636599473963	1
343	264.96	359.57	1.2471	6.21236862103564	10.072324671732	343	0.282474327087719	0.282474327087719	49.446134274484	1
344	273.99	356.14	1.189	5.92989429394792	10.3547989988197	344	-0.0495910178363985	0.0495910178363985	49.4957252923204	1
345	275.83	369.03	1.1992	5.97948531178432	10.3052079809833	345	-0.156552036699217	0.156552036699217	49.6522773290197	1
346	270.66	371.41	1.2314	6.13603734848354	10.1486559442841	346	0.3179659378922	0.3179659378922	49.9702432669119	1
347	276.57	364.51	1.166	5.81807141059134	10.4666218821763	347	-0.156552036699217	0.156552036699217	50.1267953036111	1
348	268.95	363.86	1.1982	5.97462344729056	10.3100698454771	348	-0.284905259334602	0.284905259334602	50.4117005629457	1
349	262.57	361.08	1.2568	6.25952870662516	10.0251645861425	349	0.277612462593954	0.277612462593954	50.6893130255396	1
350	260.79	347.73	1.1997	5.9819162440312	10.3027770487364	350	-0.311159327600929	0.311159327600929	51.0004723531406	1
351	262.84	339.34	1.2637	6.29307557163213	9.99161772113549	351	0.251844580777004	0.251844580777004	51.2523169339176	1
352	266.03	338.52	1.2119	6.04123099085513	10.2434623019125	352	-0.370474074424859	0.370474074424859	51.6227910083424	1
353	263.3	343.03	1.2881	6.41170506527999	9.87298822748763	353	0.391866278197423	0.391866278197423	52.0146572865399	1
354	261.91	349.86	1.2075	6.01983878708257	10.2648545056851	354	-0.405965685229338	0.405965685229338	52.4206229717692	1
355	251.6	349.12	1.291	6.4258044723119	9.85888882045572	355	0.498341110610864	0.498341110610864	52.9189640823801	1
356	246.98	320.97	1.1885	5.92746336170104	10.3572299310666	356	-0.0520219500832813	0.0520219500832813	52.9709860324633	1
357	248.06	337.3	1.1992	5.97948531178432	10.3052079809833	357	-0.00729279674064642	0.00729279674064642	52.978278829204	1
358	250.06	339.57	1.2007	5.98677810852497	10.2979151842427	358	0.297059920569014	0.297059920569014	53.275338749773	1
359	240.76	340.06	1.1396	5.68971818795595	10.5949751048117	359	-0.418120346463752	0.418120346463752	53.6934590962368	1
360	243.8	345.96	1.2256	6.10783853441971	10.1768547583479	360	0.261082123315157	0.261082123315157	53.9545412195519	1
361	242.95	349.45	1.1719	5.84675641110455	10.4379368816631	361	-0.455556703065737	0.455556703065737	54.4100979226176	1
362	254.63	339.89	1.2656	6.30231311417029	9.98238017859734	362	-0.19739169844684	0.19739169844684	54.6074896210645	1
363	264.27	343.46	1.3062	6.49970481261713	9.7849884801505	363	-0.0306297463107175	0.0306297463107175	54.6381193673752	1
364	264.02	345.08	1.3125	6.53033455892784	9.75435873383978	364	0.451181025021349	0.451181025021349	55.0893003923965	1
365	259.35	343.56	1.2197	6.07915353390649	10.2055397588611	365	0.0306297463107175	0.0306297463107175	55.1199301387073	1
366	267.9	344.79	1.2134	6.04852378759578	10.2361695051718	366	-0.299004666366519	0.299004666366519	55.4189348050738	1
367	255.43	341.03	1.2749	6.3475284539623	9.93716483880532	367	0.270805852302685	0.270805852302685	55.6897406573765	1
368	256.23	348.73	1.2192	6.07672260165961	10.207970691108	368	-0.216352969972522	0.216352969972522	55.906093627349	1
369	252.18	351.15	1.2637	6.29307557163213	9.99161772113549	369	0.443888228280702	0.443888228280702	56.3499818556297	1
370	246.77	357.53	1.1724	5.84918734335143	10.4355059494162	370	-0.234828055048826	0.234828055048826	56.5848099106785	1
371	241.11	357.82	1.2207	6.08401539840026	10.2006778943674	371	0.118629493647855	0.118629493647855	56.7034394043264	1
372	251.55	354.4	1.1963	5.9653859047524	10.3193073880152	372	-0.180375172718666	0.180375172718666	56.883814577045	1
373	264.71	358.74	1.2334	6.14576107747107	10.1389322152966	373	-0.121060425894736	0.121060425894736	57.0048750029398	1
374	268.91	375.42	1.2583	6.2668215033658	10.0178717894018	374	-0.0923754253815261	0.0923754253815261	57.0972504283213	1
375	269.82	374.75	1.2773	6.35919692874733	9.92549636402029	375	0.253789326574509	0.253789326574509	57.3510397548958	1
376	279.66	370.93	1.2251	6.10540760217282	10.1792856905948	376	0.17113763018051	0.17113763018051	57.5221773850763	1
377	278.43	353.69	1.1899	5.93426997199231	10.3504233207753	377	-0.37290500667174	0.37290500667174	57.8950823917481	1
378	265.89	374.09	1.2666	6.30717497866405	9.97751831410357	378	0.218297715770028	0.218297715770028	58.1133801075181	1
379	262.4	372.8	1.2217	6.08887726289402	10.1958160298736	379	-0.147314494161066	0.147314494161066	58.2606946016792	1
380	265	376.76	1.252	6.23619175705509	10.0485015357125	380	-0.116198561400971	0.116198561400971	58.3768931630801	1
381	266.52	375.13	1.2759	6.35239031845606	9.93230297431156	381	0.316021192094693	0.316021192094693	58.6929143551748	1
382	279	378.11	1.2109	6.03636912636137	10.2483241664063	382	-0.00243093224688273	0.00243093224688273	58.6953452874217	1
383	270.73	376.14	1.2114	6.03880005860825	10.2458932341594	383	-0.128353222635383	0.128353222635383	58.8236985100571	1
384	263.34	370.64	1.2378	6.16715328124363	10.117540011524	384	0.244551784036357	0.244551784036357	59.0682502940934	1
385	254.61	378.26	1.1875	5.92260149720728	10.3620917955603	385	0	0	59.0682502940934	1
386	252.2	374.41	1.1875	5.92260149720728	10.3620917955603	386	0.332551531373493	0.332551531373493	59.4008018254669	1
387	245.62	388.42	1.1191	5.59004996583378	10.6946433269338	387	-0.470142296547031	0.470142296547031	59.870944122014	1
388	240.72	381.4	1.2158	6.06019226238081	10.2245010303868	388	-0.149745426407947	0.149745426407947	60.0206895484219	1
389	235.37	367.08	1.2466	6.20993768878876	10.0747556039789	389	0.34422000615853	0.34422000615853	60.3649095545804	1
390	233.98	375.61	1.1758	5.86571768263023	10.4189756101374	390	-0.0641766113176931	0.0641766113176931	60.4290861658981	1
391	244.8	379.25	1.189	5.92989429394792	10.3547989988197	391	0.334982463620376	0.334982463620376	60.7640686295185	1
392	233.5	384.28	1.1201	5.59491183032755	10.6897814624401	392	-0.0286850005132102	0.0286850005132102	60.7927536300317	1
393	240.28	386.8	1.126	5.62359683084076	10.6610964619269	393	0.00972372898752738	0.00972372898752738	60.8024773590192	1
394	253.21	394.52	1.124	5.61387310185323	10.6708201909144	394	0.0281988140638347	0.0281988140638347	60.8306761730831	1
395	250.73	395.67	1.1182	5.58567428778939	10.6990190049782	395	0.138076951622914	0.138076951622914	60.968753124706	1
396	252.1	398.08	1.0898	5.44759733616648	10.8370959566011	396	-0.0904306795840206	0.0904306795840206	61.05918380429	1
397	259.08	396.72	1.1084	5.5380280157505	10.7466652770171	397	-0.270805852302683	0.270805852302683	61.3299896565927	1
398	257.36	392.98	1.1641	5.80883386805319	10.4758594247144	398	0.230452377004436	0.230452377004436	61.5604420335971	1
399	264.48	405.88	1.1167	5.57838149104875	10.7063118017189	399	0.0116684747850364	0.0116684747850364	61.5721105083822	1
400	258.93	395.45	1.1143	5.56671301626371	10.7179802765039	400	-0.0092375425381519	0.0092375425381519	61.5813480509203	1
401	246.5	411.28	1.1162	5.57595055880186	10.7087427339658	401	0.028198814063833	0.028198814063833	61.6095468649842	1
402	256.45	415.51	1.1104	5.54775174473803	10.7369415480296	402	0.116684747850348	0.116684747850348	61.7262316128345	1
403	254.32	416.18	1.0864	5.43106699688768	10.8536262958799	403	0.0471600855895176	0.0471600855895176	61.773391698424	1
404	252.25	413.04	1.0767	5.38390691129817	10.9007863814695	404	0.223159580263792	0.223159580263792	61.9965512786878	1
405	252.38	419.88	1.0308	5.16074733103437	11.1239459617332	405	-0.329634412677235	0.329634412677235	62.3261856913651	1
406	258.93	422.88	1.0986	5.49038174371161	10.794311549056	406	0.1755133082249	0.1755133082249	62.5016989995899	1
407	238.68	426.88	1.0625	5.31486843548671	10.9698248572809	407	-0.111336696907209	0.111336696907209	62.6130356964972	1
408	240.61	422.3	1.0854	5.42620513239392	10.8584881603737	408	-0.0121546612344119	0.0121546612344119	62.6251903577316	1
409	238.65	424.83	1.0879	5.43835979362833	10.8463334991393	409	0.275181530347073	0.275181530347073	62.9003718880786	1
410	235.86	431.23	1.0313	5.16317826328126	11.1215150294864	410	0.0573700010264204	0.0573700010264204	62.9577418891051	1
411	236.61	444.23	1.0195	5.10580826225484	11.1788850305128	411	-0.0145855934812928	0.0145855934812928	62.9723274825864	1
412	240.55	450.63	1.0225	5.12039385573613	11.1642994370315	412	0.00486186449376547	0.00486186449376547	62.9771893470801	1
413	248.4	446.79	1.0215	5.11553199124236	11.1691613015253	413	-0.0568838145770449	0.0568838145770449	63.0340731616572	1
414	246.37	445.5	1.0332	5.17241580581941	11.1122774869482	414	0.0568838145770449	0.0568838145770449	63.0909569762342	1
415	256.81	452.98	1.0215	5.11553199124236	11.1691613015253	415	-0.0709832216089623	0.0709832216089623	63.1619401978432	1
416	263.14	448.93	1.0361	5.18651521285133	11.0981780799163	416	-0.0213922037725638	0.0213922037725638	63.1833324016157	1
417	264.36	463.02	1.0405	5.20790741662389	11.0767858761437	417	0.0831378828433724	0.0831378828433724	63.2664702844591	1
418	262.4	467.27	1.0234	5.12476953378052	11.1599237589871	418	0.00923754253815368	0.00923754253815368	63.2757078269973	1
419	274.35	475.52	1.0215	5.11553199124236	11.1691613015253	419	-0.0116684747850364	0.0116684747850364	63.2873763017823	1
420	264.87	479.37	1.0239	5.1272004660274	11.1574928267402	420	-0.00972372898752738	0.00972372898752738	63.2971000307698	1
421	269.11	481.47	1.0259	5.13692419501493	11.1477690977527	421	0.0121546612344101	0.0121546612344101	63.3092546920042	1
422	274.72	491.27	1.0234	5.12476953378052	11.1599237589871	422	0.0140994070319191	0.0140994070319191	63.3233540990362	1
423	264.2	491.3	1.0205	5.1106701267486	11.174023166019	423	0.0286850005132102	0.0286850005132102	63.3520390995494	1
424	265.53	494.51	1.0146	5.08198512623539	11.2027081665322	424	-0.0213922037725638	0.0213922037725638	63.3734313033219	1
425	247.09	481.69	1.019	5.10337733000795	11.1813159627597	425	-0.0213922037725656	0.0213922037725656	63.3948235070945	1
426	261.53	481.37	1.0234	5.12476953378052	11.1599237589871	426	-0.0170165257281756	0.0170165257281756	63.4118400328227	1
427	257.69	493.53	1.0269	5.14178605950869	11.1429072332589	427	0.0525081365326585	0.0525081365326585	63.4643481693553	1
428	257.79	491.3	1.0161	5.08927792297604	11.1954153697916	428	-0.00486186449376547	0.00486186449376547	63.4692100338491	1
429	256.32	493.06	1.0171	5.0941397874698	11.1905535052978	429	-0.0116684747850364	0.0116684747850364	63.4808785086341	1
430	250.04	476.05	1.0195	5.10580826225484	11.1788850305128	430	-0.00243093224688096	0.00243093224688096	63.483309440881	1
431	243.73	476.54	1.02	5.10823919450172	11.1764540982659	431	-0.0165303392788001	0.0165303392788001	63.4998397801598	1
432	241.55	470.25	1.0234	5.12476953378052	11.1599237589871	432	-0.00972372898752916	0.00972372898752916	63.5095635091473	1
433	247.33	472.49	1.0254	5.13449326276805	11.1502000299996	433	0.0189612715256828	0.0189612715256828	63.528524780673	1
434	252.32	472.29	1.0215	5.11553199124236	11.1691613015253	434	0.00729279674064642	0.00729279674064642	63.5358175774137	1
435	239.8	464.91	1.02	5.10823919450172	11.1764540982659	435	0.00243093224688096	0.00243093224688096	63.5382485096606	1
436	235.81	469.6	1.0195	5.10580826225484	11.1788850305128	436	0.00680661029127094	0.00680661029127094	63.5450551199518	1
437	245.24	475.11	1.0181	5.09900165196356	11.1856916408041	437	-0.0165303392787983	0.0165303392787983	63.5615854592306	1
438	234.47	469.44	1.0215	5.11553199124236	11.1691613015253	438	-0.0213922037725638	0.0213922037725638	63.5829776630032	1
439	237.56	468.3	1.0259	5.13692419501493	11.1477690977527	439	0.0189612715256811	0.0189612715256811	63.6019389345289	1
440	236.44	473.15	1.022	5.11796292348925	11.1667303692784	440	-0.00243093224688273	0.00243093224688273	63.6043698667758	1
441	250.91	467.92	1.0225	5.12039385573613	11.1642994370315	441	-0.0165303392787983	0.0165303392787983	63.6209002060546	1
442	254.02	466.76	1.0259	5.13692419501493	11.1477690977527	442	0.0311159327600912	0.0311159327600912	63.6520161388146	1
443	257.82	468.97	1.0195	5.10580826225484	11.1788850305128	443	0	0	63.6520161388146	1
444	263.37	465.13	1.0195	5.10580826225484	11.1788850305128	444	-0.0213922037725638	0.0213922037725638	63.6734083425872	1
445	266.32	466.52	1.0239	5.1272004660274	11.1574928267402	445	0.0257678818169538	0.0257678818169538	63.6991762244042	1
446	260.3	474.77	1.0186	5.10143258421045	11.1832607085572	446	0.00486186449376369	0.00486186449376369	63.7040380888979	1
447	250.45	464	1.0176	5.09657071971668	11.1881225730509	447	-0.025767881816952	0.025767881816952	63.7298059707149	1
448	253.47	464.71	1.0229	5.12233860153363	11.162354691234	448	0.0281988140638347	0.0281988140638347	63.7580047847787	1
449	250.79	471.46	1.0171	5.0941397874698	11.1905535052978	449	-0.0281988140638347	0.0281988140638347	63.7862035988425	1
450	263.69	471.68	1.0229	5.12233860153363	11.162354691234	450	0.0140994070319174	0.0140994070319174	63.8003030058745	1
451	277.85	467.66	1.02	5.10823919450172	11.1764540982659	451	0.0165303392788001	0.0165303392788001	63.8168333451533	1
452	271.57	469.15	1.0166	5.09170885522292	11.1929844375447	452	0.00729279674064642	0.00729279674064642	63.8241261418939	1
453	279.79	479.84	1.0151	5.08441605848227	11.2002772342854	453	-0.0286850005132102	0.0286850005132102	63.8528111424071	1
454	264.5	490.01	1.021	5.11310105899548	11.1715922337721	454	-0.00486186449376547	0.00486186449376547	63.8576730069009	1
455	261.22	490.3	1.022	5.11796292348925	11.1667303692784	455	0.0072927967406482	0.0072927967406482	63.8649658036415	1
456	259.1	474.09	1.0205	5.1106701267486	11.174023166019	456	0	0	63.8649658036415	1
457	246.41	468.03	1.0205	5.1106701267486	11.174023166019	457	-0.0072927967406482	0.0072927967406482	63.8722586003822	1
458	231.99	453.08	1.022	5.11796292348925	11.1667303692784	458	0.00243093224688273	0.00243093224688273	63.8746895326291	1
459	231.92	456.41	1.0215	5.11553199124236	11.1691613015253	459	-0.137590765173536	0.137590765173536	64.0122802978026	1
460	231.32	448.37	1.0498	5.2531227564159	11.0315705363517	460	-0.028685000513212	0.028685000513212	64.0409652983158	1
461	235.64	434.75	1.0557	5.28180775692911	11.0028855358385	461	0.0379225430513639	0.0379225430513639	64.0788878413672	1
462	230.18	432.89	1.0479	5.24388521387775	11.0408080788899	462	0.140507883869796	0.140507883869796	64.219395725237	1
463	248.17	447.4	1.019	5.10337733000795	11.1813159627597	463	-0.190098901706193	0.190098901706193	64.4094946269432	1
464	243.24	439.74	1.0581	5.29347623171415	10.9912170610535	464	-0.204198308738111	0.204198308738111	64.6136929356813	1
465	248.04	436.6	1.1001	5.49767454045226	10.7870187523154	465	0.175513308224899	0.175513308224899	64.7892062439062	1
466	250.36	440.29	1.064	5.32216123222736	10.9625320605403	466	0.0403534752982448	0.0403534752982448	64.8295597192044	1
467	250.23	434.18	1.0557	5.28180775692911	11.0028855358385	467	-0.0636904248683141	0.0636904248683141	64.8932501440727	1
468	250.75	441.72	1.0688	5.34549818179743	10.9391951109702	468	0.234828055048828	0.234828055048828	65.1280781991216	1
469	253.86	445.77	1.0205	5.1106701267486	11.174023166019	469	-0.00972372898753093	0.00972372898753093	65.1378019281091	1
470	244.1	451.2	1.0225	5.12039385573613	11.1642994370315	470	0.00243093224688273	0.00243093224688273	65.140232860356	1
471	248.01	463.22	1.022	5.11796292348925	11.1667303692784	471	0.00243093224688273	0.00243093224688273	65.1426637926029	1
472	249.59	464.29	1.0215	5.11553199124236	11.1691613015253	472	0.00729279674064642	0.00729279674064642	65.1499565893435	1
473	256.67	469.78	1.02	5.10823919450172	11.1764540982659	473	-0.00729279674064642	0.00729279674064642	65.1572493860841	1
474	233.09	458.03	1.0215	5.11553199124236	11.1691613015253	474	-0.0520219500832795	0.0520219500832795	65.2092713361674	1
475	250.07	457.77	1.0322	5.16755394132564	11.117139351442	475	-0.0238231360194483	0.0238231360194483	65.2330944721869	1
476	251.11	456.4	1.0371	5.19137707734509	11.0933162154225	476	0.0758450861027278	0.0758450861027278	65.3089395582896	1
477	253.11	450.93	1.0215	5.11553199124236	11.1691613015253	477	-0.00680661029127094	0.00680661029127094	65.3157461685809	1
478	244.78	458.17	1.0229	5.12233860153363	11.162354691234	478	0.0140994070319174	0.0140994070319174	65.3298455756128	1
479	252.7	455.5	1.02	5.10823919450172	11.1764540982659	479	0.0238231360194465	0.0238231360194465	65.3536687116322	1
480	262.25	470.86	1.0151	5.08441605848227	11.2002772342854	480	-0.0335468650069757	0.0335468650069757	65.3872155766392	1
481	277.81	494.45	1.022	5.11796292348925	11.1667303692784	481	-0.00680661029127094	0.00680661029127094	65.3940221869305	1
482	279.18	481.31	1.0234	5.12476953378052	11.1599237589871	482	0.023336949570071	0.023336949570071	65.4173591365006	1
483	274.56	481.34	1.0186	5.10143258421045	11.1832607085572	483	-0.0116684747850346	0.0116684747850346	65.4290276112856	1
484	273.33	490.17	1.021	5.11310105899548	11.1715922337721	484	0.00243093224688273	0.00243093224688273	65.4314585435325	1
485	271.77	484.21	1.0205	5.1106701267486	11.174023166019	485	-0.0379225430513657	0.0379225430513657	65.4693810865838	1
486	263.24	484.22	1.0283	5.14859266979996	11.1361006229677	486	0.0330606785576002	0.0330606785576002	65.5024417651414	1
487	270.97	455.29	1.0215	5.11553199124236	11.1691613015253	487	-0.0879997473371397	0.0879997473371397	65.5904415124786	1
488	272.02	450.61	1.0396	5.2035317385795	11.0811615541881	488	0.0452153397920121	0.0452153397920121	65.6356568522706	1
489	262.2	442.17	1.0303	5.15831639878749	11.1263768939801	489	0.047646272038893	0.047646272038893	65.6833031243095	1
490	253.09	446.14	1.0205	5.1106701267486	11.174023166019	490	-0.00486186449376547	0.00486186449376547	65.6881649888033	1
491	248.4	449.89	1.0215	5.11553199124236	11.1691613015253	491	-0.0140994070319174	0.0140994070319174	65.7022643958352	1
492	242.16	452.65	1.0244	5.12963139827428	11.1550618944933	492	0.0306297463107157	0.0306297463107157	65.7328941421459	1
493	240.35	461.16	1.0181	5.09900165196356	11.1856916408041	493	-0.0116684747850329	0.0116684747850329	65.7445626169309	1
494	239.85	458.56	1.0205	5.1106701267486	11.174023166019	494	-0.00243093224688273	0.00243093224688273	65.7469935491778	1
495	267.62	452.1	1.021	5.11310105899548	11.1715922337721	495	0.00243093224688273	0.00243093224688273	65.7494244814247	1
496	249.64	445.18	1.0205	5.1106701267486	11.174023166019	496	-0.365612209931093	0.365612209931093	66.1150366913558	1
497	238.05	438.4	1.0957	5.47628233667969	10.8084109560879	497	0.175513308224899	0.175513308224899	66.2905499995807	1
498	235.42	439.29	1.0596	5.30076902845479	10.9839242643128	498	0.0807069505964915	0.0807069505964915	66.3712569501772	1
499	239.53	436.93	1.043	5.2200620778583	11.0646312149093	499	-0.187181783009933	0.187181783009933	66.5584387331871	1
500	259.01	427.16	1.0815	5.40724386086824	10.8774494318994	500	NA	NA	NA	1
501	264.09	427.31	1.0508	5.25798462090966	11.026708671858	1	0.0121546612344101	0.0121546612344101	0.0121546612344101	2
502	267.74	430.7	1.0483	5.24582995967525	11.0388633330924	2	-0.0384087295007394	0.0384087295007394	0.0505633907351495	2
503	271.14	433.33	1.0562	5.28423868917599	11.0004546035916	3	0.0359777972538566	0.0359777972538566	0.0865411879890061	2
504	254.92	430.35	1.0488	5.24826089192214	11.0364324008455	4	-0.135646019376029	0.135646019376029	0.222187207365035	2
505	266.49	433.43	1.0767	5.38390691129817	10.9007863814695	5	0.265943987808919	0.265943987808919	0.488131195173954	2
506	270.02	441.66	1.022	5.11796292348925	11.1667303692784	6	0.00243093224688273	0.00243093224688273	0.490562127420837	2
507	271.14	446.95	1.0215	5.11553199124236	11.1691613015253	7	-0.00243093224688273	0.00243093224688273	0.49299305966772	2
508	275.86	450.17	1.022	5.11796292348925	11.1667303692784	8	0.00486186449376547	0.00486186449376547	0.497854924161485	2
509	278.63	453.38	1.021	5.11310105899548	11.1715922337721	9	-0.104530086615938	0.104530086615938	0.602385010777423	2
510	274.14	445.46	1.0425	5.21763114561142	11.0670621471562	10	0.118629493647854	0.118629493647854	0.721014504425277	2
511	275.09	442.04	1.0181	5.09900165196356	11.1856916408041	11	-0.0734141538558433	0.0734141538558433	0.79442865828112	2
512	277.39	435.71	1.0332	5.17241580581941	11.1122774869482	12	0.0379225430513621	0.0379225430513621	0.832351201332482	2
513	274.72	465.1	1.0254	5.13449326276805	11.1502000299996	13	0.0311159327600947	0.0311159327600947	0.863467134092577	2
514	270.03	464.99	1.019	5.10337733000795	11.1813159627597	14	0	0	0.863467134092577	2
515	260.09	471.86	1.019	5.10337733000795	11.1813159627597	15	-0.0121546612344119	0.0121546612344119	0.875621795326989	2
516	261.74	462.87	1.0215	5.11553199124236	11.1691613015253	16	0.0140994070319174	0.0140994070319174	0.889721202358906	2
517	245.24	457.03	1.0186	5.10143258421045	11.1832607085572	17	-0.0257678818169538	0.0257678818169538	0.91548908417586	2
518	244.57	455.43	1.0239	5.1272004660274	11.1574928267402	18	0.00923754253815368	0.00923754253815368	0.924726626714014	2
519	239.28	476.56	1.022	5.11796292348925	11.1667303692784	19	0.00972372898752916	0.00972372898752916	0.934450355701543	2
520	240.25	479.14	1.02	5.10823919450172	11.1764540982659	20	0	0	0.934450355701543	2
521	238.25	487.59	1.02	5.10823919450172	11.1764540982659	21	-0.00486186449376369	0.00486186449376369	0.939312220195307	2
522	234.62	482.64	1.021	5.11310105899548	11.1715922337721	22	-0.0262540682663293	0.0262540682663293	0.965566288461636	2
523	235.52	493.42	1.0264	5.13935512726181	11.1453381655058	23	0.0262540682663293	0.0262540682663293	0.991820356727965	2
524	234.51	485.08	1.021	5.11310105899548	11.1715922337721	24	-0.00486186449376547	0.00486186449376547	0.996682221221731	2
525	233.35	490.32	1.022	5.11796292348925	11.1667303692784	25	0.0072927967406482	0.0072927967406482	1.00397501796238	2
526	231.72	484.23	1.0205	5.1106701267486	11.174023166019	26	0.00243093224688096	0.00243093224688096	1.00640595020926	2
527	235.1	492.15	1.02	5.10823919450172	11.1764540982659	27	0	0	1.00640595020926	2
528	238.29	487.17	1.02	5.10823919450172	11.1764540982659	28	0.00243093224688096	0.00243093224688096	1.00883688245614	2
529	241.69	481.29	1.0195	5.10580826225484	11.1788850305128	29	-0.0262540682663257	0.0262540682663257	1.03509095072247	2
530	237.77	489.39	1.0249	5.13206233052116	11.1526309622465	30	0.0262540682663257	0.0262540682663257	1.06134501898879	2
531	239.82	490.5	1.0195	5.10580826225484	11.1788850305128	31	-0.0121546612344101	0.0121546612344101	1.0734996802232	2
532	249.9	491.74	1.022	5.11796292348925	11.1667303692784	32	0.0121546612344101	0.0121546612344101	1.08565434145761	2
533	240.34	481.8	1.0195	5.10580826225484	11.1788850305128	33	-0.0213922037725638	0.0213922037725638	1.10704654523018	2
534	231.51	475.14	1.0239	5.1272004660274	11.1574928267402	34	0.00243093224688273	0.00243093224688273	1.10947747747706	2
535	232.37	481.45	1.0234	5.12476953378052	11.1599237589871	35	0.00680661029127094	0.00680661029127094	1.11628408776833	2
536	232.46	475.81	1.022	5.11796292348925	11.1667303692784	36	0.0165303392788001	0.0165303392788001	1.13281442704713	2
537	233.08	477.47	1.0186	5.10143258421045	11.1832607085572	37	-0.00680661029127094	0.00680661029127094	1.1396210373384	2
538	248.19	480.03	1.02	5.10823919450172	11.1764540982659	38	0.00486186449376547	0.00486186449376547	1.14448290183217	2
539	245.08	486.54	1.019	5.10337733000795	11.1813159627597	39	-0.00486186449376547	0.00486186449376547	1.14934476632593	2
540	251.49	489.59	1.02	5.10823919450172	11.1764540982659	40	-0.00972372898752916	0.00972372898752916	1.15906849531346	2
541	255.44	494.3	1.022	5.11796292348925	11.1667303692784	41	0	0	1.15906849531346	2
542	241	484.63	1.022	5.11796292348925	11.1667303692784	42	0.00486186449376547	0.00486186449376547	1.16393035980723	2
543	233.3	478.88	1.021	5.11310105899548	11.1715922337721	43	0.00972372898752916	0.00972372898752916	1.17365408879476	2
544	231.67	481.5	1.019	5.10337733000795	11.1813159627597	44	-0.0121546612344119	0.0121546612344119	1.18580875002917	2
545	239.71	477.61	1.0215	5.11553199124236	11.1691613015253	45	0.00729279674064642	0.00729279674064642	1.19310154676981	2
546	252.56	484.91	1.02	5.10823919450172	11.1764540982659	46	-0.0140994070319174	0.0140994070319174	1.20720095380173	2
547	257.46	472.77	1.0229	5.12233860153363	11.162354691234	47	0.0165303392787983	0.0165303392787983	1.22373129308053	2
548	246.17	477.64	1.0195	5.10580826225484	11.1788850305128	48	-0.00243093224688096	0.00243093224688096	1.22616222532741	2
549	252.41	456.41	1.02	5.10823919450172	11.1764540982659	49	0.00243093224688096	0.00243093224688096	1.22859315757429	2
550	255.32	456.94	1.0195	5.10580826225484	11.1788850305128	50	-0.0311159327600912	0.0311159327600912	1.25970909033438	2
551	251.68	448.5	1.0259	5.13692419501493	11.1477690977527	51	0.0213922037725638	0.0213922037725638	1.28110129410695	2
552	249.51	457.37	1.0215	5.11553199124236	11.1691613015253	52	-0.106961018862821	0.106961018862821	1.38806231296977	2
553	235.61	437.92	1.0435	5.22249301010518	11.0622002826624	53	0.0170165257281756	0.0170165257281756	1.40507883869794	2
554	237.53	419.54	1.04	5.20547648437701	11.0792168083906	54	-0.358805599639821	0.358805599639821	1.76388443833776	2
555	232	398.31	1.1138	5.56428208401683	10.7204112087508	55	0.173568562427393	0.173568562427393	1.93745300076516	2
556	244.85	394.53	1.0781	5.39071352158944	10.8939797711782	56	-0.228021444757555	0.228021444757555	2.16547444552271	2
557	253.08	391.7	1.125	5.61873496634699	10.6659583264206	57	-0.111336696907209	0.111336696907209	2.27681114242992	2
558	255.87	391.37	1.1479	5.7300716632542	10.5546216295134	58	0.14682830771169	0.14682830771169	2.42363945014161	2
559	256.63	402.89	1.1177	5.58324335554251	10.7014499372251	59	0.149745426407947	0.149745426407947	2.57338487654956	2
560	253.87	403.38	1.0869	5.43349792913456	10.8511953636331	60	0.0666075435645741	0.0666075435645741	2.63999242011413	2
561	254.17	400.35	1.0732	5.36689038556999	10.9178029071976	61	-0.24698271628324	0.24698271628324	2.88697513639737	2
562	251.1	393.06	1.124	5.61387310185323	10.6708201909144	62	-0.0286850005132084	0.0286850005132084	2.91566013691058	2
563	271.42	397.39	1.1299	5.64255810236644	10.6421351904012	63	0.116198561400971	0.116198561400971	3.03185869831155	2
564	269.08	402.42	1.106	5.52635954096547	10.7583337518022	64	0.0170165257281756	0.0170165257281756	3.04887522403973	2
565	269.59	402.05	1.1025	5.50934301523729	10.7753502775303	65	-0.0427844075451276	0.0427844075451276	3.09165963158485	2
566	266.57	411.93	1.1113	5.55212742278242	10.7325658699852	66	0.168220511484254	0.168220511484254	3.25988014306911	2
567	258.58	409.66	1.0767	5.38390691129817	10.9007863814695	67	0.270805852302685	0.270805852302685	3.53068599537179	2
568	265.04	421.42	1.021	5.11310105899548	11.1715922337721	68	-0.0782760183496105	0.0782760183496105	3.6089620137214	2
569	261.37	433.67	1.0371	5.19137707734509	11.0933162154225	69	0.0709832216089623	0.0709832216089623	3.67994523533036	2
570	265.85	443.9	1.0225	5.12039385573613	11.1642994370315	70	0.0121546612344119	0.0121546612344119	3.69209989656478	2
571	265.48	445.53	1.02	5.10823919450172	11.1764540982659	71	-0.0782760183496087	0.0782760183496087	3.77037591491439	2
572	266.59	439.86	1.0361	5.18651521285133	11.0981780799163	72	0.073414153855845	0.073414153855845	3.84379006877023	2
573	277.37	438.46	1.021	5.11310105899548	11.1715922337721	73	-0.237258987295709	0.237258987295709	4.08104905606594	2
574	274.95	433.22	1.0698	5.35036004629119	10.9343332464764	74	-0.0758450861027278	0.0758450861027278	4.15689414216867	2
575	278.18	428.14	1.0854	5.42620513239392	10.8584881603737	75	0.0281988140638347	0.0281988140638347	4.1850929562325	2
576	275.78	427.59	1.0796	5.39800631833008	10.8866869744375	76	0.102099154369055	0.102099154369055	4.28719211060156	2
577	279.14	430.74	1.0586	5.29590716396103	10.9887861288066	77	0.190098901706191	0.190098901706191	4.47729101230775	2
578	276.72	435.84	1.0195	5.10580826225484	11.1788850305128	78	-0.178430426921157	0.178430426921157	4.65572143922891	2
579	272.32	433.87	1.0562	5.28423868917599	11.0004546035916	79	-0.192043647503699	0.192043647503699	4.8477650867326	2
580	269.48	404.75	1.0957	5.47628233667969	10.8084109560879	80	0.0948063576284071	0.0948063576284071	4.94257144436101	2
581	278.98	418.22	1.0762	5.38147597905128	10.9032173137163	81	0.1589829689461	0.1589829689461	5.10155441330711	2
582	273.82	426.22	1.0435	5.22249301010518	11.0622002826624	82	-0.111336696907207	0.111336696907207	5.21289111021432	2
583	272.39	420.84	1.0664	5.33382970701239	10.9508635857552	83	0.0452153397920103	0.0452153397920103	5.25810645000633	2
584	268.39	416.56	1.0571	5.28861436722038	10.9960789255472	84	0.0996682221221743	0.0996682221221743	5.3577746721285	2
585	263.33	421.36	1.0366	5.18894614509821	11.0957471476694	85	-0.154607290901714	0.154607290901714	5.51238196303022	2
586	262.73	428.57	1.0684	5.34355343599992	10.9411398567677	86	0.0452153397920103	0.0452153397920103	5.55759730282223	2
587	262.39	415.76	1.0591	5.29833809620791	10.9863551965597	87	-0.104530086615938	0.104530086615938	5.66212738943817	2
588	257.92	416.25	1.0806	5.40286818282385	10.8818251099438	88	-0.0403534752982448	0.0403534752982448	5.70248086473641	2
589	259.95	428.83	1.0889	5.44322165812209	10.8414716346455	89	0.1589829689461	0.1589829689461	5.86146383368251	2
590	263.16	430.73	1.0562	5.28423868917599	11.0004546035916	90	-0.0447291533426331	0.0447291533426331	5.90619298702514	2
591	266.87	431.91	1.0654	5.32896784251863	10.955725450249	91	0.170651443731135	0.170651443731135	6.07684443075628	2
592	267.09	427.73	1.0303	5.15831639878749	11.1263768939801	92	-0.0495910178363985	0.0495910178363985	6.12643544859268	2
593	263.66	425.57	1.0405	5.20790741662389	11.0767858761437	93	-0.123491358141621	0.123491358141621	6.2499268067343	2
594	262.12	426.35	1.0659	5.33139877476551	10.9532945180021	94	0.0403534752982466	0.0403534752982466	6.29028028203254	2
595	273.6	416.18	1.0576	5.29104529946726	10.9936479933004	95	0.00486186449376547	0.00486186449376547	6.29514214652631	2
596	274.78	411.66	1.0566	5.2861834349735	10.9985098577941	96	-0.119115680097231	0.119115680097231	6.41425782662354	2
597	271	411.94	1.0811	5.40529911507073	10.8793941776969	97	0.0121546612344119	0.0121546612344119	6.42641248785795	2
598	271.79	416.94	1.0786	5.39314445383632	10.8915488389313	98	0.00243093224688096	0.00243093224688096	6.42884342010483	2
599	271.08	422.11	1.0781	5.39071352158944	10.8939797711782	99	-0.140021697420419	0.140021697420419	6.56886511752525	2
600	269.09	402.16	1.1069	5.53073521900985	10.7539580737578	100	-0.251844580777002	0.251844580777002	6.82070969830225	2
601	275.06	383.92	1.1587	5.78257979978686	10.5021134929808	101	-0.0306297463107175	0.0306297463107175	6.85133944461297	2
602	277.06	383.56	1.165	5.81320954609757	10.47148374667	102	0.0948063576284106	0.0948063576284106	6.94614580224138	2
603	273.31	387.39	1.1455	5.71840318846917	10.5662901042985	103	0.00486186449376191	0.00486186449376191	6.95100766673514	2
604	273.13	404.4	1.1445	5.7135413239754	10.5711519687922	104	0.229966190555064	0.229966190555064	7.18097385729021	2
605	266.91	407.73	1.0972	5.48357513342034	10.8011181593473	105	0.158982968946098	0.158982968946098	7.33995682623631	2
606	260.83	413.21	1.0645	5.32459216447424	10.9601011282934	106	0.123491358141621	0.123491358141621	7.46344818437793	2
607	253.99	427.15	1.0391	5.20110080633262	11.083592486435	107	-0.0758450861027278	0.0758450861027278	7.53929327048066	2
608	254.25	416.32	1.0547	5.27694589243535	11.0077474003323	108	0.0354916108044812	0.0354916108044812	7.57478488128514	2
609	252.82	421.35	1.0474	5.24145428163087	11.0432390111368	109	-0.149259239958571	0.149259239958571	7.72404412124371	2
610	260.25	427.46	1.0781	5.39071352158944	10.8939797711782	110	0.0758450861027278	0.0758450861027278	7.79988920734644	2
611	256.6	432.28	1.0625	5.31486843548671	10.9698248572809	111	0.204198308738111	0.204198308738111	8.00408751608455	2
612	254.68	419.35	1.0205	5.1106701267486	11.174023166019	112	-0.303866530860283	0.303866530860283	8.30795404694483	2
613	260.4	414.8	1.083	5.41453665760888	10.8701566351587	113	0.0354916108044794	0.0354916108044794	8.34344565774931	2
614	260.83	413.34	1.0757	5.3790450468044	10.9056482459632	114	-0.0262540682663275	0.0262540682663275	8.36969972601564	2
615	254.84	407.63	1.0811	5.40529911507073	10.8793941776969	115	0.106961018862819	0.106961018862819	8.47666074487845	2
616	241.78	404.21	1.0591	5.29833809620791	10.9863551965597	116	-0.132728900679773	0.132728900679773	8.60938964555823	2
617	241.98	400.27	1.0864	5.43106699688768	10.8536262958799	117	0.182806104965547	0.182806104965547	8.79219575052377	2
618	249.97	400.25	1.0488	5.24826089192214	11.0364324008455	118	-0.225590512510674	0.225590512510674	9.01778626303445	2
619	255.17	408.69	1.0952	5.47385140443281	10.8108418883348	119	-0.118629493647854	0.118629493647854	9.1364157566823	2
620	256.31	403.83	1.1196	5.59248089808066	10.692212394687	120	0.270319665853307	0.270319665853307	9.40673542253561	2
621	255.76	410.12	1.064	5.32216123222736	10.9625320605403	121	-0.102099154369055	0.102099154369055	9.50883457690466	2
622	251.03	411.01	1.085	5.42426038659641	10.8604329061712	122	0	0	9.50883457690466	2
623	240.36	416.07	1.085	5.42426038659641	10.8604329061712	123	-0.0403534752982448	0.0403534752982448	9.54918805220291	2
624	232.81	409.49	1.0933	5.46461386189466	10.820079430873	124	0.168706697933629	0.168706697933629	9.71789475013654	2
625	242.72	403.52	1.0586	5.29590716396103	10.9887861288066	125	-0.199336444244347	0.199336444244347	9.91723119438089	2
626	265.4	403.34	1.0996	5.49524360820537	10.7894496845622	126	-0.0807069505964897	0.0807069505964897	9.99793814497738	2
627	267.6	399.61	1.1162	5.57595055880186	10.7087427339658	127	-0.130784154882267	0.130784154882267	10.1287222998596	2
628	266.8	391.24	1.1431	5.70673471368413	10.5779585790835	128	0.0807069505964915	0.0807069505964915	10.2094292504561	2
629	263.37	391.53	1.1265	5.62602776308764	10.65866552968	129	0.0782760183496087	0.0782760183496087	10.2877052688057	2
630	267.91	395.45	1.1104	5.54775174473803	10.7369415480296	130	-0.123005171692242	0.123005171692242	10.410710440498	2
631	261.29	386.37	1.1357	5.67075691643027	10.6139363763373	131	-0.0807069505964915	0.0807069505964915	10.4914173910945	2
632	276.06	388.49	1.1523	5.75146386702677	10.5332294257409	132	0.054452882330164	0.054452882330164	10.5458702734246	2
633	274.53	402.58	1.1411	5.6970109846966	10.587682308071	133	0.0831378828433706	0.0831378828433706	10.629008156268	2
634	272.13	402.23	1.124	5.61387310185323	10.6708201909144	134	-0.0335468650069739	0.0335468650069739	10.662555021275	2
635	267.82	399.08	1.1309	5.6474199668602	10.6372733259074	135	0.228021444757557	0.228021444757557	10.8905764660325	2
636	250.45	385	1.084	5.41939852210265	10.865294770665	136	-0.57418619671359	0.57418619671359	11.4647626627461	2
637	241.37	367.84	1.2021	5.99358471881624	10.2911085739514	137	-0.0384087295007411	0.0384087295007411	11.5031713922469	2
638	233.62	365.62	1.21	6.03199344831698	10.2526998444506	138	-0.192043647503699	0.192043647503699	11.6952150397506	2
639	234.16	359.84	1.2495	6.22403709582068	10.0606561969469	139	0.360750345437328	0.360750345437328	12.0559653851879	2
640	261.28	375.49	1.1753	5.86328675038335	10.4214065423843	140	-0.00486186449376369	0.00486186449376369	12.0608272496817	2
641	271.39	376.77	1.1763	5.86814861487711	10.4165446778905	141	0.0452153397920103	0.0452153397920103	12.1060425894737	2
642	273.82	381.51	1.167	5.8229332750851	10.4617600176825	142	-0.0189612715256828	0.0189612715256828	12.1250038609994	2
643	271.59	381.55	1.1709	5.84189454661078	10.4427987461568	143	-0.109391951109702	0.109391951109702	12.2343958121091	2
644	278.9	386.14	1.1934	5.95128649772049	10.3334067950471	144	0.700594673551469	0.700594673551469	12.9349904856605	2
645	273.05	411.87	1.0493	5.25069182416902	11.0340014685986	145	-0.0403534752982466	0.0403534752982466	12.9753439609588	2
646	278.54	414.81	1.0576	5.29104529946726	10.9936479933004	146	-0.0666075435645723	0.0666075435645723	13.0419515045233	2
647	279.03	410.82	1.0713	5.35765284303184	10.9270404497358	147	-0.135159832926655	0.135159832926655	13.17711133745	2
648	261.19	403.1	1.0991	5.49281267595849	10.7918806168091	148	-0.0831378828433724	0.0831378828433724	13.2602492202934	2
649	262.03	397.9	1.1162	5.57595055880186	10.7087427339658	149	-0.382142549209894	0.382142549209894	13.6423917695033	2
650	278.92	384.02	1.1948	5.95809310801176	10.3266001847559	150	0.0685522893620796	0.0685522893620796	13.7109440588653	2
651	276.36	378.72	1.1807	5.88954081864968	10.3951524741179	151	0.133215087129148	0.133215087129148	13.8441591459945	2
652	274.85	363.48	1.1533	5.75632573152053	10.5283675612471	152	0.127867036186007	0.127867036186007	13.9720261821805	2
653	277.44	350.96	1.127	5.62845869533452	10.6562345974331	153	-0.505633907351511	0.505633907351511	14.477660089532	2
654	265.49	354.94	1.231	6.13409260268603	10.1506006900816	154	0.135646019376031	0.135646019376031	14.613306108908	2
655	260.26	352	1.2031	5.99844658331	10.2862467094576	155	-0.130784154882265	0.130784154882265	14.7440902637903	2
656	263.82	359.9	1.23	6.12923073819227	10.1554625545754	156	0.106961018862819	0.106961018862819	14.8510512826531	2
657	256.64	352.44	1.208	6.02226971932945	10.2624235734382	157	-0.0948063576284088	0.0948063576284088	14.9458576402815	2
658	254.74	353.13	1.2275	6.11707607695786	10.1676172158098	158	0.0257678818169538	0.0257678818169538	14.9716255220985	2
659	253.81	355.48	1.2222	6.0913081951409	10.1933850976267	159	0.259137377517648	0.259137377517648	15.2307628996161	2
660	254.15	379.65	1.1689	5.83217081762326	10.4525224751444	160	0.0281988140638347	0.0281988140638347	15.25896171368	2
661	248.98	369.91	1.1631	5.80397200355942	10.4807212892082	161	0.111822883356584	0.111822883356584	15.3707845970366	2
662	264.12	378.82	1.1401	5.69214912020284	10.5925441725648	162	-0.142452629667302	0.142452629667302	15.5132372267039	2
663	260.69	379.07	1.1694	5.83460174987014	10.4500915428975	163	0.0140994070319174	0.0140994070319174	15.5273366337358	2
664	252.75	386	1.1665	5.82050234283822	10.4641909499294	164	0.341789073911647	0.341789073911647	15.8691257076474	2
665	249.4	382.52	1.0962	5.47871326892657	10.805980023841	165	-0.228021444757557	0.228021444757557	16.097147152405	2
666	256.66	384.34	1.1431	5.70673471368413	10.5779585790835	166	-0.0972372898752898	0.0972372898752898	16.1943844422803	2
667	253.98	385.74	1.1631	5.80397200355942	10.4807212892082	167	0.104530086615936	0.104530086615936	16.2989145288962	2
668	243.76	384.69	1.1416	5.69944191694348	10.5852513758241	168	-0.121060425894736	0.121060425894736	16.4199749547909	2
669	238	380.2	1.1665	5.82050234283822	10.4641909499294	169	0.223159580263793	0.223159580263793	16.6431345350547	2
670	233.89	382.99	1.1206	5.59734276257443	10.6873505301932	170	-0.0996682221221725	0.0996682221221725	16.7428027571769	2
671	233.81	378.99	1.1411	5.6970109846966	10.587682308071	171	0.209060173231872	0.209060173231872	16.9518629304088	2
672	239	388.65	1.0981	5.48795081146473	10.7967424813029	172	-0.0598009332733032	0.0598009332733032	17.0116638636821	2
673	231.11	398	1.1104	5.54775174473803	10.7369415480296	173	0.265943987808919	0.265943987808919	17.277607851491	2
674	233.18	429.43	1.0557	5.28180775692911	11.0028855358385	174	0.0335468650069757	0.0335468650069757	17.311154716498	2
675	244.2	428.78	1.0488	5.24826089192214	11.0364324008455	175	-0.0286850005132102	0.0286850005132102	17.3398397170112	2
676	238.19	418.96	1.0547	5.27694589243535	11.0077474003323	176	-0.374849752469245	0.374849752469245	17.7146894694804	2
677	234.78	394.82	1.1318	5.65179564490459	10.632897647863	177	0.0636904248683159	0.0636904248683159	17.7783798943488	2
678	244.81	387.44	1.1187	5.58810522003628	10.6965880727313	178	-0.135159832926654	0.135159832926654	17.9135397272754	2
679	230.03	394.75	1.1465	5.72326505296293	10.5614282398047	179	0.289767123828366	0.289767123828366	18.2033068511038	2
680	240.77	399.75	1.0869	5.43349792913456	10.8511953636331	180	-0.0189612715256828	0.0189612715256828	18.2222681226295	2
681	241.53	399.16	1.0908	5.45245920066025	10.8322340921074	181	-0.223159580263792	0.223159580263792	18.4454277028932	2
682	235.35	393.59	1.1367	5.67561878092404	10.6090745118436	182	-0.258651191068273	0.258651191068273	18.7040788939615	2
683	243.43	381.02	1.1899	5.93426997199231	10.3504233207753	183	-0.0238231360194465	0.0238231360194465	18.727902029981	2
684	242.66	380.41	1.1948	5.95809310801176	10.3266001847559	184	0.123491358141619	0.123491358141619	18.8513933881226	2
685	245.99	376.64	1.1694	5.83460174987014	10.4500915428975	185	-0.106961018862819	0.106961018862819	18.9583544069854	2
686	241.53	379.1	1.1914	5.94156276873296	10.3431305240347	186	-0.0286850005132102	0.0286850005132102	18.9870394074986	2
687	236.92	368.77	1.1973	5.97024776924617	10.3144455235215	187	-0.106474832413443	0.106474832413443	19.0935142399121	2
688	230.47	358.28	1.2192	6.07672260165961	10.207970691108	188	0.493479246117101	0.493479246117101	19.5869934860292	2
689	237.03	338.98	1.1177	5.58324335554251	10.7014499372251	189	-0.560086789681677	0.560086789681677	20.1470802757108	2
690	251.49	350.1	1.2329	6.14333014522419	10.1413631475434	190	0.125922290388502	0.125922290388502	20.2730025660993	2
691	238.95	367.23	1.207	6.01740785483568	10.2672854379319	191	-0.320396870139081	0.320396870139081	20.5933994362384	2
692	231.43	347.35	1.2729	6.33780472497477	9.94688856779285	192	0.282474327087719	0.282474327087719	20.8758737633261	2
693	256.43	352.08	1.2148	6.05533039788705	10.2293628948806	193	0.0447291533426331	0.0447291533426331	20.9206029166688	2
694	252.2	353.08	1.2056	6.01060124454441	10.2740920482232	194	0.263513055562038	0.263513055562038	21.1841159722308	2
695	242.24	349.1	1.1514	5.74708818898238	10.5376051037852	195	-0.50320297510463	0.50320297510463	21.6873189473354	2
696	238.46	332.94	1.2549	6.25029116408701	10.0344021286806	196	0.182806104965547	0.182806104965547	21.870125052301	2
697	236.03	320.55	1.2173	6.06748505912146	10.2172082336462	197	-0.135159832926654	0.135159832926654	22.0052848852276	2
698	247.31	333.28	1.2451	6.20264489204811	10.0820484007195	198	0.108905764660326	0.108905764660326	22.114190649888	2
699	246.62	331.39	1.2227	6.09373912738779	10.1909541653798	199	0.0739003403052205	0.0739003403052205	22.1880909901932	2
700	245.23	329.71	1.2075	6.01983878708257	10.2648545056851	200	-0.216352969972522	0.216352969972522	22.4044439601657	2
701	251.85	328.81	1.252	6.23619175705509	10.0485015357125	201	-0.00437567804438643	0.00437567804438643	22.4088196382101	2
702	252.15	326.92	1.2529	6.24056743509948	10.0441258576681	202	0.348595684202916	0.348595684202916	22.757415322413	2
703	255.01	333.63	1.1812	5.89197175089656	10.3927215418711	203	-0.141966443217925	0.141966443217925	22.8993817656309	2
704	255.71	338.22	1.2104	6.03393819411448	10.2507550986531	204	-0.102099154369055	0.102099154369055	23.00148092	2
705	258.57	327.16	1.2314	6.13603734848354	10.1486559442841	205	0.0612594926214332	0.0612594926214332	23.0627404126214	2
706	275.71	326.68	1.2188	6.07477785586211	10.2099154369055	206	-0.201767376491228	0.201767376491228	23.2645077891126	2
707	277.55	338.72	1.2603	6.27654523235333	10.0081480604143	207	0.0904306795840188	0.0904306795840188	23.3549384686967	2
708	279.89	340.75	1.2417	6.18611455276931	10.0985787399983	208	-0.137590765173535	0.137590765173535	23.4925292338702	2
709	277.66	333.09	1.27	6.32370531794285	9.96098797482477	209	-0.0213922037725638	0.0213922037725638	23.5139214376428	2
710	277.27	328.91	1.2744	6.34509752171541	9.93959577105221	210	-0.0525081365326567	0.0525081365326567	23.5664295741754	2
711	278.34	321.96	1.2852	6.39760565824807	9.88708763451955	211	0.0573700010264204	0.0573700010264204	23.6237995752018	2
712	279.61	327.47	1.2734	6.34023565722165	9.94445763554597	212	0.291711869625873	0.291711869625873	23.9155114448277	2
713	279.4	344.25	1.2134	6.04852378759578	10.2361695051718	213	0.320396870139081	0.320396870139081	24.2359083149668	2
714	271.66	349.38	1.1475	5.72812691745669	10.5565663753109	214	0.0335468650069757	0.0335468650069757	24.2694551799738	2
715	272.28	351.34	1.1406	5.69458005244972	10.5901132403179	215	-0.0782760183496087	0.0782760183496087	24.3477311983234	2
716	271.46	351.53	1.1567	5.77285607079933	10.5118372219683	216	0.0379225430513621	0.0379225430513621	24.3856537413747	2
717	272.95	352.2	1.1489	5.73493352774797	10.5497597650197	217	-0.209060173231872	0.209060173231872	24.5947139146066	2
718	272.64	343.34	1.1919	5.94399370097984	10.3406995917878	218	-0.0617456790708104	0.0617456790708104	24.6564595936774	2
719	266.94	336.6	1.2046	6.00573938005065	10.278953912717	219	-0.308728395354049	0.308728395354049	24.9651879890315	2
720	273.59	338.96	1.2681	6.3144677754047	9.97022551736292	220	0.301435598613402	0.301435598613402	25.2666235876449	2
721	274.96	345.74	1.2061	6.0130321767913	10.2716611159763	221	-0.106474832413443	0.106474832413443	25.3730984200583	2
722	265.45	340.1	1.228	6.11950700920474	10.1651862835629	222	-0.0213922037725638	0.0213922037725638	25.3944906238309	2
723	270.18	335.56	1.2324	6.1408992129773	10.1437940797903	223	0.239689919542592	0.239689919542592	25.6341805433735	2
724	258.62	335.24	1.1831	5.90120929343471	10.3834839993329	224	-0.123491358141621	0.123491358141621	25.7576719015151	2
725	251.06	339	1.2085	6.02470065157633	10.2599926411913	225	0.0972372898752916	0.0972372898752916	25.8549091913904	2
726	254.79	337.27	1.1885	5.92746336170104	10.3572299310666	226	0.0165303392787983	0.0165303392787983	25.8714395306692	2
727	255.65	336.06	1.1851	5.91093302242224	10.3737602703454	227	-0.2849052593346	0.2849052593346	26.1563447900038	2
728	261.25	327.27	1.2437	6.19583828175684	10.0888550110108	228	0.00972372898752738	0.00972372898752738	26.1660685189913	2
729	267.1	328.03	1.2417	6.18611455276931	10.0985787399983	229	-0.128353222635383	0.128353222635383	26.2944217416267	2
730	272.36	320.2	1.2681	6.3144677754047	9.97022551736292	230	0.135646019376031	0.135646019376031	26.4300677610027	2
731	275.91	322.67	1.2402	6.17882175602867	10.105871536739	231	-0.0072927967406482	0.0072927967406482	26.4373605577434	2
732	276.94	316.14	1.2417	6.18611455276931	10.0985787399983	232	0.0520219500832813	0.0520219500832813	26.4893825078267	2
733	274.68	323.45	1.231	6.13409260268603	10.1506006900816	233	0.0904306795840206	0.0904306795840206	26.5798131874107	2
734	251.2	322.93	1.2124	6.04366192310201	10.2410313696656	234	-0.0593147468239277	0.0593147468239277	26.6391279342346	2
735	258.57	321.65	1.2246	6.10297666992594	10.1817166228417	235	-0.0714694080583378	0.0714694080583378	26.7105973422929	2
736	261.32	322.37	1.2393	6.17444607798428	10.1102472147833	236	-0.0189612715256828	0.0189612715256828	26.7295586138186	2
737	263.02	328.43	1.2432	6.19340734950996	10.0912859432577	237	0.23045237700444	0.23045237700444	26.9600109908231	2
738	255.07	331.9	1.1958	5.96295497250552	10.3217383202621	238	0.275181530347073	0.275181530347073	27.2351925211701	2
739	240.17	337.14	1.1392	5.68777344215845	10.5969198506092	239	-0.282474327087719	0.282474327087719	27.5176668482579	2
740	249.37	336.22	1.1973	5.97024776924617	10.3144455235215	240	-0.0972372898752916	0.0972372898752916	27.6149041381332	2
741	252.65	355.17	1.2173	6.06748505912146	10.2172082336462	241	-0.0617456790708086	0.0617456790708086	27.676649817204	2
742	244.5	353.43	1.23	6.12923073819227	10.1554625545754	242	0.144883561914183	0.144883561914183	27.8215333791181	2
743	236.91	346.18	1.2002	5.98434717627809	10.3003461164895	243	0.0714694080583378	0.0714694080583378	27.8930027871765	2
744	236.9	347.36	1.1855	5.91287776821975	10.3718155245479	244	-0.263513055562036	0.263513055562036	28.1565158427385	2
745	235.98	351.49	1.2397	6.17639082378178	10.1083024689858	245	0.282474327087719	0.282474327087719	28.4389901698262	2
746	231.62	351.6	1.1816	5.89391649669407	10.3907767960736	246	-0.221214834466288	0.221214834466288	28.6602050042925	2
747	240.9	351.74	1.2271	6.11513133116035	10.1695619616073	247	0.130784154882267	0.130784154882267	28.7909891591748	2
748	242.15	351.02	1.2002	5.98434717627809	10.3003461164895	248	-0.0403534752982466	0.0403534752982466	28.831342634473	2
749	255.71	369.14	1.2085	6.02470065157633	10.2599926411913	249	0.152176358654831	0.152176358654831	28.9835189931279	2
750	252.76	372.43	1.1772	5.8725242929215	10.4121689998461	250	0.0612594926214314	0.0612594926214314	29.0447784857493	2
751	251.86	387.26	1.1646	5.81126480030007	10.4734284924676	251	0.404020939431835	0.404020939431835	29.4487994251811	2
752	253.5	413.29	1.0815	5.40724386086824	10.8774494318994	252	0.0826516963939952	0.0826516963939952	29.5314511215751	2
753	252.35	424.99	1.0645	5.32459216447424	10.9601011282934	253	0.171137630180512	0.171137630180512	29.7025887517556	2
754	248.7	418.71	1.0293	5.15345453429373	11.1312387584739	254	-0.0568838145770432	0.0568838145770432	29.7594725663327	2
755	247.37	423.79	1.041	5.21033834887077	11.0743549438969	255	-0.0213922037725673	0.0213922037725673	29.7808647701053	2
756	249.63	422.32	1.0454	5.23173055264334	11.0529627401243	256	0.0568838145770467	0.0568838145770467	29.8377485846823	2
757	254.97	439.63	1.0337	5.17484673806629	11.1098465547013	257	-0.00923754253815368	0.00923754253815368	29.8469861272205	2
758	242.81	446.56	1.0356	5.18408428060444	11.1006090121632	258	0.0379225430513639	0.0379225430513639	29.8849086702718	2
759	233.17	439.18	1.0278	5.14616173755308	11.1385315552145	259	-0.0311159327600929	0.0311159327600929	29.9160246030319	2
760	232.6	439.92	1.0342	5.17727767031317	11.1074156224544	260	-0.0140994070319174	0.0140994070319174	29.9301240100638	2
761	235.98	439.48	1.0371	5.19137707734509	11.0933162154225	261	0.0948063576284088	0.0948063576284088	30.0249303676922	2
762	239.42	445.56	1.0176	5.09657071971668	11.1881225730509	262	-0.0165303392787983	0.0165303392787983	30.041460706971	2
763	235.68	445.12	1.021	5.11310105899548	11.1715922337721	263	-0.075845086102726	0.075845086102726	30.1173057930738	2
764	232.98	420.31	1.0366	5.18894614509821	11.0957471476694	264	-0.111822883356586	0.111822883356586	30.2291286764303	2
765	231.05	424.5	1.0596	5.30076902845479	10.9839242643128	265	0.201767376491228	0.201767376491228	30.4308960529216	2
766	236.18	425	1.0181	5.09900165196356	11.1856916408041	266	-0.0593147468239259	0.0593147468239259	30.4902107997455	2
767	236.64	421.4	1.0303	5.15831639878749	11.1263768939801	267	-0.45798763531262	0.45798763531262	30.9481984350581	2
768	233.92	415.63	1.1245	5.61630403410011	10.6683892586675	268	0.346650938405411	0.346650938405411	31.2948493734635	2
769	239.34	421.12	1.0532	5.2696530956947	11.0150401970729	269	-0.220728648016909	0.220728648016909	31.5155780214804	2
770	243.87	408.98	1.0986	5.49038174371161	10.794311549056	270	-0.00729279674064642	0.00729279674064642	31.5228708182211	2
771	249.79	410.39	1.1001	5.49767454045226	10.7870187523154	271	0.0666075435645723	0.0666075435645723	31.5894783617857	2
772	244.02	400.48	1.0864	5.43106699688768	10.8536262958799	272	-0.0427844075451276	0.0427844075451276	31.6322627693308	2
773	235.34	416.23	1.0952	5.47385140443281	10.8108418883348	273	-0.0928616118309016	0.0928616118309016	31.7251243811617	2
774	237.37	414.2	1.1143	5.56671301626371	10.7179802765039	274	0.213922037725638	0.213922037725638	31.9390464188873	2
775	242.02	410.87	1.0703	5.35279097853807	10.9319023142295	275	-0.320396870139081	0.320396870139081	32.2594432890264	2
776	231.71	387.31	1.1362	5.67318784867716	10.6115054440905	276	-0.00243093224688273	0.00243093224688273	32.2618742212733	2
777	233.01	379.99	1.1367	5.67561878092404	10.6090745118436	277	-0.0403534752982448	0.0403534752982448	32.3022276965715	2
778	230.3	379.8	1.145	5.71597225622228	10.5687210365453	278	-0.230452377004438	0.230452377004438	32.532680073576	2
779	237.12	359.09	1.1924	5.94642463322672	10.3382686595409	279	-0.0238231360194465	0.0238231360194465	32.5565032095954	2
780	232.79	364.97	1.1973	5.97024776924617	10.3144455235215	280	0.050077204285774	0.050077204285774	32.6065804138812	2
781	234.81	370.59	1.187	5.92017056496039	10.3645227278072	281	0.0403534752982466	0.0403534752982466	32.6469338891794	2
782	238.49	371.23	1.1787	5.87981708966215	10.4048762031055	282	0.075845086102726	0.075845086102726	32.7227789752822	2
783	255.03	363.63	1.1631	5.80397200355942	10.4807212892082	283	-0.104530086615938	0.104530086615938	32.8273090618981	2
784	245.6	356.4	1.1846	5.90850209017536	10.3761912025923	284	-0.168220511484252	0.168220511484252	32.9955295733824	2
785	251.84	364.78	1.2192	6.07672260165961	10.207970691108	285	0.173082375978016	0.173082375978016	33.1686119493604	2
786	249.1	368.65	1.1836	5.90364022568159	10.381053067086	286	-0.246982716283236	0.246982716283236	33.4155946656436	2
787	245.61	362.61	1.2344	6.15062294196483	10.1340703508028	287	0.265943987808919	0.265943987808919	33.6815386534525	2
788	243.01	365.06	1.1797	5.88467895415591	10.4000143386117	288	-0.23045237700444	0.23045237700444	33.911991030457	2
789	248.46	363.32	1.2271	6.11513133116035	10.1695619616073	289	0.496396364813361	0.496396364813361	34.4083873952703	2
790	240.25	340.17	1.125	5.61873496634699	10.6659583264206	290	-0.0690384758114568	0.0690384758114568	34.4774258710818	2
791	236.3	336.18	1.1392	5.68777344215845	10.5969198506092	291	-0.681147215576413	0.681147215576413	35.1585730866582	2
792	233.79	325.14	1.2793	6.36892065773486	9.91577263503276	292	0.0948063576284106	0.0948063576284106	35.2533794442866	2
793	232.38	323.62	1.2598	6.27411430010645	10.0105789926612	293	0.121060425894736	0.121060425894736	35.3744398701813	2
794	246.46	324.82	1.2349	6.15305387421172	10.1316394185559	294	-0.0092375425381519	0.0092375425381519	35.3836774127195	2
795	248.97	325.06	1.2368	6.16229141674987	10.1224018760178	295	0.00243093224688096	0.00243093224688096	35.3861083449664	2
796	243.09	319.6	1.2363	6.15986048450298	10.1248328082646	296	0.0213922037725638	0.0213922037725638	35.4075005487389	2
797	244.44	320.7	1.2319	6.13846828073042	10.1462250120372	297	0.140021697420419	0.140021697420419	35.5475222461594	2
798	242.67	315.23	1.2031	5.99844658331	10.2862467094576	298	-0.0165303392787983	0.0165303392787983	35.5640525854382	2
799	245.67	317.19	1.2065	6.0149769225888	10.2697163701788	299	-0.125922290388502	0.125922290388502	35.6899748758267	2
800	241.6	320.16	1.2324	6.1408992129773	10.1437940797903	300	0.204198308738111	0.204198308738111	35.8941731845648	2
801	232.03	337.17	1.1904	5.93670090423919	10.3479923885284	301	-0.303866530860283	0.303866530860283	36.1980397154251	2
802	238.4	329.13	1.2529	6.24056743509948	10.0441258576681	302	-0.128353222635386	0.128353222635386	36.3263929380604	2
803	234.16	328.18	1.2793	6.36892065773486	9.91577263503276	303	0.24698271628324	0.24698271628324	36.5733756543437	2
804	242.63	322.03	1.2285	6.12193794145162	10.162755351316	304	0.13029796843289	0.13029796843289	36.7036736227766	2
805	251.39	320.27	1.2017	5.99163997301873	10.2930533197489	305	-0.229966190555064	0.229966190555064	36.9336398133316	2
806	250.41	326.88	1.249	6.22160616357379	10.0630871291938	306	0.0807069505964932	0.0807069505964932	37.0143467639281	2
807	257.19	326.68	1.2324	6.1408992129773	10.1437940797903	307	0.201767376491226	0.201767376491226	37.2161141404194	2
808	248.67	328.29	1.1909	5.93913183648608	10.3455614562815	308	-0.408396617476219	0.408396617476219	37.6245107578956	2
809	241.35	326.97	1.2749	6.3475284539623	9.93716483880532	309	0.190098901706193	0.190098901706193	37.8146096596018	2
810	243.05	319.57	1.2358	6.1574295522561	10.1272637405115	310	-0.138076951622912	0.138076951622912	37.9526866112247	2
811	254.5	316.25	1.2642	6.29550650387902	9.98918678888861	311	0.346650938405411	0.346650938405411	38.2993375496301	2
812	248.32	317.86	1.1929	5.9488555654736	10.335837727294	312	-0.329634412677235	0.329634412677235	38.6289719623073	2
813	230.23	318.05	1.2607	6.27848997815084	10.0062033146168	313	0.0495910178363967	0.0495910178363967	38.6785629801437	2
814	252.47	326.12	1.2505	6.22889896031444	10.0557943324532	314	-0.0165303392787983	0.0165303392787983	38.6950933194225	2
815	257.16	339.15	1.2539	6.24542929959324	10.0392639931744	315	0.1424526296673	0.1424526296673	38.8375459490898	2
816	270.46	337.95	1.2246	6.10297666992594	10.1817166228417	316	-0.116198561400971	0.116198561400971	38.9537445104908	2
817	269.47	334.3	1.2485	6.21917523132691	10.0655180614407	317	-0.223159580263793	0.223159580263793	39.1769040907546	2
818	265.86	319.62	1.2944	6.4423348115907	9.84235848117692	318	0.0685522893620814	0.0685522893620814	39.2454563801167	2
819	256.67	316.59	1.2803	6.37378252222862	9.910910770539	319	0.543556450402873	0.543556450402873	39.7890128305195	2
820	257.47	333.72	1.1685	5.83022607182575	10.4544672209419	320	-0.363181277684211	0.363181277684211	40.1521941082037	2
821	250.13	349.33	1.2432	6.19340734950996	10.0912859432577	321	0.173568562427395	0.173568562427395	40.3257626706311	2
822	256.81	346.46	1.2075	6.01983878708257	10.2648545056851	322	-0.37290500667174	0.37290500667174	40.6986676773029	2
823	249.23	342.48	1.2842	6.39274379375431	9.89194949901331	323	-0.0427844075451276	0.0427844075451276	40.741452084848	2
824	251.04	341.26	1.293	6.43552820129943	9.84916509146819	324	0.175999494674276	0.175999494674276	40.9174515795223	2
825	245.84	343.87	1.2568	6.25952870662516	10.0251645861425	325	0.208573986782499	0.208573986782499	41.1260255663048	2
826	256.17	371.93	1.2139	6.05095471984266	10.233738572925	326	0.1259222903885	0.1259222903885	41.2519478566933	2
827	262.85	362.29	1.188	5.92503242945416	10.3596608633135	327	0.242120851789474	0.242120851789474	41.4940687084828	2
828	277.7	361.16	1.1382	5.68291157766468	10.6017817151029	328	-0.391866278197421	0.391866278197421	41.8859349866802	2
829	278.34	343.89	1.2188	6.07477785586211	10.2099154369055	329	-0.0612594926214332	0.0612594926214332	41.9471944793016	2
830	266.71	354.11	1.2314	6.13603734848354	10.1486559442841	330	0.237258987295709	0.237258987295709	42.1844534665973	2
831	271.79	345.21	1.1826	5.89877836118783	10.3859149315798	331	-0.109391951109702	0.109391951109702	42.293845417707	2
832	268.37	347.89	1.2051	6.00817031229753	10.2765229804701	332	0.0121546612344119	0.0121546612344119	42.3060000789414	2
833	266.3	345.89	1.2026	5.99601565106312	10.2886776417045	333	-0.114253815603467	0.114253815603467	42.4202538945449	2
834	267.83	341.17	1.2261	6.11026946666659	10.174423826101	334	0.173568562427395	0.173568562427395	42.5938224569723	2
835	267.91	342.6	1.1904	5.93670090423919	10.3479923885284	335	-0.0500772042857758	0.0500772042857758	42.6438996612581	2
836	272.72	360.03	1.2007	5.98677810852497	10.2979151842427	336	-0.0544528823301622	0.0544528823301622	42.6983525435882	2
837	271.94	356.83	1.2119	6.04123099085513	10.2434623019125	337	0.108905764660324	0.108905764660324	42.8072583082486	2
838	247.48	374.31	1.1895	5.9323252261948	10.3523680665728	338	0.102099154369055	0.102099154369055	42.9093574626176	2
839	248.51	371.98	1.1685	5.83022607182575	10.4544672209419	339	-0.218297715770026	0.218297715770026	43.1276551783876	2
840	256.22	371.03	1.2134	6.04852378759578	10.2361695051718	340	-0.0427844075451276	0.0427844075451276	43.1704395859328	2
841	266.42	367.73	1.2222	6.0913081951409	10.1933850976267	341	0.114253815603465	0.114253815603465	43.2846934015362	2
842	261.81	363.58	1.1987	5.97705437953744	10.3076389132302	342	-0.187667969459312	0.187667969459312	43.4723613709955	2
843	264.96	359.57	1.2373	6.16472234899675	10.1199709437709	343	0.142452629667302	0.142452629667302	43.6148140006628	2
844	273.99	356.14	1.208	6.02226971932945	10.2624235734382	344	-0.050077204285774	0.050077204285774	43.6648912049486	2
845	275.83	369.03	1.2183	6.07234692361522	10.2123463691524	345	-0.0593147468239277	0.0593147468239277	43.7242059517725	2
846	270.66	371.41	1.2305	6.13166167043915	10.1530316223285	346	0.396728142691185	0.396728142691185	44.1209340944637	2
847	276.57	364.51	1.1489	5.73493352774797	10.5497597650197	347	-0.0763312725521033	0.0763312725521033	44.1972653670158	2
848	268.95	363.86	1.1646	5.81126480030007	10.4734284924676	348	-0.175513308224899	0.175513308224899	44.3727786752407	2
849	262.57	361.08	1.2007	5.98677810852497	10.2979151842427	349	0.0403534752982466	0.0403534752982466	44.413132150539	2
850	260.79	347.73	1.1924	5.94642463322672	10.3382686595409	350	-0.204198308738111	0.204198308738111	44.6173304592771	2
851	262.84	339.34	1.2344	6.15062294196483	10.1340703508028	351	0.0262540682663275	0.0262540682663275	44.6435845275434	2
852	266.03	338.52	1.229	6.1243688736985	10.1603244190691	352	-0.0520219500832795	0.0520219500832795	44.6956064776267	2
853	263.3	343.03	1.2397	6.17639082378178	10.1083024689858	353	0.280043394840837	0.280043394840837	44.9756498724675	2
854	261.91	349.86	1.1821	5.89634742894095	10.3883458638267	354	-0.380197803412386	0.380197803412386	45.3558476758799	2
855	251.6	349.12	1.2603	6.27654523235333	10.0081480604143	355	0.391866278197421	0.391866278197421	45.7477139540773	2
856	246.98	320.97	1.1797	5.88467895415591	10.4000143386117	356	-0.168706697933629	0.168706697933629	45.916420652011	2
857	248.06	337.3	1.2144	6.05338565208954	10.2313076406781	357	-0.0948063576284071	0.0948063576284071	46.0112270096394	2
858	250.06	339.57	1.2339	6.14819200971795	10.1365012830497	358	0.536749840111604	0.536749840111604	46.547976849751	2
859	240.76	340.06	1.1235	5.61144216960635	10.6732511231613	359	-0.410827549723104	0.410827549723104	46.9588043994741	2
860	243.8	345.96	1.208	6.02226971932945	10.2624235734382	360	0.237258987295709	0.237258987295709	47.1960633867698	2
861	242.95	349.45	1.1592	5.78501073203374	10.4996825607339	361	-0.451181025021349	0.451181025021349	47.6472444117911	2
862	254.63	339.89	1.252	6.23619175705509	10.0485015357125	362	0.0714694080583378	0.0714694080583378	47.7187138198495	2
863	264.27	343.46	1.2373	6.16472234899675	10.1199709437709	363	-0.0734141538558433	0.0734141538558433	47.7921279737053	2
864	264.02	345.08	1.2524	6.23813650285259	10.046556789915	364	0.206143054535616	0.206143054535616	47.9982710282409	2
865	259.35	343.56	1.21	6.03199344831698	10.2526998444506	365	0.0996682221221725	0.0996682221221725	48.0979392503631	2
866	267.9	344.79	1.1895	5.9323252261948	10.3523680665728	366	-0.218297715770026	0.218297715770026	48.3162369661331	2
867	255.43	341.03	1.2344	6.15062294196483	10.1340703508028	367	0.111822883356583	0.111822883356583	48.4280598494897	2
868	256.23	348.73	1.2114	6.03880005860825	10.2458932341594	368	0.0379225430513639	0.0379225430513639	48.4659823925411	2
869	252.18	351.15	1.2036	6.00087751555689	10.2838157772107	369	0.108905764660326	0.108905764660326	48.5748881572014	2
870	246.77	357.53	1.1812	5.89197175089656	10.3927215418711	370	-0.0685522893620814	0.0685522893620814	48.6434404465635	2
871	241.11	357.82	1.1953	5.96052404025864	10.324169252509	371	-0.0807069505964897	0.0807069505964897	48.72414739716	2
872	251.55	354.4	1.2119	6.04123099085513	10.2434623019125	372	-0.123491358141621	0.123491358141621	48.8476387553016	2
873	264.71	358.74	1.2373	6.16472234899675	10.1199709437709	373	0.113767629154092	0.113767629154092	48.9614063844557	2
874	268.91	375.42	1.2139	6.05095471984266	10.233738572925	374	0.0476462720388913	0.0476462720388913	49.0090526564946	2
875	269.82	374.75	1.2041	6.00330844780377	10.2813848449639	375	0.0427844075451276	0.0427844075451276	49.0518370640397	2
876	279.66	370.93	1.1953	5.96052404025864	10.324169252509	376	0.204198308738111	0.204198308738111	49.2560353727778	2
877	278.43	353.69	1.1533	5.75632573152053	10.5283675612471	377	-0.429788821248785	0.429788821248785	49.6858241940266	2
878	265.89	374.09	1.2417	6.18611455276931	10.0985787399983	378	0.38943534595054	0.38943534595054	50.0752595399772	2
879	262.4	372.8	1.1616	5.79667920681877	10.4880140859488	379	-0.237258987295709	0.237258987295709	50.3125185272729	2
880	265	376.76	1.2104	6.03393819411448	10.2507550986531	380	-0.144883561914183	0.144883561914183	50.457402089187	2
881	266.52	375.13	1.2402	6.17882175602867	10.105871536739	381	0.424926956755019	0.424926956755019	50.8823290459421	2
882	279	378.11	1.1528	5.75389479927365	10.530798493494	382	-0.157038223148595	0.157038223148595	51.0393672690907	2
883	270.73	376.14	1.1851	5.91093302242224	10.3737602703454	383	-0.232397122801945	0.232397122801945	51.2717643918926	2
884	263.34	370.64	1.2329	6.14333014522419	10.1413631475434	384	0.282474327087719	0.282474327087719	51.5542387189803	2
885	254.61	378.26	1.1748	5.86085581813647	10.4238374746312	385	-0.050077204285774	0.050077204285774	51.6043159232661	2
886	252.2	374.41	1.1851	5.91093302242224	10.3737602703454	386	0.399159074938069	0.399159074938069	52.0034749982042	2
887	245.62	388.42	1.103	5.51177394748417	10.7729193452834	387	-0.422496024508138	0.422496024508138	52.4259710227123	2
888	240.72	381.4	1.1899	5.93426997199231	10.3504233207753	388	-0.0879997473371379	0.0879997473371379	52.5139707700494	2
889	235.37	367.08	1.208	6.02226971932945	10.2624235734382	389	0.0831378828433724	0.0831378828433724	52.5971086528928	2
890	233.98	375.61	1.1909	5.93913183648608	10.3455614562815	390	0.154121104452337	0.154121104452337	52.7512297573452	2
891	244.8	379.25	1.1592	5.78501073203374	10.4996825607339	391	0.135646019376031	0.135646019376031	52.8868757767212	2
892	233.5	384.28	1.1313	5.64936471265771	10.6353285801099	392	0.146828307711688	0.146828307711688	53.0337040844329	2
893	240.28	386.8	1.1011	5.50253640494602	10.7821568878216	393	-0.0758450861027278	0.0758450861027278	53.1095491705356	2
894	253.21	394.52	1.1167	5.57838149104875	10.7063118017189	394	0.0996682221221743	0.0996682221221743	53.2092173926578	2
895	250.73	395.67	1.0962	5.47871326892657	10.805980023841	395	0.175513308224899	0.175513308224899	53.3847307008827	2
896	252.1	398.08	1.0601	5.30319996070167	10.9814933320659	396	-0.263513055562036	0.263513055562036	53.6482437564447	2
897	259.08	396.72	1.1143	5.56671301626371	10.7179802765039	397	0.0359777972538566	0.0359777972538566	53.6842215536986	2
898	257.36	392.98	1.1069	5.53073521900985	10.7539580737578	398	0.00680661029127094	0.00680661029127094	53.6910281639898	2
899	264.48	405.88	1.1055	5.52392860871858	10.760764684049	399	-0.0165303392787983	0.0165303392787983	53.7075585032686	2
900	258.93	395.45	1.1089	5.54045894799738	10.7442343447702	400	0.0311159327600912	0.0311159327600912	53.7386744360287	2
901	246.5	411.28	1.1025	5.50934301523729	10.7753502775303	401	0.149259239958571	0.149259239958571	53.8879336759873	2
902	256.45	415.51	1.0718	5.36008377527872	10.9246095174889	402	0.0879997473371397	0.0879997473371397	53.9759334233244	2
903	254.32	416.18	1.0537	5.27208402794158	11.012609264826	403	-0.152176358654831	0.152176358654831	54.1281097819793	2
904	252.25	413.04	1.085	5.42426038659641	10.8604329061712	404	0.334982463620378	0.334982463620378	54.4630922455996	2
905	252.38	419.88	1.0161	5.08927792297604	11.1954153697916	405	-0.311159327600931	0.311159327600931	54.7742515732006	2
906	258.93	422.88	1.0801	5.40043725057697	10.8842560421907	406	0.118629493647854	0.118629493647854	54.8928810668484	2
907	238.68	426.88	1.0557	5.28180775692911	11.0028855358385	407	-0.161413901192981	0.161413901192981	55.0542949680414	2
908	240.61	422.3	1.0889	5.44322165812209	10.8414716346455	408	0.273236784549566	0.273236784549566	55.327531752591	2
909	238.65	424.83	1.0327	5.16998487357253	11.1147084191951	409	-0.175513308224899	0.175513308224899	55.5030450608159	2
910	235.86	431.23	1.0688	5.34549818179743	10.9391951109702	410	0.251358394327626	0.251358394327626	55.7544034551435	2
911	236.61	444.23	1.0171	5.0941397874698	11.1905535052978	411	-0.0306297463107175	0.0306297463107175	55.7850332014542	2
912	240.55	450.63	1.0234	5.12476953378052	11.1599237589871	412	0.0213922037725656	0.0213922037725656	55.8064254052268	2
913	248.4	446.79	1.019	5.10337733000795	11.1813159627597	413	0	0	55.8064254052268	2
914	246.37	445.5	1.019	5.10337733000795	11.1813159627597	414	0.0165303392787983	0.0165303392787983	55.8229557445056	2
915	256.81	452.98	1.0156	5.08684699072915	11.1978463020385	415	-0.0403534752982466	0.0403534752982466	55.8633092198038	2
916	263.14	448.93	1.0239	5.1272004660274	11.1574928267402	416	0.0165303392788019	0.0165303392788019	55.8798395590826	2
917	264.36	463.02	1.0205	5.1106701267486	11.174023166019	417	0.00486186449376191	0.00486186449376191	55.8847014235764	2
918	262.4	467.27	1.0195	5.10580826225484	11.1788850305128	418	-0.0213922037725638	0.0213922037725638	55.906093627349	2
919	274.35	475.52	1.0239	5.1272004660274	11.1574928267402	419	0.0116684747850364	0.0116684747850364	55.917762102134	2
920	264.87	479.37	1.0215	5.11553199124236	11.1691613015253	420	0.0140994070319174	0.0140994070319174	55.9318615091659	2
921	269.11	481.47	1.0186	5.10143258421045	11.1832607085572	421	-0.00680661029127094	0.00680661029127094	55.9386681194572	2
922	274.72	491.27	1.02	5.10823919450172	11.1764540982659	422	0.00680661029127094	0.00680661029127094	55.9454747297485	2
923	264.2	491.3	1.0186	5.10143258421045	11.1832607085572	423	-0.0116684747850346	0.0116684747850346	55.9571432045335	2
924	265.53	494.51	1.021	5.11310105899548	11.1715922337721	424	0.0189612715256811	0.0189612715256811	55.9761044760592	2
925	247.09	481.69	1.0171	5.0941397874698	11.1905535052978	425	-0.0281988140638347	0.0281988140638347	56.004303290123	2
926	261.53	481.37	1.0229	5.12233860153363	11.162354691234	426	0.0140994070319174	0.0140994070319174	56.0184026971549	2
927	257.69	493.53	1.02	5.10823919450172	11.1764540982659	427	-0.00243093224688096	0.00243093224688096	56.0208336294018	2
928	257.79	491.3	1.0205	5.1106701267486	11.174023166019	428	0.0116684747850329	0.0116684747850329	56.0325021041868	2
929	256.32	493.06	1.0181	5.09900165196356	11.1856916408041	429	0.0121546612344119	0.0121546612344119	56.0446567654212	2
930	250.04	476.05	1.0156	5.08684699072915	11.1978463020385	430	-0.00972372898752916	0.00972372898752916	56.0543804944088	2
931	243.73	476.54	1.0176	5.09657071971668	11.1881225730509	431	-0.0116684747850346	0.0116684747850346	56.0660489691938	2
932	241.55	470.25	1.02	5.10823919450172	11.1764540982659	432	0	0	56.0660489691938	2
933	247.33	472.49	1.02	5.10823919450172	11.1764540982659	433	-0.0140994070319174	0.0140994070319174	56.0801483762257	2
934	252.32	472.29	1.0229	5.12233860153363	11.162354691234	434	0.0165303392787983	0.0165303392787983	56.0966787155045	2
935	239.8	464.91	1.0195	5.10580826225484	11.1788850305128	435	-0.00972372898752738	0.00972372898752738	56.106402444492	2
936	235.81	469.6	1.0215	5.11553199124236	11.1691613015253	436	-0.0116684747850364	0.0116684747850364	56.1180709192771	2
937	245.24	475.11	1.0239	5.1272004660274	11.1574928267402	437	0.0379225430513657	0.0379225430513657	56.1559934623285	2
938	234.47	469.44	1.0161	5.08927792297604	11.1954153697916	438	-0.0238231360194465	0.0238231360194465	56.1798165983479	2
939	237.56	468.3	1.021	5.11310105899548	11.1715922337721	439	0.00243093224688273	0.00243093224688273	56.1822475305948	2
940	236.44	473.15	1.0205	5.1106701267486	11.174023166019	440	-0.0213922037725638	0.0213922037725638	56.2036397343673	2
941	250.91	467.92	1.0249	5.13206233052116	11.1526309622465	441	0.0213922037725638	0.0213922037725638	56.2250319381399	2
942	254.02	466.76	1.0205	5.1106701267486	11.174023166019	442	0	0	56.2250319381399	2
943	257.82	468.97	1.0205	5.1106701267486	11.174023166019	443	-0.0213922037725638	0.0213922037725638	56.2464241419125	2
944	263.37	465.13	1.0249	5.13206233052116	11.1526309622465	444	0.0116684747850329	0.0116684747850329	56.2580926166975	2
945	266.32	466.52	1.0225	5.12039385573613	11.1642994370315	445	0.00972372898753093	0.00972372898753093	56.267816345685	2
946	260.3	474.77	1.0205	5.1106701267486	11.174023166019	446	-0.00486186449376547	0.00486186449376547	56.2726782101788	2
947	250.45	464	1.0215	5.11553199124236	11.1691613015253	447	-0.00243093224688273	0.00243093224688273	56.2751091424257	2
948	253.47	464.71	1.022	5.11796292348925	11.1667303692784	448	0.00972372898752916	0.00972372898752916	56.2848328714132	2
949	250.79	471.46	1.02	5.10823919450172	11.1764540982659	449	-0.0140994070319174	0.0140994070319174	56.2989322784451	2
950	263.69	471.68	1.0229	5.12233860153363	11.162354691234	450	0.00194474579750548	0.00194474579750548	56.3008770242426	2
951	277.85	467.66	1.0225	5.12039385573613	11.1642994370315	451	0.0145855934812928	0.0145855934812928	56.3154626177239	2
952	271.57	469.15	1.0195	5.10580826225484	11.1788850305128	452	-0.00729279674064465	0.00729279674064465	56.3227554144646	2
953	279.79	479.84	1.021	5.11310105899548	11.1715922337721	453	0.0165303392787983	0.0165303392787983	56.3392857537434	2
954	264.5	490.01	1.0176	5.09657071971668	11.1881225730509	454	-0.00923754253815368	0.00923754253815368	56.3485232962815	2
955	261.22	490.3	1.0195	5.10580826225484	11.1788850305128	455	-0.00972372898752738	0.00972372898752738	56.3582470252691	2
956	259.1	474.09	1.0215	5.11553199124236	11.1691613015253	456	0.00486186449376547	0.00486186449376547	56.3631088897628	2
957	246.41	468.03	1.0205	5.1106701267486	11.174023166019	457	-0.0072927967406482	0.0072927967406482	56.3704016865035	2
958	231.99	453.08	1.022	5.11796292348925	11.1667303692784	458	-0.00243093224688273	0.00243093224688273	56.3728326187504	2
959	231.92	456.41	1.0225	5.12039385573613	11.1642994370315	459	0.00972372898753093	0.00972372898753093	56.3825563477379	2
960	231.32	448.37	1.0205	5.1106701267486	11.174023166019	460	-0.0782760183496087	0.0782760183496087	56.4608323660875	2
961	235.64	434.75	1.0366	5.18894614509821	11.0957471476694	461	0.0641766113176896	0.0641766113176896	56.5250089774052	2
962	230.18	432.89	1.0234	5.12476953378052	11.1599237589871	462	0.0140994070319191	0.0140994070319191	56.5391083844371	2
963	248.17	447.4	1.0205	5.1106701267486	11.174023166019	463	-0.218297715770028	0.218297715770028	56.7574061002071	2
964	243.24	439.74	1.0654	5.32896784251863	10.955725450249	464	0.0734141538558433	0.0734141538558433	56.830820254063	2
965	248.04	436.6	1.0503	5.25555368866278	11.0291396041048	465	-0.0641766113176914	0.0641766113176914	56.8949968653807	2
966	250.36	440.29	1.0635	5.31973029998047	10.9649629927871	466	0.0145855934812928	0.0145855934812928	56.909582458862	2
967	250.23	434.18	1.0605	5.30514470649918	10.9795485862684	467	0.132728900679773	0.132728900679773	57.0423113595417	2
968	250.75	441.72	1.0332	5.17241580581941	11.1122774869482	468	0.0593147468239277	0.0593147468239277	57.1016261063657	2
969	253.86	445.77	1.021	5.11310105899548	11.1715922337721	469	0.0165303392787983	0.0165303392787983	57.1181564456445	2
970	244.1	451.2	1.0176	5.09657071971668	11.1881225730509	470	-0.0330606785575984	0.0330606785575984	57.151217124202	2
971	248.01	463.22	1.0244	5.12963139827428	11.1550618944933	471	0.0403534752982466	0.0403534752982466	57.1915705995003	2
972	249.59	464.29	1.0161	5.08927792297604	11.1954153697916	472	-0.0311159327600947	0.0311159327600947	57.2226865322604	2
973	256.67	469.78	1.0225	5.12039385573613	11.1642994370315	473	0.0121546612344119	0.0121546612344119	57.2348411934948	2
974	233.09	458.03	1.02	5.10823919450172	11.1764540982659	474	-0.0140994070319174	0.0140994070319174	57.2489406005267	2
975	250.07	457.77	1.0229	5.12233860153363	11.162354691234	475	0.0233369495700693	0.0233369495700693	57.2722775500968	2
976	251.11	456.4	1.0181	5.09900165196356	11.1856916408041	476	-0.0140994070319156	0.0140994070319156	57.2863769571287	2
977	253.11	450.93	1.021	5.11310105899548	11.1715922337721	477	0	0	57.2863769571287	2
978	244.78	458.17	1.021	5.11310105899548	11.1715922337721	478	0.00243093224688273	0.00243093224688273	57.2888078893756	2
979	252.7	455.5	1.0205	5.1106701267486	11.174023166019	479	0.00243093224688096	0.00243093224688096	57.2912388216225	2
980	262.25	470.86	1.02	5.10823919450172	11.1764540982659	480	-0.0213922037725638	0.0213922037725638	57.312631025395	2
981	277.81	494.45	1.0244	5.12963139827428	11.1550618944933	481	0.0213922037725638	0.0213922037725638	57.3340232291676	2
982	279.18	481.31	1.02	5.10823919450172	11.1764540982659	482	0.00680661029127094	0.00680661029127094	57.3408298394589	2
983	274.56	481.34	1.0186	5.10143258421045	11.1832607085572	483	-0.00680661029127094	0.00680661029127094	57.3476364497501	2
984	273.33	490.17	1.02	5.10823919450172	11.1764540982659	484	0.00243093224688096	0.00243093224688096	57.350067381997	2
985	271.77	484.21	1.0195	5.10580826225484	11.1788850305128	485	-0.00729279674064465	0.00729279674064465	57.3573601787377	2
986	263.24	484.22	1.021	5.11310105899548	11.1715922337721	486	0.0116684747850346	0.0116684747850346	57.3690286535227	2
987	270.97	455.29	1.0186	5.10143258421045	11.1832607085572	487	-0.0165303392788001	0.0165303392788001	57.3855589928015	2
988	272.02	450.61	1.022	5.11796292348925	11.1667303692784	488	-0.125922290388502	0.125922290388502	57.51148128319	2
989	262.2	442.17	1.0479	5.24388521387775	11.0408080788899	489	0.128353222635385	0.128353222635385	57.6398345058254	2
990	253.09	446.14	1.0215	5.11553199124236	11.1691613015253	490	0	0	57.6398345058254	2
991	248.4	449.89	1.0215	5.11553199124236	11.1691613015253	491	-0.0140994070319174	0.0140994070319174	57.6539339128573	2
992	242.16	452.65	1.0244	5.12963139827428	11.1550618944933	492	0.0262540682663293	0.0262540682663293	57.6801879811236	2
993	240.35	461.16	1.019	5.10337733000795	11.1813159627597	493	-0.0335468650069757	0.0335468650069757	57.7137348461306	2
994	239.85	458.56	1.0259	5.13692419501493	11.1477690977527	494	0.0121546612344101	0.0121546612344101	57.725889507365	2
995	267.62	452.1	1.0234	5.12476953378052	11.1599237589871	495	0.0213922037725656	0.0213922037725656	57.7472817111376	2
996	249.64	445.18	1.019	5.10337733000795	11.1813159627597	496	-0.244551784036357	0.244551784036357	57.9918334951739	2
997	238.05	438.4	1.0693	5.34792911404431	10.9367641787233	497	0.1424526296673	0.1424526296673	58.1342861248412	2
998	235.42	439.29	1.04	5.20547648437701	11.0792168083906	498	-0.125922290388502	0.125922290388502	58.2602084152297	2
999	239.53	436.93	1.0659	5.33139877476551	10.9532945180021	499	-0.0311159327600912	0.0311159327600912	58.2913243479898	2
1000	259.01	427.16	1.0723	5.3625147075256	10.922178585242	500	NA	NA	NA	2
1001	268.71	456.45	1.0376	5.19380800959197	11.0908852831756	1	0.0593147468239259	0.0593147468239259	0.0593147468239259	3
1002	257.1	447.22	1.0254	5.13449326276805	11.1502000299996	2	-0.218297715770028	0.218297715770028	0.277612462593954	3
1003	260.65	440.64	1.0703	5.35279097853807	10.9319023142295	3	0.0379225430513657	0.0379225430513657	0.315535005645319	3
1004	264.04	436.67	1.0625	5.31486843548671	10.9698248572809	4	0.0904306795840188	0.0904306795840188	0.405965685229338	3
1005	270.35	443.64	1.0439	5.22443775590269	11.0602555368649	5	0.0330606785575984	0.0330606785575984	0.439026363786937	3
1006	266.65	454.69	1.0371	5.19137707734509	11.0933162154225	6	0.073414153855845	0.073414153855845	0.512440517642782	3
1007	277.33	456.31	1.022	5.11796292348925	11.1667303692784	7	-0.265943987808919	0.265943987808919	0.778384505451701	3
1008	271.75	436.92	1.0767	5.38390691129817	10.9007863814695	8	0.211491105478757	0.211491105478757	0.989875610930458	3
1009	269.89	441.33	1.0332	5.17241580581941	11.1122774869482	9	0.0452153397920085	0.0452153397920085	1.03509095072247	3
1010	273.04	463.66	1.0239	5.1272004660274	11.1574928267402	10	0.0281988140638347	0.0281988140638347	1.0632897647863	3
1011	271.5	468.61	1.0181	5.09900165196356	11.1856916408041	11	-0.0189612715256811	0.0189612715256811	1.08225103631198	3
1012	279.8	471.33	1.022	5.11796292348925	11.1667303692784	12	0.0165303392788001	0.0165303392788001	1.09878137559078	3
1013	277.64	467.56	1.0186	5.10143258421045	11.1832607085572	13	-0.0257678818169538	0.0257678818169538	1.12454925740774	3
1014	276.75	466.02	1.0239	5.1272004660274	11.1574928267402	14	0.0281988140638347	0.0281988140638347	1.15274807147157	3
1015	269.86	469	1.0181	5.09900165196356	11.1856916408041	15	-0.0092375425381519	0.0092375425381519	1.16198561400972	3
1016	271.7	484.88	1.02	5.10823919450172	11.1764540982659	16	-0.0140994070319174	0.0140994070319174	1.17608502104164	3
1017	267.61	494.38	1.0229	5.12233860153363	11.162354691234	17	0.0233369495700693	0.0233369495700693	1.19942197061171	3
1018	277.87	489.55	1.0181	5.09900165196356	11.1856916408041	18	-0.0140994070319156	0.0140994070319156	1.21352137764362	3
1019	278.1	483.33	1.021	5.11310105899548	11.1715922337721	19	0.0116684747850346	0.0116684747850346	1.22518985242866	3
1020	275.6	471.83	1.0186	5.10143258421045	11.1832607085572	20	-0.0092375425381519	0.0092375425381519	1.23442739496681	3
1021	275.39	489.73	1.0205	5.1106701267486	11.174023166019	21	-0.00972372898753093	0.00972372898753093	1.24415112395434	3
1022	267.47	494.32	1.0225	5.12039385573613	11.1642994370315	22	0.0072927967406482	0.0072927967406482	1.25144392069499	3
1023	248.79	487.63	1.021	5.11310105899548	11.1715922337721	23	0.00243093224688273	0.00243093224688273	1.25387485294187	3
1024	241.9	468.98	1.0205	5.1106701267486	11.174023166019	24	-0.0072927967406482	0.0072927967406482	1.26116764968252	3
1025	244.91	477.41	1.022	5.11796292348925	11.1667303692784	25	0.00972372898752916	0.00972372898752916	1.27089137867005	3
1026	254.34	469.94	1.02	5.10823919450172	11.1764540982659	26	-0.00243093224688096	0.00243093224688096	1.27332231091693	3
1027	243.35	461.6	1.0205	5.1106701267486	11.174023166019	27	0.00486186449376191	0.00486186449376191	1.27818417541069	3
1028	243.41	459.66	1.0195	5.10580826225484	11.1788850305128	28	0.00243093224688451	0.00243093224688451	1.28061510765758	3
1029	246.17	462.91	1.019	5.10337733000795	11.1813159627597	29	-0.00243093224688451	0.00243093224688451	1.28304603990446	3
1030	249.85	471.58	1.0195	5.10580826225484	11.1788850305128	30	0.00437567804438999	0.00437567804438999	1.28742171794885	3
1031	250.16	470.76	1.0186	5.10143258421045	11.1832607085572	31	-0.00680661029127094	0.00680661029127094	1.29422832824012	3
1032	240.93	475.31	1.02	5.10823919450172	11.1764540982659	32	-0.00243093224688096	0.00243093224688096	1.296659260487	3
1033	242.24	478.21	1.0205	5.1106701267486	11.174023166019	33	0.0165303392787983	0.0165303392787983	1.3131895997658	3
1034	235.62	485.62	1.0171	5.0941397874698	11.1905535052978	34	-0.0238231360194465	0.0238231360194465	1.33701273578525	3
1035	267.02	493.76	1.022	5.11796292348925	11.1667303692784	35	0.0189612715256811	0.0189612715256811	1.35597400731093	3
1036	257.23	486.65	1.0181	5.09900165196356	11.1856916408041	36	0.00243093224688273	0.00243093224688273	1.35840493955781	3
1037	240	485.01	1.0176	5.09657071971668	11.1881225730509	37	-0.0116684747850346	0.0116684747850346	1.37007341434285	3
1038	237.42	487.33	1.02	5.10823919450172	11.1764540982659	38	0.00243093224688096	0.00243093224688096	1.37250434658973	3
1039	259.55	485.68	1.0195	5.10580826225484	11.1788850305128	39	-0.0121546612344101	0.0121546612344101	1.38465900782414	3
1040	249.4	460.04	1.022	5.11796292348925	11.1667303692784	40	0.00486186449376547	0.00486186449376547	1.3895208723179	3
1041	249.5	449.91	1.021	5.11310105899548	11.1715922337721	41	-0.0140994070319191	0.0140994070319191	1.40362027934982	3
1042	256.55	455.51	1.0239	5.1272004660274	11.1574928267402	42	0	0	1.40362027934982	3
1043	274.75	462.02	1.0239	5.1272004660274	11.1574928267402	43	0.00923754253815368	0.00923754253815368	1.41285782188798	3
1044	274.24	458.39	1.022	5.11796292348925	11.1667303692784	44	-0.00923754253815368	0.00923754253815368	1.42209536442613	3
1045	272.28	463.44	1.0239	5.1272004660274	11.1574928267402	45	0	0	1.42209536442613	3
1046	261.17	462.69	1.0239	5.1272004660274	11.1574928267402	46	0.0165303392788019	0.0165303392788019	1.43862570370493	3
1047	262.33	470.24	1.0205	5.1106701267486	11.174023166019	47	-0.0116684747850364	0.0116684747850364	1.45029417848997	3
1048	268.43	474.94	1.0229	5.12233860153363	11.162354691234	48	0.00680661029127094	0.00680661029127094	1.45710078878124	3
1049	274.67	475.45	1.0215	5.11553199124236	11.1691613015253	49	0.0121546612344119	0.0121546612344119	1.46925545001565	3
1050	277.78	480.51	1.019	5.10337733000795	11.1813159627597	50	-0.00486186449376547	0.00486186449376547	1.47411731450942	3
1051	269.19	477.04	1.02	5.10823919450172	11.1764540982659	51	-0.0121546612344119	0.0121546612344119	1.48627197574383	3
1052	264.21	492.99	1.0225	5.12039385573613	11.1642994370315	52	0.0170165257281774	0.0170165257281774	1.50328850147201	3
1053	263.4	491.19	1.019	5.10337733000795	11.1813159627597	53	-0.0145855934812946	0.0145855934812946	1.5178740949533	3
1054	263.39	492.79	1.022	5.11796292348925	11.1667303692784	54	0.00486186449376547	0.00486186449376547	1.52273595944707	3
1055	268.24	486.1	1.021	5.11310105899548	11.1715922337721	55	0.00729279674064465	0.00729279674064465	1.53002875618771	3
1056	276.08	487.02	1.0195	5.10580826225484	11.1788850305128	56	0	0	1.53002875618771	3
1057	273.43	490.62	1.0195	5.10580826225484	11.1788850305128	57	0	0	1.53002875618771	3
1058	260.28	489.22	1.0195	5.10580826225484	11.1788850305128	58	-0.0238231360194447	0.0238231360194447	1.55385189220716	3
1059	251.88	484.42	1.0244	5.12963139827428	11.1550618944933	59	0.00486186449376369	0.00486186449376369	1.55871375670092	3
1060	255.39	481.79	1.0234	5.12476953378052	11.1599237589871	60	0.0213922037725656	0.0213922037725656	1.58010596047349	3
1061	250.68	487.83	1.019	5.10337733000795	11.1813159627597	61	-0.00243093224688451	0.00243093224688451	1.58253689272037	3
1062	246.83	489.49	1.0195	5.10580826225484	11.1788850305128	62	-0.0145855934812928	0.0145855934812928	1.59712248620166	3
1063	251.41	481.78	1.0225	5.12039385573613	11.1642994370315	63	0.0238231360194465	0.0238231360194465	1.62094562222111	3
1064	259.72	481.23	1.0176	5.09657071971668	11.1881225730509	64	-0.0165303392787983	0.0165303392787983	1.63747596149991	3
1065	271.29	481.98	1.021	5.11310105899548	11.1715922337721	65	0.0165303392787983	0.0165303392787983	1.65400630077871	3
1066	264.24	475.2	1.0176	5.09657071971668	11.1881225730509	66	0	0	1.65400630077871	3
1067	258.17	474.95	1.0176	5.09657071971668	11.1881225730509	67	-0.0452153397920103	0.0452153397920103	1.69922164057072	3
1068	262.37	480.32	1.0269	5.14178605950869	11.1429072332589	68	0.0194474579750583	0.0194474579750583	1.71866909854577	3
1069	272.15	471.41	1.0229	5.12233860153363	11.162354691234	69	0.0116684747850364	0.0116684747850364	1.73033757333081	3
1070	270.01	470.87	1.0205	5.1106701267486	11.174023166019	70	-0.0116684747850364	0.0116684747850364	1.74200604811585	3
1071	267.3	472.52	1.0229	5.12233860153363	11.162354691234	71	0.0140994070319174	0.0140994070319174	1.75610545514776	3
1072	264.91	490.18	1.02	5.10823919450172	11.1764540982659	72	-0.0238231360194447	0.0238231360194447	1.77992859116721	3
1073	243.12	488.28	1.0249	5.13206233052116	11.1526309622465	73	0.0165303392787983	0.0165303392787983	1.79645893044601	3
1074	230.09	494.07	1.0215	5.11553199124236	11.1691613015253	74	0.0213922037725638	0.0213922037725638	1.81785113421857	3
1075	231.51	483.11	1.0171	5.0941397874698	11.1905535052978	75	-0.00729279674064642	0.00729279674064642	1.82514393095922	3
1076	255.53	473.58	1.0186	5.10143258421045	11.1832607085572	76	-0.0116684747850346	0.0116684747850346	1.83681240574425	3
1077	235.13	463.66	1.021	5.11310105899548	11.1715922337721	77	-0.00486186449376547	0.00486186449376547	1.84167427023802	3
1078	236.95	455.61	1.022	5.11796292348925	11.1667303692784	78	-0.0116684747850346	0.0116684747850346	1.85334274502305	3
1079	232.19	475.64	1.0244	5.12963139827428	11.1550618944933	79	0	0	1.85334274502305	3
1080	232.82	489.6	1.0244	5.12963139827428	11.1550618944933	80	-0.00972372898752916	0.00972372898752916	1.86306647401058	3
1081	232.49	484.5	1.0264	5.13935512726181	11.1453381655058	81	0.0170165257281756	0.0170165257281756	1.88008299973876	3
1082	245.22	489.14	1.0229	5.12233860153363	11.162354691234	82	0	0	1.88008299973876	3
1083	239.48	486.27	1.0229	5.12233860153363	11.162354691234	83	0.0233369495700693	0.0233369495700693	1.90341994930883	3
1084	246.16	484.72	1.0181	5.09900165196356	11.1856916408041	84	-0.0447291533426331	0.0447291533426331	1.94814910265146	3
1085	247.42	483.97	1.0273	5.1437308053062	11.1409624874614	85	0.0281988140638347	0.0281988140638347	1.97634791671529	3
1086	237.75	479.5	1.0215	5.11553199124236	11.1691613015253	86	-0.0140994070319174	0.0140994070319174	1.99044732374721	3
1087	243.15	478.6	1.0244	5.12963139827428	11.1550618944933	87	0.0165303392788001	0.0165303392788001	2.00697766302601	3
1088	235.33	470.03	1.021	5.11310105899548	11.1715922337721	88	0.00486186449376369	0.00486186449376369	2.01183952751978	3
1089	253.57	471.37	1.02	5.10823919450172	11.1764540982659	89	0.0092375425381519	0.0092375425381519	2.02107707005793	3
1090	261.38	476.22	1.0181	5.09900165196356	11.1856916408041	90	-0.0330606785575966	0.0330606785575966	2.05413774861552	3
1091	263.38	488.77	1.0249	5.13206233052116	11.1526309622465	91	0.0330606785575966	0.0330606785575966	2.08719842717312	3
1092	271.33	484.32	1.0181	5.09900165196356	11.1856916408041	92	-0.1424526296673	0.1424526296673	2.22965105684042	3
1093	260.98	448.56	1.0474	5.24145428163087	11.0432390111368	93	0.0121546612344119	0.0121546612344119	2.24180571807483	3
1094	263.86	451.41	1.0449	5.22929962039645	11.0553936723712	94	-0.0403534752982466	0.0403534752982466	2.28215919337308	3
1095	263.37	449.02	1.0532	5.2696530956947	11.0150401970729	95	-0.0403534752982466	0.0403534752982466	2.32251266867133	3
1096	256.54	434.51	1.0615	5.31000657099295	10.9746867217747	96	-0.0286850005132084	0.0286850005132084	2.35119766918453	3
1097	267.61	438.77	1.0674	5.33869157150616	10.9460017212615	97	-0.0427844075451294	0.0427844075451294	2.39398207672966	3
1098	266.77	421.53	1.0762	5.38147597905128	10.9032173137163	98	-0.137590765173535	0.137590765173535	2.5315728419032	3
1099	257.88	418.85	1.1045	5.51906674422482	10.7656265485428	99	0.0690384758114551	0.0690384758114551	2.60061131771465	3
1100	255.46	423.42	1.0903	5.45002826841336	10.8346650243543	100	0.0996682221221743	0.0996682221221743	2.70027953983683	3
1101	258.85	437.08	1.0698	5.35036004629119	10.9343332464764	101	0.0544528823301622	0.0544528823301622	2.75473242216699	3
1102	255.78	434.93	1.0586	5.29590716396103	10.9887861288066	102	-0.161413901192983	0.161413901192983	2.91614632335997	3
1103	259.02	424.68	1.0918	5.45732106515401	10.8273722276136	103	-0.0213922037725638	0.0213922037725638	2.93753852713254	3
1104	259.74	425.17	1.0962	5.47871326892657	10.805980023841	104	-0.209060173231874	0.209060173231874	3.14659870036441	3
1105	268.71	405.9	1.1392	5.68777344215845	10.5969198506092	105	0.0403534752982448	0.0403534752982448	3.18695217566266	3
1106	267.33	412.12	1.1309	5.6474199668602	10.6372733259074	106	0.163844833439866	0.163844833439866	3.35079700910252	3
1107	272.25	421.17	1.0972	5.48357513342034	10.8011181593473	107	-0.194474579750583	0.194474579750583	3.5452715888531	3
1108	272.65	408.37	1.1372	5.67804971317092	10.6066435795967	108	-0.0544528823301622	0.0544528823301622	3.59972447118327	3
1109	271.04	407.74	1.1484	5.73250259550108	10.5521906972665	109	0.023336949570071	0.023336949570071	3.62306142075334	3
1110	266.61	407.78	1.1436	5.70916564593101	10.5755276468366	110	0.209060173231874	0.209060173231874	3.83212159398521	3
1111	261.42	413.28	1.1006	5.50010547269914	10.7845878200685	111	-0.13029796843289	0.13029796843289	3.9624195624181	3
1112	267.62	414.22	1.1274	5.63040344113203	10.6542898516356	112	-0.265943987808919	0.265943987808919	4.22836355022702	3
1113	274.9	387.76	1.1821	5.89634742894095	10.3883458638267	113	0.00680661029126917	0.00680661029126917	4.23517016051829	3
1114	278.48	391.03	1.1807	5.88954081864968	10.3951524741179	114	-0.146828307711688	0.146828307711688	4.38199846822998	3
1115	270.68	376.98	1.2109	6.03636912636137	10.2483241664063	115	-0.0739003403052205	0.0739003403052205	4.4558988085352	3
1116	267.4	374.45	1.2261	6.11026946666659	10.174423826101	116	0.0238231360194447	0.0238231360194447	4.47972194455464	3
1117	270.53	369.84	1.2212	6.08644633064714	10.1982469621205	117	-0.0452153397920085	0.0452153397920085	4.52493728434665	3
1118	258.94	345.64	1.2305	6.13166167043915	10.1530316223285	118	-0.225590512510674	0.225590512510674	4.75052779685733	3
1119	271.61	336.46	1.2769	6.35725218294982	9.9274411098178	119	0.0928616118309016	0.0928616118309016	4.84338940868823	3
1120	274.8	324.07	1.2578	6.26439057111892	10.0203027216487	120	-0.0948063576284071	0.0948063576284071	4.93819576631664	3
1121	268.17	330.88	1.2773	6.35919692874733	9.92549636402029	121	0.265457801359544	0.265457801359544	5.20365356767618	3
1122	259.27	347.38	1.2227	6.09373912738779	10.1909541653798	122	-0.0899444931346451	0.0899444931346451	5.29359806081082	3
1123	250.56	358.76	1.2412	6.18368362052243	10.1010096722452	123	0.00923754253815368	0.00923754253815368	5.30283560334898	3
1124	252.14	364.58	1.2393	6.17444607798428	10.1102472147833	124	0.0286850005132102	0.0286850005132102	5.33152060386219	3
1125	251.86	367.97	1.2334	6.14576107747107	10.1389322152966	125	0.0520219500832813	0.0520219500832813	5.38354255394547	3
1126	257.55	361.17	1.2227	6.09373912738779	10.1909541653798	126	-0.0661213571151986	0.0661213571151986	5.44966391106067	3
1127	251.9	366.98	1.2363	6.15986048450298	10.1248328082646	127	0.1424526296673	0.1424526296673	5.59211654072797	3
1128	253.79	376.71	1.207	6.01740785483568	10.2672854379319	128	0.0330606785576002	0.0330606785576002	5.62517721928557	3
1129	259.71	379.72	1.2002	5.98434717627809	10.3003461164895	129	-0.0238231360194465	0.0238231360194465	5.64900035530501	3
1130	262.21	377.33	1.2051	6.00817031229753	10.2765229804701	130	0.154607290901712	0.154607290901712	5.80360764620673	3
1131	261.93	389.82	1.1733	5.85356302139582	10.4311302713718	131	-0.0617456790708086	0.0617456790708086	5.86535332527754	3
1132	264.34	383.42	1.186	5.91530870046663	10.369384592301	132	-0.0452153397920121	0.0452153397920121	5.91056866506955	3
1133	279.37	360.71	1.1953	5.96052404025864	10.324169252509	133	-0.1424526296673	0.1424526296673	6.05302129473685	3
1134	273.25	359	1.2246	6.10297666992594	10.1817166228417	134	-0.0807069505964915	0.0807069505964915	6.13372824533334	3
1135	265.34	355.64	1.2412	6.18368362052243	10.1010096722452	135	0.104530086615938	0.104530086615938	6.23825833194928	3
1136	263.77	351.41	1.2197	6.07915353390649	10.2055397588611	136	-0.121060425894736	0.121060425894736	6.35931875784401	3
1137	255.91	353.56	1.2446	6.20021395980123	10.0844793329664	137	-0.0641766113176931	0.0641766113176931	6.42349536916171	3
1138	252.4	343.35	1.2578	6.26439057111892	10.0203027216487	138	0.0330606785576002	0.0330606785576002	6.45655604771931	3
1139	264.83	341.37	1.251	6.23132989256132	10.0533634002063	139	-0.0923754253815261	0.0923754253815261	6.54893147310083	3
1140	273.74	340.84	1.27	6.32370531794285	9.96098797482477	140	0.149259239958571	0.149259239958571	6.6981907130594	3
1141	264.36	348.12	1.2393	6.17444607798428	10.1102472147833	141	0.0213922037725638	0.0213922037725638	6.71958291683197	3
1142	259.92	352.02	1.2349	6.15305387421172	10.1316394185559	142	-0.0782760183496087	0.0782760183496087	6.79785893518158	3
1143	254.07	338.97	1.251	6.23132989256132	10.0533634002063	143	0.334982463620376	0.334982463620376	7.13284139880195	3
1144	241.14	348.39	1.1821	5.89634742894095	10.3883458638267	144	-0.25913737751765	0.25913737751765	7.3919787763196	3
1145	236.58	353.14	1.2354	6.1554848064586	10.129208486309	145	0.0403534752982448	0.0403534752982448	7.43233225161785	3
1146	254.88	334.79	1.2271	6.11513133116035	10.1695619616073	146	-0.0875135608877606	0.0875135608877606	7.51984581250561	3
1147	245.6	329.21	1.2451	6.20264489204811	10.0820484007195	147	-0.0311159327600929	0.0311159327600929	7.5509617452657	3
1148	248.02	337.31	1.2515	6.23376082480821	10.0509324679594	148	0.0121546612344101	0.0121546612344101	7.56311640650011	3
1149	252.42	350.36	1.249	6.22160616357379	10.0630871291938	149	0.052021950083283	0.052021950083283	7.61513835658339	3
1150	249.11	360.68	1.2383	6.16958421349051	10.1151090792771	150	0.0476462720388913	0.0476462720388913	7.66278462862229	3
1151	237.88	363.63	1.2285	6.12193794145162	10.162755351316	151	0.121060425894736	0.121060425894736	7.78384505451702	3
1152	239.59	378.85	1.2036	6.00087751555689	10.2838157772107	152	-0.0879997473371379	0.0879997473371379	7.87184480185416	3
1153	235.94	369.57	1.2217	6.08887726289402	10.1958160298736	153	0.239689919542592	0.239689919542592	8.11153472139675	3
1154	239.55	385.3	1.1724	5.84918734335143	10.4355059494162	154	-0.146828307711688	0.146828307711688	8.25836302910844	3
1155	257.98	376.1	1.2026	5.99601565106312	10.2886776417045	155	-0.0311159327600929	0.0311159327600929	8.28947896186853	3
1156	258.36	374.28	1.209	6.02713158382321	10.2575617089444	156	0.130784154882265	0.130784154882265	8.4202631167508	3
1157	268.01	384.16	1.1821	5.89634742894095	10.3883458638267	157	0.123491358141619	0.123491358141619	8.54375447489242	3
1158	266.58	401.34	1.1567	5.77285607079933	10.5118372219683	158	-0.109391951109703	0.109391951109703	8.65314642600212	3
1159	271.97	399.34	1.1792	5.88224802190903	10.4024452708586	159	-0.0520219500832795	0.0520219500832795	8.7051683760854	3
1160	265.89	383.79	1.1899	5.93426997199231	10.3504233207753	160	-0.0928616118309016	0.0928616118309016	8.7980299879163	3
1161	271.62	378.85	1.209	6.02713158382321	10.2575617089444	161	0.0714694080583378	0.0714694080583378	8.86949939597464	3
1162	278.9	353	1.1943	5.95566217576487	10.3290311170027	162	-0.123491358141619	0.123491358141619	8.99299075411626	3
1163	272	347.33	1.2197	6.07915353390649	10.2055397588611	163	-0.0072927967406482	0.0072927967406482	9.00028355085691	3
1164	276.79	356.81	1.2212	6.08644633064714	10.1982469621205	164	-0.196905511997462	0.196905511997462	9.19718906285437	3
1165	259.35	326.99	1.2617	6.2833518426446	10.001341450123	165	0.0495910178363985	0.0495910178363985	9.24678008069077	3
1166	263.33	335.36	1.2515	6.23376082480821	10.0509324679594	166	-0.0403534752982448	0.0403534752982448	9.28713355598901	3
1167	261.08	339.8	1.2598	6.27411430010645	10.0105789926612	167	-0.0850826286408797	0.0850826286408797	9.37221618462989	3
1168	267.16	330.45	1.2773	6.35919692874733	9.92549636402029	168	0.0379225430513621	0.0379225430513621	9.41013872768125	3
1169	263.02	329.71	1.2695	6.32127438569597	9.96341890707165	169	-0.00729279674064642	0.00729279674064642	9.4174315244219	3
1170	274.24	341.7	1.271	6.32856718243661	9.95612611033101	170	0.102099154369057	0.102099154369057	9.51953067879096	3
1171	275.94	345.57	1.25	6.22646802806756	10.0582252647001	171	0.311159327600929	0.311159327600929	9.83069000639189	3
1172	278.09	361.66	1.186	5.91530870046663	10.369384592301	172	-0.408396617476221	0.408396617476221	10.2390866238681	3
1173	278.57	341.06	1.27	6.32370531794285	9.96098797482477	173	-0.0213922037725638	0.0213922037725638	10.2604788276407	3
1174	278.39	334.12	1.2744	6.34509752171541	9.93959577105221	174	-0.0238231360194483	0.0238231360194483	10.2843019636601	3
1175	279.97	332.68	1.2793	6.36892065773486	9.91577263503276	175	0.0072927967406482	0.0072927967406482	10.2915947604008	3
1176	279.55	333.59	1.2778	6.36162786099421	9.92306543177341	176	0.0593147468239277	0.0593147468239277	10.3509095072247	3
1177	272.44	339.33	1.2656	6.30231311417029	9.98238017859734	177	-0.0238231360194465	0.0238231360194465	10.3747326432441	3
1178	279.31	340.56	1.2705	6.32613625018973	9.95855704257789	178	-0.0311159327600929	0.0311159327600929	10.4058485760042	3
1179	279.13	333.96	1.2769	6.35725218294982	9.9274411098178	179	-0.00194474579750548	0.00194474579750548	10.4077933218017	3
1180	258.97	319.73	1.2773	6.35919692874733	9.92549636402029	180	-0.0714694080583378	0.0714694080583378	10.4792627298601	3
1181	254.39	316.22	1.292	6.43066633680567	9.85402695596195	181	-0.00486186449376547	0.00486186449376547	10.4841245943538	3
1182	270.31	315.06	1.293	6.43552820129943	9.84916509146819	182	0.0739003403052205	0.0739003403052205	10.5580249346591	3
1183	277.35	319.49	1.2778	6.36162786099421	9.92306543177341	183	0.0641766113176931	0.0641766113176931	10.6222015459768	3
1184	273.3	317.78	1.2646	6.29745124967652	9.9872420430911	184	-0.00972372898753093	0.00972372898753093	10.6319252749643	3
1185	274.46	317.69	1.2666	6.30717497866405	9.97751831410357	185	-0.0831378828433742	0.0831378828433742	10.7150631578077	3
1186	265.53	317.54	1.2837	6.39031286150742	9.8943804312602	186	-0.0213922037725638	0.0213922037725638	10.7364553615802	3
1187	267.98	319.76	1.2881	6.41170506527999	9.87298822748763	187	0.0714694080583396	0.0714694080583396	10.8079247696386	3
1188	249.59	327.34	1.2734	6.34023565722165	9.94445763554597	188	-0.0213922037725638	0.0213922037725638	10.8293169734111	3
1189	245.82	319.9	1.2778	6.36162786099421	9.92306543177341	189	-0.0403534752982448	0.0403534752982448	10.8696704487094	3
1190	233.75	316.74	1.2861	6.40198133629246	9.88271195647516	190	0.025767881816952	0.025767881816952	10.8954383305263	3
1191	240.21	321.08	1.2808	6.37621345447551	9.90847983829211	191	-0.00243093224688273	0.00243093224688273	10.8978692627732	3
1192	239.65	319.24	1.2813	6.37864438672239	9.90604890604523	192	0.0145855934812928	0.0145855934812928	10.9124548562545	3
1193	232.6	320.15	1.2783	6.3640587932411	9.92063449952652	193	0.1589829689461	0.1589829689461	11.0714378252006	3
1194	247.41	343.82	1.2456	6.205075824295	10.0796174684726	194	0.00243093224688273	0.00243093224688273	11.0738687574475	3
1195	246.55	339.8	1.2451	6.20264489204811	10.0820484007195	195	-0.0165303392787983	0.0165303392787983	11.0903990967263	3
1196	249.24	338.58	1.2485	6.21917523132691	10.0655180614407	196	0.0403534752982448	0.0403534752982448	11.1307525720245	3
1197	257.38	348.24	1.2402	6.17882175602867	10.105871536739	197	0.0972372898752898	0.0972372898752898	11.2279898618998	3
1198	256.89	371.38	1.2202	6.08158446615338	10.2031088266142	198	0.0709832216089623	0.0709832216089623	11.2989730835088	3
1199	257.97	381.03	1.2056	6.01060124454441	10.2740920482232	199	0.244551784036357	0.244551784036357	11.5435248675451	3
1200	260.12	395.04	1.1553	5.76604946050806	10.5186438322596	200	0.0666075435645723	0.0666075435645723	11.6101324111097	3
1201	260.83	405.94	1.1416	5.69944191694348	10.5852513758241	201	0.0568838145770467	0.0568838145770467	11.6670162256868	3
1202	232.38	413.36	1.1299	5.64255810236644	10.6421351904012	202	-0.0189612715256811	0.0189612715256811	11.6859774972124	3
1203	233.77	403.88	1.1338	5.66151937389212	10.6231739188755	203	-0.054452882330164	0.054452882330164	11.7404303795426	3
1204	233.38	401.94	1.145	5.71597225622228	10.5687210365453	204	0.0427844075451276	0.0427844075451276	11.7832147870877	3
1205	235.76	405.93	1.1362	5.67318784867716	10.6115054440905	205	-0.0666075435645723	0.0666075435645723	11.8498223306523	3
1206	237.06	410.09	1.1499	5.73979539224173	10.5448979005259	206	0.130784154882264	0.130784154882264	11.9806064855346	3
1207	233.75	409.36	1.123	5.60901123735946	10.6756820554082	207	0.0140994070319174	0.0140994070319174	11.9947058925665	3
1208	240.31	419.38	1.1201	5.59491183032755	10.6897814624401	208	0.0354916108044812	0.0354916108044812	12.030197503371	3
1209	242.07	422.98	1.1128	5.55942021952307	10.7252730732446	209	-0.168706697933629	0.168706697933629	12.1989042013046	3
1210	248.3	406.54	1.1475	5.72812691745669	10.5565663753109	210	0.225590512510674	0.225590512510674	12.4244947138153	3
1211	249.2	409.08	1.1011	5.50253640494602	10.7821568878216	211	0.0593147468239277	0.0593147468239277	12.4838094606392	3
1212	253.45	422.4	1.0889	5.44322165812209	10.8414716346455	212	0.0427844075451276	0.0427844075451276	12.5265938681843	3
1213	243	415.73	1.0801	5.40043725057697	10.8842560421907	213	-0.166275765686747	0.166275765686747	12.6928696338711	3
1214	250.84	414.81	1.1143	5.56671301626371	10.7179802765039	214	-0.220728648016909	0.220728648016909	12.913598281888	3
1215	259.26	392.36	1.1597	5.78744166428062	10.497251628487	215	-0.0403534752982466	0.0403534752982466	12.9539517571862	3
1216	267.87	393.35	1.168	5.82779513957887	10.4568981531888	216	0.125922290388502	0.125922290388502	13.0798740475747	3
1217	261.93	403.73	1.1421	5.70187284919037	10.5828204435773	217	0.0121546612344119	0.0121546612344119	13.0920287088091	3
1218	258.9	396.42	1.1396	5.68971818795595	10.5949751048117	218	-0.0384087295007411	0.0384087295007411	13.1304374383099	3
1219	248.19	382.38	1.1475	5.72812691745669	10.5565663753109	219	-0.0403534752982448	0.0403534752982448	13.1707909136081	3
1220	250.76	393.43	1.1558	5.76848039275494	10.5162129000127	220	0.0145855934812928	0.0145855934812928	13.1853765070894	3
1221	260.24	402.02	1.1528	5.75389479927365	10.530798493494	221	0.4438882282807	0.4438882282807	13.6292647353701	3
1222	274.25	410.25	1.0615	5.31000657099295	10.9746867217747	222	-0.0952925440777825	0.0952925440777825	13.7245572794479	3
1223	263.99	422.63	1.0811	5.40529911507073	10.8793941776969	223	0.0121546612344119	0.0121546612344119	13.7367119406823	3
1224	261.86	426.01	1.0786	5.39314445383632	10.8915488389313	224	0.163844833439864	0.163844833439864	13.9005567741222	3
1225	272.35	429.35	1.0449	5.22929962039645	11.0553936723712	225	-0.196905511997464	0.196905511997464	14.0974622861196	3
1226	277.14	425.63	1.0854	5.42620513239392	10.8584881603737	226	0.248927462080744	0.248927462080744	14.3463897482004	3
1227	277.51	447.54	1.0342	5.17727767031317	11.1074156224544	227	0.0568838145770449	0.0568838145770449	14.4032735627774	3
1228	274.69	442.42	1.0225	5.12039385573613	11.1642994370315	228	-0.206143054535616	0.206143054535616	14.609416617313	3
1229	271.95	440.12	1.0649	5.32653691027174	10.9581563824959	229	0.0661213571151986	0.0661213571151986	14.6755379744282	3
1230	266.96	444.28	1.0513	5.26041555315655	11.0242777396111	230	-0.154121104452335	0.154121104452335	14.8296590788806	3
1231	277.78	426.21	1.083	5.41453665760888	10.8701566351587	231	0.163844833439864	0.163844833439864	14.9935039123204	3
1232	272.38	427.16	1.0493	5.25069182416902	11.0340014685986	232	-0.00243093224688273	0.00243093224688273	14.9959348445673	3
1233	279.2	439.43	1.0498	5.2531227564159	11.0315705363517	233	-0.1755133082249	0.1755133082249	15.1714481527922	3
1234	275.01	430.85	1.0859	5.4286360646408	10.8560572281268	234	-0.0996682221221725	0.0996682221221725	15.2711163749144	3
1235	274.89	420.68	1.1064	5.52830428676297	10.7563890060046	235	0.0875135608877624	0.0875135608877624	15.3586299358022	3
1236	279.25	433.05	1.0884	5.44079072587521	10.8439025668924	236	0.00486186449376547	0.00486186449376547	15.3634918002959	3
1237	273.45	434.1	1.0874	5.43592886138145	10.8487644313862	237	0.242120851789473	0.242120851789473	15.6056126520854	3
1238	254.81	442.15	1.0376	5.19380800959197	11.0908852831756	238	0.0948063576284071	0.0948063576284071	15.7004190097138	3
1239	253.92	442.84	1.0181	5.09900165196356	11.1856916408041	239	0	0	15.7004190097138	3
1240	253.73	443.09	1.0181	5.09900165196356	11.1856916408041	240	-0.175513308224899	0.175513308224899	15.8759323179387	3
1241	243.32	446.45	1.0542	5.27451496018846	11.0101783325792	241	0.121060425894736	0.121060425894736	15.9969927438334	3
1242	240.56	449.77	1.0293	5.15345453429373	11.1312387584739	242	0.0452153397920103	0.0452153397920103	16.0422080836255	3
1243	232.05	452.79	1.02	5.10823919450172	11.1764540982659	243	0.00680661029127094	0.00680661029127094	16.0490146939167	3
1244	238.48	463.14	1.0186	5.10143258421045	11.1832607085572	244	-0.0189612715256828	0.0189612715256828	16.0679759654424	3
1245	238.11	462.32	1.0225	5.12039385573613	11.1642994370315	245	-0.22753525830818	0.22753525830818	16.2955112237506	3
1246	234.03	434.66	1.0693	5.34792911404431	10.9367641787233	246	-0.0996682221221725	0.0996682221221725	16.3951794458728	3
1247	239.95	423.98	1.0898	5.44759733616648	10.8370959566011	247	0.0850826286408797	0.0850826286408797	16.4802620745136	3
1248	248.86	427.74	1.0723	5.3625147075256	10.922178585242	248	0.047646272038893	0.047646272038893	16.5279083465525	3
1249	249	419.6	1.0625	5.31486843548671	10.9698248572809	249	-0.228021444757557	0.228021444757557	16.7559297913101	3
1250	232.15	419.77	1.1094	5.54288988024427	10.7418034125234	250	0.0879997473371379	0.0879997473371379	16.8439295386472	3
1251	231.31	424.95	1.0913	5.45489013290713	10.8298031598605	251	0.192043647503699	0.192043647503699	17.0359731861509	3
1252	230.2	431.04	1.0518	5.26284648540343	11.0218468073642	252	0.0189612715256811	0.0189612715256811	17.0549344576766	3
1253	242.92	445.09	1.0479	5.24388521387775	11.0408080788899	253	-0.0422982210957503	0.0422982210957503	17.0972326787724	3
1254	234.53	430.04	1.0566	5.2861834349735	10.9985098577941	254	-0.280529581290214	0.280529581290214	17.3777622600626	3
1255	233.47	418.3	1.1143	5.56671301626371	10.7179802765039	255	-0.0495910178363985	0.0495910178363985	17.427353277899	3
1256	230.58	415.79	1.1245	5.61630403410011	10.6683892586675	256	-0.00486186449376369	0.00486186449376369	17.4322151423927	3
1257	232.24	415.75	1.1255	5.62116589859387	10.6635273941737	257	0.0714694080583378	0.0714694080583378	17.5036845504511	3
1258	248.89	410.14	1.1108	5.54969649053554	10.7349968022321	258	0.0330606785575984	0.0330606785575984	17.5367452290087	3
1259	254.36	405.46	1.104	5.51663581197794	10.7680574807897	259	-0.109391951109702	0.109391951109702	17.6461371801184	3
1260	244.81	405.47	1.1265	5.62602776308764	10.65866552968	260	0.0573700010264222	0.0573700010264222	17.7035071811448	3
1261	241.78	406.11	1.1147	5.56865776206122	10.7160355307064	261	-0.0384087295007411	0.0384087295007411	17.7419159106455	3
1262	247.69	410.91	1.1226	5.60706649156196	10.6776268012057	262	0.0384087295007411	0.0384087295007411	17.7803246401463	3
1263	246.85	413.35	1.1147	5.56865776206122	10.7160355307064	263	0.0996682221221725	0.0996682221221725	17.8799928622684	3
1264	244.48	419.32	1.0942	5.46898953993905	10.8157037528286	264	-0.11668474785035	0.11668474785035	17.9966776101188	3
1265	246.8	409.91	1.1182	5.58567428778939	10.6990190049782	265	-0.0189612715256811	0.0189612715256811	18.0156388816445	3
1266	247.12	409.07	1.1221	5.60463555931508	10.6800577334525	266	0.149745426407948	0.149745426407948	18.1653843080524	3
1267	253.17	416.3	1.0913	5.45489013290713	10.8298031598605	267	0.190098901706193	0.190098901706193	18.3554832097586	3
1268	249.8	420.08	1.0522	5.26479123120094	11.0199020615667	268	-0.43465068574255	0.43465068574255	18.7901338955012	3
1269	238.32	407.18	1.1416	5.69944191694348	10.5852513758241	269	0.234828055048828	0.234828055048828	19.02496195055	3
1270	233.13	422.08	1.0933	5.46461386189466	10.820079430873	270	0.0807069505964915	0.0807069505964915	19.1056689011465	3
1271	248.33	429.06	1.0767	5.38390691129817	10.9007863814695	271	0.0714694080583378	0.0714694080583378	19.1771383092048	3
1272	251.05	437.41	1.062	5.31243750323983	10.9722557895278	272	-0.0452153397920085	0.0452153397920085	19.2223536489968	3
1273	261.14	438.12	1.0713	5.35765284303184	10.9270404497358	273	-0.047646272038893	0.047646272038893	19.2699999210357	3
1274	255.29	438.41	1.0811	5.40529911507073	10.8793941776969	274	0.209060173231874	0.209060173231874	19.4790600942676	3
1275	255.31	441.79	1.0381	5.19623894183886	11.0884543509288	275	0.0525081365326567	0.0525081365326567	19.5315682308003	3
1276	251.88	454.24	1.0273	5.1437308053062	11.1409624874614	276	0.0213922037725638	0.0213922037725638	19.5529604345728	3
1277	259.36	461.65	1.0229	5.12233860153363	11.162354691234	277	0.0165303392787983	0.0165303392787983	19.5694907738516	3
1278	249.68	461.17	1.0195	5.10580826225484	11.1788850305128	278	-0.00243093224688096	0.00243093224688096	19.5719217060985	3
1279	242.26	475.22	1.02	5.10823919450172	11.1764540982659	279	-0.0213922037725638	0.0213922037725638	19.5933139098711	3
1280	241.22	469.01	1.0244	5.12963139827428	11.1550618944933	280	0.0165303392788001	0.0165303392788001	19.6098442491499	3
1281	242.8	464.85	1.021	5.11310105899548	11.1715922337721	281	0.0140994070319156	0.0140994070319156	19.6239436561818	3
1282	231.95	456.23	1.0181	5.09900165196356	11.1856916408041	282	0.0121546612344119	0.0121546612344119	19.6360983174162	3
1283	239.63	454.55	1.0156	5.08684699072915	11.1978463020385	283	-0.0189612715256828	0.0189612715256828	19.6550595889419	3
1284	256.69	451.56	1.0195	5.10580826225484	11.1788850305128	284	-0.00486186449376191	0.00486186449376191	19.6599214534356	3
1285	254.99	451.53	1.0205	5.1106701267486	11.174023166019	285	-0.308728395354049	0.308728395354049	19.9686498487897	3
1286	240.55	433.53	1.084	5.41939852210265	10.865294770665	286	0.147314494161066	0.147314494161066	20.1159643429508	3
1287	238.21	424.48	1.0537	5.27208402794158	11.012609264826	287	-0.121060425894736	0.121060425894736	20.2370247688455	3
1288	249.09	428.08	1.0786	5.39314445383632	10.8915488389313	288	-0.149745426407948	0.149745426407948	20.3867701952534	3
1289	254.71	411.93	1.1094	5.54288988024427	10.7418034125234	289	-0.135159832926655	0.135159832926655	20.5219300281801	3
1290	243.22	409.82	1.1372	5.67804971317092	10.6066435795967	290	0.0758450861027278	0.0758450861027278	20.5977751142828	3
1291	243.49	408.01	1.1216	5.60220462706819	10.6824886656994	291	-0.0709832216089623	0.0709832216089623	20.6687583358918	3
1292	240.21	411.92	1.1362	5.67318784867716	10.6115054440905	292	-0.0807069505964915	0.0807069505964915	20.7494652864883	3
1293	233.13	401.27	1.1528	5.75389479927365	10.530798493494	293	-0.0427844075451276	0.0427844075451276	20.7922496940334	3
1294	239.03	392.99	1.1616	5.79667920681877	10.4880140859488	294	0.106961018862821	0.106961018862821	20.8992107128962	3
1295	237.38	401.26	1.1396	5.68971818795595	10.5949751048117	295	0.0281988140638347	0.0281988140638347	20.9274095269601	3
1296	252.76	395.96	1.1338	5.66151937389212	10.6231739188755	296	-0.0899444931346451	0.0899444931346451	21.0173540200947	3
1297	241.2	394.48	1.1523	5.75146386702677	10.5332294257409	297	-0.0262540682663293	0.0262540682663293	21.043608088361	3
1298	244.77	396.68	1.1577	5.77771793529309	10.5069753574745	298	0.244551784036357	0.244551784036357	21.2881598723974	3
1299	243.05	405.02	1.1074	5.53316615125674	10.7515271415109	299	0.0092375425381519	0.0092375425381519	21.2973974149355	3
1300	252.46	415.5	1.1055	5.52392860871858	10.760764684049	300	0.047646272038893	0.047646272038893	21.3450436869744	3
1301	245.92	426.64	1.0957	5.47628233667969	10.8084109560879	301	0.0879997473371379	0.0879997473371379	21.4330434343116	3
1302	249.87	432.43	1.0776	5.38828258934255	10.8964107034251	302	0.125436103939125	0.125436103939125	21.5584795382507	3
1303	248.14	436.88	1.0518	5.26284648540343	11.0218468073642	303	0.121060425894736	0.121060425894736	21.6795399641454	3
1304	253.58	444.7	1.0269	5.14178605950869	11.1429072332589	304	0.0452153397920103	0.0452153397920103	21.7247553039374	3
1305	254.6	452.73	1.0176	5.09657071971668	11.1881225730509	305	-0.0140994070319156	0.0140994070319156	21.7388547109694	3
1306	259.9	450.28	1.0205	5.1106701267486	11.174023166019	306	0.0092375425381519	0.0092375425381519	21.7480922535075	3
1307	257.2	454.83	1.0186	5.10143258421045	11.1832607085572	307	-0.111336696907209	0.111336696907209	21.8594289504147	3
1308	266.16	453.62	1.0415	5.21276928111766	11.07192401165	308	-0.00972372898752916	0.00972372898752916	21.8691526794022	3
1309	266.01	453.01	1.0435	5.22249301010518	11.0622002826624	309	0.119115680097233	0.119115680097233	21.9882683594995	3
1310	253.75	447.63	1.019	5.10337733000795	11.1813159627597	310	-0.17843042692116	0.17843042692116	22.1666987864206	3
1311	240.02	441.92	1.0557	5.28180775692911	11.0028855358385	311	0.17843042692116	0.17843042692116	22.3451292133418	3
1312	240.87	456.23	1.019	5.10337733000795	11.1813159627597	312	-0.00729279674064642	0.00729279674064642	22.3524220100824	3
1313	246.88	449.71	1.0205	5.1106701267486	11.174023166019	313	-0.00486186449376547	0.00486186449376547	22.3572838745762	3
1314	241.76	464.97	1.0215	5.11553199124236	11.1691613015253	314	-0.00923754253815368	0.00923754253815368	22.3665214171144	3
1315	234.44	467.28	1.0234	5.12476953378052	11.1599237589871	315	-0.0145855934812928	0.0145855934812928	22.3811070105957	3
1316	230.43	471.55	1.0264	5.13935512726181	11.1453381655058	316	0.0121546612344101	0.0121546612344101	22.3932616718301	3
1317	233.86	478.86	1.0239	5.1272004660274	11.1574928267402	317	0.0189612715256828	0.0189612715256828	22.4122229433558	3
1318	231.26	457.39	1.02	5.10823919450172	11.1764540982659	318	0.00243093224688096	0.00243093224688096	22.4146538756026	3
1319	238.92	459.86	1.0195	5.10580826225484	11.1788850305128	319	0.00243093224688451	0.00243093224688451	22.4170848078495	3
1320	239.28	463.62	1.019	5.10337733000795	11.1813159627597	320	-0.00972372898752916	0.00972372898752916	22.426808536837	3
1321	246.49	464.58	1.021	5.11310105899548	11.1715922337721	321	0.00486186449376369	0.00486186449376369	22.4316704013308	3
1322	232.01	455.58	1.02	5.10823919450172	11.1764540982659	322	-0.0262540682663293	0.0262540682663293	22.4579244695971	3
1323	241.85	451.53	1.0254	5.13449326276805	11.1502000299996	323	0.0140994070319174	0.0140994070319174	22.4720238766291	3
1324	240.99	450.35	1.0225	5.12039385573613	11.1642994370315	324	0.0189612715256828	0.0189612715256828	22.4909851481547	3
1325	260.58	464.61	1.0186	5.10143258421045	11.1832607085572	325	-0.00437567804438999	0.00437567804438999	22.4953608261991	3
1326	259.07	457.82	1.0195	5.10580826225484	11.1788850305128	326	-0.0165303392787983	0.0165303392787983	22.5118911654779	3
1327	262.7	466.75	1.0229	5.12233860153363	11.162354691234	327	0.00923754253815368	0.00923754253815368	22.5211287080161	3
1328	256.34	473.79	1.021	5.11310105899548	11.1715922337721	328	0.00486186449376369	0.00486186449376369	22.5259905725098	3
1329	264.36	468.81	1.02	5.10823919450172	11.1764540982659	329	-0.0165303392788001	0.0165303392788001	22.5425209117886	3
1330	269.73	460.69	1.0234	5.12476953378052	11.1599237589871	330	0.00680661029127094	0.00680661029127094	22.5493275220799	3
1331	273.05	461.16	1.022	5.11796292348925	11.1667303692784	331	0.00486186449376547	0.00486186449376547	22.5541893865737	3
1332	277.44	459.8	1.021	5.11310105899548	11.1715922337721	332	0.00486186449376369	0.00486186449376369	22.5590512510674	3
1333	272.76	458.16	1.02	5.10823919450172	11.1764540982659	333	-0.0121546612344119	0.0121546612344119	22.5712059123019	3
1334	259.03	455.89	1.0225	5.12039385573613	11.1642994370315	334	-0.296573734119635	0.296573734119635	22.8677796464215	3
1335	250.55	440.23	1.0835	5.41696758985576	10.8677257029119	335	0.308728395354047	0.308728395354047	23.1765080417755	3
1336	271.14	441.33	1.02	5.10823919450172	11.1764540982659	336	-0.484241703578947	0.484241703578947	23.6607497453545	3
1337	277.9	410.35	1.1196	5.59248089808066	10.692212394687	337	-0.372905006671738	0.372905006671738	24.0336547520262	3
1338	279.94	385.48	1.1963	5.9653859047524	10.3193073880152	338	-0.0972372898752916	0.0972372898752916	24.1308920419015	3
1339	269.8	367.24	1.2163	6.06262319462769	10.2220700981399	339	-0.0928616118309034	0.0928616118309034	24.2237536537324	3
1340	264.49	352.92	1.2354	6.1554848064586	10.129208486309	340	-0.0189612715256811	0.0189612715256811	24.2427149252581	3
1341	260.52	355.63	1.2393	6.17444607798428	10.1102472147833	341	0	0	24.2427149252581	3
1342	265.88	357.35	1.2393	6.17444607798428	10.1102472147833	342	0.138076951622912	0.138076951622912	24.380791876881	3
1343	269.41	362.97	1.2109	6.03636912636137	10.2483241664063	343	0.0923754253815279	0.0923754253815279	24.4731673022625	3
1344	272.74	365.54	1.1919	5.94399370097984	10.3406995917878	344	-0.0495910178363985	0.0495910178363985	24.5227583200989	3
1345	274.16	367.21	1.2021	5.99358471881624	10.2911085739514	345	-0.223159580263793	0.223159580263793	24.7459179003627	3
1346	269.1	338.37	1.248	6.21674429908003	10.0679489936876	346	0.220728648016911	0.220728648016911	24.9666465483796	3
1347	260.88	374.97	1.2026	5.99601565106312	10.2886776417045	347	-0.0928616118309034	0.0928616118309034	25.0595081602105	3
1348	258.47	371.73	1.2217	6.08887726289402	10.1958160298736	348	-0.00243093224688096	0.00243093224688096	25.0619390924574	3
1349	233.77	370.76	1.2222	6.0913081951409	10.1933850976267	349	0.0121546612344101	0.0121546612344101	25.0740937536918	3
1350	234.98	370.96	1.2197	6.07915353390649	10.2055397588611	350	-0.0690384758114551	0.0690384758114551	25.1431322295033	3
1351	246.33	364.57	1.2339	6.14819200971795	10.1365012830497	351	-0.0568838145770467	0.0568838145770467	25.2000160440803	3
1352	242.74	356.35	1.2456	6.205075824295	10.0796174684726	352	0.0948063576284088	0.0948063576284088	25.2948224017087	3
1353	238.44	361.06	1.2261	6.11026946666659	10.174423826101	353	0.0714694080583378	0.0714694080583378	25.3662918097671	3
1354	231.24	365.92	1.2114	6.03880005860825	10.2458932341594	354	0.00680661029127094	0.00680661029127094	25.3730984200584	3
1355	246.08	367.43	1.21	6.03199344831698	10.2526998444506	355	-0.0685522893620796	0.0685522893620796	25.4416507094204	3
1356	257.34	367.79	1.2241	6.10054573767906	10.1841475550886	356	0.073414153855845	0.073414153855845	25.5150648632763	3
1357	251.75	376.69	1.209	6.02713158382321	10.2575617089444	357	0.00972372898752738	0.00972372898752738	25.5247885922638	3
1358	249.83	373.56	1.207	6.01740785483568	10.2672854379319	358	0.132728900679773	0.132728900679773	25.6575174929436	3
1359	245.55	380.43	1.1797	5.88467895415591	10.4000143386117	359	0.0140994070319174	0.0140994070319174	25.6716168999755	3
1360	231.75	389.96	1.1768	5.870579547124	10.4141137456436	360	-0.0403534752982466	0.0403534752982466	25.7119703752737	3
1361	230.27	380.7	1.1851	5.91093302242224	10.3737602703454	361	-0.102099154369053	0.102099154369053	25.8140695296428	3
1362	232.25	362.24	1.2061	6.0130321767913	10.2716611159763	362	-0.2085739867825	0.2085739867825	26.0226435164253	3
1363	249.33	353.88	1.249	6.22160616357379	10.0630871291938	363	0.0641766113176931	0.0641766113176931	26.086820127743	3
1364	252.74	358.87	1.2358	6.1574295522561	10.1272637405115	364	-0.0714694080583396	0.0714694080583396	26.1582895358013	3
1365	252.61	352.33	1.2505	6.22889896031444	10.0557943324532	365	0.0855688150902552	0.0855688150902552	26.2438583508916	3
1366	235.54	355.34	1.2329	6.14333014522419	10.1413631475434	366	-0.0714694080583378	0.0714694080583378	26.3153277589499	3
1367	247.78	344.84	1.2476	6.21479955328252	10.0698937394851	367	0.147314494161066	0.147314494161066	26.462642253111	3
1368	254.6	357.16	1.2173	6.06748505912146	10.2172082336462	368	-0.11376762915409	0.11376762915409	26.5764098822651	3
1369	255.8	355.28	1.2407	6.18125268827555	10.1034406044921	369	-0.0286850005132102	0.0286850005132102	26.6050948827783	3
1370	254.17	353.33	1.2466	6.20993768878876	10.0747556039789	370	0.0427844075451276	0.0427844075451276	26.6478792903234	3
1371	263.94	353.24	1.2378	6.16715328124363	10.117540011524	371	0.123491358141619	0.123491358141619	26.771370648465	3
1372	269.36	362.47	1.2124	6.04366192310201	10.2410313696656	372	-0.0262540682663275	0.0262540682663275	26.7976247167314	3
1373	272.76	358.56	1.2178	6.06991599136834	10.2147773013993	373	0.0403534752982448	0.0403534752982448	26.8379781920296	3
1374	274	356	1.2095	6.0295625160701	10.2551307766975	374	-0.0544528823301622	0.0544528823301622	26.8924310743598	3
1375	276.65	371.19	1.2207	6.08401539840026	10.2006778943674	375	0.00486186449376369	0.00486186449376369	26.8972929388535	3
1376	266.23	377.09	1.2197	6.07915353390649	10.2055397588611	376	0.180375172718664	0.180375172718664	27.0776681115722	3
1377	264.27	384.04	1.1826	5.89877836118783	10.3859149315798	377	-0.0311159327600929	0.0311159327600929	27.1087840443323	3
1378	272.45	384.43	1.189	5.92989429394792	10.3547989988197	378	0.097723476324667	0.097723476324667	27.206507520657	3
1379	267.93	396.7	1.1689	5.83217081762326	10.4525224751444	379	-0.078762204798986	0.078762204798986	27.2852697254559	3
1380	268.57	382.57	1.1851	5.91093302242224	10.3737602703454	380	-0.218297715770026	0.218297715770026	27.503567441226	3
1381	267.33	371.93	1.23	6.12923073819227	10.1554625545754	381	0.0311159327600929	0.0311159327600929	27.5346833739861	3
1382	267.79	371.07	1.2236	6.09811480543218	10.1865784873354	382	0.0685522893620796	0.0685522893620796	27.6032356633481	3
1383	279.93	375.5	1.2095	6.0295625160701	10.2551307766975	383	0.166275765686747	0.166275765686747	27.7695114290349	3
1384	276.43	376.15	1.1753	5.86328675038335	10.4214065423843	384	-0.0165303392787983	0.0165303392787983	27.7860417683137	3
1385	253.28	385.44	1.1787	5.87981708966215	10.4048762031055	385	-0.00243093224688451	0.00243093224688451	27.7884727005606	3
1386	242.59	384.74	1.1792	5.88224802190903	10.4024452708586	386	-0.0855688150902552	0.0855688150902552	27.8740415156508	3
1387	243.48	383.16	1.1968	5.96781683699929	10.3168764557683	387	0.223159580263793	0.223159580263793	28.0972010959146	3
1388	241.15	386.3	1.1509	5.74465725673549	10.5400360360321	388	-0.0972372898752916	0.0972372898752916	28.1944383857899	3
1389	233.69	379.55	1.1709	5.84189454661078	10.4427987461568	389	0.0427844075451276	0.0427844075451276	28.237222793335	3
1390	245.04	388.17	1.1621	5.79911013906566	10.485583153702	390	0.0758450861027278	0.0758450861027278	28.3130678794378	3
1391	248.99	390.42	1.1465	5.72326505296293	10.5614282398047	391	-0.111336696907209	0.111336696907209	28.424404576345	3
1392	252.09	390.34	1.1694	5.83460174987014	10.4500915428975	392	-0.0189612715256811	0.0189612715256811	28.4433658478707	3
1393	259.36	386.07	1.1733	5.85356302139582	10.4311302713718	393	-0.0145855934812928	0.0145855934812928	28.457951441352	3
1394	254.24	384.17	1.1763	5.86814861487711	10.4165446778905	394	0.140021697420417	0.140021697420417	28.5979731387724	3
1395	256.37	395.93	1.1475	5.72812691745669	10.5565663753109	395	-0.1755133082249	0.1755133082249	28.7734864469973	3
1396	276.34	392.95	1.1836	5.90364022568159	10.381053067086	396	-0.0286850005132102	0.0286850005132102	28.8021714475105	3
1397	278.3	391.03	1.1895	5.9323252261948	10.3523680665728	397	0.0714694080583378	0.0714694080583378	28.8736408555688	3
1398	277.01	399.53	1.1748	5.86085581813647	10.4238374746312	398	-0.0568838145770449	0.0568838145770449	28.9305246701459	3
1399	274.74	394.42	1.1865	5.91773963271351	10.3669536600541	399	0.2085739867825	0.2085739867825	29.1390986569284	3
1400	271.22	403.77	1.1436	5.70916564593101	10.5755276468366	400	0.199822630693721	0.199822630693721	29.3389212876221	3
1401	277.79	420.22	1.1025	5.50934301523729	10.7753502775303	401	0.223159580263793	0.223159580263793	29.5620808678859	3
1402	274.51	411.49	1.0566	5.2861834349735	10.9985098577941	402	-0.586340857948002	0.586340857948002	30.1484217258339	3
1403	267.23	397.33	1.1772	5.8725242929215	10.4121689998461	403	0.101612967919678	0.101612967919678	30.2500346937536	3
1404	260.56	395.48	1.1563	5.77091132500182	10.5137819677658	404	0.451181025021349	0.451181025021349	30.7012157187749	3
1405	250.12	401.63	1.0635	5.31973029998047	10.9649629927871	405	-0.640793740278166	0.640793740278166	31.3420094590531	3
1406	240.45	377.9	1.1953	5.96052404025864	10.324169252509	406	-0.0238231360194447	0.0238231360194447	31.3658325950725	3
1407	240.64	380.69	1.2002	5.98434717627809	10.3003461164895	407	0.116198561400973	0.116198561400973	31.4820311564735	3
1408	231.46	391.89	1.1763	5.86814861487711	10.4165446778905	408	0.00486186449376369	0.00486186449376369	31.4868930209673	3
1409	233.99	379.45	1.1753	5.86328675038335	10.4214065423843	409	-0.211491105478757	0.211491105478757	31.698384126446	3
1410	232.23	371.34	1.2188	6.07477785586211	10.2099154369055	410	0.00486186449376547	0.00486186449376547	31.7032459909398	3
1411	230.39	367.23	1.2178	6.06991599136834	10.2147773013993	411	-0.0306297463107175	0.0306297463107175	31.7338757372505	3
1412	244.36	359.27	1.2241	6.10054573767906	10.1841475550886	412	0.0238231360194465	0.0238231360194465	31.7576988732699	3
1413	241.9	363.66	1.2192	6.07672260165961	10.207970691108	413	-0.0714694080583378	0.0714694080583378	31.8291682813283	3
1414	236.49	359.57	1.2339	6.14819200971795	10.1365012830497	414	0.00486186449376191	0.00486186449376191	31.834030145822	3
1415	239.3	358.37	1.2329	6.14333014522419	10.1413631475434	415	0.206629240984995	0.206629240984995	32.040659386807	3
1416	240.52	349.3	1.1904	5.93670090423919	10.3479923885284	416	0.177944240471781	0.177944240471781	32.2186036272788	3
1417	239.3	342.17	1.1538	5.75875666376741	10.5259366290002	417	-0.564948654175438	0.564948654175438	32.7835522814542	3
1418	239.33	332.95	1.27	6.32370531794285	9.96098797482477	418	0.116198561400971	0.116198561400971	32.8997508428552	3
1419	234.51	335.25	1.2461	6.20750675654188	10.0771865362257	419	0.152176358654831	0.152176358654831	33.0519272015101	3
1420	230.55	341.98	1.2148	6.05533039788705	10.2293628948806	420	-0.0311159327600947	0.0311159327600947	33.0830431342701	3
1421	233.37	336.84	1.2212	6.08644633064714	10.1982469621205	421	-0.0879997473371361	0.0879997473371361	33.1710428816073	3
1422	234.76	335.55	1.2393	6.17444607798428	10.1102472147833	422	-0.0758450861027278	0.0758450861027278	33.24688796771	3
1423	244.04	336.5	1.2549	6.25029116408701	10.0344021286806	423	-0.0116684747850346	0.0116684747850346	33.258556442495	3
1424	251.57	342.03	1.2573	6.26195963887204	10.0227336538956	424	-0.0996682221221725	0.0996682221221725	33.3582246646172	3
1425	272.23	322.51	1.2778	6.36162786099421	9.92306543177341	425	0.125436103939125	0.125436103939125	33.4836607685563	3
1426	276.07	326.01	1.252	6.23619175705509	10.0485015357125	426	-0.163358646990488	0.163358646990488	33.6470194155468	3
1427	279.27	320.83	1.2856	6.39955040404558	9.88514288872204	427	0.0165303392788001	0.0165303392788001	33.6635497548256	3
1428	276.97	319.01	1.2822	6.38302006476678	9.90167322800084	428	0.00680661029127094	0.00680661029127094	33.6703563651169	3
1429	271.67	320.69	1.2808	6.37621345447551	9.90847983829211	429	-0.023336949570071	0.023336949570071	33.693693314687	3
1430	264.25	317.72	1.2856	6.39955040404558	9.88514288872204	430	0.11376762915409	0.11376762915409	33.8074609438411	3
1431	257.71	323.41	1.2622	6.28578277489149	9.99891051787613	431	0	0	33.8074609438411	3
1432	253.66	328.91	1.2622	6.28578277489149	9.99891051787613	432	-0.0452153397920085	0.0452153397920085	33.8526762836331	3
1433	254.7	326.66	1.2715	6.3309981146835	9.95369517808412	433	0.00972372898752738	0.00972372898752738	33.8624000126206	3
1434	252.25	326.26	1.2695	6.32127438569597	9.96341890707165	434	0.0807069505964932	0.0807069505964932	33.9431069632171	3
1435	250.14	324.29	1.2529	6.24056743509948	10.0441258576681	435	-0.0714694080583396	0.0714694080583396	34.0145763712754	3
1436	249.39	328.49	1.2676	6.31203684315781	9.97265644960981	436	0.135646019376031	0.135646019376031	34.1502223906515	3
1437	253.79	335.37	1.2397	6.17639082378178	10.1083024689858	437	-0.0573700010264222	0.0573700010264222	34.2075923916779	3
1438	248	336.27	1.2515	6.23376082480821	10.0509324679594	438	-0.0471600855895158	0.0471600855895158	34.2547524772674	3
1439	231.32	333.51	1.2612	6.28092091039772	10.0037723823699	439	-0.097723476324667	0.097723476324667	34.3524759535921	3
1440	238.86	324.89	1.2813	6.37864438672239	9.90604890604523	440	-0.0354916108044812	0.0354916108044812	34.3879675643965	3
1441	246.7	316.31	1.2886	6.41413599752687	9.87055729524075	441	-0.0379225430513621	0.0379225430513621	34.4258901074479	3
1442	250.26	315.13	1.2964	6.45205854057823	9.83263475218939	442	0.111822883356583	0.111822883356583	34.5377129908045	3
1443	233.19	328.36	1.2734	6.34023565722165	9.94445763554597	443	-0.0189612715256811	0.0189612715256811	34.5566742623302	3
1444	236.08	326.96	1.2773	6.35919692874733	9.92549636402029	444	-0.0452153397920103	0.0452153397920103	34.6018896021222	3
1445	239.44	320.03	1.2866	6.40441226853934	9.88028102422828	445	0.0831378828433724	0.0831378828433724	34.6850274849656	3
1446	251.38	319.81	1.2695	6.32127438569597	9.96341890707165	446	0.0354916108044812	0.0354916108044812	34.72051909577	3
1447	257.57	326.67	1.2622	6.28578277489149	9.99891051787613	447	-0.0520219500832795	0.0520219500832795	34.7725410458533	3
1448	240.59	333.36	1.2729	6.33780472497477	9.94688856779285	448	0.14682830771169	0.14682830771169	34.919369353565	3
1449	240.91	353.38	1.2427	6.19097641726308	10.0937168755045	449	0.0403534752982448	0.0403534752982448	34.9597228288633	3
1450	236.53	355.16	1.2344	6.15062294196483	10.1340703508028	450	0.0452153397920103	0.0452153397920103	35.0049381686553	3
1451	241.32	362.7	1.2251	6.10540760217282	10.1792856905948	451	-0.028685000513212	0.028685000513212	35.0336231691685	3
1452	245.26	362.92	1.231	6.13409260268603	10.1506006900816	452	-0.0213922037725638	0.0213922037725638	35.055015372941	3
1453	233.17	351.74	1.2354	6.1554848064586	10.129208486309	453	-0.0233369495700693	0.0233369495700693	35.0783523225111	3
1454	251.29	358.05	1.2402	6.17882175602867	10.105871536739	454	0.025767881816952	0.025767881816952	35.1041202043281	3
1455	248.47	365.09	1.2349	6.15305387421172	10.1316394185559	455	-0.0899444931346451	0.0899444931346451	35.1940646974627	3
1456	256.05	338.72	1.2534	6.24299836734636	10.0416949254213	456	-0.0403534752982448	0.0403534752982448	35.234418172761	3
1457	260.28	338.62	1.2617	6.2833518426446	10.001341450123	457	0.0354916108044829	0.0354916108044829	35.2699097835654	3
1458	254.24	339.45	1.2544	6.24786023184012	10.0368330609275	458	-0.0330606785576002	0.0330606785576002	35.302970462123	3
1459	260.87	339.91	1.2612	6.28092091039772	10.0037723823699	459	-0.0807069505964915	0.0807069505964915	35.3836774127195	3
1460	270.78	331.23	1.2778	6.36162786099421	9.92306543177341	460	0.246496529833861	0.246496529833861	35.6301739425534	3
1461	273.57	347.36	1.2271	6.11513133116035	10.1695619616073	461	-0.0092375425381519	0.0092375425381519	35.6394114850915	3
1462	270.77	349.05	1.229	6.1243688736985	10.1603244190691	462	0.232397122801945	0.232397122801945	35.8718086078935	3
1463	277.08	350.93	1.1812	5.89197175089656	10.3927215418711	463	-0.0257678818169538	0.0257678818169538	35.8975764897104	3
1464	273.88	353.07	1.1865	5.91773963271351	10.3669536600541	464	-0.177944240471781	0.177944240471781	36.0755207301822	3
1465	273.22	358.44	1.2231	6.09568387318529	10.1890094195823	465	0.0189612715256828	0.0189612715256828	36.0944820017079	3
1466	274.66	361.66	1.2192	6.07672260165961	10.207970691108	466	0.0972372898752898	0.0972372898752898	36.1917192915832	3
1467	273.74	366.88	1.1992	5.97948531178432	10.3052079809833	467	-0.0476462720388913	0.0476462720388913	36.2393655636221	3
1468	271.61	380.11	1.209	6.02713158382321	10.2575617089444	468	-0.0262540682663293	0.0262540682663293	36.2656196318884	3
1469	271.73	373.79	1.2144	6.05338565208954	10.2313076406781	469	0	0	36.2656196318884	3
1470	273.33	373.77	1.2144	6.05338565208954	10.2313076406781	470	0.0238231360194465	0.0238231360194465	36.2894427679079	3
1471	279.17	368.24	1.2095	6.0295625160701	10.2551307766975	471	0.0165303392788001	0.0165303392788001	36.3059731071867	3
1472	272.23	377.82	1.2061	6.0130321767913	10.2716611159763	472	0.0879997473371361	0.0879997473371361	36.3939728545238	3
1473	277.06	384.53	1.188	5.92503242945416	10.3596608633135	473	-0.0452153397920085	0.0452153397920085	36.4391881943158	3
1474	254.43	379.86	1.1973	5.97024776924617	10.3144455235215	474	-0.00923754253815368	0.00923754253815368	36.448425736854	3
1475	255.45	379.77	1.1992	5.97948531178432	10.3052079809833	475	0.123491358141619	0.123491358141619	36.5719170949956	3
1476	258.78	386.34	1.1738	5.8559939536427	10.4286993391249	476	0.0330606785576002	0.0330606785576002	36.6049777735532	3
1477	257.84	387.63	1.167	5.8229332750851	10.4617600176825	477	0.0116684747850329	0.0116684747850329	36.6166462483382	3
1478	258.2	388.64	1.1646	5.81126480030007	10.4734284924676	478	0.24698271628324	0.24698271628324	36.8636289646214	3
1479	254.58	413.27	1.1138	5.56428208401683	10.7204112087508	479	0.273236784549566	0.273236784549566	37.136865749171	3
1480	273.61	411.15	1.0576	5.29104529946726	10.9936479933004	480	-0.204198308738111	0.204198308738111	37.3410640579091	3
1481	277.72	416.52	1.0996	5.49524360820537	10.7894496845622	481	0.256220258821392	0.256220258821392	37.5972843167305	3
1482	270.41	429.05	1.0469	5.23902334938398	11.0456699433836	482	-0.275181530347073	0.275181530347073	37.8724658470776	3
1483	261.1	413.42	1.1035	5.51420487973106	10.7704884130366	483	-0.239689919542592	0.239689919542592	38.1121557666202	3
1484	258.21	402.14	1.1528	5.75389479927365	10.530798493494	484	0.108905764660326	0.108905764660326	38.2210615312805	3
1485	258.09	398.59	1.1304	5.64498903461332	10.6397042581543	485	-0.149259239958571	0.149259239958571	38.3703207712391	3
1486	247.54	379.93	1.1611	5.79424827457189	10.4904450181957	486	0.0379225430513621	0.0379225430513621	38.4082433142904	3
1487	230.18	396.7	1.1533	5.75632573152053	10.5283675612471	487	-0.00486186449376547	0.00486186449376547	38.4131051787842	3
1488	235.36	398.48	1.1543	5.76118759601429	10.5235056967533	488	0.0189612715256828	0.0189612715256828	38.4320664503099	3
1489	232.07	399.14	1.1504	5.74222632448861	10.542466968279	489	0.0403534752982466	0.0403534752982466	38.4724199256081	3
1490	232.02	401.64	1.1421	5.70187284919037	10.5828204435773	490	0.320396870139081	0.320396870139081	38.7928167957472	3
1491	233.54	424.4	1.0762	5.38147597905128	10.9032173137163	491	0.149745426407947	0.149745426407947	38.9425622221552	3
1492	239.41	442.92	1.0454	5.23173055264334	11.0529627401243	492	-0.0354916108044794	0.0354916108044794	38.9780538329596	3
1493	243.18	442.27	1.0527	5.26722216344782	11.0174711293198	493	0.165789579237371	0.165789579237371	39.143843412197	3
1494	238.62	453.78	1.0186	5.10143258421045	11.1832607085572	494	-0.0165303392788001	0.0165303392788001	39.1603737514758	3
1495	268.77	467.82	1.022	5.11796292348925	11.1667303692784	495	0.0189612715256811	0.0189612715256811	39.1793350230015	3
1496	273.12	469.36	1.0181	5.09900165196356	11.1856916408041	496	-0.0165303392787983	0.0165303392787983	39.1958653622803	3
1497	266.89	463.18	1.0215	5.11553199124236	11.1691613015253	497	-0.0116684747850364	0.0116684747850364	39.2075338370653	3
1498	265.64	466.25	1.0239	5.1272004660274	11.1574928267402	498	0.00680661029127094	0.00680661029127094	39.2143404473566	3
1499	265.56	463.43	1.0225	5.12039385573613	11.1642994370315	499	0.0170165257281774	0.0170165257281774	39.2313569730848	3
1500	271.01	454.54	1.019	5.10337733000795	11.1813159627597	500	NA	NA	NA	3
