# Supplementary material for: Assessment of crusting effects on interrill erosion by laser scanning
Source: PeerJ. 2020 Jan 31;8:e8487. doi: 10.7717/peerj.8487 (PMC6996510; doi:10.7717/peerj.8487)
Supplement: Data S1 — Each has two transects and four subplots. [file peerj-08-8487-s001.zip › raw data for uploading/cs8transectaleft.txt]

x	y	z	cal	h	h2	h0mm	code	deltah	absh	cumsumh	number
92	255	91	1.1475	5.72812691745669	10.5565663753109	0.614539672011837	-4.75460327988163	1	-0.206297463107157	0.206297463107157	0.206297463107157	1
93	255	92	1.1538	5.75875666376741	10.5259366290002	0.583909925701121	-4.96090074298879	2	0.503534752982466	0.503534752982466	0.709832216089623	1
94	255	93	1.1455	5.71840318846917	10.5662901042985	0.624263400999368	-4.45736599000632	3	0.216684747850329	0.216684747850329	0.926516963939952	1
95	255	94	1.1431	5.70673471368413	10.5779585790835	0.635931875784401	-4.24068124215599	4	0.0319338970872911	0.0319338970872911	0.958450861027243	1
96	255	95	1.1445	5.7135413239754	10.5711519687922	0.62912526549313	-4.2087473450687	5	-0.0653033927879836	0.0653033927879836	1.02375425381523	1
97	255	96	1.1479	5.7300716632542	10.5546216295134	0.612594926214332	-4.27405073785668	6	-0.352153397920103	0.352153397920103	1.37590765173533	1
98	255	97	1.1572	5.77528700304621	10.5094062897214	0.567379586422321	-4.62620413577679	7	-0.449390687795394	0.449390687795394	1.82529833953072	1
99	255	98	1.1685	5.83022607182575	10.4544672209419	0.512440517642782	-5.07559482357218	8	-0.775135608877624	0.775135608877624	2.60043394840835	1
100	255	99	1.1865	5.91773963271351	10.3669536600541	0.424926956755019	-5.85073043244981	9	1.97667969459312	1.97667969459312	4.57711364300147	1
101	255	100	1.1479	5.7300716632542	10.5546216295134	0.612594926214332	-3.87405073785668	10	3.30396870139081	3.30396870139081	7.88108234439228	1
102	255	101	1.082	5.40967479311512	10.8750184996525	0.932991796353413	-0.570082036465871	11	0.406297463107175	0.406297463107175	8.28737980749946	1
103	255	102	1.0757	5.3790450468044	10.9056482459632	0.96362154266413	-0.163784573358696	12	-0.113922037725638	0.113922037725638	8.4013018452251	1
104	255	103	1.0801	5.40043725057697	10.8842560421907	0.942229338891567	-0.277706611084334	13	-0.303534752982448	0.303534752982448	8.70483659820754	1
105	255	104	1.0884	5.44079072587521	10.8439025668924	0.901875863593322	-0.581241364066782	14	-0.585522893620815	0.585522893620815	9.29035949182836	1
106	255	105	1.1025	5.50934301523729	10.7753502775303	0.83332357423124	-1.1667642576876	15	-0.993919511096999	0.993919511096999	10.2842790029254	1
107	255	106	1.125	5.61873496634699	10.6659583264206	0.72393162312154	-2.1606837687846	16	-0.230606785576002	0.230606785576002	10.5148857885014	1
108	255	107	1.1318	5.65179564490459	10.632897647863	0.69087094456394	-2.3912905543606	17	1.66552036699217	1.66552036699217	12.1804061554935	1
109	255	108	1.0996	5.49524360820537	10.7894496845622	0.847422981263158	-0.725770187368423	18	0.124309322468827	0.124309322468827	12.3047154779624	1
110	255	109	1.0991	5.49281267595849	10.7918806168091	0.84985391351004	-0.601460864899596	19	-0.186850005132102	0.186850005132102	12.4915654830945	1
111	255	110	1.105	5.5214976764717	10.7631956162959	0.82116891299683	-0.788310870031698	20	-0.352153397920103	0.352153397920103	12.8437188810146	1
112	255	111	1.1143	5.56671301626371	10.7179802765039	0.77595357320482	-1.1404642679518	21	-0.303534752982466	0.303534752982466	13.147253633997	1
113	255	112	1.1226	5.60706649156196	10.6776268012057	0.735600097906573	-1.44399902093427	22	-0.848063576284071	0.848063576284071	13.9953172102811	1
114	255	113	1.1421	5.70187284919037	10.5828204435773	0.640793740278166	-2.29206259721834	23	-0.779997473371378	0.779997473371378	14.7753146836525	1
115	255	114	1.1602	5.7898725965275	10.4948206962401	0.552793992941028	-3.07206007058972	24	0.0562432195561176	0.0562432195561176	14.8315579032086	1
116	255	115	1.1611	5.79424827457189	10.4904450181957	0.54841831489664	-3.0158168510336	25	0.761213571151969	0.761213571151969	15.5927714743606	1
117	255	116	1.1475	5.72812691745669	10.5565663753109	0.614539672011837	-2.25460327988163	26	-0.0653033927879845	0.0653033927879845	15.6580748671486	1
118	255	117	1.1509	5.74465725673549	10.5400360360321	0.598009332733039	-2.31990667266961	27	0.148618644937655	0.148618644937655	15.8066935120862	1
119	255	118	1.1499	5.73979539224173	10.5448979005259	0.602871197226804	-2.17128802773196	28	-0.016684747850364	0.016684747850364	15.8233782599366	1
120	255	119	1.1523	5.75146386702677	10.5332294257409	0.591202722441768	-2.18797277558232	29	-0.327844075451276	0.327844075451276	16.1512223353878	1
121	255	120	1.1611	5.79424827457189	10.4904450181957	0.54841831489664	-2.5158168510336	30	-0.828616118309016	0.828616118309016	16.9798384536969	1
122	255	121	1.1802	5.88710988640279	10.3975834063648	0.455556703065739	-3.34443296934261	31	0.435468650069739	0.435468650069739	17.4153071037666	1
123	255	122	1.1733	5.85356302139582	10.4311302713718	0.489103568072712	-2.90896431927288	32	0.454916108044812	0.454916108044812	17.8702232118114	1
124	255	123	1.166	5.81807141059134	10.4666218821763	0.524595178877194	-2.45404821122806	33	-0.493147468239277	0.493147468239277	18.3633706800507	1
125	255	124	1.1782	5.87738615741527	10.4073071353524	0.465280432053266	-2.94719567946734	34	-0.731378828433742	0.731378828433742	19.0947495084844	1
126	255	125	1.1953	5.96052404025864	10.324169252509	0.382142549209892	-3.67857450790108	35	-0.541766113176914	0.541766113176914	19.6365156216613	1
127	255	126	1.2085	6.02470065157633	10.2599926411913	0.3179659378922	-4.220340621078	36	-0.0409940703191731	0.0409940703191731	19.6775096919805	1
128	255	127	1.2114	6.03880005860825	10.2458932341594	0.303866530860283	-4.26133469139717	37	1.73844833439866	1.73844833439866	21.4159580263792	1
129	255	128	1.1777	5.87495522516838	10.4097380675992	0.467711364300149	-2.52288635699851	38	0.00276271012470852	0.00276271012470852	21.4187207365039	1
130	255	129	1.1797	5.88467895415591	10.4000143386117	0.45798763531262	-2.5201236468738	39	-0.755688150902553	0.755688150902553	22.1744088874064	1
131	255	130	1.1973	5.97024776924617	10.3144455235215	0.372418820222364	-3.27581179777636	40	0.12430932246881	0.12430932246881	22.2987182098752	1
132	255	131	1.1968	5.96781683699929	10.3168764557683	0.374849752469245	-3.15150247530755	41	0.60077204285774	0.60077204285774	22.899490252733	1
133	255	132	1.1865	5.91773963271351	10.3669536600541	0.424926956755019	-2.55073043244981	42	0.479225430513657	0.479225430513657	23.3787156832466	1
134	255	133	1.1787	5.87981708966215	10.4048762031055	0.462849499806385	-2.07150500193615	43	-0.211159327600948	0.211159327600948	23.5898750108476	1
135	255	134	1.1851	5.91093302242224	10.3737602703454	0.43173356704629	-2.2826643295371	44	-1.51413901192981	1.51413901192981	25.1040140227774	1
136	255	135	1.2183	6.07234692361522	10.2123463691524	0.270319665853309	-3.79680334146691	45	-0.731378828433742	0.731378828433742	25.8353928512111	1
137	255	136	1.2354	6.1554848064586	10.129208486309	0.187181783009935	-4.52818216990065	46	0.435468650069757	0.435468650069757	26.2708615012809	1
138	255	137	1.2285	6.12193794145162	10.162755351316	0.220728648016911	-4.09271351983089	47	0.620219500832812	0.620219500832812	26.8910810021137	1
139	255	138	1.2178	6.06991599136834	10.2147773013993	0.272750598100192	-3.47249401899808	48	0.0513813550623459	0.0513813550623459	26.9424623571761	1
140	255	139	1.2188	6.07477785586211	10.2099154369055	0.267888733606426	-3.42111266393574	49	-0.230606785576002	0.230606785576002	27.1730691427521	1
141	255	140	1.2256	6.10783853441971	10.1768547583479	0.234828055048826	-3.65171944951174	50	0.45491610804483	0.45491610804483	27.6279852507969	1
142	255	141	1.2183	6.07234692361522	10.2123463691524	0.270319665853309	-3.19680334146691	51	0.00762457461846289	0.00762457461846289	27.6356098254154	1
143	255	142	1.2202	6.08158446615338	10.2031088266142	0.261082123315155	-3.18917876684845	52	0.503534752982465	0.503534752982465	28.1391445783978	1
144	255	143	1.2119	6.04123099085513	10.2434623019125	0.301435598613402	-2.68564401386598	53	-0.162540682663292	0.162540682663292	28.3016852610611	1
145	255	144	1.2173	6.06748505912146	10.2172082336462	0.275181530347073	-2.84818469652927	54	-0.0409940703191736	0.0409940703191736	28.3426793313803	1
146	255	145	1.2202	6.08158446615338	10.2031088266142	0.261082123315155	-2.88917876684845	55	0.289612715256828	0.289612715256828	28.6322920466371	1
147	255	146	1.2163	6.06262319462769	10.2220700981399	0.280043394840838	-2.59956605159162	56	-0.0215466123441188	0.0215466123441188	28.6538386589812	1
148	255	147	1.2188	6.07477785586211	10.2099154369055	0.267888733606426	-2.62111266393574	57	0.0805525420249453	0.0805525420249453	28.7343912010062	1
149	255	148	1.2192	6.07672260165961	10.207970691108	0.265943987808921	-2.54056012191079	58	0.240994070319174	0.240994070319174	28.9753852713254	1
150	255	149	1.2163	6.06262319462769	10.2220700981399	0.280043394840838	-2.29956605159162	59	0.148618644937637	0.148618644937637	29.124003916263	1
151	255	150	1.2153	6.05776133013393	10.2269319626337	0.284905259334602	-2.15094740665398	60	0.547291533426348	0.547291533426348	29.6712954496893	1
152	255	151	1.2061	6.0130321767913	10.2716611159763	0.329634412677237	-1.60365587322763	61	0.1	0.1	29.7712954496893	1
153	255	152	1.2061	6.0130321767913	10.2716611159763	0.329634412677237	-1.50365587322763	62	0.245855934812928	0.245855934812928	30.0171513845023	1
154	255	153	1.2031	5.99844658331	10.2862467094576	0.34422000615853	-1.2577999384147	63	-0.0653033927879831	0.0653033927879831	30.0824547772903	1
155	255	154	1.2065	6.0149769225888	10.2697163701788	0.327689666879731	-1.32310333120269	64	-0.235468650069757	0.235468650069757	30.31792342736	1
156	255	155	1.2134	6.04852378759578	10.2361695051718	0.294142801872756	-1.55857198127244	65	-0.0653033927880187	0.0653033927880187	30.383226820148	1
157	255	156	1.2168	6.06505412687458	10.219639165893	0.277612462593954	-1.62387537406046	66	0.38685000513212	0.38685000513212	30.7700768252801	1
158	255	157	1.2109	6.03636912636137	10.2483241664063	0.306297463107166	-1.23702536892834	67	-0.352153397920103	0.352153397920103	31.1222302232002	1
159	255	158	1.2202	6.08158446615338	10.2031088266142	0.261082123315155	-1.58917876684845	68	-0.49314746823926	0.49314746823926	31.6153776914395	1
160	255	159	1.2324	6.1408992129773	10.1437940797903	0.20176737649123	-2.0823262350877	69	-0.468838145770449	0.468838145770449	32.08421583721	1
161	255	160	1.2441	6.19778302755435	10.0869102652133	0.144883561914185	-2.55116438085815	70	-0.211159327600948	0.211159327600948	32.2953751648109	1
162	255	161	1.2505	6.22889896031444	10.0557943324532	0.11376762915409	-2.7623237084591	71	0.313922037725638	0.313922037725638	32.6092972025365	1
163	255	162	1.2461	6.20750675654188	10.0771865362257	0.135159832926654	-2.44840167073346	72	0.668838145770467	0.668838145770467	33.278135348307	1
164	255	163	1.2344	6.15062294196483	10.1340703508028	0.1920436475037	-1.779563524963	73	0.148618644937637	0.148618644937637	33.4267539932446	1
165	255	164	1.2334	6.14576107747107	10.1389322152966	0.196905511997464	-1.63094488002536	74	0.430606785576001	0.430606785576001	33.8573607788206	1
166	255	165	1.2266	6.11270039891347	10.1719928938542	0.229966190555064	-1.20033809444936	75	0.931378828433724	0.931378828433724	34.7887396072544	1
167	255	166	1.2095	6.0295625160701	10.2551307766975	0.313104073398437	-0.268959266015633	76	1.02861611830903	1.02861611830903	35.8173557255634	1
168	255	167	1.1904	5.93670090423919	10.3479923885284	0.40596568522934	0.759656852293401	77	0.430606785575966	0.430606785575966	36.2479625111394	1
169	255	168	1.1836	5.90364022568159	10.381053067086	0.439026363786937	1.19026363786937	78	0.454916108044829	0.454916108044829	36.7028786191842	1
170	255	169	1.1763	5.86814861487711	10.4165446778905	0.47451797459142	1.6451797459142	79	0.124309322468827	0.124309322468827	36.827187941653	1
171	255	170	1.1758	5.86571768263023	10.4189756101374	0.476948906838302	1.76948906838302	80	-0.138231360194483	0.138231360194483	36.9654193018475	1
172	255	171	1.1807	5.88954081864968	10.3951524741179	0.453125770818854	1.63125770818854	81	0.148618644937654	0.148618644937654	37.1140379467852	1
173	255	172	1.1797	5.88467895415591	10.4000143386117	0.45798763531262	1.7798763531262	82	-0.0653033927879831	0.0653033927879831	37.1793413395731	1
174	255	173	1.1831	5.90120929343471	10.3834839993329	0.441457296033821	1.71457296033821	83	-0.230606785576002	0.230606785576002	37.4099481251492	1
175	255	174	1.1899	5.93426997199231	10.3504233207753	0.408396617476221	1.48396617476221	84	-0.425081365326567	0.425081365326567	37.8350294904757	1
176	255	175	1.2007	5.98677810852497	10.2979151842427	0.355888480943564	1.05888480943564	85	-0.444528823301622	0.444528823301622	38.2795583137773	1
177	255	176	1.2119	6.04123099085513	10.2434623019125	0.301435598613402	0.614355986134021	86	-0.352153397920121	0.352153397920121	38.6317117116975	1
178	255	177	1.2212	6.08644633064714	10.1982469621205	0.25622025882139	0.2622025882139	87	0.668838145770467	0.668838145770467	39.3005498574679	1
179	255	178	1.2095	6.0295625160701	10.2551307766975	0.313104073398437	0.931040733984367	88	0.289612715256811	0.289612715256811	39.5901625727247	1
180	255	179	1.2056	6.01060124454441	10.2740920482232	0.332065344924118	1.22065344924118	89	-0.303534752982449	0.303534752982449	39.8936973257072	1
181	255	180	1.2139	6.05095471984266	10.233738572925	0.291711869625873	0.917118696258729	90	0.148618644937637	0.148618644937637	40.0423159706448	1
182	255	181	1.2129	6.0460928553489	10.2386004374187	0.296573734119637	1.06573734119637	91	-0.162540682663275	0.162540682663275	40.2048566533081	1
183	255	182	1.2183	6.07234692361522	10.2123463691524	0.270319665853309	0.903196658533091	92	-0.799444931346434	0.799444931346434	41.0043015846545	1
184	255	183	1.2368	6.16229141674987	10.1224018760178	0.180375172718666	0.103751727186658	93	-0.235468650069757	0.235468650069757	41.2397702347243	1
185	255	184	1.2437	6.19583828175684	10.0888550110108	0.14682830771169	-0.131716922883099	94	0.221546612344101	0.221546612344101	41.4613168470684	1
186	255	185	1.2412	6.18368362052243	10.1010096722452	0.1589829689461	0.0898296894610021	95	-0.303534752982449	0.303534752982449	41.7648516000508	1
187	255	186	1.2495	6.22403709582068	10.0606561969469	0.118629493647855	-0.213705063521447	96	-0.211159327600929	0.211159327600929	41.9760109276518	1
188	255	187	1.2559	6.25515302858077	10.0295402641869	0.0875135608877624	-0.424864391122376	97	0.60077204285774	0.60077204285774	42.5767829705095	1
189	255	188	1.2456	6.205075824295	10.0796174684726	0.137590765173536	0.175907651735364	98	0.406297463107175	0.406297463107175	42.9830804336167	1
190	255	189	1.2393	6.17444607798428	10.1102472147833	0.168220511484254	0.582205114842539	99	-0.206297463107175	0.206297463107175	43.1893778967239	1
191	255	190	1.2456	6.205075824295	10.0796174684726	0.137590765173536	0.375907651735364	100	-0.0409940703191558	0.0409940703191558	43.230371967043	1
192	255	191	1.2485	6.21917523132691	10.0655180614407	0.123491358141621	0.334913581416208	101	0.28961271525681	0.28961271525681	43.5199846822998	1
193	255	192	1.2446	6.20021395980123	10.0844793329664	0.142452629667302	0.624526296673019	102	0.0756906775311726	0.0756906775311726	43.595675359831	1
194	255	193	1.2451	6.20264489204811	10.0820484007195	0.140021697420419	0.700216974204191	103	-0.425081365326567	0.425081365326567	44.0207567251576	1
195	255	194	1.2559	6.25515302858077	10.0295402641869	0.0875135608877624	0.275135608877624	104	-0.420219500832813	0.420219500832813	44.4409762259904	1
196	255	195	1.2666	6.30717497866405	9.97751831410357	0.0354916108044812	-0.145083891955188	105	-0.254916108044812	0.254916108044812	44.6958923340352	1
197	255	196	1.2739	6.34266658946853	9.94202670329909	0	-0.4	106	1.54883561914185	1.54883561914185	46.244727953177	1
198	255	197	1.2441	6.19778302755435	10.0869102652133	0.144883561914185	1.14883561914185	107	0.522982210957503	0.522982210957503	46.7677101641345	1
199	255	198	1.2354	6.1554848064586	10.129208486309	0.187181783009935	1.67181783009935	108	0.221546612344101	0.221546612344101	46.9892567764786	1
200	255	199	1.2329	6.14333014522419	10.1413631475434	0.199336444244345	1.89336444244345	109	0.172927967406482	0.172927967406482	47.1621847438851	1
201	255	200	1.2314	6.13603734848354	10.1486559442841	0.206629240984993	2.06629240984993	110	NA	NA	NA	1
921	255	91	1.1333	5.65908844164524	10.6256048511224	0.828461709737477	-2.61538290262523	1	0.197237289875292	0.197237289875292	0.197237289875292	2
931	255	92	1.1313	5.64936471265771	10.6353285801099	0.838185438725006	-2.41814561274994	2	-0.113922037725638	0.113922037725638	0.311159327600929	2
941	255	93	1.1357	5.67075691643027	10.6139363763373	0.816793234952442	-2.53206765047558	3	-0.0701652572817557	0.0701652572817557	0.381324584882685	2
951	255	94	1.1392	5.68777344215845	10.5969198506092	0.799776709224266	-2.60223290775734	4	-0.181988140638347	0.181988140638347	0.563312725521032	2
961	255	95	1.145	5.71597225622228	10.5687210365453	0.771577895160432	-2.78422104839568	5	0.0270720325935359	0.0270720325935359	0.590384758114568	2
971	255	96	1.1465	5.72326505296293	10.5614282398047	0.764285098419785	-2.75714901580215	6	0.0319338970872907	0.0319338970872907	0.622318655201859	2
981	255	97	1.1479	5.7300716632542	10.5546216295134	0.757478488128514	-2.72521511871486	7	-0.0215466123441188	0.0215466123441188	0.643865267545978	2
991	255	98	1.1504	5.74222632448861	10.542466968279	0.745323826894102	-2.74676173105898	8	0.693147468239277	0.693147468239277	1.33701273578525	2
1001	255	99	1.1382	5.68291157766468	10.6017817151029	0.80463857371803	-2.0536142628197	9	2.47258987295709	2.47258987295709	3.80960260874234	2
1011	255	100	1.0894	5.44565259036897	10.8390407023986	1.04189756101374	0.418975610137391	10	0.649390687795395	0.649390687795395	4.45899329653774	2
1021	255	101	1.0781	5.39071352158944	10.8939797711782	1.09683662979328	1.06836629793279	11	0.1	0.1	4.55899329653774	2
1031	255	102	1.0781	5.39071352158944	10.8939797711782	1.09683662979328	1.16836629793279	12	0.148618644937655	0.148618644937655	4.70761194147539	2
1041	255	103	1.0771	5.38585165709567	10.8988416356719	1.10169849428704	1.31698494287044	13	-0.731378828433742	0.731378828433742	5.43899076990914	2
1051	255	104	1.0942	5.46898953993905	10.8157037528286	1.01856061144367	0.585606114436699	14	-0.945300866159381	0.945300866159381	6.38429163606852	2
1061	255	105	1.1157	5.57351962655498	10.7111736662126	0.914030524827732	-0.359694751722682	15	-0.303534752982466	0.303534752982466	6.68782638905098	2
1071	255	106	1.124	5.61387310185323	10.6708201909144	0.873677049529485	-0.663229504705148	16	0.717456790708104	0.717456790708104	7.40528317975909	2
1081	255	107	1.1113	5.55212742278242	10.7325658699852	0.935422728600296	0.0542272860029558	17	0.975135608877624	0.975135608877624	8.38041878863671	2
1091	255	108	1.0933	5.46461386189466	10.820079430873	1.02293628948806	1.02936289488058	18	0.0756906775311728	0.0756906775311728	8.45610946616788	2
1101	255	109	1.0938	5.46704479414154	10.8176484986261	1.02050535724118	1.10505357241175	19	-0.634141538558433	0.634141538558433	9.09025100472632	2
1111	255	110	1.1089	5.54045894799738	10.7442343447702	0.947091203385332	0.47091203385332	20	-0.566075435645759	0.566075435645759	9.65632644037207	2
1121	255	111	1.1226	5.60706649156196	10.6776268012057	0.880483659820756	-0.0951634017924385	21	-0.181988140638347	0.181988140638347	9.83831458101042	2
1131	255	112	1.1284	5.63526530562579	10.6494279871418	0.852284845756921	-0.277151542430786	22	-1.06198561400971	1.06198561400971	10.9003001950201	2
1141	255	113	1.1523	5.75146386702677	10.5332294257409	0.736086284355951	-1.33913715644049	23	-1.01822883356584	1.01822883356584	11.918529028586	2
1151	255	114	1.1753	5.86328675038335	10.4214065423843	0.624263400999366	-2.35736599000634	24	-0.206297463107157	0.206297463107157	12.1248264916931	2
1161	255	115	1.1816	5.89391649669407	10.3907767960736	0.59363365468865	-2.5636634531135	25	1.47590765173535	1.47590765173535	13.6007341434285	2
1171	255	116	1.1533	5.75632573152053	10.5283675612471	0.731224419862185	-1.08775580137815	26	0.668838145770448	0.668838145770448	14.2695722891989	2
1181	255	117	1.1416	5.69944191694348	10.5852513758241	0.78810823443923	-0.4189176556077	27	-0.376462720388913	0.376462720388913	14.6460350095878	2
1191	255	118	1.1514	5.74708818898238	10.5376051037852	0.740461962400339	-0.795380375996613	28	-0.420219500832812	0.420219500832812	15.0662545104207	2
1201	255	119	1.1621	5.79911013906566	10.485583153702	0.688440012317058	-1.21559987682943	29	-0.303534752982466	0.303534752982466	15.3697892634031	2
1211	255	120	1.1704	5.8394636143639	10.4452296784037	0.648086537018811	-1.51913462981189	30	0.172927967406482	0.172927967406482	15.5427172308096	2
1221	255	121	1.1689	5.83217081762326	10.4525224751444	0.655379333759459	-1.34620666240541	31	0.547291533426348	0.547291533426348	16.0900087642359	2
1231	255	122	1.1597	5.78744166428062	10.497251628487	0.700108487102094	-0.798915128979061	32	-0.157678818169538	0.157678818169538	16.2476875824055	2
1241	255	123	1.165	5.81320954609757	10.47148374667	0.67434060528514	-0.956593947148598	33	-0.707069505964897	0.707069505964897	16.9547570883704	2
1251	255	124	1.1816	5.89391649669407	10.3907767960736	0.59363365468865	-1.6636634531135	34	-1.23215087129148	1.23215087129148	18.1869079596619	2
1261	255	125	1.209	6.02713158382321	10.2575617089444	0.460418567559502	-2.89581432440498	35	0.386850005132102	0.386850005132102	18.573757964794	2
1271	255	126	1.2031	5.99844658331	10.2862467094576	0.489103568072712	-2.50896431927287	36	0.64452882330164	0.64452882330164	19.2182867880956	2
1281	255	127	1.1919	5.94399370097984	10.3406995917878	0.543556450402876	-1.86443549597124	37	0.289612715256793	0.289612715256793	19.5078995033524	2
1291	255	128	1.188	5.92503242945416	10.3596608633135	0.562517721928556	-1.57482278071444	38	-0.0653033927879831	0.0653033927879831	19.5732028961404	2
1301	255	129	1.1914	5.94156276873296	10.3431305240347	0.545987382649757	-1.64012617350243	39	0.362540682663292	0.362540682663292	19.9357435788037	2
1311	255	130	1.186	5.91530870046663	10.369384592301	0.572241450916087	-1.27758549083913	40	0.406297463107157	0.406297463107157	20.3420410419108	2
1321	255	131	1.1797	5.88467895415591	10.4000143386117	0.602871197226802	-0.871288027731977	41	0.240994070319174	0.240994070319174	20.58303511223	2
1331	255	132	1.1768	5.870579547124	10.4141137456436	0.61697060425872	-0.630293957412803	42	-0.0409940703191736	0.0409940703191736	20.6240291825492	2
1341	255	133	1.1797	5.88467895415591	10.4000143386117	0.602871197226802	-0.671288027731977	43	-0.420219500832795	0.420219500832795	21.044248683382	2
1351	255	134	1.1904	5.93670090423919	10.3479923885284	0.550849247143523	-1.09150752856477	44	-1.72806104965547	1.72806104965547	22.7723097330374	2
1361	255	135	1.228	6.11950700920474	10.1651862835629	0.368043142177976	-2.81956857822024	45	0.192375425381519	0.192375425381519	22.964685158419	2
1371	255	136	1.2261	6.11026946666659	10.174423826101	0.377280684716128	-2.62719315283872	46	0.600772042857741	0.600772042857741	23.5654572012767	2
1381	255	137	1.2158	6.06019226238081	10.2245010303868	0.427357889001902	-2.02642110998098	47	0.406297463107175	0.406297463107175	23.9717546643839	2
1391	255	138	1.2095	6.0295625160701	10.2551307766975	0.45798763531262	-1.6201236468738	48	-0.206297463107175	0.206297463107175	24.178052127491	2
1401	255	139	1.2158	6.06019226238081	10.2245010303868	0.427357889001902	-1.82642110998098	49	-0.279225430513621	0.279225430513621	24.4572775580047	2
1411	255	140	1.2236	6.09811480543218	10.1865784873354	0.38943534595054	-2.1056465404946	50	0.240994070319174	0.240994070319174	24.6982716283238	2
1421	255	141	1.2207	6.08401539840026	10.2006778943674	0.403534752982457	-1.86465247017543	51	-0.113922037725638	0.113922037725638	24.8121936660495	2
1431	255	142	1.2251	6.10540760217282	10.1792856905948	0.382142549209894	-1.97857450790106	52	-0.186850005132121	0.186850005132121	24.9990436711816	2
1441	255	143	1.231	6.13409260268603	10.1506006900816	0.353457548696682	-2.16542451303319	53	0.0319338970873084	0.0319338970873084	25.0309775682689	2
1451	255	144	1.2324	6.1408992129773	10.1437940797903	0.346650938405412	-2.13349061594588	54	-0.211159327600929	0.211159327600929	25.2421368958698	2
1461	255	145	1.2388	6.1720151457374	10.1126781470302	0.315535005645319	-2.34464994354681	55	0.527844075451276	0.527844075451276	25.7699809713211	2
1471	255	146	1.23	6.12923073819227	10.1554625545754	0.358319413190447	-1.81680586809553	56	0.766075435645741	0.766075435645741	26.5360564069669	2
1481	255	147	1.2163	6.06262319462769	10.2220700981399	0.424926956755021	-1.05073043244979	57	0.1	0.1	26.6360564069669	2
1491	255	148	1.2163	6.06262319462769	10.2220700981399	0.424926956755021	-0.950730432449789	58	0.386850005132102	0.386850005132102	27.022906412099	2
1501	255	149	1.2104	6.03393819411448	10.2507550986531	0.453611957268231	-0.563880427317687	59	-0.113922037725638	0.113922037725638	27.1368284498246	2
1511	255	150	1.2148	6.05533039788705	10.2293628948806	0.432219753495668	-0.677802465043325	60	-0.449390687795395	0.449390687795395	27.58621913762	2
1521	255	151	1.2261	6.11026946666659	10.174423826101	0.377280684716128	-1.12719315283872	61	0.479225430513639	0.479225430513639	28.0654445681336	2
1531	255	152	1.2183	6.07234692361522	10.2123463691524	0.415203227767492	-0.64796772232508	62	0.576462720388912	0.576462720388912	28.6419072885225	2
1541	255	153	1.2085	6.02470065157633	10.2599926411913	0.462849499806383	-0.0715050019361679	63	-0.206297463107157	0.206297463107157	28.8482047516297	2
1551	255	154	1.2148	6.05533039788705	10.2293628948806	0.432219753495668	-0.277802465043325	64	-0.852925440777843	0.852925440777843	29.7011301924075	2
1561	255	155	1.2344	6.15062294196483	10.1340703508028	0.336927209417883	-1.13072790582117	65	0.576462720388913	0.576462720388913	30.2775929127965	2
1571	255	156	1.2246	6.10297666992594	10.1817166228417	0.384573481456775	-0.554265185432255	66	-0.327844075451276	0.327844075451276	30.6054369882477	2
1581	255	157	1.2334	6.14576107747107	10.1389322152966	0.341789073911647	-0.882109260883531	67	0.0756906775311905	0.0756906775311905	30.6811276657789	2
1591	255	158	1.2339	6.14819200971795	10.1365012830497	0.339358141664766	-0.80641858335234	68	0.00762457461846278	0.00762457461846278	30.6887522403974	2
1601	255	159	1.2358	6.1574295522561	10.1272637405115	0.330120599126612	-0.798794008733877	69	0.717456790708086	0.717456790708086	31.4062090311055	2
1611	255	160	1.2231	6.09568387318529	10.1890094195823	0.391866278197421	-0.081337218025791	70	0.522982210957521	0.522982210957521	31.929191242063	2
1621	255	161	1.2144	6.05338565208954	10.2313076406781	0.434164499293173	0.44164499293173	71	0.056243219556118	0.056243219556118	31.9854344616191	2
1631	255	162	1.2153	6.05776133013393	10.2269319626337	0.429788821248785	0.497888212487848	72	0.143756780443882	0.143756780443882	32.129191242063	2
1641	255	163	1.2144	6.05338565208954	10.2313076406781	0.434164499293173	0.64164499293173	73	-0.468838145770449	0.468838145770449	32.5980293878334	2
1651	255	164	1.2261	6.11026946666659	10.174423826101	0.377280684716128	0.172806847161281	74	0.124309322468809	0.124309322468809	32.7223387103023	2
1661	255	165	1.2256	6.10783853441971	10.1768547583479	0.379711616963009	0.29711616963009	75	1.21822883356586	1.21822883356586	33.9405675438681	2
1671	255	166	1.2026	5.99601565106312	10.2886776417045	0.491534500319595	1.51534500319595	76	1.14043900166561	1.14043900166561	35.0810065455337	2
1681	255	167	1.1812	5.89197175089656	10.3927215418711	0.595578400486156	2.65578400486156	77	0.386850005132102	0.386850005132102	35.4678565506658	2
1691	255	168	1.1753	5.86328675038335	10.4214065423843	0.624263400999366	3.04263400999366	78	-0.0896127152568282	0.0896127152568282	35.5574692659226	2
1701	255	169	1.1792	5.88224802190903	10.4024452708586	0.605302129473683	2.95302129473683	79	0.38685000513212	0.38685000513212	35.9443192710548	2
1711	255	170	1.1733	5.85356302139582	10.4311302713718	0.633987129986895	3.33987129986895	80	0.119447457975055	0.119447457975055	36.0637667290298	2
1721	255	171	1.1729	5.85161827559831	10.4330750171693	0.635931875784401	3.45931875784401	81	-0.133369495700693	0.133369495700693	36.1971362247305	2
1731	255	172	1.1777	5.87495522516838	10.4097380675992	0.612594926214332	3.32594926214332	82	-0.566075435645741	0.566075435645741	36.7632116603763	2
1741	255	173	1.1914	5.94156276873296	10.3431305240347	0.545987382649757	2.75987382649757	83	-0.254916108044811	0.254916108044811	37.0181277684211	2
1751	255	174	1.1987	5.97705437953744	10.3076389132302	0.510495771845276	2.50495771845276	84	-0.493147468239277	0.493147468239277	37.5112752366603	2
1761	255	175	1.2109	6.03636912636137	10.2483241664063	0.451181025021349	2.01181025021349	85	0.192375425381537	0.192375425381537	37.7036506620419	2
1771	255	176	1.209	6.02713158382321	10.2575617089444	0.460418567559502	2.20418567559502	86	0.313922037725638	0.313922037725638	38.0175726997675	2
1781	255	177	1.2046	6.00573938005065	10.278953912717	0.481810771332066	2.51810771332066	87	-0.113922037725638	0.113922037725638	38.1314947374932	2
1791	255	178	1.209	6.02713158382321	10.2575617089444	0.460418567559502	2.40418567559502	88	-0.303534752982466	0.303534752982466	38.4350294904756	2
1801	255	179	1.2173	6.06748505912146	10.2172082336462	0.420065092261256	2.10065092261256	89	0.435468650069757	0.435468650069757	38.8704981405454	2
1811	255	180	1.2104	6.03393819411448	10.2507550986531	0.453611957268231	2.53611957268231	90	0.192375425381519	0.192375425381519	39.0628735659269	2
1821	255	181	1.2085	6.02470065157633	10.2599926411913	0.462849499806383	2.72849499806383	91	-0.609832216089623	0.609832216089623	39.6727057820165	2
1831	255	182	1.2231	6.09568387318529	10.1890094195823	0.391866278197421	2.11866278197421	92	-0.40077204285774	0.40077204285774	40.0734778248743	2
1841	255	183	1.2334	6.14576107747107	10.1389322152966	0.341789073911647	1.71789073911647	93	0.0513813550623632	0.0513813550623632	40.1248591799366	2
1851	255	184	1.2344	6.15062294196483	10.1340703508028	0.336927209417883	1.76927209417883	94	0.172927967406447	0.172927967406447	40.2977871473431	2
1861	255	185	1.2329	6.14333014522419	10.1413631475434	0.344220006158528	1.94220006158528	95	-0.138231360194448	0.138231360194448	40.4360185075375	2
1871	255	186	1.2378	6.16715328124363	10.117540011524	0.320396870139083	1.80396870139083	96	-0.0653033927880009	0.0653033927880009	40.5013219003255	2
1881	255	187	1.2412	6.18368362052243	10.1010096722452	0.303866530860283	1.73866530860283	97	-0.254916108044794	0.254916108044794	40.7562380083703	2
1891	255	188	1.2485	6.21917523132691	10.0655180614407	0.268374920055804	1.48374920055804	98	-0.639003403052223	0.639003403052223	41.3952414114225	2
1901	255	189	1.2637	6.29307557163213	9.99161772113549	0.194474579750581	0.844745797505814	99	0.12430932246881	0.12430932246881	41.5195507338914	2
1911	255	190	1.2632	6.29064463938525	9.99404865338237	0.196905511997462	0.969055119974623	100	0.839003403052223	0.839003403052223	42.3585541369436	2
1921	255	191	1.248	6.21674429908003	10.0679489936876	0.270805852302685	1.80805852302685	101	0.00276271012472584	0.00276271012472584	42.3613168470683	2
1931	255	192	1.25	6.22646802806756	10.0582252647001	0.261082123315157	1.81082123315157	102	-0.254916108044829	0.254916108044829	42.6162329551131	2
1941	255	193	1.2573	6.26195963887204	10.0227336538956	0.225590512510674	1.55590512510674	103	-0.993919511097017	0.993919511097017	43.6101524662101	2
1951	255	194	1.2798	6.37135158998174	9.91334170278588	0.116198561400973	0.561985614009726	104	-1.06198561400973	1.06198561400973	44.6721380802199	2
1961	255	195	1.3037	6.48755015138271	9.79714314138491	0	-0.5	105	1.47590765173536	1.47590765173536	46.1480457319552	2
1971	255	196	1.2754	6.34995938620918	9.93473390655844	0.137590765173536	0.975907651735364	106	1.68982968946102	1.68982968946102	47.8378754214163	2
1981	255	197	1.2427	6.19097641726308	10.0937168755045	0.296573734119638	2.66573734119638	107	0.245855934812929	0.245855934812929	48.0837313562292	2
1991	255	198	1.2397	6.17639082378178	10.1083024689858	0.311159327600931	2.91159327600931	108	0.143756780443882	0.143756780443882	48.2274881366731	2
2001	255	199	1.2388	6.1720151457374	10.1126781470302	0.315535005645319	3.05535005645319	109	-0.0409940703191913	0.0409940703191913	48.2684822069923	2
2011	255	200	1.2417	6.18611455276931	10.0985787399983	0.3014355986134	3.014355986134	110	NA	NA	NA	2
922	255	91	1.1436	5.70916564593101	10.5614282398047	0.899444931346439	-1.90555068653561	1	-0.44452882330164	0.44452882330164	0.44452882330164	3
932	255	92	1.1548	5.76361852826118	10.5069753574745	0.844992049016275	-2.35007950983725	2	-0.0653033927879831	0.0653033927879831	0.509832216089623	3
942	255	93	1.1582	5.78014886753997	10.4904450181957	0.828461709737477	-2.41538290262523	3	0.216684747850346	0.216684747850346	0.726516963939969	3
952	255	94	1.1558	5.76848039275494	10.5021134929808	0.840130184522511	-2.19869815477489	4	-0.15767881816952	0.15767881816952	0.884195782109489	3
962	255	95	1.1611	5.79424827457189	10.4763456111638	0.814362302705559	-2.35637697294441	5	0.406297463107157	0.406297463107157	1.29049324521665	3
972	255	96	1.1548	5.76361852826118	10.5069753574745	0.844992049016275	-1.95007950983725	6	0.289612715256828	0.289612715256828	1.58010596047347	3
982	255	97	1.1509	5.74465725673549	10.5259366290002	0.863953320541958	-1.66046679458042	7	0.1	0.1	1.68010596047347	3
992	255	98	1.1509	5.74465725673549	10.5259366290002	0.863953320541958	-1.56046679458042	8	-0.181988140638347	0.181988140638347	1.86209410111182	3
1002	255	99	1.1567	5.77285607079933	10.4977378149364	0.835754506478123	-1.74245493521877	9	0.693147468239259	0.693147468239259	2.55524156935108	3
1012	255	100	1.1445	5.7135413239754	10.5570525617603	0.895069253302049	-1.04930746697951	10	0.62021950083283	0.62021950083283	3.17546107018391	3
1022	255	101	1.1338	5.66151937389212	10.6090745118436	0.947091203385332	-0.42908796614668	11	0.362540682663257	0.362540682663257	3.53800175284717	3
1032	255	102	1.1284	5.63526530562579	10.6353285801099	0.973345271651658	-0.0665472834834224	12	0.571600855895176	0.571600855895176	4.10960260874234	3
1042	255	103	1.1187	5.58810522003628	10.6824886656994	1.02050535724118	0.505053572411753	13	-0.726516963939969	0.726516963939969	4.83611957268231	3
1052	255	104	1.1357	5.67075691643027	10.5998369693054	0.937853660847178	-0.221463391528216	14	-0.639003403052206	0.639003403052206	5.47512297573452	3
1062	255	105	1.1509	5.74465725673549	10.5259366290002	0.863953320541958	-0.860466794580422	15	0.12430932246881	0.12430932246881	5.59943229820333	3
1072	255	106	1.1504	5.74222632448861	10.5283675612471	0.866384252788839	-0.736157472111613	16	-0.303534752982448	0.303534752982448	5.90296705118578	3
1082	255	107	1.1587	5.78257979978686	10.4880140859488	0.826030777490594	-1.03969222509406	17	0.124309322468827	0.124309322468827	6.02727637365461	3
1092	255	108	1.1582	5.78014886753997	10.4904450181957	0.828461709737477	-0.915382902625234	18	0.454916108044812	0.454916108044812	6.48219248169942	3
1102	255	109	1.1509	5.74465725673549	10.5259366290002	0.863953320541958	-0.460466794580422	19	0.552153397920085	0.552153397920085	7.0343458796195	3
1112	255	110	1.1416	5.69944191694348	10.5711519687922	0.909168660333966	0.0916866033396635	20	-0.279225430513621	0.279225430513621	7.31357131013312	3
1122	255	111	1.1494	5.73736445999485	10.5332294257409	0.871246117282604	-0.187538827173958	21	-1.11060425894736	1.11060425894736	8.42417556908049	3
1132	255	112	1.1743	5.85842488588958	10.4121689998461	0.750185691387868	-1.29814308612132	22	-0.0215466123441188	0.0215466123441188	8.44572218142461	3
1142	255	113	1.1768	5.870579547124	10.4000143386117	0.738031030153456	-1.31968969846544	23	-0.682760183496087	0.682760183496087	9.12848236492069	3
1152	255	114	1.1929	5.9488555654736	10.3217383202621	0.659755011803847	-2.00244988196153	24	0.411159327600912	0.411159327600912	9.5396416925216	3
1162	255	115	1.1865	5.91773963271351	10.3528542530222	0.690870944563938	-1.59129055436061	25	0.00276271012472629	0.00276271012472629	9.54240440264633	3
1172	255	116	1.1885	5.92746336170104	10.3431305240347	0.681147215576411	-1.58852784423589	26	0.576462720388929	0.576462720388929	10.1188671230353	3
1182	255	117	1.1787	5.87981708966215	10.3907767960736	0.728793487615304	-1.01206512384696	27	-0.0409940703191736	0.0409940703191736	10.1598611933544	3
1192	255	118	1.1816	5.89391649669407	10.3766773890416	0.714694080583387	-1.05305919416613	28	-0.969610188628207	0.969610188628207	11.1294713819826	3
1202	255	119	1.2036	6.00087751555689	10.2697163701788	0.607733061720566	-2.02266938279434	29	0.216684747850346	0.216684747850346	11.346156129833	3
1212	255	120	1.2012	5.98920904077185	10.2813848449639	0.619401536505601	-1.80598463494399	30	0.148618644937655	0.148618644937655	11.4947747747706	3
1222	255	121	1.2002	5.98434717627809	10.2862467094576	0.624263400999366	-1.65736599000634	31	-0.609832216089623	0.609832216089623	12.1046069908603	3
1232	255	122	1.2148	6.05533039788705	10.2152634878487	0.553280179390404	-2.26719820609596	32	0.479225430513621	0.479225430513621	12.5838324213739	3
1242	255	123	1.207	6.01740785483568	10.2531860309	0.591202722441766	-1.78797277558234	33	0.1437567804439	0.1437567804439	12.7275892018178	3
1252	255	124	1.2061	6.0130321767913	10.2575617089444	0.595578400486156	-1.64421599513844	34	-0.517456790708104	0.517456790708104	13.2450459925259	3
1262	255	125	1.2188	6.07477785586211	10.1958160298736	0.533832721415346	-2.16167278584654	35	0.338231360194465	0.338231360194465	13.5832773527204	3
1272	255	126	1.2139	6.05095471984266	10.219639165893	0.557655857434792	-1.82344142565208	36	0.0756906775311728	0.0756906775311728	13.6589680302515	3
1282	255	127	1.2144	6.05338565208954	10.2172082336462	0.555224925187909	-1.74775074812091	37	0.00762457461848109	0.00762457461848109	13.66659260487	3
1292	255	128	1.2163	6.06262319462769	10.207970691108	0.545987382649757	-1.74012617350243	38	-0.352153397920121	0.352153397920121	14.0187460027901	3
1302	255	129	1.2256	6.10783853441971	10.162755351316	0.500772042857745	-2.09227957142255	39	0.265303392788018	0.265303392788018	14.2840493955781	3
1312	255	130	1.2222	6.0913081951409	10.1792856905948	0.517302382136547	-1.82697617863453	40	0.148618644937619	0.148618644937619	14.4326680405158	3
1322	255	131	1.2212	6.08644633064714	10.1841475550886	0.522164246630309	-1.67835753369691	41	0.527844075451294	0.527844075451294	14.9605121159671	3
1332	255	132	1.2124	6.04366192310201	10.2269319626337	0.564948654175438	-1.15051345824562	42	0.00276271012470852	0.00276271012470852	14.9632748260918	3
1342	255	133	1.2144	6.05338565208954	10.2172082336462	0.555224925187909	-1.14775074812091	43	0.00762457461848109	0.00762457461848109	14.9708994007103	3
1352	255	134	1.2163	6.06262319462769	10.207970691108	0.545987382649757	-1.14012617350243	44	-0.0896127152568282	0.0896127152568282	15.0605121159671	3
1362	255	135	1.2202	6.08158446615338	10.1890094195823	0.527026111124075	-1.22973888875925	45	-0.541766113176914	0.541766113176914	15.602278229144	3
1372	255	136	1.2334	6.14576107747107	10.1248328082646	0.462849499806383	-1.77150500193617	46	0.172927967406464	0.172927967406464	15.7752061965505	3
1382	255	137	1.2319	6.13846828073042	10.1321256050053	0.47014229654703	-1.5985770345297	47	0.00276271012472629	0.00276271012472629	15.7779689066752	3
1392	255	138	1.2339	6.14819200971795	10.1224018760178	0.460418567559502	-1.59581432440498	48	-0.016684747850364	0.016684747850364	15.7946536545255	3
1402	255	139	1.2363	6.15986048450298	10.1107334012327	0.448750092774466	-1.61249907225534	49	0.1	0.1	15.8946536545255	3
1412	255	140	1.2363	6.15986048450298	10.1107334012327	0.448750092774466	-1.51249907225534	50	0.16806610291271	0.16806610291271	16.0627197574383	3
1422	255	141	1.2349	6.15305387421172	10.117540011524	0.455556703065737	-1.34443296934263	51	-0.230606785576002	0.230606785576002	16.2933265430143	3
1432	255	142	1.2417	6.18611455276931	10.0844793329664	0.422496024508137	-1.57503975491863	52	0.00276271012472518	0.00276271012472518	16.296089253139	3
1442	255	143	1.2437	6.19583828175684	10.0747556039789	0.412772295520609	-1.57227704479391	53	-0.016684747850364	0.016684747850364	16.3127740009893	3
1452	255	144	1.2461	6.20750675654188	10.0630871291938	0.401103820735573	-1.58896179264427	54	0.197237289875309	0.197237289875309	16.5100112908647	3
1462	255	145	1.2441	6.19778302755435	10.0728108581814	0.410827549723104	-1.39172450276896	55	0.119447457975055	0.119447457975055	16.6294587488397	3
1472	255	146	1.2437	6.19583828175684	10.0747556039789	0.412772295520609	-1.27227704479391	56	-0.0653033927880009	0.0653033927880009	16.6947621416277	3
1482	255	147	1.2471	6.21236862103564	10.0582252647001	0.396241956241809	-1.33758043758191	57	0.362540682663275	0.362540682663275	17.057302824291	3
1492	255	148	1.2417	6.18611455276931	10.0844793329664	0.422496024508137	-0.975039754918634	58	-0.0166847478503285	0.0166847478503285	17.0739875721413	3
1502	255	149	1.2441	6.19778302755435	10.0728108581814	0.410827549723104	-0.991724502768963	59	0.265303392787983	0.265303392787983	17.3392909649293	3
1512	255	150	1.2407	6.18125268827555	10.0893411974602	0.427357889001902	-0.726421109980979	60	-0.0653033927879831	0.0653033927879831	17.4045943577173	3
1522	255	151	1.2441	6.19778302755435	10.0728108581814	0.410827549723104	-0.791724502768962	61	0.143756780443864	0.143756780443864	17.5483511381611	3
1532	255	152	1.2432	6.19340734950996	10.0771865362257	0.41520322776749	-0.647967722325098	62	-0.113922037725638	0.113922037725638	17.6622731758868	3
1542	255	153	1.2476	6.21479955328252	10.0557943324532	0.393811023994926	-0.761889760050736	63	0.124309322468827	0.124309322468827	17.7865824983556	3
1552	255	154	1.2471	6.21236862103564	10.0582252647001	0.396241956241809	-0.637580437581909	64	-0.0409940703191558	0.0409940703191558	17.8275765686748	3
1562	255	155	1.25	6.22646802806756	10.0441258576681	0.382142549209894	-0.678574507901065	65	0.0513813550623454	0.0513813550623454	17.8789579237371	3
1572	255	156	1.251	6.23132989256132	10.0392639931744	0.377280684716128	-0.627193152838719	66	-0.254916108044811	0.254916108044811	18.1338740317819	3
1582	255	157	1.2583	6.2668215033658	10.0037723823699	0.341789073911647	-0.882109260883531	67	0.552153397920085	0.552153397920085	18.686027429702	3
1592	255	158	1.249	6.22160616357379	10.0489877221619	0.387004413703655	-0.329955862963445	68	0.124309322468845	0.124309322468845	18.8103367521709	3
1602	255	159	1.2485	6.21917523132691	10.0514186544088	0.38943534595054	-0.205646540494601	69	-0.138231360194483	0.138231360194483	18.9485681123653	3
1612	255	160	1.2534	6.24299836734636	10.0275955183893	0.365612209931092	-0.343877900689084	70	-0.0653033927879831	0.0653033927879831	19.0138715051533	3
1622	255	161	1.2568	6.25952870662516	10.0110651791105	0.349081870652293	-0.409181293477067	71	0.0270720325935359	0.0270720325935359	19.0409435377469	3
1632	255	162	1.2583	6.2668215033658	10.0037723823699	0.341789073911647	-0.382109260883531	72	0.576462720388931	0.576462720388931	19.6174062581358	3
1642	255	163	1.2485	6.21917523132691	10.0514186544088	0.38943534595054	0.1943534595054	73	0.12430932246881	0.12430932246881	19.7417155806046	3
1652	255	164	1.248	6.21674429908003	10.0538495866557	0.391866278197421	0.318662781974209	74	0.143756780443882	0.143756780443882	19.8854723610485	3
1662	255	165	1.2471	6.21236862103564	10.0582252647001	0.396241956241809	0.462419562418091	75	0.313922037725656	0.313922037725656	20.1993943987741	3
1672	255	166	1.2427	6.19097641726308	10.0796174684726	0.417634160014375	0.776341600143747	76	0.814694080583378	0.814694080583378	21.0140884793575	3
1682	255	167	1.228	6.11950700920474	10.151086876531	0.489103568072712	1.59103568072712	77	0.66883814577045	0.66883814577045	21.682926625128	3
1692	255	168	1.2163	6.06262319462769	10.207970691108	0.545987382649757	2.25987382649757	78	0.240994070319174	0.240994070319174	21.9239206954471	3
1702	255	169	1.2134	6.04852378759578	10.2220700981399	0.560086789681675	2.50086789681675	79	-0.303534752982466	0.303534752982466	22.2274554484296	3
1712	255	170	1.2217	6.08887726289402	10.1817166228417	0.519733314383428	2.19733314383428	80	0.00762457461848109	0.00762457461848109	22.2350800230481	3
1722	255	171	1.2236	6.09811480543218	10.1724790803035	0.510495771845276	2.20495771845276	81	-0.21115932760093	0.21115932760093	22.446239350649	3
1732	255	172	1.23	6.12923073819227	10.1413631475434	0.479379839085183	1.99379839085183	82	-0.181988140638347	0.181988140638347	22.6282274912874	3
1742	255	173	1.2358	6.1574295522561	10.1131643334796	0.451181025021349	1.81181025021349	83	0.00276271012470852	0.00276271012470852	22.6309902014121	3
1752	255	174	1.2378	6.16715328124363	10.1034406044921	0.441457296033819	1.81457296033819	84	-0.395910178363985	0.395910178363985	23.0269003797761	3
1762	255	175	1.248	6.21674429908003	10.0538495866557	0.391866278197421	1.41866278197421	85	-0.284087295007394	0.284087295007394	23.3109876747834	3
1772	255	176	1.2559	6.25515302858077	10.0154408571549	0.353457548696682	1.13457548696682	86	-0.113922037725638	0.113922037725638	23.4249097125091	3
1782	255	177	1.2603	6.27654523235333	9.99404865338237	0.332065344924118	1.02065344924118	87	0.172927967406482	0.172927967406482	23.5978376799156	3
1792	255	178	1.2588	6.26925243561269	10.001341450123	0.339358141664766	1.19358141664766	88	0.075690677531155	0.075690677531155	23.6735283574467	3
1802	255	179	1.2593	6.27168336785957	9.99891051787613	0.336927209417881	1.26927209417881	89	0.411159327600947	0.411159327600947	24.0846876850477	3
1812	255	180	1.2529	6.24056743509948	10.0300264506362	0.368043142177976	1.68043142177976	90	0.216684747850329	0.216684747850329	24.301372432898	3
1822	255	181	1.2505	6.22889896031444	10.0416949254213	0.379711616963009	1.89711616963009	91	-0.395910178363967	0.395910178363967	24.697282611262	3
1832	255	182	1.2607	6.27848997815084	9.99210390758486	0.330120599126612	1.50120599126612	92	-0.303534752982449	0.303534752982449	25.0008173642444	3
1842	255	183	1.269	6.31884345344908	9.95175043228662	0.289767123828367	1.19767123828367	93	-0.303534752982466	0.303534752982466	25.3043521172269	3
1852	255	184	1.2773	6.35919692874733	9.91139695698837	0.249413648530121	0.894136485301208	94	0.406297463107157	0.406297463107157	25.710649580334	3
1862	255	185	1.271	6.32856718243661	9.94202670329909	0.280043394840837	1.30043394840837	95	0.0270720325935356	0.0270720325935356	25.7377216129276	3
1872	255	186	1.2725	6.33585997917726	9.93473390655844	0.27275059810019	1.3275059810019	96	0.197237289875292	0.197237289875292	25.9349589028029	3
1882	255	187	1.2705	6.32613625018973	9.94445763554597	0.282474327087719	1.52474327087719	97	0.0756906775311728	0.0756906775311728	26.010649580334	3
1892	255	188	1.271	6.32856718243661	9.94202670329909	0.280043394840837	1.60043394840837	98	-0.279225430513621	0.279225430513621	26.2898750108477	3
1902	255	189	1.2788	6.36648972548798	9.90410416024773	0.242120851789474	1.32120851789474	99	-0.352153397920121	0.352153397920121	26.6420284087678	3
1912	255	190	1.2881	6.41170506527999	9.85888882045571	0.196905511997462	0.969055119974623	100	0.148618644937655	0.148618644937655	26.7906470537054	3
1922	255	191	1.2871	6.40684320078622	9.86375068494948	0.201767376491228	1.11767376491228	101	0.0270720325935356	0.0270720325935356	26.817719086299	3
1932	255	192	1.2886	6.41413599752687	9.85645788820883	0.194474579750581	1.14474579750581	102	-0.113922037725638	0.113922037725638	26.9316411240246	3
1942	255	193	1.293	6.43552820129943	9.83506568443627	0.173082375978018	1.03082375978018	103	-0.0409940703191735	0.0409940703191735	26.9726351943438	3
1952	255	194	1.2959	6.44962760833135	9.82096627740435	0.1589829689461	0.989829689461002	104	-0.162540682663275	0.162540682663275	27.1351758770071	3
1962	255	195	1.3013	6.47588167659768	9.79471220913802	0.132728900679773	0.827289006797727	105	-0.303534752982466	0.303534752982466	27.4387106299895	3
1972	255	196	1.3096	6.51623515189593	9.75435873383978	0.0923754253815261	0.523754253815261	106	0.0319338970873083	0.0319338970873083	27.4706445270768	3
1982	255	197	1.311	6.5230417621872	9.74755212354851	0.0855688150902569	0.555688150902569	107	-0.303534752982466	0.303534752982466	27.7741792800593	3
1992	255	198	1.3193	6.56339523748544	9.70719864825026	0.0452153397920103	0.252153397920103	108	-0.259777972538566	0.259777972538566	28.0339572525979	3
2002	255	199	1.3267	6.5993730347393	9.67122085099641	0.00923754253815368	-0.00762457461846324	109	0.00762457461846324	0.00762457461846324	28.0415818272163	3
2012	255	200	1.3286	6.60861057727745	9.66198330845825	0	0	110	NA	NA	NA	3
