# Supplementary material for: Assessment of crusting effects on interrill erosion by laser scanning
Source: PeerJ. 2020 Jan 31;8:e8487. doi: 10.7717/peerj.8487 (PMC6996510; doi:10.7717/peerj.8487)
Supplement: Data S1 — Each has two transects and four subplots. [file peerj-08-8487-s001.zip › raw data for uploading/cs8transectaright.txt]

x	y	z	cal	h	h2	h0mm	code	deltah	absh	cumsumh	number
312	255	311	1.2578	6.26439057111892	10.0203027216487	0.175513308224899	1.75513308224899	1	-0.625081365326549	0.625081365326549	0.625081365326549	1
313	255	312	1.2686	6.31689870765158	9.96779458511604	0.123005171692244	1.13005171692244	2	-0.809832216089623	0.809832216089623	1.43491358141617	1
314	255	313	1.2832	6.38788192926054	9.89681136350708	0.0520219500832813	0.320219500832812	3	0.707069505964897	0.707069505964897	2.14198308738107	1
315	255	314	1.2666	6.30717497866405	9.97751831410357	0.132728900679771	1.02728900679771	4	0.493147468239294	0.493147468239294	2.63513055562036	1
316	255	315	1.2544	6.24786023184012	10.0368330609275	0.1920436475037	1.520436475037	5	-0.406297463107175	0.406297463107175	3.04142801872754	1
317	255	316	1.2607	6.27848997815084	10.0062033146168	0.161413901192983	1.11413901192983	6	-0.1	0.1	3.14142801872754	1
318	255	317	1.2607	6.27848997815084	10.0062033146168	0.161413901192983	1.01413901192983	7	-0.148618644937655	0.148618644937655	3.29004666366519	1
319	255	318	1.2617	6.2833518426446	10.001341450123	0.156552036699217	0.865520366992175	8	-0.172927967406482	0.172927967406482	3.46297463107168	1
320	255	319	1.2632	6.29064463938525	9.99404865338237	0.149259239958569	0.692592399585693	9	-1.26198561400971	1.26198561400971	4.72496024508138	1
321	255	320	1.2871	6.40684320078622	9.8778500919814	0.0330606785575984	-0.569393214424016	10	0.0896127152568282	0.0896127152568282	4.81457296033821	1
322	255	321	1.2832	6.38788192926054	9.89681136350708	0.0520219500832813	-0.479780499167188	11	0.517456790708086	0.517456790708086	5.3320297510463	1
323	255	322	1.2705	6.32613625018973	9.95855704257789	0.11376762915409	0.0376762915408989	12	0.206297463107175	0.206297463107175	5.53832721415347	1
324	255	323	1.2642	6.29550650387902	9.98918678888861	0.144397375464807	0.243973754648074	13	1.77667969459309	1.77667969459309	7.31500690874656	1
325	255	324	1.2256	6.10783853441971	10.1768547583479	0.332065344924116	2.02065344924116	14	-0.0756906775311552	0.0756906775311552	7.39069758627771	1
326	255	325	1.2251	6.10540760217282	10.1792856905948	0.334496277171001	1.94496277171	15	-0.172927967406464	0.172927967406464	7.56362555368418	1
327	255	326	1.2266	6.11270039891347	10.1719928938542	0.327203480430354	1.77203480430354	16	-0.907069505964933	0.907069505964933	8.47069505964911	1
328	255	327	1.2432	6.19340734950996	10.0912859432577	0.246496529833861	0.864965298338608	17	-1.12099154369053	1.12099154369053	9.59168660333965	1
329	255	328	1.2642	6.29550650387902	9.98918678888861	0.144397375464807	-0.256026245351927	18	-0.931378828433742	0.931378828433742	10.5230654317734	1
330	255	329	1.2813	6.37864438672239	9.90604890604523	0.0612594926214332	-1.18740507378567	19	-0.712594926214332	0.712594926214332	11.2356603579877	1
331	255	330	1.2939	6.43990387934382	9.8447894134238	0	-1.9	20	1.41690172205454	1.41690172205454	12.6525620800423	1
332	255	331	1.2627	6.28821370713837	9.99647958562925	0.151690172205454	-0.483098277945462	21	2.20452377004438	2.20452377004438	14.8570858500866	1
333	255	332	1.2153	6.05776133013393	10.2269319626337	0.382142549209892	1.72142549209892	22	0.750826286408796	0.750826286408796	15.6079121364954	1
334	255	333	1.1978	5.97267870149305	10.3120145912746	0.467225177850771	2.47225177850771	23	-0.00276271012470852	0.00276271012470852	15.6106748466201	1
335	255	334	1.1958	5.96295497250552	10.3217383202621	0.476948906838301	2.46948906838301	24	-0.0999999999999996	0.0999999999999996	15.7106748466201	1
336	255	335	1.1958	5.96295497250552	10.3217383202621	0.476948906838301	2.36948906838301	25	-0.240994070319174	0.240994070319174	15.9516689169393	1
337	255	336	1.1987	5.97705437953744	10.3076389132302	0.462849499806383	2.12849499806383	26	-0.221546612344119	0.221546612344119	16.1732155292834	1
338	255	337	1.2012	5.98920904077185	10.2954842519958	0.450694838571971	1.90694838571971	27	-0.527844075451276	0.527844075451276	16.7010596047347	1
339	255	338	1.21	6.03199344831698	10.2526998444506	0.407910431026844	1.37910431026844	28	-1.12099154369055	1.12099154369055	17.8220511484253	1
340	255	339	1.231	6.13409260268603	10.1506006900816	0.305811276657789	0.258112766577885	29	-2.33159580263792	2.33159580263792	20.1536469510632	1
341	255	340	1.2769	6.35725218294982	9.9274411098178	0.0826516963939969	-2.07348303606003	30	-0.717456790708104	0.717456790708104	20.8711037417713	1
342	255	341	1.2896	6.41899786202063	9.86569543074699	0.0209060173231865	-2.79093982676813	31	0.94530086615938	0.94530086615938	21.8164046079307	1
343	255	342	1.2681	6.3144677754047	9.97022551736292	0.125436103939125	-1.84563896060875	32	1.30021697420419	1.30021697420419	23.1166215821349	1
344	255	343	1.2393	6.17444607798428	10.1102472147833	0.265457801359544	-0.545421986404563	33	0.541766113176914	0.541766113176914	23.6583876953118	1
345	255	344	1.2261	6.11026946666659	10.174423826101	0.329634412677235	-0.00365587322764982	34	0.327844075451276	0.327844075451276	23.986231770763	1
346	255	345	1.2173	6.06748505912146	10.2172082336462	0.372418820222363	0.324188202223626	35	0.138231360194465	0.138231360194465	24.1244631309575	1
347	255	346	1.2124	6.04366192310201	10.2410313696656	0.396241956241809	0.462419562418091	36	-0.503534752982448	0.503534752982448	24.62799788394	1
348	255	347	1.2207	6.08401539840026	10.2006778943674	0.355888480943564	-0.041115190564357	37	-0.766075435645741	0.766075435645741	25.3940733195857	1
349	255	348	1.2344	6.15062294196483	10.1340703508028	0.28928093737899	-0.807190626210098	38	-1.47590765173536	1.47590765173536	26.8699809713211	1
350	255	349	1.2627	6.28821370713837	9.99647958562925	0.151690172205454	-2.28309827794546	39	-1.00430679584021	1.00430679584021	27.8742877671613	1
351	255	350	1.2813	6.37864438672239	9.90604890604523	0.0612594926214332	-3.28740507378567	40	0.541766113176914	0.541766113176914	28.4160538803382	1
352	255	351	1.2681	6.3144677754047	9.97022551736292	0.125436103939125	-2.74563896060875	41	1.37314494161066	1.37314494161066	29.7891988219488	1
353	255	352	1.2378	6.16715328124363	10.117540011524	0.27275059810019	-1.3724940189981	42	1.51413901192983	1.51413901192983	31.3033378338787	1
354	255	353	1.2046	6.00573938005065	10.278953912717	0.434164499293173	0.14164499293173	43	-0.192375425381519	0.192375425381519	31.4957132592602	1
355	255	354	1.2065	6.0149769225888	10.2697163701788	0.424926956755021	-0.0507304324497887	44	-1.35922290388502	1.35922290388502	32.8549361631452	1
356	255	355	1.2324	6.1408992129773	10.1437940797903	0.299004666366519	-1.40995333633481	45	-0.124309322468845	0.124309322468845	32.9792454856141	1
357	255	356	1.2329	6.14333014522419	10.1413631475434	0.296573734119635	-1.53426265880365	46	0.823754253815279	0.823754253815279	33.8029997394293	1
358	255	357	1.2139	6.05095471984266	10.233738572925	0.388949159501163	-0.710508404988373	47	0.376462720388913	0.376462720388913	34.1794624598182	1
359	255	358	1.2041	6.00330844780377	10.2813848449639	0.436595431540054	-0.33404568459946	48	-0.362540682663274	0.362540682663274	34.5420031424815	1
360	255	359	1.2095	6.0295625160701	10.2551307766975	0.410341363273727	-0.696586367262735	49	0.0896127152568105	0.0896127152568105	34.6316158577383	1
361	255	360	1.2056	6.01060124454441	10.2740920482232	0.429302634799408	-0.606973652005924	50	-0.00276271012470852	0.00276271012470852	34.634378567863	1
362	255	361	1.2036	6.00087751555689	10.2838157772107	0.439026363786937	-0.609736362130633	51	0.352153397920103	0.352153397920103	34.9865319657831	1
363	255	362	1.1943	5.95566217576487	10.3290311170027	0.484241703578947	-0.25758296421053	52	0.181988140638347	0.181988140638347	35.1685201064215	1
364	255	363	1.1885	5.92746336170104	10.3572299310666	0.512440517642782	-0.0755948235721826	53	0.541766113176914	0.541766113176914	35.7102862195984	1
365	255	364	1.1753	5.86328675038335	10.4214065423843	0.576617128960473	0.466171289604731	54	0.420219500832795	0.420219500832795	36.1305057204312	1
366	255	365	1.1646	5.81126480030007	10.4734284924676	0.628639079043753	0.886390790437526	55	0.0701652572817735	0.0701652572817735	36.200670977713	1
367	255	366	1.1611	5.79424827457189	10.4904450181957	0.64565560477193	0.956556047719299	56	-0.362540682663293	0.362540682663293	36.5632116603763	1
368	255	367	1.1665	5.82050234283822	10.4641909499294	0.619401536505601	0.594015365056006	57	-1.38353222635383	1.38353222635383	37.9467438867301	1
369	255	368	1.1929	5.9488555654736	10.335837727294	0.491048313870218	-0.789516861297821	58	-0.571600855895157	0.571600855895157	38.5183447426252	1
370	255	369	1.2026	5.99601565106312	10.2886776417045	0.443888228280702	-1.36111771719298	59	-0.0756906775311728	0.0756906775311728	38.5940354201564	1
371	255	370	1.2021	5.99358471881624	10.2911085739514	0.446319160527585	-1.43680839472415	60	-0.362540682663293	0.362540682663293	38.9565761028197	1
372	255	371	1.2075	6.01983878708257	10.2648545056851	0.420065092261256	-1.79934907738744	61	-0.503534752982466	0.503534752982466	39.4601108558022	1
373	255	372	1.2158	6.06019226238081	10.2245010303868	0.379711616963009	-2.30288383036991	62	0.279225430513638	0.279225430513638	39.7393362863158	1
374	255	373	1.208	6.02226971932945	10.2624235734382	0.417634160014373	-2.02365839985627	63	-0.28961271525681	0.28961271525681	40.0289490015726	1
375	255	374	1.2119	6.04123099085513	10.2434623019125	0.398672888488692	-2.31327111511308	64	-0.148618644937655	0.148618644937655	40.1775676465103	1
376	255	375	1.2129	6.0460928553489	10.2386004374187	0.393811023994926	-2.46188976005074	65	0.352153397920103	0.352153397920103	40.5297210444304	1
377	255	376	1.2036	6.00087751555689	10.2838157772107	0.439026363786937	-2.10973636213063	66	0.181988140638347	0.181988140638347	40.7117091850687	1
378	255	377	1.1978	5.97267870149305	10.3120145912746	0.467225177850771	-1.92774822149229	67	-0.00276271012470852	0.00276271012470852	40.7144718951934	1
379	255	378	1.1958	5.96295497250552	10.3217383202621	0.476948906838301	-1.93051093161699	68	-0.362540682663293	0.362540682663293	41.0770125778567	1
380	255	379	1.2012	5.98920904077185	10.2954842519958	0.450694838571971	-2.29305161428029	69	0.614694080583378	0.614694080583378	41.6917066584401	1
381	255	380	1.1865	5.91773963271351	10.3669536600541	0.522164246630309	-1.67835753369691	70	0.303534752982466	0.303534752982466	41.9952414114226	1
382	255	381	1.1782	5.87738615741527	10.4073071353524	0.562517721928556	-1.37482278071444	71	-0.00762457461846222	0.00762457461846222	42.002865986041	1
383	255	382	1.1763	5.86814861487711	10.4165446778905	0.571755264466709	-1.38244735533291	72	-0.0270720325935536	0.0270720325935536	42.0299380186346	1
384	255	383	1.1748	5.86085581813647	10.4238374746312	0.579048061207354	-1.40951938792646	73	0.254916108044829	0.254916108044829	42.2848541266794	1
385	255	384	1.1675	5.82536420733198	10.4593290854356	0.614539672011837	-1.15460327988163	74	-0.0513813550623632	0.0513813550623632	42.3362354817418	1
386	255	385	1.1665	5.82050234283822	10.4641909499294	0.619401536505601	-1.20598463494399	75	-0.41115932760093	0.41115932760093	42.7473948093427	1
387	255	386	1.1729	5.85161827559831	10.4330750171693	0.588285603745508	-1.61714396254492	76	-0.406297463107175	0.406297463107175	43.1536922724499	1
388	255	387	1.1792	5.88224802190903	10.4024452708586	0.55765585743479	-2.0234414256521	77	0.254916108044829	0.254916108044829	43.4086083804947	1
389	255	388	1.1719	5.84675641110455	10.4379368816631	0.593147468239273	-1.76852531760727	78	0.59038475811455	0.59038475811455	43.9989931386093	1
390	255	389	1.1577	5.77771793529309	10.5069753574745	0.662185944050728	-1.17814055949272	79	0.0896127152568282	0.0896127152568282	44.0886058538661	1
391	255	390	1.1538	5.75875666376741	10.5259366290002	0.681147215576411	-1.08852784423589	80	-0.265303392788001	0.265303392788001	44.3539092466541	1
392	255	391	1.1572	5.77528700304621	10.5094062897214	0.664616876297611	-1.35383123702389	81	0.113922037725638	0.113922037725638	44.4678312843797	1
393	255	392	1.1528	5.75389479927365	10.530798493494	0.686009080070175	-1.23990919929825	82	0.303534752982448	0.303534752982448	44.7713660373622	1
394	255	393	1.1445	5.7135413239754	10.5711519687922	0.72636255536842	-0.936374446315804	83	0.682760183496087	0.682760183496087	45.4541262208583	1
395	255	394	1.1284	5.63526530562579	10.6494279871418	0.804638573718028	-0.253614262819717	84	0.609832216089642	0.609832216089642	46.0639584369479	1
396	255	395	1.1138	5.56428208401683	10.7204112087508	0.875621795326992	0.356217953269925	85	-0.16806610291271	0.16806610291271	46.2320245398606	1
397	255	396	1.1152	5.5710886943081	10.7136045984595	0.868815185035722	0.188151850357215	86	0.561213571151986	0.561213571151986	46.7932381110126	1
398	255	397	1.1016	5.5049673371929	10.7797259555747	0.93493654215092	0.749365421509202	87	0.473700010264204	0.473700010264204	47.2669381212768	1
399	255	398	1.0898	5.44759733616648	10.8370959566011	0.992306543177341	1.22306543177341	88	-0.221546612344119	0.221546612344119	47.4884847336209	1
400	255	399	1.0923	5.45975199740089	10.8249412953667	0.980151881942929	1.00151881942929	89	-0.1	0.1	47.5884847336209	1
401	255	400	1.0923	5.45975199740089	10.8249412953667	0.980151881942929	0.901518819429287	90	-0.595910178363985	0.595910178363985	48.1843949119849	1
402	255	401	1.1025	5.50934301523729	10.7753502775303	0.93056086410653	0.305608641065301	91	-0.907069505964897	0.907069505964897	49.0914644179498	1
403	255	402	1.1191	5.59004996583378	10.6946433269338	0.84985391351004	-0.601460864899596	92	-0.863312725521033	0.863312725521033	49.9547771434708	1
404	255	403	1.1348	5.66638123838589	10.6183120543817	0.773522640957937	-1.46477359042063	93	0.303534752982448	0.303534752982448	50.2583118964533	1
405	255	404	1.1265	5.62602776308764	10.65866552968	0.813876116256182	-1.16123883743818	94	0.0701652572817557	0.0701652572817557	50.3284771537351	1
406	255	405	1.123	5.60901123735946	10.6756820554082	0.830892641984358	-1.09107358015642	95	0.536904248683159	0.536904248683159	50.8653814024182	1
407	255	406	1.1099	5.54532081249115	10.7393724802765	0.894583066852674	-0.554169331473265	96	0.0215466123441199	0.0215466123441199	50.8869280147623	1
408	255	407	1.1074	5.53316615125674	10.7515271415109	0.906737728087085	-0.532622719129145	97	-0.839003403052223	0.839003403052223	51.7259314178146	1
409	255	408	1.1226	5.60706649156196	10.6776268012057	0.832837387781863	-1.37162612218137	98	-0.736904248683141	0.736904248683141	52.4628356664977	1
410	255	409	1.1357	5.67075691643027	10.6139363763373	0.769146962913549	-2.10853037086451	99	2.15104326061297	2.15104326061297	54.6138789271107	1
411	255	410	1.0894	5.44565259036897	10.8390407023986	0.994251288974846	0.0425128897484606	100	0.352153397920103	0.352153397920103	54.9660323250308	1
412	255	411	1.0801	5.40043725057697	10.8842560421907	1.03946662876686	0.394666287668564	101	0.0896127152568105	0.0896127152568105	55.0556450402876	1
413	255	412	1.0762	5.38147597905128	10.9032173137163	1.05842790029254	0.484279002925374	102	-1.04806357628407	1.04806357628407	56.1037086165716	1
414	255	413	1.0957	5.47628233667969	10.8084109560879	0.96362154266413	-0.563784573358697	103	-1.73844833439864	1.73844833439864	57.8421569509703	1
415	255	414	1.1294	5.64012717011956	10.6445661226481	0.799776709224266	-2.30223290775734	104	0.517456790708068	0.517456790708068	58.3596137416784	1
416	255	415	1.1167	5.57838149104875	10.7063118017189	0.861522388295073	-1.78477611704927	105	1.08629493647855	1.08629493647855	59.4459086781569	1
417	255	416	1.0923	5.45975199740089	10.8249412953667	0.980151881942929	-0.698481180570714	106	0.731378828433742	0.731378828433742	60.1772875065907	1
418	255	417	1.0752	5.37661411455752	10.9080791782101	1.0632897647863	0.0328976478630283	107	0.468838145770449	0.468838145770449	60.6461256523611	1
419	255	418	1.0635	5.31973029998047	10.9649629927871	1.12017357936335	0.501735793633478	108	0.352153397920103	0.352153397920103	60.9982790502812	1
420	255	419	1.0542	5.27451496018846	11.0101783325792	1.16538891915536	0.853889191553581	109	0.230606785575984	0.230606785575984	61.2288858358572	1
421	255	420	1.0474	5.24145428163087	11.0432390111368	1.19844959771296	1.08449597712956	110	NA	NA	NA	1
3121	255	311	1.2959	6.44962760833135	9.83506568443627	0	0	1	0.590384758114568	0.590384758114568	0.590384758114568	2
3131	255	312	1.2817	6.3805891325199	9.90410416024773	0.0690384758114568	0.590384758114568	2	1.11060425894736	1.11060425894736	1.70098901706193	2
3141	255	313	1.2568	6.25952870662516	10.0251645861425	0.190098901706193	1.70098901706193	3	0.46883814577045	0.46883814577045	2.16982716283238	2
3151	255	314	1.2451	6.20264489204811	10.0820484007195	0.246982716283238	2.16982716283238	4	-0.435468650069757	0.435468650069757	2.60529581290214	2
3161	255	315	1.252	6.23619175705509	10.0485015357125	0.213435851276262	1.73435851276262	5	-0.736904248683141	0.736904248683141	3.34220006158528	2
3171	255	316	1.2651	6.2998821819234	9.98481111084422	0.149745426407948	0.997454264079483	6	0.0409940703191558	0.0409940703191558	3.38319413190443	2
3181	255	317	1.2622	6.28578277489149	9.99891051787613	0.163844833439864	1.03844833439864	7	0.517456790708104	0.517456790708104	3.90065092261254	2
3191	255	318	1.2495	6.22403709582068	10.0606561969469	0.225590512510674	1.55590512510674	8	-0.362540682663292	0.362540682663292	4.26319160527583	2
3201	255	319	1.2549	6.25029116408701	10.0344021286806	0.199336444244345	1.19336444244345	9	-0.289612715256793	0.289612715256793	4.55280432053262	2
3211	255	320	1.2588	6.26925243561269	10.0154408571549	0.180375172718666	0.903751727186658	10	0.566075435645723	0.566075435645723	5.11887975617835	2
3221	255	321	1.2451	6.20264489204811	10.0820484007195	0.246982716283238	1.46982716283238	11	0.755688150902552	0.755688150902552	5.8745679070809	2
3231	255	322	1.2275	6.11707607695786	10.1676172158098	0.332551531373493	2.22551531373493	12	0.113922037725637	0.113922037725637	5.98848994480654	2
3241	255	323	1.2231	6.09568387318529	10.1890094195823	0.353943735146057	2.33943735146057	13	-0.741766113176914	0.741766113176914	6.73025605798345	2
3251	255	324	1.2363	6.15986048450298	10.1248328082646	0.289767123828366	1.59767123828366	14	-0.362540682663293	0.362540682663293	7.09279674064674	2
3261	255	325	1.2417	6.18611455276931	10.0985787399983	0.263513055562036	1.23513055562036	15	-0.265303392787983	0.265303392787983	7.35810013343473	2
3271	255	326	1.2451	6.20264489204811	10.0820484007195	0.246982716283238	0.969827162832381	16	-0.362540682663293	0.362540682663293	7.72064081609802	2
3281	255	327	1.2505	6.22889896031444	10.0557943324532	0.220728648016909	0.607286480169088	17	-0.620219500832795	0.620219500832795	8.34086031693081	2
3291	255	328	1.2612	6.28092091039772	10.0037723823699	0.168706697933629	-0.0129330206637066	18	0.0166847478503643	0.0166847478503643	8.35754506478118	2
3301	255	329	1.2588	6.26925243561269	10.0154408571549	0.180375172718666	0.00375172718665773	19	1.03767629154088	1.03767629154088	9.39522135632206	2
3311	255	330	1.2354	6.1554848064586	10.129208486309	0.294142801872754	1.04142801872754	20	1.15922290388502	1.15922290388502	10.5544442602071	2
3321	255	331	1.2095	6.0295625160701	10.2551307766975	0.420065092261256	2.20065092261256	21	0.279225430513639	0.279225430513639	10.8336696907207	2
3331	255	332	1.2017	5.99163997301873	10.2930533197489	0.45798763531262	2.4798763531262	22	0.614694080583378	0.614694080583378	11.4483637713041	2
3341	255	333	1.187	5.92017056496039	10.3645227278072	0.529457043370957	3.09457043370957	23	0.0409940703191736	0.0409940703191736	11.4893578416233	2
3351	255	334	1.1841	5.90607115792848	10.3786221348391	0.543556450402875	3.13556450402875	24	-0.454916108044812	0.454916108044812	11.9442739496681	2
3361	255	335	1.1914	5.94156276873296	10.3431305240347	0.508064839598394	2.68064839598394	25	-0.148618644937637	0.148618644937637	12.0928925946057	2
3371	255	336	1.1924	5.94642463322672	10.3382686595409	0.50320297510463	2.5320297510463	26	0.0409940703191558	0.0409940703191558	12.1338866649249	2
3381	255	337	1.1895	5.9323252261948	10.3523680665728	0.517302382136545	2.57302382136545	27	-0.240994070319156	0.240994070319156	12.374880735244	2
3391	255	338	1.1924	5.94642463322672	10.3382686595409	0.50320297510463	2.3320297510463	28	-1.95237037212429	1.95237037212429	14.3272511073683	2
3401	255	339	1.2305	6.13166167043915	10.1530316223285	0.3179659378922	0.379659378922004	29	-0.975135608877606	0.975135608877606	15.3023867162459	2
3411	255	340	1.2485	6.21917523132691	10.0655180614407	0.23045237700444	-0.595476229955602	30	0.0409940703191558	0.0409940703191558	15.3433807865651	2
3421	255	341	1.2456	6.205075824295	10.0796174684726	0.244551784036355	-0.554482159636446	31	0.63414153855845	0.63414153855845	15.9775223251235	2
3431	255	342	1.2305	6.13166167043915	10.1530316223285	0.3179659378922	0.079659378922004	32	0.113922037725638	0.113922037725638	16.0914443628492	2
3441	255	343	1.2261	6.11026946666659	10.174423826101	0.339358141664764	0.193581416647642	33	0.517456790708104	0.517456790708104	16.6089011535573	2
3451	255	344	1.2134	6.04852378759578	10.2361695051718	0.401103820735575	0.711038207355746	34	0.211159327600912	0.211159327600912	16.8200604811582	2
3461	255	345	1.207	6.01740785483568	10.2672854379319	0.432219753495666	0.922197534956657	35	-0.221546612344101	0.221546612344101	17.0416070935023	2
3471	255	346	1.2095	6.0295625160701	10.2551307766975	0.420065092261256	0.700650922612556	36	-0.479225430513638	0.479225430513638	17.5208325240159	2
3481	255	347	1.2173	6.06748505912146	10.2172082336462	0.382142549209892	0.221425492098918	37	-0.785522893620796	0.785522893620796	18.3063554176367	2
3491	255	348	1.2314	6.13603734848354	10.1486559442841	0.313590259847812	-0.564097401521878	38	-0.649390687795377	0.649390687795377	18.9557461054321	2
3501	255	349	1.2427	6.19097641726308	10.0937168755045	0.258651191068274	-1.21348808931726	39	0.0653033927879831	0.0653033927879831	19.0210494982201	2
3511	255	350	1.2393	6.17444607798428	10.1102472147833	0.275181530347073	-1.14818469652927	40	0.663312725521032	0.663312725521032	19.6843622237411	2
3521	255	351	1.2236	6.09811480543218	10.1865784873354	0.351512802899176	-0.484871971008239	41	-0.313922037725638	0.313922037725638	19.9982842614668	2
3531	255	352	1.228	6.11950700920474	10.1651862835629	0.330120599126612	-0.798794008733877	42	-0.503534752982466	0.503534752982466	20.5018190144492	2
3541	255	353	1.2363	6.15986048450298	10.1248328082646	0.289767123828366	-1.30232876171634	43	0.303534752982466	0.303534752982466	20.8053537674317	2
3551	255	354	1.228	6.11950700920474	10.1651862835629	0.330120599126612	-0.998794008733877	44	0.395910178363985	0.395910178363985	21.2012639457957	2
3561	255	355	1.2178	6.06991599136834	10.2147773013993	0.379711616963011	-0.602883830369892	45	0.779997473371361	0.779997473371361	21.981261419167	2
3571	255	356	1.1997	5.9819162440312	10.3027770487364	0.467711364300147	0.177113643001469	46	0.420219500832812	0.420219500832812	22.4014809199998	2
3581	255	357	1.189	5.92989429394792	10.3547989988197	0.519733314383428	0.597333143834282	47	-0.35767881816952	0.35767881816952	22.7591597381694	2
3591	255	358	1.1943	5.95566217576487	10.3290311170027	0.493965432566476	0.239654325664762	48	-0.0756906775311722	0.0756906775311722	22.8348504157005	2
3601	255	359	1.1938	5.95323124351799	10.3314620492496	0.496396364813359	0.163963648133589	49	0.420219500832812	0.420219500832812	23.2550699165333	2
3611	255	360	1.1831	5.90120929343471	10.3834839993329	0.54841831489664	0.584183148966402	50	0.138231360194447	0.138231360194447	23.3933012767278	2
3621	255	361	1.1782	5.87738615741527	10.4073071353524	0.572241450916085	0.722414509160849	51	-0.289612715256811	0.289612715256811	23.6829139919846	2
3631	255	362	1.1821	5.89634742894095	10.3883458638267	0.553280179390404	0.432801793904039	52	0.327844075451276	0.327844075451276	24.0107580674359	2
3641	255	363	1.1733	5.85356302139582	10.4311302713718	0.596064586935531	0.760645869355314	53	0.493147468239277	0.493147468239277	24.5039055356752	2
3651	255	364	1.1611	5.79424827457189	10.4904450181957	0.655379333759459	1.25379333759459	54	-0.197237289875292	0.197237289875292	24.7011428255505	2
3661	255	365	1.1631	5.80397200355942	10.4807212892082	0.64565560477193	1.0565560477193	55	-1.21336696907207	1.21336696907207	25.9145097946225	2
3671	255	366	1.186	5.91530870046663	10.369384592301	0.534318907864723	-0.156810921352772	56	-0.882760183496087	0.882760183496087	26.7972699781186	2
3681	255	367	1.2021	5.99358471881624	10.2911085739514	0.456042889515114	-1.03957110484886	57	-0.00762457461848109	0.00762457461848109	26.8048945527371	2
3691	255	368	1.2002	5.98434717627809	10.3003461164895	0.465280432053266	-1.04719567946734	58	0.0653033927879842	0.0653033927879842	26.8701979455251	2
3701	255	369	1.1968	5.96781683699929	10.3168764557683	0.481810771332064	-0.981892286679357	59	-0.955688150902552	0.955688150902552	27.8258860964276	2
3711	255	370	1.2144	6.05338565208954	10.2313076406781	0.396241956241809	-1.93758043758191	60	0.094474579750583	0.094474579750583	27.9203606761782	2
3721	255	371	1.2104	6.03393819411448	10.2507550986531	0.415689414216867	-1.84310585783133	61	0.512594926214331	0.512594926214331	28.4329556023925	2
3731	255	372	1.1978	5.97267870149305	10.3120145912746	0.476948906838301	-1.33051093161699	62	0.0458559348129284	0.0458559348129284	28.4788115372055	2
3741	255	373	1.1948	5.95809310801176	10.3266001847559	0.491534500319593	-1.28465499680407	63	-0.289612715256811	0.289612715256811	28.7684242524623	2
3751	255	374	1.1987	5.97705437953744	10.3076389132302	0.472573228793912	-1.57426771206088	64	0.254916108044811	0.254916108044811	29.0233403605071	2
3761	255	375	1.1914	5.94156276873296	10.3431305240347	0.508064839598394	-1.31935160401606	65	-0.0513813550623454	0.0513813550623454	29.0747217155694	2
3771	255	376	1.1904	5.93670090423919	10.3479923885284	0.512926704092159	-1.37073295907841	66	0.0166847478503285	0.0166847478503285	29.0914064634198	2
3781	255	377	1.188	5.92503242945416	10.3596608633135	0.524595178877192	-1.35404821122808	67	0.566075435645759	0.566075435645759	29.6574818990655	2
3791	255	378	1.1743	5.85842488588958	10.426268406878	0.591202722441768	-0.787972775582323	68	0.444528823301622	0.444528823301622	30.1020107223671	2
3801	255	379	1.1631	5.80397200355942	10.4807212892082	0.64565560477193	-0.343443952280701	69	-0.1	0.1	30.2020107223671	2
3811	255	380	1.1631	5.80397200355942	10.4807212892082	0.64565560477193	-0.443443952280701	70	-0.192375425381537	0.192375425381537	30.3943861477487	2
3821	255	381	1.165	5.81320954609757	10.47148374667	0.636418062233776	-0.635819377662238	71	0.561213571151987	0.561213571151987	30.9555997189007	2
3831	255	382	1.1514	5.74708818898238	10.5376051037852	0.702539419348975	-0.0746058065102506	72	-0.289612715256811	0.289612715256811	31.2452124341575	2
3841	255	383	1.1553	5.76604946050806	10.5186438322596	0.683578147823294	-0.364218521767061	73	-0.216684747850364	0.216684747850364	31.4618971820078	2
3851	255	384	1.1577	5.77771793529309	10.5069753574745	0.671909673038257	-0.580903269617425	74	-0.0319338970872907	0.0319338970872907	31.4938310790951	2
3861	255	385	1.1563	5.77091132500182	10.5137819677658	0.678716283329528	-0.612837166704716	75	-0.333369495700693	0.333369495700693	31.8272005747958	2
3871	255	386	1.1611	5.79424827457189	10.4904450181957	0.655379333759459	-0.946206662405409	76	-0.197237289875292	0.197237289875292	32.0244378646711	2
3881	255	387	1.1631	5.80397200355942	10.4807212892082	0.64565560477193	-1.1434439522807	77	0.40077204285774	0.40077204285774	32.4252099075289	2
3891	255	388	1.1528	5.75389479927365	10.530798493494	0.695732809057704	-0.742671909422961	78	0.0653033927880009	0.0653033927880009	32.4905133003169	2
3901	255	389	1.1494	5.73736445999485	10.5473288327728	0.712263148336504	-0.67736851663496	79	-0.1	0.1	32.5905133003169	2
3911	255	390	1.1494	5.73736445999485	10.5473288327728	0.712263148336504	-0.77736851663496	80	0.206297463107157	0.206297463107157	32.796810763424	2
3921	255	391	1.1431	5.70673471368413	10.5779585790835	0.74289289464722	-0.571071053527803	81	0.186850005132102	0.186850005132102	32.9836607685561	2
3931	255	392	1.1372	5.67804971317092	10.6066435795967	0.77157789516043	-0.384221048395701	82	0.755688150902569	0.755688150902569	33.7393489194587	2
3941	255	393	1.1196	5.59248089808066	10.692212394687	0.857146710250687	0.371467102506868	83	0.823754253815261	0.823754253815261	34.563103173274	2
3951	255	394	1.1006	5.50010547269914	10.7845878200685	0.949522135632213	1.19522135632213	84	0.065303392788002	0.065303392788002	34.628406566062	2
3961	255	395	1.0972	5.48357513342034	10.8011181593473	0.966052474911013	1.26052474911013	85	0.0458559348129284	0.0458559348129284	34.6742625008749	2
3971	255	396	1.0942	5.46898953993905	10.8157037528286	0.980638068392306	1.30638068392306	86	0.989057646603244	0.989057646603244	35.6633201474781	2
3981	255	397	1.0718	5.36008377527872	10.9246095174889	1.08954383305263	2.2954383305263	87	-0.0270720325935363	0.0270720325935363	35.6903921800717	2
3991	255	398	1.0703	5.35279097853807	10.9319023142295	1.09683662979328	2.26836629793277	88	-0.148618644937619	0.148618644937619	35.8390108250093	2
4001	255	399	1.0713	5.35765284303184	10.9270404497358	1.09197476529951	2.11974765299515	89	-0.338231360194483	0.338231360194483	36.1772421852038	2
4011	255	400	1.0762	5.38147597905128	10.9032173137163	1.06815162928007	1.78151629280067	90	-1.0723728987529	1.0723728987529	37.2496150839567	2
4021	255	401	1.0962	5.47871326892657	10.805980023841	0.970914339404777	0.709143394047768	91	-0.979997473371379	0.979997473371379	38.229612557328	2
4031	255	402	1.1143	5.56671301626371	10.7179802765039	0.882914592067639	-0.270854079323611	92	0.284087295007394	0.284087295007394	38.5136998523354	2
4041	255	403	1.1064	5.52830428676297	10.7563890060046	0.921323321568378	0.0132332156837822	93	0.561213571151986	0.561213571151986	39.0749134234874	2
4051	255	404	1.0928	5.46218292964778	10.8225103631198	0.987444678683577	0.574446786835768	94	0.731378828433724	0.731378828433724	39.8062922519211	2
4061	255	405	1.0757	5.3790450468044	10.9056482459632	1.07058256152695	1.30582561526949	95	-0.0270720325935181	0.0270720325935181	39.8333642845147	2
4071	255	406	1.0742	5.37175225006375	10.9129410427039	1.0778753582676	1.27875358267597	96	-0.197237289875308	0.197237289875308	40.03060157439	2
4081	255	407	1.0762	5.38147597905128	10.9032173137163	1.06815162928007	1.08151629280067	97	-0.907069505964897	0.907069505964897	40.9376710803549	2
4091	255	408	1.0928	5.46218292964778	10.8225103631198	0.987444678683577	0.174446786835769	98	-0.16806610291271	0.16806610291271	41.1057371832676	2
4101	255	409	1.0942	5.46898953993905	10.8157037528286	0.980638068392306	0.00638068392305957	99	1.41690172205454	1.41690172205454	42.5226389053221	2
4111	255	410	1.063	5.31729936773359	10.967393925034	1.13232824059776	1.4232824059776	100	0.162540682663275	0.162540682663275	42.6851795879854	2
4121	255	411	1.0576	5.29104529946726	10.9936479933004	1.15858230886409	1.58582308864087	101	-0.931378828433742	0.931378828433742	43.6165584164191	2
4131	255	412	1.0747	5.37418318231064	10.910510110457	1.07544442602071	0.65444426020713	102	-1.47590765173535	1.47590765173535	45.0924660681545	2
4141	255	413	1.103	5.51177394748417	10.7729193452834	0.937853660847178	-0.821463391528217	103	0.138231360194447	0.138231360194447	45.2306974283489	2
4151	255	414	1.0981	5.48795081146473	10.7967424813029	0.961676796866623	-0.683232031333769	104	1.67944240471781	1.67944240471781	46.9101398330667	2
4161	255	415	1.0615	5.31000657099295	10.9746867217747	1.1396210373384	0.996210373384043	105	0.0409940703191913	0.0409940703191913	46.9511339033859	2
4171	255	416	1.0586	5.29590716396103	10.9887861288066	1.15372044437032	1.03720444370323	106	0.211159327600929	0.211159327600929	47.1622932309869	2
4181	255	417	1.0522	5.26479123120094	11.0199020615667	1.18483637713042	1.24836377130416	107	0.420219500832795	0.420219500832795	47.5825127318197	2
4191	255	418	1.0415	5.21276928111766	11.07192401165	1.2368583272137	1.66858327213696	108	0.541766113176914	0.541766113176914	48.1242788449966	2
4201	255	419	1.0283	5.14859266979996	11.1361006229677	1.30103493853139	2.21034938531387	109	-0.245855934812929	0.245855934812929	48.3701347798095	2
4211	255	420	1.0313	5.16317826328126	11.1215150294864	1.28644934505009	1.96449345050094	110	NA	NA	NA	2
3122	255	311	1.3057	6.49727388037024	9.77332000536546	0	0	1	0.138231360194483	0.138231360194483	0.138231360194483	3
3132	255	312	1.3008	6.4734507443508	9.79714314138491	0.0238231360194483	0.138231360194483	2	-0.0513813550623809	0.0513813550623809	0.189612715256864	3
3142	255	313	1.2998	6.46858887985703	9.80200500587867	0.0286850005132102	0.0868500051321021	3	0.138231360194483	0.138231360194483	0.327844075451347	3
3152	255	314	1.2949	6.44476574383759	9.82582814189812	0.0525081365326585	0.225081365326585	4	0.254916108044812	0.254916108044812	0.582760183496158	3
3162	255	315	1.2876	6.40927413303311	9.8613197527026	0.0879997473371397	0.479997473371397	5	-0.362540682663293	0.362540682663293	0.945300866159451	3
3172	255	316	1.293	6.43552820129943	9.83506568443627	0.0617456790708104	0.117456790708104	6	0.0653033927879833	0.0653033927879833	1.01060425894743	3
3182	255	317	1.2896	6.41899786202063	9.85159602371507	0.0782760183496087	0.182760183496087	7	-0.0270720325935359	0.0270720325935359	1.03767629154097	3
3192	255	318	1.2881	6.41170506527999	9.85888882045571	0.0855688150902552	0.155688150902552	8	-0.00276271012469062	0.00276271012469062	1.04043900166566	3
3202	255	319	1.2861	6.40198133629246	9.86861254944325	0.0952925440777861	0.152925440777861	9	0.0166847478503286	0.0166847478503286	1.05712374951599	3
3212	255	320	1.2837	6.39031286150742	9.88028102422828	0.106961018862819	0.169610188628189	10	0.211159327600947	0.211159327600947	1.26828307711694	3
3222	255	321	1.2773	6.35919692874733	9.91139695698837	0.138076951622914	0.380769516229137	11	0.113922037725638	0.113922037725638	1.38220511484257	3
3232	255	322	1.2729	6.33780472497477	9.93278916076094	0.159469155395477	0.494691553954775	12	0.0166847478503463	0.0166847478503463	1.39888986269292	3
3242	255	323	1.2705	6.32613625018973	9.94445763554597	0.171137630180512	0.511376301805121	13	-0.124309322468827	0.124309322468827	1.52319918516175	3
3252	255	324	1.271	6.32856718243661	9.94202670329909	0.168706697933629	0.387066979336294	14	-0.00276271012469076	0.00276271012469076	1.52596189528644	3
3262	255	325	1.269	6.31884345344908	9.95175043228662	0.17843042692116	0.384304269211603	15	-0.172927967406482	0.172927967406482	1.69888986269292	3
3272	255	326	1.2705	6.32613625018973	9.94445763554597	0.171137630180512	0.211376301805121	16	-0.1	0.1	1.79888986269292	3
3282	255	327	1.2705	6.32613625018973	9.94445763554597	0.171137630180512	0.111376301805121	17	-0.00762457461846333	0.00762457461846333	1.80651443731138	3
3292	255	328	1.2686	6.31689870765158	9.95369517808412	0.180375172718666	0.103751727186658	18	-0.1437567804439	0.1437567804439	1.95027121775528	3
3302	255	329	1.2695	6.32127438569597	9.94931950003973	0.175999494674276	-0.0400050532572421	19	0.468838145770449	0.468838145770449	2.41910936352573	3
3312	255	330	1.2578	6.26439057111892	10.0062033146168	0.232883309251321	0.428833092513207	20	0.0896127152568282	0.0896127152568282	2.50872207878256	3
3322	255	331	1.2539	6.24542929959324	10.0251645861425	0.251844580777004	0.518445807770035	21	0.327844075451276	0.327844075451276	2.83656615423384	3
3332	255	332	1.2451	6.20264489204811	10.0679489936876	0.294628988322131	0.846289883221311	22	0.541766113176914	0.541766113176914	3.37833226741075	3
3342	255	333	1.2319	6.13846828073042	10.1321256050053	0.358805599639823	1.38805599639823	23	0.0653033927880009	0.0653033927880009	3.44363566019875	3
3352	255	334	1.2285	6.12193794145162	10.1486559442841	0.375335938918623	1.45335938918623	24	0.138231360194465	0.138231360194465	3.58186702039322	3
3362	255	335	1.2236	6.09811480543218	10.1724790803035	0.399159074938069	1.59159074938069	25	-0.362540682663293	0.362540682663293	3.94440770305651	3
3372	255	336	1.229	6.1243688736985	10.1462250120372	0.37290500667174	1.2290500667174	26	-0.66883814577045	0.66883814577045	4.61324584882696	3
3382	255	337	1.2407	6.18125268827555	10.0893411974602	0.316021192094695	0.560211920946949	27	-0.362540682663293	0.362540682663293	4.97578653149025	3
3392	255	338	1.2461	6.20750675654188	10.0630871291938	0.289767123828366	0.197671238283657	28	-0.527844075451276	0.527844075451276	5.50363060694153	3
3402	255	339	1.2549	6.25029116408701	10.0203027216487	0.246982716283238	-0.330172837167619	29	-0.289612715256792	0.289612715256792	5.79324332219832	3
3412	255	340	1.2588	6.26925243561269	10.001341450123	0.228021444757559	-0.619785552424412	30	0.0653033927879831	0.0653033927879831	5.8585467149863	3
3422	255	341	1.2554	6.25272209633389	10.0178717894018	0.244551784036357	-0.554482159636429	31	-0.00276271012472629	0.00276271012472629	5.86130942511103	3
3432	255	342	1.2534	6.24299836734636	10.0275955183893	0.254275513023885	-0.557244869761155	32	-0.075690677531155	0.075690677531155	5.93700010264218	3
3442	255	343	1.2529	6.24056743509948	10.0300264506362	0.256706445270769	-0.63293554729231	33	-0.221546612344119	0.221546612344119	6.1585467149863	3
3452	255	344	1.2554	6.25272209633389	10.0178717894018	0.244551784036357	-0.854482159636429	34	0.0896127152568105	0.0896127152568105	6.24815943024311	3
3462	255	345	1.2515	6.23376082480821	10.0368330609275	0.263513055562038	-0.764869444379618	35	-0.0270720325935181	0.0270720325935181	6.27523146283663	3
3472	255	346	1.25	6.22646802806756	10.0441258576681	0.270805852302686	-0.791941476973136	36	-0.00276271012472573	0.00276271012472573	6.27799417296136	3
3482	255	347	1.248	6.21674429908003	10.0538495866557	0.280529581290214	-0.794704187097862	37	-0.056243219556118	0.056243219556118	6.33423739251748	3
3492	255	348	1.2471	6.21236862103564	10.0582252647001	0.284905259334602	-0.85094740665398	38	-0.143756780443882	0.143756780443882	6.47799417296136	3
3502	255	349	1.248	6.21674429908003	10.0538495866557	0.280529581290214	-0.994704187097862	39	-0.00762457461848109	0.00762457461848109	6.48561874757984	3
3512	255	350	1.2461	6.20750675654188	10.0630871291938	0.289767123828366	-1.00232876171634	40	-0.12430932246881	0.12430932246881	6.60992807004865	3
3522	255	351	1.2466	6.20993768878876	10.0606561969469	0.287336191581485	-1.12663808418515	41	-0.0270720325935359	0.0270720325935359	6.63700010264218	3
3532	255	352	1.2451	6.20264489204811	10.0679489936876	0.294628988322131	-1.15371011677869	42	-0.197237289875291	0.197237289875291	6.83423739251748	3
3542	255	353	1.2471	6.21236862103564	10.0582252647001	0.284905259334602	-1.35094740665398	43	-0.168066102912692	0.168066102912692	7.00230349543017	3
3552	255	354	1.2485	6.21917523132691	10.0514186544088	0.278098649043333	-1.51901350956667	44	0.133369495700693	0.133369495700693	7.13567299113086	3
3562	255	355	1.2437	6.19583828175684	10.0747556039789	0.301435598613402	-1.38564401386598	45	0.303534752982448	0.303534752982448	7.43920774411331	3
3572	255	356	1.2354	6.1554848064586	10.1151090792771	0.341789073911647	-1.08210926088353	46	0.901544085715498	0.901544085715498	8.34075182982881	3
3582	255	357	1.2148	6.05533039788705	10.2152634878487	0.441943482483197	-0.180565175168033	47	0.0896127152568105	0.0896127152568105	8.43036454508562	3
3592	255	358	1.2109	6.03636912636137	10.2342247593743	0.460904754008878	-0.0909524599112227	48	-0.955688150902551	0.955688150902551	9.38605269598817	3
3602	255	359	1.2285	6.12193794145162	10.1486559442841	0.375335938918623	-1.04664061081377	49	-0.0513813550623632	0.0513813550623632	9.43743405105053	3
3612	255	360	1.2275	6.11707607695786	10.1535178087778	0.380197803412386	-1.09802196587614	50	-0.1	0.1	9.53743405105053	3
3622	255	361	1.2275	6.11707607695786	10.1535178087778	0.380197803412386	-1.19802196587614	51	0.157678818169538	0.157678818169538	9.69511286922007	3
3632	255	362	1.2222	6.0913081951409	10.1792856905948	0.40596568522934	-1.0403431477066	52	-0.051381355062381	0.051381355062381	9.74649422428245	3
3642	255	363	1.2212	6.08644633064714	10.1841475550886	0.410827549723102	-1.09172450276898	53	0.162540682663292	0.162540682663292	9.90903490694574	3
3652	255	364	1.2158	6.06019226238081	10.2104016233549	0.437081617989431	-0.929183820105688	54	-0.197237289875274	0.197237289875274	10.106272196821	3
3662	255	365	1.2178	6.06991599136834	10.2006778943674	0.427357889001904	-1.12642110998096	55	-0.0756906775311905	0.0756906775311905	10.1819628743522	3
3672	255	366	1.2173	6.06748505912146	10.2031088266142	0.429788821248785	-1.20211178751215	56	-0.362540682663275	0.362540682663275	10.5445035570155	3
3682	255	367	1.2227	6.09373912738779	10.1768547583479	0.403534752982457	-1.56465247017543	57	-0.216684747850346	0.216684747850346	10.7611883048658	3
3692	255	368	1.2251	6.10540760217282	10.1651862835629	0.391866278197423	-1.78133721802577	58	-0.240994070319173	0.240994070319173	11.002182375185	3
3702	255	369	1.228	6.11950700920474	10.151086876531	0.377766871165505	-2.02233128834495	59	0.181988140638347	0.181988140638347	11.1841705158233	3
3712	255	370	1.2222	6.0913081951409	10.1792856905948	0.40596568522934	-1.8403431477066	60	0.0653033927879831	0.0653033927879831	11.2494739086113	3
3722	255	371	1.2188	6.07477785586211	10.1958160298736	0.422496024508138	-1.77503975491862	61	0.0701652572817557	0.0701652572817557	11.3196391658931	3
3732	255	372	1.2153	6.05776133013393	10.2128325556018	0.439512550236314	-1.70487449763686	62	0.0653033927880009	0.0653033927880009	11.3849425586811	3
3742	255	373	1.2119	6.04123099085513	10.2293628948806	0.456042889515114	-1.63957110484886	63	0.0896127152568105	0.0896127152568105	11.4745552739379	3
3752	255	374	1.208	6.02226971932945	10.2483241664063	0.475004161040795	-1.54995838959205	64	-0.197237289875292	0.197237289875292	11.6717925638132	3
3762	255	375	1.21	6.03199344831698	10.2386004374187	0.465280432053266	-1.74719567946734	65	-0.192375425381519	0.192375425381519	11.8641679891947	3
3772	255	376	1.2119	6.04123099085513	10.2293628948806	0.456042889515114	-1.93957110484886	66	-0.0270720325935359	0.0270720325935359	11.8912400217882	3
3782	255	377	1.2104	6.03393819411448	10.2366556916212	0.46333568625576	-1.9666431374424	67	0.109060173231883	0.109060173231883	12.0003001950201	3
3792	255	378	1.2061	6.0130321767913	10.2575617089444	0.484241703578949	-1.85758296421051	68	0.094474579750583	0.094474579750583	12.0947747747707	3
3802	255	379	1.2021	5.99358471881624	10.2770091669195	0.503689161554007	-1.76310838445993	69	0.230606785575966	0.230606785575966	12.3253815603467	3
3812	255	380	1.1953	5.96052404025864	10.3100698454771	0.536749840111604	-1.53250159888396	70	0.181988140638347	0.181988140638347	12.507369700985	3
3822	255	381	1.1895	5.9323252261948	10.3382686595409	0.564948654175438	-1.35051345824562	71	-0.0513813550623443	0.0513813550623443	12.5587510560474	3
3832	255	382	1.1885	5.92746336170104	10.3431305240347	0.569810518669204	-1.40189481330796	72	0.0215466123441188	0.0215466123441188	12.5802976683915	3
3842	255	383	1.186	5.91530870046663	10.3552851852691	0.581965179903616	-1.38034820096384	73	0.0166847478503285	0.0166847478503285	12.5969824162418	3
3852	255	384	1.1836	5.90364022568159	10.3669536600541	0.593633654688649	-1.36366345311351	74	-0.172927967406464	0.172927967406464	12.7699103836483	3
3862	255	385	1.1851	5.91093302242224	10.3596608633135	0.586340857948002	-1.53659142051998	75	-0.00276271012469076	0.00276271012469076	12.772673093773	3
3872	255	386	1.1831	5.90120929343471	10.369384592301	0.596064586935533	-1.53935413064467	76	0.0166847478503285	0.0166847478503285	12.7893578416233	3
3882	255	387	1.1807	5.88954081864968	10.381053067086	0.607733061720566	-1.52266938279434	77	0.0458559348129461	0.0458559348129461	12.8352137764362	3
3892	255	388	1.1777	5.87495522516838	10.3956386605673	0.622318655201861	-1.47681344798139	78	-0.0756906775311728	0.0756906775311728	12.9109044539674	3
3902	255	389	1.1772	5.8725242929215	10.3980695928142	0.624749587448743	-1.55250412551257	79	-0.124309322468827	0.124309322468827	13.0352137764362	3
3912	255	390	1.1777	5.87495522516838	10.3956386605673	0.622318655201861	-1.67681344798139	80	0.15767881816952	0.15767881816952	13.1928925946058	3
3922	255	391	1.1724	5.84918734335143	10.4214065423843	0.648086537018813	-1.51913462981187	81	0.279225430513621	0.279225430513621	13.4721180251194	3
3932	255	392	1.1646	5.81126480030007	10.4593290854356	0.686009080070175	-1.23990919929825	82	-0.1	0.1	13.5721180251194	3
3942	255	393	1.1646	5.81126480030007	10.4593290854356	0.686009080070175	-1.33990919929825	83	0.37646272038893	0.37646272038893	13.9485807455083	3
3952	255	394	1.1548	5.76361852826118	10.5069753574745	0.733655352109068	-0.963446478909322	84	-0.0270720325935347	0.0270720325935347	13.9756527781019	3
3962	255	395	1.1533	5.75632573152053	10.5142681542152	0.740948148849714	-0.990518511502857	85	0.609832216089623	0.609832216089623	14.5854849941915	3
3972	255	396	1.1387	5.68534250991157	10.5852513758241	0.811931370458677	-0.380686295413234	86	1.489829689461	1.489829689461	16.0753146836525	3
3982	255	397	1.106	5.52635954096547	10.7442343447702	0.970914339404777	1.10914339404777	87	0.259777972538584	0.259777972538584	16.3350926561911	3
3992	255	398	1.0986	5.49038174371161	10.7802121420241	1.00689213665864	1.36892136658635	88	0.113922037725638	0.113922037725638	16.4490146939167	3
4002	255	399	1.0942	5.46898953993905	10.8016043457967	1.0282843404312	1.48284340431199	89	-0.221546612344119	0.221546612344119	16.6705613062608	3
4012	255	400	1.0967	5.48114420117346	10.7894496845622	1.01612967919679	1.26129679196787	90	-0.216684747850346	0.216684747850346	16.8872460541112	3
4022	255	401	1.0991	5.49281267595849	10.7777812097772	1.00446120441175	1.04461204411752	91	-1.81137630180512	1.81137630180512	18.6986223559163	3
4032	255	402	1.1343	5.663950306139	10.6066435795967	0.83332357423124	-0.766764257687597	92	-0.644528823301604	0.644528823301604	19.3431511792179	3
4042	255	403	1.1455	5.71840318846917	10.5521906972665	0.77887069190108	-1.4112930809892	93	0.541766113176896	0.541766113176896	19.8849172923948	3
4052	255	404	1.1323	5.65422657715147	10.6163673085842	0.84304730321877	-0.869526967812305	94	0.94530086615938	0.94530086615938	20.8302181585542	3
4062	255	405	1.1108	5.54969649053554	10.7208973952002	0.947577389834708	0.0757738983470746	95	0.322982210957503	0.322982210957503	21.1532003695117	3
4072	255	406	1.1021	5.50739826943979	10.7631956162959	0.989875610930458	0.398756109304578	96	-0.430606785575965	0.430606785575965	21.5838071550876	3
4082	255	407	1.1089	5.54045894799738	10.7301349377383	0.956814932372861	-0.0318506762713877	97	-0.620219500832813	0.620219500832813	22.2040266559204	3
4092	255	408	1.1196	5.59248089808066	10.678112987655	0.90479298228958	-0.6520701771042	98	-0.435468650069757	0.435468650069757	22.6394953059902	3
4102	255	409	1.1265	5.62602776308764	10.6445661226481	0.871246117282604	-1.08753882717396	99	0.211159327600929	0.211159327600929	22.8506546335911	3
4112	255	410	1.1201	5.59491183032755	10.6756820554082	0.902362050042697	-0.876379499573028	100	0.775135608877606	0.775135608877606	23.6257902424687	3
4122	255	411	1.1021	5.50739826943979	10.7631956162959	0.989875610930458	-0.101243890695422	101	-0.265303392787983	0.265303392787983	23.8910936352567	3
4132	255	412	1.1055	5.52392860871858	10.7466652770171	0.97334527165166	-0.366547283483405	102	-0.381988140638347	0.381988140638347	24.2730817758951	3
4142	255	413	1.1113	5.55212742278242	10.7184664629533	0.945146457587825	-0.748535424121752	103	-0.12430932246881	0.12430932246881	24.3973910983639	3
4152	255	414	1.1118	5.5545583550293	10.7160355307064	0.942715525340944	-0.872844746590562	104	-0.0513813550623632	0.0513813550623632	24.4487724534262	3
4162	255	415	1.1108	5.54969649053554	10.7208973952002	0.947577389834708	-0.924226101652925	105	0.279225430513639	0.279225430513639	24.7279978839399	3
4172	255	416	1.103	5.51177394748417	10.7588199382515	0.985499932886071	-0.645000671139286	106	0.254916108044811	0.254916108044811	24.9829139919847	3
4182	255	417	1.0957	5.47628233667969	10.794311549056	1.02099154369055	-0.390084563094475	107	0.113922037725638	0.113922037725638	25.0968360297103	3
4192	255	418	1.0913	5.45489013290713	10.8157037528286	1.04238374746312	-0.276162525368837	108	0.327844075451276	0.327844075451276	25.4246801051616	3
4202	255	419	1.0825	5.412105725362	10.8584881603737	1.08516815500824	0.0516815500824386	109	0.254916108044811	0.254916108044811	25.6795962132064	3
4212	255	420	1.0752	5.37661411455752	10.8939797711782	1.12065976581273	0.30659765812725	110	NA	NA	NA	3
