# Supplementary material for: Assessment of crusting effects on interrill erosion by laser scanning
Source: PeerJ. 2020 Jan 31;8:e8487. doi: 10.7717/peerj.8487 (PMC6996510; doi:10.7717/peerj.8487)
Supplement: Data S1 — Each has two transects and four subplots. [file peerj-08-8487-s001.zip › raw data for uploading/cs8transectbleft.txt]

x	y	z	cal	h	h2	h0mm	code	deltah	absh	cumsumh	number
92	91	255	1.0327	5.16998487357253	11.1147084191951	1.20622858090298	1.16228580902978	1	0.16806610291271	0.16806610291271	0.16806610291271	1
93	92	255	1.0313	5.16317826328126	11.1215150294864	1.21303519119425	1.33035191194249	2	0.386850005132102	0.386850005132102	0.554916108044812	1
94	93	255	1.0254	5.13449326276805	11.1502000299996	1.24172019170746	1.7172019170746	3	-0.0409940703191736	0.0409940703191736	0.595910178363985	1
95	94	255	1.0283	5.14859266979996	11.1361006229677	1.22762078467554	1.67620784675542	4	0.0756906775311905	0.0756906775311905	0.671600855895176	1
96	95	255	1.0288	5.15102360204684	11.1336696907208	1.22518985242866	1.75189852428661	5	-1.11060425894736	1.11060425894736	1.78220511484254	1
97	96	255	1.0537	5.27208402794158	11.012609264826	1.10412942653392	0.641294265339249	6	-0.63414153855845	0.63414153855845	2.41634665340099	1
98	97	255	1.0688	5.34549818179743	10.9391951109702	1.03071527267808	0.00715272678079915	7	-1.34883561914183	1.34883561914183	3.76518227254282	1
99	98	255	1.0986	5.49038174371161	10.794311549056	0.885831710763897	-1.34168289236103	8	0.64452882330164	0.64452882330164	4.40971109584446	1
100	99	255	1.0874	5.43592886138145	10.8487644313862	0.940284593094061	-0.697154069059389	9	1.23767629154088	1.23767629154088	5.64738738738534	1
101	100	255	1.064	5.32216123222736	10.9625320605403	1.05405222224815	0.540522222481492	10	0.693147468239277	0.693147468239277	6.34053485562462	1
102	101	255	1.0518	5.26284648540343	11.0218468073642	1.11336696907208	1.23366969072077	11	-0.0896127152568282	0.0896127152568282	6.43014757088144	1
103	102	255	1.0557	5.28180775692911	11.0028855358385	1.09440569754639	1.14405697546394	12	-0.634141538558433	0.634141538558433	7.06428910943988	1
104	103	255	1.0708	5.35522191078496	10.9294713819827	1.02099154369055	0.509915436905508	13	-0.94530086615938	0.94530086615938	8.00958997559926	1
105	104	255	1.0923	5.45975199740089	10.8249412953667	0.916461457074613	-0.435385429253872	14	-0.0896127152568116	0.0896127152568116	8.09920269085607	1
106	105	255	1.0962	5.47871326892657	10.805980023841	0.897500185548932	-0.524998144510683	15	-0.162540682663275	0.162540682663275	8.26174337351934	1
107	106	255	1.1016	5.5049673371929	10.7797259555747	0.871246117282604	-0.687538827173958	16	0.649390687795377	0.649390687795377	8.91113406131472	1
108	107	255	1.0903	5.45002826841336	10.8346650243543	0.926185186062142	-0.038148139378581	17	0.595910178363985	0.595910178363985	9.5070442396787	1
109	108	255	1.0801	5.40043725057697	10.8842560421907	0.97577620389854	0.557762038985404	18	0.503534752982449	0.503534752982449	10.0105789926612	1
110	109	255	1.0718	5.36008377527872	10.9246095174889	1.01612967919679	1.06129679196785	19	0.313922037725656	0.313922037725656	10.3245010303868	1
111	110	255	1.0674	5.33869157150616	10.9460017212615	1.03752188296935	1.37521882969351	20	-0.327844075451293	0.327844075451293	10.6523451058381	1
112	111	255	1.0762	5.38147597905128	10.9032173137163	0.994737475424222	1.04737475424222	21	-0.65845086102726	0.65845086102726	11.3107959668654	1
113	112	255	1.0918	5.45732106515401	10.8273722276136	0.918892389321496	0.388923893214955	22	-1.67944240471783	1.67944240471783	12.9902383715832	1
114	113	255	1.1284	5.63526530562579	10.6494279871418	0.740948148849712	-1.29051851150287	23	-0.614694080583378	0.614694080583378	13.6049324521666	1
115	114	255	1.1431	5.70673471368413	10.5779585790835	0.669478740791375	-1.90521259208625	24	0.172927967406464	0.172927967406464	13.777860419573	1
116	115	255	1.1416	5.69944191694348	10.5852513758241	0.676771537532021	-1.73228462467979	25	-0.0653033927879831	0.0653033927879831	13.843163812361	1
117	116	255	1.145	5.71597225622228	10.5687210365453	0.660241198253223	-1.79758801746777	26	-0.0409940703191747	0.0409940703191747	13.8841578826802	1
118	117	255	1.1479	5.7300716632542	10.5546216295134	0.646141791221305	-1.83858208778695	27	-0.755688150902551	0.755688150902551	14.6398460335827	1
119	118	255	1.1655	5.81564047834446	10.4690528144232	0.56057297613105	-2.5942702386895	28	-0.211159327600929	0.211159327600929	14.8510053611837	1
120	119	255	1.1719	5.84675641110455	10.4379368816631	0.529457043370957	-2.80542956629043	29	-0.15767881816952	0.15767881816952	15.0086841793532	1
121	120	255	1.1772	5.8725242929215	10.4121689998461	0.503689161554005	-2.96310838445995	30	0.644528823301622	0.644528823301622	15.6532130026548	1
122	121	255	1.166	5.81807141059134	10.4666218821763	0.558142043884168	-2.31857956115832	31	0.265303392788001	0.265303392788001	15.9185163954428	1
123	122	255	1.1626	5.80154107131254	10.4831522214551	0.574672383162968	-2.05327616837032	32	-0.138231360194465	0.138231360194465	16.0567477556373	1
124	123	255	1.1675	5.82536420733198	10.4593290854356	0.550849247143521	-2.19150752856479	33	-0.395910178363985	0.395910178363985	16.4526579340013	1
125	124	255	1.1777	5.87495522516838	10.4097380675992	0.501258229307123	-2.58741770692877	34	-0.113922037725638	0.113922037725638	16.5665799717269	1
126	125	255	1.1821	5.89634742894095	10.3883458638267	0.479866025534559	-2.70133974465441	35	0.381988140638347	0.381988140638347	16.9485681123653	1
127	126	255	1.1763	5.86814861487711	10.4165446778905	0.508064839598394	-2.31935160401606	36	0.338231360194465	0.338231360194465	17.2867994725597	1
128	127	255	1.1714	5.84432547885767	10.44036781391	0.53188797561784	-1.9811202438216	37	-0.113922037725638	0.113922037725638	17.4007215102854	1
129	128	255	1.1758	5.86571768263023	10.4189756101374	0.510495771845276	-2.09504228154724	38	0.693147468239259	0.693147468239259	18.0938689785246	1
130	129	255	1.1636	5.8064029358063	10.4782903569613	0.569810518669202	-1.40189481330798	39	1.00430679584021	1.00430679584021	19.0981757743648	1
131	130	255	1.145	5.71597225622228	10.5687210365453	0.660241198253223	-0.397588017467773	40	0.834141538558451	0.834141538558451	19.9323173129233	1
132	131	255	1.1299	5.64255810236644	10.6421351904012	0.733655352109068	0.436553521090678	41	0.338231360194465	0.338231360194465	20.2705486731177	1
133	132	255	1.125	5.61873496634699	10.6659583264206	0.757478488128514	0.774784881285143	42	-0.420219500832812	0.420219500832812	20.6907681739505	1
134	133	255	1.1357	5.67075691643027	10.6139363763373	0.705456538045233	0.354565380452331	43	-0.235468650069757	0.235468650069757	20.9262368240203	1
135	134	255	1.1426	5.70430378143725	10.5803895113304	0.671909673038257	0.119096730382574	44	-0.0166847478503462	0.0166847478503462	20.9429215718707	1
136	135	255	1.145	5.71597225622228	10.5687210365453	0.660241198253223	0.102411982532228	45	0.265303392787983	0.265303392787983	21.2082249646586	1
137	136	255	1.1416	5.69944191694348	10.5852513758241	0.676771537532021	0.367715375320211	46	0.1	0.1	21.3082249646586	1
138	137	255	1.1416	5.69944191694348	10.5852513758241	0.676771537532021	0.467715375320211	47	-0.138231360194447	0.138231360194447	21.4464563248531	1
139	138	255	1.1465	5.72326505296293	10.5614282398047	0.652948401512576	0.329484015125764	48	-0.138231360194465	0.138231360194465	21.5846876850475	1
140	139	255	1.1514	5.74708818898238	10.5376051037852	0.62912526549313	0.191252654931299	49	-0.0653033927880009	0.0653033927880009	21.6499910778355	1
141	140	255	1.1548	5.76361852826118	10.5210747645064	0.61259492621433	0.125949262143298	50	0.0756906775311905	0.0756906775311905	21.7256817553667	1
142	141	255	1.1553	5.76604946050806	10.5186438322596	0.610163993967449	0.201639939674488	51	-0.0409940703191736	0.0409940703191736	21.7666758256859	1
143	142	255	1.1582	5.78014886753997	10.5045444252276	0.596064586935531	0.160645869355315	52	-0.682760183496088	0.682760183496088	22.449436009182	1
144	143	255	1.1743	5.85842488588958	10.426268406878	0.517788568585923	-0.522114314140774	53	0.0270720325935359	0.0270720325935359	22.4765080417755	1
145	144	255	1.1758	5.86571768263023	10.4189756101374	0.510495771845276	-0.495042281547238	54	-0.327844075451293	0.327844075451293	22.8043521172268	1
146	145	255	1.1846	5.90850209017536	10.3761912025923	0.467711364300147	-0.822886356998531	55	0.552153397920103	0.552153397920103	23.3565055151469	1
147	146	255	1.1753	5.86328675038335	10.4214065423843	0.512926704092157	-0.270732959078428	56	0.430606785575984	0.430606785575984	23.7871123007229	1
148	147	255	1.1685	5.83022607182575	10.4544672209419	0.545987382649756	0.159873826497556	57	0.741766113176932	0.741766113176932	24.5288784138998	1
149	148	255	1.1553	5.76604946050806	10.5186438322596	0.610163993967449	0.901639939674488	58	0.0756906775311728	0.0756906775311728	24.604569091431	1
150	149	255	1.1558	5.76848039275494	10.5162129000127	0.607733061720566	0.977330617205661	59	-2.19966190555063	2.19966190555063	26.8042309969816	1
151	150	255	1.2031	5.99844658331	10.2862467094576	0.377766871165504	-1.22233128834496	60	-0.254916108044811	0.254916108044811	27.0591471050265	1
152	151	255	1.2104	6.03393819411448	10.2507550986531	0.342275260361022	-1.47724739638978	61	0.761213571151969	0.761213571151969	27.8203606761784	1
153	152	255	1.1968	5.96781683699929	10.3168764557683	0.408396617476219	-0.716033825237807	62	-0.493147468239259	0.493147468239259	28.3135081444177	1
154	153	255	1.209	6.02713158382321	10.2575617089444	0.349081870652293	-1.20918129347707	63	1.04806357628407	1.04806357628407	29.3615717207018	1
155	154	255	1.1895	5.9323252261948	10.3523680665728	0.4438882282807	-0.161117717192996	64	0.362540682663293	0.362540682663293	29.724112403365	1
156	155	255	1.1841	5.90607115792848	10.3786221348391	0.47014229654703	0.201422965470296	65	0.0513813550623454	0.0513813550623454	29.7754937584274	1
157	156	255	1.1851	5.91093302242224	10.3737602703454	0.465280432053264	0.252804320532642	66	-1.30021697420417	1.30021697420417	31.0757107326316	1
158	157	255	1.2139	6.05095471984266	10.233738572925	0.325258734632847	-1.04741265367153	67	-1.44121104452337	1.44121104452337	32.5169217771549	1
159	158	255	1.2456	6.205075824295	10.0796174684726	0.17113763018051	-2.4886236981949	68	-0.352153397920104	0.352153397920104	32.869075175075	1
160	159	255	1.2549	6.25029116408701	10.0344021286806	0.1259222903885	-2.840777096115	69	0.00762457461848154	0.00762457461848154	32.8766997496935	1
161	160	255	1.2568	6.25952870662516	10.0251645861425	0.116684747850348	-2.83315252149652	70	0.479225430513621	0.479225430513621	33.3559251802071	1
162	161	255	1.249	6.22160616357379	10.0630871291938	0.15460729090171	-2.3539270909829	71	0.313922037725656	0.313922037725656	33.6698472179328	1
163	162	255	1.2446	6.20021395980123	10.0844793329664	0.175999494674276	-2.04000505325724	72	0.620219500832812	0.620219500832812	34.2900667187656	1
164	163	255	1.2339	6.14819200971795	10.1365012830497	0.228021444757557	-1.41978555242443	73	0.430606785575967	0.430606785575967	34.7206735043416	1
165	164	255	1.2271	6.11513133116035	10.1695619616073	0.261082123315154	-0.989178766848463	74	-1.41690172205452	1.41690172205452	36.1375752263961	1
166	165	255	1.2583	6.2668215033658	10.0178717894018	0.109391951109702	-2.40608048890298	75	0.503534752982466	0.503534752982466	36.6411099793786	1
167	166	255	1.25	6.22646802806756	10.0582252647001	0.149745426407948	-1.90254573592052	76	2.00098901706191	2.00098901706191	38.6420989964405	1
168	167	255	1.2109	6.03636912636137	10.2483241664063	0.33984432811414	0.0984432811413966	77	0.931378828433742	0.931378828433742	39.5734778248742	1
169	168	255	1.1938	5.95323124351799	10.3314620492496	0.422982210957514	1.02982210957514	78	0.522982210957503	0.522982210957503	40.0964600358317	1
170	169	255	1.1851	5.91093302242224	10.3737602703454	0.465280432053264	1.55280432053264	79	-0.0166847478503285	0.0166847478503285	40.113144783682	1
171	170	255	1.1875	5.92260149720728	10.3620917955603	0.453611957268231	1.53611957268231	80	-2.29689919542592	2.29689919542592	42.410043979108	1
172	171	255	1.2368	6.16229141674987	10.1224018760178	0.21392203772564	-0.760779622743603	81	-1.15922290388502	1.15922290388502	43.569266882993	1
173	172	255	1.2627	6.28821370713837	9.99647958562925	0.0879997473371379	-1.92000252662862	82	0.717456790708104	0.717456790708104	44.2867236737011	1
174	173	255	1.25	6.22646802806756	10.0582252647001	0.149745426407948	-1.20254573592052	83	0.60077204285774	0.60077204285774	44.8874957165588	1
175	174	255	1.2397	6.17639082378178	10.1083024689858	0.199822630693722	-0.601773693062777	84	0.785522893620778	0.785522893620778	45.6730186101796	1
176	175	255	1.2256	6.10783853441971	10.1768547583479	0.2683749200558	0.183749200558001	85	1.14530086615938	1.14530086615938	46.818319476339	1
177	176	255	1.2041	6.00330844780377	10.2813848449639	0.372905006671738	1.32905006671738	86	0.790384758114568	0.790384758114568	47.6087042344536	1
178	177	255	1.1899	5.93426997199231	10.3504233207753	0.441943482483195	2.11943482483195	87	0.381988140638348	0.381988140638348	47.9906923750919	1
179	178	255	1.1841	5.90607115792848	10.3786221348391	0.47014229654703	2.5014229654703	88	-0.0653033927879836	0.0653033927879836	48.0559957678799	1
180	179	255	1.1875	5.92260149720728	10.3620917955603	0.453611957268231	2.43611957268231	89	-0.872372898752916	0.872372898752916	48.9283686666328	1
181	180	255	1.2075	6.01983878708257	10.2648545056851	0.35637466739294	1.5637466739294	90	-0.327844075451276	0.327844075451276	49.2562127420841	1
182	181	255	1.2163	6.06262319462769	10.2220700981399	0.313590259847812	1.23590259847812	91	0.192375425381519	0.192375425381519	49.4485881674656	1
183	182	255	1.2144	6.05338565208954	10.2313076406781	0.322827802385964	1.42827802385964	92	-0.536904248683159	0.536904248683159	49.9854924161488	1
184	183	255	1.2275	6.11707607695786	10.1676172158098	0.259137377517648	0.891373775176482	93	0.66883814577045	0.66883814577045	50.6543305619192	1
185	184	255	1.2158	6.06019226238081	10.2245010303868	0.316021192094693	1.56021192094693	94	0.454916108044812	0.454916108044812	51.109246669964	1
186	185	255	1.2085	6.02470065157633	10.2599926411913	0.351512802899174	2.01512802899174	95	0.338231360194465	0.338231360194465	51.4474780301585	1
187	186	255	1.2036	6.00087751555689	10.2838157772107	0.375335938918621	2.35335938918621	96	0.741766113176932	0.741766113176932	52.1892441433354	1
188	187	255	1.1904	5.93670090423919	10.3479923885284	0.439512550236314	3.09512550236314	97	0.0270720325935354	0.0270720325935354	52.2163161759289	1
189	188	255	1.1919	5.94399370097984	10.3406995917878	0.432219753495668	3.12219753495668	98	-0.590384758114568	0.590384758114568	52.8067009340435	1
190	189	255	1.2061	6.0130321767913	10.2716611159763	0.363181277684211	2.53181277684211	99	-1.3682830771169	1.3682830771169	54.1749840111604	1
191	190	255	1.2363	6.15986048450298	10.1248328082646	0.216352969972521	1.16352969972521	100	-0.566075435645723	0.566075435645723	54.7410594468061	1
192	191	255	1.25	6.22646802806756	10.0582252647001	0.149745426407948	0.597454264079483	101	-0.0166847478503642	0.0166847478503642	54.7577441946565	1
193	192	255	1.2524	6.23813650285259	10.046556789915	0.138076951622912	0.580769516229119	102	0.406297463107157	0.406297463107157	55.1640416577637	1
194	193	255	1.2461	6.20750675654188	10.0771865362257	0.168706697933628	0.987066979336276	103	0.0756906775311904	0.0756906775311904	55.2397323352949	1
195	194	255	1.2466	6.20993768878876	10.0747556039789	0.166275765686747	1.06275765686747	104	-1.56275765686747	1.56275765686747	56.8024899921623	1
196	195	255	1.2808	6.37621345447551	9.90847983829211	0	-0.5	105	0.245855934812928	0.245855934812928	57.0483459269752	1
197	196	255	1.2778	6.36162786099421	9.92306543177341	0.0145855934812928	-0.254144065187072	106	0.289612715256811	0.289612715256811	57.3379586422321	1
198	197	255	1.2739	6.34266658946853	9.94202670329909	0.0335468650069739	0.035468650069739	107	1.2376762915409	1.2376762915409	58.575634933773	1
199	198	255	1.2505	6.22889896031444	10.0557943324532	0.147314494161064	1.27314494161064	108	0.221546612344119	0.221546612344119	58.7971815461171	1
200	199	255	1.248	6.21674429908003	10.0679489936876	0.159469155395476	1.49469155395476	109	0.0270720325935359	0.0270720325935359	58.8242535787106	1
201	200	255	1.2495	6.22403709582068	10.0606561969469	0.152176358654829	1.52176358654829	110	NA	NA	NA	1
921	91	255	1.0215	5.11553199124236	11.1691613015253	1.35062595636779	2.60625956367786	1	-0.303534752982466	0.303534752982466	0.303534752982466	2
931	92	255	1.0298	5.15588546654061	11.128807826227	1.31027248106954	2.30272481069539	2	-0.0653033927879831	0.0653033927879831	0.368838145770449	2
941	93	255	1.0332	5.17241580581941	11.1122774869482	1.29374214179074	2.23742141790741	3	0.0513813550623454	0.0513813550623454	0.420219500832795	2
951	94	255	1.0342	5.17727767031317	11.1074156224544	1.28888027729698	2.28880277296975	4	0.240994070319174	0.240994070319174	0.661213571151968	2
961	95	255	1.0313	5.16317826328126	11.1215150294864	1.30297968432889	2.52979684328893	5	-0.468838145770449	0.468838145770449	1.13005171692242	2
971	96	255	1.043	5.2200620778583	11.0646312149093	1.24609586975185	2.06095869751848	6	-0.468838145770449	0.468838145770449	1.59888986269287	2
981	97	255	1.0547	5.27694589243535	11.0077474003323	1.1892120551748	1.59212055174803	7	-0.352153397920103	0.352153397920103	1.95104326061297	2
991	98	255	1.064	5.32216123222736	10.9625320605403	1.14399671538279	1.23996715382793	8	0.124309322468827	0.124309322468827	2.0753525830818	2
1001	99	255	1.0635	5.31973029998047	10.9649629927871	1.14642764762968	1.36427647629675	9	0.454916108044812	0.454916108044812	2.53026869112661	2
1011	100	255	1.0562	5.28423868917599	11.0004546035916	1.18191925843416	1.81919258434156	10	0.459777972538566	0.459777972538566	2.99004666366518	2
1021	101	255	1.0488	5.24826089192214	11.0364324008455	1.21789705568801	2.27897055688013	11	0.1	0.1	3.09004666366518	2
1031	102	255	1.0488	5.24826089192214	11.0364324008455	1.21789705568801	2.37897055688013	12	-0.352153397920085	0.352153397920085	3.44220006158526	2
1041	103	255	1.0581	5.29347623171415	10.9912170610535	1.172681715896	2.02681715896005	13	-0.590384758114568	0.590384758114568	4.03258481969983	2
1051	104	255	1.0723	5.3625147075256	10.922178585242	1.10364324008455	1.43643240084548	14	-0.634141538558434	0.634141538558434	4.66672635825826	2
1061	105	255	1.0874	5.43592886138145	10.8487644313862	1.0302290862287	0.802290862287044	15	-0.37646272038893	0.37646272038893	5.04318907864719	2
1071	106	255	1.0972	5.48357513342034	10.8011181593473	0.982582814189811	0.425828141898114	16	-0.0409940703191736	0.0409940703191736	5.08418314896637	2
1081	107	255	1.1001	5.49767454045226	10.7870187523154	0.968483407157894	0.38483407157894	17	0.552153397920085	0.552153397920085	5.63633654688645	2
1091	108	255	1.0908	5.45245920066025	10.8322340921074	1.0136987469499	0.936987469499025	18	0.527844075451276	0.527844075451276	6.16418062233773	2
1101	109	255	1.082	5.40967479311512	10.8750184996525	1.05648315449503	1.4648315449503	19	0.693147468239295	0.693147468239295	6.85732809057702	2
1111	110	255	1.0698	5.35036004629119	10.9343332464764	1.11579790131896	2.1579790131896	20	0.668838145770449	0.668838145770449	7.52616623634747	2
1121	111	255	1.0581	5.29347623171415	10.9912170610535	1.172681715896	2.82681715896005	21	-0.113922037725637	0.113922037725637	7.64008827407311	2
1131	112	255	1.0625	5.31486843548671	10.9698248572809	1.15128951212344	2.71289512123441	22	-1.51413901192983	1.51413901192983	9.15422728600294	2
1141	113	255	1.0957	5.47628233667969	10.8084109560879	0.989875610930458	1.19875610930458	23	-0.517456790708104	0.517456790708104	9.67168407671104	2
1151	114	255	1.1084	5.5380280157505	10.7466652770171	0.928129931859647	0.681299318596474	24	-0.303534752982466	0.303534752982466	9.97521882969351	2
1161	115	255	1.1167	5.57838149104875	10.7063118017189	0.887776456561401	0.377764565614008	25	-0.162540682663275	0.162540682663275	10.1377595123568	2
1171	116	255	1.1221	5.60463555931508	10.6800577334525	0.861522388295073	0.215223882950734	26	-0.0896127152568116	0.0896127152568116	10.2273722276136	2
1181	117	255	1.126	5.62359683084076	10.6610964619269	0.842561116769392	0.125611167693922	27	-0.0409940703191736	0.0409940703191736	10.2683662979328	2
1191	118	255	1.1289	5.63769623787267	10.6469970548949	0.828461709737475	0.0846170973747484	28	0.265303392788001	0.265303392788001	10.5336696907208	2
1201	119	255	1.1255	5.62116589859387	10.6635273941737	0.844992049016275	0.34992049016275	29	-0.0896127152568105	0.0896127152568105	10.6232824059776	2
1211	120	255	1.1294	5.64012717011956	10.6445661226481	0.826030777490594	0.260307774905939	30	0.197237289875274	0.197237289875274	10.8205196958529	2
1221	121	255	1.1274	5.63040344113203	10.6542898516356	0.835754506478121	0.457545064781213	31	-0.0701652572817557	0.0701652572817557	10.8906849531346	2
1231	122	255	1.1309	5.6474199668602	10.6372733259074	0.818737980749946	0.387379807499457	32	-0.113922037725638	0.113922037725638	11.0046069908602	2
1241	123	255	1.1353	5.66881217063277	10.6158811221349	0.797345776977382	0.273457769773819	33	-0.775135608877624	0.775135608877624	11.7797425997379	2
1251	124	255	1.1533	5.75632573152053	10.5283675612471	0.70983221608962	-0.501677839103805	34	-0.493147468239259	0.493147468239259	12.2728900679771	2
1261	125	255	1.1655	5.81564047834446	10.4690528144232	0.650517469265694	-0.994825307343064	35	0.289612715256811	0.289612715256811	12.5625027832339	2
1271	126	255	1.1616	5.79667920681877	10.4880140859488	0.669478740791375	-0.705212592086253	36	0.1	0.1	12.6625027832339	2
1281	127	255	1.1616	5.79667920681877	10.4880140859488	0.669478740791375	-0.605212592086253	37	0.265303392788001	0.265303392788001	12.9278061760219	2
1291	128	255	1.1582	5.78014886753997	10.5045444252276	0.686009080070175	-0.339909199298252	38	0.265303392787983	0.265303392787983	13.1931095688099	2
1301	129	255	1.1548	5.76361852826118	10.5210747645064	0.702539419348973	-0.0746058065102684	39	0.411159327600928	0.411159327600928	13.6042688964109	2
1311	130	255	1.1484	5.73250259550108	10.5521906972665	0.733655352109066	0.33655352109066	40	0.333369495700711	0.333369495700711	13.9376383921116	2
1321	131	255	1.1436	5.70916564593101	10.5755276468366	0.756992301679137	0.669923016791371	41	0.362540682663275	0.362540682663275	14.3001790747748	2
1331	132	255	1.1382	5.68291157766468	10.6017817151029	0.783246369945465	1.03246369945465	42	0.00762457461848109	0.00762457461848109	14.3078036493933	2
1341	133	255	1.1401	5.69214912020284	10.5925441725648	0.774008827407313	1.04008827407313	43	-0.0458559348129461	0.0458559348129461	14.3536595842063	2
1351	134	255	1.1431	5.70673471368413	10.5779585790835	0.759423233926018	0.99423233926018	44	-0.371600855895158	0.371600855895158	14.7252604401014	2
1361	135	255	1.1528	5.75389479927365	10.530798493494	0.712263148336502	0.622631483365023	45	-0.0458559348129284	0.0458559348129284	14.7711163749144	2
1371	136	255	1.1558	5.76848039275494	10.5162129000127	0.697677554855209	0.576775548552094	46	0.0756906775311728	0.0756906775311728	14.8468070524455	2
1381	137	255	1.1563	5.77091132500182	10.5137819677658	0.695246622608327	0.652466226083267	47	-0.322982210957521	0.322982210957521	15.169789263403	2
1391	138	255	1.165	5.81320954609757	10.47148374667	0.652948401512575	0.329484015125746	48	-0.162540682663292	0.162540682663292	15.3323299460663	2
1401	139	255	1.1704	5.8394636143639	10.4452296784037	0.626694333246245	0.166943332462454	49	0.503534752982466	0.503534752982466	15.8358646990488	2
1411	140	255	1.1621	5.79911013906566	10.485583153702	0.667047808544492	0.67047808544492	50	0.717456790708104	0.717456790708104	16.5533214897569	2
1421	141	255	1.1494	5.73736445999485	10.5473288327728	0.728793487615302	1.38793487615302	51	0.216684747850346	0.216684747850346	16.7700062376073	2
1431	142	255	1.147	5.72569598520981	10.5589973075578	0.740461962400337	1.60461962400337	52	-0.25491610804483	0.25491610804483	17.0249223456521	2
1441	143	255	1.1543	5.76118759601429	10.5235056967533	0.704970351595854	1.34970351595854	53	0.148618644937655	0.148618644937655	17.1735409905897	2
1451	144	255	1.1533	5.75632573152053	10.5283675612471	0.70983221608962	1.49832216089619	54	-0.235468650069739	0.235468650069739	17.4090096406595	2
1461	145	255	1.1602	5.7898725965275	10.4948206962401	0.676285351082646	1.26285351082646	55	-0.468838145770449	0.468838145770449	17.8778477864299	2
1471	146	255	1.1719	5.84675641110455	10.4379368816631	0.619401536505601	0.794015365056007	56	0.479225430513639	0.479225430513639	18.3570732169436	2
1481	147	255	1.1641	5.80883386805319	10.4758594247144	0.657324079556965	1.27324079556965	57	0.459777972538566	0.459777972538566	18.8168511894821	2
1491	148	255	1.1567	5.77285607079933	10.5118372219683	0.693301876810821	1.73301876810821	58	0.240994070319174	0.240994070319174	19.0578452598013	2
1501	149	255	1.1538	5.75875666376741	10.5259366290002	0.707401283842739	1.97401283842739	59	-0.44452882330164	0.44452882330164	19.5023740831029	2
1511	150	255	1.165	5.81320954609757	10.47148374667	0.652948401512575	1.52948401512575	60	-0.138231360194447	0.138231360194447	19.6406054432974	2
1521	151	255	1.1699	5.83703268211702	10.4476606106506	0.62912526549313	1.3912526549313	61	0.265303392787983	0.265303392787983	19.9059088360854	2
1531	152	255	1.1665	5.82050234283822	10.4641909499294	0.645655604771928	1.65655604771928	62	-0.896682221221726	0.896682221221726	20.8025910573071	2
1541	153	255	1.187	5.92017056496039	10.3645227278072	0.545987382649756	0.759873826497556	63	-0.517456790708104	0.517456790708104	21.3200478480152	2
1551	154	255	1.1997	5.9819162440312	10.3027770487364	0.484241703578945	0.242417035789452	64	0.124309322468827	0.124309322468827	21.444357170484	2
1561	155	255	1.1992	5.97948531178432	10.3052079809833	0.486672635825828	0.36672635825828	65	0.338231360194465	0.338231360194465	21.7825885306785	2
1571	156	255	1.1943	5.95566217576487	10.3290311170027	0.510495771845275	0.704957718452745	66	-0.828616118309016	0.828616118309016	22.6112046489875	2
1581	157	255	1.2134	6.04852378759578	10.2361695051718	0.417634160014373	-0.123658399856271	67	-0.493147468239294	0.493147468239294	23.1043521172268	2
1591	158	255	1.2256	6.10783853441971	10.1768547583479	0.358319413190443	-0.616805868095565	68	-0.352153397920086	0.352153397920086	23.4565055151469	2
1601	159	255	1.2349	6.15305387421172	10.1316394185559	0.313104073398435	-0.968959266015651	69	0.00762457461848109	0.00762457461848109	23.4641300897654	2
1611	160	255	1.2368	6.16229141674987	10.1224018760178	0.303866530860283	-0.96133469139717	70	-0.303534752982466	0.303534752982466	23.7676648427478	2
1621	161	255	1.2451	6.20264489204811	10.0820484007195	0.263513055562036	-1.26486944437964	71	0.124309322468827	0.124309322468827	23.8919741652167	2
1631	162	255	1.2446	6.20021395980123	10.0844793329664	0.265943987808919	-1.14056012191081	72	0.289612715256811	0.289612715256811	24.1815868804735	2
1641	163	255	1.2407	6.18125268827555	10.1034406044921	0.2849052593346	-0.850947406653998	73	0.0513813550623454	0.0513813550623454	24.2329682355358	2
1651	164	255	1.2417	6.18611455276931	10.0985787399983	0.280043394840835	-0.799566051591653	74	0.386850005132119	0.386850005132119	24.6198182406679	2
1661	165	255	1.2358	6.1574295522561	10.1272637405115	0.308728395354047	-0.412716046459533	75	0.92651696393997	0.92651696393997	25.5463352046079	2
1671	166	255	1.2188	6.07477785586211	10.2099154369055	0.391380091748044	0.513800917480436	76	1.31546612344114	1.31546612344114	26.8618013280491	2
1681	167	255	1.1938	5.95323124351799	10.3314620492496	0.512926704092157	1.82926704092157	77	0.595910178363968	0.595910178363968	27.457711506413	2
1691	168	255	1.1836	5.90364022568159	10.381053067086	0.562517721928554	2.42517721928554	78	0.766075435645759	0.766075435645759	28.2237869420588	2
1701	169	255	1.1699	5.83703268211702	10.4476606106506	0.62912526549313	3.1912526549313	79	0.192375425381519	0.192375425381519	28.4161623674403	2
1711	170	255	1.168	5.82779513957887	10.4568981531888	0.638362808031282	3.38362808031282	80	-0.634141538558433	0.634141538558433	29.0503039059987	2
1721	171	255	1.1831	5.90120929343471	10.3834839993329	0.564948654175438	2.74948654175439	81	-0.848063576284089	0.848063576284089	29.8983674822828	2
1731	172	255	1.2026	5.99601565106312	10.2886776417045	0.47014229654703	1.9014229654703	82	-0.804306795840224	0.804306795840224	30.702674278123	2
1741	173	255	1.2212	6.08644633064714	10.1982469621205	0.379711616963007	1.09711616963007	83	0.197237289875309	0.197237289875309	30.8999115679984	2
1751	174	255	1.2192	6.07672260165961	10.207970691108	0.389435345950538	1.29435345950538	84	0.35767881816952	0.35767881816952	31.2575903861679	2
1761	175	255	1.2139	6.05095471984266	10.233738572925	0.41520322776749	1.6520322776749	85	0.313922037725638	0.313922037725638	31.5715124238935	2
1771	176	255	1.2095	6.0295625160701	10.2551307766975	0.436595431540054	1.96595431540054	86	0.386850005132102	0.386850005132102	31.9583624290256	2
1781	177	255	1.2036	6.00087751555689	10.2838157772107	0.465280432053264	2.35280432053264	87	-0.113922037725638	0.113922037725638	32.0722844667512	2
1791	178	255	1.208	6.02226971932945	10.2624235734382	0.4438882282807	2.238882282807	88	-0.113922037725638	0.113922037725638	32.1862065044769	2
1801	179	255	1.2124	6.04366192310201	10.2410313696656	0.422496024508137	2.12496024508137	89	0.124309322468827	0.124309322468827	32.3105158269457	2
1811	180	255	1.2119	6.04123099085513	10.2434623019125	0.424926956755019	2.24926956755019	90	-0.566075435645759	0.566075435645759	32.8765912625915	2
1821	181	255	1.2256	6.10783853441971	10.1768547583479	0.358319413190443	1.68319413190443	91	-0.206297463107157	0.206297463107157	33.0828887256986	2
1831	182	255	1.2319	6.13846828073042	10.1462250120372	0.327689666879728	1.47689666879728	92	0.620219500832794	0.620219500832794	33.7031082265314	2
1841	183	255	1.2212	6.08644633064714	10.1982469621205	0.379711616963007	2.09711616963007	93	0.527844075451293	0.527844075451293	34.2309523019827	2
1851	184	255	1.2124	6.04366192310201	10.2410313696656	0.422496024508137	2.62496024508137	94	0.620219500832813	0.620219500832813	34.8511718028155	2
1861	185	255	1.2017	5.99163997301873	10.2930533197489	0.474517974591418	3.24517974591418	95	0.124309322468809	0.124309322468809	34.9754811252843	2
1871	186	255	1.2012	5.98920904077185	10.2954842519958	0.476948906838299	3.36948906838299	96	0.66883814577045	0.66883814577045	35.6443192710548	2
1881	187	255	1.1895	5.9323252261948	10.3523680665728	0.533832721415344	4.03832721415344	97	0.527844075451275	0.527844075451275	36.1721633465061	2
1891	188	255	1.1807	5.88954081864968	10.3951524741179	0.576617128960471	4.56617128960471	98	-0.561213571151968	0.561213571151968	36.733376917658	2
1901	189	255	1.1943	5.95566217576487	10.3290311170027	0.510495771845275	4.00495771845275	99	-0.779997473371379	0.779997473371379	37.5133743910294	2
1911	190	255	1.2124	6.04366192310201	10.2410313696656	0.422496024508137	3.22496024508137	100	-0.56607543564574	0.56607543564574	38.0794498266752	2
1921	191	255	1.2261	6.11026946666659	10.174423826101	0.355888480943563	2.65888480943563	101	-0.585522893620797	0.585522893620797	38.6649727202959	2
1931	192	255	1.2402	6.17882175602867	10.105871536739	0.287336191581483	2.07336191581483	102	-0.449390687795395	0.449390687795395	39.1143634080913	2
1941	193	255	1.2515	6.23376082480821	10.0509324679594	0.232397122801943	1.62397122801943	103	-1.30021697420417	1.30021697420417	40.4145803822955	2
1951	194	255	1.2803	6.37378252222862	9.910910770539	0.0923754253815261	0.323754253815261	104	-0.823754253815261	0.823754253815261	41.2383346361108	2
1961	195	255	1.2993	6.46615794761015	9.81853534515747	0	-0.5	105	0.38198814063833	0.38198814063833	41.6203227767491	2
1971	196	255	1.2935	6.43795913354632	9.8467341592213	0.028198814063833	-0.11801185936167	106	0.600772042857758	0.600772042857758	42.2210948196069	2
1981	197	255	1.2832	6.38788192926054	9.89681136350708	0.0782760183496087	0.482760183496087	107	1.04806357628407	1.04806357628407	43.2691583958909	2
1991	198	255	1.2637	6.29307557163213	9.99161772113549	0.173082375978016	1.53082375978016	108	0.882760183496087	0.882760183496087	44.151918579387	2
2001	199	255	1.2476	6.21479955328252	10.0698937394851	0.251358394327625	2.41358394327625	109	0.0562432195561358	0.0562432195561358	44.2081617989432	2
2011	200	255	1.2485	6.21917523132691	10.0655180614407	0.246982716283238	2.46982716283238	110	NA	NA	NA	2
922	91	255	1.0566	5.2861834349735	10.9844104507622	1.28450459925259	1.94504599252589	1	0.119447457975055	0.119447457975055	0.119447457975055	3
932	92	255	1.0562	5.28423868917599	10.9863551965597	1.28644934505009	2.06449345050094	2	0.197237289875292	0.197237289875292	0.316684747850347	3
942	93	255	1.0542	5.27451496018846	10.9960789255472	1.29617307403762	2.26173074037624	3	0.216684747850346	0.216684747850346	0.533369495700693	3
952	94	255	1.0518	5.26284648540343	11.0077474003323	1.30784154882266	2.47841548822658	4	-0.0409940703191736	0.0409940703191736	0.574363566019866	3
962	95	255	1.0547	5.27694589243535	10.9936479933004	1.29374214179074	2.43742141790741	5	-0.206297463107157	0.206297463107157	0.780661029127023	3
972	96	255	1.061	5.30757563874606	10.9630182469896	1.26311239548003	2.23112395480025	6	-0.566075435645759	0.566075435645759	1.34673646477278	3
982	97	255	1.0747	5.37418318231064	10.8964107034251	1.19650485191545	1.66504851915449	7	0.1	0.1	1.44673646477278	3
992	98	255	1.0747	5.37418318231064	10.8964107034251	1.19650485191545	1.76504851915449	8	-0.352153397920085	0.352153397920085	1.79888986269287	3
1002	99	255	1.084	5.41939852210265	10.8511953636331	1.15128951212344	1.41289512123441	9	0.0756906775311728	0.0756906775311728	1.87458054022404	3
1012	100	255	1.0845	5.42182945434953	10.8487644313862	1.14885857987656	1.48858579876558	10	0.38685000513212	0.38685000513212	2.26143054535616	3
1022	101	255	1.0786	5.39314445383632	10.8774494318994	1.17754358038977	1.8754358038977	11	-0.0409940703191736	0.0409940703191736	2.30242461567533	3
1032	102	255	1.0815	5.40724386086824	10.8633500248675	1.16344417335785	1.83444173357853	12	-0.138231360194483	0.138231360194483	2.44065597586982	3
1042	103	255	1.0864	5.43106699688768	10.839526888848	1.1396210373384	1.69621037338404	13	-0.327844075451276	0.327844075451276	2.76850005132109	3
1052	104	255	1.0952	5.47385140443281	10.7967424813029	1.09683662979328	1.36836629793277	14	-0.235468650069758	0.235468650069758	3.00396870139085	3
1062	105	255	1.1021	5.50739826943979	10.7631956162959	1.0632897647863	1.13289764786301	15	0.00762457461848109	0.00762457461848109	3.01159327600933	3
1072	106	255	1.104	5.51663581197794	10.7539580737578	1.05405222224815	1.14052222248149	16	-0.162540682663275	0.162540682663275	3.17413395867261	3
1082	107	255	1.1094	5.54288988024427	10.7277040054914	1.02779815398182	0.977981539818217	17	0.172927967406447	0.172927967406447	3.34706192607905	3
1092	108	255	1.1079	5.53559708350362	10.7349968022321	1.03509095072247	1.15090950722466	18	0.240994070319192	0.240994070319192	3.58805599639824	3
1102	109	255	1.105	5.5214976764717	10.749096209264	1.04919035775439	1.39190357754385	19	0.1	0.1	3.68805599639824	3
1112	110	255	1.105	5.5214976764717	10.749096209264	1.04919035775439	1.49190357754385	20	0.221546612344101	0.221546612344101	3.90960260874234	3
1122	111	255	1.1025	5.50934301523729	10.7612508704984	1.0613450189888	1.71345018988796	21	-0.284087295007394	0.284087295007394	4.19368990374974	3
1132	112	255	1.1104	5.54775174473803	10.7228421409977	1.02293628948806	1.42936289488056	22	-1.27590765173536	1.27590765173536	5.4695975554851	3
1142	113	255	1.1387	5.68534250991157	10.5852513758241	0.88534552431452	0.153455243145199	23	0.172927967406464	0.172927967406464	5.64252552289157	3
1152	114	255	1.1372	5.67804971317092	10.5925441725648	0.892638321055166	0.326383210551663	24	-0.230606785575966	0.230606785575966	5.87313230846753	3
1162	115	255	1.144	5.71111039172852	10.5594834940072	0.85957764249757	0.0957764249756965	25	-0.186850005132102	0.186850005132102	6.05998231359964	3
1172	116	255	1.1499	5.73979539224173	10.530798493494	0.830892641984359	-0.0910735801564055	26	-0.113922037725674	0.113922037725674	6.17390435132531	3
1182	117	255	1.1543	5.76118759601429	10.5094062897214	0.809500438211792	-0.20499561788208	27	0.051381355062381	0.051381355062381	6.22528570638769	3
1192	118	255	1.1553	5.76604946050806	10.5045444252276	0.80463857371803	-0.153614262819699	28	0.12430932246881	0.12430932246881	6.3495950288565	3
1202	119	255	1.1548	5.76361852826118	10.5069753574745	0.807069505964911	-0.0293049403508894	29	-0.0653033927879831	0.0653033927879831	6.41489842164448	3
1212	120	255	1.1582	5.78014886753997	10.4904450181957	0.790539166686113	-0.0946083331388725	30	-0.0896127152568282	0.0896127152568282	6.50451113690131	3
1222	121	255	1.1621	5.79911013906566	10.47148374667	0.77157789516043	-0.184221048395701	31	0.265303392788001	0.265303392788001	6.76981452968931	3
1232	122	255	1.1587	5.78257979978686	10.4880140859488	0.78810823443923	0.0810823443923003	32	-0.0653033927880009	0.0653033927880009	6.83511792247731	3
1242	123	255	1.1621	5.79911013906566	10.47148374667	0.77157789516043	0.0157789516042994	33	-0.0215466123441188	0.0215466123441188	6.85666453482143	3
1252	124	255	1.1646	5.81126480030007	10.4593290854356	0.759423233926018	-0.00576766073981938	34	0.172927967406482	0.172927967406482	7.02959250222792	3
1262	125	255	1.1631	5.80397200355942	10.4666218821763	0.766716030666666	0.167160306666663	35	-0.0409940703191736	0.0409940703191736	7.07058657254709	3
1272	126	255	1.166	5.81807141059134	10.4525224751444	0.752616623634749	0.126166236347489	36	-0.279225430513639	0.279225430513639	7.34981200306073	3
1282	127	255	1.1738	5.8559939536427	10.414599932093	0.714694080583385	-0.15305919416615	37	0.216684747850364	0.216684747850364	7.56649675091109	3
1292	128	255	1.1714	5.84432547885767	10.426268406878	0.726362555368421	0.0636255536842145	38	0.313922037725638	0.313922037725638	7.88041878863673	3
1302	129	255	1.167	5.8229332750851	10.4476606106506	0.747754759140985	0.377547591409853	39	0.265303392787982	0.265303392787982	8.14572218142471	3
1312	130	255	1.1636	5.8064029358063	10.4641909499294	0.764285098419784	0.642850984197835	40	0.0513813550623454	0.0513813550623454	8.19710353648706	3
1322	131	255	1.1646	5.81126480030007	10.4593290854356	0.759423233926018	0.69423233926018	41	0.0319338970873084	0.0319338970873084	8.22903743357437	3
1332	132	255	1.166	5.81807141059134	10.4525224751444	0.752616623634749	0.726166236347489	42	-0.327844075451293	0.327844075451293	8.55688150902566	3
1342	133	255	1.1748	5.86085581813647	10.4097380675992	0.70983221608962	0.398322160896195	43	-0.0653033927879831	0.0653033927879831	8.62218490181364	3
1352	134	255	1.1782	5.87738615741527	10.3932077283204	0.693301876810821	0.333018768108212	44	0.216684747850364	0.216684747850364	8.83886964966401	3
1362	135	255	1.1758	5.86571768263023	10.4048762031055	0.704970351595858	0.549703515958576	45	-0.230606785576002	0.230606785576002	9.06947643524001	3
1372	136	255	1.1826	5.89877836118783	10.3718155245479	0.671909673038257	0.319096730382574	46	0.240994070319174	0.240994070319174	9.31047050555918	3
1382	137	255	1.1797	5.88467895415591	10.3859149315798	0.686009080070175	0.560090800701748	47	-0.0166847478503462	0.0166847478503462	9.32715525340953	3
1392	138	255	1.1821	5.89634742894095	10.3742464567948	0.67434060528514	0.543406052851402	48	-0.0458559348129461	0.0458559348129461	9.37301118822247	3
1402	139	255	1.1851	5.91093302242224	10.3596608633135	0.659755011803846	0.497550118038456	49	0.313922037725638	0.313922037725638	9.68693322594811	3
1412	140	255	1.1807	5.88954081864968	10.381053067086	0.681147215576409	0.811472155764094	50	-0.254916108044811	0.254916108044811	9.94184933399292	3
1422	141	255	1.188	5.92503242945416	10.3455614562815	0.645655604771928	0.556556047719282	51	0.0270720325935359	0.0270720325935359	9.96892136658646	3
1432	142	255	1.1895	5.9323252261948	10.3382686595409	0.638362808031282	0.583628080312818	52	-0.0409940703191569	0.0409940703191569	10.0099154369056	3
1442	143	255	1.1924	5.94642463322672	10.324169252509	0.624263400999366	0.542634009993661	53	-0.0896127152568105	0.0896127152568105	10.0995281521624	3
1452	144	255	1.1963	5.9653859047524	10.3052079809833	0.605302129473685	0.453021294736851	54	-0.113922037725656	0.113922037725656	10.2134501898881	3
1462	145	255	1.2007	5.98677810852497	10.2838157772107	0.58390992570112	0.339099257011195	55	0.0513813550623632	0.0513813550623632	10.2648315449504	3
1472	146	255	1.2017	5.99163997301873	10.278953912717	0.579048061207356	0.390480612073558	56	-0.181988140638347	0.181988140638347	10.4468196855888	3
1482	147	255	1.2075	6.01983878708257	10.2507550986531	0.550849247143521	0.208492471435211	57	-0.186850005132102	0.186850005132102	10.6336696907209	3
1492	148	255	1.2134	6.04852378759578	10.2220700981399	0.522164246630311	0.021642466303109	58	0.289612715256811	0.289612715256811	10.9232824059777	3
1502	149	255	1.2095	6.0295625160701	10.2410313696656	0.541125518155992	0.31125518155992	59	0.0319338970872907	0.0319338970872907	10.955216303065	3
1512	150	255	1.2109	6.03636912636137	10.2342247593743	0.534318907864721	0.34318907864721	60	0.430606785575984	0.430606785575984	11.385823088641	3
1522	151	255	1.2041	6.00330844780377	10.2672854379319	0.567379586422319	0.773795864223195	61	-0.279225430513621	0.279225430513621	11.6650485191546	3
1532	152	255	1.2119	6.04123099085513	10.2293628948806	0.529457043370957	0.494570433709574	62	-0.0653033927880015	0.0653033927880015	11.7303519119426	3
1542	153	255	1.2153	6.05776133013393	10.2128325556018	0.512926704092157	0.429267040921572	63	0.338231360194465	0.338231360194465	12.0685832721371	3
1552	154	255	1.2104	6.03393819411448	10.2366556916212	0.536749840111604	0.767498401116037	64	-0.186850005132102	0.186850005132102	12.2554332772692	3
1562	155	255	1.2163	6.06262319462769	10.207970691108	0.508064839598394	0.580648395983935	65	0.148618644937637	0.148618644937637	12.4040519222068	3
1572	156	255	1.2153	6.05776133013393	10.2128325556018	0.512926704092157	0.729267040921572	66	-0.663312725521032	0.663312725521032	13.0673646477278	3
1582	157	255	1.231	6.13409260268603	10.1365012830497	0.436595431540054	0.0659543154005399	67	-0.0896127152568105	0.0896127152568105	13.1569773629846	3
1592	158	255	1.2349	6.15305387421172	10.117540011524	0.417634160014373	-0.0236583998562706	68	0.124309322468827	0.124309322468827	13.2812866854535	3
1602	159	255	1.2344	6.15062294196483	10.1199709437709	0.420065092261256	0.100650922612556	69	0.221546612344101	0.221546612344101	13.5028332977976	3
1612	160	255	1.2319	6.13846828073042	10.1321256050053	0.432219753495666	0.322197534956657	70	-0.37646272038893	0.37646272038893	13.8792960181865	3
1622	161	255	1.2417	6.18611455276931	10.0844793329664	0.384573481456773	-0.0542651854322729	71	0.1	0.1	13.9792960181865	3
1632	162	255	1.2417	6.18611455276931	10.0844793329664	0.384573481456773	0.0457348145677272	72	0.338231360194483	0.338231360194483	14.317527378381	3
1642	163	255	1.2368	6.16229141674987	10.1083024689858	0.408396617476221	0.38396617476221	73	-0.113922037725656	0.113922037725656	14.4314494161066	3
1652	164	255	1.2412	6.18368362052243	10.0869102652133	0.387004413703655	0.270044137036555	74	0.0270720325935531	0.0270720325935531	14.4585214487002	3
1662	165	255	1.2427	6.19097641726308	10.0796174684726	0.379711616963011	0.297116169630108	75	0.454916108044794	0.454916108044794	14.913437556745	3
1672	166	255	1.2354	6.1554848064586	10.1151090792771	0.41520322776749	0.752032277674902	76	0.698009332733032	0.698009332733032	15.611446889478	3
1682	167	255	1.2231	6.09568387318529	10.1749100125504	0.475004161040793	1.45004161040793	77	0.192375425381519	0.192375425381519	15.8038223148595	3
1692	168	255	1.2212	6.08644633064714	10.1841475550886	0.484241703578945	1.64241703578945	78	0.197237289875309	0.197237289875309	16.0010596047349	3
1702	169	255	1.2192	6.07672260165961	10.1938712840761	0.493965432566476	1.83965432566476	79	-0.590384758114568	0.590384758114568	16.5914443628494	3
1712	170	255	1.2334	6.14576107747107	10.1248328082646	0.424926956755019	1.24926956755019	80	-0.634141538558432	0.634141538558432	17.2255859014079	3
1722	171	255	1.2485	6.21917523132691	10.0514186544088	0.351512802899176	0.615128028991761	81	0.0756906775311544	0.0756906775311544	17.301276578939	3
1732	172	255	1.249	6.22160616357379	10.0489877221619	0.349081870652292	0.690818706522915	82	0.289612715256828	0.289612715256828	17.5908892941958	3
1742	173	255	1.2451	6.20264489204811	10.0679489936876	0.368043142177974	0.980431421779744	83	-0.0653033927879831	0.0653033927879831	17.6561926869838	3
1752	174	255	1.2485	6.21917523132691	10.0514186544088	0.351512802899176	0.915128028991761	84	0.381988140638347	0.381988140638347	18.0381808276222	3
1762	175	255	1.2427	6.19097641726308	10.0796174684726	0.379711616963011	1.29711616963011	85	0.245855934812929	0.245855934812929	18.2840367624351	3
1772	176	255	1.2397	6.17639082378178	10.0942030619539	0.394297210444304	1.54297210444304	86	0.265303392787983	0.265303392787983	18.5493401552231	3
1782	177	255	1.2363	6.15986048450298	10.1107334012327	0.410827549723102	1.80827549723102	87	0.0270720325935359	0.0270720325935359	18.5764121878166	3
1792	178	255	1.2378	6.16715328124363	10.1034406044921	0.403534752982456	1.83534752982456	88	-0.230606785575984	0.230606785575984	18.8070189733926	3
1802	179	255	1.2446	6.20021395980123	10.0703799259345	0.370474074424857	1.60474074424857	89	-0.449390687795395	0.449390687795395	19.256409661188	3
1812	180	255	1.2559	6.25515302858077	10.0154408571549	0.315535005645318	1.15535005645318	90	0.435468650069739	0.435468650069739	19.6918783112577	3
1822	181	255	1.249	6.22160616357379	10.0489877221619	0.349081870652292	1.59081870652292	91	0.289612715256828	0.289612715256828	19.9814910265146	3
1832	182	255	1.2451	6.20264489204811	10.0679489936876	0.368043142177974	1.88043142177974	92	0.571600855895158	0.571600855895158	20.5530918824097	3
1842	183	255	1.2354	6.1554848064586	10.1151090792771	0.41520322776749	2.4520322776749	93	0.459777972538584	0.459777972538584	21.0128698549483	3
1852	184	255	1.228	6.11950700920474	10.151086876531	0.451181025021349	2.91181025021349	94	0.547291533426331	0.547291533426331	21.5601613883746	3
1862	185	255	1.2188	6.07477785586211	10.1958160298736	0.495910178363982	3.45910178363982	95	0.294474579750583	0.294474579750583	21.8546359681252	3
1872	186	255	1.2148	6.05533039788705	10.2152634878487	0.51535763633904	3.7535763633904	96	0.289612715256811	0.289612715256811	22.144248683382	3
1882	187	255	1.2109	6.03636912636137	10.2342247593743	0.534318907864721	4.04318907864721	97	0.0513813550623627	0.0513813550623627	22.1956300384444	3
1892	188	255	1.2119	6.04123099085513	10.2293628948806	0.529457043370957	4.09457043370957	98	-0.425081365326567	0.425081365326567	22.620711403771	3
1902	189	255	1.2227	6.09373912738779	10.1768547583479	0.476948906838301	3.66948906838301	99	-1.489829689461	1.489829689461	24.110541093232	3
1912	190	255	1.2554	6.25272209633389	10.0178717894018	0.3179659378922	2.179659378922	100	-0.468838145770449	0.468838145770449	24.5793792390024	3
1922	191	255	1.2671	6.30960591091093	9.96098797482477	0.261082123315155	1.71082123315155	101	-1.2029796843289	1.2029796843289	25.7823589233313	3
1932	192	255	1.2939	6.43990387934382	9.83069000639188	0.130784154882265	0.507841548822655	102	0.479225430513639	0.479225430513639	26.2615843538449	3
1942	193	255	1.2861	6.40198133629246	9.86861254944325	0.168706697933629	0.987066979336294	103	-0.211159327600947	0.211159327600947	26.4727436814459	3
1952	194	255	1.2925	6.43309726905255	9.83749661668315	0.137590765173535	0.775907651735346	104	-0.254916108044812	0.254916108044812	26.7276597894907	3
1962	195	255	1.2998	6.46858887985703	9.80200500587867	0.102099154369053	0.520991543690535	105	0.216684747850364	0.216684747850364	26.9443445373411	3
1972	196	255	1.2974	6.456920405072	9.81367348066371	0.11376762915409	0.737676291540899	106	-0.420219500832812	0.420219500832812	27.3645640381739	3
1982	197	255	1.3081	6.50894235515528	9.76165153058042	0.0617456790708086	0.317456790708086	107	-0.0409940703191559	0.0409940703191559	27.405558108493	3
1992	198	255	1.311	6.5230417621872	9.74755212354851	0.047646272038893	0.27646272038893	108	0.1	0.1	27.505558108493	3
2002	199	255	1.311	6.5230417621872	9.74755212354851	0.047646272038893	0.37646272038893	109	-0.37646272038893	0.37646272038893	27.882020828882	3
2012	200	255	1.3208	6.57068803422609	9.69990585150962	0	0	110	NA	NA	NA	3
