# Supplementary material for: Assessment of crusting effects on interrill erosion by laser scanning
Source: PeerJ. 2020 Jan 31;8:e8487. doi: 10.7717/peerj.8487 (PMC6996510; doi:10.7717/peerj.8487)
Supplement: Data S1 — Each has two transects and four subplots. [file peerj-08-8487-s001.zip › raw data for uploading/cs8transectbright.txt]

x	y	z	cal	h	h2	h0mm	code	deltah	absh	cumsumh	number
312	311	255	1.252	6.23619175705509	10.0485015357125	0.237258987295707	2.37258987295707	1	-1.66552036699217	1.66552036699217	1.66552036699217	1
313	312	255	1.2842	6.39274379375431	9.89194949901331	0.0807069505964897	0.707069505964897	2	0.639003403052223	0.639003403052223	2.3045237700444	1
314	313	255	1.269	6.31884345344908	9.96584983931854	0.154607290901712	1.34607290901712	3	0.561213571151968	0.561213571151968	2.86573734119637	1
315	314	255	1.2554	6.25272209633389	10.0319711964337	0.220728648016909	1.90728648016909	4	0.138231360194448	0.138231360194448	3.00396870139081	1
316	315	255	1.2505	6.22889896031444	10.0557943324532	0.244551784036354	2.04551784036354	5	0.138231360194465	0.138231360194465	3.14220006158528	1
317	316	255	1.2456	6.205075824295	10.0796174684726	0.2683749200558	2.183749200558	6	0.44452882330164	0.44452882330164	3.58672888488692	1
318	317	255	1.2344	6.15062294196483	10.1340703508028	0.322827802385964	2.62827802385964	7	-0.00276271012470852	0.00276271012470852	3.58949159501163	1
319	318	255	1.2324	6.1408992129773	10.1437940797903	0.332551531373493	2.62551531373493	8	-0.124309322468845	0.124309322468845	3.71380091748047	1
320	319	255	1.2329	6.14333014522419	10.1413631475434	0.330120599126609	2.50120599126609	9	-0.386850005132084	0.386850005132084	4.10065092261256	1
321	320	255	1.2388	6.1720151457374	10.1126781470302	0.3014355986134	2.114355986134	10	-0.35767881816952	0.35767881816952	4.45832974078208	1
322	321	255	1.2441	6.19778302755435	10.0869102652133	0.275667716796448	1.75667716796448	11	-1.16961018862821	1.16961018862821	5.62793992941028	1
323	322	255	1.2661	6.30474404641717	9.97994924635045	0.168706697933628	0.587066979336276	12	-1.31060425894736	1.31060425894736	6.93854418835765	1
324	323	255	1.291	6.4258044723119	9.85888882045572	0.0476462720388913	-0.723537279611087	13	-0.576462720388913	0.576462720388913	7.51500690874656	1
325	324	255	1.3008	6.4734507443508	9.81124254841682	0	-1.3	14	1.23215087129146	1.23215087129146	8.74715778003802	1
326	325	255	1.2734	6.34023565722165	9.94445763554597	0.133215087129146	-0.0678491287085359	15	0.536904248683159	0.536904248683159	9.28406202872118	1
327	326	255	1.2603	6.27654523235333	10.0081480604143	0.196905511997462	0.469055119974623	16	0.303534752982448	0.303534752982448	9.58759678170363	1
328	327	255	1.252	6.23619175705509	10.0485015357125	0.237258987295707	0.772589872957071	17	-0.381988140638347	0.381988140638347	9.96958492234198	1
329	328	255	1.2578	6.26439057111892	10.0203027216487	0.209060173231872	0.390601732318724	18	0.327844075451276	0.327844075451276	10.2974289977933	1
330	329	255	1.249	6.22160616357379	10.0630871291938	0.251844580777	0.71844580777	19	-0.172927967406464	0.172927967406464	10.4703569651997	1
331	330	255	1.2505	6.22889896031444	10.0557943324532	0.244551784036354	0.545517840363536	20	-0.38198814063833	0.38198814063833	10.852345105838	1
332	331	255	1.2563	6.25709777437828	10.0275955183893	0.216352969972521	0.163529699725206	21	-1.59745426407948	1.59745426407948	12.4497993699175	1
333	332	255	1.2871	6.40684320078622	9.8778500919814	0.0666075435645723	-1.43392456435428	22	-0.221546612344119	0.221546612344119	12.6713459822617	1
334	333	255	1.2896	6.41899786202063	9.86569543074699	0.0544528823301604	-1.6554711766984	23	0.498009332733049	0.498009332733049	13.1693553149947	1
335	334	255	1.2773	6.35919692874733	9.92549636402029	0.114253815603465	-1.15746184396535	24	0.707069505964915	0.707069505964915	13.8764248209596	1
336	335	255	1.2607	6.27848997815084	10.0062033146168	0.194960766199957	-0.450392338000432	25	0.561213571151968	0.561213571151968	14.4376383921116	1
337	336	255	1.2471	6.21236862103564	10.072324671732	0.261082123315154	0.110821233151537	26	0.425081365326567	0.425081365326567	14.8627197574381	1
338	337	255	1.2363	6.15986048450298	10.1248328082646	0.31359025984781	0.535902598478104	27	-0.0756906775311728	0.0756906775311728	14.9384104349693	1
339	338	255	1.2358	6.1574295522561	10.1272637405115	0.316021192094693	0.460211920946931	28	-0.221546612344101	0.221546612344101	15.1599570473134	1
340	339	255	1.2383	6.16958421349051	10.1151090792771	0.303866530860283	0.23866530860283	29	-0.479225430513656	0.479225430513656	15.6391824778271	1
341	340	255	1.2461	6.20750675654188	10.0771865362257	0.265943987808917	-0.240560121910826	30	-0.148618644937637	0.148618644937637	15.7878011227647	1
342	341	255	1.2471	6.21236862103564	10.072324671732	0.261082123315154	-0.389178766848463	31	-1.14530086615936	1.14530086615936	16.9331019889241	1
343	342	255	1.2686	6.31689870765158	9.96779458511604	0.156552036699217	-1.53447963300783	32	0.113922037725638	0.113922037725638	17.0470240266497	1
344	343	255	1.2642	6.29550650387902	9.98918678888861	0.177944240471781	-1.42055759528219	33	0.541766113176914	0.541766113176914	17.5887901398266	1
345	344	255	1.251	6.23132989256132	10.0533634002063	0.242120851789473	-0.878791482105274	34	0.352153397920085	0.352153397920085	17.9409435377467	1
346	345	255	1.2417	6.18611455276931	10.0985787399983	0.287336191581481	-0.526638084185189	35	0.230606785576002	0.230606785576002	18.1715503233227	1
347	346	255	1.2349	6.15305387421172	10.1316394185559	0.320396870139081	-0.296031298609187	36	-1.92806104965547	1.92806104965547	20.0996113729782	1
348	347	255	1.2725	6.33585997917726	9.94883331359036	0.137590765173535	-2.22409234826465	37	-0.381988140638348	0.381988140638348	20.4815995136165	1
349	348	255	1.2783	6.3640587932411	9.92063449952652	0.1093919511097	-2.606080488903	38	1.51413901192983	1.51413901192983	21.9957385255464	1
350	349	255	1.2451	6.20264489204811	10.0820484007195	0.270805852302683	-1.09194147697317	39	-0.0756906775311728	0.0756906775311728	22.0714292030775	1
351	350	255	1.2446	6.20021395980123	10.0844793329664	0.273236784549566	-1.16763215450434	40	0.585522893620796	0.585522893620796	22.6569520966983	1
352	351	255	1.2305	6.13166167043915	10.1530316223285	0.341789073911645	-0.582109260883549	41	0.425081365326567	0.425081365326567	23.0820334620249	1
353	352	255	1.2197	6.07915353390649	10.2055397588611	0.394297210444302	-0.157027895556981	42	0.0653033927880015	0.0653033927880015	23.1473368548129	1
354	353	255	1.2163	6.06262319462769	10.2220700981399	0.410827549723102	-0.09172450276898	43	0.138231360194447	0.138231360194447	23.2855682150073	1
355	354	255	1.2114	6.03880005860825	10.2458932341594	0.434650685742547	0.0465068574254673	44	-0.0756906775311728	0.0756906775311728	23.3612588925385	1
356	355	255	1.2109	6.03636912636137	10.2483241664063	0.437081617989429	-0.0291838201057054	45	-1.14530086615936	1.14530086615936	24.5065597586979	1
357	356	255	1.2324	6.1408992129773	10.1437940797903	0.332551531373493	-1.17448468626507	46	-0.693147468239277	0.693147468239277	25.1997072269372	1
358	357	255	1.2446	6.20021395980123	10.0844793329664	0.273236784549566	-1.86763215450434	47	0.113922037725638	0.113922037725638	25.3136292646628	1
359	358	255	1.2402	6.17882175602867	10.105871536739	0.294628988322129	-1.75371011677871	48	-0.0562432195561176	0.0562432195561176	25.3698724842189	1
360	359	255	1.2393	6.17444607798428	10.1102472147833	0.299004666366518	-1.80995333633482	49	-0.381988140638347	0.381988140638347	25.7518606248573	1
361	360	255	1.2451	6.20264489204811	10.0820484007195	0.270805852302683	-2.19194147697317	50	0.016684747850364	0.016684747850364	25.7685453727076	1
362	361	255	1.2427	6.19097641726308	10.0937168755045	0.282474327087719	-2.17525672912281	51	-2.33159580263793	2.33159580263793	28.1001411753456	1
363	362	255	1.2886	6.41413599752687	9.87055729524075	0.0593147468239259	-4.50685253176074	52	0.138231360194447	0.138231360194447	28.23837253554	1
364	363	255	1.2837	6.39031286150742	9.8943804312602	0.0831378828433706	-4.36862117156629	53	1.655133082249	1.655133082249	29.893505617789	1
365	364	255	1.2476	6.21479955328252	10.0698937394851	0.258651191068271	-2.71348808931729	54	1.11060425894738	1.11060425894738	31.0041098767364	1
366	365	255	1.2227	6.09373912738779	10.1909541653798	0.379711616963009	-1.60288383036991	55	0.517456790708086	0.517456790708086	31.5215666674445	1
367	366	255	1.21	6.03199344831698	10.2526998444506	0.441457296033818	-1.08542703966182	56	0.517456790708104	0.517456790708104	32.0390234581526	1
368	367	255	1.1973	5.97024776924617	10.3144455235215	0.503202975104628	-0.56797024895372	57	0.614694080583378	0.614694080583378	32.653717538736	1
369	368	255	1.1826	5.89877836118783	10.3859149315798	0.574672383162966	0.0467238316296581	58	0.303534752982467	0.303534752982467	32.9572522917184	1
370	369	255	1.1743	5.85842488588958	10.426268406878	0.615025858461212	0.350258584612125	59	-0.907069505964933	0.907069505964933	33.8643217976834	1
371	370	255	1.1909	5.93913183648608	10.3455614562815	0.534318907864719	-0.556810921352807	60	-0.693147468239259	0.693147468239259	34.5574692659226	1
372	371	255	1.2031	5.99844658331	10.2862467094576	0.475004161040793	-1.24995838959207	61	-0.197237289875292	0.197237289875292	34.7547065557979	1
373	372	255	1.2051	6.00817031229753	10.2765229804701	0.465280432053264	-1.44719567946736	62	-0.0513813550623632	0.0513813550623632	34.8060879108603	1
374	373	255	1.2041	6.00330844780377	10.2813848449639	0.470142296547028	-1.49857703452972	63	1.08629493647855	1.08629493647855	35.8923828473388	1
375	374	255	1.1797	5.88467895415591	10.4000143386117	0.588771790194883	-0.412282098051168	64	-0.00276271012470852	0.00276271012470852	35.8951455574635	1
376	375	255	1.1777	5.87495522516838	10.4097380675992	0.598495519182412	-0.415044808175876	65	-0.056243219556118	0.056243219556118	35.9513887770197	1
377	376	255	1.1768	5.870579547124	10.4141137456436	0.602871197226801	-0.471288027731994	66	-0.547291533426331	0.547291533426331	36.498680310446	1
378	377	255	1.186	5.91530870046663	10.369384592301	0.558142043884168	-1.01857956115832	67	-0.386850005132102	0.386850005132102	36.8855303155781	1
379	378	255	1.1919	5.94399370097984	10.3406995917878	0.529457043370957	-1.40542956629043	68	-0.620219500832813	0.620219500832813	37.5057498164109	1
380	379	255	1.2026	5.99601565106312	10.2886776417045	0.477435093287676	-2.02564906712324	69	0.206297463107175	0.206297463107175	37.7120472795181	1
381	380	255	1.1963	5.9653859047524	10.3193073880152	0.508064839598394	-1.81935160401607	70	0.828616118309016	0.828616118309016	38.5406633978271	1
382	381	255	1.1772	5.8725242929215	10.4121689998461	0.600926451429295	-0.990735485707049	71	0.109060173231866	0.109060173231866	38.6497235710589	1
383	382	255	1.1729	5.85161827559831	10.4330750171693	0.621832468752482	-0.881675312475183	72	-0.216684747850346	0.216684747850346	38.8664083189093	1
384	383	255	1.1753	5.86328675038335	10.4214065423843	0.610163993967447	-1.09836006032553	73	-0.1	0.1	38.9664083189093	1
385	384	255	1.1753	5.86328675038335	10.4214065423843	0.610163993967447	-1.19836006032553	74	-1.07237289875292	1.07237289875292	40.0387812176622	1
386	385	255	1.1953	5.96052404025864	10.324169252509	0.512926704092155	-2.27073295907845	75	-0.221546612344101	0.221546612344101	40.2603278300063	1
387	386	255	1.1978	5.97267870149305	10.3120145912746	0.500772042857745	-2.49227957142255	76	-0.693147468239277	0.693147468239277	40.9534752982456	1
388	387	255	1.21	6.03199344831698	10.2526998444506	0.441457296033818	-3.18542703966182	77	-0.406297463107157	0.406297463107157	41.3597727613528	1
389	388	255	1.2163	6.06262319462769	10.2220700981399	0.410827549723102	-3.59172450276898	78	0.138231360194447	0.138231360194447	41.4980041215472	1
390	389	255	1.2114	6.03880005860825	10.2458932341594	0.434650685742547	-3.45349314257453	79	0.113922037725638	0.113922037725638	41.6119261592728	1
391	390	255	1.207	6.01740785483568	10.2672854379319	0.456042889515111	-3.3395711048489	80	0.731378828433742	0.731378828433742	42.3433049877066	1
392	391	255	1.1899	5.93426997199231	10.3504233207753	0.539180772358485	-2.60819227641515	81	1.63082375978016	1.63082375978016	43.9741287474867	1
393	392	255	1.1543	5.76118759601429	10.5235056967533	0.712263148336501	-0.977368516634995	82	0.254916108044829	0.254916108044829	44.2290448555316	1
394	393	255	1.147	5.72569598520981	10.5589973075578	0.747754759140983	-0.722452408590166	83	-0.882760183496087	0.882760183496087	45.1118050390277	1
395	394	255	1.1631	5.80397200355942	10.4807212892082	0.669478740791375	-1.60521259208625	84	-0.741766113176912	0.741766113176912	45.8535711522046	1
396	395	255	1.1763	5.86814861487711	10.4165446778905	0.605302129473683	-2.34697870526317	85	-0.265303392788002	0.265303392788002	46.1188745449926	1
397	396	255	1.1797	5.88467895415591	10.4000143386117	0.588771790194883	-2.61228209805117	86	-0.0756906775311901	0.0756906775311901	46.1945652225238	1
398	397	255	1.1792	5.88224802190903	10.4024452708586	0.591202722441764	-2.68797277558236	87	-0.12430932246881	0.12430932246881	46.3188745449926	1
399	398	255	1.1797	5.88467895415591	10.4000143386117	0.588771790194883	-2.81228209805117	88	0.376462720388931	0.376462720388931	46.6953372653815	1
400	399	255	1.1699	5.83703268211702	10.4476606106506	0.636418062233776	-2.43581937766224	89	-0.503534752982467	0.503534752982467	47.198872018364	1
401	400	255	1.1782	5.87738615741527	10.4073071353524	0.59606458693553	-2.9393541306447	90	-0.454916108044811	0.454916108044811	47.6537881264088	1
402	401	255	1.1855	5.91287776821975	10.3718155245479	0.560572976131049	-3.39427023868951	91	0.254916108044811	0.254916108044811	47.9087042344536	1
403	402	255	1.1782	5.87738615741527	10.4073071353524	0.59606458693553	-3.1393541306447	92	0.0166847478503644	0.0166847478503644	47.925388982304	1
404	403	255	1.1758	5.86571768263023	10.4189756101374	0.607733061720566	-3.12266938279434	93	0.08961271525681	0.08961271525681	48.0150016975608	1
405	404	255	1.1719	5.84675641110455	10.4379368816631	0.626694333246247	-3.03305666753753	94	0.327844075451276	0.327844075451276	48.342845773012	1
406	405	255	1.1631	5.80397200355942	10.4807212892082	0.669478740791375	-2.70521259208625	95	0.230606785575984	0.230606785575984	48.573452558588	1
407	406	255	1.1563	5.77091132500182	10.5137819677658	0.702539419348973	-2.47460580651027	96	-0.168066102912708	0.168066102912708	48.7415186615007	1
408	407	255	1.1577	5.77771793529309	10.5069753574745	0.695732809057702	-2.64267190942298	97	-0.172927967406464	0.172927967406464	48.9144466289072	1
409	408	255	1.1592	5.78501073203374	10.4996825607339	0.688440012317056	-2.81559987682944	98	-0.882760183496087	0.882760183496087	49.7972068124033	1
410	409	255	1.1753	5.86328675038335	10.4214065423843	0.610163993967447	-3.69836006032553	99	0.614694080583378	0.614694080583378	50.4119008929867	1
411	410	255	1.1606	5.79181734232501	10.4928759504426	0.681633402025785	-3.08366597974215	100	0.493147468239277	0.493147468239277	50.9050483612259	1
412	411	255	1.1484	5.73250259550108	10.5521906972665	0.740948148849712	-2.59051851150288	101	0.799444931346451	0.799444931346451	51.7044932925724	1
413	412	255	1.1299	5.64255810236644	10.6421351904012	0.830892641984358	-1.79107358015642	102	-0.503534752982466	0.503534752982466	52.2080280455549	1
414	413	255	1.1382	5.68291157766468	10.6017817151029	0.790539166686111	-2.29460833313889	103	-0.85845086102726	0.85845086102726	53.0664789065821	1
415	414	255	1.1538	5.75875666376741	10.5259366290002	0.714694080583385	-3.15305919416615	104	0.138231360194447	0.138231360194447	53.2047102667766	1
416	415	255	1.1489	5.73493352774797	10.5497597650197	0.73851721660283	-3.0148278339717	105	0.609832216089623	0.609832216089623	53.8145424828662	1
417	416	255	1.1343	5.663950306139	10.6207429866286	0.809500438211792	-2.40499561788208	106	1.23215087129148	1.23215087129148	55.0466933541577	1
418	417	255	1.1069	5.53073521900985	10.7539580737578	0.94271552534094	-1.1728447465906	107	0.44452882330164	0.44452882330164	55.4912221774593	1
419	418	255	1.0957	5.47628233667969	10.8084109560879	0.997168407671104	-0.728315923288958	108	0.590384758114568	0.590384758114568	56.0816069355739	1
420	419	255	1.0815	5.40724386086824	10.8774494318994	1.06620688348256	-0.13793116517439	109	0.0409940703191736	0.0409940703191736	56.122601005893	1
421	420	255	1.0786	5.39314445383632	10.8915488389313	1.08030629051448	-0.0969370948552162	110	NA	NA	NA	1
3121	311	255	1.2456	6.205075824295	10.0796174684726	0.284905259334602	2.84905259334602	1	-2.87612462593954	2.87612462593954	2.87612462593954	2
3131	312	255	1.3027	6.48268828688895	9.80200500587867	0.0072927967406482	-0.027072032593518	2	-0.148618644937655	0.148618644937655	3.02474327087719	2
3141	313	255	1.3037	6.48755015138271	9.79714314138491	0.00243093224688273	-0.175690677531173	3	0.181988140638347	0.181988140638347	3.20673141151554	2
3151	314	255	1.2979	6.45935133731888	9.82534195544874	0.0306297463107175	0.00629746310717466	4	0.68762204798986	0.68762204798986	3.8943534595054	2
3161	315	255	1.2817	6.3805891325199	9.90410416024773	0.109391951109703	0.693919511097034	5	0.964748324134435	0.964748324134435	4.85910178363983	2
3171	316	255	1.2598	6.27411430010645	10.0105789926612	0.215866783523147	1.65866783523147	6	0.113922037725638	0.113922037725638	4.97302382136547	2
3181	317	255	1.2554	6.25272209633389	10.0319711964337	0.237258987295711	1.77258987295711	7	0.449390687795395	0.449390687795395	5.42241450916087	2
3191	318	255	1.2441	6.19778302755435	10.0869102652133	0.29219805607525	2.2219805607525	8	-0.459777972538584	0.459777972538584	5.88219248169945	2
3201	319	255	1.2515	6.23376082480821	10.0509324679594	0.256220258821392	1.76220258821392	9	-0.454916108044793	0.454916108044793	6.33710858974424	2
3211	320	255	1.2588	6.26925243561269	10.0154408571549	0.220728648016912	1.30728648016912	10	-0.668838145770467	0.668838145770467	7.00594673551471	2
3221	321	255	1.2705	6.32613625018973	9.95855704257789	0.163844833439866	0.638448334398657	11	0.0166847478503463	0.0166847478503463	7.02263148336506	2
3231	322	255	1.2681	6.3144677754047	9.97022551736292	0.1755133082249	0.655133082249003	12	-0.809832216089623	0.809832216089623	7.83246369945468	2
3241	323	255	1.2827	6.38545099701366	9.89924229575396	0.104530086615938	-0.15469913384062	13	-0.197237289875274	0.197237289875274	8.02970098932995	2
3251	324	255	1.2847	6.39517472600119	9.88951856676643	0.0948063576284106	-0.351936423715894	14	-0.717456790708104	0.717456790708104	8.74715778003806	2
3261	325	255	1.2974	6.456920405072	9.82777288769562	0.0330606785576002	-1.069393214424	15	-0.430606785576002	0.430606785576002	9.17776456561406	2
3271	326	255	1.3042	6.4899810836296	9.79471220913802	0	-1.5	16	0.303534752982466	0.303534752982466	9.48129931859653	2
3281	327	255	1.2959	6.44962760833135	9.83506568443627	0.0403534752982466	-1.19646524701753	17	0.872372898752916	0.872372898752916	10.3536722173494	2
3291	328	255	1.2759	6.35239031845606	9.93230297431156	0.137590765173538	-0.324092348264618	18	0.425081365326568	0.425081365326568	10.778753582676	2
3301	329	255	1.2651	6.2998821819234	9.98481111084422	0.190098901706195	0.100989017061949	19	-0.270165257281756	0.270165257281756	11.0489188399578	2
3311	330	255	1.2686	6.31689870765158	9.96779458511604	0.173082375978019	-0.169176240219807	20	-0.0756906775311905	0.0756906775311905	11.124609517489	2
3321	331	255	1.2681	6.3144677754047	9.97022551736292	0.1755133082249	-0.244866917750997	21	0.162540682663293	0.162540682663293	11.2871502001522	2
3331	332	255	1.2627	6.28821370713837	9.99647958562925	0.20176737649123	-0.0823262350877044	22	-0.192375425381519	0.192375425381519	11.4795256255338	2
3341	333	255	1.2646	6.29745124967652	9.9872420430911	0.192529833953078	-0.274701660469223	23	-0.294474579750583	0.294474579750583	11.7740002052844	2
3351	334	255	1.2686	6.31689870765158	9.96779458511604	0.173082375978019	-0.569176240219807	24	-0.0756906775311903	0.0756906775311903	11.8496908828155	2
3361	335	255	1.2681	6.3144677754047	9.97022551736292	0.1755133082249	-0.644866917750997	25	0.138231360194447	0.138231360194447	11.98792224301	2
3371	336	255	1.2632	6.29064463938525	9.99404865338237	0.199336444244345	-0.50663555755655	26	0.828616118309051	0.828616118309051	12.816538361319	2
3381	337	255	1.2441	6.19778302755435	10.0869102652133	0.29219805607525	0.321980560752502	27	-0.289612715256828	0.289612715256828	13.1061510765759	2
3391	338	255	1.248	6.21674429908003	10.0679489936876	0.273236784549567	0.0323678454956733	28	-0.887622047989842	0.887622047989842	13.9937731245657	2
3401	339	255	1.2642	6.29550650387902	9.98918678888861	0.194474579750583	-0.855254202494169	29	0.186850005132103	0.186850005132103	14.1806231296978	2
3411	340	255	1.2583	6.2668215033658	10.0178717894018	0.223159580263793	-0.668404197362066	30	-0.479225430513639	0.479225430513639	14.6598485602115	2
3421	341	255	1.2661	6.30474404641717	9.97994924635045	0.185237037212429	-1.14762962787571	31	0.0896127152568105	0.0896127152568105	14.7494612754683	2
3431	342	255	1.2622	6.28578277489149	9.99891051787613	0.204198308738111	-1.05801691261889	32	0.799444931346451	0.799444931346451	15.5489062068147	2
3441	343	255	1.2437	6.19583828175684	10.0888550110108	0.294142801872756	-0.258571981272444	33	0.517456790708086	0.517456790708086	16.0663629975228	2
3451	344	255	1.231	6.13409260268603	10.1506006900816	0.355888480943564	0.258884809435643	34	0.327844075451293	0.327844075451293	16.3942070729741	2
3461	345	255	1.2222	6.0913081951409	10.1933850976267	0.398672888488694	0.586728884886936	35	0.0458559348129284	0.0458559348129284	16.440063007787	2
3471	346	255	1.2192	6.07672260165961	10.207970691108	0.413258481969986	0.632584819699865	36	0.230606785575985	0.230606785575985	16.670669793363	2
3481	347	255	1.2124	6.04366192310201	10.2410313696656	0.446319160527585	0.863191605275849	37	-0.620219500832813	0.620219500832813	17.2908892941958	2
3491	348	255	1.2231	6.09568387318529	10.1890094195823	0.394297210444304	0.242972104443037	38	-0.552153397920085	0.552153397920085	17.8430426921159	2
3501	349	255	1.2324	6.1408992129773	10.1437940797903	0.349081870652295	-0.309181293477049	39	-0.289612715256828	0.289612715256828	18.1326554073727	2
3511	350	255	1.2363	6.15986048450298	10.1248328082646	0.330120599126612	-0.598794008733877	40	-0.1	0.1	18.2326554073727	2
3521	351	255	1.2363	6.15986048450298	10.1248328082646	0.330120599126612	-0.698794008733877	41	0.493147468239277	0.493147468239277	18.725802875612	2
3531	352	255	1.2241	6.10054573767906	10.1841475550886	0.38943534595054	-0.205646540494601	42	0.279225430513639	0.279225430513639	19.0050283061256	2
3541	353	255	1.2163	6.06262319462769	10.2220700981399	0.427357889001904	0.0735788900190387	43	0.303534752982448	0.303534752982448	19.3085630591081	2
3551	354	255	1.208	6.02226971932945	10.2624235734382	0.467711364300149	0.377113643001487	44	-0.0270720325935181	0.0270720325935181	19.3356350917016	2
3561	355	255	1.2065	6.0149769225888	10.2697163701788	0.475004161040797	0.350041610407969	45	-0.790384758114568	0.790384758114568	20.1260198498162	2
3571	356	255	1.2207	6.08401539840026	10.2006778943674	0.40596568522934	-0.440343147706599	46	-0.338231360194483	0.338231360194483	20.4642512100107	2
3581	357	255	1.2256	6.10783853441971	10.1768547583479	0.382142549209892	-0.778574507901083	47	-0.289612715256793	0.289612715256793	20.7538639252675	2
3591	358	255	1.2295	6.12679980594539	10.1578934868222	0.363181277684212	-1.06818722315788	48	-0.289612715256828	0.289612715256828	21.0434766405243	2
3601	359	255	1.2334	6.14576107747107	10.1389322152966	0.34422000615853	-1.3577999384147	49	-0.527844075451276	0.527844075451276	21.5713207159756	2
3611	360	255	1.2422	6.1885454850162	10.0961478077514	0.301435598613402	-1.88564401386598	50	0.590384758114568	0.590384758114568	22.1617054740901	2
3621	361	255	1.228	6.11950700920474	10.1651862835629	0.370474074424859	-1.29525925575141	51	0.181988140638347	0.181988140638347	22.3436936147285	2
3631	362	255	1.2222	6.0913081951409	10.1933850976267	0.398672888488694	-1.11327111511306	52	2.63236784549566	2.63236784549566	24.9760614602241	2
3641	363	255	1.166	5.81807141059134	10.4666218821763	0.671909673038259	1.51909673038259	53	0.566075435645741	0.566075435645741	25.5421368958699	2
3651	364	255	1.1523	5.75146386702677	10.5332294257409	0.738517216602833	2.08517216602833	54	0.206297463107157	0.206297463107157	25.748434358977	2
3661	365	255	1.146	5.72083412071605	10.5638591720516	0.769146962913549	2.29146962913549	55	-0.289612715256793	0.289612715256793	26.0380470742338	2
3671	366	255	1.1499	5.73979539224173	10.5448979005259	0.75018569138787	2.0018569138787	56	-0.051381355062381	0.051381355062381	26.0894284292962	2
3681	367	255	1.1489	5.73493352774797	10.5497597650197	0.755047555881632	1.95047555881632	57	-0.386850005132102	0.386850005132102	26.4762784344283	2
3691	368	255	1.1548	5.76361852826118	10.5210747645064	0.726362555368421	1.56362555368421	58	-0.47922543051362	0.47922543051362	26.9555038649419	2
3701	369	255	1.1626	5.80154107131254	10.4831522214551	0.688440012317059	1.08440012317059	59	-0.454916108044812	0.454916108044812	27.4104199729867	2
3711	370	255	1.1699	5.83703268211702	10.4476606106506	0.652948401512578	0.629484015125782	60	-0.882760183496087	0.882760183496087	28.2931801564828	2
3721	371	255	1.186	5.91530870046663	10.369384592301	0.574672383162969	-0.253276168370306	61	-0.693147468239277	0.693147468239277	28.9863276247221	2
3731	372	255	1.1982	5.97462344729056	10.3100698454771	0.515357636339042	-0.946423636609582	62	0.133369495700693	0.133369495700693	29.1196971204228	2
3741	373	255	1.1934	5.95128649772049	10.3334067950471	0.538694585909111	-0.81305414090889	63	0.113922037725638	0.113922037725638	29.2336191581484	2
3751	374	255	1.189	5.92989429394792	10.3547989988197	0.560086789681675	-0.699132103183252	64	0.400772042857758	0.400772042857758	29.6343912010062	2
3761	375	255	1.1787	5.87981708966215	10.4048762031055	0.610163993967451	-0.298360060325494	65	-0.430606785576002	0.430606785576002	30.0649979865822	2
3771	376	255	1.1855	5.91287776821975	10.3718155245479	0.57710331540985	-0.728966845901496	66	-0.338231360194448	0.338231360194448	30.4032293467766	2
3781	377	255	1.1904	5.93670090423919	10.3479923885284	0.553280179390406	-1.06719820609594	67	-0.863312725521033	0.863312725521033	31.2665420722977	2
3791	378	255	1.2061	6.0130321767913	10.2716611159763	0.476948906838302	-1.93051093161698	68	0.162540682663275	0.162540682663275	31.429082754961	2
3801	379	255	1.2007	5.98677810852497	10.2979151842427	0.50320297510463	-1.7679702489537	69	1.08629493647855	1.08629493647855	32.5153776914395	2
3811	380	255	1.1763	5.86814861487711	10.4165446778905	0.621832468752485	-0.681675312475148	70	1.04253815603465	1.04253815603465	33.5579158474742	2
3821	381	255	1.1528	5.75389479927365	10.530798493494	0.736086284355951	0.360862843559505	71	0.585522893620797	0.585522893620797	34.143438741095	2
3831	382	255	1.1387	5.68534250991157	10.5993507828561	0.80463857371803	0.946385737180302	72	0.0653033927880009	0.0653033927880009	34.208742133883	2
3841	383	255	1.1353	5.66881217063277	10.6158811221349	0.82116891299683	1.0116891299683	73	-1.33005171692244	1.33005171692244	35.5387938508054	2
3851	384	255	1.1606	5.79181734232501	10.4928759504426	0.698163741304587	-0.318362586954133	74	-1.29115680097231	1.29115680097231	36.8299506517777	2
3861	385	255	1.1851	5.91093302242224	10.3737602703454	0.579048061207356	-1.60951938792644	75	-0.620219500832795	0.620219500832795	37.4501701526105	2
3871	386	255	1.1958	5.96295497250552	10.3217383202621	0.527026111124076	-2.22973888875924	76	-0.479225430513639	0.479225430513639	37.9293955831241	2
3881	387	255	1.2036	6.00087751555689	10.2838157772107	0.489103568072712	-2.70896431927288	77	-0.221546612344101	0.221546612344101	38.1509421954682	2
3891	388	255	1.2061	6.0130321767913	10.2716611159763	0.476948906838302	-2.93051093161698	78	0.37646272038893	0.37646272038893	38.5274049158572	2
3901	389	255	1.1963	5.9653859047524	10.3193073880152	0.524595178877195	-2.55404821122805	79	0.566075435645723	0.566075435645723	39.0934803515029	2
3911	390	255	1.1826	5.89877836118783	10.3859149315798	0.591202722441768	-1.98797277558232	80	0.352153397920103	0.352153397920103	39.445633749423	2
3921	391	255	1.1733	5.85356302139582	10.4311302713718	0.636418062233778	-1.63581937766222	81	0.0409940703191558	0.0409940703191558	39.4866278197421	2
3931	392	255	1.1704	5.8394636143639	10.4452296784037	0.650517469265694	-1.59482530734306	82	-0.289612715256793	0.289612715256793	39.7762405349989	2
3941	393	255	1.1743	5.85842488588958	10.426268406878	0.631556197740014	-1.88443802259986	83	-0.1	0.1	39.8762405349989	2
3951	394	255	1.1743	5.85842488588958	10.426268406878	0.631556197740014	-1.98443802259986	84	-0.0999999999999988	0.0999999999999988	39.9762405349989	2
3961	395	255	1.1743	5.85842488588958	10.426268406878	0.631556197740014	-2.08443802259986	85	-0.435468650069757	0.435468650069757	40.4117091850687	2
3971	396	255	1.1812	5.89197175089656	10.3927215418711	0.598009332733039	-2.51990667266961	86	-0.289612715256828	0.289612715256828	40.7013219003255	2
3981	397	255	1.1851	5.91093302242224	10.3737602703454	0.579048061207356	-2.80951938792644	87	-0.143756780443865	0.143756780443865	40.8450786807694	2
3991	398	255	1.186	5.91530870046663	10.369384592301	0.574672383162969	-2.95327616837031	88	0.0896127152568109	0.0896127152568109	40.9346913960262	2
4001	399	255	1.1821	5.89634742894095	10.3883458638267	0.59363365468865	-2.8636634531135	89	0.08961271525681	0.08961271525681	41.024304111283	2
4011	400	255	1.1782	5.87738615741527	10.4073071353524	0.612594926214332	-2.77405073785668	90	-0.00762457461846289	0.00762457461846289	41.0319286859015	2
4021	401	255	1.1763	5.86814861487711	10.4165446778905	0.621832468752485	-2.78167531247515	91	0.138231360194465	0.138231360194465	41.1701600460959	2
4031	402	255	1.1714	5.84432547885767	10.44036781391	0.645655604771932	-2.64344395228068	92	0.352153397920086	0.352153397920086	41.522313444016	2
4041	403	255	1.1621	5.79911013906566	10.485583153702	0.69087094456394	-2.2912905543606	93	0.0896127152568278	0.0896127152568278	41.6119261592728	2
4051	404	255	1.1582	5.78014886753997	10.5045444252276	0.709832216089623	-2.20167783910377	94	0.254916108044812	0.254916108044812	41.8668422673177	2
4061	405	255	1.1509	5.74465725673549	10.5400360360321	0.745323826894104	-1.94676173105896	95	-0.0513813550623454	0.0513813550623454	41.91822362238	2
4071	406	255	1.1499	5.73979539224173	10.5448979005259	0.75018569138787	-1.9981430861213	96	-0.124309322468844	0.124309322468844	42.0425329448489	2
4081	407	255	1.1504	5.74222632448861	10.542466968279	0.747754759140985	-2.12245240859015	97	-0.362540682663275	0.362540682663275	42.4050736275121	2
4091	408	255	1.1558	5.76848039275494	10.5162129000127	0.721500690874658	-2.48499309125342	98	0.021546612344101	0.021546612344101	42.4266202398562	2
4101	409	255	1.1533	5.75632573152053	10.5283675612471	0.733655352109068	-2.46344647890932	99	0.989057646603262	0.989057646603262	43.4156778864595	2
4111	410	255	1.1309	5.6474199668602	10.6372733259074	0.842561116769394	-1.47438883230606	100	1.68430426921159	1.68430426921159	45.0999821556711	2
4121	411	255	1.0942	5.46898953993905	10.8157037528286	1.02099154369055	0.209915436905526	101	0.34729153342633	0.34729153342633	45.4472736890974	2
4131	412	255	1.085	5.42426038659641	10.8604329061712	1.06572069703319	0.557206970331856	102	0.0701652572817735	0.0701652572817735	45.5174389463792	2
4141	413	255	1.0815	5.40724386086824	10.8774494318994	1.08273722276136	0.62737222761363	103	-1.62176358654831	1.62176358654831	47.1392025329275	2
4151	414	255	1.1128	5.55942021952307	10.7252730732446	0.930560864106532	-0.994391358934681	104	-0.265303392787983	0.265303392787983	47.4045059257155	2
4161	415	255	1.1162	5.57595055880186	10.7087427339658	0.914030524827734	-1.25969475172266	105	0.162540682663275	0.162540682663275	47.5670466083787	2
4171	416	255	1.1108	5.54969649053554	10.7349968022321	0.940284593094061	-1.09715406905939	106	0.279225430513639	0.279225430513639	47.8462720388924	2
4181	417	255	1.103	5.51177394748417	10.7729193452834	0.978207136145425	-0.817928638545751	107	0.254916108044811	0.254916108044811	48.1011881469372	2
4191	418	255	1.0957	5.47628233667969	10.8084109560879	1.01369874694991	-0.563012530500939	108	0.0653033927879831	0.0653033927879831	48.1664915397252	2
4201	419	255	1.0923	5.45975199740089	10.8249412953667	1.0302290862287	-0.497709137712956	109	0.40077204285774	0.40077204285774	48.5672635825829	2
4211	420	255	1.082	5.40967479311512	10.8750184996525	1.08030629051448	-0.0969370948552162	110	NA	NA	NA	2
3122	311	255	1.3105	6.52061082994031	9.74998305579539	0	0	1	-0.0805525420249452	0.0805525420249452	0.0805525420249452	3
3132	312	255	1.3101	6.51866608414281	9.7519278015929	0.00194474579750548	-0.0805525420249452	2	0.235468650069757	0.235468650069757	0.316021192094702	3
3142	313	255	1.3032	6.48511921913583	9.78547466659987	0.0354916108044812	0.154916108044812	3	-0.124309322468827	0.124309322468827	0.440330514563529	3
3152	314	255	1.3037	6.48755015138271	9.78304373435299	0.0330606785575984	0.0306067855759842	4	-0.027072032593518	0.027072032593518	0.467402547157047	3
3162	315	255	1.3022	6.48025735464207	9.79033653109364	0.0403534752982466	0.00353475298246621	5	0.0166847478503285	0.0166847478503285	0.484087295007376	3
3172	316	255	1.2998	6.46858887985703	9.80200500587867	0.0520219500832795	0.0202195008327948	6	-0.1	0.1	0.584087295007376	3
3182	317	255	1.2998	6.46858887985703	9.80200500587867	0.0520219500832795	-0.0797804991672052	7	-0.0270720325935181	0.0270720325935181	0.611159327600894	3
3192	318	255	1.2983	6.46129608311639	9.80929780261932	0.0593147468239277	-0.106852531760723	8	-0.197237289875292	0.197237289875292	0.808396617476186	3
3202	319	255	1.3003	6.47101981210391	9.79957407363179	0.0495910178363985	-0.304089821636015	9	0.0896127152568284	0.0896127152568284	0.898009332733014	3
3212	320	255	1.2964	6.45205854057823	9.81853534515747	0.0685522893620814	-0.214477106379186	10	-0.289612715256828	0.289612715256828	1.18762204798984	3
3222	321	255	1.3003	6.47101981210391	9.79957407363179	0.0495910178363985	-0.504089821636015	11	0.138231360194447	0.138231360194447	1.32585340818429	3
3232	322	255	1.2954	6.44719667608447	9.82339720965123	0.0734141538558433	-0.365858461441567	12	0.230606785576002	0.230606785576002	1.55646019376029	3
3242	323	255	1.2886	6.41413599752687	9.85645788820883	0.106474832413443	-0.135251675865565	13	-0.35767881816952	0.35767881816952	1.91413901192981	3
3252	324	255	1.2939	6.43990387934382	9.83069000639188	0.0807069505964915	-0.492930494035085	14	0.109060173231865	0.109060173231865	2.02319918516168	3
3262	325	255	1.2896	6.41899786202063	9.85159602371507	0.101612967919678	-0.38387032080322	15	0.449390687795395	0.449390687795395	2.47258987295707	3
3272	326	255	1.2783	6.3640587932411	9.90653509249461	0.156552036699217	0.0655203669921747	16	-0.221546612344101	0.221546612344101	2.69413648530117	3
3282	327	255	1.2808	6.37621345447551	9.8943804312602	0.144397375464807	-0.156026245351926	17	0.352153397920103	0.352153397920103	3.04628988322128	3
3292	328	255	1.2715	6.3309981146835	9.93959577105221	0.189612715256818	0.196127152568177	18	-0.552153397920103	0.552153397920103	3.59844328114138	3
3302	329	255	1.2808	6.37621345447551	9.8943804312602	0.144397375464807	-0.356026245351926	19	0.162540682663275	0.162540682663275	3.76098396380465	3
3312	330	255	1.2754	6.34995938620918	9.92063449952652	0.170651443731135	-0.193485562688652	20	0.0215466123441188	0.0215466123441188	3.78253057614877	3
3322	331	255	1.2729	6.33780472497477	9.93278916076094	0.182806104965547	-0.171938950344533	21	0.0166847478503465	0.0166847478503465	3.79921532399912	3
3332	332	255	1.2705	6.32613625018973	9.94445763554597	0.194474579750581	-0.155254202494186	22	-0.216684747850346	0.216684747850346	4.01590007184947	3
3342	333	255	1.2729	6.33780472497477	9.93278916076094	0.182806104965547	-0.371938950344533	23	0.230606785575984	0.230606785575984	4.24650685742545	3
3352	334	255	1.2661	6.30474404641717	9.96584983931854	0.215866783523145	-0.141332164768549	24	-0.338231360194465	0.338231360194465	4.58473821761991	3
3362	335	255	1.271	6.32856718243661	9.94202670329909	0.192043647503699	-0.479563524963014	25	-0.386850005132102	0.386850005132102	4.97158822275202	3
3372	336	255	1.2769	6.35725218294982	9.91334170278588	0.163358646990488	-0.866413530095116	26	-0.192375425381519	0.192375425381519	5.16396364813354	3
3382	337	255	1.2788	6.36648972548798	9.90410416024773	0.154121104452337	-1.05878895547663	27	0.420219500832795	0.420219500832795	5.58418314896633	3
3392	338	255	1.2681	6.3144677754047	9.95612611033101	0.206143054535616	-0.63856945464384	28	-0.216684747850346	0.216684747850346	5.80086789681668	3
3402	339	255	1.2705	6.32613625018973	9.94445763554597	0.194474579750581	-0.855254202494187	29	-0.60077204285774	0.60077204285774	6.40163993967442	3
3412	340	255	1.2808	6.37621345447551	9.8943804312602	0.144397375464807	-1.45602624535193	30	0.162540682663275	0.162540682663275	6.56418062233769	3
3422	341	255	1.2754	6.34995938620918	9.92063449952652	0.170651443731135	-1.29348556268865	31	-0.0270720325935359	0.0270720325935359	6.59125265493123	3
3432	342	255	1.2739	6.34266658946853	9.92792729626717	0.177944240471781	-1.32055759528219	32	0.327844075451294	0.327844075451294	6.91909673038252	3
3442	343	255	1.2651	6.2998821819234	9.9707117038123	0.220728648016911	-0.992713519830894	33	-0.0756906775311729	0.0756906775311729	6.99478740791369	3
3452	344	255	1.2646	6.29745124967652	9.97314263605918	0.223159580263793	-1.06840419736207	34	0.0166847478503285	0.0166847478503285	7.01147215576402	3
3462	345	255	1.2622	6.28578277489149	9.98481111084422	0.234828055048826	-1.05171944951174	35	-0.172927967406464	0.172927967406464	7.18440012317049	3
3472	346	255	1.2637	6.29307557163213	9.97751831410357	0.22753525830818	-1.2246474169182	36	-0.479225430513621	0.479225430513621	7.66362555368411	3
3482	347	255	1.2715	6.3309981146835	9.93959577105221	0.189612715256818	-1.70387284743182	37	0.279225430513621	0.279225430513621	7.94285098419773	3
3492	348	255	1.2637	6.29307557163213	9.97751831410357	0.22753525830818	-1.4246474169182	38	-0.454916108044812	0.454916108044812	8.39776709224254	3
3502	349	255	1.271	6.32856718243661	9.94202670329909	0.192043647503699	-1.87956352496301	39	0.016684747850364	0.016684747850364	8.4144518400929	3
3512	350	255	1.2686	6.31689870765158	9.95369517808412	0.203712122288735	-1.86287877711265	40	0.37646272038893	0.37646272038893	8.79091456048183	3
3522	351	255	1.2588	6.26925243561269	10.001341450123	0.251358394327628	-1.48641605672372	41	-0.289612715256828	0.289612715256828	9.08052727573866	3
3532	352	255	1.2627	6.28821370713837	9.98238017859734	0.232397122801945	-1.77602877198055	42	-0.406297463107156	0.406297463107156	9.48682473884582	3
3542	353	255	1.269	6.31884345344908	9.95175043228662	0.20176737649123	-2.1823262350877	43	0.420219500832795	0.420219500832795	9.90704423967861	3
3552	354	255	1.2583	6.2668215033658	10.0037723823699	0.253789326574509	-1.76210673425491	44	0.872372898752915	0.872372898752915	10.7794171384315	3
3562	355	255	1.2383	6.16958421349051	10.1010096722452	0.351026616449801	-0.889733835501994	45	-0.362540682663293	0.362540682663293	11.1419578210948	3
3572	356	255	1.2437	6.19583828175684	10.0747556039789	0.324772548183471	-1.25227451816529	46	-0.595910178363985	0.595910178363985	11.7378679994588	3
3582	357	255	1.2539	6.24542929959324	10.0251645861425	0.275181530347073	-1.84818469652927	47	-0.00762457461848109	0.00762457461848109	11.7454925740773	3
3592	358	255	1.252	6.23619175705509	10.0344021286806	0.284419072885225	-1.85580927114775	48	0.0458559348129288	0.0458559348129288	11.7913485088902	3
3602	359	255	1.249	6.22160616357379	10.0489877221619	0.299004666366518	-1.80995333633482	49	-0.62508136532655	0.62508136532655	12.4164298742168	3
3612	360	255	1.2598	6.27411430010645	9.99647958562925	0.246496529833863	-2.43503470166137	50	0.40077204285774	0.40077204285774	12.8172019170745	3
3622	361	255	1.2495	6.22403709582068	10.046556789915	0.296573734119637	-2.03426265880363	51	-0.172927967406464	0.172927967406464	12.990129884481	3
3632	362	255	1.251	6.23132989256132	10.0392639931744	0.28928093737899	-2.2071906262101	52	0.352153397920085	0.352153397920085	13.3422832824011	3
3642	363	255	1.2417	6.18611455276931	10.0844793329664	0.334496277170999	-1.85503722829001	53	0.113922037725638	0.113922037725638	13.4562053201267	3
3652	364	255	1.2373	6.16472234899675	10.105871536739	0.355888480943563	-1.74111519056438	54	0.44452882330164	0.44452882330164	13.9007341434283	3
3662	365	255	1.2261	6.11026946666659	10.1603244190691	0.410341363273727	-1.29658636726274	55	0.0653033927880009	0.0653033927880009	13.9660375362163	3
3672	366	255	1.2227	6.09373912738779	10.1768547583479	0.426871702552527	-1.23128297447473	56	-0.119447457975073	0.119447457975073	14.0854849941914	3
3682	367	255	1.2231	6.09568387318529	10.1749100125504	0.424926956755019	-1.35073043244981	57	0.561213571151986	0.561213571151986	14.6466985653434	3
3692	368	255	1.2095	6.0295625160701	10.2410313696656	0.491048313870218	-0.789516861297821	58	0.186850005132103	0.186850005132103	14.8335485704755	3
3702	369	255	1.2036	6.00087751555689	10.2697163701788	0.519733314383428	-0.602666856165718	59	-0.454916108044812	0.454916108044812	15.2884646785203	3
3712	370	255	1.2109	6.03636912636137	10.2342247593743	0.484241703578947	-1.05758296421053	60	-0.863312725521015	0.863312725521015	16.1517774040413	3
3722	371	255	1.2266	6.11270039891347	10.1578934868222	0.407910431026846	-1.92089568973154	61	-0.168066102912709	0.168066102912709	16.319843506954	3
3732	372	255	1.228	6.11950700920474	10.151086876531	0.401103820735575	-2.08896179264425	62	0.0409940703191731	0.0409940703191731	16.3608375772732	3
3742	373	255	1.2251	6.10540760217282	10.1651862835629	0.415203227767492	-2.04796772232508	63	-0.0270720325935354	0.0270720325935354	16.3879096098667	3
3752	374	255	1.2236	6.09811480543218	10.1724790803035	0.422496024508138	-2.07503975491862	64	0.133369495700692	0.133369495700692	16.5212791055674	3
3762	375	255	1.2188	6.07477785586211	10.1958160298736	0.445832974078208	-1.94167025921792	65	-0.381988140638347	0.381988140638347	16.9032672462058	3
3772	376	255	1.2246	6.10297666992594	10.1676172158098	0.417634160014373	-2.32365839985627	66	0.230606785576001	0.230606785576001	17.1338740317818	3
3782	377	255	1.2178	6.06991599136834	10.2006778943674	0.450694838571973	-2.09305161428027	67	-0.124309322468827	0.124309322468827	17.2581833542506	3
3792	378	255	1.2183	6.07234692361522	10.1982469621205	0.44826390632509	-2.2173609367491	68	0.0215466123441006	0.0215466123441006	17.2797299665947	3
3802	379	255	1.2158	6.06019226238081	10.2104016233549	0.460418567559501	-2.195814324405	69	0.682760183496087	0.682760183496087	17.9624901500908	3
3812	380	255	1.1997	5.9819162440312	10.2886776417045	0.538694585909109	-1.51305414090891	70	0.969610188628207	0.969610188628207	18.932100338719	3
3822	381	255	1.1777	5.87495522516838	10.3956386605673	0.64565560477193	-0.543443952280701	71	0.157678818169521	0.157678818169521	19.0897791568885	3
3832	382	255	1.1724	5.84918734335143	10.4214065423843	0.671423486588882	-0.38576513411118	72	-0.66883814577045	0.66883814577045	19.758617302659	3
3842	383	255	1.1841	5.90607115792848	10.3645227278072	0.614539672011837	-1.05460327988163	73	-1.04806357628409	1.04806357628409	20.8066808789431	3
3852	384	255	1.2036	6.00087751555689	10.2697163701788	0.519733314383428	-2.10266685616572	74	-0.85845086102726	0.85845086102726	21.6651317399703	3
3862	385	255	1.2192	6.07672260165961	10.1938712840761	0.443888228280702	-2.96111771719298	75	0.279225430513621	0.279225430513621	21.9443571704839	3
3872	386	255	1.2114	6.03880005860825	10.2317938271275	0.481810771332064	-2.68189228667936	76	-0.12430932246881	0.12430932246881	22.0686664929528	3
3882	387	255	1.2119	6.04123099085513	10.2293628948806	0.479379839085183	-2.80620160914817	77	-0.1	0.1	22.1686664929528	3
3892	388	255	1.2119	6.04123099085513	10.2293628948806	0.479379839085183	-2.90620160914817	78	-0.172927967406464	0.172927967406464	22.3415944603592	3
3902	389	255	1.2134	6.04852378759578	10.2220700981399	0.472087042344537	-3.07912957655463	79	0.0896127152568105	0.0896127152568105	22.431207175616	3
3912	390	255	1.2095	6.0295625160701	10.2410313696656	0.491048313870218	-2.98951686129782	80	0.138231360194465	0.138231360194465	22.5694385358105	3
3922	391	255	1.2046	6.00573938005065	10.2648545056851	0.514871449889664	-2.85128550110336	81	-0.240994070319174	0.240994070319174	22.8104326061297	3
3932	392	255	1.2075	6.01983878708257	10.2507550986531	0.500772042857747	-3.09227957142253	82	0.181988140638347	0.181988140638347	22.992420746768	3
3942	393	255	1.2017	5.99163997301873	10.278953912717	0.528970856921582	-2.91029143078418	83	0.021546612344101	0.021546612344101	23.0139673591121	3
3952	394	255	1.1992	5.97948531178432	10.2911085739514	0.541125518155992	-2.88874481844008	84	-0.0319338970872893	0.0319338970872893	23.0459012561994	3
3962	395	255	1.1978	5.97267870149305	10.2979151842427	0.547932128447263	-2.92067871552737	85	0.162540682663292	0.162540682663292	23.2084419388627	3
3972	396	255	1.1924	5.94642463322672	10.324169252509	0.574186196713592	-2.75813803286408	86	-0.0270720325935532	0.0270720325935532	23.2355139714562	3
3982	397	255	1.1909	5.93913183648608	10.3314620492496	0.581478993454237	-2.78521006545763	87	-0.240994070319156	0.240994070319156	23.4765080417754	3
3992	398	255	1.1938	5.95323124351799	10.3173626422177	0.567379586422321	-3.02620413577679	88	-0.148618644937654	0.148618644937654	23.6251266867131	3
4002	399	255	1.1948	5.95809310801176	10.3125007777239	0.562517721928556	-3.17482278071444	89	-0.197237289875292	0.197237289875292	23.8223639765884	3
4012	400	255	1.1968	5.96781683699929	10.3027770487364	0.552793992941027	-3.37206007058973	90	0.0896127152568287	0.0896127152568287	23.9119766918452	3
4022	401	255	1.1929	5.9488555654736	10.3217383202621	0.571755264466709	-3.28244735533291	91	-0.0756906775311732	0.0756906775311732	23.9876673693764	3
4032	402	255	1.1924	5.94642463322672	10.324169252509	0.574186196713592	-3.35813803286408	92	0.0409940703191563	0.0409940703191563	24.0286614396955	3
4042	403	255	1.1895	5.9323252261948	10.3382686595409	0.588285603745508	-3.31714396254492	93	0.0458559348129279	0.0458559348129279	24.0745173745084	3
4052	404	255	1.1865	5.91773963271351	10.3528542530222	0.602871197226801	-3.27128802773199	94	-0.0756906775311545	0.0756906775311545	24.1502080520396	3
4062	405	255	1.186	5.91530870046663	10.3552851852691	0.605302129473685	-3.34697870526315	95	0.133369495700692	0.133369495700692	24.2835775477403	3
4072	406	255	1.1812	5.89197175089656	10.3786221348391	0.628639079043754	-3.21360920956246	96	0.070165257281757	0.070165257281757	24.353742805022	3
4082	407	255	1.1777	5.87495522516838	10.3956386605673	0.64565560477193	-3.1434439522807	97	0.113922037725638	0.113922037725638	24.4676648427477	3
4092	408	255	1.1733	5.85356302139582	10.4170308643399	0.667047808544494	-3.02952191455506	98	-0.00762457461846333	0.00762457461846333	24.4752894173661	3
4102	409	255	1.1714	5.84432547885767	10.426268406878	0.676285351082647	-3.03714648917353	99	0.493147468239259	0.493147468239259	24.9684368856054	3
4112	410	255	1.1592	5.78501073203374	10.485583153702	0.735600097906573	-2.54399902093427	100	0.682760183496087	0.682760183496087	25.6511970691015	3
4122	411	255	1.1431	5.70673471368413	10.5638591720516	0.813876116256182	-1.86123883743818	101	0.517456790708104	0.517456790708104	26.1686538598096	3
4132	412	255	1.1304	5.64498903461332	10.6256048511224	0.875621795326992	-1.34378204673008	102	-0.0756906775311728	0.0756906775311728	26.2443445373408	3
4142	413	255	1.1299	5.64255810236644	10.6280357833693	0.878052727573875	-1.41947272426125	103	-0.552153397920103	0.552153397920103	26.7964979352609	3
4152	414	255	1.1392	5.68777344215845	10.5828204435773	0.832837387781865	-1.97162612218135	104	-0.357678818169538	0.357678818169538	27.1541767534304	3
4162	415	255	1.1445	5.7135413239754	10.5570525617603	0.807069505964911	-2.32930494035089	105	-0.172927967406464	0.172927967406464	27.3271047208369	3
4172	416	255	1.146	5.72083412071605	10.5497597650197	0.799776709224265	-2.50223290775735	106	0.254916108044811	0.254916108044811	27.5820208288817	3
4182	417	255	1.1387	5.68534250991157	10.5852513758241	0.835268320028746	-2.24731679971254	107	0.138231360194483	0.138231360194483	27.7202521890762	3
4192	418	255	1.1338	5.66151937389212	10.6090745118436	0.859091456048194	-2.10908543951806	108	0.186850005132102	0.186850005132102	27.9071021942083	3
4202	419	255	1.1279	5.63283437337891	10.6377595123568	0.887776456561404	-1.92223543438596	109	0.731378828433724	0.731378828433724	28.638481022642	3
4212	420	255	1.1108	5.54969649053554	10.7208973952002	0.970914339404777	-1.19085660595223	110	NA	NA	NA	3
