# Supplementary material for: Assessment of crusting effects on interrill erosion by laser scanning
Source: PeerJ. 2020 Jan 31;8:e8487. doi: 10.7717/peerj.8487 (PMC6996510; doi:10.7717/peerj.8487)
Supplement: Data S1 — Each has two transects and four subplots. [file peerj-08-8487-s001.zip › raw data for uploading/cs9plota.txt]

x	y	z	cal	h	code	deltah	absh	cumsumh	number
1	160.72	259.11	1.2314	6.13603734848354	10.1700481480566	1	-0.173568562427393	0.173568562427393	0.173568562427393	1
2	151.62	259.3	1.2671	6.30960591091093	9.99647958562925	2	0.1259222903885	0.1259222903885	0.299490852815893	1
3	153.36	263.32	1.2412	6.18368362052243	10.1224018760178	3	0.140021697420419	0.140021697420419	0.439512550236312	1
4	152.5	269.45	1.2124	6.04366192310201	10.2624235734382	4	-0.0189612715256811	0.0189612715256811	0.458473821761993	1
5	154.12	263.4	1.2163	6.06262319462769	10.2434623019125	5	0.22315958026379	0.22315958026379	0.681633402025783	1
6	141.23	264.39	1.1704	5.8394636143639	10.4666218821763	6	0.0213922037725656	0.0213922037725656	0.703025605798349	1
7	142.9	273.56	1.166	5.81807141059134	10.4880140859488	7	-0.0641766113176931	0.0641766113176931	0.767202217116042	1
8	147.48	276.64	1.1792	5.88224802190903	10.4238374746312	8	0.173082375978019	0.173082375978019	0.940284593094061	1
9	139.7	276.69	1.1436	5.70916564593101	10.5969198506092	9	-0.168220511484254	0.168220511484254	1.10850510457831	1
10	129.57	252.12	1.1782	5.87738615741527	10.4286993391249	10	0.0948063576284088	0.0948063576284088	1.20331146220672	1
11	133.31	254.38	1.1587	5.78257979978686	10.5235056967533	11	0.242120851789474	0.242120851789474	1.4454323139962	1
12	132.03	267	1.1089	5.54045894799738	10.7656265485428	12	-0.132728900679773	0.132728900679773	1.57816121467597	1
13	129.81	267.6	1.1362	5.67318784867716	10.632897647863	13	-0.178430426921159	0.178430426921159	1.75659164159713	1
14	130.06	278.53	1.1729	5.85161827559831	10.4544672209419	14	0.318452124341578	0.318452124341578	2.07504376593871	1
15	121.4	271.18	1.1074	5.53316615125674	10.7729193452834	15	0.0972372898752916	0.0972372898752916	2.172281055814	1
16	111.23	270.43	1.0874	5.43592886138145	10.8701566351587	16	-0.0262540682663293	0.0262540682663293	2.19853512408033	1
17	102.59	269.92	1.0928	5.46218292964778	10.8439025668924	17	0.123491358141619	0.123491358141619	2.32202648222195	1
18	100.39	274.86	1.0674	5.33869157150616	10.967393925034	18	-0.0330606785575984	0.0330606785575984	2.35508716077955	1
19	103.6	274.39	1.0742	5.37175225006375	10.9343332464764	19	-0.114253815603467	0.114253815603467	2.46934097638301	1
20	108.3	264.28	1.0977	5.48600606566722	10.820079430873	20	0.0213922037725638	0.0213922037725638	2.49073318015558	1
21	100.63	266.72	1.0933	5.46461386189466	10.8414716346455	21	0.0855688150902552	0.0855688150902552	2.57630199524583	1
22	99.794	266.05	1.0757	5.3790450468044	10.9270404497358	22	-0.0996682221221725	0.0996682221221725	2.675970217368	1
23	95.27	265.14	1.0962	5.47871326892657	10.8273722276136	23	0.308728395354047	0.308728395354047	2.98469861272205	1
24	88.225	251.62	1.0327	5.16998487357253	11.1361006229677	24	-0.190098901706193	0.190098901706193	3.17479751442824	1
25	105.94	241.74	1.0718	5.36008377527872	10.9460017212615	25	-0.1259222903885	0.1259222903885	3.30071980481674	1
26	105.84	236.24	1.0977	5.48600606566722	10.820079430873	26	-0.251358394327626	0.251358394327626	3.55207819914437	1
27	118.6	235.91	1.1494	5.73736445999485	10.5687210365453	27	0.0685522893620796	0.0685522893620796	3.62063048850645	1
28	119.06	235.44	1.1353	5.66881217063277	10.6372733259074	28	-0.184750850763052	0.184750850763052	3.8053813392695	1
29	134.94	240.61	1.1733	5.85356302139582	10.4525224751444	29	-0.0238231360194465	0.0238231360194465	3.82920447528895	1
30	133.27	239.37	1.1782	5.87738615741527	10.4286993391249	30	-0.465280432053266	0.465280432053266	4.29448490734221	1
31	145.37	232.6	1.2739	6.34266658946853	9.96341890707165	31	0.439026363786937	0.439026363786937	4.73351127112915	1
32	138.75	233.7	1.1836	5.90364022568159	10.4024452708586	32	0.0213922037725638	0.0213922037725638	4.75490347490171	1
33	137.5	230.03	1.1792	5.88224802190903	10.4238374746312	33	0.239689919542593	0.239689919542593	4.99459339444431	1
34	130.95	230.52	1.1299	5.64255810236644	10.6635273941737	34	-0.0262540682663293	0.0262540682663293	5.02084746271064	1
35	125.45	233.1	1.1353	5.66881217063277	10.6372733259074	35	-0.11376762915409	0.11376762915409	5.13461509186473	1
36	118.27	243.51	1.1587	5.78257979978686	10.5235056967533	36	-0.140021697420417	0.140021697420417	5.27463678928514	1
37	115.05	245.93	1.1875	5.92260149720728	10.3834839993329	37	0.441457296033818	0.441457296033818	5.71609408531896	1
38	111.12	258.87	1.0967	5.48114420117346	10.8249412953667	38	-0.372418820222363	0.372418820222363	6.08851290554133	1
39	125.74	255.67	1.1733	5.85356302139582	10.4525224751444	39	-0.128353222635385	0.128353222635385	6.21686612817671	1
40	129.2	257.95	1.1997	5.9819162440312	10.324169252509	40	0.234828055048828	0.234828055048828	6.45169418322554	1
41	129.22	242.88	1.1514	5.74708818898238	10.5589973075578	41	-0.199336444244345	0.199336444244345	6.65103062746988	1
42	131.26	239.6	1.1924	5.94642463322672	10.3596608633135	42	0.420065092261254	0.420065092261254	7.07109571973114	1
43	126.99	245.9	1.106	5.52635954096547	10.7797259555747	43	-0.0379225430513621	0.0379225430513621	7.1090182627825	1
44	122.35	249.54	1.1138	5.56428208401683	10.7418034125234	44	-0.0685522893620796	0.0685522893620796	7.17757055214458	1
45	117.03	239.83	1.1279	5.63283437337891	10.6732511231613	45	-0.175999494674276	0.175999494674276	7.35357004681885	1
46	116.69	236.39	1.1641	5.80883386805319	10.497251628487	46	0.456042889515111	0.456042889515111	7.80961293633396	1
47	111.16	235.08	1.0703	5.35279097853807	10.9532945180021	47	-0.458473821761995	0.458473821761995	8.26808675809596	1
48	129.28	234.62	1.1646	5.81126480030007	10.4948206962401	48	0.349081870652295	0.349081870652295	8.61716862874825	1
49	106.51	235.87	1.0928	5.46218292964778	10.8439025668924	49	-0.00923754253815368	0.00923754253815368	8.62640617128641	1
50	102.5	249.83	1.0947	5.47142047218593	10.8346650243543	50	-0.0763312725521033	0.0763312725521033	8.70273744383851	1
51	100.61	267.75	1.1104	5.54775174473803	10.7583337518022	51	0.313590259847812	0.313590259847812	9.01632770368632	1
52	93.275	270.81	1.0459	5.23416148489022	11.07192401165	52	-0.0666075435645741	0.0666075435645741	9.0829352472509	1
53	95.553	274.72	1.0596	5.30076902845479	11.0053164680854	53	-0.0165303392787983	0.0165303392787983	9.0994655865297	1
54	93.35	260.63	1.063	5.31729936773359	10.9887861288066	54	0.175513308224899	0.175513308224899	9.27497889475459	1
55	86.989	261.78	1.0269	5.14178605950869	11.1642994370315	55	-0.135159832926654	0.135159832926654	9.41013872768125	1
56	96.837	254.75	1.0547	5.27694589243535	11.0291396041048	56	0.0831378828433742	0.0831378828433742	9.49327661052462	1
57	87.283	251.63	1.0376	5.19380800959197	11.1122774869482	57	-0.0140994070319174	0.0140994070319174	9.50737601755654	1
58	84.334	248.12	1.0405	5.20790741662389	11.0981780799163	58	0.0923754253815261	0.0923754253815261	9.59975144293807	1
59	78.25	245.79	1.0215	5.11553199124236	11.1905535052978	59	0.0354916108044812	0.0354916108044812	9.63524305374255	1
60	72.806	235.24	1.0142	5.08004038043788	11.2260451161023	60	-0.0782760183496087	0.0782760183496087	9.71351907209216	1
61	75.334	234.1	1.0303	5.15831639878749	11.1477690977527	61	0.0568838145770449	0.0568838145770449	9.7704028866692	1
62	83.863	240.28	1.0186	5.10143258421045	11.2046529123297	62	-0.142452629667302	0.142452629667302	9.9128555163365	1
63	97.121	249.84	1.0479	5.24388521387775	11.0622002826624	63	-0.00680661029126917	0.00680661029126917	9.91966212662777	1
64	91.416	257.92	1.0493	5.25069182416902	11.0553936723712	64	-0.125922290388502	0.125922290388502	10.0455844170163	1
65	84.724	273.7	1.0752	5.37661411455752	10.9294713819827	65	0.225590512510674	0.225590512510674	10.2711749295269	1
66	91.895	272.26	1.0288	5.15102360204684	11.1550618944933	66	-0.37290500667174	0.37290500667174	10.6440799361987	1
67	95.234	268.64	1.1055	5.52392860871858	10.7821568878216	67	0.178430426921159	0.178430426921159	10.8225103631198	1
68	94.624	251.22	1.0688	5.34549818179743	10.9605873147428	68	0.116198561400973	0.116198561400973	10.9387089245208	1
69	85.41	238.06	1.0449	5.22929962039645	11.0767858761437	69	-0.196905511997464	0.196905511997464	11.1356144365183	1
70	91.191	240.45	1.0854	5.42620513239392	10.8798803641463	70	0.180375172718664	0.180375172718664	11.3159896092369	1
71	89.855	237.59	1.0483	5.24582995967525	11.0602555368649	71	-0.0262540682663275	0.0262540682663275	11.3422436775033	1
72	94.887	245.37	1.0537	5.27208402794158	11.0340014685986	72	0.0568838145770449	0.0568838145770449	11.3991274920803	1
73	91.168	247.39	1.042	5.21520021336454	11.0908852831756	73	-0.0238231360194465	0.0238231360194465	11.4229506280998	1
74	92.655	244.78	1.0469	5.23902334938398	11.0670621471562	74	0.0549390687795377	0.0549390687795377	11.4778896968793	1
75	88.76	252	1.0356	5.18408428060444	11.1220012159357	75	-0.48229695778144	0.48229695778144	11.9601866546607	1
76	104.49	262.41	1.1348	5.66638123838589	10.6397042581543	76	0.322827802385964	0.322827802385964	12.2830144570467	1
77	97.121	265.35	1.0684	5.34355343599992	10.9625320605403	77	-0.0233369495700693	0.0233369495700693	12.3063514066168	1
78	104.07	253.35	1.0732	5.36689038556999	10.9391951109702	78	-0.171137630180512	0.171137630180512	12.4774890367973	1
79	104.95	260.74	1.1084	5.5380280157505	10.7680574807897	79	0.0379225430513639	0.0379225430513639	12.5154115798487	1
80	111.17	262.28	1.1006	5.50010547269914	10.805980023841	80	-0.168706697933629	0.168706697933629	12.6841182777823	1
81	111.72	272.24	1.1353	5.66881217063277	10.6372733259074	81	0.380197803412386	0.380197803412386	13.0643160811947	1
82	100.06	276.96	1.0571	5.28861436722038	11.0174711293198	82	0.116198561400973	0.116198561400973	13.1805146425956	1
83	78.17	269.28	1.0332	5.17241580581941	11.1336696907208	83	0.0831378828433742	0.0831378828433742	13.263652525439	1
84	73.726	264.08	1.0161	5.08927792297604	11.2168075735642	84	-0.0165303392788019	0.0165303392788019	13.2801828647178	1
85	74.747	271.68	1.0195	5.10580826225484	11.2002772342853	85	-0.147314494161064	0.147314494161064	13.4274973588789	1
86	88.339	246.77	1.0498	5.2531227564159	11.0529627401243	86	0.073414153855845	0.073414153855845	13.5009115127347	1
87	90.634	245.07	1.0347	5.17970860256006	11.1263768939801	87	-0.127867036186007	0.127867036186007	13.6287785489207	1
88	97.595	236.01	1.061	5.30757563874606	10.9985098577941	88	-0.0403534752982466	0.0403534752982466	13.669132024219	1
89	90.604	235.01	1.0693	5.34792911404431	10.9581563824959	89	0.1424526296673	0.1424526296673	13.8115846538863	1
90	89.588	232.84	1.04	5.20547648437701	11.1006090121632	90	-0.00729279674064642	0.00729279674064642	13.8188774506269	1
91	88.471	236.71	1.0415	5.21276928111766	11.0933162154225	91	-0.0855688150902552	0.0855688150902552	13.9044462657172	1
92	88.026	240.93	1.0591	5.29833809620791	11.0077474003323	92	0.135159832926654	0.135159832926654	14.0396060986438	1
93	80.588	237.5	1.0313	5.16317826328126	11.1429072332589	93	-0.0996682221221725	0.0996682221221725	14.139274320766	1
94	83.17	232.32	1.0518	5.26284648540343	11.0432390111368	94	-0.0354916108044812	0.0354916108044812	14.1747659315705	1
95	93.953	234.31	1.0591	5.29833809620791	11.0077474003323	95	-0.0758450861027278	0.0758450861027278	14.2506110176732	1
96	100.45	244.87	1.0747	5.37418318231064	10.9319023142295	96	-0.0928616118309016	0.0928616118309016	14.3434726295041	1
97	102.2	230.98	1.0938	5.46704479414154	10.8390407023986	97	-0.0544528823301622	0.0544528823301622	14.3979255118343	1
98	101.42	232.42	1.105	5.5214976764717	10.7845878200685	98	0.0928616118309016	0.0928616118309016	14.4907871236652	1
99	108.2	235.59	1.0859	5.4286360646408	10.8774494318994	99	-0.472573228793911	0.472573228793911	14.9633603524591	1
100	116.41	250.85	1.1831	5.90120929343471	10.4048762031055	100	0.721500690874656	0.721500690874656	15.6848610433337	1
101	108.57	252.3	1.0347	5.17970860256006	11.1263768939801	101	-0.28928093737899	0.28928093737899	15.9741419807127	1
102	117.25	254.21	1.0942	5.46898953993905	10.8370959566011	102	-0.246982716283238	0.246982716283238	16.221124696996	1
103	128.13	250.12	1.145	5.71597225622228	10.5901132403179	103	-0.520219500832805	0.520219500832805	16.7413441978288	1
104	153.51	231.54	1.252	6.23619175705509	10.0698937394851	104	0.050077204285774	0.050077204285774	16.7914214021146	1
105	161.2	234.17	1.2417	6.18611455276931	10.1199709437709	105	0.158982968946102	0.158982968946102	16.9504043710607	1
106	158.62	234.33	1.209	6.02713158382321	10.278953912717	106	-0.393811023994928	0.393811023994928	17.3442153950556	1
107	160.14	247.39	1.29	6.42094260781814	9.88514288872204	107	0.0495910178363985	0.0495910178363985	17.393806412892	1
108	176.51	254.96	1.2798	6.37135158998174	9.93473390655844	108	0.00972372898752916	0.00972372898752916	17.4035301418795	1
109	178.97	253.98	1.2778	6.36162786099421	9.94445763554597	109	-0.00243093224688273	0.00243093224688273	17.4059610741264	1
110	173.15	252.59	1.2783	6.3640587932411	9.94202670329909	110	-0.121060425894736	0.121060425894736	17.5270215000211	1
111	171.94	251.47	1.3032	6.48511921913583	9.82096627740435	111	0.144883561914183	0.144883561914183	17.6719050619353	1
112	172.05	263.14	1.2734	6.34023565722165	9.96584983931854	112	0.194474579750581	0.194474579750581	17.8663796416859	1
113	170.82	273.14	1.2334	6.14576107747107	10.1603244190691	113	-0.299004666366518	0.299004666366518	18.1653843080524	1
114	165.76	277.54	1.2949	6.44476574383759	9.8613197527026	114	0.208573986782497	0.208573986782497	18.3739582948349	1
115	177.37	269.01	1.252	6.23619175705509	10.0698937394851	115	-0.315535005645318	0.315535005645318	18.6894933004802	1
116	174.82	266.49	1.3169	6.55172676270041	9.75435873383978	116	0.249413648530121	0.249413648530121	18.9389069490104	1
117	186.05	235.61	1.2656	6.30231311417029	10.0037723823699	117	-0.303866530860283	0.303866530860283	19.2427734798706	1
118	191.06	233.64	1.3281	6.60617964503057	9.69990585150962	118	0.232397122801945	0.232397122801945	19.4751706026726	1
119	189.2	247.54	1.2803	6.37378252222862	9.93230297431156	119	0.135646019376029	0.135646019376029	19.6108166220486	1
120	187.08	257.19	1.2524	6.23813650285259	10.0679489936876	120	0.0403534752982466	0.0403534752982466	19.6511700973469	1
121	177.67	257.79	1.2441	6.19778302755435	10.1083024689858	121	-0.0121546612344119	0.0121546612344119	19.6633247585813	1
122	178.47	259.07	1.2466	6.20993768878876	10.0961478077514	122	0.0189612715256828	0.0189612715256828	19.682286030107	1
123	190	266.75	1.2427	6.19097641726308	10.1151090792771	123	-0.476948906838302	0.476948906838302	20.1592349369453	1
124	191.79	245.82	1.3408	6.66792532410138	9.63816017243881	124	0.248927462080744	0.248927462080744	20.408162399026	1
125	192.05	235.03	1.2896	6.41899786202063	9.88708763451955	125	-0.0189612715256811	0.0189612715256811	20.4271236705517	1
126	184.57	231.22	1.2935	6.43795913354632	9.86812636299387	126	0.0238231360194465	0.0238231360194465	20.4509468065711	1
127	187.47	249.84	1.2886	6.41413599752687	9.89194949901331	127	-0.0709832216089623	0.0709832216089623	20.5219300281801	1
128	188.17	252.8	1.3032	6.48511921913583	9.82096627740435	128	-0.0690384758114568	0.0690384758114568	20.5909685039915	1
129	187.17	245.88	1.3174	6.55415769494729	9.7519278015929	129	-0.1259222903885	0.1259222903885	20.71689079438	1
130	179.68	239.99	1.3433	6.68007998533579	9.6260055112044	130	0.230452377004438	0.230452377004438	20.9473431713845	1
131	179.46	238.18	1.2959	6.44962760833135	9.85645788820883	131	-0.140021697420419	0.140021697420419	21.0873648688049	1
132	180.83	247.98	1.3247	6.58964930575177	9.71643619078841	132	0.073414153855845	0.073414153855845	21.1607790226607	1
133	179.72	242.77	1.3096	6.51623515189593	9.78985034464426	133	0.384573481456775	0.384573481456775	21.5453525041175	1
134	184.79	261.76	1.2305	6.13166167043915	10.174423826101	134	-0.514871449889664	0.514871449889664	22.0602239540072	1
135	185.79	267.06	1.3364	6.64653312032881	9.65955237621137	135	0.00680661029127094	0.00680661029127094	22.0670305642985	1
136	174	274.52	1.335	6.63972651003754	9.66635898650264	136	0.558142043884168	0.558142043884168	22.6251726081826	1
137	163.7	274.21	1.2202	6.08158446615338	10.2245010303868	137	-0.187667969459309	0.187667969459309	22.8128405776419	1
138	158.06	273.35	1.2588	6.26925243561269	10.0368330609275	138	0.106961018862819	0.106961018862819	22.9198015965047	1
139	157.04	272.11	1.2368	6.16229141674987	10.1437940797903	139	0.0520219500832795	0.0520219500832795	22.971823546588	1
140	137.05	279.22	1.2261	6.11026946666659	10.1958160298736	140	0.0238231360194447	0.0238231360194447	22.9956466826075	1
141	135.08	277.85	1.2212	6.08644633064714	10.219639165893	141	0.311159327600931	0.311159327600931	23.3068060102084	1
142	131	279.45	1.1572	5.77528700304621	10.530798493494	142	0.156552036699219	0.156552036699219	23.4633580469076	1
143	147.77	273.02	1.125	5.61873496634699	10.6873505301932	143	-0.232883309251323	0.232883309251323	23.6962413561589	1
144	149.44	271.28	1.1729	5.85161827559831	10.4544672209419	144	-0.0189612715256811	0.0189612715256811	23.7152026276846	1
145	148.98	271.09	1.1768	5.870579547124	10.4355059494162	145	0.287336191581485	0.287336191581485	24.0025388192661	1
146	148.41	273.27	1.1177	5.58324335554251	10.7228421409977	146	-0.462849499806385	0.462849499806385	24.4653883190725	1
147	135.75	271.29	1.2129	6.0460928553489	10.2599926411913	147	-0.213435851276262	0.213435851276262	24.6788241703488	1
148	136.42	269.73	1.2568	6.25952870662516	10.046556789915	148	0.315535005645319	0.315535005645319	24.9943591759941	1
149	133.8	260.49	1.1919	5.94399370097984	10.3620917955603	149	0.132728900679769	0.132728900679769	25.1270880766739	1
150	132.47	255.28	1.1646	5.81126480030007	10.4948206962401	150	-0.267888733606425	0.267888733606425	25.3949768102803	1
151	138.54	249.67	1.2197	6.07915353390649	10.2269319626337	151	0.256220258821392	0.256220258821392	25.6511970691017	1
152	135.57	261.39	1.167	5.8229332750851	10.4831522214551	152	0.199336444244345	0.199336444244345	25.850533513346	1
153	121.37	270.77	1.126	5.62359683084076	10.6824886656994	153	-0.151690172205454	0.151690172205454	26.0022236855515	1
154	129.83	276.56	1.1572	5.77528700304621	10.530798493494	154	0.27275059810019	0.27275059810019	26.2749742836517	1
155	118.27	259.4	1.1011	5.50253640494602	10.8035490915942	155	-0.308728395354049	0.308728395354049	26.5837026790057	1
156	126.18	262.1	1.1646	5.81126480030007	10.4948206962401	156	-0.108905764660324	0.108905764660324	26.692608443666	1
157	150.08	267.44	1.187	5.92017056496039	10.3859149315798	157	-0.0972372898752916	0.0972372898752916	26.7898457335413	1
158	147.65	257.83	1.207	6.01740785483568	10.2886776417045	158	0.0782760183496087	0.0782760183496087	26.8681217518909	1
159	146.5	260.18	1.1909	5.93913183648608	10.3669536600541	159	0.0354916108044812	0.0354916108044812	26.9036133626954	1
160	146.61	250.75	1.1836	5.90364022568159	10.4024452708586	160	-0.149745426407947	0.149745426407947	27.0533587891034	1
161	165.53	269.52	1.2144	6.05338565208954	10.2526998444506	161	-0.184750850763052	0.184750850763052	27.2381096398664	1
162	169	267.06	1.2524	6.23813650285259	10.0679489936876	162	0.0165303392787983	0.0165303392787983	27.2546399791452	1
163	181.91	251.93	1.249	6.22160616357379	10.0844793329664	163	-0.396728142691185	0.396728142691185	27.6513681218364	1
164	177.4	246.79	1.3306	6.61833430626498	9.6877511902752	164	0.273236784549567	0.273236784549567	27.924604906386	1
165	172.74	239.22	1.2744	6.34509752171541	9.96098797482477	165	0.154121104452337	0.154121104452337	28.0787260108383	1
166	179.41	235.29	1.2427	6.19097641726308	10.1151090792771	166	-0.189612715256818	0.189612715256818	28.2683387260951	1
167	177	232.13	1.2817	6.3805891325199	9.92549636402029	167	0.325258734632847	0.325258734632847	28.593597460728	1
168	173.76	234.49	1.2148	6.05533039788705	10.2507550986531	168	-0.284905259334602	0.284905259334602	28.8785027200626	1
169	178.97	243.24	1.2734	6.34023565722165	9.96584983931854	169	-0.344220006158528	0.344220006158528	29.2227227262211	1
170	182.79	268.18	1.3442	6.68445566338018	9.62162983316001	170	0.263513055562036	0.263513055562036	29.4862357817831	1
171	191.6	264.82	1.29	6.42094260781814	9.88514288872204	171	0.135159832926654	0.135159832926654	29.6213956147098	1
172	192.78	268.07	1.2622	6.28578277489149	10.0203027216487	172	0.0568838145770449	0.0568838145770449	29.6782794292868	1
173	181.84	252.09	1.2505	6.22889896031444	10.0771865362257	173	-0.296573734119637	0.296573734119637	29.9748531634065	1
174	194.83	243.65	1.3115	6.52547269443408	9.78061280210611	174	-0.163844833439864	0.163844833439864	30.1386979968463	1
175	184.86	268.37	1.3452	6.68931752787394	9.61676796866624	175	-0.00972372898752738	0.00972372898752738	30.1484217258338	1
176	184.41	267.9	1.3472	6.69904125686147	9.60704423967871	176	0.524595178877192	0.524595178877192	30.673016904711	1
177	184.28	258.25	1.2393	6.17444607798428	10.1316394185559	177	0.0452153397920103	0.0452153397920103	30.7182322445031	1
178	188.5	261.97	1.23	6.12923073819227	10.1768547583479	178	-0.467711364300149	0.467711364300149	31.1859436088032	1
179	187.14	253.97	1.3262	6.59694210249242	9.70914339404777	179	0.0617456790708104	0.0617456790708104	31.247689287874	1
180	182.79	263.93	1.3135	6.53519642342161	9.77088907311858	180	0.18766796945931	0.18766796945931	31.4353572573333	1
181	167.81	257.61	1.2749	6.3475284539623	9.95855704257789	181	0.0306297463107175	0.0306297463107175	31.465987003644	1
182	162.68	248.46	1.2686	6.31689870765158	9.98918678888861	182	-0.163358646990488	0.163358646990488	31.6293456506345	1
183	161.36	246.44	1.3022	6.48025735464207	9.82582814189812	183	0.140021697420417	0.140021697420417	31.7693673480549	1
184	155.18	257.04	1.2734	6.34023565722165	9.96584983931854	184	-0.192529833953076	0.192529833953076	31.961897182008	1
185	174.82	268.46	1.313	6.53276549117472	9.77332000536546	185	0.349081870652293	0.349081870652293	32.3109790526603	1
186	170.71	261.3	1.2412	6.18368362052243	10.1224018760178	186	-0.0617456790708086	0.0617456790708086	32.3727247317311	1
187	167.09	248.29	1.2539	6.24542929959324	10.0606561969469	187	0.246982716283238	0.246982716283238	32.6197074480144	1
188	166.2	244.39	1.2031	5.99844658331	10.3076389132302	188	-0.399159074938067	0.399159074938067	33.0188665229524	1
189	162.34	254.24	1.2852	6.39760565824807	9.90847983829211	189	0.00486186449376369	0.00486186449376369	33.0237283874462	1
190	164.09	252.2	1.2842	6.39274379375431	9.91334170278588	190	-0.27275059810019	0.27275059810019	33.2964789855464	1
191	177.19	256.31	1.3403	6.6654943918545	9.64059110468569	191	0.280043394840837	0.280043394840837	33.5765223803872	1
192	177.57	257.04	1.2827	6.38545099701366	9.92063449952652	192	0.204198308738111	0.204198308738111	33.7807206891253	1
193	189.56	262.37	1.2407	6.18125268827555	10.1248328082646	193	-0.047646272038893	0.047646272038893	33.8283669611642	1
194	191.86	262.77	1.2505	6.22889896031444	10.0771865362257	194	-0.0213922037725638	0.0213922037725638	33.8497591649368	1
195	194.28	275.04	1.2549	6.25029116408701	10.0557943324532	195	-0.3179659378922	0.3179659378922	34.167725102829	1
196	180.26	269.22	1.3203	6.56825710197921	9.73782839456098	196	0.410827549723104	0.410827549723104	34.5785526525521	1
197	186.88	262.02	1.2358	6.1574295522561	10.1486559442841	197	0.0972372898752898	0.0972372898752898	34.6757899424274	1
198	187.95	259.3	1.2158	6.06019226238081	10.2458932341594	198	-0.00972372898752738	0.00972372898752738	34.6855136714149	1
199	161.25	262.69	1.2178	6.06991599136834	10.2361695051718	199	-0.156552036699217	0.156552036699217	34.8420657081141	1
200	154.4	253.16	1.25	6.22646802806756	10.0796174684726	200	-0.0617456790708104	0.0617456790708104	34.9038113871849	1
201	158.05	256.12	1.2627	6.28821370713837	10.0178717894018	201	-0.0140994070319174	0.0140994070319174	34.9179107942169	1
202	156.94	258.03	1.2656	6.30231311417029	10.0037723823699	202	0.43173356704629	0.43173356704629	35.3496443612631	1
203	154.34	238.88	1.1768	5.870579547124	10.4355059494162	203	-0.358319413190447	0.358319413190447	35.7079637744536	1
204	154.35	236.2	1.2505	6.22889896031444	10.0771865362257	204	-0.0238231360194447	0.0238231360194447	35.731786910473	1
205	156.56	235.48	1.2554	6.25272209633389	10.0533634002063	205	-0.121060425894736	0.121060425894736	35.8528473363678	1
206	161.92	235.29	1.2803	6.37378252222862	9.93230297431156	206	0.0904306795840188	0.0904306795840188	35.9432780159518	1
207	166.21	235.3	1.2617	6.2833518426446	10.0227336538956	207	0.0452153397920103	0.0452153397920103	35.9884933557438	1
208	163.81	240.3	1.2524	6.23813650285259	10.0679489936876	208	-0.313590259847812	0.313590259847812	36.3020836155916	1
209	183.72	238.86	1.3169	6.55172676270041	9.75435873383978	209	0.391866278197421	0.391866278197421	36.693949893789	1
210	178.96	234.04	1.2363	6.15986048450298	10.1462250120372	210	0.00680661029127094	0.00680661029127094	36.7007565040803	1
211	168.27	236.51	1.2349	6.15305387421172	10.1530316223285	211	0.199822630693722	0.199822630693722	36.900579134774	1
212	161.26	231.26	1.1938	5.95323124351799	10.3528542530222	212	-0.211491105478759	0.211491105478759	37.1120702402528	1
213	159.02	235.24	1.2373	6.16472234899675	10.1413631475434	213	-0.353943735146057	0.353943735146057	37.4660139753988	1
214	161.29	240.6	1.3101	6.51866608414281	9.78741941239738	214	0.322827802385966	0.322827802385966	37.7888417777848	1
215	157.11	243.11	1.2437	6.19583828175684	10.1102472147833	215	-0.346164751956035	0.346164751956035	38.1350065297408	1
216	160.64	246.38	1.3149	6.54200303371288	9.76408246282731	216	0.351026616449801	0.351026616449801	38.4860331461906	1
217	149.62	247.96	1.2427	6.19097641726308	10.1151090792771	217	0.415689414216866	0.415689414216866	38.9017225604075	1
218	135.74	249.74	1.1572	5.77528700304621	10.530798493494	218	0.00680661029127094	0.00680661029127094	38.9085291706988	1
219	131.07	249.07	1.1558	5.76848039275494	10.5376051037852	219	0.0335468650069739	0.0335468650069739	38.9420760357058	1
220	127.98	244.51	1.1489	5.73493352774797	10.5711519687922	220	0.121060425894736	0.121060425894736	39.0631364616005	1
221	143.43	244.7	1.124	5.61387310185323	10.692212394687	221	-0.648086537018811	0.648086537018811	39.7112229986193	1
222	154.15	236.81	1.2573	6.26195963887204	10.0441258576681	222	0.0140994070319191	0.0140994070319191	39.7253224056512	1
223	158.19	242.12	1.2544	6.24786023184012	10.0582252647001	223	-0.190098901706195	0.190098901706195	39.9154213073574	1
224	162.51	245.87	1.2935	6.43795913354632	9.86812636299387	224	0.216352969972521	0.216352969972521	40.1317742773299	1
225	162.78	241.39	1.249	6.22160616357379	10.0844793329664	225	-0.244551784036354	0.244551784036354	40.3763260613663	1
226	187.55	246.54	1.2993	6.46615794761015	9.83992754893004	226	0.144883561914181	0.144883561914181	40.5212096232805	1
227	191.25	238.78	1.2695	6.32127438569597	9.98481111084422	227	0.0330606785576002	0.0330606785576002	40.5542703018381	1
228	187.51	233.18	1.2627	6.28821370713837	10.0178717894018	228	-0.1755133082249	0.1755133082249	40.729783610063	1
229	181.94	236.7	1.2988	6.46372701536327	9.84235848117692	229	0.405965685229338	0.405965685229338	41.1357492952923	1
230	141.85	234.43	1.2153	6.05776133013393	10.2483241664063	230	0.168220511484252	0.168220511484252	41.3039698067766	1
231	136.16	236.6	1.1807	5.88954081864968	10.4165446778905	231	0.140021697420419	0.140021697420419	41.443991504197	1
232	135.62	241.43	1.1519	5.74951912122926	10.5565663753109	232	-0.0685522893620796	0.0685522893620796	41.5125437935591	1
233	152.48	237.68	1.166	5.81807141059134	10.4880140859488	233	0.00680661029126917	0.00680661029126917	41.5193504038503	1
234	139.48	264.2	1.1646	5.81126480030007	10.4948206962401	234	-0.0948063576284071	0.0948063576284071	41.6141567614787	1
235	142.28	260.17	1.1841	5.90607115792848	10.4000143386117	235	0.047646272038893	0.047646272038893	41.6618030335176	1
236	140.62	264.81	1.1743	5.85842488588958	10.4476606106506	236	-0.125922290388502	0.125922290388502	41.7877253239061	1
237	132.46	270.73	1.2002	5.98434717627809	10.3217383202621	237	-0.132728900679773	0.132728900679773	41.9204542245859	1
238	130.09	258.69	1.2275	6.11707607695786	10.1890094195823	238	0.22753525830818	0.22753525830818	42.1479894828941	1
239	121.53	267.28	1.1807	5.88954081864968	10.4165446778905	239	0.77887069190108	0.77887069190108	42.9268601747952	1
240	64.885	259.86	1.0205	5.1106701267486	11.1954153697916	240	-0.0354916108044829	0.0354916108044829	42.9623517855997	1
241	68.663	263.57	1.0278	5.14616173755308	11.1599237589871	241	0.0617456790708104	0.0617456790708104	43.0240974646705	1
242	58.804	259	1.0151	5.08441605848227	11.2216694380579	242	-0.0549390687795395	0.0549390687795395	43.07903653345	1
243	65.731	257	1.0264	5.13935512726181	11.1667303692784	243	-0.028198814063833	0.028198814063833	43.1072353475138	1
244	66.675	246.65	1.0322	5.16755394132564	11.1385315552145	244	0.0452153397920085	0.0452153397920085	43.1524506873058	1
245	59.297	252.63	1.0229	5.12233860153363	11.1837468950065	245	-0.00486186449376547	0.00486186449376547	43.1573125517996	1
246	57.193	251.5	1.0239	5.1272004660274	11.1788850305128	246	0.0427844075451294	0.0427844075451294	43.2000969593447	1
247	64.017	254.22	1.0151	5.08441605848227	11.2216694380579	247	0.0092375425381519	0.0092375425381519	43.2093345018829	1
248	46.37	268.44	1.0132	5.07517851594412	11.2309069805961	248	-0.0165303392787983	0.0165303392787983	43.2258648411617	1
249	61.065	266.82	1.0166	5.09170885522292	11.2143766413173	249	-0.0116684747850346	0.0116684747850346	43.2375333159467	1
250	57.136	267.97	1.019	5.10337733000795	11.2027081665322	250	0.0306297463107157	0.0306297463107157	43.2681630622574	1
251	52.361	256.38	1.0127	5.07274758369724	11.2333379128429	251	-0.116198561400971	0.116198561400971	43.3843616236584	1
252	48.653	263.56	1.0366	5.18894614509821	11.117139351442	252	0.0782760183496087	0.0782760183496087	43.462637642008	1
253	54.531	262.68	1.0205	5.1106701267486	11.1954153697916	253	0.0165303392787983	0.0165303392787983	43.4791679812868	1
254	53.703	262.1	1.0171	5.0941397874698	11.2119457090704	254	-0.0092375425381519	0.0092375425381519	43.488405523825	1
255	55.052	263.56	1.019	5.10337733000795	11.2027081665322	255	-0.111822883356584	0.111822883356584	43.6002284071815	1
256	57.742	263.77	1.042	5.21520021336454	11.0908852831756	256	0.1093919511097	0.1093919511097	43.7096203582912	1
257	58.446	256.69	1.0195	5.10580826225484	11.2002772342853	257	0.0140994070319191	0.0140994070319191	43.7237197653232	1
258	54.387	254.26	1.0166	5.09170885522292	11.2143766413173	258	-0.0213922037725638	0.0213922037725638	43.7451119690957	1
259	73.108	246.29	1.021	5.11310105899548	11.1929844375447	259	0.00729279674064465	0.00729279674064465	43.7524047658364	1
260	67.853	245.67	1.0195	5.10580826225484	11.2002772342853	260	-0.0213922037725638	0.0213922037725638	43.7737969696089	1
261	62.88	250.35	1.0239	5.1272004660274	11.1788850305128	261	0.00923754253815368	0.00923754253815368	43.7830345121471	1
262	52.845	246.6	1.022	5.11796292348925	11.1881225730509	262	0.0262540682663293	0.0262540682663293	43.8092885804134	1
263	31.722	239.21	1.0166	5.09170885522292	11.2143766413173	263	0.0116684747850346	0.0116684747850346	43.8209570551985	1
264	27.844	243.51	1.0142	5.08004038043788	11.2260451161023	264	-0.0447291533426348	0.0447291533426348	43.8656862085411	1
265	26.802	244.96	1.0234	5.12476953378052	11.1813159627597	265	0.0140994070319191	0.0140994070319191	43.879785615573	1
266	46.652	234.57	1.0205	5.1106701267486	11.1954153697916	266	0	0	43.879785615573	1
267	39.875	238.31	1.0205	5.1106701267486	11.1954153697916	267	-0.0311159327600947	0.0311159327600947	43.9109015483331	1
268	44.571	232.22	1.0269	5.14178605950869	11.1642994370315	268	0.0238231360194465	0.0238231360194465	43.9347246843526	1
269	38.935	236.27	1.022	5.11796292348925	11.1881225730509	269	0.0072927967406482	0.0072927967406482	43.9420174810932	1
270	22.729	250.11	1.0205	5.1106701267486	11.1954153697916	270	-0.00243093224688273	0.00243093224688273	43.9444484133401	1
271	16.607	252.42	1.021	5.11310105899548	11.1929844375447	271	0.0189612715256811	0.0189612715256811	43.9634096848658	1
272	19.745	244.58	1.0171	5.0941397874698	11.2119457090704	272	-0.0189612715256811	0.0189612715256811	43.9823709563914	1
273	32.814	239.63	1.021	5.11310105899548	11.1929844375447	273	0.00972372898752916	0.00972372898752916	43.992094685379	1
274	35.173	236.04	1.019	5.10337733000795	11.2027081665322	274	-0.00243093224688451	0.00243093224688451	43.9945256176259	1
275	29.65	241.87	1.0195	5.10580826225484	11.2002772342853	275	0.00680661029127094	0.00680661029127094	44.0013322279171	1
276	46.595	244.4	1.0181	5.09900165196356	11.2070838445766	276	-0.0189612715256811	0.0189612715256811	44.0202934994428	1
277	45.321	251.16	1.022	5.11796292348925	11.1881225730509	277	0.0165303392788001	0.0165303392788001	44.0368238387216	1
278	51.796	253.24	1.0186	5.10143258421045	11.2046529123297	278	-0.0092375425381519	0.0092375425381519	44.0460613812598	1
279	53.897	234.67	1.0205	5.1106701267486	11.1954153697916	279	-0.00243093224688273	0.00243093224688273	44.0484923135066	1
280	54.927	239.04	1.021	5.11310105899548	11.1929844375447	280	-0.00486186449376547	0.00486186449376547	44.0533541780004	1
281	51.405	239.85	1.022	5.11796292348925	11.1881225730509	281	-0.0140994070319156	0.0140994070319156	44.0674535850323	1
282	35.262	246.9	1.0249	5.13206233052116	11.174023166019	282	0.0379225430513621	0.0379225430513621	44.1053761280837	1
283	32.015	252.12	1.0171	5.0941397874698	11.2119457090704	283	-0.0213922037725638	0.0213922037725638	44.1267683318563	1
284	34.033	254.76	1.0215	5.11553199124236	11.1905535052978	284	0.0262540682663293	0.0262540682663293	44.1530224001226	1
285	43.841	257.48	1.0161	5.08927792297604	11.2168075735642	285	-0.0330606785576002	0.0330606785576002	44.1860830786802	1
286	40.645	259.14	1.0229	5.12233860153363	11.1837468950065	286	0.0189612715256828	0.0189612715256828	44.2050443502059	1
287	25.621	263.05	1.019	5.10337733000795	11.2027081665322	287	0.00437567804438643	0.00437567804438643	44.2094200282502	1
288	16.982	261.55	1.0181	5.09900165196356	11.2070838445766	288	0.0072927967406482	0.0072927967406482	44.2167128249909	1
289	15.65	264.63	1.0166	5.09170885522292	11.2143766413173	289	-0.0140994070319191	0.0140994070319191	44.2308122320228	1
290	17.85	266.14	1.0195	5.10580826225484	11.2002772342853	290	0.00680661029127094	0.00680661029127094	44.2376188423141	1
291	14.165	265.34	1.0181	5.09900165196356	11.2070838445766	291	-0.0189612715256811	0.0189612715256811	44.2565801138398	1
292	34.415	240.42	1.022	5.11796292348925	11.1881225730509	292	0.0379225430513639	0.0379225430513639	44.2945026568911	1
293	41.067	232.57	1.0142	5.08004038043788	11.2260451161023	293	-0.0379225430513639	0.0379225430513639	44.3324251999425	1
294	41.657	231.86	1.022	5.11796292348925	11.1881225730509	294	0.0403534752982448	0.0403534752982448	44.3727786752407	1
295	45.23	232.97	1.0137	5.077609448191	11.2284760483492	295	-0.00437567804438643	0.00437567804438643	44.3771543532851	1
296	63.732	237.1	1.0146	5.08198512623539	11.2241003703048	296	-0.0335468650069757	0.0335468650069757	44.4107012182921	1
297	72.041	235.46	1.0215	5.11553199124236	11.1905535052978	297	0.0165303392787983	0.0165303392787983	44.4272315575709	1
298	73.617	242.55	1.0181	5.09900165196356	11.2070838445766	298	-0.144883561914183	0.144883561914183	44.5721151194851	1
299	81.553	238.75	1.0479	5.24388521387775	11.0622002826624	299	0.123491358141619	0.123491358141619	44.6956064776267	1
300	74.885	232.71	1.0225	5.12039385573613	11.1856916408041	300	0.0238231360194465	0.0238231360194465	44.7194296136462	1
301	79.61	230.39	1.0176	5.09657071971668	11.2095147768235	301	0	0	44.7194296136462	1
302	58.509	235.2	1.0176	5.09657071971668	11.2095147768235	302	-0.00923754253815368	0.00923754253815368	44.7286671561843	1
303	56.584	234.93	1.0195	5.10580826225484	11.2002772342853	303	-0.00972372898752738	0.00972372898752738	44.7383908851718	1
304	67.554	238.91	1.0215	5.11553199124236	11.1905535052978	304	0.0165303392787983	0.0165303392787983	44.7549212244506	1
305	61.986	247.98	1.0181	5.09900165196356	11.2070838445766	305	-0.00437567804438643	0.00437567804438643	44.759296902495	1
306	78.896	256.54	1.019	5.10337733000795	11.2027081665322	306	0.00194474579750548	0.00194474579750548	44.7612416482925	1
307	72.478	264.76	1.0186	5.10143258421045	11.2046529123297	307	-0.00680661029127094	0.00680661029127094	44.7680482585838	1
308	69.126	261.03	1.02	5.10823919450172	11.1978463020385	308	-0.00729279674064642	0.00729279674064642	44.7753410553244	1
309	71.82	265.36	1.0215	5.11553199124236	11.1905535052978	309	0.00729279674064642	0.00729279674064642	44.7826338520651	1
310	80.382	269.5	1.02	5.10823919450172	11.1978463020385	310	-0.0593147468239259	0.0593147468239259	44.841948598889	1
311	80.043	272.7	1.0322	5.16755394132564	11.1385315552145	311	0.00437567804438643	0.00437567804438643	44.8463242769334	1
312	82.562	278.64	1.0313	5.16317826328126	11.1429072332589	312	-0.308242208904671	0.308242208904671	45.1545664858381	1
313	97.151	277.15	1.0947	5.47142047218593	10.8346650243543	313	-0.0427844075451276	0.0427844075451276	45.1973508933832	1
314	107.78	264.83	1.1035	5.51420487973106	10.7918806168091	314	-0.0121546612344119	0.0121546612344119	45.2095055546176	1
315	107.52	267.13	1.106	5.52635954096547	10.7797259555747	315	-0.263513055562036	0.263513055562036	45.4730186101797	1
316	120.06	275.61	1.1602	5.7898725965275	10.5162129000127	316	-0.0471600855895158	0.0471600855895158	45.5201786957692	1
317	119.96	275.69	1.1699	5.83703268211702	10.4690528144232	317	0.329634412677233	0.329634412677233	45.8498131084464	1
318	123.03	271.62	1.1021	5.50739826943979	10.7986872271004	318	0.0855688150902569	0.0855688150902569	45.9353819235367	1
319	116.6	276.05	1.0845	5.42182945434953	10.8842560421907	319	-0.218297715770026	0.218297715770026	46.1536796393067	1
320	118.05	274.65	1.1294	5.64012717011956	10.6659583264206	320	0.0403534752982448	0.0403534752982448	46.1940331146049	1
321	125.16	274.92	1.1211	5.59977369482131	10.7063118017189	321	-0.0189612715256811	0.0189612715256811	46.2129943861306	1
322	123.97	273.1	1.125	5.61873496634699	10.6873505301932	322	0.215866783523143	0.215866783523143	46.4288611696538	1
323	111.2	266.89	1.0806	5.40286818282385	10.9032173137163	323	-0.251358394327626	0.251358394327626	46.6802195639814	1
324	111.36	264.74	1.1323	5.65422657715147	10.6518589193887	324	0.341789073911647	0.341789073911647	47.022008637893	1
325	99.174	266.15	1.062	5.31243750323983	10.9936479933004	325	-0.106961018862819	0.106961018862819	47.1289696567558	1
326	87.108	257.59	1.084	5.41939852210265	10.8866869744375	326	0.163844833439864	0.163844833439864	47.2928144901957	1
327	85.613	253.42	1.0503	5.25555368866278	11.0505318078774	327	0.123491358141621	0.123491358141621	47.4163058483373	1
328	58.235	233.87	1.0249	5.13206233052116	11.174023166019	328	0.00972372898752738	0.00972372898752738	47.4260295773249	1
329	57.442	233	1.0229	5.12233860153363	11.1837468950065	329	0.0209060173231883	0.0209060173231883	47.446935594648	1
330	54.391	240.27	1.0186	5.10143258421045	11.2046529123297	330	0.00243093224688096	0.00243093224688096	47.4493665268949	1
331	56.451	238.36	1.0181	5.09900165196356	11.2070838445766	331	-0.0092375425381519	0.0092375425381519	47.4586040694331	1
332	57.639	240.8	1.02	5.10823919450172	11.1978463020385	332	0.0189612715256828	0.0189612715256828	47.4775653409588	1
333	59.077	239.81	1.0161	5.08927792297604	11.2168075735642	333	-0.0072927967406482	0.0072927967406482	47.4848581376994	1
334	68.974	245	1.0176	5.09657071971668	11.2095147768235	334	-0.0213922037725638	0.0213922037725638	47.506250341472	1
335	70.152	244.71	1.022	5.11796292348925	11.1881225730509	335	-0.277612462593956	0.277612462593956	47.7838628040659	1
336	88.673	257.89	1.0791	5.3955753860832	10.910510110457	336	0.299004666366519	0.299004666366519	48.0828674704324	1
337	89.227	262.78	1.0176	5.09657071971668	11.2095147768235	337	-0.180375172718664	0.180375172718664	48.2632426431511	1
338	72.971	251.22	1.0547	5.27694589243535	11.0291396041048	338	-0.132728900679773	0.132728900679773	48.3959715438309	1
339	81.155	236.32	1.082	5.40967479311512	10.8964107034251	339	0.142452629667302	0.142452629667302	48.5384241734982	1
340	87.194	237.33	1.0527	5.26722216344782	11.0388633330924	340	0.154121104452337	0.154121104452337	48.6925452779505	1
341	72.368	232.75	1.021	5.11310105899548	11.1929844375447	341	0.00243093224688273	0.00243093224688273	48.6949762101974	1
342	74.926	231.6	1.0205	5.1106701267486	11.1954153697916	342	0.00243093224688096	0.00243093224688096	48.6974071424443	1
343	64.819	233.17	1.02	5.10823919450172	11.1978463020385	343	-0.00729279674064642	0.00729279674064642	48.7046999391849	1
344	65.769	235.49	1.0215	5.11553199124236	11.1905535052978	344	0.0121546612344119	0.0121546612344119	48.7168546004193	1
345	61.231	256.27	1.019	5.10337733000795	11.2027081665322	345	-0.237745173745086	0.237745173745086	48.9545997741644	1
346	82.323	248.38	1.0679	5.34112250375304	10.9649629927871	346	0.0165303392787983	0.0165303392787983	48.9711301134432	1
347	92.433	242.14	1.0645	5.32459216447424	10.9814933320659	347	0.161413901192983	0.161413901192983	49.1325440146362	1
348	88.505	255.83	1.0313	5.16317826328126	11.1429072332589	348	-0.0996682221221725	0.0996682221221725	49.2322122367584	1
349	94.864	245.87	1.0518	5.26284648540343	11.0432390111368	349	-0.0568838145770449	0.0568838145770449	49.2890960513354	1
350	98.786	233.08	1.0635	5.31973029998047	10.9863551965597	350	-0.332065344924118	0.332065344924118	49.6211613962595	1
351	127.62	233.21	1.1318	5.65179564490459	10.6542898516356	351	-0.201767376491228	0.201767376491228	49.8229287727508	1
352	135.64	244.91	1.1733	5.85356302139582	10.4525224751444	352	0.310673141151554	0.310673141151554	50.1336019139023	1
353	122.83	246.88	1.1094	5.54288988024427	10.7631956162959	353	-0.0330606785575984	0.0330606785575984	50.1666625924599	1
354	120.73	242.89	1.1162	5.57595055880186	10.7301349377383	354	-0.341789073911649	0.341789073911649	50.5084516663716	1
355	124.16	238.41	1.1865	5.91773963271351	10.3883458638267	355	0.410341363273727	0.410341363273727	50.9187930296453	1
356	111.7	237.74	1.1021	5.50739826943979	10.7986872271004	356	-0.332065344924118	0.332065344924118	51.2508583745694	1
357	117.85	236.72	1.1704	5.8394636143639	10.4666218821763	357	0.296573734119638	0.296573734119638	51.5474321086891	1
358	108.21	237.72	1.1094	5.54288988024427	10.7631956162959	358	0.0452153397920103	0.0452153397920103	51.5926474484811	1
359	109.74	243.31	1.1001	5.49767454045226	10.8084109560879	359	0.258651191068273	0.258651191068273	51.8512986395493	1
360	107.47	249.41	1.0469	5.23902334938398	11.0670621471562	360	-0.106474832413443	0.106474832413443	51.9577734719628	1
361	100.51	256.93	1.0688	5.34549818179743	10.9605873147428	361	0.0403534752982448	0.0403534752982448	51.998126947261	1
362	89.992	248.32	1.0605	5.30514470649918	11.000940790041	362	-0.00729279674064642	0.00729279674064642	52.0054197440017	1
363	100.59	250.27	1.062	5.31243750323983	10.9936479933004	363	-0.047646272038893	0.047646272038893	52.0530660160406	1
364	103.95	240.63	1.0718	5.36008377527872	10.9460017212615	364	-0.355888480943563	0.355888480943563	52.4089544969841	1
365	115.23	239.49	1.145	5.71597225622228	10.5901132403179	365	0.25622025882139	0.25622025882139	52.6651747558055	1
366	111.78	246.54	1.0923	5.45975199740089	10.8463334991393	366	0.0213922037725638	0.0213922037725638	52.6865669595781	1
367	113.82	251.48	1.0879	5.43835979362833	10.8677257029119	367	0.254275513023885	0.254275513023885	52.940842472602	1
368	109.59	254.9	1.0356	5.18408428060444	11.1220012159357	368	-0.375335938918621	0.375335938918621	53.3161784115206	1
369	122.37	257.32	1.1128	5.55942021952307	10.7466652770171	369	0.00486186449376547	0.00486186449376547	53.3210402760144	1
370	123.49	273.34	1.1118	5.5545583550293	10.7515271415109	370	0.228021444757555	0.228021444757555	53.5490617207719	1
371	106.41	279.77	1.0649	5.32653691027174	10.9795485862684	371	0.0447291533426331	0.0447291533426331	53.5937908741145	1
372	97.558	279.49	1.0557	5.28180775692911	11.0242777396111	372	0.0855688150902569	0.0855688150902569	53.6793596892048	1
373	88.234	279.4	1.0381	5.19623894183886	11.1098465547013	373	-0.180375172718664	0.180375172718664	53.8597348619235	1
374	89.812	268.45	1.0752	5.37661411455752	10.9294713819827	374	0.206629240984991	0.206629240984991	54.0663641029085	1
375	83.96	266.49	1.0327	5.16998487357253	11.1361006229677	375	0.0709832216089623	0.0709832216089623	54.1373473245174	1
376	77.976	255.27	1.0181	5.09900165196356	11.2070838445766	376	0.00243093224688273	0.00243093224688273	54.1397782567643	1
377	75.057	255.72	1.0176	5.09657071971668	11.2095147768235	377	-0.161413901192981	0.161413901192981	54.3011921579573	1
378	53.434	277.4	1.0508	5.25798462090966	11.0481008756305	378	0.156552036699217	0.156552036699217	54.4577441946565	1
379	42.077	269.47	1.0186	5.10143258421045	11.2046529123297	379	-0.00194474579750548	0.00194474579750548	54.459688940454	1
380	43.95	272.95	1.019	5.10337733000795	11.2027081665322	380	-0.175999494674276	0.175999494674276	54.6356884351283	1
381	42.955	268.45	1.0552	5.27937682468223	11.026708671858	381	0.168706697933629	0.168706697933629	54.8043951330619	1
382	44.957	276.72	1.0205	5.1106701267486	11.1954153697916	382	0.00486186449376191	0.00486186449376191	54.8092569975557	1
383	51.845	261.59	1.0195	5.10580826225484	11.2002772342853	383	0.0116684747850364	0.0116684747850364	54.8209254723407	1
384	54.713	272.65	1.0171	5.0941397874698	11.2119457090704	384	-0.0189612715256811	0.0189612715256811	54.8398867438664	1
385	61.522	276.99	1.021	5.11310105899548	11.1929844375447	385	-0.142452629667302	0.142452629667302	54.9823393735337	1
386	63.477	276.79	1.0503	5.25555368866278	11.0505318078774	386	0.128353222635383	0.128353222635383	55.1106925961691	1
387	52.64	279.97	1.0239	5.1272004660274	11.1788850305128	387	-0.0262540682663275	0.0262540682663275	55.1369466644354	1
388	57.042	277.47	1.0293	5.15345453429373	11.1526309622465	388	0.0452153397920103	0.0452153397920103	55.1821620042274	1
389	48.432	279.42	1.02	5.10823919450172	11.1978463020385	389	-0.00243093224688096	0.00243093224688096	55.1845929364743	1
390	58.076	274.54	1.0205	5.1106701267486	11.1954153697916	390	-0.125922290388502	0.125922290388502	55.3105152268628	1
391	63.187	276.63	1.0464	5.2365924171371	11.0694930794031	391	-0.0189612715256828	0.0189612715256828	55.3294764983885	1
392	69.657	277.67	1.0503	5.25555368866278	11.0505318078774	392	0.142452629667302	0.142452629667302	55.4719291280558	1
393	54.384	254.48	1.021	5.11310105899548	11.1929844375447	393	0.00486186449376369	0.00486186449376369	55.4767909925495	1
394	45.473	249.94	1.02	5.10823919450172	11.1978463020385	394	-0.00729279674064642	0.00729279674064642	55.4840837892902	1
395	38.426	251.13	1.0215	5.11553199124236	11.1905535052978	395	0.00972372898752738	0.00972372898752738	55.4938075182777	1
396	37.619	248.87	1.0195	5.10580826225484	11.2002772342853	396	-0.0213922037725638	0.0213922037725638	55.5151997220503	1
397	30.573	252.26	1.0239	5.1272004660274	11.1788850305128	397	0.0281988140638347	0.0281988140638347	55.5433985361141	1
398	39.158	257.24	1.0181	5.09900165196356	11.2070838445766	398	-0.00680661029127094	0.00680661029127094	55.5502051464054	1
399	41.263	261.05	1.0195	5.10580826225484	11.2002772342853	399	0.00243093224688451	0.00243093224688451	55.5526360786523	1
400	46.031	250.73	1.019	5.10337733000795	11.2027081665322	400	0.00194474579750548	0.00194474579750548	55.5545808244498	1
401	16.616	231.83	1.0186	5.10143258421045	11.2046529123297	401	-0.0140994070319174	0.0140994070319174	55.5686802314817	1
402	15.889	234.69	1.0215	5.11553199124236	11.1905535052978	402	0.0140994070319174	0.0140994070319174	55.5827796385136	1
403	12.85	237.1	1.0186	5.10143258421045	11.2046529123297	403	-0.00437567804438999	0.00437567804438999	55.587155316558	1
404	12.202	237.38	1.0195	5.10580826225484	11.2002772342853	404	0.0140994070319191	0.0140994070319191	55.6012547235899	1
405	17.959	238.32	1.0166	5.09170885522292	11.2143766413173	405	-0.00486186449376547	0.00486186449376547	55.6061165880837	1
406	25.008	249.93	1.0176	5.09657071971668	11.2095147768235	406	-0.00923754253815368	0.00923754253815368	55.6153541306218	1
407	41.67	236.94	1.0195	5.10580826225484	11.2002772342853	407	-0.0121546612344101	0.0121546612344101	55.6275087918562	1
408	40.926	244.7	1.022	5.11796292348925	11.1881225730509	408	0.00972372898752916	0.00972372898752916	55.6372325208438	1
409	33.683	249.8	1.02	5.10823919450172	11.1978463020385	409	0.00243093224688096	0.00243093224688096	55.6396634530907	1
410	32.088	250.95	1.0195	5.10580826225484	11.2002772342853	410	-0.00486186449376191	0.00486186449376191	55.6445253175844	1
411	16.031	263.66	1.0205	5.1106701267486	11.1954153697916	411	0.0286850005132102	0.0286850005132102	55.6732103180976	1
412	21.029	264.19	1.0146	5.08198512623539	11.2241003703048	412	-0.0213922037725638	0.0213922037725638	55.6946025218702	1
413	24.033	256.7	1.019	5.10337733000795	11.2027081665322	413	0	0	55.6946025218702	1
414	29.541	256.53	1.019	5.10337733000795	11.2027081665322	414	0.00194474579750548	0.00194474579750548	55.6965472676677	1
415	44.191	256.09	1.0186	5.10143258421045	11.2046529123297	415	-0.0257678818169538	0.0257678818169538	55.7223151494847	1
416	51.023	258.09	1.0239	5.1272004660274	11.1788850305128	416	0.0238231360194483	0.0238231360194483	55.7461382855041	1
417	52.118	270.91	1.019	5.10337733000795	11.2027081665322	417	-0.0170165257281774	0.0170165257281774	55.7631548112323	1
418	51.447	267.03	1.0225	5.12039385573613	11.1856916408041	418	0.0170165257281774	0.0170165257281774	55.7801713369605	1
419	44.902	262.68	1.019	5.10337733000795	11.2027081665322	419	-0.00729279674064642	0.00729279674064642	55.7874641337011	1
420	43.642	276.42	1.0205	5.1106701267486	11.1954153697916	420	0.0092375425381519	0.0092375425381519	55.7967016762393	1
421	36.249	279.69	1.0186	5.10143258421045	11.2046529123297	421	-0.0165303392788001	0.0165303392788001	55.8132320155181	1
422	30.557	275.26	1.022	5.11796292348925	11.1881225730509	422	0.0121546612344101	0.0121546612344101	55.8253866767525	1
423	28.262	275.26	1.0195	5.10580826225484	11.2002772342853	423	-0.00729279674064465	0.00729279674064465	55.8326794734931	1
424	25.82	274.75	1.021	5.11310105899548	11.1929844375447	424	0.00729279674064465	0.00729279674064465	55.8399722702338	1
425	42.537	270.46	1.0195	5.10580826225484	11.2002772342853	425	-0.0189612715256811	0.0189612715256811	55.8589335417594	1
426	32.313	256.56	1.0234	5.12476953378052	11.1813159627597	426	0.00704970351595868	0.00704970351595868	55.8659832452754	1
427	34.637	259.9	2.958	14.5305325834174	11.1883656662756	427	0.00704970351596046	0.00704970351596046	55.8730329487914	1
428	37.725	259.16	1.0205	5.1106701267486	11.1954153697916	428	0.0189612715256811	0.0189612715256811	55.891994220317	1
429	41.581	268.2	1.0166	5.09170885522292	11.2143766413173	429	-0.0189612715256811	0.0189612715256811	55.9109554918427	1
430	27.969	273.06	1.0205	5.1106701267486	11.1954153697916	430	-0.00972372898753093	0.00972372898753093	55.9206792208302	1
431	25.507	279.5	1.0225	5.12039385573613	11.1856916408041	431	0.0213922037725638	0.0213922037725638	55.9420714246028	1
432	16.217	279.14	1.0181	5.09900165196356	11.2070838445766	432	-0.0116684747850329	0.0116684747850329	55.9537398993878	1
433	15.305	269.95	1.0205	5.1106701267486	11.1954153697916	433	0.00243093224688096	0.00243093224688096	55.9561708316347	1
434	12.865	269.1	1.02	5.10823919450172	11.1978463020385	434	0.0189612715256828	0.0189612715256828	55.9751321031604	1
435	10.213	263.3	1.0161	5.08927792297604	11.2168075735642	435	-0.0189612715256828	0.0189612715256828	55.9940933746861	1
436	38.253	256.25	1.02	5.10823919450172	11.1978463020385	436	-0.0335468650069757	0.0335468650069757	56.0276402396931	1
437	28.045	235.96	1.0269	5.14178605950869	11.1642994370315	437	0.0359777972538566	0.0359777972538566	56.0636180369469	1
438	27.432	238.52	1.0195	5.10580826225484	11.2002772342853	438	-0.0189612715256811	0.0189612715256811	56.0825793084726	1
439	23.217	235.52	1.0234	5.12476953378052	11.1813159627597	439	0.0213922037725656	0.0213922037725656	56.1039715122452	1
440	24.054	232.48	1.019	5.10337733000795	11.2027081665322	440	-0.00972372898752916	0.00972372898752916	56.1136952412327	1
441	15.406	232.69	1.021	5.11310105899548	11.1929844375447	441	0	0	56.1136952412327	1
442	19.186	239.45	1.021	5.11310105899548	11.1929844375447	442	-0.0189612715256811	0.0189612715256811	56.1326565127584	1
443	11.242	234.93	1.0249	5.13206233052116	11.174023166019	443	0.0330606785575966	0.0330606785575966	56.165717191316	1
444	10.857	242.34	1.0181	5.09900165196356	11.2070838445766	444	-0.0140994070319156	0.0140994070319156	56.1798165983479	1
445	18.542	256.52	1.021	5.11310105899548	11.1929844375447	445	-0.0189612715256811	0.0189612715256811	56.1987778698736	1
446	27.895	262.04	1.0249	5.13206233052116	11.174023166019	446	0.0116684747850329	0.0116684747850329	56.2104463446586	1
447	35.646	267.75	1.0225	5.12039385573613	11.1856916408041	447	0.00972372898753093	0.00972372898753093	56.2201700736461	1
448	29.731	266.93	1.0205	5.1106701267486	11.1954153697916	448	-0.0116684747850364	0.0116684747850364	56.2318385484312	1
449	38.19	270.07	1.0229	5.12233860153363	11.1837468950065	449	0.00680661029127094	0.00680661029127094	56.2386451587224	1
450	40.004	272.54	1.0215	5.11553199124236	11.1905535052978	450	-0.140021697420419	0.140021697420419	56.3786668561429	1
451	67.575	276.48	1.0503	5.25555368866278	11.0505318078774	451	0.121060425894736	0.121060425894736	56.4997272820376	1
452	74.79	272.61	1.0254	5.13449326276805	11.1715922337721	452	0.0213922037725656	0.0213922037725656	56.5211194858102	1
453	59.787	278.22	1.021	5.11310105899548	11.1929844375447	453	-0.0165303392788001	0.0165303392788001	56.537649825089	1
454	58.65	273.95	1.0244	5.12963139827428	11.1764540982659	454	0.0495910178363985	0.0495910178363985	56.5872408429254	1
455	43.072	261.12	1.0142	5.08004038043788	11.2260451161023	455	-0.0116684747850346	0.0116684747850346	56.5989093177104	1
456	40.083	265.2	1.0166	5.09170885522292	11.2143766413173	456	-0.0238231360194465	0.0238231360194465	56.6227324537298	1
457	33.493	273.5	1.0215	5.11553199124236	11.1905535052978	457	0	0	56.6227324537298	1
458	29.751	267.32	1.0215	5.11553199124236	11.1905535052978	458	0.0262540682663293	0.0262540682663293	56.6489865219962	1
459	22.579	268.19	1.0161	5.08927792297604	11.2168075735642	459	-0.0238231360194465	0.0238231360194465	56.6728096580156	1
460	16.373	256	1.021	5.11310105899548	11.1929844375447	460	0.00729279674064465	0.00729279674064465	56.6801024547563	1
461	21.187	268.6	1.0195	5.10580826225484	11.2002772342853	461	0.0165303392788019	0.0165303392788019	56.6966327940351	1
462	25.442	264.25	1.0161	5.08927792297604	11.2168075735642	462	-0.00243093224688273	0.00243093224688273	56.6990637262819	1
463	29.937	265.16	1.0166	5.09170885522292	11.2143766413173	463	-0.00972372898752916	0.00972372898752916	56.7087874552695	1
464	24.462	258.73	1.0186	5.10143258421045	11.2046529123297	464	-0.00437567804438999	0.00437567804438999	56.7131631333139	1
465	21.059	240.3	1.0195	5.10580826225484	11.2002772342853	465	0.00243093224688451	0.00243093224688451	56.7155940655608	1
466	19.981	234.5	1.019	5.10337733000795	11.2027081665322	466	0.00194474579750548	0.00194474579750548	56.7175388113583	1
467	26.856	238.18	1.0186	5.10143258421045	11.2046529123297	467	-0.00680661029127094	0.00680661029127094	56.7243454216495	1
468	36.817	240.47	1.02	5.10823919450172	11.1978463020385	468	-0.00972372898752916	0.00972372898752916	56.7340691506371	1
469	36.925	230.85	1.022	5.11796292348925	11.1881225730509	469	0.0213922037725638	0.0213922037725638	56.7554613544096	1
470	59.776	231.03	1.0176	5.09657071971668	11.2095147768235	470	-0.00486186449376369	0.00486186449376369	56.7603232189034	1
471	58.559	233.57	1.0186	5.10143258421045	11.2046529123297	471	-0.023336949570071	0.023336949570071	56.7836601684735	1
472	44.023	236.15	1.0234	5.12476953378052	11.1813159627597	472	0.00923754253815368	0.00923754253815368	56.7928977110116	1
473	78.311	256.79	1.0215	5.11553199124236	11.1905535052978	473	-0.144883561914183	0.144883561914183	56.9377812729258	1
474	82.102	254.52	1.0513	5.26041555315655	11.0456699433836	474	-0.170651443731137	0.170651443731137	57.1084327166569	1
475	93.421	266.43	1.0864	5.43106699688768	10.8750184996525	475	0.0471600855895176	0.0471600855895176	57.1555928022464	1
476	97.201	263.99	1.0767	5.38390691129817	10.922178585242	476	-0.0116684747850364	0.0116684747850364	57.1672612770315	1
477	100.81	244.09	1.0791	5.3955753860832	10.910510110457	477	-0.220728648016909	0.220728648016909	57.3879899250484	1
478	124.27	260.39	1.1245	5.61630403410011	10.6897814624401	478	-0.0734141538558433	0.0734141538558433	57.4614040789042	1
479	125.08	261.49	1.1396	5.68971818795595	10.6163673085842	479	-0.209060173231876	0.209060173231876	57.6704642521361	1
480	131.19	264.17	1.1826	5.89877836118783	10.4073071353524	480	-0.194960766199957	0.194960766199957	57.8654250183361	1
481	139.15	269.89	1.2227	6.09373912738779	10.2123463691524	481	0.0617456790708086	0.0617456790708086	57.9271706974069	1
482	139.27	269.07	1.21	6.03199344831698	10.2740920482232	482	0.119115680097231	0.119115680097231	58.0462863775041	1
483	143.65	267.46	1.1855	5.91287776821975	10.3932077283204	483	-0.0641766113176914	0.0641766113176914	58.1104629888218	1
484	141.22	265.76	1.1987	5.97705437953744	10.3290311170027	484	-0.168706697933629	0.168706697933629	58.2791696867554	1
485	134.28	252.89	1.2334	6.14576107747107	10.1603244190691	485	0.0758450861027278	0.0758450861027278	58.3550147728582	1
486	139.33	249.56	1.2178	6.06991599136834	10.2361695051718	486	0.360750345437328	0.360750345437328	58.7157651182955	1
487	131.31	250.23	1.1436	5.70916564593101	10.5969198506092	487	-0.121060425894738	0.121060425894738	58.8368255441902	1
488	131.52	241.45	1.1685	5.83022607182575	10.4758594247144	488	-0.353457548696682	0.353457548696682	59.1902830928869	1
489	145.11	230.66	1.2412	6.18368362052243	10.1224018760178	489	0.47014229654703	0.47014229654703	59.6604253894339	1
490	145.1	240.88	1.1445	5.7135413239754	10.5925441725648	490	-0.0189612715256811	0.0189612715256811	59.6793866609596	1
491	138.6	242.02	1.1484	5.73250259550108	10.5735829010391	491	0.175513308224899	0.175513308224899	59.8548999691845	1
492	133.55	267.18	1.1123	5.55698928727618	10.749096209264	492	-0.349081870652292	0.349081870652292	60.2039818398368	1
493	143.53	267.43	1.1841	5.90607115792848	10.4000143386117	493	0.337413395867259	0.337413395867259	60.5413952357041	1
494	151.62	276.18	1.1147	5.56865776206122	10.737427734479	494	-0.565434840624816	0.565434840624816	61.1068300763289	1
495	161.7	267.91	1.231	6.13409260268603	10.1719928938542	495	-0.0354916108044794	0.0354916108044794	61.1423216871334	1
496	157.29	268.86	1.2383	6.16958421349051	10.1365012830497	496	0.135646019376029	0.135646019376029	61.2779677065094	1
497	158.01	279.12	1.2104	6.03393819411448	10.2721473024257	497	0.0948063576284071	0.0948063576284071	61.3727740641378	1
498	150.18	268.6	1.1909	5.93913183648608	10.3669536600541	498	0.00486186449376547	0.00486186449376547	61.3776359286316	1
499	141.57	266.81	1.1899	5.93426997199231	10.3718155245479	499	-0.467711364300147	0.467711364300147	61.8453472929317	1
500	154.08	259.87	1.2861	6.40198133629246	9.90410416024773	500	NA	NA	NA	1
501	160.72	259.11	1.2197	6.07915353390649	10.2269319626337	1	-0.137590765173536	0.137590765173536	0.137590765173536	2
502	151.62	259.3	1.248	6.21674429908003	10.0893411974602	2	0.192043647503699	0.192043647503699	0.329634412677235	2
503	153.36	263.32	1.2085	6.02470065157633	10.2813848449639	3	0.0379225430513639	0.0379225430513639	0.367556955728599	2
504	152.5	269.45	1.2007	5.98677810852497	10.3193073880152	4	0.0452153397920103	0.0452153397920103	0.412772295520609	2
505	154.12	263.4	1.1914	5.94156276873296	10.3645227278072	5	0.140021697420419	0.140021697420419	0.552793992941028	2
506	141.23	264.39	1.1626	5.80154107131254	10.5045444252276	6	0.00486186449376369	0.00486186449376369	0.557655857434792	2
507	142.9	273.56	1.1616	5.79667920681877	10.5094062897214	7	0.168220511484252	0.168220511484252	0.725876368919044	2
508	147.48	276.64	1.127	5.62845869533452	10.6776268012057	8	-0.106474832413443	0.106474832413443	0.832351201332488	2
509	139.7	276.69	1.1489	5.73493352774797	10.5711519687922	9	0.0306297463107175	0.0306297463107175	0.862980947643205	2
510	129.57	252.12	1.1426	5.70430378143725	10.6017817151029	10	-0.127867036186007	0.127867036186007	0.990847983829212	2
511	133.31	254.38	1.1689	5.83217081762326	10.4739146789169	11	0.358319413190445	0.358319413190445	1.34916739701966	2
512	132.03	267	1.0952	5.47385140443281	10.8322340921074	12	-0.128353222635383	0.128353222635383	1.47752061965504	2
513	129.81	267.6	1.1216	5.60220462706819	10.703880869472	13	-0.116198561400971	0.116198561400971	1.59371918105601	2
514	130.06	278.53	1.1455	5.71840318846917	10.587682308071	14	0.230452377004436	0.230452377004436	1.82417155806045	2
515	121.4	271.18	1.0981	5.48795081146473	10.8181346850755	15	0.0996682221221743	0.0996682221221743	1.92383978018262	2
516	111.23	270.43	1.0776	5.38828258934255	10.9178029071976	16	-0.119115680097233	0.119115680097233	2.04295546027985	2
517	102.59	269.92	1.1021	5.50739826943979	10.7986872271004	17	0.187667969459312	0.187667969459312	2.23062342973917	2
518	100.39	274.86	1.0635	5.31973029998047	10.9863551965597	18	0.00243093224688273	0.00243093224688273	2.23305436198605	2
519	103.6	274.39	1.063	5.31729936773359	10.9887861288066	19	-0.215866783523145	0.215866783523145	2.44892114550919	2
520	108.3	264.28	1.1074	5.53316615125674	10.7729193452834	20	0.0709832216089623	0.0709832216089623	2.51990436711816	2
521	100.63	266.72	1.0928	5.46218292964778	10.8439025668924	21	0.114253815603465	0.114253815603465	2.63415818272162	2
522	99.794	266.05	1.0693	5.34792911404431	10.9581563824959	22	-0.0213922037725638	0.0213922037725638	2.65555038649419	2
523	95.27	265.14	1.0737	5.36932131781687	10.9367641787233	23	0.161413901192983	0.161413901192983	2.81696428768717	2
524	88.225	251.62	1.0405	5.20790741662389	11.0981780799163	24	-0.239689919542592	0.239689919542592	3.05665420722976	2
525	105.94	241.74	1.0898	5.44759733616648	10.8584881603737	25	-0.0194474579750583	0.0194474579750583	3.07610166520482	2
526	105.84	236.24	1.0938	5.46704479414154	10.8390407023986	26	-0.141966443217925	0.141966443217925	3.21806810842274	2
527	118.6	235.91	1.123	5.60901123735946	10.6970742591807	27	0.0306297463107157	0.0306297463107157	3.24869785473346	2
528	119.06	235.44	1.1167	5.57838149104875	10.7277040054914	28	-0.261082123315155	0.261082123315155	3.50977997804861	2
529	134.94	240.61	1.1704	5.8394636143639	10.4666218821763	29	-0.0879997473371361	0.0879997473371361	3.59777972538575	2
530	133.27	239.37	1.1885	5.92746336170104	10.3786221348391	30	-0.34422000615853	0.34422000615853	3.94199973154428	2
531	145.37	232.6	1.2593	6.27168336785957	10.0344021286806	31	0.505633907351513	0.505633907351513	4.44763363889579	2
532	138.75	233.7	1.1553	5.76604946050806	10.5400360360321	32	-0.121060425894736	0.121060425894736	4.56869406479053	2
533	137.5	230.03	1.1802	5.88710988640279	10.4189756101374	33	0.261082123315154	0.261082123315154	4.82977618810568	2
534	130.95	230.52	1.1265	5.62602776308764	10.6800577334525	34	0.0145855934812946	0.0145855934812946	4.84436178158698	2
535	125.45	233.1	1.1235	5.61144216960635	10.6946433269338	35	-0.118629493647855	0.118629493647855	4.96299127523483	2
536	118.27	243.51	1.1479	5.7300716632542	10.576013833286	36	-0.0335468650069757	0.0335468650069757	4.99653814024181	2
537	115.05	245.93	1.1548	5.76361852826118	10.542466968279	37	0.358319413190447	0.358319413190447	5.35485755343226	2
538	111.12	258.87	1.0811	5.40529911507073	10.9007863814695	38	-0.336927209417883	0.336927209417883	5.69178476285014	2
539	125.74	255.67	1.1504	5.74222632448861	10.5638591720516	39	-0.182806104965547	0.182806104965547	5.87459086781569	2
540	129.2	257.95	1.188	5.92503242945416	10.381053067086	40	0.268374920055802	0.268374920055802	6.14296578787149	2
541	129.22	242.88	1.1328	5.65665750939836	10.6494279871418	41	-0.258651191068271	0.258651191068271	6.40161697893976	2
542	131.26	239.6	1.186	5.91530870046663	10.3907767960736	42	0.388949159501161	0.388949159501161	6.79056613844092	2
543	126.99	245.9	1.106	5.52635954096547	10.7797259555747	43	-0.0923754253815243	0.0923754253815243	6.88294156382244	2
544	122.35	249.54	1.125	5.61873496634699	10.6873505301932	44	0.0140994070319156	0.0140994070319156	6.89704097085436	2
545	117.03	239.83	1.1221	5.60463555931508	10.7014499372251	45	-0.0593147468239277	0.0593147468239277	6.95635571767829	2
546	116.69	236.39	1.1343	5.663950306139	10.6421351904012	46	0.365612209931093	0.365612209931093	7.32196792760938	2
547	111.16	235.08	1.0591	5.29833809620791	11.0077474003323	47	-0.412772295520607	0.412772295520607	7.73474022312999	2
548	129.28	234.62	1.144	5.71111039172852	10.5949751048117	48	0.244065597586978	0.244065597586978	7.97880582071697	2
549	106.51	235.87	1.0938	5.46704479414154	10.8390407023986	49	0.109391951109703	0.109391951109703	8.08819777182667	2
550	102.5	249.83	1.0713	5.35765284303184	10.9484326535083	50	-0.109391951109703	0.109391951109703	8.19758972293637	2
551	100.61	267.75	1.0938	5.46704479414154	10.8390407023986	51	0.144883561914183	0.144883561914183	8.34247328485056	2
552	93.275	270.81	1.064	5.32216123222736	10.9839242643128	52	0.0213922037725638	0.0213922037725638	8.36386548862312	2
553	95.553	274.72	1.0596	5.30076902845479	11.0053164680854	53	0.0593147468239277	0.0593147468239277	8.42318023544705	2
554	93.35	260.63	1.0474	5.24145428163087	11.0646312149093	54	0.0831378828433742	0.0831378828433742	8.50631811829042	2
555	86.989	261.78	1.0303	5.15831639878749	11.1477690977527	55	-0.154121104452337	0.154121104452337	8.66043922274276	2
556	96.837	254.75	1.062	5.31243750323983	10.9936479933004	56	0.0617456790708104	0.0617456790708104	8.72218490181357	2
557	87.283	251.63	1.0493	5.25069182416902	11.0553936723712	57	0.108905764660324	0.108905764660324	8.83109066647389	2
558	84.334	248.12	1.0269	5.14178605950869	11.1642994370315	58	0.0452153397920103	0.0452153397920103	8.8763060062659	2
559	78.25	245.79	1.0176	5.09657071971668	11.2095147768235	59	-0.0238231360194465	0.0238231360194465	8.90012914228535	2
560	72.806	235.24	1.0225	5.12039385573613	11.1856916408041	60	0.0311159327600947	0.0311159327600947	8.93124507504544	2
561	75.334	234.1	1.0161	5.08927792297604	11.2168075735642	61	-0.00972372898753093	0.00972372898753093	8.94096880403298	2
562	83.863	240.28	1.0181	5.09900165196356	11.2070838445766	62	-0.237258987295707	0.237258987295707	9.17822779132868	2
563	97.121	249.84	1.0669	5.33626063925927	10.9698248572809	63	0.0972372898752898	0.0972372898752898	9.27546508120397	2
564	91.416	257.92	1.0469	5.23902334938398	11.0670621471562	64	-0.0807069505964915	0.0807069505964915	9.35617203180046	2
565	84.724	273.7	1.0635	5.31973029998047	10.9863551965597	65	0.218297715770028	0.218297715770028	9.57446974757049	2
566	91.895	272.26	1.0186	5.10143258421045	11.2046529123297	66	-0.2085739867825	0.2085739867825	9.78304373435299	2
567	95.234	268.64	1.0615	5.31000657099295	10.9960789255472	67	-0.0311159327600912	0.0311159327600912	9.81415966711308	2
568	94.624	251.22	1.0679	5.34112250375304	10.9649629927871	68	0.111822883356584	0.111822883356584	9.92598255046967	2
569	85.41	238.06	1.0449	5.22929962039645	11.0767858761437	69	-0.0525081365326585	0.0525081365326585	9.97849068700233	2
570	91.191	240.45	1.0557	5.28180775692911	11.0242777396111	70	0.106961018862821	0.106961018862821	10.0854517058651	2
571	89.855	237.59	1.0337	5.17484673806629	11.1312387584739	71	-0.075845086102726	0.075845086102726	10.1612967919679	2
572	94.887	245.37	1.0493	5.25069182416902	11.0553936723712	72	0.0617456790708104	0.0617456790708104	10.2230424710387	2
573	91.168	247.39	1.0366	5.18894614509821	11.117139351442	73	-0.0525081365326585	0.0525081365326585	10.2755506075713	2
574	92.655	244.78	1.0474	5.24145428163087	11.0646312149093	74	0.0359777972538566	0.0359777972538566	10.3115284048252	2
575	88.76	252	1.04	5.20547648437701	11.1006090121632	75	-0.322827802385964	0.322827802385964	10.6343562072112	2
576	104.49	262.41	1.1064	5.52830428676297	10.7777812097772	76	0.199336444244347	0.199336444244347	10.8336926514555	2
577	97.121	265.35	1.0654	5.32896784251863	10.9771176540216	77	0.0403534752982448	0.0403534752982448	10.8740461267538	2
578	104.07	253.35	1.0571	5.28861436722038	11.0174711293198	78	-0.218783902219405	0.218783902219405	11.0928300289732	2
579	104.95	260.74	1.1021	5.50739826943979	10.7986872271004	79	0.0359777972538584	0.0359777972538584	11.128807826227	2
580	111.17	262.28	1.0947	5.47142047218593	10.8346650243543	80	0.0330606785575984	0.0330606785575984	11.1618685047846	2
581	111.72	272.24	1.0879	5.43835979362833	10.8677257029119	81	0.163844833439866	0.163844833439866	11.3257133382245	2
582	100.06	276.96	1.0542	5.27451496018846	11.0315705363517	82	0.0544528823301622	0.0544528823301622	11.3801662205546	2
583	78.17	269.28	1.043	5.2200620778583	11.0860234186819	83	0.0403534752982466	0.0403534752982466	11.4205196958529	2
584	73.726	264.08	1.0347	5.17970860256006	11.1263768939801	84	0.0928616118309016	0.0928616118309016	11.5133813076838	2
585	74.747	271.68	1.0156	5.08684699072915	11.219238505811	85	-0.182806104965547	0.182806104965547	11.6961874126493	2
586	88.339	246.77	1.0532	5.2696530956947	11.0364324008455	86	0.0996682221221725	0.0996682221221725	11.7958556347715	2
587	90.634	245.07	1.0327	5.16998487357253	11.1361006229677	87	-0.140021697420419	0.140021697420419	11.9358773321919	2
588	97.595	236.01	1.0615	5.31000657099295	10.9960789255472	88	0.0972372898752916	0.0972372898752916	12.0331146220672	2
589	90.604	235.01	1.0415	5.21276928111766	11.0933162154225	89	0.0189612715256828	0.0189612715256828	12.0520758935929	2
590	89.588	232.84	1.0376	5.19380800959197	11.1122774869482	90	0.0617456790708104	0.0617456790708104	12.1138215726637	2
591	88.471	236.71	1.0249	5.13206233052116	11.174023166019	91	-0.130784154882267	0.130784154882267	12.244605727546	2
592	88.026	240.93	1.0518	5.26284648540343	11.0432390111368	92	0.0904306795840206	0.0904306795840206	12.33503640713	2
593	80.588	237.5	1.0332	5.17241580581941	11.1336696907208	93	-0.0641766113176914	0.0641766113176914	12.3992130184477	2
594	83.17	232.32	1.0464	5.2365924171371	11.0694930794031	94	-0.0709832216089623	0.0709832216089623	12.4701962400567	2
595	93.953	234.31	1.061	5.30757563874606	10.9985098577941	95	-0.00972372898752916	0.00972372898752916	12.4799199690442	2
596	100.45	244.87	1.063	5.31729936773359	10.9887861288066	96	-0.0354916108044829	0.0354916108044829	12.5154115798487	2
597	102.2	230.98	1.0703	5.35279097853807	10.9532945180021	97	-0.0403534752982431	0.0403534752982431	12.5557650551469	2
598	101.42	232.42	1.0786	5.39314445383632	10.9129410427039	98	0.00486186449376369	0.00486186449376369	12.5606269196407	2
599	108.2	235.59	1.0776	5.38828258934255	10.9178029071976	99	-0.311159327600931	0.311159327600931	12.8717862472416	2
600	116.41	250.85	1.1416	5.69944191694348	10.6066435795967	100	0.538694585909111	0.538694585909111	13.4104808331507	2
601	108.57	252.3	1.0308	5.16074733103437	11.1453381655058	101	-0.275181530347071	0.275181530347071	13.6856623634978	2
602	117.25	254.21	1.0874	5.43592886138145	10.8701566351587	102	-0.158982968946102	0.158982968946102	13.8446453324439	2
603	128.13	250.12	1.1201	5.59491183032755	10.7111736662126	103	-0.631556197740011	0.631556197740011	14.4762015301839	2
604	153.51	231.54	1.25	6.22646802806756	10.0796174684726	104	0.190098901706191	0.190098901706191	14.6663004318901	2
605	161.2	234.17	1.2109	6.03636912636137	10.2697163701788	105	0.00923754253815368	0.00923754253815368	14.6755379744282	2
606	158.62	234.33	1.209	6.02713158382321	10.278953912717	106	-0.194474579750583	0.194474579750583	14.8700125541788	2
607	160.14	247.39	1.249	6.22160616357379	10.0844793329664	107	-0.0286850005132102	0.0286850005132102	14.898697554692	2
608	176.51	254.96	1.2549	6.25029116408701	10.0557943324532	108	-0.00680661029126917	0.00680661029126917	14.9055041649833	2
609	178.97	253.98	1.2563	6.25709777437828	10.0489877221619	109	0.0612594926214332	0.0612594926214332	14.9667636576047	2
610	173.15	252.59	1.2437	6.19583828175684	10.1102472147833	110	-0.0758450861027278	0.0758450861027278	15.0426087437075	2
611	171.94	251.47	1.2593	6.27168336785957	10.0344021286806	111	0.00729279674064642	0.00729279674064642	15.0499015404481	2
612	172.05	263.14	1.2578	6.26439057111892	10.0416949254213	112	0.173082375978019	0.173082375978019	15.2229839164261	2
613	170.82	273.14	1.2222	6.0913081951409	10.2147773013993	113	-0.234828055048828	0.234828055048828	15.457811971475	2
614	165.76	277.54	1.2705	6.32613625018973	9.97994924635045	114	0.161413901192981	0.161413901192981	15.6192258726679	2
615	177.37	269.01	1.2373	6.16472234899675	10.1413631475434	115	-0.301435598613399	0.301435598613399	15.9206614712813	2
616	174.82	266.49	1.2993	6.46615794761015	9.83992754893004	116	0.239689919542592	0.239689919542592	16.1603513908239	2
617	186.05	235.61	1.25	6.22646802806756	10.0796174684726	117	-0.225590512510674	0.225590512510674	16.3859419033346	2
618	191.06	233.64	1.2964	6.45205854057823	9.85402695596195	118	0.0593147468239259	0.0593147468239259	16.4452566501585	2
619	189.2	247.54	1.2842	6.39274379375431	9.91334170278588	119	0.239689919542592	0.239689919542592	16.6849465697011	2
620	187.08	257.19	1.2349	6.15305387421172	10.1530316223285	120	-0.246496529833863	0.246496529833863	16.931443099535	2
621	177.67	257.79	1.2856	6.39955040404558	9.90653509249461	121	0.14682830771169	0.14682830771169	17.0782714072467	2
622	178.47	259.07	1.2554	6.25272209633389	10.0533634002063	122	0.0593147468239259	0.0593147468239259	17.1375861540706	2
623	190	266.75	1.2432	6.19340734950996	10.1126781470302	123	-0.43173356704629	0.43173356704629	17.5693197211169	2
624	191.79	245.82	1.332	6.62514091655625	9.68094457998393	124	0.237258987295711	0.237258987295711	17.8065787084126	2
625	192.05	235.03	1.2832	6.38788192926054	9.91820356727964	125	0.0923754253815261	0.0923754253815261	17.8989541337941	2
626	184.57	231.22	1.2642	6.29550650387902	10.0105789926612	126	-0.111336696907209	0.111336696907209	18.0102908307013	2
627	187.47	249.84	1.2871	6.40684320078622	9.89924229575396	127	-0.0140994070319174	0.0140994070319174	18.0243902377333	2
628	188.17	252.8	1.29	6.42094260781814	9.88514288872204	128	-0.111822883356584	0.111822883356584	18.1362131210898	2
629	187.17	245.88	1.313	6.53276549117472	9.77332000536546	129	0.0311159327600947	0.0311159327600947	18.1673290538499	2
630	179.68	239.99	1.3066	6.50164955841463	9.80443593812555	130	0.165789579237369	0.165789579237369	18.3331186330873	2
631	179.46	238.18	1.2725	6.33585997917726	9.97022551736292	131	-0.184750850763052	0.184750850763052	18.5178694838504	2
632	180.83	247.98	1.3105	6.52061082994031	9.78547466659987	132	-0.00486186449376547	0.00486186449376547	18.5227313483441	2
633	179.72	242.77	1.3115	6.52547269443408	9.78061280210611	133	0.427357889001904	0.427357889001904	18.950089237346	2
634	184.79	261.76	1.2236	6.09811480543218	10.207970691108	134	-0.375335938918621	0.375335938918621	19.3254251762647	2
635	185.79	267.06	1.3008	6.4734507443508	9.83263475218939	135	-0.0709832216089623	0.0709832216089623	19.3964083978736	2
636	174	274.52	1.3154	6.54443396595976	9.76165153058043	136	0.489103568072711	0.489103568072711	19.8855119659463	2
637	163.7	274.21	1.2148	6.05533039788705	10.2507550986531	137	-0.125922290388502	0.125922290388502	20.0114342563348	2
638	158.06	273.35	1.2407	6.18125268827555	10.1248328082646	138	0.0568838145770449	0.0568838145770449	20.0683180709119	2
639	157.04	272.11	1.229	6.1243688736985	10.1817166228417	139	0.168706697933629	0.168706697933629	20.2370247688455	2
640	137.05	279.22	1.1943	5.95566217576487	10.3504233207753	140	-0.0403534752982448	0.0403534752982448	20.2773782441437	2
641	135.08	277.85	1.2026	5.99601565106312	10.3100698454771	141	0.237258987295709	0.237258987295709	20.5146372314395	2
642	131	279.45	1.1538	5.75875666376741	10.5473288327728	142	0.156552036699217	0.156552036699217	20.6711892681387	2
643	147.77	273.02	1.1216	5.60220462706819	10.703880869472	143	-0.387004413703657	0.387004413703657	21.0581936818423	2
644	149.44	271.28	1.2012	5.98920904077185	10.3168764557683	144	0.00243093224688273	0.00243093224688273	21.0606246140892	2
645	148.98	271.09	1.2007	5.98677810852497	10.3193073880152	145	0.38943534595054	0.38943534595054	21.4500599600398	2
646	148.41	273.27	1.1206	5.59734276257443	10.7087427339658	146	-0.38943534595054	0.38943534595054	21.8394953059903	2
647	135.75	271.29	1.2007	5.98677810852497	10.3193073880152	147	0.0427844075451294	0.0427844075451294	21.8822797135354	2
648	136.42	269.73	1.1919	5.94399370097984	10.3620917955603	148	0.0520219500832795	0.0520219500832795	21.9343016636187	2
649	133.8	260.49	1.1812	5.89197175089656	10.4141137456436	149	0.106961018862819	0.106961018862819	22.0412626824815	2
650	132.47	255.28	1.1592	5.78501073203374	10.5210747645064	150	-0.180375172718662	0.180375172718662	22.2216378552002	2
651	138.54	249.67	1.1963	5.9653859047524	10.3406995917878	151	0.199336444244345	0.199336444244345	22.4209742994445	2
652	135.57	261.39	1.1553	5.76604946050806	10.5400360360321	152	0.237745173745084	0.237745173745084	22.6587194731896	2
653	121.37	270.77	1.1064	5.52830428676297	10.7777812097772	153	-0.206629240984993	0.206629240984993	22.8653487141746	2
654	129.83	276.56	1.1489	5.73493352774797	10.5711519687922	154	0.327689666879731	0.327689666879731	23.1930383810543	2
655	118.27	259.4	1.0815	5.40724386086824	10.8988416356719	155	-0.232883309251321	0.232883309251321	23.4259216903057	2
656	126.18	262.1	1.1294	5.64012717011956	10.6659583264206	156	-0.282474327087719	0.282474327087719	23.7083960173934	2
657	150.08	267.44	1.1875	5.92260149720728	10.3834839993329	157	0	0	23.7083960173934	2
658	147.65	257.83	1.1875	5.92260149720728	10.3834839993329	158	-0.0568838145770467	0.0568838145770467	23.7652798319704	2
659	146.5	260.18	1.1992	5.97948531178432	10.3266001847559	159	0.073414153855845	0.073414153855845	23.8386939858263	2
660	146.61	250.75	1.1841	5.90607115792848	10.4000143386117	160	-0.168706697933629	0.168706697933629	24.0074006837599	2
661	165.53	269.52	1.2188	6.07477785586211	10.2313076406781	161	-0.13029796843289	0.13029796843289	24.1376986521928	2
662	169	267.06	1.2456	6.205075824295	10.1010096722452	162	-0.021392203772562	0.021392203772562	24.1590908559653	2
663	181.91	251.93	1.25	6.22646802806756	10.0796174684726	163	-0.239689919542592	0.239689919542592	24.3987807755079	2
664	177.4	246.79	1.2993	6.46615794761015	9.83992754893004	164	0.229966190555061	0.229966190555061	24.628746966063	2
665	172.74	239.22	1.252	6.23619175705509	10.0698937394851	165	0.173568562427395	0.173568562427395	24.8023155284904	2
666	179.41	235.29	1.2163	6.06262319462769	10.2434623019125	166	-0.047646272038893	0.047646272038893	24.8499618005293	2
667	177	232.13	1.2261	6.11026946666659	10.1958160298736	167	0.163844833439866	0.163844833439866	25.0138066339692	2
668	173.76	234.49	1.1924	5.94642463322672	10.3596608633135	168	-0.436595431540056	0.436595431540056	25.4504020655092	2
669	178.97	243.24	1.2822	6.38302006476678	9.92306543177341	169	-0.166275765686747	0.166275765686747	25.616677831196	2
670	182.79	268.18	1.3164	6.54929583045352	9.75678966608666	170	0.365612209931092	0.365612209931092	25.982290041127	2
671	191.6	264.82	1.2412	6.18368362052243	10.1224018760178	171	-0.0140994070319156	0.0140994070319156	25.996389448159	2
672	192.78	268.07	1.2441	6.19778302755435	10.1083024689858	172	-0.0311159327600947	0.0311159327600947	26.0275053809191	2
673	181.84	252.09	1.2505	6.22889896031444	10.0771865362257	173	-0.228021444757555	0.228021444757555	26.2555268256766	2
674	194.83	243.65	1.2974	6.456920405072	9.84916509146819	174	-0.0427844075451276	0.0427844075451276	26.2983112332217	2
675	184.86	268.37	1.3062	6.49970481261713	9.80638068392306	175	-0.0233369495700693	0.0233369495700693	26.3216481827918	2
676	184.41	267.9	1.311	6.5230417621872	9.78304373435299	176	0.439026363786937	0.439026363786937	26.7606745465787	2
677	184.28	258.25	1.2207	6.08401539840026	10.2220700981399	177	-0.0452153397920103	0.0452153397920103	26.8058898863708	2
678	188.5	261.97	1.23	6.12923073819227	10.1768547583479	178	-0.387004413703657	0.387004413703657	27.1928943000744	2
679	187.14	253.97	1.3096	6.51623515189593	9.78985034464426	179	0.0714694080583396	0.0714694080583396	27.2643637081328	2
680	182.79	263.93	1.2949	6.44476574383759	9.8613197527026	180	0.154121104452333	0.154121104452333	27.4184848125851	2
681	167.81	257.61	1.2632	6.29064463938525	10.0154408571549	181	0.0666075435645759	0.0666075435645759	27.4850923561497	2
682	162.68	248.46	1.2495	6.22403709582068	10.0820484007195	182	-0.206629240984991	0.206629240984991	27.6917215971347	2
683	161.36	246.44	1.292	6.43066633680567	9.87541915973452	183	0.187667969459309	0.187667969459309	27.879389566594	2
684	155.18	257.04	1.2534	6.24299836734636	10.0630871291938	184	-0.0831378828433724	0.0831378828433724	27.9625274494373	2
685	174.82	268.46	1.2705	6.32613625018973	9.97994924635045	185	0.161413901192981	0.161413901192981	28.1239413506303	2
686	170.71	261.3	1.2373	6.16472234899675	10.1413631475434	186	-0.00486186449376191	0.00486186449376191	28.1288032151241	2
687	167.09	248.29	1.2383	6.16958421349051	10.1365012830497	187	0.17113763018051	0.17113763018051	28.2999408453046	2
688	166.2	244.39	1.2031	5.99844658331	10.3076389132302	188	-0.289767123828366	0.289767123828366	28.589707969133	2
689	162.34	254.24	1.2627	6.28821370713837	10.0178717894018	189	0.0427844075451276	0.0427844075451276	28.6324923766781	2
690	164.09	252.2	1.2539	6.24542929959324	10.0606561969469	190	-0.282474327087719	0.282474327087719	28.9149667037658	2
691	177.19	256.31	1.312	6.52790362668096	9.77818186985922	191	0.0330606785576002	0.0330606785576002	28.9480273823234	2
692	177.57	257.04	1.3052	6.49484294812336	9.81124254841682	192	0.327689666879728	0.327689666879728	29.2757170492031	2
693	189.56	262.37	1.2378	6.16715328124363	10.1389322152966	193	0.0238231360194447	0.0238231360194447	29.2995401852226	2
694	191.86	262.77	1.2329	6.14333014522419	10.162755351316	194	-0.0165303392787983	0.0165303392787983	29.3160705245014	2
695	194.28	275.04	1.2363	6.15986048450298	10.1462250120372	195	-0.211491105478757	0.211491105478757	29.5275616299801	2
696	180.26	269.22	1.2798	6.37135158998174	9.93473390655844	196	0.218297715770028	0.218297715770028	29.7458593457502	2
697	186.88	262.02	1.2349	6.15305387421172	10.1530316223285	197	0.166275765686747	0.166275765686747	29.9121351114369	2
698	187.95	259.3	1.2007	5.98677810852497	10.3193073880152	198	-0.0165303392788001	0.0165303392788001	29.9286654507157	2
699	161.25	262.69	1.2041	6.00330844780377	10.3027770487364	199	0.0709832216089623	0.0709832216089623	29.9996486723247	2
700	154.4	253.16	1.1895	5.9323252261948	10.3737602703454	200	-0.253789326574509	0.253789326574509	30.2534379988992	2
701	158.05	256.12	1.2417	6.18611455276931	10.1199709437709	201	-0.102099154369053	0.102099154369053	30.3555371532682	2
702	156.94	258.03	1.2627	6.28821370713837	10.0178717894018	202	0.39867288848869	0.39867288848869	30.7542100417569	2
703	154.34	238.88	1.1807	5.88954081864968	10.4165446778905	203	-0.308242208904669	0.308242208904669	31.0624522506616	2
704	154.35	236.2	1.2441	6.19778302755435	10.1083024689858	204	0.0593147468239259	0.0593147468239259	31.1217669974855	2
705	156.56	235.48	1.2319	6.13846828073042	10.1676172158098	205	-0.130784154882264	0.130784154882264	31.2525511523678	2
706	161.92	235.29	1.2588	6.26925243561269	10.0368330609275	206	0.0714694080583378	0.0714694080583378	31.3240205604261	2
707	166.21	235.3	1.2441	6.19778302755435	10.1083024689858	207	-0.0311159327600947	0.0311159327600947	31.3551364931862	2
708	163.81	240.3	1.2505	6.22889896031444	10.0771865362257	208	-0.249413648530119	0.249413648530119	31.6045501417163	2
709	183.72	238.86	1.3018	6.47831260884456	9.82777288769562	209	0.389435345950538	0.389435345950538	31.9939854876669	2
710	178.96	234.04	1.2217	6.08887726289402	10.2172082336462	210	0.0262540682663293	0.0262540682663293	32.0202395559332	2
711	168.27	236.51	1.2163	6.06262319462769	10.2434623019125	211	0.161413901192983	0.161413901192983	32.1816534571262	2
712	161.26	231.26	1.1831	5.90120929343471	10.4048762031055	212	-0.211491105478757	0.211491105478757	32.3931445626049	2
713	159.02	235.24	1.2266	6.11270039891347	10.1933850976267	213	-0.232397122801945	0.232397122801945	32.6255416854069	2
714	161.29	240.6	1.2744	6.34509752171541	9.96098797482477	214	0.228021444757555	0.228021444757555	32.8535631301644	2
715	157.11	243.11	1.2275	6.11707607695786	10.1890094195823	215	-0.349081870652292	0.349081870652292	33.2026450008167	2
716	160.64	246.38	1.2993	6.46615794761015	9.83992754893004	216	0.495910178363982	0.495910178363982	33.6985551791807	2
717	149.62	247.96	1.1973	5.97024776924617	10.335837727294	217	0.116684747850348	0.116684747850348	33.8152399270311	2
718	135.74	249.74	1.1733	5.85356302139582	10.4525224751444	218	0.0972372898752898	0.0972372898752898	33.9124772169063	2
719	131.07	249.07	1.1533	5.75632573152053	10.5497597650197	219	0.158982968946102	0.158982968946102	34.0714601858525	2
720	127.98	244.51	1.1206	5.59734276257443	10.7087427339658	220	0.0238231360194447	0.0238231360194447	34.0952833218719	2
721	143.43	244.7	1.1157	5.57351962655498	10.7325658699852	221	-0.555711111637285	0.555711111637285	34.6509944335092	2
722	154.15	236.81	1.23	6.12923073819227	10.1768547583479	222	-0.0189612715256811	0.0189612715256811	34.6699557050349	2
723	158.19	242.12	1.2339	6.14819200971795	10.1578934868222	223	-0.272750598100192	0.272750598100192	34.9427063031351	2
724	162.51	245.87	1.29	6.42094260781814	9.88514288872204	224	0.20176737649123	0.20176737649123	35.1444736796263	2
725	162.78	241.39	1.2485	6.21917523132691	10.0869102652133	225	-0.23045237700444	0.23045237700444	35.3749260566307	2
726	187.55	246.54	1.2959	6.44962760833135	9.85645788820883	226	0.147314494161066	0.147314494161066	35.5222405507918	2
727	191.25	238.78	1.2656	6.30231311417029	10.0037723823699	227	0.0354916108044812	0.0354916108044812	35.5577321615963	2
728	187.51	233.18	1.2583	6.2668215033658	10.0392639931744	228	-0.0165303392788001	0.0165303392788001	35.5742625008751	2
729	181.94	236.7	1.2617	6.2833518426446	10.0227336538956	229	0.334496277171001	0.334496277171001	35.9087587780461	2
730	141.85	234.43	1.1929	5.9488555654736	10.3572299310666	230	0.116684747850348	0.116684747850348	36.0254435258964	2
731	136.16	236.6	1.1689	5.83217081762326	10.4739146789169	231	0.118629493647854	0.118629493647854	36.1440730195443	2
732	135.62	241.43	1.1445	5.7135413239754	10.5925441725648	232	-0.147314494161066	0.147314494161066	36.2913875137053	2
733	152.48	237.68	1.1748	5.86085581813647	10.4452296784037	233	0.0568838145770467	0.0568838145770467	36.3482713282824	2
734	139.48	264.2	1.1631	5.80397200355942	10.5021134929808	234	-0.0879997473371379	0.0879997473371379	36.4362710756195	2
735	142.28	260.17	1.1812	5.89197175089656	10.4141137456436	235	0.097723476324667	0.097723476324667	36.5339945519442	2
736	140.62	264.81	1.1611	5.79424827457189	10.5118372219683	236	0.0617456790708086	0.0617456790708086	36.595740231015	2
737	132.46	270.73	1.1484	5.73250259550108	10.5735829010391	237	-0.225590512510674	0.225590512510674	36.8213307435257	2
738	130.09	258.69	1.1948	5.95809310801176	10.3479923885284	238	0.277612462593956	0.277612462593956	37.0989432061196	2
739	121.53	267.28	1.1377	5.6804806454178	10.6256048511224	239	0.602871197226801	0.602871197226801	37.7018144033464	2
740	64.885	259.86	1.0137	5.077609448191	11.2284760483492	240	-0.0257678818169502	0.0257678818169502	37.7275822851634	2
741	68.663	263.57	1.019	5.10337733000795	11.2027081665322	241	-0.0739003403052223	0.0739003403052223	37.8014826254686	2
742	58.804	259	1.0342	5.17727767031317	11.128807826227	242	0.0879997473371397	0.0879997473371397	37.8894823728057	2
743	65.731	257	1.0161	5.08927792297604	11.2168075735642	243	-0.0140994070319174	0.0140994070319174	37.9035817798377	2
744	66.675	246.65	1.019	5.10337733000795	11.2027081665322	244	0.0165303392787983	0.0165303392787983	37.9201121191165	2
745	59.297	252.63	1.0156	5.08684699072915	11.219238505811	245	-0.0354916108044812	0.0354916108044812	37.9556037299209	2
746	57.193	251.5	1.0229	5.12233860153363	11.1837468950065	246	0.0354916108044812	0.0354916108044812	37.9910953407254	2
747	64.017	254.22	1.0156	5.08684699072915	11.219238505811	247	-0.0121546612344119	0.0121546612344119	38.0032500019598	2
748	46.37	268.44	1.0181	5.09900165196356	11.2070838445766	248	0.0170165257281774	0.0170165257281774	38.020266527688	2
749	61.065	266.82	1.0146	5.08198512623539	11.2241003703048	249	-0.0145855934812946	0.0145855934812946	38.0348521211693	2
750	57.136	267.97	1.0176	5.09657071971668	11.2095147768235	250	-0.0281988140638347	0.0281988140638347	38.0630509352331	2
751	52.361	256.38	1.0234	5.12476953378052	11.1813159627597	251	-0.0879997473371379	0.0879997473371379	38.1510506825703	2
752	48.653	263.56	1.0415	5.21276928111766	11.0933162154225	252	0.111336696907209	0.111336696907209	38.2623873794775	2
753	54.531	262.68	1.0186	5.10143258421045	11.2046529123297	253	-0.00437567804438999	0.00437567804438999	38.2667630575219	2
754	53.703	262.1	1.0195	5.10580826225484	11.2002772342853	254	0.0165303392788019	0.0165303392788019	38.2832933968007	2
755	55.052	263.56	1.0161	5.08927792297604	11.2168075735642	255	-0.0213922037725638	0.0213922037725638	38.3046856005732	2
756	57.742	263.77	1.0205	5.1106701267486	11.1954153697916	256	-0.0140994070319191	0.0140994070319191	38.3187850076052	2
757	58.446	256.69	1.0234	5.12476953378052	11.1813159627597	257	0.0189612715256811	0.0189612715256811	38.3377462791308	2
758	54.387	254.26	1.0195	5.10580826225484	11.2002772342853	258	0.00923754253815368	0.00923754253815368	38.346983821669	2
759	73.108	246.29	1.0176	5.09657071971668	11.2095147768235	259	-0.00680661029126917	0.00680661029126917	38.3537904319603	2
760	67.853	245.67	1.019	5.10337733000795	11.2027081665322	260	-0.00243093224688451	0.00243093224688451	38.3562213642071	2
761	62.88	250.35	1.0195	5.10580826225484	11.2002772342853	261	0.0165303392788019	0.0165303392788019	38.3727517034859	2
762	52.845	246.6	1.0161	5.08927792297604	11.2168075735642	262	-0.028685000513212	0.028685000513212	38.4014367039992	2
763	31.722	239.21	1.022	5.11796292348925	11.1881225730509	263	0.0213922037725638	0.0213922037725638	38.4228289077717	2
764	27.844	243.51	1.0176	5.09657071971668	11.2095147768235	264	-0.0116684747850346	0.0116684747850346	38.4344973825568	2
765	26.802	244.96	1.02	5.10823919450172	11.1978463020385	265	0.00680661029127094	0.00680661029127094	38.441303992848	2
766	46.652	234.57	1.0186	5.10143258421045	11.2046529123297	266	0	0	38.441303992848	2
767	39.875	238.31	1.0186	5.10143258421045	11.2046529123297	267	0.0194474579750583	0.0194474579750583	38.4607514508231	2
768	44.571	232.22	1.0146	5.08198512623539	11.2241003703048	268	-0.0194474579750583	0.0194474579750583	38.4801989087981	2
769	38.935	236.27	1.0186	5.10143258421045	11.2046529123297	269	0.0194474579750583	0.0194474579750583	38.4996463667732	2
770	22.729	250.11	1.0146	5.08198512623539	11.2241003703048	270	-0.0427844075451294	0.0427844075451294	38.5424307743183	2
771	16.607	252.42	1.0234	5.12476953378052	11.1813159627597	271	0.0281988140638347	0.0281988140638347	38.5706295883822	2
772	19.745	244.58	1.0176	5.09657071971668	11.2095147768235	272	0.00486186449376547	0.00486186449376547	38.5754914528759	2
773	32.814	239.63	1.0166	5.09170885522292	11.2143766413173	273	-0.00243093224688273	0.00243093224688273	38.5779223851228	2
774	35.173	236.04	1.0171	5.0941397874698	11.2119457090704	274	-0.0092375425381519	0.0092375425381519	38.587159927661	2
775	29.65	241.87	1.019	5.10337733000795	11.2027081665322	275	0	0	38.587159927661	2
776	46.595	244.4	1.019	5.10337733000795	11.2027081665322	276	0.00437567804438643	0.00437567804438643	38.5915356057054	2
777	45.321	251.16	1.0181	5.09900165196356	11.2070838445766	277	-0.00680661029127094	0.00680661029127094	38.5983422159966	2
778	51.796	253.24	1.0195	5.10580826225484	11.2002772342853	278	0.00243093224688451	0.00243093224688451	38.6007731482435	2
779	53.897	234.67	1.019	5.10337733000795	11.2027081665322	279	-0.0189612715256828	0.0189612715256828	38.6197344197692	2
780	54.927	239.04	1.0229	5.12233860153363	11.1837468950065	280	0.0189612715256828	0.0189612715256828	38.6386956912949	2
781	51.405	239.85	1.019	5.10337733000795	11.2027081665322	281	0.00680661029126917	0.00680661029126917	38.6455023015861	2
782	35.262	246.9	1.0176	5.09657071971668	11.2095147768235	282	-0.00680661029126917	0.00680661029126917	38.6523089118774	2
783	32.015	252.12	1.019	5.10337733000795	11.2027081665322	283	-0.0121546612344119	0.0121546612344119	38.6644635731118	2
784	34.033	254.76	1.0215	5.11553199124236	11.1905535052978	284	0.00972372898752738	0.00972372898752738	38.6741873020994	2
785	43.841	257.48	1.0195	5.10580826225484	11.2002772342853	285	-0.00243093224688096	0.00243093224688096	38.6766182343462	2
786	40.645	259.14	1.02	5.10823919450172	11.1978463020385	286	0.00680661029127094	0.00680661029127094	38.6834248446375	2
787	25.621	263.05	1.0186	5.10143258421045	11.2046529123297	287	0.00486186449376369	0.00486186449376369	38.6882867091313	2
788	16.982	261.55	1.0176	5.09657071971668	11.2095147768235	288	-0.0354916108044794	0.0354916108044794	38.7237783199357	2
789	15.65	264.63	1.0249	5.13206233052116	11.174023166019	289	0.0306297463107157	0.0306297463107157	38.7544080662465	2
790	17.85	266.14	1.0186	5.10143258421045	11.2046529123297	290	0.00243093224688096	0.00243093224688096	38.7568389984933	2
791	14.165	265.34	1.0181	5.09900165196356	11.2070838445766	291	-0.00437567804438643	0.00437567804438643	38.7612146765377	2
792	34.415	240.42	1.019	5.10337733000795	11.2027081665322	292	0	0	38.7612146765377	2
793	41.067	232.57	1.019	5.10337733000795	11.2027081665322	293	0.00680661029126917	0.00680661029126917	38.768021286829	2
794	41.657	231.86	1.0176	5.09657071971668	11.2095147768235	294	-0.00486186449376369	0.00486186449376369	38.7728831513228	2
795	45.23	232.97	1.0186	5.10143258421045	11.2046529123297	295	0.00972372898752916	0.00972372898752916	38.7826068803103	2
796	63.732	237.1	1.0166	5.09170885522292	11.2143766413173	296	-0.00243093224688273	0.00243093224688273	38.7850378125572	2
797	72.041	235.46	1.0171	5.0941397874698	11.2119457090704	297	-0.00486186449376547	0.00486186449376547	38.7898996770509	2
798	73.617	242.55	1.0181	5.09900165196356	11.2070838445766	298	-0.075845086102726	0.075845086102726	38.8657447631537	2
799	81.553	238.75	1.0337	5.17484673806629	11.1312387584739	299	0.0782760183496087	0.0782760183496087	38.9440207815033	2
800	74.885	232.71	1.0176	5.09657071971668	11.2095147768235	300	-0.0140994070319156	0.0140994070319156	38.9581201885352	2
801	79.61	230.39	1.0205	5.1106701267486	11.1954153697916	301	0.00486186449376191	0.00486186449376191	38.962982053029	2
802	58.509	235.2	1.0195	5.10580826225484	11.2002772342853	302	-0.00729279674064465	0.00729279674064465	38.9702748497696	2
803	56.584	234.93	1.021	5.11310105899548	11.1929844375447	303	0.0165303392787983	0.0165303392787983	38.9868051890484	2
804	67.554	238.91	1.0176	5.09657071971668	11.2095147768235	304	-0.0165303392787983	0.0165303392787983	39.0033355283272	2
805	61.986	247.98	1.021	5.11310105899548	11.1929844375447	305	0.0213922037725638	0.0213922037725638	39.0247277320998	2
806	78.896	256.54	1.0166	5.09170885522292	11.2143766413173	306	0	0	39.0247277320998	2
807	72.478	264.76	1.0166	5.09170885522292	11.2143766413173	307	-0.0238231360194465	0.0238231360194465	39.0485508681192	2
808	69.126	261.03	1.0215	5.11553199124236	11.1905535052978	308	0.0238231360194465	0.0238231360194465	39.0723740041387	2
809	71.82	265.36	1.0166	5.09170885522292	11.2143766413173	309	-0.102099154369055	0.102099154369055	39.1744731585077	2
810	80.382	269.5	1.0376	5.19380800959197	11.1122774869482	310	0.0948063576284071	0.0948063576284071	39.2692795161361	2
811	80.043	272.7	1.0181	5.09900165196356	11.2070838445766	311	-0.00680661029127094	0.00680661029127094	39.2760861264274	2
812	82.562	278.64	1.0195	5.10580826225484	11.2002772342853	312	-0.297059920569012	0.297059920569012	39.5731460469964	2
813	97.151	277.15	1.0806	5.40286818282385	10.9032173137163	313	-0.127867036186007	0.127867036186007	39.7010130831824	2
814	107.78	264.83	1.1069	5.53073521900985	10.7753502775303	314	0.0636904248683159	0.0636904248683159	39.7647035080507	2
815	107.52	267.13	1.0938	5.46704479414154	10.8390407023986	315	-0.108905764660324	0.108905764660324	39.873609272711	2
816	120.06	275.61	1.1162	5.57595055880186	10.7301349377383	316	-0.047646272038893	0.047646272038893	39.9212555447499	2
817	119.96	275.69	1.126	5.62359683084076	10.6824886656994	317	0.0525081365326567	0.0525081365326567	39.9737636812826	2
818	123.03	271.62	1.1152	5.5710886943081	10.7349968022321	318	0.3014355986134	0.3014355986134	40.275199279896	2
819	116.6	276.05	1.0532	5.2696530956947	11.0364324008455	319	-0.199336444244345	0.199336444244345	40.4745357241403	2
820	118.05	274.65	1.0942	5.46898953993905	10.8370959566011	320	-0.0996682221221725	0.0996682221221725	40.5742039462625	2
821	125.16	274.92	1.1147	5.56865776206122	10.737427734479	321	-0.0549390687795395	0.0549390687795395	40.6291430150421	2
822	123.97	273.1	1.126	5.62359683084076	10.6824886656994	322	0.223159580263792	0.223159580263792	40.8523025953058	2
823	111.2	266.89	1.0801	5.40043725057697	10.9056482459632	323	-0.0782760183496087	0.0782760183496087	40.9305786136555	2
824	111.36	264.74	1.0962	5.47871326892657	10.8273722276136	324	0.175513308224899	0.175513308224899	41.1060919218803	2
825	99.174	266.15	1.0601	5.30319996070167	11.0028855358385	325	0.00972372898753093	0.00972372898753093	41.1158156508679	2
826	87.108	257.59	1.0581	5.29347623171415	11.012609264826	326	0.0140994070319174	0.0140994070319174	41.1299150578998	2
827	85.613	253.42	1.0552	5.27937682468223	11.026708671858	327	0.185237037212428	0.185237037212428	41.3151520951122	2
828	58.235	233.87	1.0171	5.0941397874698	11.2119457090704	328	-0.0165303392787983	0.0165303392787983	41.331682434391	2
829	57.442	233	1.0205	5.1106701267486	11.1954153697916	329	0.00243093224688096	0.00243093224688096	41.3341133666379	2
830	54.391	240.27	1.02	5.10823919450172	11.1978463020385	330	-0.00243093224688096	0.00243093224688096	41.3365442988848	2
831	56.451	238.36	1.0205	5.1106701267486	11.1954153697916	331	0.0116684747850329	0.0116684747850329	41.3482127736698	2
832	57.639	240.8	1.0181	5.09900165196356	11.2070838445766	332	0.00243093224688273	0.00243093224688273	41.3506437059167	2
833	59.077	239.81	1.0176	5.09657071971668	11.2095147768235	333	0.00243093224688273	0.00243093224688273	41.3530746381636	2
834	68.974	245	1.0171	5.0941397874698	11.2119457090704	334	-0.0140994070319174	0.0140994070319174	41.3671740451955	2
835	70.152	244.71	1.02	5.10823919450172	11.1978463020385	335	-0.128353222635383	0.128353222635383	41.4955272678309	2
836	88.673	257.89	1.0464	5.2365924171371	11.0694930794031	336	0.133215087129148	0.133215087129148	41.62874235496	2
837	89.227	262.78	1.019	5.10337733000795	11.2027081665322	337	-0.0598009332733049	0.0598009332733049	41.6885432882333	2
838	72.971	251.22	1.0313	5.16317826328126	11.1429072332589	338	-0.111336696907207	0.111336696907207	41.7998799851405	2
839	81.155	236.32	1.0542	5.27451496018846	11.0315705363517	339	0.0948063576284088	0.0948063576284088	41.894686342769	2
840	87.194	237.33	1.0347	5.17970860256006	11.1263768939801	340	0.0782760183496087	0.0782760183496087	41.9729623611186	2
841	72.368	232.75	1.0186	5.10143258421045	11.2046529123297	341	0.00729279674064642	0.00729279674064642	41.9802551578592	2
842	74.926	231.6	1.0171	5.0941397874698	11.2119457090704	342	0.00486186449376547	0.00486186449376547	41.985117022353	2
843	64.819	233.17	1.0161	5.08927792297604	11.2168075735642	343	-0.0238231360194465	0.0238231360194465	42.0089401583724	2
844	65.769	235.49	1.021	5.11310105899548	11.1929844375447	344	0.00486186449376369	0.00486186449376369	42.0138020228662	2
845	61.231	256.27	1.02	5.10823919450172	11.1978463020385	345	-0.147314494161066	0.147314494161066	42.1611165170273	2
846	82.323	248.38	1.0503	5.25555368866278	11.0505318078774	346	-0.0520219500832795	0.0520219500832795	42.2131384671105	2
847	92.433	242.14	1.061	5.30757563874606	10.9985098577941	347	0.161413901192981	0.161413901192981	42.3745523683035	2
848	88.505	255.83	1.0278	5.14616173755308	11.1599237589871	348	-0.138076951622912	0.138076951622912	42.5126293199264	2
849	94.864	245.87	1.0562	5.28423868917599	11.0218468073642	349	-0.0189612715256828	0.0189612715256828	42.5315905914521	2
850	98.786	233.08	1.0601	5.30319996070167	11.0028855358385	350	-0.303866530860283	0.303866530860283	42.8354571223124	2
851	127.62	233.21	1.1226	5.60706649156196	10.6990190049782	351	-0.19447457975058	0.19447457975058	43.029931702063	2
852	135.64	244.91	1.1626	5.80154107131254	10.5045444252276	352	0.344220006158528	0.344220006158528	43.3741517082215	2
853	122.83	246.88	1.0918	5.45732106515401	10.8487644313862	353	-0.0617456790708086	0.0617456790708086	43.4358973872923	2
854	120.73	242.89	1.1045	5.51906674422482	10.7870187523154	354	-0.296573734119637	0.296573734119637	43.7324711214119	2
855	124.16	238.41	1.1655	5.81564047834446	10.4904450181957	355	0.358319413190445	0.358319413190445	44.0907905346024	2
856	111.7	237.74	1.0918	5.45732106515401	10.8487644313862	356	-0.237258987295709	0.237258987295709	44.3280495218981	2
857	117.85	236.72	1.1406	5.69458005244972	10.6115054440905	357	0.211004919029381	0.211004919029381	44.5390544409275	2
858	108.21	237.72	1.0972	5.48357513342034	10.8225103631198	358	0.0549390687795377	0.0549390687795377	44.593993509707	2
859	109.74	243.31	1.0859	5.4286360646408	10.8774494318994	359	0.196905511997462	0.196905511997462	44.7908990217045	2
860	107.47	249.41	1.0454	5.23173055264334	11.0743549438968	360	-0.0568838145770432	0.0568838145770432	44.8477828362815	2
861	100.51	256.93	1.0571	5.28861436722038	11.0174711293198	361	0.0213922037725638	0.0213922037725638	44.8691750400541	2
862	89.992	248.32	1.0527	5.26722216344782	11.0388633330924	362	0.00680661029127094	0.00680661029127094	44.8759816503454	2
863	100.59	250.27	1.0513	5.26041555315655	11.0456699433836	363	-0.13029796843289	0.13029796843289	45.0062796187782	2
864	103.95	240.63	1.0781	5.39071352158944	10.9153719749507	364	-0.261082123315155	0.261082123315155	45.2673617420934	2
865	115.23	239.49	1.1318	5.65179564490459	10.6542898516356	365	0.218297715770028	0.218297715770028	45.4856594578634	2
866	111.78	246.54	1.0869	5.43349792913456	10.8725875674056	366	0.0831378828433742	0.0831378828433742	45.5687973407068	2
867	113.82	251.48	1.0698	5.35036004629119	10.955725450249	367	0.251358394327625	0.251358394327625	45.8201557350344	2
868	109.59	254.9	1.0181	5.09900165196356	11.2070838445766	368	-0.448750092774466	0.448750092774466	46.2689058278089	2
869	122.37	257.32	1.1104	5.54775174473803	10.7583337518022	369	-0.0636904248683141	0.0636904248683141	46.3325962526772	2
870	123.49	273.34	1.1235	5.61144216960635	10.6946433269338	370	0.336927209417881	0.336927209417881	46.6695234620951	2
871	106.41	279.77	1.0542	5.27451496018846	11.0315705363517	371	0.0262540682663275	0.0262540682663275	46.6957775303614	2
872	97.558	279.49	1.0488	5.24826089192214	11.057824604618	372	0.0593147468239295	0.0593147468239295	46.7550922771853	2
873	88.234	279.4	1.0366	5.18894614509821	11.117139351442	373	-0.161413901192983	0.161413901192983	46.9165061783783	2
874	89.812	268.45	1.0698	5.35036004629119	10.955725450249	374	0.123491358141617	0.123491358141617	47.0399975365199	2
875	83.96	266.49	1.0444	5.22686868814957	11.0792168083906	375	0.116198561400974	0.116198561400974	47.1561960979209	2
876	77.976	255.27	1.0205	5.1106701267486	11.1954153697916	376	0	0	47.1561960979209	2
877	75.057	255.72	1.0205	5.1106701267486	11.1954153697916	377	0.0092375425381519	0.0092375425381519	47.1654336404591	2
878	53.434	277.4	1.0186	5.10143258421045	11.2046529123297	378	-0.00680661029127094	0.00680661029127094	47.1722402507503	2
879	42.077	269.47	1.02	5.10823919450172	11.1978463020385	379	0.0092375425381519	0.0092375425381519	47.1814777932885	2
880	43.95	272.95	1.0181	5.09900165196356	11.2070838445766	380	0.00243093224688273	0.00243093224688273	47.1839087255354	2
881	42.955	268.45	1.0176	5.09657071971668	11.2095147768235	381	-0.0116684747850346	0.0116684747850346	47.1955772003204	2
882	44.957	276.72	1.02	5.10823919450172	11.1978463020385	382	-0.00729279674064642	0.00729279674064642	47.2028699970611	2
883	51.845	261.59	1.0215	5.11553199124236	11.1905535052978	383	0.00972372898752738	0.00972372898752738	47.2125937260486	2
884	54.713	272.65	1.0195	5.10580826225484	11.2002772342853	384	0.00437567804438999	0.00437567804438999	47.216969404093	2
885	61.522	276.99	1.0186	5.10143258421045	11.2046529123297	385	-0.0520219500832813	0.0520219500832813	47.2689913541763	2
886	63.477	276.79	1.0293	5.15345453429373	11.1526309622465	386	0.0427844075451294	0.0427844075451294	47.3117757617214	2
887	52.64	279.97	1.0205	5.1106701267486	11.1954153697916	387	-0.0213922037725638	0.0213922037725638	47.3331679654939	2
888	57.042	277.47	1.0249	5.13206233052116	11.174023166019	388	0.0116684747850329	0.0116684747850329	47.344836440279	2
889	48.432	279.42	1.0225	5.12039385573613	11.1856916408041	389	0.00972372898753093	0.00972372898753093	47.3545601692665	2
890	58.076	274.54	1.0205	5.1106701267486	11.1954153697916	390	0.0092375425381519	0.0092375425381519	47.3637977118047	2
891	63.187	276.63	1.0186	5.10143258421045	11.2046529123297	391	-0.0709832216089623	0.0709832216089623	47.4347809334136	2
892	69.657	277.67	1.0332	5.17241580581941	11.1336696907208	392	0.0476462720388913	0.0476462720388913	47.4824272054525	2
893	54.384	254.48	1.0234	5.12476953378052	11.1813159627597	393	0.0495910178363985	0.0495910178363985	47.5320182232889	2
894	45.473	249.94	1.0132	5.07517851594412	11.2309069805961	394	-0.0238231360194465	0.0238231360194465	47.5558413593084	2
895	38.426	251.13	1.0181	5.09900165196356	11.2070838445766	395	-0.00680661029127094	0.00680661029127094	47.5626479695996	2
896	37.619	248.87	1.0195	5.10580826225484	11.2002772342853	396	0.00923754253815368	0.00923754253815368	47.5718855121378	2
897	30.573	252.26	1.0176	5.09657071971668	11.2095147768235	397	-0.00486186449376369	0.00486186449376369	47.5767473766316	2
898	39.158	257.24	1.0186	5.10143258421045	11.2046529123297	398	-0.00194474579750548	0.00194474579750548	47.5786921224291	2
899	41.263	261.05	1.019	5.10337733000795	11.2027081665322	399	-0.0262540682663293	0.0262540682663293	47.6049461906954	2
900	46.031	250.73	1.0244	5.12963139827428	11.1764540982659	400	0.0354916108044812	0.0354916108044812	47.6404378014999	2
901	16.616	231.83	1.0171	5.0941397874698	11.2119457090704	401	-0.00729279674064642	0.00729279674064642	47.6477305982405	2
902	15.889	234.69	1.0186	5.10143258421045	11.2046529123297	402	0.00243093224688096	0.00243093224688096	47.6501615304874	2
903	12.85	237.1	1.0181	5.09900165196356	11.2070838445766	403	-0.00437567804438643	0.00437567804438643	47.6545372085318	2
904	12.202	237.38	1.019	5.10337733000795	11.2027081665322	404	-0.0213922037725656	0.0213922037725656	47.6759294123043	2
905	17.959	238.32	1.0234	5.12476953378052	11.1813159627597	405	0.0306297463107175	0.0306297463107175	47.7065591586151	2
906	25.008	249.93	1.0171	5.0941397874698	11.2119457090704	406	-0.0092375425381519	0.0092375425381519	47.7157967011532	2
907	41.67	236.94	1.019	5.10337733000795	11.2027081665322	407	0.00680661029126917	0.00680661029126917	47.7226033114445	2
908	40.926	244.7	1.0176	5.09657071971668	11.2095147768235	408	-0.00680661029126917	0.00680661029126917	47.7294099217358	2
909	33.683	249.8	1.019	5.10337733000795	11.2027081665322	409	-0.0170165257281774	0.0170165257281774	47.7464264474639	2
910	32.088	250.95	1.0225	5.12039385573613	11.1856916408041	410	0.0213922037725638	0.0213922037725638	47.7678186512365	2
911	16.031	263.66	1.0181	5.09900165196356	11.2070838445766	411	0.0121546612344119	0.0121546612344119	47.7799733124709	2
912	21.029	264.19	1.0156	5.08684699072915	11.219238505811	412	-0.0311159327600929	0.0311159327600929	47.811089245231	2
913	24.033	256.7	1.022	5.11796292348925	11.1881225730509	413	0.0189612715256811	0.0189612715256811	47.8300505167567	2
914	29.541	256.53	1.0181	5.09900165196356	11.2070838445766	414	0.00486186449376547	0.00486186449376547	47.8349123812504	2
915	44.191	256.09	1.0171	5.0941397874698	11.2119457090704	415	-0.0354916108044812	0.0354916108044812	47.8704039920549	2
916	51.023	258.09	1.0244	5.12963139827428	11.1764540982659	416	0.00243093224688096	0.00243093224688096	47.8728349243018	2
917	52.118	270.91	1.0239	5.1272004660274	11.1788850305128	417	0.0213922037725638	0.0213922037725638	47.8942271280744	2
918	51.447	267.03	1.0195	5.10580826225484	11.2002772342853	418	-0.0996682221221725	0.0996682221221725	47.9938953501965	2
919	44.902	262.68	1.04	5.20547648437701	11.1006090121632	419	0.113767629154092	0.113767629154092	48.1076629793506	2
920	43.642	276.42	1.0166	5.09170885522292	11.2143766413173	420	-0.0165303392788001	0.0165303392788001	48.1241933186294	2
921	36.249	279.69	1.02	5.10823919450172	11.1978463020385	421	0.0092375425381519	0.0092375425381519	48.1334308611676	2
922	30.557	275.26	1.0181	5.09900165196356	11.2070838445766	422	-0.0165303392787983	0.0165303392787983	48.1499612004464	2
923	28.262	275.26	1.0215	5.11553199124236	11.1905535052978	423	0.0262540682663293	0.0262540682663293	48.1762152687127	2
924	25.82	274.75	1.0161	5.08927792297604	11.2168075735642	424	-0.0072927967406482	0.0072927967406482	48.1835080654534	2
925	42.537	270.46	1.0176	5.09657071971668	11.2095147768235	425	0.00486186449376547	0.00486186449376547	48.1883699299471	2
926	32.313	256.56	1.0166	5.09170885522292	11.2143766413173	426	-0.0354916108044829	0.0354916108044829	48.2238615407516	2
927	34.637	259.9	1.0239	5.1272004660274	11.1788850305128	427	0.0306297463107175	0.0306297463107175	48.2544912870623	2
928	37.725	259.16	1.0176	5.09657071971668	11.2095147768235	428	-0.0306297463107175	0.0306297463107175	48.2851210333731	2
929	41.581	268.2	1.0239	5.1272004660274	11.1788850305128	429	0.0213922037725638	0.0213922037725638	48.3065132371456	2
930	27.969	273.06	1.0195	5.10580826225484	11.2002772342853	430	-0.0121546612344101	0.0121546612344101	48.31866789838	2
931	25.507	279.5	1.022	5.11796292348925	11.1881225730509	431	0.0379225430513639	0.0379225430513639	48.3565904414314	2
932	16.217	279.14	1.0142	5.08004038043788	11.2260451161023	432	-0.0422982210957521	0.0422982210957521	48.3988886625271	2
933	15.305	269.95	1.0229	5.12233860153363	11.1837468950065	433	0.0306297463107175	0.0306297463107175	48.4295184088379	2
934	12.865	269.1	1.0166	5.09170885522292	11.2143766413173	434	-0.0238231360194465	0.0238231360194465	48.4533415448573	2
935	10.213	263.3	1.0215	5.11553199124236	11.1905535052978	435	0.00486186449376547	0.00486186449376547	48.4582034093511	2
936	38.253	256.25	1.0205	5.1106701267486	11.1954153697916	436	0.0165303392787983	0.0165303392787983	48.4747337486299	2
937	28.045	235.96	1.0171	5.0941397874698	11.2119457090704	437	-0.0281988140638347	0.0281988140638347	48.5029325626937	2
938	27.432	238.52	1.0229	5.12233860153363	11.1837468950065	438	0.0165303392787983	0.0165303392787983	48.5194629019725	2
939	23.217	235.52	1.0195	5.10580826225484	11.2002772342853	439	0.0165303392788019	0.0165303392788019	48.5359932412513	2
940	24.054	232.48	1.0161	5.08927792297604	11.2168075735642	440	-0.0140994070319174	0.0140994070319174	48.5500926482832	2
941	15.406	232.69	1.019	5.10337733000795	11.2027081665322	441	-0.00243093224688451	0.00243093224688451	48.5525235805301	2
942	19.186	239.45	1.0195	5.10580826225484	11.2002772342853	442	0.00243093224688451	0.00243093224688451	48.554954512777	2
943	11.242	234.93	1.019	5.10337733000795	11.2027081665322	443	-0.0145855934812946	0.0145855934812946	48.5695401062583	2
944	10.857	242.34	1.022	5.11796292348925	11.1881225730509	444	-0.0140994070319156	0.0140994070319156	48.5836395132902	2
945	18.542	256.52	1.0249	5.13206233052116	11.174023166019	445	0.0306297463107157	0.0306297463107157	48.6142692596009	2
946	27.895	262.04	1.0186	5.10143258421045	11.2046529123297	446	0.00486186449376369	0.00486186449376369	48.6191311240947	2
947	35.646	267.75	1.0176	5.09657071971668	11.2095147768235	447	0.00243093224688273	0.00243093224688273	48.6215620563416	2
948	29.731	266.93	1.0171	5.0941397874698	11.2119457090704	448	-0.0092375425381519	0.0092375425381519	48.6307995988797	2
949	38.19	270.07	1.019	5.10337733000795	11.2027081665322	449	-0.0403534752982466	0.0403534752982466	48.671153074178	2
950	40.004	272.54	1.0273	5.1437308053062	11.162354691234	450	-0.0690384758114568	0.0690384758114568	48.7401915499894	2
951	67.575	276.48	1.0415	5.21276928111766	11.0933162154225	451	0.11376762915409	0.11376762915409	48.8539591791435	2
952	74.79	272.61	1.0181	5.09900165196356	11.2070838445766	452	-0.00243093224688096	0.00243093224688096	48.8563901113904	2
953	59.787	278.22	1.0186	5.10143258421045	11.2046529123297	453	0.0170165257281756	0.0170165257281756	48.8734066371186	2
954	58.65	273.95	1.0151	5.08441605848227	11.2216694380579	454	-0.0145855934812946	0.0145855934812946	48.8879922305999	2
955	43.072	261.12	1.0181	5.09900165196356	11.2070838445766	455	-0.0213922037725638	0.0213922037725638	48.9093844343724	2
956	40.083	265.2	1.0225	5.12039385573613	11.1856916408041	456	0.0238231360194465	0.0238231360194465	48.9332075703919	2
957	33.493	273.5	1.0176	5.09657071971668	11.2095147768235	457	-0.0140994070319156	0.0140994070319156	48.9473069774238	2
958	29.751	267.32	1.0205	5.1106701267486	11.1954153697916	458	0.0165303392787983	0.0165303392787983	48.9638373167026	2
959	22.579	268.19	1.0171	5.0941397874698	11.2119457090704	459	-0.00243093224688273	0.00243093224688273	48.9662682489495	2
960	16.373	256	1.0176	5.09657071971668	11.2095147768235	460	-0.0116684747850346	0.0116684747850346	48.9779367237345	2
961	21.187	268.6	1.02	5.10823919450172	11.1978463020385	461	0.0116684747850346	0.0116684747850346	48.9896051985195	2
962	25.442	264.25	1.0176	5.09657071971668	11.2095147768235	462	-0.00486186449376369	0.00486186449376369	48.9944670630133	2
963	29.937	265.16	1.0186	5.10143258421045	11.2046529123297	463	0.0145855934812928	0.0145855934812928	49.0090526564946	2
964	24.462	258.73	1.0156	5.08684699072915	11.219238505811	464	-0.0165303392787983	0.0165303392787983	49.0255829957734	2
965	21.059	240.3	1.019	5.10337733000795	11.2027081665322	465	0.00194474579750548	0.00194474579750548	49.0275277415709	2
966	19.981	234.5	1.0186	5.10143258421045	11.2046529123297	466	-0.00194474579750548	0.00194474579750548	49.0294724873684	2
967	26.856	238.18	1.019	5.10337733000795	11.2027081665322	467	0.00437567804438643	0.00437567804438643	49.0338481654128	2
968	36.817	240.47	1.0181	5.09900165196356	11.2070838445766	468	-0.0213922037725638	0.0213922037725638	49.0552403691853	2
969	36.925	230.85	1.0225	5.12039385573613	11.1856916408041	469	0.0170165257281774	0.0170165257281774	49.0722568949135	2
970	59.776	231.03	1.019	5.10337733000795	11.2027081665322	470	-0.00729279674064642	0.00729279674064642	49.0795496916542	2
971	58.559	233.57	1.0205	5.1106701267486	11.1954153697916	471	0.0092375425381519	0.0092375425381519	49.0887872341923	2
972	44.023	236.15	1.0186	5.10143258421045	11.2046529123297	472	0.00243093224688096	0.00243093224688096	49.0912181664392	2
973	78.311	256.79	1.0181	5.09900165196356	11.2070838445766	473	-0.111336696907205	0.111336696907205	49.2025548633464	2
974	82.102	254.52	1.041	5.21033834887077	11.0957471476694	474	-0.152176358654831	0.152176358654831	49.3547312220012	2
975	93.421	266.43	1.0723	5.3625147075256	10.9435707890146	475	0.0262540682663293	0.0262540682663293	49.3809852902676	2
976	97.201	263.99	1.0669	5.33626063925927	10.9698248572809	476	0.0354916108044794	0.0354916108044794	49.4164769010721	2
977	100.81	244.09	1.0596	5.30076902845479	11.0053164680854	477	-0.291711869625871	0.291711869625871	49.7081887706979	2
978	124.27	260.39	1.1196	5.59248089808066	10.7136045984595	478	-0.0952925440777843	0.0952925440777843	49.8034813147757	2
979	125.08	261.49	1.1392	5.68777344215845	10.6183120543817	479	-0.192043647503699	0.192043647503699	49.9955249622794	2
980	131.19	264.17	1.1787	5.87981708966215	10.426268406878	480	-0.144883561914185	0.144883561914185	50.1404085241936	2
981	139.15	269.89	1.2085	6.02470065157633	10.2813848449639	481	0.00486186449376547	0.00486186449376547	50.1452703886874	2
982	139.27	269.07	1.2075	6.01983878708257	10.2862467094576	482	0.0996682221221725	0.0996682221221725	50.2449386108095	2
983	143.65	267.46	1.187	5.92017056496039	10.3859149315798	483	-0.0311159327600929	0.0311159327600929	50.2760545435696	2
984	141.22	265.76	1.1934	5.95128649772049	10.3547989988197	484	-0.0972372898752898	0.0972372898752898	50.3732918334449	2
985	134.28	252.89	1.2134	6.04852378759578	10.2575617089444	485	0.0928616118309016	0.0928616118309016	50.4661534452758	2
986	139.33	249.56	1.1943	5.95566217576487	10.3504233207753	486	0.223159580263792	0.223159580263792	50.6893130255396	2
987	131.31	250.23	1.1484	5.73250259550108	10.5735829010391	487	-0.0335468650069739	0.0335468650069739	50.7228598905466	2
988	131.52	241.45	1.1553	5.76604946050806	10.5400360360321	488	-0.412772295520609	0.412772295520609	51.1356321860672	2
989	145.11	230.66	1.2402	6.17882175602867	10.1272637405115	489	0.495910178363982	0.495910178363982	51.6315423644312	2
990	145.1	240.88	1.1382	5.68291157766468	10.6231739188755	490	-0.0593147468239277	0.0593147468239277	51.6908571112551	2
991	138.6	242.02	1.1504	5.74222632448861	10.5638591720516	491	0.254275513023885	0.254275513023885	51.945132624279	2
992	133.55	267.18	1.0981	5.48795081146473	10.8181346850755	492	-0.441943482483195	0.441943482483195	52.3870761067622	2
993	143.53	267.43	1.189	5.92989429394792	10.3761912025923	493	0.268374920055804	0.268374920055804	52.655451026818	2
994	151.62	276.18	1.1338	5.66151937389212	10.6445661226481	494	-0.36075034543733	0.36075034543733	53.0162013722553	2
995	161.7	267.91	1.208	6.02226971932945	10.2838157772107	495	-0.111822883356584	0.111822883356584	53.1280242556119	2
996	157.29	268.86	1.231	6.13409260268603	10.1719928938542	496	0.221214834466286	0.221214834466286	53.3492390900782	2
997	158.01	279.12	1.1855	5.91287776821975	10.3932077283204	497	-0.0617456790708086	0.0617456790708086	53.410984769149	2
998	150.18	268.6	1.1982	5.97462344729056	10.3314620492496	498	-0.0384087295007394	0.0384087295007394	53.4493934986497	2
999	141.57	266.81	1.2061	6.0130321767913	10.2930533197489	499	-0.360750345437328	0.360750345437328	53.8101438440871	2
1000	154.08	259.87	1.2803	6.37378252222862	9.93230297431156	500	NA	NA	NA	2
1001	160.72	259.11	1.2305	6.13166167043915	10.174423826101	1	-0.0709832216089623	0.0709832216089623	0.0709832216089623	3
1002	151.62	259.3	1.2451	6.20264489204811	10.1034406044921	2	0	0	0.0709832216089623	3
1003	153.36	263.32	1.2451	6.20264489204811	10.1034406044921	3	0.0996682221221725	0.0996682221221725	0.170651443731135	3
1004	152.5	269.45	1.2246	6.10297666992594	10.2031088266142	4	-0.0879997473371361	0.0879997473371361	0.258651191068271	3
1005	154.12	263.4	1.2427	6.19097641726308	10.1151090792771	5	0.225590512510674	0.225590512510674	0.484241703578945	3
1006	141.23	264.39	1.1963	5.9653859047524	10.3406995917878	6	-0.0281988140638347	0.0281988140638347	0.51244051764278	3
1007	142.9	273.56	1.2021	5.99358471881624	10.3125007777239	7	0.0850826286408779	0.0850826286408779	0.597523146283658	3
1008	147.48	276.64	1.1846	5.90850209017536	10.3975834063648	8	0.0121546612344119	0.0121546612344119	0.60967780751807	3
1009	139.7	276.69	1.1821	5.89634742894095	10.4097380675992	9	0.00243093224688273	0.00243093224688273	0.612108739764953	3
1010	129.57	252.12	1.1816	5.89391649669407	10.4121689998461	10	-0.0549390687795395	0.0549390687795395	0.667047808544492	3
1011	133.31	254.38	1.1929	5.9488555654736	10.3572299310666	11	0.218783902219403	0.218783902219403	0.885831710763895	3
1012	132.03	267	1.1479	5.7300716632542	10.576013833286	12	-0.0286850005132102	0.0286850005132102	0.914516711277106	3
1013	129.81	267.6	1.1538	5.75875666376741	10.5473288327728	13	-0.0213922037725638	0.0213922037725638	0.935908915049669	3
1014	130.06	278.53	1.1582	5.78014886753997	10.5259366290002	14	0.234828055048826	0.234828055048826	1.1707369700985	3
1015	121.4	271.18	1.1099	5.54532081249115	10.760764684049	15	0.0286850005132102	0.0286850005132102	1.19942197061171	3
1016	111.23	270.43	1.104	5.51663581197794	10.7894496845622	16	-0.0286850005132102	0.0286850005132102	1.22810697112492	3
1017	102.59	269.92	1.1099	5.54532081249115	10.760764684049	17	0.0379225430513621	0.0379225430513621	1.26602951417628	3
1018	100.39	274.86	1.1021	5.50739826943979	10.7986872271004	18	0	0	1.26602951417628	3
1019	103.6	274.39	1.1021	5.50739826943979	10.7986872271004	19	-0.0685522893620778	0.0685522893620778	1.33458180353836	3
1020	108.3	264.28	1.1162	5.57595055880186	10.7301349377383	20	0.11376762915409	0.11376762915409	1.44834943269245	3
1021	100.63	266.72	1.0928	5.46218292964778	10.8439025668924	21	0.0165303392787983	0.0165303392787983	1.46487977197124	3
1022	99.794	266.05	1.0894	5.44565259036897	10.8604329061712	22	0.00243093224688273	0.00243093224688273	1.46731070421813	3
1023	95.27	265.14	1.0889	5.44322165812209	10.8628638384181	23	0.125922290388502	0.125922290388502	1.59323299460663	3
1024	88.225	251.62	1.063	5.31729936773359	10.9887861288066	24	-0.185237037212429	0.185237037212429	1.77847003181906	3
1025	105.94	241.74	1.1011	5.50253640494602	10.8035490915942	25	-0.0471600855895158	0.0471600855895158	1.82563011740857	3
1026	105.84	236.24	1.1108	5.54969649053554	10.7563890060046	26	-0.111822883356583	0.111822883356583	1.93745300076516	3
1027	118.6	235.91	1.1338	5.66151937389212	10.6445661226481	27	-0.0116684747850364	0.0116684747850364	1.94912147555019	3
1028	119.06	235.44	1.1362	5.67318784867716	10.632897647863	28	-0.268374920055802	0.268374920055802	2.21749639560599	3
1029	134.94	240.61	1.1914	5.94156276873296	10.3645227278072	29	0.0262540682663293	0.0262540682663293	2.24375046387232	3
1030	133.27	239.37	1.186	5.91530870046663	10.3907767960736	30	-0.235314241498203	0.235314241498203	2.47906470537053	3
1031	145.37	232.6	1.2344	6.15062294196483	10.1554625545754	31	0.249413648530121	0.249413648530121	2.72847835390065	3
1032	138.75	233.7	1.1831	5.90120929343471	10.4048762031055	32	-0.0520219500832813	0.0520219500832813	2.78050030398393	3
1033	137.5	230.03	1.1938	5.95323124351799	10.3528542530222	33	0.201767376491228	0.201767376491228	2.98226768047516	3
1034	130.95	230.52	1.1523	5.75146386702677	10.5546216295134	34	0.0520219500832795	0.0520219500832795	3.03428963055844	3
1035	125.45	233.1	1.1416	5.69944191694348	10.6066435795967	35	-0.0593147468239259	0.0593147468239259	3.09360437738236	3
1036	118.27	243.51	1.1538	5.75875666376741	10.5473288327728	36	0.0520219500832795	0.0520219500832795	3.14562632746564	3
1037	115.05	245.93	1.1431	5.70673471368413	10.5993507828561	37	0.157038223148595	0.157038223148595	3.30266455061424	3
1038	111.12	258.87	1.1108	5.54969649053554	10.7563890060046	38	-0.320883056588459	0.320883056588459	3.6235476072027	3
1039	125.74	255.67	1.1768	5.870579547124	10.4355059494162	39	-0.0617456790708104	0.0617456790708104	3.68529328627351	3
1040	129.2	257.95	1.1895	5.9323252261948	10.3737602703454	40	0.119115680097231	0.119115680097231	3.80440896637074	3
1041	129.22	242.88	1.165	5.81320954609757	10.4928759504426	41	-0.111822883356584	0.111822883356584	3.91623184972732	3
1042	131.26	239.6	1.188	5.92503242945416	10.381053067086	42	0.237258987295711	0.237258987295711	4.15349083702303	3
1043	126.99	245.9	1.1392	5.68777344215845	10.6183120543817	43	-0.127867036186007	0.127867036186007	4.28135787320904	3
1044	122.35	249.54	1.1655	5.81564047834446	10.4904450181957	44	0.127867036186007	0.127867036186007	4.40922490939505	3
1045	117.03	239.83	1.1392	5.68777344215845	10.6183120543817	45	0.0286850005132102	0.0286850005132102	4.43790990990826	3
1046	116.69	236.39	1.1333	5.65908844164524	10.6469970548949	46	0.228021444757555	0.228021444757555	4.66593135466581	3
1047	111.16	235.08	1.0864	5.43106699688768	10.8750184996525	47	-0.318452124341576	0.318452124341576	4.98438347900739	3
1048	129.28	234.62	1.1519	5.74951912122926	10.5565663753109	48	0.178430426921159	0.178430426921159	5.16281390592855	3
1049	106.51	235.87	1.1152	5.5710886943081	10.7349968022321	49	0.146828307711688	0.146828307711688	5.30964221364023	3
1050	102.5	249.83	1.085	5.42426038659641	10.8818251099438	50	-0.0403534752982448	0.0403534752982448	5.34999568893848	3
1051	100.61	267.75	1.0933	5.46461386189466	10.8414716346455	51	0.0928616118309034	0.0928616118309034	5.44285730076938	3
1052	93.275	270.81	1.0742	5.37175225006375	10.9343332464764	52	-0.054452882330164	0.054452882330164	5.49731018309955	3
1053	95.553	274.72	1.0854	5.42620513239392	10.8798803641463	53	0.101612967919678	0.101612967919678	5.59892315101922	3
1054	93.35	260.63	1.0645	5.32459216447424	10.9814933320659	54	0.0573700010264222	0.0573700010264222	5.65629315204565	3
1055	86.989	261.78	1.0527	5.26722216344782	11.0388633330924	55	-0.144883561914183	0.144883561914183	5.80117671395983	3
1056	96.837	254.75	1.0825	5.412105725362	10.8939797711782	56	0.0617456790708104	0.0617456790708104	5.86292239303064	3
1057	87.283	251.63	1.0698	5.35036004629119	10.955725450249	57	0.0617456790708086	0.0617456790708086	5.92466807210145	3
1058	84.334	248.12	1.0571	5.28861436722038	11.0174711293198	58	0.213435851276262	0.213435851276262	6.13810392337771	3
1059	78.25	245.79	1.0132	5.07517851594412	11.2309069805961	59	-0.0709832216089623	0.0709832216089623	6.20908714498667	3
1060	72.806	235.24	1.0278	5.14616173755308	11.1599237589871	60	0.0330606785576002	0.0330606785576002	6.24214782354427	3
1061	75.334	234.1	1.021	5.11310105899548	11.1929844375447	61	-0.132728900679773	0.132728900679773	6.37487672422405	3
1062	83.863	240.28	1.0483	5.24582995967525	11.0602555368649	62	-0.185237037212429	0.185237037212429	6.56011376143648	3
1063	97.121	249.84	1.0864	5.43106699688768	10.8750184996525	63	0.0257678818169538	0.0257678818169538	6.58588164325343	3
1064	91.416	257.92	1.0811	5.40529911507073	10.9007863814695	64	0.0427844075451276	0.0427844075451276	6.62866605079856	3
1065	84.724	273.7	1.0723	5.3625147075256	10.9435707890146	65	0.0311159327600912	0.0311159327600912	6.65978198355865	3
1066	91.895	272.26	1.0659	5.33139877476551	10.9746867217747	66	-0.0879997473371361	0.0879997473371361	6.74778173089578	3
1067	95.234	268.64	1.084	5.41939852210265	10.8866869744375	67	0.0286850005132102	0.0286850005132102	6.77646673140899	3
1068	94.624	251.22	1.0781	5.39071352158944	10.9153719749507	68	0.0831378828433742	0.0831378828433742	6.85960461425237	3
1069	85.41	238.06	1.061	5.30757563874606	10.9985098577941	69	-0.0379225430513639	0.0379225430513639	6.89752715730373	3
1070	91.191	240.45	1.0688	5.34549818179743	10.9605873147428	70	0.0875135608877624	0.0875135608877624	6.9850407181915	3
1071	89.855	237.59	1.0508	5.25798462090966	11.0481008756305	71	-0.0758450861027278	0.0758450861027278	7.06088580429422	3
1072	94.887	245.37	1.0664	5.33382970701239	10.9722557895278	72	-0.00729279674064642	0.00729279674064642	7.06817860103487	3
1073	91.168	247.39	1.0679	5.34112250375304	10.9649629927871	73	0.0189612715256811	0.0189612715256811	7.08713987256055	3
1074	92.655	244.78	1.064	5.32216123222736	10.9839242643128	74	0.00486186449376547	0.00486186449376547	7.09200173705432	3
1075	88.76	252	1.063	5.31729936773359	10.9887861288066	75	-0.268374920055804	0.268374920055804	7.36037665711012	3
1076	104.49	262.41	1.1182	5.58567428778939	10.7204112087508	76	0.140021697420419	0.140021697420419	7.50039835453054	3
1077	97.121	265.35	1.0894	5.44565259036897	10.8604329061712	77	-0.0189612715256811	0.0189612715256811	7.51935962605622	3
1078	104.07	253.35	1.0933	5.46461386189466	10.8414716346455	78	-0.104043900166561	0.104043900166561	7.62340352622278	3
1079	104.95	260.74	1.1147	5.56865776206122	10.737427734479	79	-0.0286850005132102	0.0286850005132102	7.65208852673599	3
1080	111.17	262.28	1.1206	5.59734276257443	10.7087427339658	80	0.0709832216089605	0.0709832216089605	7.72307174834495	3
1081	111.72	272.24	1.106	5.52635954096547	10.7797259555747	81	0.0855688150902569	0.0855688150902569	7.80864056343521	3
1082	100.06	276.96	1.0884	5.44079072587521	10.865294770665	82	0.154607290901712	0.154607290901712	7.96324785433692	3
1083	78.17	269.28	1.0566	5.2861834349735	11.0199020615667	83	0.0495910178363985	0.0495910178363985	8.01283887217332	3
1084	73.726	264.08	1.0464	5.2365924171371	11.0694930794031	84	0.0140994070319156	0.0140994070319156	8.02693827920523	3
1085	74.747	271.68	1.0435	5.22249301010518	11.083592486435	85	-0.0568838145770432	0.0568838145770432	8.08382209378228	3
1086	88.339	246.77	1.0552	5.27937682468223	11.026708671858	86	-0.0238231360194483	0.0238231360194483	8.10764522980173	3
1087	90.634	245.07	1.0601	5.30319996070167	11.0028855358385	87	-0.0709832216089623	0.0709832216089623	8.17862845141069	3
1088	97.595	236.01	1.0747	5.37418318231064	10.9319023142295	88	0.0709832216089623	0.0709832216089623	8.24961167301965	3
1089	90.604	235.01	1.0601	5.30319996070167	11.0028855358385	89	0.0739003403052223	0.0739003403052223	8.32351201332487	3
1090	89.588	232.84	1.0449	5.22929962039645	11.0767858761437	90	-0.0335468650069757	0.0335468650069757	8.35705887833185	3
1091	88.471	236.71	1.0518	5.26284648540343	11.0432390111368	91	-0.0422982210957521	0.0422982210957521	8.3993570994276	3
1092	88.026	240.93	1.0605	5.30514470649918	11.000940790041	92	0.0422982210957521	0.0422982210957521	8.44165532052335	3
1093	80.588	237.5	1.0518	5.26284648540343	11.0432390111368	93	-0.0661213571151968	0.0661213571151968	8.50777667763855	3
1094	83.17	232.32	1.0654	5.32896784251863	10.9771176540216	94	-0.0666075435645759	0.0666075435645759	8.57438422120313	3
1095	93.953	234.31	1.0791	5.3955753860832	10.910510110457	95	0.0116684747850364	0.0116684747850364	8.58605269598816	3
1096	100.45	244.87	1.0767	5.38390691129817	10.922178585242	96	-0.135159832926654	0.135159832926654	8.72121252891482	3
1097	102.2	230.98	1.1045	5.51906674422482	10.7870187523154	97	0.0213922037725638	0.0213922037725638	8.74260473268738	3
1098	101.42	232.42	1.1001	5.49767454045226	10.8084109560879	98	-0.0641766113176914	0.0641766113176914	8.80678134400507	3
1099	108.2	235.59	1.1133	5.56185115176995	10.7442343447702	99	-0.111336696907209	0.111336696907209	8.91811804091228	3
1100	116.41	250.85	1.1362	5.67318784867716	10.632897647863	100	0.270319665853307	0.270319665853307	9.18843770676559	3
1101	108.57	252.3	1.0806	5.40286818282385	10.9032173137163	101	-0.218297715770026	0.218297715770026	9.40673542253561	3
1102	117.25	254.21	1.1255	5.62116589859387	10.6849195979463	102	-0.144883561914183	0.144883561914183	9.5516189844498	3
1103	128.13	250.12	1.1553	5.76604946050806	10.5400360360321	103	-0.48667263582583	0.48667263582583	10.0382916202756	3
1104	153.51	231.54	1.2554	6.25272209633389	10.0533634002063	104	0.0379225430513621	0.0379225430513621	10.076214163327	3
1105	161.2	234.17	1.2476	6.21479955328252	10.0912859432577	105	-0.0140994070319174	0.0140994070319174	10.0903135703589	3
1106	158.62	234.33	1.2505	6.22889896031444	10.0771865362257	106	-0.0238231360194447	0.0238231360194447	10.1141367063783	3
1107	160.14	247.39	1.2554	6.25272209633389	10.0533634002063	107	-0.121060425894736	0.121060425894736	10.2351971322731	3
1108	176.51	254.96	1.2803	6.37378252222862	9.93230297431156	108	-0.054452882330164	0.054452882330164	10.2896500146033	3
1109	178.97	253.98	1.2915	6.42823540455879	9.8778500919814	109	0.0879997473371379	0.0879997473371379	10.3776497619404	3
1110	173.15	252.59	1.2734	6.34023565722165	9.96584983931854	110	-0.0427844075451276	0.0427844075451276	10.4204341694855	3
1111	171.94	251.47	1.2822	6.38302006476678	9.92306543177341	111	-0.0403534752982448	0.0403534752982448	10.4607876447838	3
1112	172.05	263.14	1.2905	6.42337354006502	9.88271195647516	112	0.127867036186007	0.127867036186007	10.5886546809698	3
1113	170.82	273.14	1.2642	6.29550650387902	10.0105789926612	113	-0.0165303392788001	0.0165303392788001	10.6051850202486	3
1114	165.76	277.54	1.2676	6.31203684315781	9.99404865338237	114	-0.0189612715256811	0.0189612715256811	10.6241462917742	3
1115	177.37	269.01	1.2715	6.3309981146835	9.97508738185669	115	-0.13029796843289	0.13029796843289	10.7544442602071	3
1116	174.82	266.49	1.2983	6.46129608311639	9.8447894134238	116	0.00923754253815368	0.00923754253815368	10.7636818027453	3
1117	186.05	235.61	1.2964	6.45205854057823	9.85402695596195	117	-0.125922290388502	0.125922290388502	10.8896040931338	3
1118	191.06	233.64	1.3223	6.57798083096673	9.72810466557345	118	0.0262540682663275	0.0262540682663275	10.9158581614001	3
1119	189.2	247.54	1.3169	6.55172676270041	9.75435873383978	119	0.163844833439866	0.163844833439866	11.07970299484	3
1120	187.08	257.19	1.2832	6.38788192926054	9.91820356727964	120	-0.0690384758114568	0.0690384758114568	11.1487414706514	3
1121	177.67	257.79	1.2974	6.456920405072	9.84916509146819	121	-0.0092375425381519	0.0092375425381519	11.1579790131896	3
1122	178.47	259.07	1.2993	6.46615794761015	9.83992754893004	122	0.0092375425381519	0.0092375425381519	11.1672165557277	3
1123	190	266.75	1.2974	6.456920405072	9.84916509146819	123	-0.196905511997464	0.196905511997464	11.3641220677252	3
1124	191.79	245.82	1.3379	6.65382591706946	9.65225957947072	124	0.0972372898752916	0.0972372898752916	11.4613593576005	3
1125	192.05	235.03	1.3179	6.55658862719417	9.74949686934601	125	0.0996682221221725	0.0996682221221725	11.5610275797227	3
1126	184.57	231.22	1.2974	6.456920405072	9.84916509146819	126	-0.0850826286408797	0.0850826286408797	11.6461102083636	3
1127	187.47	249.84	1.3149	6.54200303371288	9.76408246282731	127	0.0092375425381519	0.0092375425381519	11.6553477509017	3
1128	188.17	252.8	1.313	6.53276549117472	9.77332000536546	128	-0.0593147468239259	0.0593147468239259	11.7146624977256	3
1129	187.17	245.88	1.3252	6.59208023799865	9.71400525854153	129	0.254275513023885	0.254275513023885	11.9689380107495	3
1130	179.68	239.99	1.2729	6.33780472497477	9.96828077156542	130	-0.097723476324667	0.097723476324667	12.0666614870742	3
1131	179.46	238.18	1.293	6.43552820129943	9.87055729524075	131	-0.0685522893620796	0.0685522893620796	12.1352137764363	3
1132	180.83	247.98	1.3071	6.50408049066151	9.80200500587867	132	0.0807069505964915	0.0807069505964915	12.2159207270328	3
1133	179.72	242.77	1.2905	6.42337354006502	9.88271195647516	133	0.0593147468239259	0.0593147468239259	12.2752354738567	3
1134	184.79	261.76	1.2783	6.3640587932411	9.94202670329909	134	-0.158982968946098	0.158982968946098	12.4342184428028	3
1135	185.79	267.06	1.311	6.5230417621872	9.78304373435299	135	0.144397375464806	0.144397375464806	12.5786158182676	3
1136	174	274.52	1.2813	6.37864438672239	9.9274411098178	136	0.185237037212428	0.185237037212428	12.76385285548	3
1137	163.7	274.21	1.2432	6.19340734950996	10.1126781470302	137	-0.00680661029126917	0.00680661029126917	12.7706594657713	3
1138	158.06	273.35	1.2446	6.20021395980123	10.105871536739	138	-0.0145855934812946	0.0145855934812946	12.7852450592526	3
1139	157.04	272.11	1.2476	6.21479955328252	10.0912859432577	139	0.268374920055804	0.268374920055804	13.0536199793084	3
1140	137.05	279.22	1.1924	5.94642463322672	10.3596608633135	140	0.0121546612344101	0.0121546612344101	13.0657746405428	3
1141	135.08	277.85	1.1899	5.93426997199231	10.3718155245479	141	0.11376762915409	0.11376762915409	13.1795422696969	3
1142	131	279.45	1.1665	5.82050234283822	10.485583153702	142	-0.0544528823301622	0.0544528823301622	13.233995152027	3
1143	147.77	273.02	1.1777	5.87495522516838	10.4311302713718	143	-0.218783902219403	0.218783902219403	13.4527790542464	3
1144	149.44	271.28	1.2227	6.09373912738779	10.2123463691524	144	0.00972372898752916	0.00972372898752916	13.462502783234	3
1145	148.98	271.09	1.2207	6.08401539840026	10.2220700981399	145	0.249413648530119	0.249413648530119	13.7119164317641	3
1146	148.41	273.27	1.1694	5.83460174987014	10.47148374667	146	-0.052508136532655	0.052508136532655	13.7644245682968	3
1147	135.75	271.29	1.1802	5.88710988640279	10.4189756101374	147	-0.0116684747850364	0.0116684747850364	13.7760930430818	3
1148	136.42	269.73	1.1826	5.89877836118783	10.4073071353524	148	-0.0427844075451276	0.0427844075451276	13.8188774506269	3
1149	133.8	260.49	1.1914	5.94156276873296	10.3645227278072	149	-0.00243093224688096	0.00243093224688096	13.8213083828738	3
1150	132.47	255.28	1.1919	5.94399370097984	10.3620917955603	150	-0.156552036699219	0.156552036699219	13.977860419573	3
1151	138.54	249.67	1.2241	6.10054573767906	10.2055397588611	151	0.18766796945931	0.18766796945931	14.1655283890323	3
1152	135.57	261.39	1.1855	5.91287776821975	10.3932077283204	152	0.363181277684211	0.363181277684211	14.5287096667165	3
1153	121.37	270.77	1.1108	5.54969649053554	10.7563890060046	153	-0.249413648530121	0.249413648530121	14.7781233152467	3
1154	129.83	276.56	1.1621	5.79911013906566	10.5069753574745	154	0.277612462593956	0.277612462593956	15.0557357778406	3
1155	118.27	259.4	1.105	5.5214976764717	10.7845878200685	155	-0.253789326574509	0.253789326574509	15.3095251044151	3
1156	126.18	262.1	1.1572	5.77528700304621	10.530798493494	156	-0.318452124341576	0.318452124341576	15.6279772287567	3
1157	150.08	267.44	1.2227	6.09373912738779	10.2123463691524	157	-0.0544528823301622	0.0544528823301622	15.6824301110869	3
1158	147.65	257.83	1.2339	6.14819200971795	10.1578934868222	158	-0.0520219500832813	0.0520219500832813	15.7344520611701	3
1159	146.5	260.18	1.2446	6.20021395980123	10.105871536739	159	0.140021697420417	0.140021697420417	15.8744737585906	3
1160	146.61	250.75	1.2158	6.06019226238081	10.2458932341594	160	-0.218297715770026	0.218297715770026	16.0927714743606	3
1161	165.53	269.52	1.2607	6.27848997815084	10.0275955183893	161	-0.106961018862821	0.106961018862821	16.1997324932234	3
1162	169	267.06	1.2827	6.38545099701366	9.92063449952652	162	-0.0714694080583378	0.0714694080583378	16.2712019012817	3
1163	181.91	251.93	1.2974	6.456920405072	9.84916509146819	163	0.0238231360194447	0.0238231360194447	16.2950250373012	3
1164	177.4	246.79	1.2925	6.43309726905255	9.87298822748763	164	0.0690384758114568	0.0690384758114568	16.3640635131126	3
1165	172.74	239.22	1.2783	6.3640587932411	9.94202670329909	165	-0.0549390687795395	0.0549390687795395	16.4190025818922	3
1166	179.41	235.29	1.2896	6.41899786202063	9.88708763451955	166	0.152176358654831	0.152176358654831	16.571178940547	3
1167	177	232.13	1.2583	6.2668215033658	10.0392639931744	167	0.128353222635383	0.128353222635383	16.6995321631824	3
1168	173.76	234.49	1.2319	6.13846828073042	10.1676172158098	168	-0.180375172718662	0.180375172718662	16.8799073359011	3
1169	178.97	243.24	1.269	6.31884345344908	9.9872420430911	169	-0.206629240984995	0.206629240984995	17.0865365768861	3
1170	182.79	268.18	1.3115	6.52547269443408	9.78061280210611	170	0.121060425894738	0.121060425894738	17.2075970027808	3
1171	191.6	264.82	1.2866	6.40441226853934	9.90167322800084	171	-0.154607290901712	0.154607290901712	17.3622042936825	3
1172	192.78	268.07	1.3184	6.55901955944105	9.74706593709913	172	0.104530086615936	0.104530086615936	17.4667343802984	3
1173	181.84	252.09	1.2969	6.45448947282512	9.85159602371507	173	-0.16822051148425	0.16822051148425	17.6349548917827	3
1174	194.83	243.65	1.3315	6.62270998430937	9.68337551223082	174	0.097237289875288	0.097237289875288	17.732192181658	3
1175	184.86	268.37	1.3115	6.52547269443408	9.78061280210611	175	-0.0213922037725638	0.0213922037725638	17.7535843854305	3
1176	184.41	267.9	1.3159	6.54686489820664	9.75922059833354	176	0.151690172205456	0.151690172205456	17.905274557636	3
1177	184.28	258.25	1.2847	6.39517472600119	9.910910770539	177	0.1093919511097	0.1093919511097	18.0146665087457	3
1178	188.5	261.97	1.2622	6.28578277489149	10.0203027216487	178	-0.277612462593954	0.277612462593954	18.2922789713397	3
1179	187.14	253.97	1.3193	6.56339523748544	9.74269025905474	179	0.0948063576284071	0.0948063576284071	18.3870853289681	3
1180	182.79	263.93	1.2998	6.46858887985703	9.83749661668315	180	0.125922290388502	0.125922290388502	18.5130076193566	3
1181	167.81	257.61	1.2739	6.34266658946853	9.96341890707165	181	0.0831378828433742	0.0831378828433742	18.5961455021999	3
1182	162.68	248.46	1.2568	6.25952870662516	10.046556789915	182	-0.0573700010264204	0.0573700010264204	18.6535155032264	3
1183	161.36	246.44	1.2686	6.31689870765158	9.98918678888861	183	0.0384087295007394	0.0384087295007394	18.6919242327271	3
1184	155.18	257.04	1.2607	6.27848997815084	10.0275955183893	184	-0.135646019376031	0.135646019376031	18.8275702521031	3
1185	174.82	268.46	1.2886	6.41413599752687	9.89194949901331	185	0.0427844075451276	0.0427844075451276	18.8703546596483	3
1186	170.71	261.3	1.2798	6.37135158998174	9.93473390655844	186	-0.0092375425381519	0.0092375425381519	18.8795922021864	3
1187	167.09	248.29	1.2817	6.3805891325199	9.92549636402029	187	0.0782760183496087	0.0782760183496087	18.957868220536	3
1188	166.2	244.39	1.2656	6.30231311417029	10.0037723823699	188	0.025767881816952	0.025767881816952	18.983636102353	3
1189	162.34	254.24	1.2603	6.27654523235333	10.0295402641869	189	-0.0447291533426348	0.0447291533426348	19.0283652556956	3
1190	164.09	252.2	1.2695	6.32127438569597	9.98481111084422	190	-0.130784154882264	0.130784154882264	19.1591494105779	3
1191	177.19	256.31	1.2964	6.45205854057823	9.85402695596195	191	-0.0116684747850364	0.0116684747850364	19.1708178853629	3
1192	177.57	257.04	1.2988	6.46372701536327	9.84235848117692	192	0.170651443731135	0.170651443731135	19.341469329094	3
1193	189.56	262.37	1.2637	6.29307557163213	10.0130099249081	193	-0.118629493647855	0.118629493647855	19.4600988227419	3
1194	191.86	262.77	1.2881	6.41170506527999	9.8943804312602	194	-0.209060173231872	0.209060173231872	19.6691589959738	3
1195	194.28	275.04	1.3311	6.62076523851186	9.68532025802832	195	0.149745426407947	0.149745426407947	19.8189044223817	3
1196	180.26	269.22	1.3003	6.47101981210391	9.83506568443627	196	0.177944240471781	0.177944240471781	19.9968486628535	3
1197	186.88	262.02	1.2637	6.29307557163213	10.0130099249081	197	-0.0471600855895158	0.0471600855895158	20.044008748443	3
1198	187.95	259.3	1.2734	6.34023565722165	9.96584983931854	198	0.149259239958573	0.149259239958573	20.1932679884016	3
1199	161.25	262.69	1.2427	6.19097641726308	10.1151090792771	199	0.00972372898752738	0.00972372898752738	20.2029917173891	3
1200	154.4	253.16	1.2407	6.18125268827555	10.1248328082646	200	-0.075845086102726	0.075845086102726	20.2788368034918	3
1201	158.05	256.12	1.2563	6.25709777437828	10.0489877221619	201	-0.0145855934812946	0.0145855934812946	20.2934223969731	3
1202	156.94	258.03	1.2593	6.27168336785957	10.0344021286806	202	0.0904306795840206	0.0904306795840206	20.3838530765571	3
1203	154.34	238.88	1.2407	6.18125268827555	10.1248328082646	203	-0.00729279674064642	0.00729279674064642	20.3911458732978	3
1204	154.35	236.2	1.2422	6.1885454850162	10.117540011524	204	-0.0403534752982466	0.0403534752982466	20.431499348596	3
1205	156.56	235.48	1.2505	6.22889896031444	10.0771865362257	205	-0.0262540682663275	0.0262540682663275	20.4577534168624	3
1206	161.92	235.29	1.2559	6.25515302858077	10.0509324679594	206	-0.0213922037725638	0.0213922037725638	20.4791456206349	3
1207	166.21	235.3	1.2603	6.27654523235333	10.0295402641869	207	-0.0661213571151986	0.0661213571151986	20.5452669777501	3
1208	163.81	240.3	1.2739	6.34266658946853	9.96341890707165	208	-0.223159580263792	0.223159580263792	20.7684265580139	3
1209	183.72	238.86	1.3198	6.56582616973232	9.74025932680786	209	0.166275765686747	0.166275765686747	20.9347023237007	3
1210	178.96	234.04	1.2856	6.39955040404558	9.90653509249461	210	0.151690172205456	0.151690172205456	21.0863924959061	3
1211	168.27	236.51	1.2544	6.24786023184012	10.0582252647001	211	0.0379225430513621	0.0379225430513621	21.1243150389575	3
1212	161.26	231.26	1.2466	6.20993768878876	10.0961478077514	212	-0.0281988140638347	0.0281988140638347	21.1525138530213	3
1213	159.02	235.24	1.2524	6.23813650285259	10.0679489936876	213	-0.106961018862819	0.106961018862819	21.2594748718841	3
1214	161.29	240.6	1.2744	6.34509752171541	9.96098797482477	214	0.128353222635383	0.128353222635383	21.3878280945195	3
1215	157.11	243.11	1.248	6.21674429908003	10.0893411974602	215	-0.0666075435645741	0.0666075435645741	21.4544356380841	3
1216	160.64	246.38	1.2617	6.2833518426446	10.0227336538956	216	0.27275059810019	0.27275059810019	21.7271862361843	3
1217	149.62	247.96	1.2056	6.01060124454441	10.2954842519958	217	0.097723476324667	0.097723476324667	21.824909712509	3
1218	135.74	249.74	1.1855	5.91287776821975	10.3932077283204	218	0.0636904248683159	0.0636904248683159	21.8886001373773	3
1219	131.07	249.07	1.1724	5.84918734335143	10.4568981531888	219	0.109391951109703	0.109391951109703	21.997992088487	3
1220	127.98	244.51	1.1499	5.73979539224173	10.5662901042985	220	-0.156552036699219	0.156552036699219	22.1545441251862	3
1221	143.43	244.7	1.1821	5.89634742894095	10.4097380675992	221	-0.273236784549566	0.273236784549566	22.4277809097358	3
1222	154.15	236.81	1.2383	6.16958421349051	10.1365012830497	222	-0.0666075435645759	0.0666075435645759	22.4943884533003	3
1223	158.19	242.12	1.252	6.23619175705509	10.0698937394851	223	-0.116198561400971	0.116198561400971	22.6105870147013	3
1224	162.51	245.87	1.2759	6.35239031845606	9.95369517808412	224	0.0189612715256811	0.0189612715256811	22.629548286227	3
1225	162.78	241.39	1.272	6.33342904693038	9.97265644960981	225	-0.256220258821392	0.256220258821392	22.8857685450484	3
1226	187.55	246.54	1.3247	6.58964930575177	9.71643619078841	226	0.137590765173538	0.137590765173538	23.0233593102219	3
1227	191.25	238.78	1.2964	6.45205854057823	9.85402695596195	227	-0.00923754253815368	0.00923754253815368	23.0325968527601	3
1228	187.51	233.18	1.2983	6.46129608311639	9.8447894134238	228	-0.0189612715256811	0.0189612715256811	23.0515581242858	3
1229	181.94	236.7	1.3022	6.48025735464207	9.82582814189812	229	0.507578653149016	0.507578653149016	23.5591367774348	3
1230	141.85	234.43	1.1978	5.97267870149305	10.3334067950471	230	0.0500772042857758	0.0500772042857758	23.6092139817205	3
1231	136.16	236.6	1.1875	5.92260149720728	10.3834839993329	231	-0.0165303392788019	0.0165303392788019	23.6257443209993	3
1232	135.62	241.43	1.1909	5.93913183648608	10.3669536600541	232	-0.15460729090171	0.15460729090171	23.7803516119011	3
1233	152.48	237.68	1.2227	6.09373912738779	10.2123463691524	233	0.149745426407948	0.149745426407948	23.930097038309	3
1234	139.48	264.2	1.1919	5.94399370097984	10.3620917955603	234	-0.206629240984993	0.206629240984993	24.136726279294	3
1235	142.28	260.17	1.2344	6.15062294196483	10.1554625545754	235	0.175999494674276	0.175999494674276	24.3127257739683	3
1236	140.62	264.81	1.1982	5.97462344729056	10.3314620492496	236	0.161413901192981	0.161413901192981	24.4741396751613	3
1237	132.46	270.73	1.165	5.81320954609757	10.4928759504426	237	-0.119115680097231	0.119115680097231	24.5932553552585	3
1238	130.09	258.69	1.1895	5.9323252261948	10.3737602703454	238	0.206629240984993	0.206629240984993	24.7998845962435	3
1239	121.53	267.28	1.147	5.72569598520981	10.5803895113304	239	0.550849247143521	0.550849247143521	25.350733843387	3
1240	64.885	259.86	1.0337	5.17484673806629	11.1312387584739	240	0.0072927967406482	0.0072927967406482	25.3580266401276	3
1241	68.663	263.57	1.0322	5.16755394132564	11.1385315552145	241	0.0427844075451258	0.0427844075451258	25.4008110476728	3
1242	58.804	259	1.0234	5.12476953378052	11.1813159627597	242	-0.0286850005132102	0.0286850005132102	25.429496048186	3
1243	65.731	257	1.0293	5.15345453429373	11.1526309622465	243	0.0593147468239277	0.0593147468239277	25.4888107950099	3
1244	66.675	246.65	1.0171	5.0941397874698	11.2119457090704	244	0.00729279674064642	0.00729279674064642	25.4961035917506	3
1245	59.297	252.63	1.0156	5.08684699072915	11.219238505811	245	-0.0617456790708104	0.0617456790708104	25.5578492708214	3
1246	57.193	251.5	1.0283	5.14859266979996	11.1574928267402	246	0.0354916108044829	0.0354916108044829	25.5933408816258	3
1247	64.017	254.22	1.021	5.11310105899548	11.1929844375447	247	0.0330606785575984	0.0330606785575984	25.6264015601834	3
1248	46.37	268.44	1.0142	5.08004038043788	11.2260451161023	248	-0.0379225430513639	0.0379225430513639	25.6643241032348	3
1249	61.065	266.82	1.022	5.11796292348925	11.1881225730509	249	-0.0140994070319156	0.0140994070319156	25.6784235102667	3
1250	57.136	267.97	1.0249	5.13206233052116	11.174023166019	250	0.0476462720388913	0.0476462720388913	25.7260697823056	3
1251	52.361	256.38	1.0151	5.08441605848227	11.2216694380579	251	0.00437567804438821	0.00437567804438821	25.73044546035	3
1252	48.653	263.56	1.0142	5.08004038043788	11.2260451161023	252	-0.0213922037725638	0.0213922037725638	25.7518376641226	3
1253	54.531	262.68	1.0186	5.10143258421045	11.2046529123297	253	0.00486186449376369	0.00486186449376369	25.7566995286163	3
1254	53.703	262.1	1.0176	5.09657071971668	11.2095147768235	254	-0.0165303392787983	0.0165303392787983	25.7732298678951	3
1255	55.052	263.56	1.021	5.11310105899548	11.1929844375447	255	0.00972372898752916	0.00972372898752916	25.7829535968827	3
1256	57.742	263.77	1.019	5.10337733000795	11.2027081665322	256	-0.00486186449376547	0.00486186449376547	25.7878154613764	3
1257	58.446	256.69	1.02	5.10823919450172	11.1978463020385	257	0.0165303392788001	0.0165303392788001	25.8043458006552	3
1258	54.387	254.26	1.0166	5.09170885522292	11.2143766413173	258	-0.0807069505964915	0.0807069505964915	25.8850527512517	3
1259	73.108	246.29	1.0332	5.17241580581941	11.1336696907208	259	0.0709832216089623	0.0709832216089623	25.9560359728607	3
1260	67.853	245.67	1.0186	5.10143258421045	11.2046529123297	260	0	0	25.9560359728607	3
1261	62.88	250.35	1.0186	5.10143258421045	11.2046529123297	261	0.0170165257281756	0.0170165257281756	25.9730524985889	3
1262	52.845	246.6	1.0151	5.08441605848227	11.2216694380579	262	-0.0238231360194465	0.0238231360194465	25.9968756346083	3
1263	31.722	239.21	1.02	5.10823919450172	11.1978463020385	263	0.0092375425381519	0.0092375425381519	26.0061131771465	3
1264	27.844	243.51	1.0181	5.09900165196356	11.2070838445766	264	0.00486186449376547	0.00486186449376547	26.0109750416402	3
1265	26.802	244.96	1.0171	5.0941397874698	11.2119457090704	265	-0.0116684747850364	0.0116684747850364	26.0226435164253	3
1266	46.652	234.57	1.0195	5.10580826225484	11.2002772342853	266	-0.00486186449376191	0.00486186449376191	26.027505380919	3
1267	39.875	238.31	1.0205	5.1106701267486	11.1954153697916	267	0.00243093224688096	0.00243093224688096	26.0299363131659	3
1268	44.571	232.22	1.02	5.10823919450172	11.1978463020385	268	0.0092375425381519	0.0092375425381519	26.0391738557041	3
1269	38.935	236.27	1.0181	5.09900165196356	11.2070838445766	269	0.0121546612344119	0.0121546612344119	26.0513285169385	3
1270	22.729	250.11	1.0156	5.08684699072915	11.219238505811	270	-0.0213922037725638	0.0213922037725638	26.072720720711	3
1271	16.607	252.42	1.02	5.10823919450172	11.1978463020385	271	0.0238231360194465	0.0238231360194465	26.0965438567305	3
1272	19.745	244.58	1.0151	5.08441605848227	11.2216694380579	272	-0.0121546612344119	0.0121546612344119	26.1086985179649	3
1273	32.814	239.63	1.0176	5.09657071971668	11.2095147768235	273	-0.00243093224688273	0.00243093224688273	26.1111294502118	3
1274	35.173	236.04	1.0181	5.09900165196356	11.2070838445766	274	0	0	26.1111294502118	3
1275	29.65	241.87	1.0181	5.09900165196356	11.2070838445766	275	-0.00437567804438643	0.00437567804438643	26.1155051282562	3
1276	46.595	244.4	1.019	5.10337733000795	11.2027081665322	276	0.0165303392787983	0.0165303392787983	26.132035467535	3
1277	45.321	251.16	1.0156	5.08684699072915	11.219238505811	277	-0.0165303392787983	0.0165303392787983	26.1485658068138	3
1278	51.796	253.24	1.019	5.10337733000795	11.2027081665322	278	0.00680661029126917	0.00680661029126917	26.155372417105	3
1279	53.897	234.67	1.0176	5.09657071971668	11.2095147768235	279	-0.0281988140638347	0.0281988140638347	26.1835712311689	3
1280	54.927	239.04	1.0234	5.12476953378052	11.1813159627597	280	0.0281988140638347	0.0281988140638347	26.2117700452327	3
1281	51.405	239.85	1.0176	5.09657071971668	11.2095147768235	281	-0.00243093224688273	0.00243093224688273	26.2142009774796	3
1282	35.262	246.9	1.0181	5.09900165196356	11.2070838445766	282	-0.0140994070319156	0.0140994070319156	26.2283003845115	3
1283	32.015	252.12	1.021	5.11310105899548	11.1929844375447	283	0.00972372898752916	0.00972372898752916	26.238024113499	3
1284	34.033	254.76	1.019	5.10337733000795	11.2027081665322	284	-0.0170165257281774	0.0170165257281774	26.2550406392272	3
1285	43.841	257.48	1.0225	5.12039385573613	11.1856916408041	285	0.0170165257281774	0.0170165257281774	26.2720571649554	3
1286	40.645	259.14	1.019	5.10337733000795	11.2027081665322	286	-0.00729279674064642	0.00729279674064642	26.279349961696	3
1287	25.621	263.05	1.0205	5.1106701267486	11.1954153697916	287	-0.0072927967406482	0.0072927967406482	26.2866427584367	3
1288	16.982	261.55	1.022	5.11796292348925	11.1881225730509	288	0.00243093224688273	0.00243093224688273	26.2890736906836	3
1289	15.65	264.63	1.0215	5.11553199124236	11.1905535052978	289	-0.00486186449376547	0.00486186449376547	26.2939355551773	3
1290	17.85	266.14	1.0225	5.12039385573613	11.1856916408041	290	0.0213922037725638	0.0213922037725638	26.3153277589499	3
1291	14.165	265.34	1.0181	5.09900165196356	11.2070838445766	291	-0.00243093224688096	0.00243093224688096	26.3177586911968	3
1292	34.415	240.42	1.0186	5.10143258421045	11.2046529123297	292	0	0	26.3177586911968	3
1293	41.067	232.57	1.0186	5.10143258421045	11.2046529123297	293	0	0	26.3177586911968	3
1294	41.657	231.86	1.0186	5.10143258421045	11.2046529123297	294	0.0194474579750583	0.0194474579750583	26.3372061491718	3
1295	45.23	232.97	1.0146	5.08198512623539	11.2241003703048	295	-0.0121546612344119	0.0121546612344119	26.3493608104062	3
1296	63.732	237.1	1.0171	5.0941397874698	11.2119457090704	296	-0.0520219500832813	0.0520219500832813	26.4013827604895	3
1297	72.041	235.46	1.0278	5.14616173755308	11.1599237589871	297	-0.0996682221221725	0.0996682221221725	26.5010509826117	3
1298	73.617	242.55	1.0483	5.24582995967525	11.0602555368649	298	-0.0145855934812928	0.0145855934812928	26.515636576093	3
1299	81.553	238.75	1.0513	5.26041555315655	11.0456699433836	299	0.157038223148595	0.157038223148595	26.6726747992416	3
1300	74.885	232.71	1.019	5.10337733000795	11.2027081665322	300	-0.102099154369057	0.102099154369057	26.7747739536106	3
1301	79.61	230.39	1.04	5.20547648437701	11.1006090121632	301	0.108905764660326	0.108905764660326	26.883679718271	3
1302	58.509	235.2	1.0176	5.09657071971668	11.2095147768235	302	0	0	26.883679718271	3
1303	56.584	234.93	1.0176	5.09657071971668	11.2095147768235	303	-0.00243093224688273	0.00243093224688273	26.8861106505178	3
1304	67.554	238.91	1.0181	5.09900165196356	11.2070838445766	304	-0.0092375425381519	0.0092375425381519	26.895348193056	3
1305	61.986	247.98	1.02	5.10823919450172	11.1978463020385	305	0.0092375425381519	0.0092375425381519	26.9045857355941	3
1306	78.896	256.54	1.0181	5.09900165196356	11.2070838445766	306	0	0	26.9045857355941	3
1307	72.478	264.76	1.0181	5.09900165196356	11.2070838445766	307	-0.0495910178363985	0.0495910178363985	26.9541767534305	3
1308	69.126	261.03	1.0283	5.14859266979996	11.1574928267402	308	0.0452153397920121	0.0452153397920121	26.9993920932226	3
1309	71.82	265.36	1.019	5.10337733000795	11.2027081665322	309	-0.175999494674276	0.175999494674276	27.1753915878968	3
1310	80.382	269.5	1.0552	5.27937682468223	11.026708671858	310	0.0855688150902552	0.0855688150902552	27.2609604029871	3
1311	80.043	272.7	1.0376	5.19380800959197	11.1122774869482	311	-0.0306297463107175	0.0306297463107175	27.2915901492978	3
1312	82.562	278.64	1.0439	5.22443775590269	11.0816477406375	312	-0.251844580777002	0.251844580777002	27.5434347300748	3
1313	97.151	277.15	1.0957	5.47628233667969	10.8298031598605	313	-0.11376762915409	0.11376762915409	27.6572023592289	3
1314	107.78	264.83	1.1191	5.59004996583378	10.7160355307064	314	-0.00972372898752916	0.00972372898752916	27.6669260882164	3
1315	107.52	267.13	1.1211	5.59977369482131	10.7063118017189	315	0.0140994070319156	0.0140994070319156	27.6810254952483	3
1316	120.06	275.61	1.1182	5.58567428778939	10.7204112087508	316	-0.0092375425381519	0.0092375425381519	27.6902630377865	3
1317	119.96	275.69	1.1201	5.59491183032755	10.7111736662126	317	-0.0525081365326567	0.0525081365326567	27.7427711743191	3
1318	123.03	271.62	1.1309	5.6474199668602	10.65866552968	318	0.175999494674276	0.175999494674276	27.9187706689934	3
1319	116.6	276.05	1.0947	5.47142047218593	10.8346650243543	319	-0.0831378828433724	0.0831378828433724	28.0019085518368	3
1320	118.05	274.65	1.1118	5.5545583550293	10.7515271415109	320	-0.180375172718666	0.180375172718666	28.1822837245555	3
1321	125.16	274.92	1.1489	5.73493352774797	10.5711519687922	321	0.0593147468239277	0.0593147468239277	28.2415984713794	3
1322	123.97	273.1	1.1367	5.67561878092404	10.6304667156161	322	0.13029796843289	0.13029796843289	28.3718964398123	3
1323	111.2	266.89	1.1099	5.54532081249115	10.760764684049	323	-0.0899444931346451	0.0899444931346451	28.4618409329469	3
1324	111.36	264.74	1.1284	5.63526530562579	10.6708201909144	324	0.213435851276264	0.213435851276264	28.6752767842232	3
1325	99.174	266.15	1.0845	5.42182945434953	10.8842560421907	325	0.0335468650069757	0.0335468650069757	28.7088236492302	3
1326	87.108	257.59	1.0776	5.38828258934255	10.9178029071976	326	0.0306297463107175	0.0306297463107175	28.7394533955409	3
1327	85.613	253.42	1.0713	5.35765284303184	10.9484326535083	327	0.232883309251319	0.232883309251319	28.9723367047922	3
1328	58.235	233.87	1.0234	5.12476953378052	11.1813159627597	328	0.0306297463107175	0.0306297463107175	29.0029664511029	3
1329	57.442	233	1.0171	5.0941397874698	11.2119457090704	329	0	0	29.0029664511029	3
1330	54.391	240.27	1.0171	5.0941397874698	11.2119457090704	330	-0.00729279674064642	0.00729279674064642	29.0102592478436	3
1331	56.451	238.36	1.0186	5.10143258421045	11.2046529123297	331	-0.00194474579750548	0.00194474579750548	29.0122039936411	3
1332	57.639	240.8	1.019	5.10337733000795	11.2027081665322	332	0.0354916108044812	0.0354916108044812	29.0476956044456	3
1333	59.077	239.81	1.0117	5.06788571920347	11.2381997773367	333	-0.0140994070319174	0.0140994070319174	29.0617950114775	3
1334	68.974	245	1.0146	5.08198512623539	11.2241003703048	334	-0.0213922037725638	0.0213922037725638	29.08318721525	3
1335	70.152	244.71	1.019	5.10337733000795	11.2027081665322	335	-0.280529581290214	0.280529581290214	29.3637167965402	3
1336	88.673	257.89	1.0767	5.38390691129817	10.922178585242	336	0.116684747850348	0.116684747850348	29.4804015443906	3
1337	89.227	262.78	1.0527	5.26722216344782	11.0388633330924	337	0.0850826286408797	0.0850826286408797	29.5654841730315	3
1338	72.971	251.22	1.0352	5.18213953480694	11.1239459617332	338	-0.140021697420419	0.140021697420419	29.7055058704519	3
1339	81.155	236.32	1.064	5.32216123222736	10.9839242643128	339	0.0335468650069757	0.0335468650069757	29.7390527354589	3
1340	87.194	237.33	1.0571	5.28861436722038	11.0174711293198	340	0.132728900679771	0.132728900679771	29.8717816361386	3
1341	72.368	232.75	1.0298	5.15588546654061	11.1502000299996	341	0.047646272038893	0.047646272038893	29.9194279081775	3
1342	74.926	231.6	1.02	5.10823919450172	11.1978463020385	342	0.00486186449376547	0.00486186449376547	29.9242897726713	3
1343	64.819	233.17	1.019	5.10337733000795	11.2027081665322	343	0.00680661029126917	0.00680661029126917	29.9310963829626	3
1344	65.769	235.49	1.0176	5.09657071971668	11.2095147768235	344	-0.0189612715256811	0.0189612715256811	29.9500576544882	3
1345	61.231	256.27	1.0215	5.11553199124236	11.1905535052978	345	-0.211004919029381	0.211004919029381	30.1610625735176	3
1346	82.323	248.38	1.0649	5.32653691027174	10.9795485862684	346	-0.0452153397920085	0.0452153397920085	30.2062779133096	3
1347	92.433	242.14	1.0742	5.37175225006375	10.9343332464764	347	0.0520219500832795	0.0520219500832795	30.2582998633929	3
1348	88.505	255.83	1.0635	5.31973029998047	10.9863551965597	348	-0.0495910178363985	0.0495910178363985	30.3078908812293	3
1349	94.864	245.87	1.0737	5.36932131781687	10.9367641787233	349	-0.0549390687795395	0.0549390687795395	30.3628299500089	3
1350	98.786	233.08	1.085	5.42426038659641	10.8818251099438	350	-0.286850005132106	0.286850005132106	30.649679955141	3
1351	127.62	233.21	1.144	5.71111039172852	10.5949751048117	351	-0.23045237700444	0.23045237700444	30.8801323321454	3
1352	135.64	244.91	1.1914	5.94156276873296	10.3645227278072	352	0.225590512510674	0.225590512510674	31.1057228446561	3
1353	122.83	246.88	1.145	5.71597225622228	10.5901132403179	353	-0.0452153397920121	0.0452153397920121	31.1509381844481	3
1354	120.73	242.89	1.1543	5.76118759601429	10.5448979005259	354	-0.0734141538558433	0.0734141538558433	31.2243523383039	3
1355	124.16	238.41	1.1694	5.83460174987014	10.47148374667	355	0.322827802385966	0.322827802385966	31.5471801406899	3
1356	111.7	237.74	1.103	5.51177394748417	10.794311549056	356	-0.20176737649123	0.20176737649123	31.7489475171811	3
1357	117.85	236.72	1.1445	5.7135413239754	10.5925441725648	357	0.127867036186007	0.127867036186007	31.8768145533671	3
1358	108.21	237.72	1.1182	5.58567428778939	10.7204112087508	358	0.0427844075451294	0.0427844075451294	31.9195989609123	3
1359	109.74	243.31	1.1094	5.54288988024427	10.7631956162959	359	0.209060173231874	0.209060173231874	32.1286591341441	3
1360	107.47	249.41	1.0664	5.33382970701239	10.9722557895278	360	-0.0427844075451276	0.0427844075451276	32.1714435416893	3
1361	100.51	256.93	1.0752	5.37661411455752	10.9294713819827	361	0.0311159327600929	0.0311159327600929	32.2025594744494	3
1362	89.992	248.32	1.0688	5.34549818179743	10.9605873147428	362	0.0140994070319156	0.0140994070319156	32.2166588814813	3
1363	100.59	250.27	1.0659	5.33139877476551	10.9746867217747	363	-0.152176358654827	0.152176358654827	32.3688352401361	3
1364	103.95	240.63	1.0972	5.48357513342034	10.8225103631198	364	-0.1920436475037	0.1920436475037	32.5608788876398	3
1365	115.23	239.49	1.1367	5.67561878092404	10.6304667156161	365	0.213435851276264	0.213435851276264	32.7743147389161	3
1366	111.78	246.54	1.0928	5.46218292964778	10.8439025668924	366	-0.0661213571151986	0.0661213571151986	32.8404360960313	3
1367	113.82	251.48	1.1064	5.52830428676297	10.7777812097772	367	0.121060425894738	0.121060425894738	32.961496521926	3
1368	109.59	254.9	1.0815	5.40724386086824	10.8988416356719	368	-0.263513055562038	0.263513055562038	33.225009577488	3
1369	122.37	257.32	1.1357	5.67075691643027	10.6353285801099	369	0.0875135608877624	0.0875135608877624	33.3125231383758	3
1370	123.49	273.34	1.1177	5.58324335554251	10.7228421409977	370	0.140021697420417	0.140021697420417	33.4525448357962	3
1371	106.41	279.77	1.0889	5.44322165812209	10.8628638384181	371	-0.00680661029127094	0.00680661029127094	33.4593514460875	3
1372	97.558	279.49	1.0903	5.45002826841336	10.8560572281268	372	0.106474832413443	0.106474832413443	33.5658262785009	3
1373	88.234	279.4	1.0684	5.34355343599992	10.9625320605403	373	-0.0116684747850346	0.0116684747850346	33.577494753286	3
1374	89.812	268.45	1.0708	5.35522191078496	10.9508635857552	374	0.0452153397920085	0.0452153397920085	33.622710093078	3
1375	83.96	266.49	1.0615	5.31000657099295	10.9960789255472	375	0.206629240984995	0.206629240984995	33.829339334063	3
1376	77.976	255.27	1.019	5.10337733000795	11.2027081665322	376	0	0	33.829339334063	3
1377	75.057	255.72	1.019	5.10337733000795	11.2027081665322	377	-0.00729279674064642	0.00729279674064642	33.8366321308036	3
1378	53.434	277.4	1.0205	5.1106701267486	11.1954153697916	378	0.00243093224688096	0.00243093224688096	33.8390630630505	3
1379	42.077	269.47	1.02	5.10823919450172	11.1978463020385	379	0	0	33.8390630630505	3
1380	43.95	272.95	1.02	5.10823919450172	11.1978463020385	380	0.0140994070319174	0.0140994070319174	33.8531624700824	3
1381	42.955	268.45	1.0171	5.0941397874698	11.2119457090704	381	0	0	33.8531624700824	3
1382	44.957	276.72	1.0171	5.0941397874698	11.2119457090704	382	-0.0116684747850364	0.0116684747850364	33.8648309448674	3
1383	51.845	261.59	1.0195	5.10580826225484	11.2002772342853	383	0.00923754253815368	0.00923754253815368	33.8740684874056	3
1384	54.713	272.65	1.0176	5.09657071971668	11.2095147768235	384	-0.00680661029126917	0.00680661029126917	33.8808750976969	3
1385	61.522	276.99	1.019	5.10337733000795	11.2027081665322	385	-0.0549390687795395	0.0549390687795395	33.9358141664764	3
1386	63.477	276.79	1.0303	5.15831639878749	11.1477690977527	386	0.0617456790708086	0.0617456790708086	33.9975598455472	3
1387	52.64	279.97	1.0176	5.09657071971668	11.2095147768235	387	-0.00680661029126917	0.00680661029126917	34.0043664558385	3
1388	57.042	277.47	1.019	5.10337733000795	11.2027081665322	388	0.00680661029126917	0.00680661029126917	34.0111730661298	3
1389	48.432	279.42	1.0176	5.09657071971668	11.2095147768235	389	-0.0116684747850346	0.0116684747850346	34.0228415409148	3
1390	58.076	274.54	1.02	5.10823919450172	11.1978463020385	390	0.0140994070319174	0.0140994070319174	34.0369409479467	3
1391	63.187	276.63	1.0171	5.0941397874698	11.2119457090704	391	-0.0996682221221725	0.0996682221221725	34.1366091700689	3
1392	69.657	277.67	1.0376	5.19380800959197	11.1122774869482	392	0.0782760183496087	0.0782760183496087	34.2148851884185	3
1393	54.384	254.48	1.0215	5.11553199124236	11.1905535052978	393	0.0140994070319174	0.0140994070319174	34.2289845954504	3
1394	45.473	249.94	1.0186	5.10143258421045	11.2046529123297	394	-0.00194474579750548	0.00194474579750548	34.2309293412479	3
1395	38.426	251.13	1.019	5.10337733000795	11.2027081665322	395	0.00680661029126917	0.00680661029126917	34.2377359515392	3
1396	37.619	248.87	1.0176	5.09657071971668	11.2095147768235	396	0	0	34.2377359515392	3
1397	30.573	252.26	1.0176	5.09657071971668	11.2095147768235	397	-0.0213922037725638	0.0213922037725638	34.2591281553117	3
1398	39.158	257.24	1.022	5.11796292348925	11.1881225730509	398	0.0165303392788001	0.0165303392788001	34.2756584945906	3
1399	41.263	261.05	1.0186	5.10143258421045	11.2046529123297	399	-0.0092375425381519	0.0092375425381519	34.2848960371287	3
1400	46.031	250.73	1.0205	5.1106701267486	11.1954153697916	400	-0.0072927967406482	0.0072927967406482	34.2921888338694	3
1401	16.616	231.83	1.022	5.11796292348925	11.1881225730509	401	0.0238231360194465	0.0238231360194465	34.3160119698888	3
1402	15.889	234.69	1.0171	5.0941397874698	11.2119457090704	402	0	0	34.3160119698888	3
1403	12.85	237.1	1.0171	5.0941397874698	11.2119457090704	403	-0.00486186449376547	0.00486186449376547	34.3208738343826	3
1404	12.202	237.38	1.0181	5.09900165196356	11.2070838445766	404	-0.0092375425381519	0.0092375425381519	34.3301113769207	3
1405	17.959	238.32	1.02	5.10823919450172	11.1978463020385	405	-0.00486186449376369	0.00486186449376369	34.3349732414145	3
1406	25.008	249.93	1.021	5.11310105899548	11.1929844375447	406	-0.00486186449376547	0.00486186449376547	34.3398351059082	3
1407	41.67	236.94	1.022	5.11796292348925	11.1881225730509	407	0.00972372898752916	0.00972372898752916	34.3495588348958	3
1408	40.926	244.7	1.02	5.10823919450172	11.1978463020385	408	0.0189612715256828	0.0189612715256828	34.3685201064215	3
1409	33.683	249.8	1.0161	5.08927792297604	11.2168075735642	409	-0.0140994070319174	0.0140994070319174	34.3826195134534	3
1410	32.088	250.95	1.019	5.10337733000795	11.2027081665322	410	0.00194474579750548	0.00194474579750548	34.3845642592509	3
1411	16.031	263.66	1.0186	5.10143258421045	11.2046529123297	411	-0.00437567804438999	0.00437567804438999	34.3889399372953	3
1412	21.029	264.19	1.0195	5.10580826225484	11.2002772342853	412	-0.00729279674064465	0.00729279674064465	34.3962327340359	3
1413	24.033	256.7	1.021	5.11310105899548	11.1929844375447	413	0.0189612715256811	0.0189612715256811	34.4151940055616	3
1414	29.541	256.53	1.0171	5.0941397874698	11.2119457090704	414	-0.0238231360194465	0.0238231360194465	34.439017141581	3
1415	44.191	256.09	1.022	5.11796292348925	11.1881225730509	415	0.00243093224688273	0.00243093224688273	34.4414480738279	3
1416	51.023	258.09	1.0215	5.11553199124236	11.1905535052978	416	0.0121546612344119	0.0121546612344119	34.4536027350623	3
1417	52.118	270.91	1.019	5.10337733000795	11.2027081665322	417	-0.0121546612344119	0.0121546612344119	34.4657573962968	3
1418	51.447	267.03	1.0215	5.11553199124236	11.1905535052978	418	0.00243093224688273	0.00243093224688273	34.4681883285436	3
1419	44.902	262.68	1.021	5.11310105899548	11.1929844375447	419	0.0165303392787983	0.0165303392787983	34.4847186678224	3
1420	43.642	276.42	1.0176	5.09657071971668	11.2095147768235	420	-0.00680661029126917	0.00680661029126917	34.4915252781137	3
1421	36.249	279.69	1.019	5.10337733000795	11.2027081665322	421	0.0213922037725638	0.0213922037725638	34.5129174818863	3
1422	30.557	275.26	1.0146	5.08198512623539	11.2241003703048	422	-0.0145855934812946	0.0145855934812946	34.5275030753676	3
1423	28.262	275.26	1.0176	5.09657071971668	11.2095147768235	423	-0.00923754253815368	0.00923754253815368	34.5367406179057	3
1424	25.82	274.75	1.0195	5.10580826225484	11.2002772342853	424	0.0140994070319191	0.0140994070319191	34.5508400249376	3
1425	42.537	270.46	1.0166	5.09170885522292	11.2143766413173	425	-0.0165303392788001	0.0165303392788001	34.5673703642164	3
1426	32.313	256.56	1.02	5.10823919450172	11.1978463020385	426	0.0238231360194465	0.0238231360194465	34.5911935002359	3
1427	34.637	259.9	1.0151	5.08441605848227	11.2216694380579	427	-0.00972372898752916	0.00972372898752916	34.6009172292234	3
1428	37.725	259.16	1.0171	5.0941397874698	11.2119457090704	428	-0.0189612715256811	0.0189612715256811	34.6198785007491	3
1429	41.581	268.2	1.021	5.11310105899548	11.1929844375447	429	0.0189612715256811	0.0189612715256811	34.6388397722748	3
1430	27.969	273.06	1.0171	5.0941397874698	11.2119457090704	430	-0.0140994070319174	0.0140994070319174	34.6529391793067	3
1431	25.507	279.5	1.02	5.10823919450172	11.1978463020385	431	0.0330606785575984	0.0330606785575984	34.6859998578643	3
1432	16.217	279.14	1.0132	5.07517851594412	11.2309069805961	432	-0.028198814063833	0.028198814063833	34.7141986719281	3
1433	15.305	269.95	1.019	5.10337733000795	11.2027081665322	433	-0.00972372898752916	0.00972372898752916	34.7239224009156	3
1434	12.865	269.1	1.021	5.11310105899548	11.1929844375447	434	0.00486186449376369	0.00486186449376369	34.7287842654094	3
1435	10.213	263.3	1.02	5.10823919450172	11.1978463020385	435	-0.00243093224688096	0.00243093224688096	34.7312151976563	3
1436	38.253	256.25	1.0205	5.1106701267486	11.1954153697916	436	-0.0072927967406482	0.0072927967406482	34.7385079943969	3
1437	28.045	235.96	1.022	5.11796292348925	11.1881225730509	437	0.0262540682663293	0.0262540682663293	34.7647620626633	3
1438	27.432	238.52	1.0166	5.09170885522292	11.2143766413173	438	-0.0262540682663293	0.0262540682663293	34.7910161309296	3
1439	23.217	235.52	1.022	5.11796292348925	11.1881225730509	439	0.0145855934812946	0.0145855934812946	34.8056017244109	3
1440	24.054	232.48	1.019	5.10337733000795	11.2027081665322	440	0.0140994070319174	0.0140994070319174	34.8197011314428	3
1441	15.406	232.69	1.0161	5.08927792297604	11.2168075735642	441	-0.0262540682663293	0.0262540682663293	34.8459551997091	3
1442	19.186	239.45	1.0215	5.11553199124236	11.1905535052978	442	0.0238231360194465	0.0238231360194465	34.8697783357286	3
1443	11.242	234.93	1.0166	5.09170885522292	11.2143766413173	443	-0.0116684747850346	0.0116684747850346	34.8814468105136	3
1444	10.857	242.34	1.019	5.10337733000795	11.2027081665322	444	-0.00243093224688451	0.00243093224688451	34.8838777427605	3
1445	18.542	256.52	1.0195	5.10580826225484	11.2002772342853	445	0.00680661029127094	0.00680661029127094	34.8906843530518	3
1446	27.895	262.04	1.0181	5.09900165196356	11.2070838445766	446	0.0121546612344119	0.0121546612344119	34.9028390142862	3
1447	35.646	267.75	1.0156	5.08684699072915	11.219238505811	447	-0.00972372898752916	0.00972372898752916	34.9125627432737	3
1448	29.731	266.93	1.0176	5.09657071971668	11.2095147768235	448	0.00486186449376547	0.00486186449376547	34.9174246077675	3
1449	38.19	270.07	1.0166	5.09170885522292	11.2143766413173	449	-0.0354916108044829	0.0354916108044829	34.952916218572	3
1450	40.004	272.54	1.0239	5.1272004660274	11.1788850305128	450	-0.0855688150902552	0.0855688150902552	35.0384850336622	3
1451	67.575	276.48	1.0415	5.21276928111766	11.0933162154225	451	-0.0286850005132102	0.0286850005132102	35.0671700341754	3
1452	74.79	272.61	1.0474	5.24145428163087	11.0646312149093	452	0.147314494161066	0.147314494161066	35.2144845283365	3
1453	59.787	278.22	1.0171	5.0941397874698	11.2119457090704	453	-0.0213922037725638	0.0213922037725638	35.2358767321091	3
1454	58.65	273.95	1.0215	5.11553199124236	11.1905535052978	454	0.0335468650069757	0.0335468650069757	35.269423597116	3
1455	43.072	261.12	1.0146	5.08198512623539	11.2241003703048	455	-0.0335468650069757	0.0335468650069757	35.302970462123	3
1456	40.083	265.2	1.0215	5.11553199124236	11.1905535052978	456	0.0213922037725638	0.0213922037725638	35.3243626658956	3
1457	33.493	273.5	1.0171	5.0941397874698	11.2119457090704	457	-0.0140994070319174	0.0140994070319174	35.3384620729275	3
1458	29.751	267.32	1.02	5.10823919450172	11.1978463020385	458	-0.00243093224688096	0.00243093224688096	35.3408930051744	3
1459	22.579	268.19	1.0205	5.1106701267486	11.1954153697916	459	0.00243093224688096	0.00243093224688096	35.3433239374213	3
1460	16.373	256	1.02	5.10823919450172	11.1978463020385	460	-0.0121546612344119	0.0121546612344119	35.3554785986557	3
1461	21.187	268.6	1.0225	5.12039385573613	11.1856916408041	461	0.00243093224688273	0.00243093224688273	35.3579095309025	3
1462	25.442	264.25	1.022	5.11796292348925	11.1881225730509	462	0.0121546612344101	0.0121546612344101	35.370064192137	3
1463	29.937	265.16	1.0195	5.10580826225484	11.2002772342853	463	-0.00486186449376191	0.00486186449376191	35.3749260566307	3
1464	24.462	258.73	1.0205	5.1106701267486	11.1954153697916	464	0.0140994070319156	0.0140994070319156	35.3890254636626	3
1465	21.059	240.3	1.0176	5.09657071971668	11.2095147768235	465	-0.00243093224688273	0.00243093224688273	35.3914563959095	3
1466	19.981	234.5	1.0181	5.09900165196356	11.2070838445766	466	-0.00680661029127094	0.00680661029127094	35.3982630062008	3
1467	26.856	238.18	1.0195	5.10580826225484	11.2002772342853	467	0.00243093224688451	0.00243093224688451	35.4006939384477	3
1468	36.817	240.47	1.019	5.10337733000795	11.2027081665322	468	-0.00486186449376547	0.00486186449376547	35.4055558029414	3
1469	36.925	230.85	1.02	5.10823919450172	11.1978463020385	469	-0.00486186449376369	0.00486186449376369	35.4104176674352	3
1470	59.776	231.03	1.021	5.11310105899548	11.1929844375447	470	-0.00486186449376547	0.00486186449376547	35.415279531929	3
1471	58.559	233.57	1.022	5.11796292348925	11.1881225730509	471	0.00486186449376547	0.00486186449376547	35.4201413964227	3
1472	44.023	236.15	1.021	5.11310105899548	11.1929844375447	472	0.00729279674064465	0.00729279674064465	35.4274341931634	3
1473	78.311	256.79	1.0195	5.10580826225484	11.2002772342853	473	-0.0879997473371361	0.0879997473371361	35.5154339405005	3
1474	82.102	254.52	1.0376	5.19380800959197	11.1122774869482	474	-0.223159580263792	0.223159580263792	35.7385935207643	3
1475	93.421	266.43	1.0835	5.41696758985576	10.8891179066844	475	0.00972372898752916	0.00972372898752916	35.7483172497518	3
1476	97.201	263.99	1.0815	5.40724386086824	10.8988416356719	476	-0.0359777972538584	0.0359777972538584	35.7842950470057	3
1477	100.81	244.09	1.0889	5.44322165812209	10.8628638384181	477	-0.299004666366519	0.299004666366519	36.0832997133722	3
1478	124.27	260.39	1.1504	5.74222632448861	10.5638591720516	478	-0.0213922037725638	0.0213922037725638	36.1046919171448	3
1479	125.08	261.49	1.1548	5.76361852826118	10.542466968279	479	-0.108905764660324	0.108905764660324	36.2135976818051	3
1480	131.19	264.17	1.1772	5.8725242929215	10.4335612036187	480	-0.135646019376031	0.135646019376031	36.3492437011811	3
1481	139.15	269.89	1.2051	6.00817031229753	10.2979151842427	481	0.0403534752982448	0.0403534752982448	36.3895971764794	3
1482	139.27	269.07	1.1968	5.96781683699929	10.3382686595409	482	-0.0875135608877606	0.0875135608877606	36.4771107373671	3
1483	143.65	267.46	1.2148	6.05533039788705	10.2507550986531	483	0.0354916108044812	0.0354916108044812	36.5126023481716	3
1484	141.22	265.76	1.2075	6.01983878708257	10.2862467094576	484	0.0140994070319174	0.0140994070319174	36.5267017552035	3
1485	134.28	252.89	1.2046	6.00573938005065	10.3003461164895	485	-0.0666075435645741	0.0666075435645741	36.5933092987681	3
1486	139.33	249.56	1.2183	6.07234692361522	10.233738572925	486	0.223159580263792	0.223159580263792	36.8164688790319	3
1487	131.31	250.23	1.1724	5.84918734335143	10.4568981531888	487	-0.0427844075451276	0.0427844075451276	36.859253286577	3
1488	131.52	241.45	1.1812	5.89197175089656	10.4141137456436	488	-0.267888733606426	0.267888733606426	37.1271420201835	3
1489	145.11	230.66	1.2363	6.15986048450298	10.1462250120372	489	0.187181783009935	0.187181783009935	37.3143238031934	3
1490	145.1	240.88	1.1978	5.97267870149305	10.3334067950471	490	0.0690384758114551	0.0690384758114551	37.3833622790048	3
1491	138.6	242.02	1.1836	5.90364022568159	10.4024452708586	491	0.156552036699219	0.156552036699219	37.5399143157041	3
1492	133.55	267.18	1.1514	5.74708818898238	10.5589973075578	492	-0.310673141151554	0.310673141151554	37.8505874568556	3
1493	143.53	267.43	1.2153	6.05776133013393	10.2483241664063	493	0.187181783009935	0.187181783009935	38.0377692398656	3
1494	151.62	276.18	1.1768	5.870579547124	10.4355059494162	494	-0.329634412677235	0.329634412677235	38.3674036525428	3
1495	161.7	267.91	1.2446	6.20021395980123	10.105871536739	495	-0.0189612715256811	0.0189612715256811	38.3863649240685	3
1496	157.29	268.86	1.2485	6.21917523132691	10.0869102652133	496	0.0709832216089623	0.0709832216089623	38.4573481456774	3
1497	158.01	279.12	1.2339	6.14819200971795	10.1578934868222	497	0.050077204285774	0.050077204285774	38.5074253499632	3
1498	150.18	268.6	1.2236	6.09811480543218	10.207970691108	498	0.0709832216089623	0.0709832216089623	38.5784085715722	3
1499	141.57	266.81	1.209	6.02713158382321	10.278953912717	499	-0.223159580263793	0.223159580263793	38.801568151836	3
1500	154.08	259.87	1.2549	6.25029116408701	10.0557943324532	500	NA	NA	NA	3
