# Supplementary material for: Assessment of crusting effects on interrill erosion by laser scanning
Source: PeerJ. 2020 Jan 31;8:e8487. doi: 10.7717/peerj.8487 (PMC6996510; doi:10.7717/peerj.8487)
Supplement: Data S1 — Each has two transects and four subplots. [file peerj-08-8487-s001.zip › raw data for uploading/cs9plotb.txt]

x	y	z	cal	h	code	deltah	absh	cumsumh	number
1	248.73	31.193	1.0205	5.1106701267486	11.1954153697916	1	0.0165303392787983	0.0165303392787983	0.0165303392787983	1
2	251.6	24.622	1.0171	5.0941397874698	11.2119457090704	2	-0.00243093224688273	0.00243093224688273	0.0189612715256811	1
3	252.33	22.036	1.0176	5.09657071971668	11.2095147768235	3	-0.0165303392787983	0.0165303392787983	0.0354916108044794	1
4	250.76	25.538	1.021	5.11310105899548	11.1929844375447	4	0.00972372898752916	0.00972372898752916	0.0452153397920085	1
5	263.76	32.907	1.019	5.10337733000795	11.2027081665322	5	-0.00486186449376547	0.00486186449376547	0.050077204285774	1
6	276.71	29.253	1.02	5.10823919450172	11.1978463020385	6	-0.00972372898752916	0.00972372898752916	0.0598009332733032	1
7	278.58	32.121	1.022	5.11796292348925	11.1881225730509	7	0.0262540682663293	0.0262540682663293	0.0860550015396324	1
8	279.54	61.759	1.0166	5.09170885522292	11.2143766413173	8	-0.028685000513212	0.028685000513212	0.114740002052844	1
9	272.69	63.126	1.0225	5.12039385573613	11.1856916408041	9	0.0262540682663293	0.0262540682663293	0.140994070319174	1
10	275.54	62.536	1.0171	5.0941397874698	11.2119457090704	10	-0.00486186449376547	0.00486186449376547	0.145855934812939	1
11	276.07	61.193	1.0181	5.09900165196356	11.2070838445766	11	0	0	0.145855934812939	1
12	278.61	60.006	1.0181	5.09900165196356	11.2070838445766	12	0.00243093224688273	0.00243093224688273	0.148286867059822	1
13	275.41	24.907	1.0176	5.09657071971668	11.2095147768235	13	-0.025767881816952	0.025767881816952	0.174054748876774	1
14	275.5	35.092	1.0229	5.12233860153363	11.1837468950065	14	0.0189612715256828	0.0189612715256828	0.193016020402457	1
15	256.79	33.79	1.019	5.10337733000795	11.2027081665322	15	0.00437567804438643	0.00437567804438643	0.197391698446843	1
16	256.56	36.086	1.0181	5.09900165196356	11.2070838445766	16	-0.0140994070319156	0.0140994070319156	0.211491105478759	1
17	274.67	26.27	1.021	5.11310105899548	11.1929844375447	17	0.00972372898752916	0.00972372898752916	0.221214834466288	1
18	275.01	10.805	1.019	5.10337733000795	11.2027081665322	18	0.00437567804438643	0.00437567804438643	0.225590512510674	1
19	276.06	17.062	1.0181	5.09900165196356	11.2070838445766	19	0.00486186449376547	0.00486186449376547	0.23045237700444	1
20	266.89	13.653	1.0171	5.0941397874698	11.2119457090704	20	-0.0092375425381519	0.0092375425381519	0.239689919542592	1
21	277.64	15.731	1.019	5.10337733000795	11.2027081665322	21	0	0	0.239689919542592	1
22	276.11	15.473	1.019	5.10337733000795	11.2027081665322	22	-0.00486186449376547	0.00486186449376547	0.244551784036357	1
23	265.12	23.957	1.02	5.10823919450172	11.1978463020385	23	0.00680661029127094	0.00680661029127094	0.251358394327628	1
24	266.19	25.123	1.0186	5.10143258421045	11.2046529123297	24	0.00729279674064642	0.00729279674064642	0.258651191068274	1
25	267.31	25.282	1.0171	5.0941397874698	11.2119457090704	25	0.0189612715256811	0.0189612715256811	0.277612462593956	1
26	263.24	35.275	1.0132	5.07517851594412	11.2309069805961	26	-0.028198814063833	0.028198814063833	0.305811276657789	1
27	267.53	39.595	1.019	5.10337733000795	11.2027081665322	27	0.00437567804438643	0.00437567804438643	0.310186954702175	1
28	263.56	56.65	1.0181	5.09900165196356	11.2070838445766	28	0	0	0.310186954702175	1
29	268.24	52.141	1.0181	5.09900165196356	11.2070838445766	29	-0.0189612715256811	0.0189612715256811	0.329148226227856	1
30	255.86	53.011	1.022	5.11796292348925	11.1881225730509	30	0.0403534752982448	0.0403534752982448	0.369501701526101	1
31	253.94	61.831	1.0137	5.077609448191	11.2284760483492	31	-0.0330606785575966	0.0330606785575966	0.402562380083697	1
32	246.18	65.763	1.0205	5.1106701267486	11.1954153697916	32	0.0092375425381519	0.0092375425381519	0.411799922621849	1
33	251.19	78.926	1.0186	5.10143258421045	11.2046529123297	33	-0.00680661029127094	0.00680661029127094	0.41860653291312	1
34	253	72.41	1.02	5.10823919450172	11.1978463020385	34	0.00486186449376547	0.00486186449376547	0.423468397406886	1
35	265.72	76.539	1.019	5.10337733000795	11.2027081665322	35	0.00194474579750548	0.00194474579750548	0.425413143204391	1
36	270.11	74.614	1.0186	5.10143258421045	11.2046529123297	36	-0.0165303392788001	0.0165303392788001	0.441943482483191	1
37	264.91	77.859	1.022	5.11796292348925	11.1881225730509	37	0.0165303392788001	0.0165303392788001	0.458473821761991	1
38	273.04	76.544	1.0186	5.10143258421045	11.2046529123297	38	-0.0116684747850346	0.0116684747850346	0.470142296547026	1
39	269.81	83.807	1.021	5.11310105899548	11.1929844375447	39	0.0286850005132102	0.0286850005132102	0.498827297060236	1
40	275.72	88.465	1.0151	5.08441605848227	11.2216694380579	40	-0.109391951109702	0.109391951109702	0.608219248169938	1
41	271.52	87.132	1.0376	5.19380800959197	11.1122774869482	41	0.0306297463107157	0.0306297463107157	0.638848994480654	1
42	264.21	95.261	1.0313	5.16317826328126	11.1429072332589	42	0.00243093224688273	0.00243093224688273	0.641279926727536	1
43	259.7	94.683	1.0308	5.16074733103437	11.1453381655058	43	-0.0544528823301622	0.0544528823301622	0.695732809057699	1
44	249.5	93.921	1.042	5.21520021336454	11.0908852831756	44	-0.0306297463107175	0.0306297463107175	0.726362555368416	1
45	231.11	98.003	1.0483	5.24582995967525	11.0602555368649	45	-0.306297463107166	0.306297463107166	1.03266001847558	1
46	237.08	102.04	1.1113	5.55212742278242	10.7539580737578	46	0.102099154369055	0.102099154369055	1.13475917284464	1
47	231.15	106.05	1.0903	5.45002826841336	10.8560572281268	47	0.0140994070319191	0.0140994070319191	1.14885857987656	1
48	239.41	101.91	1.0874	5.43592886138145	10.8701566351587	48	-0.0238231360194483	0.0238231360194483	1.172681715896	1
49	257.45	95.992	1.0923	5.45975199740089	10.8463334991393	49	0.299004666366519	0.299004666366519	1.47168638226252	1
50	267.51	100.45	1.0308	5.16074733103437	11.1453381655058	50	0.0690384758114568	0.0690384758114568	1.54072485807398	1
51	260.41	93.201	1.0166	5.09170885522292	11.2143766413173	51	-0.258651191068273	0.258651191068273	1.79937604914225	1
52	248.01	99.301	1.0698	5.35036004629119	10.955725450249	52	-0.0568838145770449	0.0568838145770449	1.8562598637193	1
53	247.79	100.86	1.0815	5.40724386086824	10.8988416356719	53	-0.0807069505964932	0.0807069505964932	1.93696681431579	1
54	263.32	109.14	1.0981	5.48795081146473	10.8181346850755	54	-0.0121546612344101	0.0121546612344101	1.9491214755502	1
55	259.74	108.21	1.1006	5.50010547269914	10.805980023841	55	0.0140994070319174	0.0140994070319174	1.96322088258212	1
56	258.71	113.61	1.0977	5.48600606566722	10.820079430873	56	0	0	1.96322088258212	1
57	256.5	109.29	1.0977	5.48600606566722	10.820079430873	57	-0.227535258308182	0.227535258308182	2.1907561408903	1
58	259.39	131.99	1.1445	5.7135413239754	10.5925441725648	58	0.0831378828433742	0.0831378828433742	2.27389402373367	1
59	261.14	131.29	1.1274	5.63040344113203	10.6756820554082	59	-0.0904306795840206	0.0904306795840206	2.3643247033177	1
60	255.71	131.26	1.146	5.72083412071605	10.5852513758241	60	-0.346650938405411	0.346650938405411	2.71097564172311	1
61	256.16	149.01	1.2173	6.06748505912146	10.2386004374187	61	-0.220728648016909	0.220728648016909	2.93170428974001	1
62	254.75	160.64	1.2627	6.28821370713837	10.0178717894018	62	0.123491358141617	0.123491358141617	3.05519564788163	1
63	251.04	179.56	1.2373	6.16472234899675	10.1413631475434	63	-0.424926956755019	0.424926956755019	3.48012260463665	1
64	251	186.37	1.3247	6.58964930575177	9.71643619078841	64	0.1920436475037	0.1920436475037	3.67216625214035	1
65	237.55	193.8	1.2852	6.39760565824807	9.90847983829211	65	-0.242120851789474	0.242120851789474	3.91428710392983	1
66	258.23	193.09	1.335	6.63972651003754	9.66635898650264	66	0.0617456790708104	0.0617456790708104	3.97603278300064	1
67	269.83	187.22	1.3223	6.57798083096673	9.72810466557345	67	0.0238231360194447	0.0238231360194447	3.99985591902008	1
68	268.34	188.02	1.3174	6.55415769494729	9.7519278015929	68	0.453611957268231	0.453611957268231	4.45346787628831	1
69	274.55	174.12	1.2241	6.10054573767906	10.2055397588611	69	0.0855688150902569	0.0855688150902569	4.53903669137857	1
70	269.21	166.91	1.2065	6.0149769225888	10.2911085739514	70	-0.119115680097233	0.119115680097233	4.6581523714758	1
71	275.17	164.48	1.231	6.13409260268603	10.1719928938542	71	0.650517469265695	0.650517469265695	5.3086698407415	1
72	276.97	143.12	1.0972	5.48357513342034	10.8225103631198	72	0.0165303392787983	0.0165303392787983	5.3252001800203	1
73	275.27	145.32	1.0938	5.46704479414154	10.8390407023986	73	-0.00680661029127094	0.00680661029127094	5.33200679031157	1
74	275.45	144.82	1.0952	5.47385140443281	10.8322340921074	74	-0.180375172718664	0.180375172718664	5.51238196303023	1
75	270.72	145.19	1.1323	5.65422657715147	10.6518589193887	75	-0.1424526296673	0.1424526296673	5.65483459269753	1
76	254.17	133.21	1.1616	5.79667920681877	10.5094062897214	76	-0.0354916108044812	0.0354916108044812	5.69032620350201	1
77	252.85	130.45	1.1689	5.83217081762326	10.4739146789169	77	0.351026616449799	0.351026616449799	6.04135281995181	1
78	243.21	123.39	1.0967	5.48114420117346	10.8249412953667	78	-0.192043647503699	0.192043647503699	6.23339646745551	1
79	248.37	133.5	1.1362	5.67318784867716	10.632897647863	79	-0.249413648530119	0.249413648530119	6.48281011598563	1
80	271.43	143.97	1.1875	5.92260149720728	10.3834839993329	80	0.429788821248783	0.429788821248783	6.91259893723441	1
81	277.11	140.84	1.0991	5.49281267595849	10.8132728205817	81	-0.232883309251321	0.232883309251321	7.14548224648573	1
82	276.33	135.25	1.147	5.72569598520981	10.5803895113304	82	0.244551784036355	0.244551784036355	7.39003403052209	1
83	271.92	114.85	1.0967	5.48114420117346	10.8249412953667	83	-0.0758450861027278	0.0758450861027278	7.46587911662482	1
84	270.96	124.53	1.1123	5.55698928727618	10.749096209264	84	-0.149745426407947	0.149745426407947	7.61562454303276	1
85	263.64	134.43	1.1431	5.70673471368413	10.5993507828561	85	0.0145855934812946	0.0145855934812946	7.63021013651406	1
86	263.64	127.78	1.1401	5.69214912020284	10.6139363763373	86	-0.0996682221221743	0.0996682221221743	7.72987835863623	1
87	254.89	130.94	1.1606	5.79181734232501	10.5142681542152	87	0.275181530347073	0.275181530347073	8.0050598889833	1
88	245.36	130.54	1.104	5.51663581197794	10.7894496845622	88	-0.0617456790708104	0.0617456790708104	8.06680556805411	1
89	249.13	123.15	1.1167	5.57838149104875	10.7277040054914	89	-0.187667969459309	0.187667969459309	8.25447353751342	1
90	243.3	129.47	1.1553	5.76604946050806	10.5400360360321	90	0.0286850005132102	0.0286850005132102	8.28315853802663	1
91	253.75	128.77	1.1494	5.73736445999485	10.5687210365453	91	0.140021697420419	0.140021697420419	8.42318023544705	1
92	258.33	127.06	1.1206	5.59734276257443	10.7087427339658	92	0.0140994070319174	0.0140994070319174	8.43727964247897	1
93	257.12	135.86	1.1177	5.58324335554251	10.7228421409977	93	-0.166275765686748	0.166275765686748	8.60355540816572	1
94	255.36	130.91	1.1519	5.74951912122926	10.5565663753109	94	0.144883561914183	0.144883561914183	8.7484389700799	1
95	250.08	134.03	1.1221	5.60463555931508	10.7014499372251	95	-0.0661213571151968	0.0661213571151968	8.8145603271951	1
96	245.09	132.79	1.1357	5.67075691643027	10.6353285801099	96	-0.420551278710631	0.420551278710631	9.23511160590573	1
97	251.5	150.59	1.2222	6.0913081951409	10.2147773013993	97	0.23968991954259	0.23968991954259	9.47480152544832	1
98	237.16	157.43	1.1729	5.85161827559831	10.4544672209419	98	-0.384573481456775	0.384573481456775	9.85937500690509	1
99	242.58	171.05	1.252	6.23619175705509	10.0698937394851	99	-0.270319665853307	0.270319665853307	10.1296946727584	1
100	251.36	182.46	1.3076	6.5065114229084	9.79957407363179	100	0.1755133082249	0.1755133082249	10.3052079809833	1
101	251.14	172.63	1.2715	6.3309981146835	9.97508738185669	101	0.213922037725638	0.213922037725638	10.5191300187089	1
102	253.03	155.92	1.2275	6.11707607695786	10.1890094195823	102	-0.0641766113176914	0.0641766113176914	10.5833066300266	1
103	250.15	165.88	1.2407	6.18125268827555	10.1248328082646	103	-0.0335468650069757	0.0335468650069757	10.6168534950336	1
104	251.78	164.09	1.2476	6.21479955328252	10.0912859432577	104	-0.189612715256816	0.189612715256816	10.8064662102904	1
105	262.5	172.3	1.2866	6.40441226853934	9.90167322800084	105	-0.0335468650069757	0.0335468650069757	10.8400130752974	1
106	257.07	169.98	1.2935	6.43795913354632	9.86812636299387	106	0.382628735659269	0.382628735659269	11.2226418109567	1
107	264.62	169.71	1.2148	6.05533039788705	10.2507550986531	107	0.0092375425381519	0.0092375425381519	11.2318793534948	1
108	264.93	169.52	1.2129	6.0460928553489	10.2599926411913	108	-0.422496024508138	0.422496024508138	11.654375378003	1
109	263.14	173.22	1.2998	6.46858887985703	9.83749661668315	109	0.553280179390406	0.553280179390406	12.2076555573934	1
110	248.82	155.99	1.186	5.91530870046663	10.3907767960736	110	0.0281988140638347	0.0281988140638347	12.2358543714572	1
111	263.28	157.7	1.1802	5.88710988640279	10.4189756101374	111	-0.47451797459142	0.47451797459142	12.7103723460486	1
112	262.8	151.95	1.2778	6.36162786099421	9.94445763554597	112	0.248927462080745	0.248927462080745	12.9592998081294	1
113	260.99	160.15	1.2266	6.11270039891347	10.1933850976267	113	0.00486186449376191	0.00486186449376191	12.9641616726231	1
114	273.52	168.85	1.2256	6.10783853441971	10.1982469621205	114	-0.0879997473371361	0.0879997473371361	13.0521614199603	1
115	270.35	169.31	1.2437	6.19583828175684	10.1102472147833	115	0.23045237700444	0.23045237700444	13.2826137969647	1
116	268.72	165.07	1.1963	5.9653859047524	10.3406995917878	116	-0.156552036699219	0.156552036699219	13.4391658336639	1
117	264.07	153.12	1.2285	6.12193794145162	10.1841475550886	117	-0.256706445270767	0.256706445270767	13.6958722789347	1
118	267.13	173.73	1.2813	6.37864438672239	9.9274411098178	118	-0.00437567804438821	0.00437567804438821	13.7002479569791	1
119	253.89	188.16	1.2822	6.38302006476678	9.92306543177341	119	0.0306297463107175	0.0306297463107175	13.7308777032898	1
120	255.83	190.06	1.2759	6.35239031845606	9.95369517808412	120	-0.34422000615853	0.34422000615853	14.0750977094483	1
121	256.61	193.63	1.3467	6.69661032461459	9.6094751719256	121	0.0928616118309034	0.0928616118309034	14.1679593212792	1
122	253.42	193.13	1.3276	6.60374871278369	9.7023367837565	122	0.242120851789473	0.242120851789473	14.4100801730687	1
123	263.53	192.37	1.2778	6.36162786099421	9.94445763554597	123	0.0238231360194465	0.0238231360194465	14.4339033090881	1
124	260.26	194.06	1.2729	6.33780472497477	9.96828077156542	124	-0.00486186449376547	0.00486186449376547	14.4387651735819	1
125	239.17	190.75	1.2739	6.34266658946853	9.96341890707165	125	-0.1093919511097	0.1093919511097	14.5481571246916	1
126	235.8	189.05	1.2964	6.45205854057823	9.85402695596195	126	0.258651191068271	0.258651191068271	14.8068083157599	1
127	233.64	187.96	1.2432	6.19340734950996	10.1126781470302	127	0.0286850005132102	0.0286850005132102	14.8354933162731	1
128	245.43	168.39	1.2373	6.16472234899675	10.1413631475434	128	0.0666075435645759	0.0666075435645759	14.9021008598377	1
129	237.62	168.93	1.2236	6.09811480543218	10.207970691108	129	0.025767881816952	0.025767881816952	14.9278687416546	1
130	235.08	166.86	1.2183	6.07234692361522	10.233738572925	130	-0.391380091748045	0.391380091748045	15.3192488334027	1
131	239.8	168.31	1.2988	6.46372701536327	9.84235848117692	131	-0.0568838145770449	0.0568838145770449	15.3761326479797	1
132	239.16	169.86	1.3105	6.52061082994031	9.78547466659987	132	0.0471600855895176	0.0471600855895176	15.4232927335692	1
133	240.49	173.59	1.3008	6.4734507443508	9.83263475218939	133	0.211491105478755	0.211491105478755	15.634783839048	1
134	243.75	172.83	1.2573	6.26195963887204	10.0441258576681	134	-0.00729279674064465	0.00729279674064465	15.6420766357886	1
135	245.79	177.39	1.2588	6.26925243561269	10.0368330609275	135	-0.0189612715256828	0.0189612715256828	15.6610379073143	1
136	246.31	179.84	1.2627	6.28821370713837	10.0178717894018	136	0.00486186449376369	0.00486186449376369	15.6658997718081	1
137	248.97	175.53	1.2617	6.2833518426446	10.0227336538956	137	0.127867036186007	0.127867036186007	15.7937668079941	1
138	246.41	169.17	1.2354	6.1554848064586	10.1506006900816	138	-0.182319918516169	0.182319918516169	15.9760867265102	1
139	255.99	171.73	1.2729	6.33780472497477	9.96828077156542	139	0.192043647503699	0.192043647503699	16.1681303740139	1
140	251.09	164.53	1.2334	6.14576107747107	10.1603244190691	140	0.320396870139083	0.320396870139083	16.488527244153	1
141	263.86	160.62	1.1675	5.82536420733198	10.4807212892082	141	-0.199336444244347	0.199336444244347	16.6878636883974	1
142	269.98	167.06	1.2085	6.02470065157633	10.2813848449639	142	-0.322827802385964	0.322827802385964	17.0106914907833	1
143	271.18	174.36	1.2749	6.3475284539623	9.95855704257789	143	-0.0904306795840206	0.0904306795840206	17.1011221703674	1
144	262.25	182.87	1.2935	6.43795913354632	9.86812636299387	144	-0.0685522893620796	0.0685522893620796	17.1696744597294	1
145	249.65	193.52	1.3076	6.5065114229084	9.79957407363179	145	0.0641766113176914	0.0641766113176914	17.2338510710471	1
146	258.98	175.91	1.2944	6.4423348115907	9.86375068494948	146	-0.396728142691185	0.396728142691185	17.6305792137383	1
147	263.24	185.24	1.376	6.83906295428189	9.4670225422583	147	0.249413648530119	0.249413648530119	17.8799928622684	1
148	269.36	188.1	1.3247	6.58964930575177	9.71643619078841	148	0.1755133082249	0.1755133082249	18.0555061704933	1
149	265.03	189.01	1.2886	6.41413599752687	9.89194949901331	149	0.173568562427395	0.173568562427395	18.2290747329207	1
150	279.44	190.07	1.2529	6.24056743509948	10.0655180614407	150	0.201767376491226	0.201767376491226	18.430842109412	1
151	268.34	178.22	1.2114	6.03880005860825	10.2672854379319	151	-0.562517721928554	0.562517721928554	18.9933598313405	1
152	276.83	185.34	1.3271	6.6013177805368	9.70476771600338	152	0.351026616449797	0.351026616449797	19.3443864477903	1
153	279.32	193.9	1.2549	6.25029116408701	10.0557943324532	153	-0.299004666366518	0.299004666366518	19.6433911141568	1
154	270.08	183.59	1.3164	6.54929583045352	9.75678966608666	154	-0.00243093224688273	0.00243093224688273	19.6458220464037	1
155	276.73	186.16	1.3169	6.55172676270041	9.75435873383978	155	0.346650938405411	0.346650938405411	19.9924729848091	1
156	279.61	187.57	1.2456	6.205075824295	10.1010096722452	156	0.265943987808919	0.265943987808919	20.258416972618	1
157	279.42	178.61	1.1909	5.93913183648608	10.3669536600541	157	-0.564948654175437	0.564948654175437	20.8233656267935	1
158	269.45	181.46	1.3071	6.50408049066151	9.80200500587867	158	0.564948654175437	0.564948654175437	21.3883142809689	1
159	279.44	175.15	1.1909	5.93913183648608	10.3669536600541	159	-0.424926956755019	0.424926956755019	21.8132412377239	1
160	271.33	183.12	1.2783	6.3640587932411	9.94202670329909	160	0.242120851789474	0.242120851789474	22.0553620895134	1
161	264.63	181.38	1.2285	6.12193794145162	10.1841475550886	161	-0.410827549723104	0.410827549723104	22.4661896392365	1
162	256.27	181.35	1.313	6.53276549117472	9.77332000536546	162	0.028685000513212	0.028685000513212	22.4948746397497	1
163	255.97	183.94	1.3071	6.50408049066151	9.80200500587867	163	-0.0165303392788001	0.0165303392788001	22.5114049790285	1
164	242.4	185.13	1.3105	6.52061082994031	9.78547466659987	164	0.0923754253815261	0.0923754253815261	22.60378040441	1
165	239.07	186.74	1.2915	6.42823540455879	9.8778500919814	165	0.1424526296673	0.1424526296673	22.7462330340773	1
166	243.74	182.46	1.2622	6.28578277489149	10.0203027216487	166	-0.0948063576284071	0.0948063576284071	22.8410393917058	1
167	245.32	194.54	1.2817	6.3805891325199	9.92549636402029	167	-0.0145855934812928	0.0145855934812928	22.855624985187	1
168	236.37	183.98	1.2847	6.39517472600119	9.910910770539	168	0.0262540682663257	0.0262540682663257	22.8818790534534	1
169	242.93	181.88	1.2793	6.36892065773486	9.93716483880532	169	0.336927209417883	0.336927209417883	23.2188062628713	1
170	265.15	180.39	1.21	6.03199344831698	10.2740920482232	170	-0.213435851276262	0.213435851276262	23.4322421141475	1
171	266.39	181.89	1.2539	6.24542929959324	10.0606561969469	171	0.185237037212428	0.185237037212428	23.6174791513599	1
172	277.97	177.12	1.2158	6.06019226238081	10.2458932341594	172	-0.0311159327600912	0.0311159327600912	23.64859508412	1
173	277.19	177.52	1.2222	6.0913081951409	10.2147773013993	173	-0.0140994070319174	0.0140994070319174	23.662694491152	1
174	274.01	169.16	1.2251	6.10540760217282	10.2006778943674	174	0.265943987808917	0.265943987808917	23.9286384789609	1
175	279.1	155.79	1.1704	5.8394636143639	10.4666218821763	175	0.0427844075451294	0.0427844075451294	23.971422886506	1
176	263.48	150.25	1.1616	5.79667920681877	10.5094062897214	176	0.225590512510674	0.225590512510674	24.1970133990167	1
177	275.77	125.06	1.1152	5.5710886943081	10.7349968022321	177	-0.0121546612344101	0.0121546612344101	24.2091680602511	1
178	271.9	113.23	1.1177	5.58324335554251	10.7228421409977	178	0.15460729090171	0.15460729090171	24.3637753511528	1
179	269.62	115.58	1.0859	5.4286360646408	10.8774494318994	179	0.00243093224688273	0.00243093224688273	24.3662062833997	1
180	274.94	101.77	1.0854	5.42620513239392	10.8798803641463	180	0.163358646990488	0.163358646990488	24.5295649303902	1
181	279.74	97.866	1.0518	5.26284648540343	11.0432390111368	181	-0.0972372898752916	0.0972372898752916	24.6268022202655	1
182	275.78	99.247	1.0718	5.36008377527872	10.9460017212615	182	0.185237037212429	0.185237037212429	24.8120392574779	1
183	267.94	101.32	1.0337	5.17484673806629	11.1312387584739	183	-0.0452153397920103	0.0452153397920103	24.8572545972699	1
184	266.8	91.112	1.043	5.2200620778583	11.0860234186819	184	0.121060425894736	0.121060425894736	24.9783150231646	1
185	272.02	98.965	1.0181	5.09900165196356	11.2070838445766	185	-0.151690172205452	0.151690172205452	25.1300051953701	1
186	274.36	96.199	1.0493	5.25069182416902	11.0553936723712	186	0.151690172205452	0.151690172205452	25.2816953675755	1
187	260.86	78.842	1.0181	5.09900165196356	11.2070838445766	187	0.00243093224688273	0.00243093224688273	25.2841262998224	1
188	257.33	73.431	1.0176	5.09657071971668	11.2095147768235	188	-0.0116684747850346	0.0116684747850346	25.2957947746075	1
189	245.46	78.688	1.02	5.10823919450172	11.1978463020385	189	-0.00243093224688096	0.00243093224688096	25.2982257068543	1
190	236.05	80.55	1.0205	5.1106701267486	11.1954153697916	190	0.0189612715256811	0.0189612715256811	25.31718697838	1
191	231.51	79.833	1.0166	5.09170885522292	11.2143766413173	191	-0.346650938405412	0.346650938405412	25.6638379167854	1
192	234.67	104.82	1.0879	5.43835979362833	10.8677257029119	192	0.123491358141621	0.123491358141621	25.7873292749271	1
193	233.18	97.854	1.0625	5.31486843548671	10.9912170610535	193	0.0189612715256811	0.0189612715256811	25.8062905464527	1
194	236.45	85.666	1.0586	5.29590716396103	11.0101783325792	194	0.161413901192981	0.161413901192981	25.9677044476457	1
195	238.57	96.312	1.0254	5.13449326276805	11.1715922337721	195	-0.306297463107164	0.306297463107164	26.2740019107529	1
196	236.79	101.29	1.0884	5.44079072587521	10.865294770665	196	0.341789073911645	0.341789073911645	26.6157909846645	1
197	260.41	65.196	1.0181	5.09900165196356	11.2070838445766	197	-0.0140994070319156	0.0140994070319156	26.6298903916964	1
198	263.52	57.553	1.021	5.11310105899548	11.1929844375447	198	0.0213922037725638	0.0213922037725638	26.651282595469	1
199	265.62	49.283	1.0166	5.09170885522292	11.2143766413173	199	0.00729279674064642	0.00729279674064642	26.6585753922096	1
200	270.25	44.447	1.0151	5.08441605848227	11.2216694380579	200	-0.0311159327600929	0.0311159327600929	26.6896913249697	1
201	269.89	50.776	1.0215	5.11553199124236	11.1905535052978	201	0.0165303392787983	0.0165303392787983	26.7062216642485	1
202	275.49	51.249	1.0181	5.09900165196356	11.2070838445766	202	-0.0116684747850329	0.0116684747850329	26.7178901390336	1
203	268.29	41.556	1.0205	5.1106701267486	11.1954153697916	203	0.0116684747850329	0.0116684747850329	26.7295586138186	1
204	277.14	41.175	1.0181	5.09900165196356	11.2070838445766	204	0.00486186449376547	0.00486186449376547	26.7344204783124	1
205	275.22	41.636	1.0171	5.0941397874698	11.2119457090704	205	-0.0281988140638347	0.0281988140638347	26.7626192923762	1
206	279.74	65.928	1.0229	5.12233860153363	11.1837468950065	206	-0.0145855934812928	0.0145855934812928	26.7772048858575	1
207	278.34	86.656	1.0259	5.13692419501493	11.1691613015253	207	-0.196905511997464	0.196905511997464	26.974110397855	1
208	241.67	101.62	1.0664	5.33382970701239	10.9722557895278	208	0.0495910178363985	0.0495910178363985	27.0237014156914	1
209	242.93	101.05	1.0562	5.28423868917599	11.0218468073642	209	-0.0330606785575984	0.0330606785575984	27.056762094249	1
210	250.84	100.41	1.063	5.31729936773359	10.9887861288066	210	0.00486186449376369	0.00486186449376369	27.0616239587427	1
211	252.12	100.55	1.062	5.31243750323983	10.9936479933004	211	0.211004919029381	0.211004919029381	27.2726288777721	1
212	259.6	85.914	1.0186	5.10143258421045	11.2046529123297	212	-0.111336696907209	0.111336696907209	27.3839655746793	1
213	266.48	95.817	1.0415	5.21276928111766	11.0933162154225	213	-0.00972372898752916	0.00972372898752916	27.3936893036668	1
214	265.49	102.13	1.0435	5.22249301010518	11.083592486435	214	0.114253815603467	0.114253815603467	27.5079431192703	1
215	277.07	86.855	1.02	5.10823919450172	11.1978463020385	215	0.0116684747850346	0.0116684747850346	27.5196115940553	1
216	275.68	92.292	1.0176	5.09657071971668	11.2095147768235	216	-0.0165303392787983	0.0165303392787983	27.5361419333341	1
217	269.96	101	1.021	5.11310105899548	11.1929844375447	217	-0.253789326574509	0.253789326574509	27.7899312599087	1
218	274.17	106.94	1.0732	5.36689038556999	10.9391951109702	218	0.0661213571151968	0.0661213571151968	27.8560526170238	1
219	272.53	108.95	1.0596	5.30076902845479	11.0053164680854	219	0.0165303392788001	0.0165303392788001	27.8725829563027	1
220	276.8	102.9	1.0562	5.28423868917599	11.0218468073642	220	-0.286850005132107	0.286850005132107	28.1594329614348	1
221	278.27	109.27	1.1152	5.5710886943081	10.7349968022321	221	0.396241956241809	0.396241956241809	28.5556749176766	1
222	267.71	108.11	1.0337	5.17484673806629	11.1312387584739	222	0.0213922037725638	0.0213922037725638	28.5770671214491	1
223	267.61	107.75	1.0293	5.15345453429373	11.1526309622465	223	0.0286850005132102	0.0286850005132102	28.6057521219623	1
224	265.59	115.61	1.0234	5.12476953378052	11.1813159627597	224	0.0354916108044829	0.0354916108044829	28.6412437327668	1
225	264.65	70.386	1.0161	5.08927792297604	11.2168075735642	225	-0.0238231360194465	0.0238231360194465	28.6650668687863	1
226	263.38	68.168	1.021	5.11310105899548	11.1929844375447	226	0.00729279674064465	0.00729279674064465	28.6723596655269	1
227	262.77	62.093	1.0195	5.10580826225484	11.2002772342853	227	-0.00729279674064465	0.00729279674064465	28.6796524622676	1
228	265.46	61.891	1.021	5.11310105899548	11.1929844375447	228	0.00729279674064465	0.00729279674064465	28.6869452590082	1
229	268.98	35.284	1.0195	5.10580826225484	11.2002772342853	229	-0.00243093224688096	0.00243093224688096	28.6893761912551	1
230	266.14	40.073	1.02	5.10823919450172	11.1978463020385	230	-0.00243093224688096	0.00243093224688096	28.691807123502	1
231	260.16	38.579	1.0205	5.1106701267486	11.1954153697916	231	0.0116684747850329	0.0116684747850329	28.703475598287	1
232	252.03	34.245	1.0181	5.09900165196356	11.2070838445766	232	-0.0165303392787983	0.0165303392787983	28.7200059375658	1
233	253.17	34.329	1.0215	5.11553199124236	11.1905535052978	233	0.00972372898752738	0.00972372898752738	28.7297296665533	1
234	258.89	26.728	1.0195	5.10580826225484	11.2002772342853	234	-0.0335468650069739	0.0335468650069739	28.7632765315603	1
235	278.97	11.603	1.0264	5.13935512726181	11.1667303692784	235	0.0359777972538584	0.0359777972538584	28.7992543288142	1
236	269.48	14.488	1.019	5.10337733000795	11.2027081665322	236	-0.00729279674064642	0.00729279674064642	28.8065471255548	1
237	276	25.457	1.0205	5.1106701267486	11.1954153697916	237	0.0116684747850329	0.0116684747850329	28.8182156003398	1
238	270.66	19.258	1.0181	5.09900165196356	11.2070838445766	238	-0.00243093224688096	0.00243093224688096	28.8206465325867	1
239	257.64	24.431	1.0186	5.10143258421045	11.2046529123297	239	0.0170165257281756	0.0170165257281756	28.8376630583149	1
240	247.63	22.283	1.0151	5.08441605848227	11.2216694380579	240	-0.0121546612344119	0.0121546612344119	28.8498177195493	1
241	230.73	12.979	1.0176	5.09657071971668	11.2095147768235	241	-0.0189612715256811	0.0189612715256811	28.868778991075	1
242	241.37	26.408	1.0215	5.11553199124236	11.1905535052978	242	0.0189612715256811	0.0189612715256811	28.8877402626007	1
243	242.18	32.318	1.0176	5.09657071971668	11.2095147768235	243	0.00486186449376547	0.00486186449376547	28.8926021270944	1
244	252.49	44.501	1.0166	5.09170885522292	11.2143766413173	244	-0.0238231360194465	0.0238231360194465	28.9164252631139	1
245	250.36	56.667	1.0215	5.11553199124236	11.1905535052978	245	0.00486186449376547	0.00486186449376547	28.9212871276076	1
246	267.35	69	1.0205	5.1106701267486	11.1954153697916	246	-0.00486186449376547	0.00486186449376547	28.9261489921014	1
247	270.84	64.483	1.0215	5.11553199124236	11.1905535052978	247	-0.0189612715256828	0.0189612715256828	28.9451102636271	1
248	275.79	66.979	1.0254	5.13449326276805	11.1715922337721	248	0.0238231360194483	0.0238231360194483	28.9689333996465	1
249	278.17	72.151	1.0205	5.1106701267486	11.1954153697916	249	0.0165303392787983	0.0165303392787983	28.9854637389253	1
250	277.57	74.362	1.0171	5.0941397874698	11.2119457090704	250	-0.0262540682663293	0.0262540682663293	29.0117178071917	1
251	276.13	73.379	1.0225	5.12039385573613	11.1856916408041	251	0.0238231360194465	0.0238231360194465	29.0355409432111	1
252	275.08	68.465	1.0176	5.09657071971668	11.2095147768235	252	0.0072927967406482	0.0072927967406482	29.0428337399518	1
253	271.02	69.43	1.0161	5.08927792297604	11.2168075735642	253	-0.0165303392788019	0.0165303392788019	29.0593640792306	1
254	271.56	71.248	1.0195	5.10580826225484	11.2002772342853	254	0.00437567804438999	0.00437567804438999	29.063739757275	1
255	268.67	80.316	1.0186	5.10143258421045	11.2046529123297	255	-0.00680661029127094	0.00680661029127094	29.0705463675662	1
256	273.56	75.459	1.02	5.10823919450172	11.1978463020385	256	-0.254275513023885	0.254275513023885	29.3248218805901	1
257	279.51	117.85	1.0723	5.3625147075256	10.9435707890146	257	-0.242120851789474	0.242120851789474	29.5669427323796	1
258	279.95	126.03	1.1221	5.60463555931508	10.7014499372251	258	-0.0831378828433724	0.0831378828433724	29.650080615223	1
259	274.26	131.77	1.1392	5.68777344215845	10.6183120543817	259	-0.0734141538558468	0.0734141538558468	29.7234947690788	1
260	273.73	130.4	1.1543	5.76118759601429	10.5448979005259	260	-0.00243093224688096	0.00243093224688096	29.7259257013257	1
261	277.39	130.53	1.1548	5.76361852826118	10.542466968279	261	-0.0330606785575984	0.0330606785575984	29.7589863798833	1
262	264.19	148.06	1.1616	5.79667920681877	10.5094062897214	262	-0.325258734632847	0.325258734632847	30.0842451145161	1
263	263.91	153.49	1.2285	6.12193794145162	10.1841475550886	263	0.3014355986134	0.3014355986134	30.3856807131295	1
264	278.97	154.3	1.1665	5.82050234283822	10.485583153702	264	0.204198308738111	0.204198308738111	30.5898790218676	1
265	273.75	148.26	1.1245	5.61630403410011	10.6897814624401	265	-0.218297715770028	0.218297715770028	30.8081767376377	1
266	273.73	152.65	1.1694	5.83460174987014	10.47148374667	266	-0.558142043884168	0.558142043884168	31.3663187815218	1
267	262.15	153.51	1.2842	6.39274379375431	9.91334170278588	267	0.85957764249757	0.85957764249757	32.2258964240194	1
268	266.49	141.92	1.1074	5.53316615125674	10.7729193452834	268	-0.0758450861027278	0.0758450861027278	32.3017415101221	1
269	263.72	142.27	1.123	5.60901123735946	10.6970742591807	269	-0.0145855934812928	0.0145855934812928	32.3163271036034	1
270	263.57	138.51	1.126	5.62359683084076	10.6824886656994	270	-0.054452882330164	0.054452882330164	32.3707799859336	1
271	268.47	127.11	1.1372	5.67804971317092	10.6280357833693	271	0.0452153397920121	0.0452153397920121	32.4159953257256	1
272	265.36	127.05	1.1279	5.63283437337891	10.6732511231613	272	0.108905764660324	0.108905764660324	32.5249010903859	1
273	249.03	129.01	1.1055	5.52392860871858	10.7821568878216	273	-0.277612462593954	0.277612462593954	32.8025135529799	1
274	249.15	136.15	1.1626	5.80154107131254	10.5045444252276	274	0.0879997473371361	0.0879997473371361	32.890513300317	1
275	252.09	129.44	1.1445	5.7135413239754	10.5925441725648	275	-0.0641766113176914	0.0641766113176914	32.9546899116347	1
276	243.21	129.5	1.1577	5.77771793529309	10.5283675612471	276	0.0354916108044812	0.0354916108044812	32.9901815224392	1
277	242.05	129.9	1.1504	5.74222632448861	10.5638591720516	277	0.308728395354049	0.308728395354049	33.2989099177932	1
278	256.96	123.52	1.0869	5.43349792913456	10.8725875674056	278	-0.211491105478757	0.211491105478757	33.510401023272	1
279	251.42	122.31	1.1304	5.64498903461332	10.6610964619269	279	-0.0495910178363985	0.0495910178363985	33.5599920411084	1
280	254.42	123.66	1.1406	5.69458005244972	10.6115054440905	280	0.0379225430513621	0.0379225430513621	33.5979145841598	1
281	238.02	118.43	1.1328	5.65665750939836	10.6494279871418	281	0.163844833439866	0.163844833439866	33.7617594175996	1
282	243.51	124.52	1.0991	5.49281267595849	10.8132728205817	282	-0.0666075435645741	0.0666075435645741	33.8283669611642	1
283	241.24	122.4	1.1128	5.55942021952307	10.7466652770171	283	-0.25622025882139	0.25622025882139	34.0845872199856	1
284	233.4	117.42	1.1655	5.81564047834446	10.4904450181957	284	0.489103568072711	0.489103568072711	34.5736907880583	1
285	236.47	114.64	1.0649	5.32653691027174	10.9795485862684	285	-0.111822883356584	0.111822883356584	34.6855136714149	1
286	233.8	115.67	1.0879	5.43835979362833	10.8677257029119	286	0.0354916108044812	0.0354916108044812	34.7210052822194	1
287	238.26	111.57	1.0806	5.40286818282385	10.9032173137163	287	-0.0379225430513621	0.0379225430513621	34.7589278252707	1
288	249.91	118.7	1.0884	5.44079072587521	10.865294770665	288	0.144883561914183	0.144883561914183	34.9038113871849	1
289	247.25	111.05	1.0586	5.29590716396103	11.0101783325792	289	-0.287336191581483	0.287336191581483	35.1911475787664	1
290	260.21	120.31	1.1177	5.58324335554251	10.7228421409977	290	-0.0330606785576002	0.0330606785576002	35.224208257324	1
291	240.32	121.63	1.1245	5.61630403410011	10.6897814624401	291	0.00729279674064642	0.00729279674064642	35.2315010540646	1
292	240.97	121.25	1.123	5.60901123735946	10.6970742591807	292	-0.050077204285774	0.050077204285774	35.2815782583504	1
293	239.63	121.72	1.1333	5.65908844164524	10.6469970548949	293	0.0403534752982466	0.0403534752982466	35.3219317336487	1
294	239.63	122.31	1.125	5.61873496634699	10.6873505301932	294	-0.130784154882267	0.130784154882267	35.4527158885309	1
295	238.78	127.29	1.1519	5.74951912122926	10.5565663753109	295	0.0690384758114568	0.0690384758114568	35.5217543643424	1
296	237.85	130.68	1.1377	5.6804806454178	10.6256048511224	296	0.251844580777002	0.251844580777002	35.7735989451194	1
297	237.44	132.65	1.0859	5.4286360646408	10.8774494318994	297	-0.240176105991967	0.240176105991967	36.0137750511114	1
298	239.37	131.11	1.1353	5.66881217063277	10.6372733259074	298	0.00486186449376369	0.00486186449376369	36.0186369156051	1
299	248.59	132.97	1.1343	5.663950306139	10.6421351904012	299	0	0	36.0186369156051	1
300	252.88	138.91	1.1343	5.663950306139	10.6421351904012	300	-0.368043142177974	0.368043142177974	36.3866800577831	1
301	254.52	144.34	1.21	6.03199344831698	10.2740920482232	301	0.337413395867259	0.337413395867259	36.7240934536503	1
302	251.82	139.09	1.1406	5.69458005244972	10.6115054440905	302	-0.121060425894736	0.121060425894736	36.8451538795451	1
303	252.27	142.34	1.1655	5.81564047834446	10.4904450181957	303	0.0427844075451276	0.0427844075451276	36.8879382870902	1
304	253.7	141.35	1.1567	5.77285607079933	10.5332294257409	304	-0.0145855934812928	0.0145855934812928	36.9025238805715	1
305	247.67	143.07	1.1597	5.78744166428062	10.5186438322596	305	0.0427844075451276	0.0427844075451276	36.9453082881166	1
306	230.78	145.9	1.1509	5.74465725673549	10.5614282398047	306	-0.237258987295711	0.237258987295711	37.1825672754123	1
307	233.62	154.97	1.1997	5.9819162440312	10.324169252509	307	0.0403534752982466	0.0403534752982466	37.2229207507106	1
308	233.48	168.1	1.1914	5.94156276873296	10.3645227278072	308	-0.396241956241809	0.396241956241809	37.6191627069524	1
309	233.01	178.48	1.2729	6.33780472497477	9.96828077156542	309	-0.0879997473371379	0.0879997473371379	37.7071624542895	1
310	240.9	181.19	1.291	6.4258044723119	9.88028102422828	310	0.268374920055802	0.268374920055802	37.9755373743453	1
311	232.74	188.29	1.2358	6.1574295522561	10.1486559442841	311	-0.413258481969985	0.413258481969985	38.3887958563153	1
312	248.18	186.98	1.3208	6.57068803422609	9.7353974623141	312	0.313590259847812	0.313590259847812	38.7023861161631	1
313	243.74	177.4	1.2563	6.25709777437828	10.0489877221619	313	-0.0690384758114568	0.0690384758114568	38.7714245919746	1
314	234.17	181.82	1.2705	6.32613625018973	9.97994924635045	314	0.0666075435645741	0.0666075435645741	38.8380321355392	1
315	244.68	177.03	1.2568	6.25952870662516	10.046556789915	315	-0.0403534752982448	0.0403534752982448	38.8783856108374	1
316	242.79	174.64	1.2651	6.2998821819234	10.0062033146168	316	0.0972372898752898	0.0972372898752898	38.9756229007127	1
317	237.66	177.99	1.2451	6.20264489204811	10.1034406044921	317	0.0709832216089623	0.0709832216089623	39.0466061223217	1
318	233.66	176.23	1.2305	6.13166167043915	10.174423826101	318	-0.201767376491228	0.201767376491228	39.2483734988129	1
319	235.83	163.38	1.272	6.33342904693038	9.97265644960981	319	0.0238231360194465	0.0238231360194465	39.2721966348323	1
320	231.7	165.16	1.2671	6.30960591091093	9.99647958562925	320	0.118629493647855	0.118629493647855	39.3908261284802	1
321	237.45	168.15	1.2427	6.19097641726308	10.1151090792771	321	-0.132728900679773	0.132728900679773	39.52355502916	1
322	241.97	163.86	1.27	6.32370531794285	9.98238017859734	322	0.451181025021349	0.451181025021349	39.9747360541813	1
323	245.39	157.52	1.1772	5.8725242929215	10.4335612036187	323	0.0661213571151968	0.0661213571151968	40.0408574112965	1
324	244.35	156.19	1.1636	5.8064029358063	10.4996825607339	324	-0.424926956755019	0.424926956755019	40.4657843680515	1
325	242.2	161.02	1.251	6.23132989256132	10.0747556039789	325	-0.00243093224688273	0.00243093224688273	40.4682153002984	1
326	231.84	160.56	1.2515	6.23376082480821	10.072324671732	326	0.256706445270767	0.256706445270767	40.7249217455692	1
327	234.78	155.2	1.1987	5.97705437953744	10.3290311170027	327	0.0782760183496087	0.0782760183496087	40.8031977639188	1
328	237.93	158.92	1.1826	5.89877836118783	10.4073071353524	328	0.0140994070319174	0.0140994070319174	40.8172971709507	1
329	245.42	154.97	1.1797	5.88467895415591	10.4214065423843	329	-0.168706697933629	0.168706697933629	40.9860038688843	1
330	236.89	150.59	1.2144	6.05338565208954	10.2526998444506	330	0.175999494674276	0.175999494674276	41.1620033635586	1
331	241.82	150.53	1.1782	5.87738615741527	10.4286993391249	331	-0.156552036699217	0.156552036699217	41.3185554002578	1
332	243.38	152	1.2104	6.03393819411448	10.2721473024257	332	0.0495910178363985	0.0495910178363985	41.3681464180942	1
333	246.77	156.17	1.2002	5.98434717627809	10.3217383202621	333	0.225590512510674	0.225590512510674	41.5937369306049	1
334	240.72	140.7	1.1538	5.75875666376741	10.5473288327728	334	0.0855688150902552	0.0855688150902552	41.6793057456952	1
335	246.72	141.52	1.1362	5.67318784867716	10.632897647863	335	-0.185237037212428	0.185237037212428	41.8645427829076	1
336	251.96	141.74	1.1743	5.85842488588958	10.4476606106506	336	0.130297968432888	0.130297968432888	41.9948407513405	1
337	264.6	138.19	1.1475	5.72812691745669	10.5779585790835	337	0.0831378828433742	0.0831378828433742	42.0779786341839	1
338	263.78	145.14	1.1304	5.64498903461332	10.6610964619269	338	-0.102099154369055	0.102099154369055	42.1800777885529	1
339	269.77	138.35	1.1514	5.74708818898238	10.5589973075578	339	-0.163844833439866	0.163844833439866	42.3439226219928	1
340	260.16	146.1	1.1851	5.91093302242224	10.3951524741179	340	-0.218297715770026	0.218297715770026	42.5622203377628	1
341	244.98	172.88	1.23	6.12923073819227	10.1768547583479	341	-0.246982716283238	0.246982716283238	42.809203054046	1
342	255.63	171.41	1.2808	6.37621345447551	9.92987204206468	342	0.109391951109702	0.109391951109702	42.9185950051557	1
343	253.12	165.42	1.2583	6.2668215033658	10.0392639931744	343	0.0617456790708086	0.0617456790708086	42.9803406842265	1
344	263.1	170.8	1.2456	6.205075824295	10.1010096722452	344	-0.336927209417881	0.336927209417881	43.3172678936444	1
345	259.09	170.62	1.3149	6.54200303371288	9.76408246282731	345	0.467225177850771	0.467225177850771	43.7844930714952	1
346	265.22	174.49	1.2188	6.07477785586211	10.2313076406781	346	-0.45798763531262	0.45798763531262	44.2424807068078	1
347	260.85	169.6	1.313	6.53276549117472	9.77332000536546	347	0.334982463620378	0.334982463620378	44.5774631704282	1
348	257.31	161.35	1.2441	6.19778302755435	10.1083024689858	348	-0.047646272038893	0.047646272038893	44.6251094424671	1
349	253.55	153.52	1.2539	6.24542929959324	10.0606561969469	349	0.0427844075451276	0.0427844075451276	44.6678938500122	1
350	252.38	160.24	1.2451	6.20264489204811	10.1034406044921	350	0.182806104965547	0.182806104965547	44.8506999549778	1
351	255.4	150.44	1.2075	6.01983878708257	10.2862467094576	351	0.0709832216089623	0.0709832216089623	44.9216831765867	1
352	238.72	150.66	1.1929	5.9488555654736	10.3572299310666	352	0.32768966687973	0.32768966687973	45.2493728434665	1
353	235.4	134.22	1.1255	5.62116589859387	10.6849195979463	353	0.1589829689461	0.1589829689461	45.4083558124126	1
354	250.6	125.41	1.0928	5.46218292964778	10.8439025668924	354	0.123491358141619	0.123491358141619	45.5318471705542	1
355	252.92	118.71	1.0674	5.33869157150616	10.967393925034	355	0.0544528823301622	0.0544528823301622	45.5863000528843	1
356	251.69	114.24	1.0562	5.28423868917599	11.0218468073642	356	-0.308242208904671	0.308242208904671	45.894542261789	1
357	248.26	123.64	1.1196	5.59248089808066	10.7136045984595	357	0.104530086615936	0.104530086615936	45.9990723484049	1
358	245.29	125.9	1.0981	5.48795081146473	10.8181346850755	358	-0.204198308738109	0.204198308738109	46.2032706571431	1
359	239.46	121.13	1.1401	5.69214912020284	10.6139363763373	359	-0.0714694080583396	0.0714694080583396	46.2747400652014	1
360	238.17	123.51	1.1548	5.76361852826118	10.542466968279	360	-0.182806104965545	0.182806104965545	46.4575461701669	1
361	234.26	126.71	1.1924	5.94642463322672	10.3596608633135	361	0.434650685742549	0.434650685742549	46.8921968559095	1
362	258.25	138.37	1.103	5.51177394748417	10.794311549056	362	-0.0690384758114568	0.0690384758114568	46.9612353317209	1
363	266.22	122.17	1.1172	5.58081242329563	10.7252730732446	363	-0.0758450861027278	0.0758450861027278	47.0370804178237	1
364	258.97	125.89	1.1328	5.65665750939836	10.6494279871418	364	0.332065344924118	0.332065344924118	47.3691457627478	1
365	249.05	113.5	1.0645	5.32459216447424	10.9814933320659	365	-0.118629493647854	0.118629493647854	47.4877752563956	1
366	232.43	108.09	1.0889	5.44322165812209	10.8628638384181	366	-0.0306297463107175	0.0306297463107175	47.5184050027064	1
367	233.24	119.13	1.0952	5.47385140443281	10.8322340921074	367	-0.206629240984991	0.206629240984991	47.7250342436913	1
368	241.19	117.14	1.1377	5.6804806454178	10.6256048511224	368	0.0452153397920085	0.0452153397920085	47.7702495834834	1
369	230.93	113.87	1.1284	5.63526530562579	10.6708201909144	369	0.170651443731137	0.170651443731137	47.9409010272145	1
370	238.75	101.44	1.0933	5.46461386189466	10.8414716346455	370	0.144883561914183	0.144883561914183	48.0857845891287	1
371	245.17	98.751	1.0635	5.31973029998047	10.9863551965597	371	-0.0807069505964915	0.0807069505964915	48.1664915397252	1
372	247.84	102.04	1.0801	5.40043725057697	10.9056482459632	372	0.284905259334602	0.284905259334602	48.4513967990598	1
373	261	88.233	1.0215	5.11553199124236	11.1905535052978	373	-0.135159832926654	0.135159832926654	48.5865566319864	1
374	272.67	89.587	1.0493	5.25069182416902	11.0553936723712	374	0.1424526296673	0.1424526296673	48.7290092616537	1
375	261.51	85.946	1.02	5.10823919450172	11.1978463020385	375	-0.161413901192983	0.161413901192983	48.8904231628467	1
376	277.38	95.021	1.0532	5.2696530956947	11.0364324008455	376	0.170651443731135	0.170651443731135	49.0610746065778	1
377	279.62	91.706	1.0181	5.09900165196356	11.2070838445766	377	-0.22753525830818	0.22753525830818	49.288609864886	1
378	264.99	92.338	1.0649	5.32653691027174	10.9795485862684	378	0.108905764660326	0.108905764660326	49.3975156295463	1
379	255.95	97.34	1.0425	5.21763114561142	11.0884543509288	379	-0.102099154369055	0.102099154369055	49.4996147839154	1
380	241.57	94.683	1.0635	5.31973029998047	10.9863551965597	380	0.223159580263792	0.223159580263792	49.7227743641792	1
381	238.43	76.973	1.0176	5.09657071971668	11.2095147768235	381	-0.253789326574507	0.253789326574507	49.9765636907537	1
382	237.1	89.126	1.0698	5.35036004629119	10.955725450249	382	0.22315958026379	0.22315958026379	50.1997232710175	1
383	242.67	81.197	1.0239	5.1272004660274	11.1788850305128	383	0.0140994070319191	0.0140994070319191	50.2138226780494	1
384	241.73	79.801	1.021	5.11310105899548	11.1929844375447	384	0.00972372898752916	0.00972372898752916	50.2235464070369	1
385	252.39	66.102	1.019	5.10337733000795	11.2027081665322	385	0.0140994070319174	0.0140994070319174	50.2376458140689	1
386	251.68	57.747	1.0161	5.08927792297604	11.2168075735642	386	0.0092375425381519	0.0092375425381519	50.246883356607	1
387	269.5	61.513	1.0142	5.08004038043788	11.2260451161023	387	-0.0257678818169538	0.0257678818169538	50.272651238424	1
388	271.28	62.642	1.0195	5.10580826225484	11.2002772342853	388	0.00437567804438999	0.00437567804438999	50.2770269164684	1
389	254.5	67.508	1.0186	5.10143258421045	11.2046529123297	389	-0.00437567804438999	0.00437567804438999	50.2814025945127	1
390	257.03	69.882	1.0195	5.10580826225484	11.2002772342853	390	-0.00972372898752738	0.00972372898752738	50.2911263235003	1
391	267.74	71.677	1.0215	5.11553199124236	11.1905535052978	391	0.0189612715256811	0.0189612715256811	50.3100875950259	1
392	274.06	71.858	1.0176	5.09657071971668	11.2095147768235	392	0	0	50.3100875950259	1
393	274.79	61.38	1.0176	5.09657071971668	11.2095147768235	393	0.0403534752982448	0.0403534752982448	50.3504410703242	1
394	278.1	54.441	1.0093	5.05621724441844	11.2498682521217	394	-0.0379225430513621	0.0379225430513621	50.3883636133756	1
395	256.62	59.493	1.0171	5.0941397874698	11.2119457090704	395	-0.00486186449376547	0.00486186449376547	50.3932254778693	1
396	249.11	61.26	1.0181	5.09900165196356	11.2070838445766	396	-0.00243093224688096	0.00243093224688096	50.3956564101162	1
397	249.17	55.515	1.0186	5.10143258421045	11.2046529123297	397	0.0170165257281756	0.0170165257281756	50.4126729358444	1
398	256.38	55.628	1.0151	5.08441605848227	11.2216694380579	398	-0.0170165257281756	0.0170165257281756	50.4296894615726	1
399	265.21	45.966	1.0186	5.10143258421045	11.2046529123297	399	0	0	50.4296894615726	1
400	254.36	41.454	1.0186	5.10143258421045	11.2046529123297	400	0	0	50.4296894615726	1
401	240.49	27.599	1.0186	5.10143258421045	11.2046529123297	401	-0.0116684747850346	0.0116684747850346	50.4413579363576	1
402	241.13	28.527	1.021	5.11310105899548	11.1929844375447	402	0.00486186449376369	0.00486186449376369	50.4462198008514	1
403	240.27	29.646	1.02	5.10823919450172	11.1978463020385	403	-0.0140994070319174	0.0140994070319174	50.4603192078833	1
404	232.35	29.634	1.0229	5.12233860153363	11.1837468950065	404	0.0140994070319174	0.0140994070319174	50.4744186149152	1
405	237.55	27.391	1.02	5.10823919450172	11.1978463020385	405	0.00486186449376547	0.00486186449376547	50.479280479409	1
406	253.31	21.339	1.019	5.10337733000795	11.2027081665322	406	0.00437567804438643	0.00437567804438643	50.4836561574533	1
407	265.3	13.739	1.0181	5.09900165196356	11.2070838445766	407	-0.00437567804438643	0.00437567804438643	50.4880318354977	1
408	273.14	11.948	1.019	5.10337733000795	11.2027081665322	408	0.00194474579750548	0.00194474579750548	50.4899765812952	1
409	277.29	13.925	1.0186	5.10143258421045	11.2046529123297	409	0	0	50.4899765812952	1
410	259.69	15.161	1.0186	5.10143258421045	11.2046529123297	410	0	0	50.4899765812952	1
411	258.23	19.22	1.0186	5.10143258421045	11.2046529123297	411	0.00972372898752916	0.00972372898752916	50.4997003102828	1
412	243.17	27.036	1.0166	5.09170885522292	11.2143766413173	412	-0.0238231360194465	0.0238231360194465	50.5235234463022	1
413	251.4	28.882	1.0215	5.11553199124236	11.1905535052978	413	0.0121546612344119	0.0121546612344119	50.5356781075366	1
414	240.77	34.237	1.019	5.10337733000795	11.2027081665322	414	-0.00243093224688451	0.00243093224688451	50.5381090397835	1
415	248.02	33.837	1.0195	5.10580826225484	11.2002772342853	415	0	0	50.5381090397835	1
416	249.14	33.378	1.0195	5.10580826225484	11.2002772342853	416	-0.0189612715256811	0.0189612715256811	50.5570703113092	1
417	248.12	47.646	1.0234	5.12476953378052	11.1813159627597	417	0.0354916108044829	0.0354916108044829	50.5925619221137	1
418	254.58	42.705	1.0161	5.08927792297604	11.2168075735642	418	-0.0213922037725638	0.0213922037725638	50.6139541258862	1
419	249.11	44.437	1.0205	5.1106701267486	11.1954153697916	419	0.00729279674064642	0.00729279674064642	50.6212469226269	1
420	232.3	64.747	1.019	5.10337733000795	11.2027081665322	420	0.0213922037725638	0.0213922037725638	50.6426391263994	1
421	230.78	71.598	1.0146	5.08198512623539	11.2241003703048	421	-0.0170165257281774	0.0170165257281774	50.6596556521276	1
422	233.92	76.652	1.0181	5.09900165196356	11.2070838445766	422	0.00486186449376547	0.00486186449376547	50.6645175166214	1
423	236.35	78.23	1.0171	5.0941397874698	11.2119457090704	423	0	0	50.6645175166214	1
424	252.67	65.921	1.0171	5.0941397874698	11.2119457090704	424	0.00729279674064642	0.00729279674064642	50.671810313362	1
425	251.31	67.205	1.0156	5.08684699072915	11.219238505811	425	-0.0145855934812928	0.0145855934812928	50.6863959068433	1
426	250.06	69.787	1.0186	5.10143258421045	11.2046529123297	426	-0.00437567804438999	0.00437567804438999	50.6907715848877	1
427	253.14	53.375	1.0195	5.10580826225484	11.2002772342853	427	0.0165303392788019	0.0165303392788019	50.7073019241665	1
428	252.71	53.298	1.0161	5.08927792297604	11.2168075735642	428	-0.0189612715256828	0.0189612715256828	50.7262631956922	1
429	232.77	52.625	1.02	5.10823919450172	11.1978463020385	429	-0.00729279674064642	0.00729279674064642	50.7335559924328	1
430	230.47	47.656	1.0215	5.11553199124236	11.1905535052978	430	-0.0379225430513639	0.0379225430513639	50.7714785354842	1
431	234.74	47.459	1.0293	5.15345453429373	11.1526309622465	431	0.0330606785575984	0.0330606785575984	50.8045392140418	1
432	234.53	45.367	1.0225	5.12039385573613	11.1856916408041	432	0.0238231360194465	0.0238231360194465	50.8283623500613	1
433	233.75	36.423	1.0176	5.09657071971668	11.2095147768235	433	-0.025767881816952	0.025767881816952	50.8541302318782	1
434	236.6	54.175	1.0229	5.12233860153363	11.1837468950065	434	0.0116684747850364	0.0116684747850364	50.8657987066632	1
435	235.09	63.688	1.0205	5.1106701267486	11.1954153697916	435	-0.0213922037725638	0.0213922037725638	50.8871909104358	1
436	238.63	63.018	1.0249	5.13206233052116	11.174023166019	436	0.0476462720388913	0.0476462720388913	50.9348371824747	1
437	240.35	60.343	1.0151	5.08441605848227	11.2216694380579	437	-0.0121546612344119	0.0121546612344119	50.9469918437091	1
438	236.47	57.374	1.0176	5.09657071971668	11.2095147768235	438	-0.0140994070319156	0.0140994070319156	50.961091250741	1
439	242.47	70.831	1.0205	5.1106701267486	11.1954153697916	439	-0.00486186449376547	0.00486186449376547	50.9659531152348	1
440	239.59	67.889	1.0215	5.11553199124236	11.1905535052978	440	0	0	50.9659531152348	1
441	232.63	83.976	1.0215	5.11553199124236	11.1905535052978	441	-0.140021697420419	0.140021697420419	51.1059748126552	1
442	234.27	90.959	1.0503	5.25555368866278	11.0505318078774	442	-0.0330606785575984	0.0330606785575984	51.1390354912128	1
443	230.48	90.833	1.0571	5.28861436722038	11.0174711293198	443	0.13029796843289	0.13029796843289	51.2693334596457	1
444	231.37	94.865	1.0303	5.15831639878749	11.1477690977527	444	0.0831378828433724	0.0831378828433724	51.3524713424891	1
445	241.51	82.6	1.0132	5.07517851594412	11.2309069805961	445	-0.0403534752982448	0.0403534752982448	51.3928248177873	1
446	234.37	75.824	1.0215	5.11553199124236	11.1905535052978	446	0.0238231360194465	0.0238231360194465	51.4166479538068	1
447	242.93	82.875	1.0166	5.09170885522292	11.2143766413173	447	-0.0072927967406482	0.0072927967406482	51.4239407505474	1
448	254.74	77.425	1.0181	5.09900165196356	11.2070838445766	448	-0.0116684747850329	0.0116684747850329	51.4356092253324	1
449	262.59	79.759	1.0205	5.1106701267486	11.1954153697916	449	-0.0758450861027278	0.0758450861027278	51.5114543114352	1
450	258.39	77.02	1.0361	5.18651521285133	11.1195702836889	450	0.0807069505964897	0.0807069505964897	51.5921612620317	1
451	251.93	66.232	1.0195	5.10580826225484	11.2002772342853	451	0.00923754253815368	0.00923754253815368	51.6013988045698	1
452	258.35	60.417	1.0176	5.09657071971668	11.2095147768235	452	0.00972372898752916	0.00972372898752916	51.6111225335573	1
453	257.37	62.703	1.0156	5.08684699072915	11.219238505811	453	0.00486186449376547	0.00486186449376547	51.6159843980511	1
454	240.19	57.347	1.0146	5.08198512623539	11.2241003703048	454	-0.0403534752982466	0.0403534752982466	51.6563378733494	1
455	245.86	63.466	1.0229	5.12233860153363	11.1837468950065	455	0.0447291533426331	0.0447291533426331	51.701067026692	1
456	246.71	54.551	1.0137	5.077609448191	11.2284760483492	456	-0.0165303392787983	0.0165303392787983	51.7175973659708	1
457	248.1	55.054	1.0171	5.0941397874698	11.2119457090704	457	-0.00243093224688273	0.00243093224688273	51.7200282982177	1
458	238.91	55.889	1.0176	5.09657071971668	11.2095147768235	458	0	0	51.7200282982177	1
459	247.1	52.568	1.0176	5.09657071971668	11.2095147768235	459	-0.0165303392787983	0.0165303392787983	51.7365586374965	1
460	261.12	53.492	1.021	5.11310105899548	11.1929844375447	460	0.0189612715256811	0.0189612715256811	51.7555199090221	1
461	271.87	54.738	1.0171	5.0941397874698	11.2119457090704	461	-0.00729279674064642	0.00729279674064642	51.7628127057628	1
462	271.01	63.885	1.0186	5.10143258421045	11.2046529123297	462	-0.0092375425381519	0.0092375425381519	51.7720502483009	1
463	255.29	73.405	1.0205	5.1106701267486	11.1954153697916	463	0.0140994070319156	0.0140994070319156	51.7861496553329	1
464	259.37	68.385	1.0176	5.09657071971668	11.2095147768235	464	0.00486186449376547	0.00486186449376547	51.7910115198266	1
465	246.33	74.121	1.0166	5.09170885522292	11.2143766413173	465	-0.0403534752982448	0.0403534752982448	51.8313649951249	1
466	243.59	59.092	1.0249	5.13206233052116	11.174023166019	466	-0.00486186449376547	0.00486186449376547	51.8362268596186	1
467	240.99	51.811	1.0259	5.13692419501493	11.1691613015253	467	0.0427844075451276	0.0427844075451276	51.8790112671638	1
468	244.73	50.829	1.0171	5.0941397874698	11.2119457090704	468	0.00729279674064642	0.00729279674064642	51.8863040639044	1
469	255.1	35.572	1.0156	5.08684699072915	11.219238505811	469	-0.0262540682663275	0.0262540682663275	51.9125581321707	1
470	253.54	35.96	1.021	5.11310105899548	11.1929844375447	470	-0.00923754253815368	0.00923754253815368	51.9217956747089	1
471	257.16	35.069	1.0229	5.12233860153363	11.1837468950065	471	0.0140994070319174	0.0140994070319174	51.9358950817408	1
472	258.24	40.333	1.02	5.10823919450172	11.1978463020385	472	0.0306297463107157	0.0306297463107157	51.9665248280515	1
473	255.04	44.283	1.0137	5.077609448191	11.2284760483492	473	-0.0140994070319156	0.0140994070319156	51.9806242350834	1
474	242.62	33.542	1.0166	5.09170885522292	11.2143766413173	474	-0.0140994070319191	0.0140994070319191	51.9947236421154	1
475	240.27	33.796	1.0195	5.10580826225484	11.2002772342853	475	0.0213922037725656	0.0213922037725656	52.0161158458879	1
476	236.19	31.531	1.0151	5.08441605848227	11.2216694380579	476	-0.0238231360194465	0.0238231360194465	52.0399389819074	1
477	240.72	43.724	1.02	5.10823919450172	11.1978463020385	477	-0.0165303392788001	0.0165303392788001	52.0564693211862	1
478	236.89	41.726	1.0234	5.12476953378052	11.1813159627597	478	0.0379225430513639	0.0379225430513639	52.0943918642375	1
479	234.71	36.518	1.0156	5.08684699072915	11.219238505811	479	-0.0213922037725638	0.0213922037725638	52.1157840680101	1
480	233.94	37.193	1.02	5.10823919450172	11.1978463020385	480	0	0	52.1157840680101	1
481	234.22	26.822	1.02	5.10823919450172	11.1978463020385	481	0.0593147468239259	0.0593147468239259	52.175098814834	1
482	250.53	33.187	1.0078	5.04892444767779	11.2571610488624	482	-0.0593147468239259	0.0593147468239259	52.234413561658	1
483	255.4	30.335	1.02	5.10823919450172	11.1978463020385	483	0.0165303392788001	0.0165303392788001	52.2509439009368	1
484	243.82	16.649	1.0166	5.09170885522292	11.2143766413173	484	0	0	52.2509439009368	1
485	256.26	13.11	1.0166	5.09170885522292	11.2143766413173	485	-0.0116684747850346	0.0116684747850346	52.2626123757218	1
486	250.68	17.472	1.019	5.10337733000795	11.2027081665322	486	-0.00243093224688451	0.00243093224688451	52.2650433079687	1
487	245.25	10.54	1.0195	5.10580826225484	11.2002772342853	487	-0.00729279674064465	0.00729279674064465	52.2723361047093	1
488	260.64	14.453	1.021	5.11310105899548	11.1929844375447	488	0.0116684747850346	0.0116684747850346	52.2840045794944	1
489	256.65	18.988	1.0186	5.10143258421045	11.2046529123297	489	0.0121546612344119	0.0121546612344119	52.2961592407288	1
490	256.96	12.839	1.0161	5.08927792297604	11.2168075735642	490	-0.0165303392788019	0.0165303392788019	52.3126895800076	1
491	255.14	13.812	1.0195	5.10580826225484	11.2002772342853	491	0.00243093224688451	0.00243093224688451	52.3151205122545	1
492	249.96	17.911	1.019	5.10337733000795	11.2027081665322	492	0.00194474579750548	0.00194474579750548	52.317065258052	1
493	245.97	15.905	1.0186	5.10143258421045	11.2046529123297	493	0.00486186449376369	0.00486186449376369	52.3219271225457	1
494	244.84	11.384	1.0176	5.09657071971668	11.2095147768235	494	-0.00486186449376369	0.00486186449376369	52.3267889870395	1
495	240.9	16.943	1.0186	5.10143258421045	11.2046529123297	495	-0.00194474579750548	0.00194474579750548	52.328733732837	1
496	236.01	23.307	1.019	5.10337733000795	11.2027081665322	496	-0.00243093224688451	0.00243093224688451	52.3311646650839	1
497	242.71	39.997	1.0195	5.10580826225484	11.2002772342853	497	0.0116684747850364	0.0116684747850364	52.3428331398689	1
498	260.53	48.558	1.0171	5.0941397874698	11.2119457090704	498	-0.0213922037725638	0.0213922037725638	52.3642253436415	1
499	250.73	40.214	1.0215	5.11553199124236	11.1905535052978	499	0	0	52.3642253436415	1
500	255.64	46.025	1.0215	5.11553199124236	11.1905535052978	500	NA	NA	NA	1
501	248.73	31.193	1.0186	5.10143258421045	11.2046529123297	1	0.00486186449376369	0.00486186449376369	0.00486186449376369	2
502	251.6	24.622	1.0176	5.09657071971668	11.2095147768235	2	-0.00680661029126917	0.00680661029126917	0.0116684747850329	2
503	252.33	22.036	1.019	5.10337733000795	11.2027081665322	3	-0.00243093224688451	0.00243093224688451	0.0140994070319174	2
504	250.76	25.538	1.0195	5.10580826225484	11.2002772342853	4	-0.0213922037725638	0.0213922037725638	0.0354916108044812	2
505	263.76	32.907	1.0239	5.1272004660274	11.1788850305128	5	0.0238231360194483	0.0238231360194483	0.0593147468239295	2
506	276.71	29.253	1.019	5.10337733000795	11.2027081665322	6	-0.0145855934812946	0.0145855934812946	0.0739003403052241	2
507	278.58	32.121	1.022	5.11796292348925	11.1881225730509	7	0.0238231360194465	0.0238231360194465	0.0977234763246706	2
508	279.54	61.759	1.0171	5.0941397874698	11.2119457090704	8	-0.0238231360194465	0.0238231360194465	0.121546612344117	2
509	272.69	63.126	1.022	5.11796292348925	11.1881225730509	9	0.0213922037725638	0.0213922037725638	0.142938816116681	2
510	275.54	62.536	1.0176	5.09657071971668	11.2095147768235	10	-0.0189612715256811	0.0189612715256811	0.161900087642362	2
511	276.07	61.193	1.0215	5.11553199124236	11.1905535052978	11	0.0140994070319174	0.0140994070319174	0.175999494674279	2
512	278.61	60.006	1.0186	5.10143258421045	11.2046529123297	12	0	0	0.175999494674279	2
513	275.41	24.907	1.0186	5.10143258421045	11.2046529123297	13	0	0	0.175999494674279	2
514	275.5	35.092	1.0186	5.10143258421045	11.2046529123297	14	0.00486186449376369	0.00486186449376369	0.180861359168043	2
515	256.79	33.79	1.0176	5.09657071971668	11.2095147768235	15	-0.00243093224688273	0.00243093224688273	0.183292291414926	2
516	256.56	36.086	1.0181	5.09900165196356	11.2070838445766	16	0.00486186449376547	0.00486186449376547	0.188154155908691	2
517	274.67	26.27	1.0171	5.0941397874698	11.2119457090704	17	-0.0238231360194465	0.0238231360194465	0.211977291928138	2
518	275.01	10.805	1.022	5.11796292348925	11.1881225730509	18	0.0145855934812946	0.0145855934812946	0.226562885409432	2
519	276.06	17.062	1.019	5.10337733000795	11.2027081665322	19	0.0140994070319174	0.0140994070319174	0.24066229244135	2
520	266.89	13.653	1.0161	5.08927792297604	11.2168075735642	20	-0.028685000513212	0.028685000513212	0.269347292954562	2
521	277.64	15.731	1.022	5.11796292348925	11.1881225730509	21	0.0238231360194465	0.0238231360194465	0.293170428974008	2
522	276.11	15.473	1.0171	5.0941397874698	11.2119457090704	22	-0.00243093224688273	0.00243093224688273	0.295601361220891	2
523	265.12	23.957	1.0176	5.09657071971668	11.2095147768235	23	0.00972372898752916	0.00972372898752916	0.30532509020842	2
524	266.19	25.123	1.0156	5.08684699072915	11.219238505811	24	-0.0238231360194447	0.0238231360194447	0.329148226227865	2
525	267.31	25.282	1.0205	5.1106701267486	11.1954153697916	25	0.0140994070319156	0.0140994070319156	0.34324763325978	2
526	263.24	35.275	1.0176	5.09657071971668	11.2095147768235	26	-0.0140994070319156	0.0140994070319156	0.357347040291696	2
527	267.53	39.595	1.0205	5.1106701267486	11.1954153697916	27	0.0165303392787983	0.0165303392787983	0.373877379570494	2
528	263.56	56.65	1.0171	5.0941397874698	11.2119457090704	28	-0.00486186449376547	0.00486186449376547	0.37873924406426	2
529	268.24	52.141	1.0181	5.09900165196356	11.2070838445766	29	-0.00437567804438643	0.00437567804438643	0.383114922108646	2
530	255.86	53.011	1.019	5.10337733000795	11.2027081665322	30	-0.00243093224688451	0.00243093224688451	0.385545854355531	2
531	253.94	61.831	1.0195	5.10580826225484	11.2002772342853	31	0.0140994070319191	0.0140994070319191	0.39964526138745	2
532	246.18	65.763	1.0166	5.09170885522292	11.2143766413173	32	-0.00243093224688273	0.00243093224688273	0.402076193634333	2
533	251.19	78.926	1.0171	5.0941397874698	11.2119457090704	33	-0.00486186449376547	0.00486186449376547	0.406938058128098	2
534	253	72.41	1.0181	5.09900165196356	11.2070838445766	34	-0.0116684747850329	0.0116684747850329	0.418606532913131	2
535	265.72	76.539	1.0205	5.1106701267486	11.1954153697916	35	0.00486186449376191	0.00486186449376191	0.423468397406893	2
536	270.11	74.614	1.0195	5.10580826225484	11.2002772342853	36	-0.00729279674064465	0.00729279674064465	0.430761194147538	2
537	264.91	77.859	1.021	5.11310105899548	11.1929844375447	37	-0.0072927967406482	0.0072927967406482	0.438053990888186	2
538	273.04	76.544	1.0225	5.12039385573613	11.1856916408041	38	0.0213922037725638	0.0213922037725638	0.45944619466075	2
539	269.81	83.807	1.0181	5.09900165196356	11.2070838445766	39	-0.00243093224688096	0.00243093224688096	0.46187712690763	2
540	275.72	88.465	1.0186	5.10143258421045	11.2046529123297	40	-0.00680661029127094	0.00680661029127094	0.468683737198901	2
541	271.52	87.132	1.02	5.10823919450172	11.1978463020385	41	-0.047646272038893	0.047646272038893	0.516330009237794	2
542	264.21	95.261	1.0298	5.15588546654061	11.1502000299996	42	0.0525081365326585	0.0525081365326585	0.568838145770453	2
543	259.7	94.683	1.019	5.10337733000795	11.2027081665322	43	-0.168706697933629	0.168706697933629	0.737544843704082	2
544	249.5	93.921	1.0537	5.27208402794158	11.0340014685986	44	0.0379225430513621	0.0379225430513621	0.775467386755444	2
545	231.11	98.003	1.0459	5.23416148489022	11.07192401165	45	-0.220728648016909	0.220728648016909	0.996196034772353	2
546	237.08	102.04	1.0913	5.45489013290713	10.8511953636331	46	0.0520219500832795	0.0520219500832795	1.04821798485563	2
547	231.15	106.05	1.0806	5.40286818282385	10.9032173137163	47	-0.0189612715256811	0.0189612715256811	1.06717925638131	2
548	239.41	101.91	1.0845	5.42182945434953	10.8842560421907	48	0.263513055562038	0.263513055562038	1.33069231194335	2
549	257.45	95.992	1.0303	5.15831639878749	11.1477690977527	49	0.052508136532655	0.052508136532655	1.38320044847601	2
550	267.51	100.45	1.0195	5.10580826225484	11.2002772342853	50	-0.00486186449376191	0.00486186449376191	1.38806231296977	2
551	260.41	93.201	1.0205	5.1106701267486	11.1954153697916	51	-0.194474579750583	0.194474579750583	1.58253689272035	2
552	248.01	99.301	1.0605	5.30514470649918	11.000940790041	52	-0.0359777972538566	0.0359777972538566	1.61851468997421	2
553	247.79	100.86	1.0679	5.34112250375304	10.9649629927871	53	-0.00437567804438821	0.00437567804438821	1.6228903680186	2
554	263.32	109.14	1.0688	5.34549818179743	10.9605873147428	54	-0.102099154369055	0.102099154369055	1.72498952238765	2
555	259.74	108.21	1.0898	5.44759733616648	10.8584881603737	55	0.00680661029127094	0.00680661029127094	1.73179613267892	2
556	258.71	113.61	1.0884	5.44079072587521	10.865294770665	56	-0.0213922037725638	0.0213922037725638	1.75318833645149	2
557	256.5	109.29	1.0928	5.46218292964778	10.8439025668924	57	-0.232397122801945	0.232397122801945	1.98558545925343	2
558	259.39	131.99	1.1406	5.69458005244972	10.6115054440905	58	0.0782760183496087	0.0782760183496087	2.06386147760304	2
559	261.14	131.29	1.1245	5.61630403410011	10.6897814624401	59	-0.0617456790708104	0.0617456790708104	2.12560715667385	2
560	255.71	131.26	1.1372	5.67804971317092	10.6280357833693	60	-0.424926956755019	0.424926956755019	2.55053411342887	2
561	256.16	149.01	1.2246	6.10297666992594	10.2031088266142	61	-0.11376762915409	0.11376762915409	2.66430174258296	2
562	254.75	160.64	1.248	6.21674429908003	10.0893411974602	62	0.137590765173536	0.137590765173536	2.8018925077565	2
563	251.04	179.56	1.2197	6.07915353390649	10.2269319626337	63	-0.462849499806383	0.462849499806383	3.26474200756288	2
564	251	186.37	1.3149	6.54200303371288	9.76408246282731	64	0.261082123315155	0.261082123315155	3.52582413087804	2
565	237.55	193.8	1.2612	6.28092091039772	10.0251645861425	65	-0.254275513023885	0.254275513023885	3.78009964390192	2
566	258.23	193.09	1.3135	6.53519642342161	9.77088907311858	66	0.0549390687795395	0.0549390687795395	3.83503871268146	2
567	269.83	187.22	1.3022	6.48025735464207	9.82582814189812	67	0.0257678818169502	0.0257678818169502	3.86080659449841	2
568	268.34	188.02	1.2969	6.45448947282512	9.85159602371507	68	0.50320297510463	0.50320297510463	4.36400956960304	2
569	274.55	174.12	1.1934	5.95128649772049	10.3547989988197	69	-0.0636904248683141	0.0636904248683141	4.42769999447135	2
570	269.21	166.91	1.2065	6.0149769225888	10.2911085739514	70	-0.0335468650069757	0.0335468650069757	4.46124685947833	2
571	275.17	164.48	1.2134	6.04852378759578	10.2575617089444	71	0.437081617989431	0.437081617989431	4.89832847746776	2
572	276.97	143.12	1.1235	5.61144216960635	10.6946433269338	72	0.108905764660324	0.108905764660324	5.00723424212809	2
573	275.27	145.32	1.1011	5.50253640494602	10.8035490915942	73	-0.0238231360194465	0.0238231360194465	5.03105737814753	2
574	275.45	144.82	1.106	5.52635954096547	10.7797259555747	74	-0.393811023994926	0.393811023994926	5.42486840214246	2
575	270.72	145.19	1.187	5.92017056496039	10.3859149315798	75	0.246982716283238	0.246982716283238	5.6718511184257	2
576	254.17	133.21	1.1362	5.67318784867716	10.632897647863	76	-0.0549390687795395	0.0549390687795395	5.72679018720524	2
577	252.85	130.45	1.1475	5.72812691745669	10.5779585790835	77	0.223159580263793	0.223159580263793	5.94994976746903	2
578	243.21	123.39	1.1016	5.5049673371929	10.8011181593473	78	-0.0758450861027278	0.0758450861027278	6.02579485357176	2
579	248.37	133.5	1.1172	5.58081242329563	10.7252730732446	79	-0.353457548696682	0.353457548696682	6.37925240226844	2
580	271.43	143.97	1.1899	5.93426997199231	10.3718155245479	80	0.334496277171001	0.334496277171001	6.71374867943944	2
581	277.11	140.84	1.1211	5.59977369482131	10.7063118017189	81	-0.0617456790708086	0.0617456790708086	6.77549435851025	2
582	276.33	135.25	1.1338	5.66151937389212	10.6445661226481	82	0.23968991954259	0.23968991954259	7.01518427805284	2
583	271.92	114.85	1.0845	5.42182945434953	10.8842560421907	83	-0.0568838145770449	0.0568838145770449	7.07206809262988	2
584	270.96	124.53	1.0962	5.47871326892657	10.8273722276136	84	-0.1755133082249	0.1755133082249	7.24758140085478	2
585	263.64	134.43	1.1323	5.65422657715147	10.6518589193887	85	-0.0354916108044794	0.0354916108044794	7.28307301165926	2
586	263.64	127.78	1.1396	5.68971818795595	10.6163673085842	86	-0.00486186449376547	0.00486186449376547	7.28793487615303	2
587	254.89	130.94	1.1406	5.69458005244972	10.6115054440905	87	0.127867036186007	0.127867036186007	7.41580191233903	2
588	245.36	130.54	1.1143	5.56671301626371	10.7393724802765	88	0.0641766113176914	0.0641766113176914	7.47997852365673	2
589	249.13	123.15	1.1011	5.50253640494602	10.8035490915942	89	-0.151690172205454	0.151690172205454	7.63166869586218	2
590	243.3	129.47	1.1323	5.65422657715147	10.6518589193887	90	-0.0690384758114551	0.0690384758114551	7.70070717167363	2
591	253.75	128.77	1.1465	5.72326505296293	10.5828204435773	91	0.125922290388502	0.125922290388502	7.82662946206214	2
592	258.33	127.06	1.1206	5.59734276257443	10.7087427339658	92	-0.0666075435645759	0.0666075435645759	7.89323700562671	2
593	257.12	135.86	1.1343	5.663950306139	10.6421351904012	93	-0.0617456790708086	0.0617456790708086	7.95498268469752	2
594	255.36	130.91	1.147	5.72569598520981	10.5803895113304	94	0.123491358141619	0.123491358141619	8.07847404283914	2
595	250.08	134.03	1.1216	5.60220462706819	10.703880869472	95	-0.0403534752982448	0.0403534752982448	8.11882751813739	2
596	245.09	132.79	1.1299	5.64255810236644	10.6635273941737	96	-0.38943534595054	0.38943534595054	8.50826286408792	2
597	251.5	150.59	1.21	6.03199344831698	10.2740920482232	97	0.138076951622914	0.138076951622914	8.64633981571084	2
598	237.16	157.43	1.1816	5.89391649669407	10.4121689998461	98	-0.194960766199959	0.194960766199959	8.8413005819108	2
599	242.58	171.05	1.2217	6.08887726289402	10.2172082336462	99	-0.208573986782497	0.208573986782497	9.04987456869329	2
600	251.36	182.46	1.2646	6.29745124967652	10.0086342468637	100	0.0495910178363985	0.0495910178363985	9.09946558652969	2
601	251.14	172.63	1.2544	6.24786023184012	10.0582252647001	101	0.0476462720388913	0.0476462720388913	9.14711185856858	2
602	253.03	155.92	1.2446	6.20021395980123	10.105871536739	102	0.0213922037725638	0.0213922037725638	9.16850406234115	2
603	250.15	165.88	1.2402	6.17882175602867	10.1272637405115	103	0.0140994070319156	0.0140994070319156	9.18260346937306	2
604	251.78	164.09	1.2373	6.16472234899675	10.1413631475434	104	-0.0520219500832795	0.0520219500832795	9.23462541945634	2
605	262.5	172.3	1.248	6.21674429908003	10.0893411974602	105	-0.280529581290214	0.280529581290214	9.51515500074656	2
606	257.07	169.98	1.3057	6.49727388037024	9.80881161616994	106	0.527026111124076	0.527026111124076	10.0421811118706	2
607	264.62	169.71	1.1973	5.97024776924617	10.335837727294	107	-0.00243093224688273	0.00243093224688273	10.0446120441175	2
608	264.93	169.52	1.1978	5.97267870149305	10.3334067950471	108	-0.284419072885225	0.284419072885225	10.3290311170027	2
609	263.14	173.22	1.2563	6.25709777437828	10.0489877221619	109	0.263513055562038	0.263513055562038	10.5925441725648	2
610	248.82	155.99	1.2021	5.99358471881624	10.3125007777239	110	0.170651443731135	0.170651443731135	10.7631956162959	2
611	263.28	157.7	1.167	5.8229332750851	10.4831522214551	111	-0.0330606785576002	0.0330606785576002	10.7962562948535	2
612	262.8	151.95	1.1738	5.8559939536427	10.4500915428975	112	-0.0879997473371361	0.0879997473371361	10.8842560421906	2
613	260.99	160.15	1.1919	5.94399370097984	10.3620917955603	113	-0.132728900679773	0.132728900679773	11.0169849428704	2
614	273.52	168.85	1.2192	6.07672260165961	10.2293628948806	114	-0.0286850005132102	0.0286850005132102	11.0456699433836	2
615	270.35	169.31	1.2251	6.10540760217282	10.2006778943674	115	0.106961018862819	0.106961018862819	11.1526309622465	2
616	268.72	165.07	1.2031	5.99844658331	10.3076389132302	116	0.0617456790708104	0.0617456790708104	11.2143766413173	2
617	264.07	153.12	1.1904	5.93670090423919	10.369384592301	117	-0.399159074938069	0.399159074938069	11.6135357162553	2
618	267.13	173.73	1.2725	6.33585997917726	9.97022551736292	118	0.0145855934812928	0.0145855934812928	11.6281213097366	2
619	253.89	188.16	1.2695	6.32127438569597	9.98481111084422	119	0.0641766113176931	0.0641766113176931	11.6922979210543	2
620	255.83	190.06	1.2563	6.25709777437828	10.0489877221619	120	-0.313590259847812	0.313590259847812	12.0058881809021	2
621	256.61	193.63	1.3208	6.57068803422609	9.7353974623141	121	0.0116684747850346	0.0116684747850346	12.0175566556872	2
622	253.42	193.13	1.3184	6.55901955944105	9.74706593709913	122	0.163844833439866	0.163844833439866	12.181401489127	2
623	263.53	192.37	1.2847	6.39517472600119	9.910910770539	123	0.0714694080583378	0.0714694080583378	12.2528708971854	2
624	260.26	194.06	1.27	6.32370531794285	9.98238017859734	124	-0.0855688150902552	0.0855688150902552	12.3384397122756	2
625	239.17	190.75	1.2876	6.40927413303311	9.89681136350708	125	0.00243093224688096	0.00243093224688096	12.3408706445225	2
626	235.8	189.05	1.2871	6.40684320078622	9.89924229575396	126	0.263513055562036	0.263513055562036	12.6043837000845	2
627	233.64	187.96	1.2329	6.14333014522419	10.162755351316	127	0.0427844075451294	0.0427844075451294	12.6471681076297	2
628	245.43	168.39	1.2241	6.10054573767906	10.2055397588611	128	-0.00972372898752916	0.00972372898752916	12.6568918366172	2
629	237.62	168.93	1.2261	6.11026946666659	10.1958160298736	129	-0.108905764660324	0.108905764660324	12.7657976012775	2
630	235.08	166.86	1.2485	6.21917523132691	10.0869102652133	130	-0.204198308738111	0.204198308738111	12.9699959100156	2
631	239.8	168.31	1.2905	6.42337354006502	9.88271195647516	131	0.0213922037725638	0.0213922037725638	12.9913881137882	2
632	239.16	169.86	1.2861	6.40198133629246	9.90410416024773	132	0.00243093224688096	0.00243093224688096	12.9938190460351	2
633	240.49	173.59	1.2856	6.39955040404558	9.90653509249461	133	0.334496277170999	0.334496277170999	13.3283153232061	2
634	243.75	172.83	1.2168	6.06505412687458	10.2410313696656	134	-0.168706697933628	0.168706697933628	13.4970220211397	2
635	245.79	177.39	1.2515	6.23376082480821	10.072324671732	135	0.0379225430513639	0.0379225430513639	13.5349445641911	2
636	246.31	179.84	1.2437	6.19583828175684	10.1102472147833	136	-0.0257678818169538	0.0257678818169538	13.560712446008	2
637	248.97	175.53	1.249	6.22160616357379	10.0844793329664	137	0.166275765686748	0.166275765686748	13.7269882116948	2
638	246.41	169.17	1.2148	6.05533039788705	10.2507550986531	138	-0.246982716283238	0.246982716283238	13.973970927978	2
639	255.99	171.73	1.2656	6.30231311417029	10.0037723823699	139	0.116198561400971	0.116198561400971	14.090169489379	2
640	251.09	164.53	1.2417	6.18611455276931	10.1199709437709	140	0.40596568522934	0.40596568522934	14.4961351746083	2
641	263.86	160.62	1.1582	5.78014886753997	10.5259366290002	141	-0.308728395354049	0.308728395354049	14.8048635699624	2
642	269.98	167.06	1.2217	6.08887726289402	10.2172082336462	142	-0.135159832926654	0.135159832926654	14.940023402889	2
643	271.18	174.36	1.2495	6.22403709582068	10.0820484007195	143	-0.00243093224688096	0.00243093224688096	14.9424543351359	2
644	262.25	182.87	1.25	6.22646802806756	10.0796174684726	144	-0.296573734119637	0.296573734119637	15.2390280692555	2
645	249.65	193.52	1.311	6.5230417621872	9.78304373435299	145	0.132728900679769	0.132728900679769	15.3717569699353	2
646	258.98	175.91	1.2837	6.39031286150742	9.91577263503276	146	-0.23968991954259	0.23968991954259	15.6114468894779	2
647	263.24	185.24	1.333	6.63000278105002	9.67608271549017	147	0.228021444757557	0.228021444757557	15.8394683342355	2
648	269.36	188.1	1.2861	6.40198133629246	9.90410416024773	148	-0.0359777972538584	0.0359777972538584	15.8754461314893	2
649	265.03	189.01	1.2935	6.43795913354632	9.86812636299387	149	0.206629240984993	0.206629240984993	16.0820753724743	2
650	279.44	190.07	1.251	6.23132989256132	10.0747556039789	150	0.251844580777002	0.251844580777002	16.3339199532513	2
651	268.34	178.22	1.1992	5.97948531178432	10.3266001847559	151	-0.434650685742549	0.434650685742549	16.7685706389939	2
652	276.83	185.34	1.2886	6.41413599752687	9.89194949901331	152	0.190098901706193	0.190098901706193	16.9586695407001	2
653	279.32	193.9	1.2495	6.22403709582068	10.0820484007195	153	-0.211491105478757	0.211491105478757	17.1701606461788	2
654	270.08	183.59	1.293	6.43552820129943	9.87055729524075	154	0.0311159327600929	0.0311159327600929	17.2012765789389	2
655	276.73	186.16	1.2866	6.40441226853934	9.90167322800084	155	0.196905511997462	0.196905511997462	17.3981820909364	2
656	279.61	187.57	1.2461	6.20750675654188	10.0985787399983	156	0.303866530860283	0.303866530860283	17.7020486217966	2
657	279.42	178.61	1.1836	5.90364022568159	10.4024452708586	157	-0.545987382649756	0.545987382649756	18.2480360044464	2
658	269.45	181.46	1.2959	6.44962760833135	9.85645788820883	158	0.615025858461212	0.615025858461212	18.8630618629076	2
659	279.44	175.15	1.1694	5.83460174987014	10.47148374667	159	-0.437081617989431	0.437081617989431	19.300143480897	2
660	271.33	183.12	1.2593	6.27168336785957	10.0344021286806	160	0.228021444757557	0.228021444757557	19.5281649256546	2
661	264.63	181.38	1.2124	6.04366192310201	10.2624235734382	161	-0.349081870652293	0.349081870652293	19.8772467963069	2
662	256.27	181.35	1.2842	6.39274379375431	9.91334170278588	162	-0.0782760183496087	0.0782760183496087	19.9555228146565	2
663	255.97	183.94	1.3003	6.47101981210391	9.83506568443627	163	0.0641766113176914	0.0641766113176914	20.0196994259742	2
664	242.4	185.13	1.2871	6.40684320078622	9.89924229575396	164	-0.00243093224688096	0.00243093224688096	20.0221303582211	2
665	239.07	186.74	1.2876	6.40927413303311	9.89681136350708	165	0.106961018862819	0.106961018862819	20.1290913770839	2
666	243.74	182.46	1.2656	6.30231311417029	10.0037723823699	166	-0.114253815603465	0.114253815603465	20.2433451926874	2
667	245.32	194.54	1.2891	6.41656692977375	9.88951856676643	167	0.125922290388498	0.125922290388498	20.3692674830759	2
668	236.37	183.98	1.2632	6.29064463938525	10.0154408571549	168	-0.0807069505964897	0.0807069505964897	20.4499744336723	2
669	242.93	181.88	1.2798	6.37135158998174	9.93473390655844	169	0.403534752982456	0.403534752982456	20.8535091866548	2
670	265.15	180.39	1.1968	5.96781683699929	10.3382686595409	170	-0.0923754253815261	0.0923754253815261	20.9458846120363	2
671	266.39	181.89	1.2158	6.06019226238081	10.2458932341594	171	0.13029796843289	0.13029796843289	21.0761825804692	2
672	277.97	177.12	1.189	5.92989429394792	10.3761912025923	172	-0.0875135608877624	0.0875135608877624	21.163696141357	2
673	277.19	177.52	1.207	6.01740785483568	10.2886776417045	173	-0.0690384758114568	0.0690384758114568	21.2327346171684	2
674	274.01	169.16	1.2212	6.08644633064714	10.219639165893	174	0.190098901706195	0.190098901706195	21.4228335188746	2
675	279.1	155.79	1.1821	5.89634742894095	10.4097380675992	175	0.166275765686747	0.166275765686747	21.5891092845614	2
676	263.48	150.25	1.1479	5.7300716632542	10.576013833286	176	0.132728900679773	0.132728900679773	21.7218381852412	2
677	275.77	125.06	1.1206	5.59734276257443	10.7087427339658	177	0.0403534752982431	0.0403534752982431	21.7621916605394	2
678	271.9	113.23	1.1123	5.55698928727618	10.749096209264	178	0.154121104452337	0.154121104452337	21.9163127649917	2
679	269.62	115.58	1.0806	5.40286818282385	10.9032173137163	179	0.0452153397920121	0.0452153397920121	21.9615281047837	2
680	274.94	101.77	1.0713	5.35765284303184	10.9484326535083	180	0.228021444757555	0.228021444757555	22.1895495495413	2
681	279.74	97.866	1.0244	5.12963139827428	11.1764540982659	181	-0.121060425894736	0.121060425894736	22.310609975436	2
682	275.78	99.247	1.0493	5.25069182416902	11.0553936723712	182	0.1424526296673	0.1424526296673	22.4530626051033	2
683	267.94	101.32	1.02	5.10823919450172	11.1978463020385	183	0.00680661029127094	0.00680661029127094	22.4598692153946	2
684	266.8	91.112	1.0186	5.10143258421045	11.2046529123297	184	0.0286850005132102	0.0286850005132102	22.4885542159078	2
685	272.02	98.965	1.0127	5.07274758369724	11.2333379128429	185	-0.168706697933629	0.168706697933629	22.6572609138414	2
686	274.36	96.199	1.0474	5.24145428163087	11.0646312149093	186	0.138076951622914	0.138076951622914	22.7953378654644	2
687	260.86	78.842	1.019	5.10337733000795	11.2027081665322	187	0.00437567804438643	0.00437567804438643	22.7997135435087	2
688	257.33	73.431	1.0181	5.09900165196356	11.2070838445766	188	-0.00437567804438643	0.00437567804438643	22.8040892215531	2
689	245.46	78.688	1.019	5.10337733000795	11.2027081665322	189	-0.0145855934812946	0.0145855934812946	22.8186748150344	2
690	236.05	80.55	1.022	5.11796292348925	11.1881225730509	190	0.0189612715256811	0.0189612715256811	22.8376360865601	2
691	231.51	79.833	1.0181	5.09900165196356	11.2070838445766	191	-0.294142801872752	0.294142801872752	23.1317788884329	2
692	234.67	104.82	1.0786	5.39314445383632	10.9129410427039	192	0.287336191581481	0.287336191581481	23.4191150800143	2
693	233.18	97.854	1.0195	5.10580826225484	11.2002772342853	193	-0.052508136532655	0.052508136532655	23.471623216547	2
694	236.45	85.666	1.0303	5.15831639878749	11.1477690977527	194	-0.0617456790708104	0.0617456790708104	23.5333688956178	2
695	238.57	96.312	1.043	5.2200620778583	11.0860234186819	195	-0.165789579237369	0.165789579237369	23.6991584748552	2
696	236.79	101.29	1.0771	5.38585165709567	10.9202338394445	196	0.282474327087719	0.282474327087719	23.9816328019429	2
697	260.41	65.196	1.019	5.10337733000795	11.2027081665322	197	0.00680661029126917	0.00680661029126917	23.9884394122342	2
698	263.52	57.553	1.0176	5.09657071971668	11.2095147768235	198	-0.00486186449376369	0.00486186449376369	23.9933012767279	2
699	265.62	49.283	1.0186	5.10143258421045	11.2046529123297	199	-0.00194474579750548	0.00194474579750548	23.9952460225254	2
700	270.25	44.447	1.019	5.10337733000795	11.2027081665322	200	0.00194474579750548	0.00194474579750548	23.9971907683229	2
701	269.89	50.776	1.0186	5.10143258421045	11.2046529123297	201	-0.00680661029127094	0.00680661029127094	24.0039973786142	2
702	275.49	51.249	1.02	5.10823919450172	11.1978463020385	202	0.0092375425381519	0.0092375425381519	24.0132349211524	2
703	268.29	41.556	1.0181	5.09900165196356	11.2070838445766	203	0.00243093224688273	0.00243093224688273	24.0156658533992	2
704	277.14	41.175	1.0176	5.09657071971668	11.2095147768235	204	0.0121546612344119	0.0121546612344119	24.0278205146337	2
705	275.22	41.636	1.0151	5.08441605848227	11.2216694380579	205	-0.00972372898752916	0.00972372898752916	24.0375442436212	2
706	279.74	65.928	1.0171	5.0941397874698	11.2119457090704	206	0	0	24.0375442436212	2
707	278.34	86.656	1.0171	5.0941397874698	11.2119457090704	207	-0.177944240471781	0.177944240471781	24.215488484093	2
708	241.67	101.62	1.0537	5.27208402794158	11.0340014685986	208	0.028198814063833	0.028198814063833	24.2436872981568	2
709	242.93	101.05	1.0479	5.24388521387775	11.0622002826624	209	-0.0826516963939969	0.0826516963939969	24.3263389945508	2
710	250.84	100.41	1.0649	5.32653691027174	10.9795485862684	210	0.0140994070319174	0.0140994070319174	24.3404384015827	2
711	252.12	100.55	1.062	5.31243750323983	10.9936479933004	211	0.215866783523145	0.215866783523145	24.5563051851059	2
712	259.6	85.914	1.0176	5.09657071971668	11.2095147768235	212	-0.0855688150902552	0.0855688150902552	24.6418740001961	2
713	266.48	95.817	1.0352	5.18213953480694	11.1239459617332	213	-0.0875135608877624	0.0875135608877624	24.7293875610839	2
714	265.49	102.13	1.0532	5.2696530956947	11.0364324008455	214	0.170651443731135	0.170651443731135	24.900039004815	2
715	277.07	86.855	1.0181	5.09900165196356	11.2070838445766	215	-0.00437567804438643	0.00437567804438643	24.9044146828594	2
716	275.68	92.292	1.019	5.10337733000795	11.2027081665322	216	0.00680661029126917	0.00680661029126917	24.9112212931507	2
717	269.96	101	1.0176	5.09657071971668	11.2095147768235	217	-0.336927209417881	0.336927209417881	25.2481485025686	2
718	274.17	106.94	1.0869	5.43349792913456	10.8725875674056	218	0.215866783523145	0.215866783523145	25.4640152860917	2
719	272.53	108.95	1.0425	5.21763114561142	11.0884543509288	219	-0.0593147468239277	0.0593147468239277	25.5233300329156	2
720	276.8	102.9	1.0547	5.27694589243535	11.0291396041048	220	-0.168706697933629	0.168706697933629	25.6920367308493	2
721	278.27	109.27	1.0894	5.44565259036897	10.8604329061712	221	0.342275260361024	0.342275260361024	26.0343119912103	2
722	267.71	108.11	1.019	5.10337733000795	11.2027081665322	222	0.0213922037725638	0.0213922037725638	26.0557041949828	2
723	267.61	107.75	1.0146	5.08198512623539	11.2241003703048	223	-0.0194474579750583	0.0194474579750583	26.0751516529579	2
724	265.59	115.61	1.0186	5.10143258421045	11.2046529123297	224	0.00729279674064642	0.00729279674064642	26.0824444496985	2
725	264.65	70.386	1.0171	5.0941397874698	11.2119457090704	225	-0.0140994070319174	0.0140994070319174	26.0965438567305	2
726	263.38	68.168	1.02	5.10823919450172	11.1978463020385	226	0.0238231360194465	0.0238231360194465	26.1203669927499	2
727	262.77	62.093	1.0151	5.08441605848227	11.2216694380579	227	-0.0189612715256811	0.0189612715256811	26.1393282642756	2
728	265.46	61.891	1.019	5.10337733000795	11.2027081665322	228	0	0	26.1393282642756	2
729	268.98	35.284	1.019	5.10337733000795	11.2027081665322	229	-0.00486186449376547	0.00486186449376547	26.1441901287694	2
730	266.14	40.073	1.02	5.10823919450172	11.1978463020385	230	0.0189612715256828	0.0189612715256828	26.163151400295	2
731	260.16	38.579	1.0161	5.08927792297604	11.2168075735642	231	-0.00972372898753093	0.00972372898753093	26.1728751292826	2
732	252.03	34.245	1.0181	5.09900165196356	11.2070838445766	232	0	0	26.1728751292826	2
733	253.17	34.329	1.0181	5.09900165196356	11.2070838445766	233	-0.00437567804438643	0.00437567804438643	26.177250807327	2
734	258.89	26.728	1.019	5.10337733000795	11.2027081665322	234	-0.00486186449376547	0.00486186449376547	26.1821126718207	2
735	278.97	11.603	1.02	5.10823919450172	11.1978463020385	235	0.0140994070319174	0.0140994070319174	26.1962120788526	2
736	269.48	14.488	1.0171	5.0941397874698	11.2119457090704	236	-0.0092375425381519	0.0092375425381519	26.2054496213908	2
737	276	25.457	1.019	5.10337733000795	11.2027081665322	237	0.00194474579750548	0.00194474579750548	26.2073943671883	2
738	270.66	19.258	1.0186	5.10143258421045	11.2046529123297	238	0.0286850005132102	0.0286850005132102	26.2360793677015	2
739	257.64	24.431	1.0127	5.07274758369724	11.2333379128429	239	-0.0286850005132102	0.0286850005132102	26.2647643682147	2
740	247.63	22.283	1.0186	5.10143258421045	11.2046529123297	240	0.00243093224688096	0.00243093224688096	26.2671953004616	2
741	230.73	12.979	1.0181	5.09900165196356	11.2070838445766	241	-0.0116684747850329	0.0116684747850329	26.2788637752466	2
742	241.37	26.408	1.0205	5.1106701267486	11.1954153697916	242	0.0140994070319156	0.0140994070319156	26.2929631822785	2
743	242.18	32.318	1.0176	5.09657071971668	11.2095147768235	243	-0.00243093224688273	0.00243093224688273	26.2953941145254	2
744	252.49	44.501	1.0181	5.09900165196356	11.2070838445766	244	-0.0092375425381519	0.0092375425381519	26.3046316570636	2
745	250.36	56.667	1.02	5.10823919450172	11.1978463020385	245	0.00486186449376547	0.00486186449376547	26.3094935215573	2
746	267.35	69	1.019	5.10337733000795	11.2027081665322	246	-0.00243093224688451	0.00243093224688451	26.3119244538042	2
747	270.84	64.483	1.0195	5.10580826225484	11.2002772342853	247	-0.00243093224688096	0.00243093224688096	26.3143553860511	2
748	275.79	66.979	1.02	5.10823919450172	11.1978463020385	248	0.0116684747850346	0.0116684747850346	26.3260238608361	2
749	278.17	72.151	1.0176	5.09657071971668	11.2095147768235	249	-0.00486186449376369	0.00486186449376369	26.3308857253299	2
750	277.57	74.362	1.0186	5.10143258421045	11.2046529123297	250	-0.023336949570071	0.023336949570071	26.3542226749	2
751	276.13	73.379	1.0234	5.12476953378052	11.1813159627597	251	0.0281988140638347	0.0281988140638347	26.3824214889638	2
752	275.08	68.465	1.0176	5.09657071971668	11.2095147768235	252	-0.0140994070319156	0.0140994070319156	26.3965208959957	2
753	271.02	69.43	1.0205	5.1106701267486	11.1954153697916	253	0.00243093224688096	0.00243093224688096	26.3989518282426	2
754	271.56	71.248	1.02	5.10823919450172	11.1978463020385	254	0.0140994070319174	0.0140994070319174	26.4130512352745	2
755	268.67	80.316	1.0171	5.0941397874698	11.2119457090704	255	0.00243093224688273	0.00243093224688273	26.4154821675214	2
756	273.56	75.459	1.0166	5.09170885522292	11.2143766413173	256	-0.253789326574509	0.253789326574509	26.6692714940959	2
757	279.51	117.85	1.0688	5.34549818179743	10.9605873147428	257	-0.173568562427393	0.173568562427393	26.8428400565233	2
758	279.95	126.03	1.1045	5.51906674422482	10.7870187523154	258	-0.154121104452337	0.154121104452337	26.9969611609757	2
759	274.26	131.77	1.1362	5.67318784867716	10.632897647863	259	-0.0452153397920085	0.0452153397920085	27.0421765007677	2
760	273.73	130.4	1.1455	5.71840318846917	10.587682308071	260	-0.047646272038893	0.047646272038893	27.0898227728066	2
761	277.39	130.53	1.1553	5.76604946050806	10.5400360360321	261	0.102099154369053	0.102099154369053	27.1919219271756	2
762	264.19	148.06	1.1343	5.663950306139	10.6421351904012	262	-0.248927462080744	0.248927462080744	27.4408493892563	2
763	263.91	153.49	1.1855	5.91287776821975	10.3932077283204	263	0.0189612715256828	0.0189612715256828	27.459810660782	2
764	278.97	154.3	1.1816	5.89391649669407	10.4121689998461	264	0.36998788797548	0.36998788797548	27.8297985487575	2
765	273.75	148.26	1.1055	5.52392860871858	10.7821568878216	265	-0.341789073911645	0.341789073911645	28.1715876226692	2
766	273.73	152.65	1.1758	5.86571768263023	10.44036781391	266	-0.13029796843289	0.13029796843289	28.301885591102	2
767	262.15	153.51	1.2026	5.99601565106312	10.3100698454771	267	0.448263906325089	0.448263906325089	28.7501494974271	2
768	266.49	141.92	1.1104	5.54775174473803	10.7583337518022	268	-0.0471600855895158	0.0471600855895158	28.7973095830167	2
769	263.72	142.27	1.1201	5.59491183032755	10.7111736662126	269	-0.0855688150902552	0.0855688150902552	28.8828783981069	2
770	263.57	138.51	1.1377	5.6804806454178	10.6256048511224	270	0.0140994070319174	0.0140994070319174	28.8969778051388	2
771	268.47	127.11	1.1348	5.66638123838589	10.6397042581543	271	0.121060425894736	0.121060425894736	29.0180382310336	2
772	265.36	127.05	1.1099	5.54532081249115	10.760764684049	272	0.0213922037725638	0.0213922037725638	29.0394304348061	2
773	249.03	129.01	1.1055	5.52392860871858	10.7821568878216	273	-0.215866783523143	0.215866783523143	29.2552972183293	2
774	249.15	136.15	1.1499	5.73979539224173	10.5662901042985	274	0.0879997473371361	0.0879997473371361	29.3432969656664	2
775	252.09	129.44	1.1318	5.65179564490459	10.6542898516356	275	-0.0213922037725638	0.0213922037725638	29.364689169439	2
776	243.21	129.5	1.1362	5.67318784867716	10.632897647863	276	-0.047646272038893	0.047646272038893	29.4123354414779	2
777	242.05	129.9	1.146	5.72083412071605	10.5852513758241	277	0.232883309251321	0.232883309251321	29.6452187507292	2
778	256.96	123.52	1.0981	5.48795081146473	10.8181346850755	278	-0.0641766113176914	0.0641766113176914	29.7093953620469	2
779	251.42	122.31	1.1113	5.55212742278242	10.7539580737578	279	-0.0379225430513621	0.0379225430513621	29.7473179050982	2
780	254.42	123.66	1.1191	5.59004996583378	10.7160355307064	280	0.0617456790708086	0.0617456790708086	29.809063584169	2
781	238.02	118.43	1.1064	5.52830428676297	10.7777812097772	281	0.00923754253815368	0.00923754253815368	29.8183011267072	2
782	243.51	124.52	1.1045	5.51906674422482	10.7870187523154	282	-0.0758450861027278	0.0758450861027278	29.8941462128099	2
783	241.24	122.4	1.1201	5.59491183032755	10.7111736662126	283	0.140021697420419	0.140021697420419	30.0341679102303	2
784	233.4	117.42	1.0913	5.45489013290713	10.8511953636331	284	0.147314494161066	0.147314494161066	30.1814824043914	2
785	236.47	114.64	1.061	5.30757563874606	10.9985098577941	285	-0.0286850005132102	0.0286850005132102	30.2101674049046	2
786	233.8	115.67	1.0669	5.33626063925927	10.9698248572809	286	-0.0593147468239295	0.0593147468239295	30.2694821517285	2
787	238.26	111.57	1.0791	5.3955753860832	10.910510110457	287	0.0807069505964932	0.0807069505964932	30.350189102325	2
788	249.91	118.7	1.0625	5.31486843548671	10.9912170610535	288	0.0116684747850329	0.0116684747850329	30.3618575771101	2
789	247.25	111.05	1.0601	5.30319996070167	11.0028855358385	289	-0.182806104965545	0.182806104965545	30.5446636820756	2
790	260.21	120.31	1.0977	5.48600606566722	10.820079430873	290	-0.137590765173536	0.137590765173536	30.6822544472492	2
791	240.32	121.63	1.126	5.62359683084076	10.6824886656994	291	0.0213922037725638	0.0213922037725638	30.7036466510217	2
792	240.97	121.25	1.1216	5.60220462706819	10.703880869472	292	-0.0116684747850364	0.0116684747850364	30.7153151258068	2
793	239.63	121.72	1.124	5.61387310185323	10.692212394687	293	0.00243093224688451	0.00243093224688451	30.7177460580536	2
794	239.63	122.31	1.1235	5.61144216960635	10.6946433269338	294	-0.104530086615938	0.104530086615938	30.8222761446696	2
795	238.78	127.29	1.145	5.71597225622228	10.5901132403179	295	0.0238231360194465	0.0238231360194465	30.846099280689	2
796	237.85	130.68	1.1401	5.69214912020284	10.6139363763373	296	0.208573986782499	0.208573986782499	31.0546732674715	2
797	237.44	132.65	1.0972	5.48357513342034	10.8225103631198	297	-0.177944240471781	0.177944240471781	31.2326175079433	2
798	239.37	131.11	1.1338	5.66151937389212	10.6445661226481	298	0.0641766113176914	0.0641766113176914	31.296794119261	2
799	248.59	132.97	1.1206	5.59734276257443	10.7087427339658	299	-0.0593147468239295	0.0593147468239295	31.3561088660849	2
800	252.88	138.91	1.1328	5.65665750939836	10.6494279871418	300	-0.215866783523143	0.215866783523143	31.5719756496081	2
801	254.52	144.34	1.1772	5.8725242929215	10.4335612036187	301	0.127867036186007	0.127867036186007	31.6998426857941	2
802	251.82	139.09	1.1509	5.74465725673549	10.5614282398047	302	-0.0471600855895176	0.0471600855895176	31.7470027713836	2
803	252.27	142.34	1.1606	5.79181734232501	10.5142681542152	303	0.194474579750583	0.194474579750583	31.9414773511342	2
804	253.7	141.35	1.1206	5.59734276257443	10.7087427339658	304	-0.156552036699219	0.156552036699219	32.0980293878334	2
805	247.67	143.07	1.1528	5.75389479927365	10.5521906972665	305	0.144883561914183	0.144883561914183	32.2429129497476	2
806	230.78	145.9	1.123	5.60901123735946	10.6970742591807	306	-0.249413648530119	0.249413648530119	32.4923265982777	2
807	233.62	154.97	1.1743	5.85842488588958	10.4476606106506	307	-0.121060425894738	0.121060425894738	32.6133870241724	2
808	233.48	168.1	1.1992	5.97948531178432	10.3266001847559	308	-0.177944240471781	0.177944240471781	32.7913312646442	2
809	233.01	178.48	1.2358	6.1574295522561	10.1486559442841	309	-0.287336191581483	0.287336191581483	33.0786674562257	2
810	240.9	181.19	1.2949	6.44476574383759	9.8613197527026	310	0.346650938405411	0.346650938405411	33.4253183946311	2
811	232.74	188.29	1.2236	6.09811480543218	10.207970691108	311	-0.41812034646375	0.41812034646375	33.8434387410949	2
812	248.18	186.98	1.3096	6.51623515189593	9.78985034464426	312	0.303866530860283	0.303866530860283	34.1473052719551	2
813	243.74	177.4	1.2471	6.21236862103564	10.0937168755045	313	0.0641766113176931	0.0641766113176931	34.2114818832728	2
814	234.17	181.82	1.2339	6.14819200971795	10.1578934868222	314	-0.0855688150902569	0.0855688150902569	34.2970506983631	2
815	244.68	177.03	1.2515	6.23376082480821	10.072324671732	315	-0.0379225430513639	0.0379225430513639	34.3349732414145	2
816	242.79	174.64	1.2593	6.27168336785957	10.0344021286806	316	0.0354916108044812	0.0354916108044812	34.3704648522189	2
817	237.66	177.99	1.252	6.23619175705509	10.0698937394851	317	0.152176358654831	0.152176358654831	34.5226412108738	2
818	233.66	176.23	1.2207	6.08401539840026	10.2220700981399	318	0.0286850005132102	0.0286850005132102	34.551326211387	2
819	235.83	163.38	1.2148	6.05533039788705	10.2507550986531	319	-0.199822630693722	0.199822630693722	34.7511488420807	2
820	231.7	165.16	1.2559	6.25515302858077	10.0509324679594	320	0.149745426407948	0.149745426407948	34.9008942684887	2
821	237.45	168.15	1.2251	6.10540760217282	10.2006778943674	321	-0.223159580263793	0.223159580263793	35.1240538487524	2
822	241.97	163.86	1.271	6.32856718243661	9.97751831410357	322	0.484241703578949	0.484241703578949	35.6082955523314	2
823	245.39	157.52	1.1714	5.84432547885767	10.4617600176825	323	0.0140994070319156	0.0140994070319156	35.6223949593633	2
824	244.35	156.19	1.1685	5.83022607182575	10.4758594247144	324	-0.267888733606425	0.267888733606425	35.8902836929697	2
825	242.2	161.02	1.2236	6.09811480543218	10.207970691108	325	0.116198561400971	0.116198561400971	36.0064822543707	2
826	231.84	160.56	1.1997	5.9819162440312	10.324169252509	326	0.0855688150902569	0.0855688150902569	36.092051069461	2
827	234.78	155.2	1.1821	5.89634742894095	10.4097380675992	327	0.0593147468239277	0.0593147468239277	36.1513658162849	2
828	237.93	158.92	1.1699	5.83703268211702	10.4690528144232	328	-0.00972372898752916	0.00972372898752916	36.1610895452724	2
829	245.42	154.97	1.1719	5.84675641110455	10.4593290854356	329	-0.108905764660326	0.108905764660326	36.2699953099327	2
830	236.89	150.59	1.1943	5.95566217576487	10.3504233207753	330	0.14682830771169	0.14682830771169	36.4168236176444	2
831	241.82	150.53	1.1641	5.80883386805319	10.497251628487	331	-0.0948063576284106	0.0948063576284106	36.5116299752728	2
832	243.38	152	1.1836	5.90364022568159	10.4024452708586	332	-0.102099154369053	0.102099154369053	36.6137291296419	2
833	246.77	156.17	1.2046	6.00573938005065	10.3003461164895	333	0.206629240984991	0.206629240984991	36.8203583706269	2
834	240.72	140.7	1.1621	5.79911013906566	10.5069753574745	334	0.1424526296673	0.1424526296673	36.9628110002942	2
835	246.72	141.52	1.1328	5.65665750939836	10.6494279871418	335	-0.0928616118309016	0.0928616118309016	37.0556726121251	2
836	251.96	141.74	1.1519	5.74951912122926	10.5565663753109	336	0.0904306795840206	0.0904306795840206	37.1461032917091	2
837	264.6	138.19	1.1333	5.65908844164524	10.6469970548949	337	0.0238231360194447	0.0238231360194447	37.1699264277286	2
838	263.78	145.14	1.1284	5.63526530562579	10.6708201909144	338	-0.00243093224688096	0.00243093224688096	37.1723573599754	2
839	269.77	138.35	1.1289	5.63769623787267	10.6683892586675	339	-0.294628988322131	0.294628988322131	37.4669863482976	2
840	260.16	146.1	1.1895	5.9323252261948	10.3737602703454	340	-0.0661213571151968	0.0661213571151968	37.5331077054128	2
841	244.98	172.88	1.2031	5.99844658331	10.3076389132302	341	-0.308728395354049	0.308728395354049	37.8418361007668	2
842	255.63	171.41	1.2666	6.30717497866405	9.99891051787613	342	0.135159832926655	0.135159832926655	37.9769959336935	2
843	253.12	165.42	1.2388	6.1720151457374	10.1340703508028	343	0.121060425894736	0.121060425894736	38.0980563595882	2
844	263.1	170.8	1.2139	6.05095471984266	10.2551307766975	344	-0.401103820735573	0.401103820735573	38.4991601803238	2
845	259.09	170.62	1.2964	6.45205854057823	9.85402695596195	345	0.308728395354045	0.308728395354045	38.8078885756778	2
846	265.22	174.49	1.2329	6.14333014522419	10.162755351316	346	-0.0452153397920085	0.0452153397920085	38.8531039154698	2
847	260.85	169.6	1.2422	6.1885454850162	10.117540011524	347	0.0617456790708104	0.0617456790708104	38.9148495945406	2
848	257.31	161.35	1.2295	6.12679980594539	10.1792856905948	348	-0.121060425894736	0.121060425894736	39.0359100204354	2
849	253.55	153.52	1.2544	6.24786023184012	10.0582252647001	349	0.0544528823301604	0.0544528823301604	39.0903629027655	2
850	252.38	160.24	1.2432	6.19340734950996	10.1126781470302	350	0.173568562427395	0.173568562427395	39.2639314651929	2
851	255.4	150.44	1.2075	6.01983878708257	10.2862467094576	351	0.111336696907207	0.111336696907207	39.3752681621001	2
852	238.72	150.66	1.1846	5.90850209017536	10.3975834063648	352	0.292198056075248	0.292198056075248	39.6674662181754	2
853	235.4	134.22	1.1245	5.61630403410011	10.6897814624401	353	0.204198308738111	0.204198308738111	39.8716645269135	2
854	250.6	125.41	1.0825	5.412105725362	10.8939797711782	354	0.111336696907207	0.111336696907207	39.9830012238207	2
855	252.92	118.71	1.0596	5.30076902845479	11.0053164680854	355	0.0739003403052205	0.0739003403052205	40.0569015641259	2
856	251.69	114.24	1.0444	5.22686868814957	11.0792168083906	356	-0.294628988322129	0.294628988322129	40.3515305524481	2
857	248.26	123.64	1.105	5.5214976764717	10.7845878200685	357	-0.0593147468239277	0.0593147468239277	40.410845299272	2
858	245.29	125.9	1.1172	5.58081242329563	10.7252730732446	358	-0.0281988140638347	0.0281988140638347	40.4390441133358	2
859	239.46	121.13	1.123	5.60901123735946	10.6970742591807	359	-0.00243093224688096	0.00243093224688096	40.4414750455827	2
860	238.17	123.51	1.1235	5.61144216960635	10.6946433269338	360	-0.211491105478757	0.211491105478757	40.6529661510615	2
861	234.26	126.71	1.167	5.8229332750851	10.4831522214551	361	0.140021697420417	0.140021697420417	40.7929878484819	2
862	258.25	138.37	1.1382	5.68291157766468	10.6231739188755	362	0.242120851789474	0.242120851789474	41.0351087002714	2
863	266.22	122.17	1.0884	5.44079072587521	10.865294770665	363	-0.116198561400974	0.116198561400974	41.1513072616723	2
864	258.97	125.89	1.1123	5.55698928727618	10.749096209264	364	0.334496277171001	0.334496277171001	41.4858035388433	2
865	249.05	113.5	1.0435	5.22249301010518	11.083592486435	365	-0.137590765173536	0.137590765173536	41.6233943040169	2
866	232.43	108.09	1.0718	5.36008377527872	10.9460017212615	366	-0.185237037212428	0.185237037212428	41.8086313412293	2
867	233.24	119.13	1.1099	5.54532081249115	10.760764684049	367	0.0525081365326567	0.0525081365326567	41.8611394777619	2
868	241.19	117.14	1.0991	5.49281267595849	10.8132728205817	368	-0.0213922037725638	0.0213922037725638	41.8825316815345	2
869	230.93	113.87	1.1035	5.51420487973106	10.7918806168091	369	0.0831378828433724	0.0831378828433724	41.9656695643779	2
870	238.75	101.44	1.0864	5.43106699688768	10.8750184996525	370	0.104530086615938	0.104530086615938	42.0701996509938	2
871	245.17	98.751	1.0649	5.32653691027174	10.9795485862684	371	-0.0384087295007394	0.0384087295007394	42.1086083804946	2
872	247.84	102.04	1.0728	5.36494563977248	10.9411398567677	372	0.268374920055802	0.268374920055802	42.3769833005504	2
873	261	88.233	1.0176	5.09657071971668	11.2095147768235	373	-0.00486186449376369	0.00486186449376369	42.3818451650441	2
874	272.67	89.587	1.0186	5.10143258421045	11.2046529123297	374	0.00243093224688096	0.00243093224688096	42.384276097291	2
875	261.51	85.946	1.0181	5.09900165196356	11.2070838445766	375	-0.00680661029127094	0.00680661029127094	42.3910827075823	2
876	277.38	95.021	1.0195	5.10580826225484	11.2002772342853	376	0.00923754253815368	0.00923754253815368	42.4003202501204	2
877	279.62	91.706	1.0176	5.09657071971668	11.2095147768235	377	-0.0544528823301622	0.0544528823301622	42.4547731324506	2
878	264.99	92.338	1.0288	5.15102360204684	11.1550618944933	378	-0.137590765173536	0.137590765173536	42.5923638976241	2
879	255.95	97.34	1.0571	5.28861436722038	11.0174711293198	379	-0.0189612715256811	0.0189612715256811	42.6113251691498	2
880	241.57	94.683	1.061	5.30757563874606	10.9985098577941	380	0.21100491902938	0.21100491902938	42.8223300881792	2
881	238.43	76.973	1.0176	5.09657071971668	11.2095147768235	381	-0.156552036699217	0.156552036699217	42.9788821248784	2
882	237.1	89.126	1.0498	5.2531227564159	11.0529627401243	382	0.156552036699217	0.156552036699217	43.1354341615776	2
883	242.67	81.197	1.0176	5.09657071971668	11.2095147768235	383	0.0072927967406482	0.0072927967406482	43.1427269583183	2
884	241.73	79.801	1.0161	5.08927792297604	11.2168075735642	384	-0.0262540682663293	0.0262540682663293	43.1689810265846	2
885	252.39	66.102	1.0215	5.11553199124236	11.1905535052978	385	0.0213922037725638	0.0213922037725638	43.1903732303572	2
886	251.68	57.747	1.0171	5.0941397874698	11.2119457090704	386	-0.0092375425381519	0.0092375425381519	43.1996107728953	2
887	269.5	61.513	1.019	5.10337733000795	11.2027081665322	387	0.0213922037725638	0.0213922037725638	43.2210029766679	2
888	271.28	62.642	1.0146	5.08198512623539	11.2241003703048	388	-0.0170165257281774	0.0170165257281774	43.2380195023961	2
889	254.5	67.508	1.0181	5.09900165196356	11.2070838445766	389	0	0	43.2380195023961	2
890	257.03	69.882	1.0181	5.09900165196356	11.2070838445766	390	-0.0092375425381519	0.0092375425381519	43.2472570449342	2
891	267.74	71.677	1.02	5.10823919450172	11.1978463020385	391	0.00486186449376547	0.00486186449376547	43.252118909428	2
892	274.06	71.858	1.019	5.10337733000795	11.2027081665322	392	-0.0170165257281774	0.0170165257281774	43.2691354351562	2
893	274.79	61.38	1.0225	5.12039385573613	11.1856916408041	393	0.0121546612344119	0.0121546612344119	43.2812900963906	2
894	278.1	54.441	1.02	5.10823919450172	11.1978463020385	394	-0.00243093224688096	0.00243093224688096	43.2837210286374	2
895	256.62	59.493	1.0205	5.1106701267486	11.1954153697916	395	0.00486186449376191	0.00486186449376191	43.2885828931312	2
896	249.11	61.26	1.0195	5.10580826225484	11.2002772342853	396	0.00243093224688451	0.00243093224688451	43.2910138253781	2
897	249.17	55.515	1.019	5.10337733000795	11.2027081665322	397	0.00437567804438643	0.00437567804438643	43.2953895034225	2
898	256.38	55.628	1.0181	5.09900165196356	11.2070838445766	398	0.0121546612344119	0.0121546612344119	43.3075441646569	2
899	265.21	45.966	1.0156	5.08684699072915	11.219238505811	399	-0.0262540682663275	0.0262540682663275	43.3337982329232	2
900	254.36	41.454	1.021	5.11310105899548	11.1929844375447	400	-0.0116684747850364	0.0116684747850364	43.3454667077083	2
901	240.49	27.599	1.0234	5.12476953378052	11.1813159627597	401	0.023336949570071	0.023336949570071	43.3688036572783	2
902	241.13	28.527	1.0186	5.10143258421045	11.2046529123297	402	-0.023336949570071	0.023336949570071	43.3921406068484	2
903	240.27	29.646	1.0234	5.12476953378052	11.1813159627597	403	0.0379225430513639	0.0379225430513639	43.4300631498998	2
904	232.35	29.634	1.0156	5.08684699072915	11.219238505811	404	-0.00729279674064642	0.00729279674064642	43.4373559466404	2
905	237.55	27.391	1.0171	5.0941397874698	11.2119457090704	405	-0.00729279674064642	0.00729279674064642	43.4446487433811	2
906	253.31	21.339	1.0186	5.10143258421045	11.2046529123297	406	-0.0092375425381519	0.0092375425381519	43.4538862859192	2
907	265.3	13.739	1.0205	5.1106701267486	11.1954153697916	407	0.00729279674064642	0.00729279674064642	43.4611790826599	2
908	273.14	11.948	1.019	5.10337733000795	11.2027081665322	408	0.00194474579750548	0.00194474579750548	43.4631238284574	2
909	277.29	13.925	1.0186	5.10143258421045	11.2046529123297	409	-0.023336949570071	0.023336949570071	43.4864607780274	2
910	259.69	15.161	1.0234	5.12476953378052	11.1813159627597	410	0.023336949570071	0.023336949570071	43.5097977275975	2
911	258.23	19.22	1.0186	5.10143258421045	11.2046529123297	411	-0.00194474579750548	0.00194474579750548	43.511742473395	2
912	243.17	27.036	1.019	5.10337733000795	11.2027081665322	412	0.00194474579750548	0.00194474579750548	43.5136872191925	2
913	251.4	28.882	1.0186	5.10143258421045	11.2046529123297	413	-0.00194474579750548	0.00194474579750548	43.51563196499	2
914	240.77	34.237	1.019	5.10337733000795	11.2027081665322	414	0.00437567804438643	0.00437567804438643	43.5200076430344	2
915	248.02	33.837	1.0181	5.09900165196356	11.2070838445766	415	0.0170165257281774	0.0170165257281774	43.5370241687626	2
916	249.14	33.378	1.0146	5.08198512623539	11.2241003703048	416	-0.00972372898752916	0.00972372898752916	43.5467478977501	2
917	248.12	47.646	1.0166	5.09170885522292	11.2143766413173	417	-0.0262540682663293	0.0262540682663293	43.5730019660164	2
918	254.58	42.705	1.022	5.11796292348925	11.1881225730509	418	0.0213922037725638	0.0213922037725638	43.594394169789	2
919	249.11	44.437	1.0176	5.09657071971668	11.2095147768235	419	0	0	43.594394169789	2
920	232.3	64.747	1.0176	5.09657071971668	11.2095147768235	420	-0.0238231360194465	0.0238231360194465	43.6182173058085	2
921	230.78	71.598	1.0225	5.12039385573613	11.1856916408041	421	0.00486186449376547	0.00486186449376547	43.6230791703022	2
922	233.92	76.652	1.0215	5.11553199124236	11.1905535052978	422	0.00486186449376547	0.00486186449376547	43.627941034796	2
923	236.35	78.23	1.0205	5.1106701267486	11.1954153697916	423	0.0116684747850329	0.0116684747850329	43.639609509581	2
924	252.67	65.921	1.0181	5.09900165196356	11.2070838445766	424	0.00243093224688273	0.00243093224688273	43.6420404418279	2
925	251.31	67.205	1.0176	5.09657071971668	11.2095147768235	425	-0.00680661029126917	0.00680661029126917	43.6488470521192	2
926	250.06	69.787	1.019	5.10337733000795	11.2027081665322	426	0.00194474579750548	0.00194474579750548	43.6507917979167	2
927	253.14	53.375	1.0186	5.10143258421045	11.2046529123297	427	-0.0306297463107157	0.0306297463107157	43.6814215442274	2
928	252.71	53.298	1.0249	5.13206233052116	11.174023166019	428	0.0379225430513621	0.0379225430513621	43.7193440872787	2
929	232.77	52.625	1.0171	5.0941397874698	11.2119457090704	429	0	0	43.7193440872787	2
930	230.47	47.656	1.0171	5.0941397874698	11.2119457090704	430	-0.0189612715256811	0.0189612715256811	43.7383053588044	2
931	234.74	47.459	1.021	5.11310105899548	11.1929844375447	431	0	0	43.7383053588044	2
932	234.53	45.367	1.021	5.11310105899548	11.1929844375447	432	0.0116684747850346	0.0116684747850346	43.7499738335895	2
933	233.75	36.423	1.0186	5.10143258421045	11.2046529123297	433	-0.0092375425381519	0.0092375425381519	43.7592113761276	2
934	236.6	54.175	1.0205	5.1106701267486	11.1954153697916	434	-0.00972372898753093	0.00972372898753093	43.7689351051151	2
935	235.09	63.688	1.0225	5.12039385573613	11.1856916408041	435	-0.00194474579750548	0.00194474579750548	43.7708798509126	2
936	238.63	63.018	1.0229	5.12233860153363	11.1837468950065	436	0.0209060173231883	0.0209060173231883	43.7917858682358	2
937	240.35	60.343	1.0186	5.10143258421045	11.2046529123297	437	-0.00680661029127094	0.00680661029127094	43.7985924785271	2
938	236.47	57.374	1.02	5.10823919450172	11.1978463020385	438	-0.0140994070319174	0.0140994070319174	43.812691885559	2
939	242.47	70.831	1.0229	5.12233860153363	11.1837468950065	439	0.0447291533426331	0.0447291533426331	43.8574210389017	2
940	239.59	67.889	1.0137	5.077609448191	11.2284760483492	440	-0.0379225430513621	0.0379225430513621	43.895343581953	2
941	232.63	83.976	1.0215	5.11553199124236	11.1905535052978	441	-0.0641766113176914	0.0641766113176914	43.9595201932707	2
942	234.27	90.959	1.0347	5.17970860256006	11.1263768939801	442	0.0286850005132102	0.0286850005132102	43.9882051937839	2
943	230.48	90.833	1.0288	5.15102360204684	11.1550618944933	443	0.0427844075451276	0.0427844075451276	44.0309896013291	2
944	231.37	94.865	1.02	5.10823919450172	11.1978463020385	444	-0.0121546612344119	0.0121546612344119	44.0431442625635	2
945	241.51	82.6	1.0225	5.12039385573613	11.1856916408041	445	0.028685000513212	0.028685000513212	44.0718292630767	2
946	234.37	75.824	1.0166	5.09170885522292	11.2143766413173	446	-0.0189612715256811	0.0189612715256811	44.0907905346024	2
947	242.93	82.875	1.0205	5.1106701267486	11.1954153697916	447	-0.0116684747850364	0.0116684747850364	44.1024590093874	2
948	254.74	77.425	1.0229	5.12233860153363	11.1837468950065	448	0.0281988140638347	0.0281988140638347	44.1306578234512	2
949	262.59	79.759	1.0171	5.0941397874698	11.2119457090704	449	-0.0262540682663293	0.0262540682663293	44.1569118917176	2
950	258.39	77.02	1.0225	5.12039385573613	11.1856916408041	450	0.0170165257281774	0.0170165257281774	44.1739284174457	2
951	251.93	66.232	1.019	5.10337733000795	11.2027081665322	451	-0.00972372898752916	0.00972372898752916	44.1836521464333	2
952	258.35	60.417	1.021	5.11310105899548	11.1929844375447	452	-0.00243093224688273	0.00243093224688273	44.1860830786801	2
953	257.37	62.703	1.0215	5.11553199124236	11.1905535052978	453	0.0311159327600929	0.0311159327600929	44.2171990114402	2
954	240.19	57.347	1.0151	5.08441605848227	11.2216694380579	454	-0.0170165257281756	0.0170165257281756	44.2342155371684	2
955	245.86	63.466	1.0186	5.10143258421045	11.2046529123297	455	0.00729279674064642	0.00729279674064642	44.2415083339091	2
956	246.71	54.551	1.0171	5.0941397874698	11.2119457090704	456	-0.0116684747850364	0.0116684747850364	44.2531768086941	2
957	248.1	55.054	1.0195	5.10580826225484	11.2002772342853	457	-0.0121546612344101	0.0121546612344101	44.2653314699285	2
958	238.91	55.889	1.022	5.11796292348925	11.1881225730509	458	0.0311159327600929	0.0311159327600929	44.2964474026886	2
959	247.1	52.568	1.0156	5.08684699072915	11.219238505811	459	-0.0121546612344119	0.0121546612344119	44.308602063923	2
960	261.12	53.492	1.0181	5.09900165196356	11.2070838445766	460	-0.0165303392787983	0.0165303392787983	44.3251324032018	2
961	271.87	54.738	1.0215	5.11553199124236	11.1905535052978	461	0.00243093224688273	0.00243093224688273	44.3275633354487	2
962	271.01	63.885	1.021	5.11310105899548	11.1929844375447	462	0.0311159327600929	0.0311159327600929	44.3586792682088	2
963	255.29	73.405	1.0146	5.08198512623539	11.2241003703048	463	-0.0213922037725638	0.0213922037725638	44.3800714719814	2
964	259.37	68.385	1.019	5.10337733000795	11.2027081665322	464	-0.00972372898752916	0.00972372898752916	44.3897952009689	2
965	246.33	74.121	1.021	5.11310105899548	11.1929844375447	465	0	0	44.3897952009689	2
966	243.59	59.092	1.021	5.11310105899548	11.1929844375447	466	0.00729279674064465	0.00729279674064465	44.3970879977095	2
967	240.99	51.811	1.0195	5.10580826225484	11.2002772342853	467	0.00680661029127094	0.00680661029127094	44.4038946080008	2
968	244.73	50.829	1.0181	5.09900165196356	11.2070838445766	468	-0.00243093224688096	0.00243093224688096	44.4063255402477	2
969	255.1	35.572	1.0186	5.10143258421045	11.2046529123297	469	0.00486186449376369	0.00486186449376369	44.4111874047414	2
970	253.54	35.96	1.0176	5.09657071971668	11.2095147768235	470	0	0	44.4111874047414	2
971	257.16	35.069	1.0176	5.09657071971668	11.2095147768235	471	0	0	44.4111874047414	2
972	258.24	40.333	1.0176	5.09657071971668	11.2095147768235	472	-0.0116684747850346	0.0116684747850346	44.4228558795265	2
973	255.04	44.283	1.02	5.10823919450172	11.1978463020385	473	0.0140994070319174	0.0140994070319174	44.4369552865584	2
974	242.62	33.542	1.0171	5.0941397874698	11.2119457090704	474	-0.00243093224688273	0.00243093224688273	44.4393862188053	2
975	240.27	33.796	1.0176	5.09657071971668	11.2095147768235	475	-0.00486186449376369	0.00486186449376369	44.444248083299	2
976	236.19	31.531	1.0186	5.10143258421045	11.2046529123297	476	-0.0209060173231883	0.0209060173231883	44.4651541006222	2
977	240.72	43.724	1.0229	5.12233860153363	11.1837468950065	477	0.00923754253815368	0.00923754253815368	44.4743916431604	2
978	236.89	41.726	1.021	5.11310105899548	11.1929844375447	478	-0.00243093224688273	0.00243093224688273	44.4768225754073	2
979	234.71	36.518	1.0215	5.11553199124236	11.1905535052978	479	0.0140994070319174	0.0140994070319174	44.4909219824392	2
980	233.94	37.193	1.0186	5.10143258421045	11.2046529123297	480	-0.00680661029127094	0.00680661029127094	44.4977285927305	2
981	234.22	26.822	1.02	5.10823919450172	11.1978463020385	481	-0.0165303392788001	0.0165303392788001	44.5142589320093	2
982	250.53	33.187	1.0234	5.12476953378052	11.1813159627597	482	0.00243093224688273	0.00243093224688273	44.5166898642561	2
983	255.4	30.335	1.0229	5.12233860153363	11.1837468950065	483	0.0189612715256828	0.0189612715256828	44.5356511357818	2
984	243.82	16.649	1.019	5.10337733000795	11.2027081665322	484	-0.00243093224688451	0.00243093224688451	44.5380820680287	2
985	256.26	13.11	1.0195	5.10580826225484	11.2002772342853	485	0	0	44.5380820680287	2
986	250.68	17.472	1.0195	5.10580826225484	11.2002772342853	486	-0.0165303392787983	0.0165303392787983	44.5546124073075	2
987	245.25	10.54	1.0229	5.12233860153363	11.1837468950065	487	0.00194474579750548	0.00194474579750548	44.556557153105	2
988	260.64	14.453	1.0225	5.12039385573613	11.1856916408041	488	0.0238231360194465	0.0238231360194465	44.5803802891245	2
989	256.65	18.988	1.0176	5.09657071971668	11.2095147768235	489	-0.00243093224688273	0.00243093224688273	44.5828112213713	2
990	256.96	12.839	1.0181	5.09900165196356	11.2070838445766	490	-0.0092375425381519	0.0092375425381519	44.5920487639095	2
991	255.14	13.812	1.02	5.10823919450172	11.1978463020385	491	0.00486186449376547	0.00486186449376547	44.5969106284033	2
992	249.96	17.911	1.019	5.10337733000795	11.2027081665322	492	0.0116684747850346	0.0116684747850346	44.6085791031883	2
993	245.97	15.905	1.0166	5.09170885522292	11.2143766413173	493	-0.00972372898752916	0.00972372898752916	44.6183028321758	2
994	244.84	11.384	1.0186	5.10143258421045	11.2046529123297	494	0	0	44.6183028321758	2
995	240.9	16.943	1.0186	5.10143258421045	11.2046529123297	495	-0.00194474579750548	0.00194474579750548	44.6202475779733	2
996	236.01	23.307	1.019	5.10337733000795	11.2027081665322	496	0.0092375425381519	0.0092375425381519	44.6294851205115	2
997	242.71	39.997	1.0171	5.0941397874698	11.2119457090704	497	0.00243093224688273	0.00243093224688273	44.6319160527584	2
998	260.53	48.558	1.0166	5.09170885522292	11.2143766413173	498	-0.0238231360194465	0.0238231360194465	44.6557391887778	2
999	250.73	40.214	1.0215	5.11553199124236	11.1905535052978	499	0.0140994070319174	0.0140994070319174	44.6698385958097	2
1000	255.64	46.025	1.0186	5.10143258421045	11.2046529123297	500	NA	NA	NA	2
1001	248.73	31.193	1.0176	5.09657071971668	11.2095147768235	1	-0.00486186449376369	0.00486186449376369	0.00486186449376369	3
1002	251.6	24.622	1.0186	5.10143258421045	11.2046529123297	2	0	0	0.00486186449376369	3
1003	252.33	22.036	1.0186	5.10143258421045	11.2046529123297	3	-0.00680661029127094	0.00680661029127094	0.0116684747850346	3
1004	250.76	25.538	1.02	5.10823919450172	11.1978463020385	4	0.0092375425381519	0.0092375425381519	0.0209060173231865	3
1005	263.76	32.907	1.0181	5.09900165196356	11.2070838445766	5	0.0189612715256828	0.0189612715256828	0.0398672888488694	3
1006	276.71	29.253	1.0142	5.08004038043788	11.2260451161023	6	-0.0403534752982466	0.0403534752982466	0.080220764147116	3
1007	278.58	32.121	1.0225	5.12039385573613	11.1856916408041	7	0.0262540682663293	0.0262540682663293	0.106474832413445	3
1008	279.54	61.759	1.0171	5.0941397874698	11.2119457090704	8	-0.00486186449376547	0.00486186449376547	0.111336696907211	3
1009	272.69	63.126	1.0181	5.09900165196356	11.2070838445766	9	-0.00243093224688096	0.00243093224688096	0.113767629154092	3
1010	275.54	62.536	1.0186	5.10143258421045	11.2046529123297	10	-0.0140994070319174	0.0140994070319174	0.127867036186009	3
1011	276.07	61.193	1.0215	5.11553199124236	11.1905535052978	11	0.00972372898752738	0.00972372898752738	0.137590765173536	3
1012	278.61	60.006	1.0195	5.10580826225484	11.2002772342853	12	-0.00972372898752738	0.00972372898752738	0.147314494161064	3
1013	275.41	24.907	1.0215	5.11553199124236	11.1905535052978	13	0.0165303392787983	0.0165303392787983	0.163844833439862	3
1014	275.5	35.092	1.0181	5.09900165196356	11.2070838445766	14	-0.00243093224688096	0.00243093224688096	0.166275765686743	3
1015	256.79	33.79	1.0186	5.10143258421045	11.2046529123297	15	0	0	0.166275765686743	3
1016	256.56	36.086	1.0186	5.10143258421045	11.2046529123297	16	0.0121546612344119	0.0121546612344119	0.178430426921155	3
1017	274.67	26.27	1.0161	5.08927792297604	11.2168075735642	17	-0.0072927967406482	0.0072927967406482	0.185723223661803	3
1018	275.01	10.805	1.0176	5.09657071971668	11.2095147768235	18	0.00486186449376547	0.00486186449376547	0.190585088155569	3
1019	276.06	17.062	1.0166	5.09170885522292	11.2143766413173	19	0	0	0.190585088155569	3
1020	266.89	13.653	1.0166	5.09170885522292	11.2143766413173	20	-0.0072927967406482	0.0072927967406482	0.197877884896217	3
1021	277.64	15.731	1.0181	5.09900165196356	11.2070838445766	21	-0.00437567804438643	0.00437567804438643	0.202253562940603	3
1022	276.11	15.473	1.019	5.10337733000795	11.2027081665322	22	-0.0189612715256828	0.0189612715256828	0.221214834466286	3
1023	265.12	23.957	1.0229	5.12233860153363	11.1837468950065	23	0.0233369495700693	0.0233369495700693	0.244551784036355	3
1024	266.19	25.123	1.0181	5.09900165196356	11.2070838445766	24	0	0	0.244551784036355	3
1025	267.31	25.282	1.0181	5.09900165196356	11.2070838445766	25	-0.0189612715256811	0.0189612715256811	0.263513055562036	3
1026	263.24	35.275	1.022	5.11796292348925	11.1881225730509	26	0.0238231360194465	0.0238231360194465	0.287336191581483	3
1027	267.53	39.595	1.0171	5.0941397874698	11.2119457090704	27	-0.00243093224688273	0.00243093224688273	0.289767123828366	3
1028	263.56	56.65	1.0176	5.09657071971668	11.2095147768235	28	-0.00486186449376369	0.00486186449376369	0.294628988322129	3
1029	268.24	52.141	1.0186	5.10143258421045	11.2046529123297	29	0	0	0.294628988322129	3
1030	255.86	53.011	1.0186	5.10143258421045	11.2046529123297	30	0.0145855934812928	0.0145855934812928	0.309214581803422	3
1031	253.94	61.831	1.0156	5.08684699072915	11.219238505811	31	-0.0121546612344119	0.0121546612344119	0.321369243037834	3
1032	246.18	65.763	1.0181	5.09900165196356	11.2070838445766	32	-0.0379225430513621	0.0379225430513621	0.359291786089196	3
1033	251.19	78.926	1.0259	5.13692419501493	11.1691613015253	33	0.0452153397920103	0.0452153397920103	0.404507125881207	3
1034	253	72.41	1.0166	5.09170885522292	11.2143766413173	34	-0.0116684747850346	0.0116684747850346	0.416175600666241	3
1035	265.72	76.539	1.019	5.10337733000795	11.2027081665322	35	-0.00729279674064642	0.00729279674064642	0.423468397406888	3
1036	270.11	74.614	1.0205	5.1106701267486	11.1954153697916	36	0.0140994070319156	0.0140994070319156	0.437567804438803	3
1037	264.91	77.859	1.0176	5.09657071971668	11.2095147768235	37	-0.0189612715256811	0.0189612715256811	0.456529075964484	3
1038	273.04	76.544	1.0215	5.11553199124236	11.1905535052978	38	0.0189612715256811	0.0189612715256811	0.475490347490165	3
1039	269.81	83.807	1.0176	5.09657071971668	11.2095147768235	39	-0.0238231360194465	0.0238231360194465	0.499313483509612	3
1040	275.72	88.465	1.0225	5.12039385573613	11.1856916408041	40	-0.130297968432888	0.130297968432888	0.6296114519425	3
1041	271.52	87.132	1.0493	5.25069182416902	11.0553936723712	41	-0.0354916108044812	0.0354916108044812	0.665103062746981	3
1042	264.21	95.261	1.0566	5.2861834349735	11.0199020615667	42	0.0403534752982448	0.0403534752982448	0.705456538045226	3
1043	259.7	94.683	1.0483	5.24582995967525	11.0602555368649	43	-0.109391951109702	0.109391951109702	0.814848489154928	3
1044	249.5	93.921	1.0708	5.35522191078496	10.9508635857552	44	0.0140994070319174	0.0140994070319174	0.828947896186845	3
1045	231.11	98.003	1.0679	5.34112250375304	10.9649629927871	45	-0.125922290388502	0.125922290388502	0.954870186575347	3
1046	237.08	102.04	1.0938	5.46704479414154	10.8390407023986	46	0.00729279674064642	0.00729279674064642	0.962162983315993	3
1047	231.15	106.05	1.0923	5.45975199740089	10.8463334991393	47	-0.0189612715256811	0.0189612715256811	0.981124254841674	3
1048	239.41	101.91	1.0962	5.47871326892657	10.8273722276136	48	0.111822883356584	0.111822883356584	1.09294713819826	3
1049	257.45	95.992	1.0732	5.36689038556999	10.9391951109702	49	0.0403534752982448	0.0403534752982448	1.1333006134965	3
1050	267.51	100.45	1.0649	5.32653691027174	10.9795485862684	50	0.13029796843289	0.13029796843289	1.26359858192939	3
1051	260.41	93.201	1.0381	5.19623894183886	11.1098465547013	51	-0.246982716283238	0.246982716283238	1.51058129821263	3
1052	248.01	99.301	1.0889	5.44322165812209	10.8628638384181	52	-0.00923754253815368	0.00923754253815368	1.51981884075079	3
1053	247.79	100.86	1.0908	5.45245920066025	10.8536262958799	53	-0.0213922037725638	0.0213922037725638	1.54121104452335	3
1054	263.32	109.14	1.0952	5.47385140443281	10.8322340921074	54	-0.0379225430513621	0.0379225430513621	1.57913358757471	3
1055	259.74	108.21	1.103	5.51177394748417	10.794311549056	55	0.0189612715256811	0.0189612715256811	1.59809485910039	3
1056	258.71	113.61	1.0991	5.49281267595849	10.8132728205817	56	-0.0213922037725638	0.0213922037725638	1.61948706287296	3
1057	256.5	109.29	1.1035	5.51420487973106	10.7918806168091	57	-0.316021192094695	0.316021192094695	1.93550825496765	3
1058	259.39	131.99	1.1685	5.83022607182575	10.4758594247144	58	0.0452153397920103	0.0452153397920103	1.98072359475966	3
1059	261.14	131.29	1.1592	5.78501073203374	10.5210747645064	59	-0.0116684747850346	0.0116684747850346	1.9923920695447	3
1060	255.71	131.26	1.1616	5.79667920681877	10.5094062897214	60	-0.337413395867259	0.337413395867259	2.32980546541195	3
1061	256.16	149.01	1.231	6.13409260268603	10.1719928938542	61	-0.177944240471781	0.177944240471781	2.50774970588374	3
1062	254.75	160.64	1.2676	6.31203684315781	9.99404865338237	62	-0.025767881816952	0.025767881816952	2.53351758770069	3
1063	251.04	179.56	1.2729	6.33780472497477	9.96828077156542	63	-0.24260703823885	0.24260703823885	2.77612462593954	3
1064	251	186.37	1.3228	6.58041176321362	9.72567373332657	64	-0.0116684747850346	0.0116684747850346	2.78779310072457	3
1065	237.55	193.8	1.3252	6.59208023799865	9.71400525854153	65	-0.047646272038893	0.047646272038893	2.83543937276347	3
1066	258.23	193.09	1.335	6.63972651003754	9.66635898650264	66	0.11668474785035	0.11668474785035	2.95212412061382	3
1067	269.83	187.22	1.311	6.5230417621872	9.78304373435299	67	-0.00243093224688451	0.00243093224688451	2.9545550528607	3
1068	268.34	188.02	1.3115	6.52547269443408	9.78061280210611	68	0.284905259334604	0.284905259334604	3.2394603121953	3
1069	274.55	174.12	1.2529	6.24056743509948	10.0655180614407	69	0.111336696907207	0.111336696907207	3.35079700910251	3
1070	269.21	166.91	1.23	6.12923073819227	10.1768547583479	70	-0.0875135608877624	0.0875135608877624	3.43831056999027	3
1071	275.17	164.48	1.248	6.21674429908003	10.0893411974602	71	0.384573481456775	0.384573481456775	3.82288405144705	3
1072	276.97	143.12	1.1689	5.83217081762326	10.4739146789169	72	-0.0879997473371379	0.0879997473371379	3.91088379878419	3
1073	275.27	145.32	1.187	5.92017056496039	10.3859149315798	73	0.0092375425381519	0.0092375425381519	3.92012134132234	3
1074	275.45	144.82	1.1851	5.91093302242224	10.3951524741179	74	0.00486186449376547	0.00486186449376547	3.9249832058161	3
1075	270.72	145.19	1.1841	5.90607115792848	10.4000143386117	75	0.152176358654829	0.152176358654829	4.07715956447093	3
1076	254.17	133.21	1.1528	5.75389479927365	10.5521906972665	76	-0.0121546612344101	0.0121546612344101	4.08931422570534	3
1077	252.85	130.45	1.1553	5.76604946050806	10.5400360360321	77	0.0782760183496087	0.0782760183496087	4.16759024405495	3
1078	243.21	123.39	1.1392	5.68777344215845	10.6183120543817	78	-0.0617456790708104	0.0617456790708104	4.22933592312576	3
1079	248.37	133.5	1.1519	5.74951912122926	10.5565663753109	79	-0.156552036699217	0.156552036699217	4.38588795982498	3
1080	271.43	143.97	1.1841	5.90607115792848	10.4000143386117	80	0.149745426407947	0.149745426407947	4.53563338623293	3
1081	277.11	140.84	1.1533	5.75632573152053	10.5497597650197	81	-0.0335468650069739	0.0335468650069739	4.5691802512399	3
1082	276.33	135.25	1.1602	5.7898725965275	10.5162129000127	82	0.216352969972521	0.216352969972521	4.78553322121242	3
1083	271.92	114.85	1.1157	5.57351962655498	10.7325658699852	83	-0.0952925440777843	0.0952925440777843	4.8808257652902	3
1084	270.96	124.53	1.1353	5.66881217063277	10.6372733259074	84	-0.161413901192983	0.161413901192983	5.04223966648319	3
1085	263.64	134.43	1.1685	5.83022607182575	10.4758594247144	85	0.097723476324667	0.097723476324667	5.13996314280785	3
1086	263.64	127.78	1.1484	5.73250259550108	10.5735829010391	86	-0.0452153397920103	0.0452153397920103	5.18517848259986	3
1087	254.89	130.94	1.1577	5.77771793529309	10.5283675612471	87	0.0140994070319174	0.0140994070319174	5.19927788963178	3
1088	245.36	130.54	1.1548	5.76361852826118	10.542466968279	88	0.123491358141621	0.123491358141621	5.3227692477734	3
1089	249.13	123.15	1.1294	5.64012717011956	10.6659583264206	89	-0.156552036699219	0.156552036699219	5.47932128447262	3
1090	243.3	129.47	1.1616	5.79667920681877	10.5094062897214	90	0.0782760183496105	0.0782760183496105	5.55759730282223	3
1091	253.75	128.77	1.1455	5.71840318846917	10.587682308071	91	-0.0262540682663293	0.0262540682663293	5.58385137108856	3
1092	258.33	127.06	1.1509	5.74465725673549	10.5614282398047	92	-0.0262540682663293	0.0262540682663293	5.61010543935489	3
1093	257.12	135.86	1.1563	5.77091132500182	10.5351741715384	93	-0.0140994070319174	0.0140994070319174	5.62420484638681	3
1094	255.36	130.91	1.1592	5.78501073203374	10.5210747645064	94	0.0879997473371397	0.0879997473371397	5.71220459372395	3
1095	250.08	134.03	1.1411	5.6970109846966	10.6090745118436	95	-0.116198561400974	0.116198561400974	5.82840315512492	3
1096	245.09	132.79	1.165	5.81320954609757	10.4928759504426	96	-0.327689666879728	0.327689666879728	6.15609282200465	3
1097	251.5	150.59	1.2324	6.1408992129773	10.1651862835629	97	0.147314494161066	0.147314494161066	6.30340731616572	3
1098	237.16	157.43	1.2021	5.99358471881624	10.3125007777239	98	-0.377766871165505	0.377766871165505	6.68117418733122	3
1099	242.58	171.05	1.2798	6.37135158998174	9.93473390655844	99	-0.111336696907207	0.111336696907207	6.79251088423843	3
1100	251.36	182.46	1.3027	6.48268828688895	9.82339720965123	100	0.156552036699217	0.156552036699217	6.94906292093765	3
1101	251.14	172.63	1.2705	6.32613625018973	9.97994924635045	101	0.11376762915409	0.11376762915409	7.06283055009174	3
1102	253.03	155.92	1.2471	6.21236862103564	10.0937168755045	102	-0.1424526296673	0.1424526296673	7.20528317975904	3
1103	250.15	165.88	1.2764	6.35482125070294	9.95126424583724	103	0.0335468650069739	0.0335468650069739	7.23883004476601	3
1104	251.78	164.09	1.2695	6.32127438569597	9.98481111084422	104	-0.0855688150902552	0.0855688150902552	7.32439885985626	3
1105	262.5	172.3	1.2871	6.40684320078622	9.89924229575396	105	0.0593147468239277	0.0593147468239277	7.38371360668019	3
1106	257.07	169.98	1.2749	6.3475284539623	9.95855704257789	106	0.1589829689461	0.1589829689461	7.54269657562629	3
1107	264.62	169.71	1.2422	6.1885454850162	10.117540011524	107	0.0311159327600929	0.0311159327600929	7.57381250838639	3
1108	264.93	169.52	1.2358	6.1574295522561	10.1486559442841	108	-0.230452377004438	0.230452377004438	7.80426488539082	3
1109	263.14	173.22	1.2832	6.38788192926054	9.91820356727964	109	0.173082375978016	0.173082375978016	7.97734726136884	3
1110	248.82	155.99	1.2476	6.21479955328252	10.0912859432577	110	0.050077204285774	0.050077204285774	8.02742446565461	3
1111	263.28	157.7	1.2373	6.16472234899675	10.1413631475434	111	0.0379225430513657	0.0379225430513657	8.06534700870598	3
1112	262.8	151.95	1.2295	6.12679980594539	10.1792856905948	112	-0.154121104452337	0.154121104452337	8.21946811315832	3
1113	260.99	160.15	1.2612	6.28092091039772	10.0251645861425	113	0.075845086102726	0.075845086102726	8.29531319926104	3
1114	273.52	168.85	1.2456	6.205075824295	10.1010096722452	114	-0.0403534752982448	0.0403534752982448	8.33566667455929	3
1115	270.35	169.31	1.2539	6.24542929959324	10.0606561969469	115	0.1424526296673	0.1424526296673	8.47811930422659	3
1116	268.72	165.07	1.2246	6.10297666992594	10.2031088266142	116	-0.00729279674064642	0.00729279674064642	8.48541210096723	3
1117	264.07	153.12	1.2261	6.11026946666659	10.1958160298736	117	-0.204198308738111	0.204198308738111	8.68961040970534	3
1118	267.13	173.73	1.2681	6.3144677754047	9.99161772113549	118	-0.180375172718662	0.180375172718662	8.86998558242401	3
1119	253.89	188.16	1.3052	6.49484294812336	9.81124254841682	119	0.123491358141617	0.123491358141617	8.99347694056562	3
1120	255.83	190.06	1.2798	6.37135158998174	9.93473390655844	120	-0.27275059810019	0.27275059810019	9.26622753866581	3
1121	256.61	193.63	1.3359	6.64410218808193	9.66198330845825	121	-0.00972372898752916	0.00972372898752916	9.27595126765334	3
1122	253.42	193.13	1.3379	6.65382591706946	9.65225957947072	122	0.0617456790708104	0.0617456790708104	9.33769694672415	3
1123	263.53	192.37	1.3252	6.59208023799865	9.71400525854153	123	-0.0495910178363985	0.0495910178363985	9.38728796456055	3
1124	260.26	194.06	1.3354	6.64167125583505	9.66441424070513	124	0.0709832216089623	0.0709832216089623	9.45827118616951	3
1125	239.17	190.75	1.3208	6.57068803422609	9.7353974623141	125	0.135159832926654	0.135159832926654	9.59343101909617	3
1126	235.8	189.05	1.293	6.43552820129943	9.87055729524075	126	0.173568562427393	0.173568562427393	9.76699958152356	3
1127	233.64	187.96	1.2573	6.26195963887204	10.0441258576681	127	-0.0593147468239277	0.0593147468239277	9.82631432834749	3
1128	245.43	168.39	1.2695	6.32127438569597	9.98481111084422	128	0.14682830771169	0.14682830771169	9.97314263605918	3
1129	237.62	168.93	1.2393	6.17444607798428	10.1316394185559	129	-0.116198561400974	0.116198561400974	10.0893411974602	3
1130	235.08	166.86	1.2632	6.29064463938525	10.0154408571549	130	-0.0899444931346416	0.0899444931346416	10.1792856905948	3
1131	239.8	168.31	1.2817	6.3805891325199	9.92549636402029	131	0.0189612715256811	0.0189612715256811	10.1982469621205	3
1132	239.16	169.86	1.2778	6.36162786099421	9.94445763554597	132	-0.0379225430513639	0.0379225430513639	10.2361695051718	3
1133	240.49	173.59	1.2856	6.39955040404558	9.90653509249461	133	0.0140994070319174	0.0140994070319174	10.2502689122038	3
1134	243.75	172.83	1.2827	6.38545099701366	9.92063449952652	134	-0.0427844075451276	0.0427844075451276	10.2930533197489	3
1135	245.79	177.39	1.2915	6.42823540455879	9.8778500919814	135	0.0140994070319174	0.0140994070319174	10.3071527267808	3
1136	246.31	179.84	1.2886	6.41413599752687	9.89194949901331	136	0.0617456790708104	0.0617456790708104	10.3688984058516	3
1137	248.97	175.53	1.2759	6.35239031845606	9.95369517808412	137	0.0782760183496087	0.0782760183496087	10.4471744242012	3
1138	246.41	169.17	1.2598	6.27411430010645	10.0319711964337	138	-0.11376762915409	0.11376762915409	10.5609420533553	3
1139	255.99	171.73	1.2832	6.38788192926054	9.91820356727964	139	0.0427844075451276	0.0427844075451276	10.6037264609004	3
1140	251.09	164.53	1.2744	6.34509752171541	9.96098797482477	140	0.206629240984991	0.206629240984991	10.8103557018854	3
1141	263.86	160.62	1.2319	6.13846828073042	10.1676172158098	141	0	0	10.8103557018854	3
1142	269.98	167.06	1.2319	6.13846828073042	10.1676172158098	142	-0.154607290901712	0.154607290901712	10.9649629927871	3
1143	271.18	174.36	1.2637	6.29307557163213	10.0130099249081	143	-0.215866783523145	0.215866783523145	11.1808297763103	3
1144	262.25	182.87	1.3081	6.50894235515528	9.79714314138491	144	-0.156552036699217	0.156552036699217	11.3373818130095	3
1145	249.65	193.52	1.3403	6.6654943918545	9.64059110468569	145	0.177944240471781	0.177944240471781	11.5153260534813	3
1146	258.98	175.91	1.3037	6.48755015138271	9.81853534515747	146	-0.0690384758114551	0.0690384758114551	11.5843645292927	3
1147	263.24	185.24	1.3179	6.55658862719417	9.74949686934601	147	0.0549390687795395	0.0549390687795395	11.6393035980723	3
1148	269.36	188.1	1.3066	6.50164955841463	9.80443593812555	148	-0.047646272038893	0.047646272038893	11.6869498701112	3
1149	265.03	189.01	1.3164	6.54929583045352	9.75678966608666	149	0.151690172205454	0.151690172205454	11.8386400423166	3
1150	279.44	190.07	1.2852	6.39760565824807	9.90847983829211	150	0.135646019376029	0.135646019376029	11.9742860616927	3
1151	268.34	178.22	1.2573	6.26195963887204	10.0441258576681	151	-0.254275513023885	0.254275513023885	12.2285615747165	3
1152	276.83	185.34	1.3096	6.51623515189593	9.78985034464426	152	-0.0782760183496105	0.0782760183496105	12.3068375930662	3
1153	279.32	193.9	1.3257	6.59451117024553	9.71157432629465	153	0.0782760183496105	0.0782760183496105	12.3851136114158	3
1154	270.08	183.59	1.3096	6.51623515189593	9.78985034464426	154	0.0189612715256811	0.0189612715256811	12.4040748829414	3
1155	276.73	186.16	1.3057	6.49727388037024	9.80881161616994	155	0.104530086615938	0.104530086615938	12.5086049695574	3
1156	279.61	187.57	1.2842	6.39274379375431	9.91334170278588	156	0.204198308738111	0.204198308738111	12.7128032782955	3
1157	279.42	178.61	1.2422	6.1885454850162	10.117540011524	157	-0.270805852302685	0.270805852302685	12.9836091305982	3
1158	269.45	181.46	1.2979	6.45935133731888	9.8467341592213	158	0.323313988835341	0.323313988835341	13.3069231194335	3
1159	279.44	175.15	1.2314	6.13603734848354	10.1700481480566	159	-0.377766871165504	0.377766871165504	13.684689990599	3
1160	271.33	183.12	1.3091	6.51380421964904	9.79228127689114	160	0.135159832926654	0.135159832926654	13.8198498235257	3
1161	264.63	181.38	1.2813	6.37864438672239	9.9274411098178	161	-0.1755133082249	0.1755133082249	13.9953631317506	3
1162	256.27	181.35	1.3174	6.55415769494729	9.7519278015929	162	0.0354916108044812	0.0354916108044812	14.0308547425551	3
1163	255.97	183.94	1.3101	6.51866608414281	9.78741941239738	163	0	0	14.0308547425551	3
1164	242.4	185.13	1.3101	6.51866608414281	9.78741941239738	164	0	0	14.0308547425551	3
1165	239.07	186.74	1.3101	6.51866608414281	9.78741941239738	165	0.00729279674064642	0.00729279674064642	14.0381475392957	3
1166	243.74	182.46	1.3086	6.51137328740216	9.79471220913802	166	-0.168706697933628	0.168706697933628	14.2068542372293	3
1167	245.32	194.54	1.3433	6.68007998533579	9.6260055112044	167	0.251844580777002	0.251844580777002	14.4586988180063	3
1168	236.37	183.98	1.2915	6.42823540455879	9.8778500919814	168	-0.0855688150902552	0.0855688150902552	14.5442676330966	3
1169	242.93	181.88	1.3091	6.51380421964904	9.79228127689114	169	0.242120851789473	0.242120851789473	14.7863884848861	3
1170	265.15	180.39	1.2593	6.27168336785957	10.0344021286806	170	-0.130297968432888	0.130297968432888	14.9166864533189	3
1171	266.39	181.89	1.2861	6.40198133629246	9.90410416024773	171	0.204198308738111	0.204198308738111	15.1208847620571	3
1172	277.97	177.12	1.2441	6.19778302755435	10.1083024689858	172	-0.0238231360194483	0.0238231360194483	15.1447078980765	3
1173	277.19	177.52	1.249	6.22160616357379	10.0844793329664	173	0.0617456790708104	0.0617456790708104	15.2064535771473	3
1174	274.01	169.16	1.2363	6.15986048450298	10.1462250120372	174	0.118629493647855	0.118629493647855	15.3250830707952	3
1175	279.1	155.79	1.2119	6.04123099085513	10.2648545056851	175	0.0782760183496087	0.0782760183496087	15.4033590891448	3
1176	263.48	150.25	1.1958	5.96295497250552	10.3431305240347	176	0.244551784036357	0.244551784036357	15.6479108731811	3
1177	275.77	125.06	1.1455	5.71840318846917	10.587682308071	177	0.232397122801943	0.232397122801943	15.8803079959831	3
1178	271.9	113.23	1.0977	5.48600606566722	10.820079430873	178	-0.023336949570071	0.023336949570071	15.9036449455532	3
1179	269.62	115.58	1.1025	5.50934301523729	10.7967424813029	179	0.218297715770028	0.218297715770028	16.1219426613232	3
1180	274.94	101.77	1.0576	5.29104529946726	11.0150401970729	180	0.00680661029127094	0.00680661029127094	16.1287492716145	3
1181	279.74	97.866	1.0562	5.28423868917599	11.0218468073642	181	-0.0165303392788001	0.0165303392788001	16.1452796108933	3
1182	275.78	99.247	1.0596	5.30076902845479	11.0053164680854	182	-0.00243093224688273	0.00243093224688273	16.1477105431401	3
1183	267.94	101.32	1.0601	5.30319996070167	11.0028855358385	183	0.0403534752982466	0.0403534752982466	16.1880640184384	3
1184	266.8	91.112	1.0518	5.26284648540343	11.0432390111368	184	0.047646272038893	0.047646272038893	16.2357102904773	3
1185	272.02	98.965	1.042	5.21520021336454	11.0908852831756	185	-0.0690384758114568	0.0690384758114568	16.3047487662887	3
1186	274.36	96.199	1.0562	5.28423868917599	11.0218468073642	186	0.133215087129148	0.133215087129148	16.4379638534179	3
1187	260.86	78.842	1.0288	5.15102360204684	11.1550618944933	187	0.0568838145770449	0.0568838145770449	16.4948476679949	3
1188	257.33	73.431	1.0171	5.0941397874698	11.2119457090704	188	-0.0116684747850364	0.0116684747850364	16.50651614278	3
1189	245.46	78.688	1.0195	5.10580826225484	11.2002772342853	189	-0.050077204285774	0.050077204285774	16.5565933470657	3
1190	236.05	80.55	1.0298	5.15588546654061	11.1502000299996	190	0.050077204285774	0.050077204285774	16.6066705513515	3
1191	231.51	79.833	1.0195	5.10580826225484	11.2002772342853	191	-0.391866278197419	0.391866278197419	16.9985368295489	3
1192	234.67	104.82	1.1001	5.49767454045226	10.8084109560879	192	0.206629240984991	0.206629240984991	17.2051660705339	3
1193	233.18	97.854	1.0576	5.29104529946726	11.0150401970729	193	0.0593147468239259	0.0593147468239259	17.2644808173578	3
1194	236.45	85.666	1.0454	5.23173055264334	11.0743549438968	194	-0.0666075435645723	0.0666075435645723	17.3310883609224	3
1195	238.57	96.312	1.0591	5.29833809620791	11.0077474003323	195	-0.0758450861027278	0.0758450861027278	17.4069334470251	3
1196	236.79	101.29	1.0747	5.37418318231064	10.9319023142295	196	0.265943987808921	0.265943987808921	17.6728774348341	3
1197	260.41	65.196	1.02	5.10823919450172	11.1978463020385	197	-0.00243093224688096	0.00243093224688096	17.6753083670809	3
1198	263.52	57.553	1.0205	5.1106701267486	11.1954153697916	198	0.0116684747850329	0.0116684747850329	17.686976841866	3
1199	265.62	49.283	1.0181	5.09900165196356	11.2070838445766	199	0.0213922037725638	0.0213922037725638	17.7083690456385	3
1200	270.25	44.447	1.0137	5.077609448191	11.2284760483492	200	-0.0403534752982448	0.0403534752982448	17.7487225209368	3
1201	269.89	50.776	1.022	5.11796292348925	11.1881225730509	201	0.0072927967406482	0.0072927967406482	17.7560153176774	3
1202	275.49	51.249	1.0205	5.1106701267486	11.1954153697916	202	0.0189612715256811	0.0189612715256811	17.7749765892031	3
1203	268.29	41.556	1.0166	5.09170885522292	11.2143766413173	203	-0.0072927967406482	0.0072927967406482	17.7822693859438	3
1204	277.14	41.175	1.0181	5.09900165196356	11.2070838445766	204	-0.00437567804438643	0.00437567804438643	17.7866450639882	3
1205	275.22	41.636	1.019	5.10337733000795	11.2027081665322	205	0.00437567804438643	0.00437567804438643	17.7910207420325	3
1206	279.74	65.928	1.0181	5.09900165196356	11.2070838445766	206	0.0145855934812946	0.0145855934812946	17.8056063355138	3
1207	278.34	86.656	1.0151	5.08441605848227	11.2216694380579	207	-0.363181277684211	0.363181277684211	18.168787613198	3
1208	241.67	101.62	1.0898	5.44759733616648	10.8584881603737	208	0.00194474579750548	0.00194474579750548	18.1707323589956	3
1209	242.93	101.05	1.0894	5.44565259036897	10.8604329061712	209	0.00486186449376547	0.00486186449376547	18.1755942234893	3
1210	250.84	100.41	1.0884	5.44079072587521	10.865294770665	210	-0.00243093224688273	0.00243093224688273	18.1780251557362	3
1211	252.12	100.55	1.0889	5.44322165812209	10.8628638384181	211	0.308728395354047	0.308728395354047	18.4867535510902	3
1212	259.6	85.914	1.0254	5.13449326276805	11.1715922337721	212	-0.140021697420417	0.140021697420417	18.6267752485107	3
1213	266.48	95.817	1.0542	5.27451496018846	11.0315705363517	213	-0.102099154369055	0.102099154369055	18.7288744028797	3
1214	265.49	102.13	1.0752	5.37661411455752	10.9294713819827	214	0.254275513023885	0.254275513023885	18.9831499159036	3
1215	277.07	86.855	1.0229	5.12233860153363	11.1837468950065	215	-0.0525081365326567	0.0525081365326567	19.0356580524363	3
1216	275.68	92.292	1.0337	5.17484673806629	11.1312387584739	216	-0.0568838145770467	0.0568838145770467	19.0925418670133	3
1217	269.96	101	1.0454	5.23173055264334	11.0743549438968	217	-0.00243093224688096	0.00243093224688096	19.0949727992602	3
1218	274.17	106.94	1.0459	5.23416148489022	11.07192401165	218	-0.0520219500832795	0.0520219500832795	19.1469947493435	3
1219	272.53	108.95	1.0566	5.2861834349735	11.0199020615667	219	-0.147314494161066	0.147314494161066	19.2943092435045	3
1220	276.8	102.9	1.0869	5.43349792913456	10.8725875674056	220	-0.0758450861027278	0.0758450861027278	19.3701543296073	3
1221	278.27	109.27	1.1025	5.50934301523729	10.7967424813029	221	0.282474327087719	0.282474327087719	19.652628656695	3
1222	267.71	108.11	1.0444	5.22686868814957	11.0792168083906	222	-0.00243093224688096	0.00243093224688096	19.6550595889419	3
1223	267.61	107.75	1.0449	5.22929962039645	11.0767858761437	223	-0.1424526296673	0.1424526296673	19.7975122186092	3
1224	265.59	115.61	1.0742	5.37175225006375	10.9343332464764	224	0.265943987808917	0.265943987808917	20.0634562064181	3
1225	264.65	70.386	1.0195	5.10580826225484	11.2002772342853	225	0.00923754253815368	0.00923754253815368	20.0726937489562	3
1226	263.38	68.168	1.0176	5.09657071971668	11.2095147768235	226	0	0	20.0726937489562	3
1227	262.77	62.093	1.0176	5.09657071971668	11.2095147768235	227	-0.00680661029126917	0.00680661029126917	20.0795003592475	3
1228	265.46	61.891	1.019	5.10337733000795	11.2027081665322	228	-0.00486186449376547	0.00486186449376547	20.0843622237413	3
1229	268.98	35.284	1.02	5.10823919450172	11.1978463020385	229	0.0092375425381519	0.0092375425381519	20.0935997662794	3
1230	266.14	40.073	1.0181	5.09900165196356	11.2070838445766	230	-0.0140994070319156	0.0140994070319156	20.1076991733113	3
1231	260.16	38.579	1.021	5.11310105899548	11.1929844375447	231	0.0140994070319156	0.0140994070319156	20.1217985803432	3
1232	252.03	34.245	1.0181	5.09900165196356	11.2070838445766	232	0.00972372898753093	0.00972372898753093	20.1315223093308	3
1233	253.17	34.329	1.0161	5.08927792297604	11.2168075735642	233	-0.0165303392788019	0.0165303392788019	20.1480526486096	3
1234	258.89	26.728	1.0195	5.10580826225484	11.2002772342853	234	-0.0145855934812928	0.0145855934812928	20.1626382420909	3
1235	278.97	11.603	1.0225	5.12039385573613	11.1856916408041	235	0.00486186449376547	0.00486186449376547	20.1675001065846	3
1236	269.48	14.488	1.0215	5.11553199124236	11.1905535052978	236	0.0189612715256811	0.0189612715256811	20.1864613781103	3
1237	276	25.457	1.0176	5.09657071971668	11.2095147768235	237	-0.0140994070319156	0.0140994070319156	20.2005607851422	3
1238	270.66	19.258	1.0205	5.1106701267486	11.1954153697916	238	0.0403534752982448	0.0403534752982448	20.2409142604405	3
1239	257.64	24.431	1.0122	5.07031665145035	11.2357688450898	239	-0.0427844075451276	0.0427844075451276	20.2836986679856	3
1240	247.63	22.283	1.021	5.11310105899548	11.1929844375447	240	0.0403534752982448	0.0403534752982448	20.3240521432839	3
1241	230.73	12.979	1.0127	5.07274758369724	11.2333379128429	241	-0.0520219500832813	0.0520219500832813	20.3760740933671	3
1242	241.37	26.408	1.0234	5.12476953378052	11.1813159627597	242	0.025767881816952	0.025767881816952	20.4018419751841	3
1243	242.18	32.318	1.0181	5.09900165196356	11.2070838445766	243	-0.00437567804438643	0.00437567804438643	20.4062176532285	3
1244	252.49	44.501	1.019	5.10337733000795	11.2027081665322	244	-0.0145855934812946	0.0145855934812946	20.4208032467098	3
1245	250.36	56.667	1.022	5.11796292348925	11.1881225730509	245	0.0238231360194465	0.0238231360194465	20.4446263827292	3
1246	267.35	69	1.0171	5.0941397874698	11.2119457090704	246	-0.00729279674064642	0.00729279674064642	20.4519191794699	3
1247	270.84	64.483	1.0186	5.10143258421045	11.2046529123297	247	0.00729279674064642	0.00729279674064642	20.4592119762105	3
1248	275.79	66.979	1.0171	5.0941397874698	11.2119457090704	248	-0.00243093224688273	0.00243093224688273	20.4616429084574	3
1249	278.17	72.151	1.0176	5.09657071971668	11.2095147768235	249	-0.00243093224688273	0.00243093224688273	20.4640738407043	3
1250	277.57	74.362	1.0181	5.09900165196356	11.2070838445766	250	0.00972372898753093	0.00972372898753093	20.4737975696918	3
1251	276.13	73.379	1.0161	5.08927792297604	11.2168075735642	251	-0.0072927967406482	0.0072927967406482	20.4810903664325	3
1252	275.08	68.465	1.0176	5.09657071971668	11.2095147768235	252	-0.025767881816952	0.025767881816952	20.5068582482494	3
1253	271.02	69.43	1.0229	5.12233860153363	11.1837468950065	253	0.025767881816952	0.025767881816952	20.5326261300664	3
1254	271.56	71.248	1.0176	5.09657071971668	11.2095147768235	254	-0.0330606785575984	0.0330606785575984	20.565686808624	3
1255	268.67	80.316	1.0244	5.12963139827428	11.1764540982659	255	0.0354916108044812	0.0354916108044812	20.6011784194284	3
1256	273.56	75.459	1.0171	5.0941397874698	11.2119457090704	256	-0.396241956241809	0.396241956241809	20.9974203756702	3
1257	279.51	117.85	1.0986	5.49038174371161	10.8157037528286	257	-0.152176358654829	0.152176358654829	21.1495967343251	3
1258	279.95	126.03	1.1299	5.64255810236644	10.6635273941737	258	-0.144883561914183	0.144883561914183	21.2944802962393	3
1259	274.26	131.77	1.1597	5.78744166428062	10.5186438322596	259	0.00729279674064642	0.00729279674064642	21.3017730929799	3
1260	273.73	130.4	1.1582	5.78014886753997	10.5259366290002	260	0	0	21.3017730929799	3
1261	277.39	130.53	1.1582	5.78014886753997	10.5259366290002	261	-0.220728648016911	0.220728648016911	21.5225017409968	3
1262	264.19	148.06	1.2036	6.00087751555689	10.3052079809833	262	-0.142452629667302	0.142452629667302	21.6649543706641	3
1263	263.91	153.49	1.2329	6.14333014522419	10.162755351316	263	0.0617456790708104	0.0617456790708104	21.7267000497349	3
1264	278.97	154.3	1.2202	6.08158446615338	10.2245010303868	264	0.173082375978018	0.173082375978018	21.8997824257129	3
1265	273.75	148.26	1.1846	5.90850209017536	10.3975834063648	265	-0.121060425894736	0.121060425894736	22.0208428516077	3
1266	273.73	152.65	1.2095	6.0295625160701	10.2765229804701	266	-0.156552036699219	0.156552036699219	22.1773948883069	3
1267	262.15	153.51	1.2417	6.18611455276931	10.1199709437709	267	0.336927209417883	0.336927209417883	22.5143220977248	3
1268	266.49	141.92	1.1724	5.84918734335143	10.4568981531888	268	-0.0593147468239277	0.0593147468239277	22.5736368445487	3
1269	263.72	142.27	1.1846	5.90850209017536	10.3975834063648	269	0.106961018862821	0.106961018862821	22.6805978634115	3
1270	263.57	138.51	1.1626	5.80154107131254	10.5045444252276	270	0.0568838145770449	0.0568838145770449	22.7374816779886	3
1271	268.47	127.11	1.1509	5.74465725673549	10.5614282398047	271	0.0145855934812928	0.0145855934812928	22.7520672714699	3
1272	265.36	127.05	1.1479	5.7300716632542	10.576013833286	272	0.0092375425381519	0.0092375425381519	22.761304814008	3
1273	249.03	129.01	1.146	5.72083412071605	10.5852513758241	273	-0.111336696907207	0.111336696907207	22.8726415109152	3
1274	249.15	136.15	1.1689	5.83217081762326	10.4739146789169	274	0.135159832926655	0.135159832926655	23.0078013438419	3
1275	252.09	129.44	1.1411	5.6970109846966	10.6090745118436	275	-0.102099154369057	0.102099154369057	23.1099004982109	3
1276	243.21	129.5	1.1621	5.79911013906566	10.5069753574745	276	-0.0189612715256811	0.0189612715256811	23.1288617697366	3
1277	242.05	129.9	1.166	5.81807141059134	10.4880140859488	277	0.1589829689461	0.1589829689461	23.2878447386827	3
1278	256.96	123.52	1.1333	5.65908844164524	10.6469970548949	278	0.0666075435645741	0.0666075435645741	23.3544522822473	3
1279	251.42	122.31	1.1196	5.59248089808066	10.7136045984595	279	-0.0568838145770449	0.0568838145770449	23.4113360968243	3
1280	254.42	123.66	1.1313	5.64936471265771	10.6567207838825	280	0.00437567804438821	0.00437567804438821	23.4157117748687	3
1281	238.02	118.43	1.1304	5.64498903461332	10.6610964619269	281	-0.0427844075451276	0.0427844075451276	23.4584961824139	3
1282	243.51	124.52	1.1392	5.68777344215845	10.6183120543817	282	-0.0403534752982466	0.0403534752982466	23.4988496577121	3
1283	241.24	122.4	1.1475	5.72812691745669	10.5779585790835	283	0.0996682221221725	0.0996682221221725	23.5985178798343	3
1284	233.4	117.42	1.127	5.62845869533452	10.6776268012057	284	0.125922290388502	0.125922290388502	23.7244401702228	3
1285	236.47	114.64	1.1011	5.50253640494602	10.8035490915942	285	-0.0996682221221725	0.0996682221221725	23.8241083923449	3
1286	233.8	115.67	1.1216	5.60220462706819	10.703880869472	286	0.0972372898752916	0.0972372898752916	23.9213456822202	3
1287	238.26	111.57	1.1016	5.5049673371929	10.8011181593473	287	-0.0330606785576002	0.0330606785576002	23.9544063607778	3
1288	249.91	118.7	1.1084	5.5380280157505	10.7680574807897	288	0.0690384758114568	0.0690384758114568	24.0234448365893	3
1289	247.25	111.05	1.0942	5.46898953993905	10.8370959566011	289	-0.114253815603465	0.114253815603465	24.1376986521928	3
1290	260.21	120.31	1.1177	5.58324335554251	10.7228421409977	290	-0.161413901192983	0.161413901192983	24.2991125533857	3
1291	240.32	121.63	1.1509	5.74465725673549	10.5614282398047	291	-0.00923754253815368	0.00923754253815368	24.3083500959239	3
1292	240.97	121.25	1.1528	5.75389479927365	10.5521906972665	292	-0.0189612715256811	0.0189612715256811	24.3273113674496	3
1293	239.63	121.72	1.1567	5.77285607079933	10.5332294257409	293	0.0165303392787983	0.0165303392787983	24.3438417067284	3
1294	239.63	122.31	1.1533	5.75632573152053	10.5497597650197	294	-0.050077204285774	0.050077204285774	24.3939189110142	3
1295	238.78	127.29	1.1636	5.8064029358063	10.4996825607339	295	-0.025767881816952	0.025767881816952	24.4196867928311	3
1296	237.85	130.68	1.1689	5.83217081762326	10.4739146789169	296	0.0709832216089605	0.0709832216089605	24.4906700144401	3
1297	237.44	132.65	1.1543	5.76118759601429	10.5448979005259	297	-0.0286850005132084	0.0286850005132084	24.5193550149533	3
1298	239.37	131.11	1.1602	5.7898725965275	10.5162129000127	298	0.0690384758114551	0.0690384758114551	24.5883934907647	3
1299	248.59	132.97	1.146	5.72083412071605	10.5852513758241	299	-0.19447457975058	0.19447457975058	24.7828680705153	3
1300	252.88	138.91	1.186	5.91530870046663	10.3907767960736	300	-0.0593147468239277	0.0593147468239277	24.8421828173392	3
1301	254.52	144.34	1.1982	5.97462344729056	10.3314620492496	301	0.0593147468239277	0.0593147468239277	24.9014975641632	3
1302	251.82	139.09	1.186	5.91530870046663	10.3907767960736	302	0	0	24.9014975641632	3
1303	252.27	142.34	1.186	5.91530870046663	10.3907767960736	303	0.0189612715256811	0.0189612715256811	24.9204588356888	3
1304	253.7	141.35	1.1821	5.89634742894095	10.4097380675992	304	-0.0807069505964915	0.0807069505964915	25.0011657862853	3
1305	247.67	143.07	1.1987	5.97705437953744	10.3290311170027	305	0.151690172205454	0.151690172205454	25.1528559584908	3
1306	230.78	145.9	1.1675	5.82536420733198	10.4807212892082	306	-0.261082123315157	0.261082123315157	25.4139380818059	3
1307	233.62	154.97	1.2212	6.08644633064714	10.219639165893	307	-0.1259222903885	0.1259222903885	25.5398603721944	3
1308	233.48	168.1	1.2471	6.21236862103564	10.0937168755045	308	-0.175513308224899	0.175513308224899	25.7153736804193	3
1309	233.01	178.48	1.2832	6.38788192926054	9.91820356727964	309	-0.0948063576284088	0.0948063576284088	25.8101800380478	3
1310	240.9	181.19	1.3027	6.48268828688895	9.82339720965123	310	0.237258987295709	0.237258987295709	26.0474390253435	3
1311	232.74	188.29	1.2539	6.24542929959324	10.0606561969469	311	-0.299004666366518	0.299004666366518	26.34644369171	3
1312	248.18	186.98	1.3154	6.54443396595976	9.76165153058043	312	0.146828307711688	0.146828307711688	26.4932719994217	3
1313	243.74	177.4	1.2852	6.39760565824807	9.90847983829211	313	-0.0379225430513639	0.0379225430513639	26.531194542473	3
1314	234.17	181.82	1.293	6.43552820129943	9.87055729524075	314	0.00486186449376547	0.00486186449376547	26.5360564069668	3
1315	244.68	177.03	1.292	6.43066633680567	9.87541915973452	315	0.0213922037725638	0.0213922037725638	26.5574486107394	3
1316	242.79	174.64	1.2876	6.40927413303311	9.89681136350708	316	0.0286850005132102	0.0286850005132102	26.5861336112526	3
1317	237.66	177.99	1.2817	6.3805891325199	9.92549636402029	317	0.0782760183496087	0.0782760183496087	26.6644096296022	3
1318	233.66	176.23	1.2656	6.30231311417029	10.0037723823699	318	0.0923754253815261	0.0923754253815261	26.7567850549837	3
1319	235.83	163.38	1.2466	6.20993768878876	10.0961478077514	319	-0.121060425894736	0.121060425894736	26.8778454808784	3
1320	231.7	165.16	1.2715	6.3309981146835	9.97508738185669	320	0.0879997473371361	0.0879997473371361	26.9658452282156	3
1321	237.45	168.15	1.2534	6.24299836734636	10.0630871291938	321	-0.121060425894736	0.121060425894736	27.0869056541103	3
1322	241.97	163.86	1.2783	6.3640587932411	9.94202670329909	322	0.315535005645319	0.315535005645319	27.4024406597556	3
1323	245.39	157.52	1.2134	6.04852378759578	10.2575617089444	323	-0.00243093224688273	0.00243093224688273	27.4048715920025	3
1324	244.35	156.19	1.2139	6.05095471984266	10.2551307766975	324	-0.173082375978018	0.173082375978018	27.5779539679805	3
1325	242.2	161.02	1.2495	6.22403709582068	10.0820484007195	325	-0.0262540682663293	0.0262540682663293	27.6042080362469	3
1326	231.84	160.56	1.2549	6.25029116408701	10.0557943324532	326	0.194960766199959	0.194960766199959	27.7991688024468	3
1327	234.78	155.2	1.2148	6.05533039788705	10.2507550986531	327	0.0875135608877606	0.0875135608877606	27.8866823633346	3
1328	237.93	158.92	1.1968	5.96781683699929	10.3382686595409	328	-0.075845086102726	0.075845086102726	27.9625274494373	3
1329	245.42	154.97	1.2124	6.04366192310201	10.2624235734382	329	0.0568838145770449	0.0568838145770449	28.0194112640144	3
1330	236.89	150.59	1.2007	5.98677810852497	10.3193073880152	330	-0.0709832216089623	0.0709832216089623	28.0903944856233	3
1331	241.82	150.53	1.2153	6.05776133013393	10.2483241664063	331	-0.0213922037725638	0.0213922037725638	28.1117866893959	3
1332	243.38	152	1.2197	6.07915353390649	10.2269319626337	332	-0.0189612715256811	0.0189612715256811	28.1307479609216	3
1333	246.77	156.17	1.2236	6.09811480543218	10.207970691108	333	0.253789326574509	0.253789326574509	28.3845372874961	3
1334	240.72	140.7	1.1714	5.84432547885767	10.4617600176825	334	-0.0831378828433742	0.0831378828433742	28.4676751703394	3
1335	246.72	141.52	1.1885	5.92746336170104	10.3786221348391	335	0.0189612715256811	0.0189612715256811	28.4866364418651	3
1336	251.96	141.74	1.1846	5.90850209017536	10.3975834063648	336	0.0714694080583396	0.0714694080583396	28.5581058499235	3
1337	264.6	138.19	1.1699	5.83703268211702	10.4690528144232	337	-0.128353222635383	0.128353222635383	28.6864590725588	3
1338	263.78	145.14	1.1963	5.9653859047524	10.3406995917878	338	0.175513308224899	0.175513308224899	28.8619723807837	3
1339	269.77	138.35	1.1602	5.7898725965275	10.5162129000127	339	-0.315535005645318	0.315535005645318	29.1775073864291	3
1340	260.16	146.1	1.2251	6.10540760217282	10.2006778943674	340	-0.196905511997464	0.196905511997464	29.3744128984265	3
1341	244.98	172.88	1.2656	6.30231311417029	10.0037723823699	341	-0.0617456790708104	0.0617456790708104	29.4361585774973	3
1342	255.63	171.41	1.2783	6.3640587932411	9.94202670329909	342	0.0427844075451276	0.0427844075451276	29.4789429850425	3
1343	253.12	165.42	1.2695	6.32127438569597	9.98481111084422	343	0	0	29.4789429850425	3
1344	263.1	170.8	1.2695	6.32127438569597	9.98481111084422	344	-0.097723476324667	0.097723476324667	29.5766664613671	3
1345	259.09	170.62	1.2896	6.41899786202063	9.88708763451955	345	0.0452153397920121	0.0452153397920121	29.6218818011591	3
1346	265.22	174.49	1.2803	6.37378252222862	9.93230297431156	346	-0.00923754253815368	0.00923754253815368	29.6311193436973	3
1347	260.85	169.6	1.2822	6.38302006476678	9.92306543177341	347	0.0520219500832813	0.0520219500832813	29.6831412937806	3
1348	257.31	161.35	1.2715	6.3309981146835	9.97508738185669	348	0.121060425894736	0.121060425894736	29.8042017196753	3
1349	253.55	153.52	1.2466	6.20993768878876	10.0961478077514	349	-0.0807069505964932	0.0807069505964932	29.8849086702718	3
1350	252.38	160.24	1.2632	6.29064463938525	10.0154408571549	350	0.142452629667304	0.142452629667304	30.0273612999391	3
1351	255.4	150.44	1.2339	6.14819200971795	10.1578934868222	351	0.0855688150902552	0.0855688150902552	30.1129301150294	3
1352	238.72	150.66	1.2163	6.06262319462769	10.2434623019125	352	0.234828055048826	0.234828055048826	30.3477581700782	3
1353	235.4	134.22	1.168	5.82779513957887	10.4782903569613	353	0.190098901706193	0.190098901706193	30.5378570717844	3
1354	250.6	125.41	1.1289	5.63769623787267	10.6683892586675	354	0.0831378828433742	0.0831378828433742	30.6209949546278	3
1355	252.92	118.71	1.1118	5.5545583550293	10.7515271415109	355	0.0452153397920085	0.0452153397920085	30.6662102944198	3
1356	251.69	114.24	1.1025	5.50934301523729	10.7967424813029	356	-0.178430426921157	0.178430426921157	30.8446407213409	3
1357	248.26	123.64	1.1392	5.68777344215845	10.6183120543817	357	-0.054452882330164	0.054452882330164	30.8990936036711	3
1358	245.29	125.9	1.1504	5.74222632448861	10.5638591720516	358	0.00243093224688451	0.00243093224688451	30.901524535918	3
1359	239.46	121.13	1.1499	5.73979539224173	10.5662901042985	359	-0.0238231360194483	0.0238231360194483	30.9253476719374	3
1360	238.17	123.51	1.1548	5.76361852826118	10.542466968279	360	0.125922290388502	0.125922290388502	31.0512699623259	3
1361	234.26	126.71	1.1289	5.63769623787267	10.6683892586675	361	0.0116684747850346	0.0116684747850346	31.062938437111	3
1362	258.25	138.37	1.1265	5.62602776308764	10.6800577334525	362	0.0427844075451294	0.0427844075451294	31.1057228446561	3
1363	266.22	122.17	1.1177	5.58324335554251	10.7228421409977	363	-0.104530086615938	0.104530086615938	31.210252931272	3
1364	258.97	125.89	1.1392	5.68777344215845	10.6183120543817	364	0.254275513023885	0.254275513023885	31.4645284442959	3
1365	249.05	113.5	1.0869	5.43349792913456	10.8725875674056	365	-0.0739003403052223	0.0739003403052223	31.5384287846011	3
1366	232.43	108.09	1.1021	5.50739826943979	10.7986872271004	366	-0.0520219500832795	0.0520219500832795	31.5904507346844	3
1367	233.24	119.13	1.1128	5.55942021952307	10.7466652770171	367	-0.0617456790708086	0.0617456790708086	31.6521964137552	3
1368	241.19	117.14	1.1255	5.62116589859387	10.6849195979463	368	0.0213922037725638	0.0213922037725638	31.6735886175278	3
1369	230.93	113.87	1.1211	5.59977369482131	10.7063118017189	369	0.132728900679771	0.132728900679771	31.8063175182076	3
1370	238.75	101.44	1.0938	5.46704479414154	10.8390407023986	370	0.0549390687795395	0.0549390687795395	31.8612565869871	3
1371	245.17	98.751	1.0825	5.412105725362	10.8939797711782	371	-0.0617456790708104	0.0617456790708104	31.9230022660579	3
1372	247.84	102.04	1.0952	5.47385140443281	10.8322340921074	372	0.374849752469245	0.374849752469245	32.2978520185272	3
1373	261	88.233	1.0181	5.09900165196356	11.2070838445766	373	-0.140021697420417	0.140021697420417	32.4378737159476	3
1374	272.67	89.587	1.0469	5.23902334938398	11.0670621471562	374	0.149745426407948	0.149745426407948	32.5876191423555	3
1375	261.51	85.946	1.0161	5.08927792297604	11.2168075735642	375	-0.102099154369057	0.102099154369057	32.6897182967246	3
1376	277.38	95.021	1.0371	5.19137707734509	11.1147084191951	376	0.0948063576284088	0.0948063576284088	32.784524654353	3
1377	279.62	91.706	1.0176	5.09657071971668	11.2095147768235	377	-0.199336444244345	0.199336444244345	32.9838610985973	3
1378	264.99	92.338	1.0586	5.29590716396103	11.0101783325792	378	-0.0690384758114568	0.0690384758114568	33.0528995744088	3
1379	255.95	97.34	1.0728	5.36494563977248	10.9411398567677	379	-0.0593147468239277	0.0593147468239277	33.1122143212327	3
1380	241.57	94.683	1.085	5.42426038659641	10.8818251099438	380	0.330120599126612	0.330120599126612	33.4423349203593	3
1381	238.43	76.973	1.0171	5.0941397874698	11.2119457090704	381	-0.187667969459312	0.187667969459312	33.6300028898186	3
1382	237.1	89.126	1.0557	5.28180775692911	11.0242777396111	382	0.185237037212429	0.185237037212429	33.8152399270311	3
1383	242.67	81.197	1.0176	5.09657071971668	11.2095147768235	383	-0.025767881816952	0.025767881816952	33.841007808848	3
1384	241.73	79.801	1.0229	5.12233860153363	11.1837468950065	384	0.0330606785576002	0.0330606785576002	33.8740684874056	3
1385	252.39	66.102	1.0161	5.08927792297604	11.2168075735642	385	-0.00972372898753093	0.00972372898753093	33.8837922163932	3
1386	251.68	57.747	1.0181	5.09900165196356	11.2070838445766	386	-0.0092375425381519	0.0092375425381519	33.8930297589313	3
1387	269.5	61.513	1.02	5.10823919450172	11.1978463020385	387	-0.00243093224688096	0.00243093224688096	33.8954606911782	3
1388	271.28	62.642	1.0205	5.1106701267486	11.1954153697916	388	-0.00486186449376547	0.00486186449376547	33.9003225556719	3
1389	254.5	67.508	1.0215	5.11553199124236	11.1905535052978	389	0.00729279674064642	0.00729279674064642	33.9076153524126	3
1390	257.03	69.882	1.02	5.10823919450172	11.1978463020385	390	0.00243093224688096	0.00243093224688096	33.9100462846595	3
1391	267.74	71.677	1.0195	5.10580826225484	11.2002772342853	391	-0.00486186449376191	0.00486186449376191	33.9149081491532	3
1392	274.06	71.858	1.0205	5.1106701267486	11.1954153697916	392	0.0116684747850329	0.0116684747850329	33.9265766239383	3
1393	274.79	61.38	1.0181	5.09900165196356	11.2070838445766	393	-0.00243093224688096	0.00243093224688096	33.9290075561852	3
1394	278.1	54.441	1.0186	5.10143258421045	11.2046529123297	394	-0.0116684747850346	0.0116684747850346	33.9406760309702	3
1395	256.62	59.493	1.021	5.11310105899548	11.1929844375447	395	0.0140994070319156	0.0140994070319156	33.9547754380021	3
1396	249.11	61.26	1.0181	5.09900165196356	11.2070838445766	396	0.0072927967406482	0.0072927967406482	33.9620682347428	3
1397	249.17	55.515	1.0166	5.09170885522292	11.2143766413173	397	-0.0165303392788001	0.0165303392788001	33.9785985740216	3
1398	256.38	55.628	1.02	5.10823919450172	11.1978463020385	398	0.0281988140638347	0.0281988140638347	34.0067973880854	3
1399	265.21	45.966	1.0142	5.08004038043788	11.2260451161023	399	-0.0233369495700693	0.0233369495700693	34.0301343376555	3
1400	254.36	41.454	1.019	5.10337733000795	11.2027081665322	400	-0.00729279674064642	0.00729279674064642	34.0374271343961	3
1401	240.49	27.599	1.0205	5.1106701267486	11.1954153697916	401	0.0116684747850329	0.0116684747850329	34.0490956091811	3
1402	241.13	28.527	1.0181	5.09900165196356	11.2070838445766	402	0.00243093224688273	0.00243093224688273	34.051526541428	3
1403	240.27	29.646	1.0176	5.09657071971668	11.2095147768235	403	-0.0116684747850346	0.0116684747850346	34.0631950162131	3
1404	232.35	29.634	1.02	5.10823919450172	11.1978463020385	404	0	0	34.0631950162131	3
1405	237.55	27.391	1.02	5.10823919450172	11.1978463020385	405	-0.00972372898752916	0.00972372898752916	34.0729187452006	3
1406	253.31	21.339	1.022	5.11796292348925	11.1881225730509	406	0.0145855934812946	0.0145855934812946	34.0875043386819	3
1407	265.3	13.739	1.019	5.10337733000795	11.2027081665322	407	0	0	34.0875043386819	3
1408	273.14	11.948	1.019	5.10337733000795	11.2027081665322	408	0.00437567804438643	0.00437567804438643	34.0918800167263	3
1409	277.29	13.925	1.0181	5.09900165196356	11.2070838445766	409	0.00243093224688273	0.00243093224688273	34.0943109489731	3
1410	259.69	15.161	1.0176	5.09657071971668	11.2095147768235	410	-0.00486186449376369	0.00486186449376369	34.0991728134669	3
1411	258.23	19.22	1.0186	5.10143258421045	11.2046529123297	411	0.00243093224688096	0.00243093224688096	34.1016037457138	3
1412	243.17	27.036	1.0181	5.09900165196356	11.2070838445766	412	-0.00680661029127094	0.00680661029127094	34.1084103560051	3
1413	251.4	28.882	1.0195	5.10580826225484	11.2002772342853	413	0	0	34.1084103560051	3
1414	240.77	34.237	1.0195	5.10580826225484	11.2002772342853	414	0.0116684747850364	0.0116684747850364	34.1200788307901	3
1415	248.02	33.837	1.0171	5.0941397874698	11.2119457090704	415	-0.00243093224688273	0.00243093224688273	34.122509763037	3
1416	249.14	33.378	1.0176	5.09657071971668	11.2095147768235	416	-0.00243093224688273	0.00243093224688273	34.1249406952839	3
1417	248.12	47.646	1.0181	5.09900165196356	11.2070838445766	417	-0.0281988140638347	0.0281988140638347	34.1531395093477	3
1418	254.58	42.705	1.0239	5.1272004660274	11.1788850305128	418	0.0165303392788019	0.0165303392788019	34.1696698486265	3
1419	249.11	44.437	1.0205	5.1106701267486	11.1954153697916	419	0.0286850005132102	0.0286850005132102	34.1983548491397	3
1420	232.3	64.747	1.0146	5.08198512623539	11.2241003703048	420	-0.0262540682663293	0.0262540682663293	34.224608917406	3
1421	230.78	71.598	1.02	5.10823919450172	11.1978463020385	421	0.0116684747850346	0.0116684747850346	34.2362773921911	3
1422	233.92	76.652	1.0176	5.09657071971668	11.2095147768235	422	-0.0495910178363985	0.0495910178363985	34.2858684100275	3
1423	236.35	78.23	1.0278	5.14616173755308	11.1599237589871	423	0.0306297463107175	0.0306297463107175	34.3164981563382	3
1424	252.67	65.921	1.0215	5.11553199124236	11.1905535052978	424	0.00729279674064642	0.00729279674064642	34.3237909530788	3
1425	251.31	67.205	1.02	5.10823919450172	11.1978463020385	425	-0.0189612715256828	0.0189612715256828	34.3427522246045	3
1426	250.06	69.787	1.0239	5.1272004660274	11.1788850305128	426	0.0238231360194483	0.0238231360194483	34.366575360624	3
1427	253.14	53.375	1.019	5.10337733000795	11.2027081665322	427	-0.00729279674064642	0.00729279674064642	34.3738681573646	3
1428	252.71	53.298	1.0205	5.1106701267486	11.1954153697916	428	0.0092375425381519	0.0092375425381519	34.3831056999028	3
1429	232.77	52.625	1.0186	5.10143258421045	11.2046529123297	429	0.00972372898752916	0.00972372898752916	34.3928294288903	3
1430	230.47	47.656	1.0166	5.09170885522292	11.2143766413173	430	-0.0165303392788001	0.0165303392788001	34.4093597681691	3
1431	234.74	47.459	1.02	5.10823919450172	11.1978463020385	431	0.00486186449376547	0.00486186449376547	34.4142216326629	3
1432	234.53	45.367	1.019	5.10337733000795	11.2027081665322	432	0.00680661029126917	0.00680661029126917	34.4210282429541	3
1433	233.75	36.423	1.0176	5.09657071971668	11.2095147768235	433	-0.00486186449376369	0.00486186449376369	34.4258901074479	3
1434	236.6	54.175	1.0186	5.10143258421045	11.2046529123297	434	0.00729279674064642	0.00729279674064642	34.4331829041885	3
1435	235.09	63.688	1.0171	5.0941397874698	11.2119457090704	435	-0.00826516963939916	0.00826516963939916	34.4414480738279	3
1436	238.63	63.018	0.11182	0.692791098554646	11.203680539431	436	-0.00826516963939916	0.00826516963939916	34.4497132434673	3
1437	240.35	60.343	1.0205	5.1106701267486	11.1954153697916	437	0.0116684747850329	0.0116684747850329	34.4613817182524	3
1438	236.47	57.374	1.0181	5.09900165196356	11.2070838445766	438	0	0	34.4613817182524	3
1439	242.47	70.831	1.0181	5.09900165196356	11.2070838445766	439	0.00243093224688273	0.00243093224688273	34.4638126504992	3
1440	239.59	67.889	1.0176	5.09657071971668	11.2095147768235	440	-0.0165303392787983	0.0165303392787983	34.4803429897781	3
1441	232.63	83.976	1.021	5.11310105899548	11.1929844375447	441	-0.130784154882267	0.130784154882267	34.6111271446603	3
1442	234.27	90.959	1.0479	5.24388521387775	11.0622002826624	442	-0.0233369495700693	0.0233369495700693	34.6344640942304	3
1443	230.48	90.833	1.0527	5.26722216344782	11.0388633330924	443	-0.0262540682663275	0.0262540682663275	34.6607181624967	3
1444	231.37	94.865	1.0581	5.29347623171415	11.012609264826	444	0.1424526296673	0.1424526296673	34.803170792164	3
1445	241.51	82.6	1.0288	5.15102360204684	11.1550618944933	445	0.0330606785575984	0.0330606785575984	34.8362314707216	3
1446	234.37	75.824	1.022	5.11796292348925	11.1881225730509	446	0.00486186449376547	0.00486186449376547	34.8410933352154	3
1447	242.93	82.875	1.021	5.11310105899548	11.1929844375447	447	-0.00486186449376547	0.00486186449376547	34.8459551997091	3
1448	254.74	77.425	1.022	5.11796292348925	11.1881225730509	448	0.0145855934812946	0.0145855934812946	34.8605407931904	3
1449	262.59	79.759	1.019	5.10337733000795	11.2027081665322	449	0.00437567804438643	0.00437567804438643	34.8649164712348	3
1450	258.39	77.02	1.0181	5.09900165196356	11.2070838445766	450	-0.00680661029127094	0.00680661029127094	34.8717230815261	3
1451	251.93	66.232	1.0195	5.10580826225484	11.2002772342853	451	0	0	34.8717230815261	3
1452	258.35	60.417	1.0195	5.10580826225484	11.2002772342853	452	-0.0262540682663257	0.0262540682663257	34.8979771497924	3
1453	257.37	62.703	1.0249	5.13206233052116	11.174023166019	453	0.0213922037725638	0.0213922037725638	34.919369353565	3
1454	240.19	57.347	1.0205	5.1106701267486	11.1954153697916	454	0.0116684747850329	0.0116684747850329	34.93103782835	3
1455	245.86	63.466	1.0181	5.09900165196356	11.2070838445766	455	0	0	34.93103782835	3
1456	246.71	54.551	1.0181	5.09900165196356	11.2070838445766	456	0.0121546612344119	0.0121546612344119	34.9431924895844	3
1457	248.1	55.054	1.0156	5.08684699072915	11.219238505811	457	-0.0121546612344119	0.0121546612344119	34.9553471508188	3
1458	238.91	55.889	1.0181	5.09900165196356	11.2070838445766	458	0.0072927967406482	0.0072927967406482	34.9626399475595	3
1459	247.1	52.568	1.0166	5.09170885522292	11.2143766413173	459	-0.0213922037725638	0.0213922037725638	34.9840321513321	3
1460	261.12	53.492	1.021	5.11310105899548	11.1929844375447	460	0.00486186449376369	0.00486186449376369	34.9888940158258	3
1461	271.87	54.738	1.02	5.10823919450172	11.1978463020385	461	0.00486186449376547	0.00486186449376547	34.9937558803196	3
1462	271.01	63.885	1.019	5.10337733000795	11.2027081665322	462	0.0116684747850346	0.0116684747850346	35.0054243551046	3
1463	255.29	73.405	1.0166	5.09170885522292	11.2143766413173	463	-0.0165303392788001	0.0165303392788001	35.0219546943834	3
1464	259.37	68.385	1.02	5.10823919450172	11.1978463020385	464	-0.0335468650069757	0.0335468650069757	35.0555015593904	3
1465	246.33	74.121	1.0269	5.14178605950869	11.1642994370315	465	0.047646272038893	0.047646272038893	35.1031478314293	3
1466	243.59	59.092	1.0171	5.0941397874698	11.2119457090704	466	-0.00243093224688273	0.00243093224688273	35.1055787636762	3
1467	240.99	51.811	1.0176	5.09657071971668	11.2095147768235	467	-0.0281988140638347	0.0281988140638347	35.13377757774	3
1468	244.73	50.829	1.0234	5.12476953378052	11.1813159627597	468	0.00243093224688273	0.00243093224688273	35.1362085099869	3
1469	255.1	35.572	1.0229	5.12233860153363	11.1837468950065	469	0.0140994070319174	0.0140994070319174	35.1503079170188	3
1470	253.54	35.96	1.02	5.10823919450172	11.1978463020385	470	0	0	35.1503079170188	3
1471	257.16	35.069	1.02	5.10823919450172	11.1978463020385	471	0	0	35.1503079170188	3
1472	258.24	40.333	1.02	5.10823919450172	11.1978463020385	472	-0.00243093224688096	0.00243093224688096	35.1527388492657	3
1473	255.04	44.283	1.0205	5.1106701267486	11.1954153697916	473	-0.0116684747850364	0.0116684747850364	35.1644073240507	3
1474	242.62	33.542	1.0229	5.12233860153363	11.1837468950065	474	-0.0121546612344119	0.0121546612344119	35.1765619852851	3
1475	240.27	33.796	1.0254	5.13449326276805	11.1715922337721	475	0.0262540682663293	0.0262540682663293	35.2028160535515	3
1476	236.19	31.531	1.02	5.10823919450172	11.1978463020385	476	0.0092375425381519	0.0092375425381519	35.2120535960896	3
1477	240.72	43.724	1.0181	5.09900165196356	11.2070838445766	477	-0.0140994070319156	0.0140994070319156	35.2261530031215	3
1478	236.89	41.726	1.021	5.11310105899548	11.1929844375447	478	0	0	35.2261530031215	3
1479	234.71	36.518	1.021	5.11310105899548	11.1929844375447	479	0.0189612715256811	0.0189612715256811	35.2451142746472	3
1480	233.94	37.193	1.0171	5.0941397874698	11.2119457090704	480	-0.0165303392787983	0.0165303392787983	35.261644613926	3
1481	234.22	26.822	1.0205	5.1106701267486	11.1954153697916	481	0.0140994070319156	0.0140994070319156	35.2757440209579	3
1482	250.53	33.187	1.0176	5.09657071971668	11.2095147768235	482	-0.0116684747850346	0.0116684747850346	35.287412495743	3
1483	255.4	30.335	1.02	5.10823919450172	11.1978463020385	483	0.0092375425381519	0.0092375425381519	35.2966500382811	3
1484	243.82	16.649	1.0181	5.09900165196356	11.2070838445766	484	-0.00680661029127094	0.00680661029127094	35.3034566485724	3
1485	256.26	13.11	1.0195	5.10580826225484	11.2002772342853	485	-0.00972372898752738	0.00972372898752738	35.3131803775599	3
1486	250.68	17.472	1.0215	5.11553199124236	11.1905535052978	486	0.0335468650069757	0.0335468650069757	35.3467272425669	3
1487	245.25	10.54	1.0146	5.08198512623539	11.2241003703048	487	-0.0145855934812946	0.0145855934812946	35.3613128360482	3
1488	260.64	14.453	1.0176	5.09657071971668	11.2095147768235	488	-0.0189612715256811	0.0189612715256811	35.3802741075739	3
1489	256.65	18.988	1.0215	5.11553199124236	11.1905535052978	489	0.0262540682663293	0.0262540682663293	35.4065281758402	3
1490	256.96	12.839	1.0161	5.08927792297604	11.2168075735642	490	-0.00486186449376547	0.00486186449376547	35.411390040334	3
1491	255.14	13.812	1.0171	5.0941397874698	11.2119457090704	491	-0.0092375425381519	0.0092375425381519	35.4206275828721	3
1492	249.96	17.911	1.019	5.10337733000795	11.2027081665322	492	0	0	35.4206275828721	3
1493	245.97	15.905	1.019	5.10337733000795	11.2027081665322	493	-0.00729279674064642	0.00729279674064642	35.4279203796128	3
1494	244.84	11.384	1.0205	5.1106701267486	11.1954153697916	494	0	0	35.4279203796128	3
1495	240.9	16.943	1.0205	5.1106701267486	11.1954153697916	495	0.0116684747850329	0.0116684747850329	35.4395888543978	3
1496	236.01	23.307	1.0181	5.09900165196356	11.2070838445766	496	-0.00437567804438643	0.00437567804438643	35.4439645324422	3
1497	242.71	39.997	1.019	5.10337733000795	11.2027081665322	497	0.0116684747850346	0.0116684747850346	35.4556330072272	3
1498	260.53	48.558	1.0166	5.09170885522292	11.2143766413173	498	-0.0330606785576002	0.0330606785576002	35.4886936857848	3
1499	250.73	40.214	1.0234	5.12476953378052	11.1813159627597	499	0.00923754253815368	0.00923754253815368	35.497931228323	3
1500	255.64	46.025	1.0215	5.11553199124236	11.1905535052978	500	NA	NA	NA	3
