# Supplementary material for: Assessment of crusting effects on interrill erosion by laser scanning
Source: PeerJ. 2020 Jan 31;8:e8487. doi: 10.7717/peerj.8487 (PMC6996510; doi:10.7717/peerj.8487)
Supplement: Data S1 — Each has two transects and four subplots. [file peerj-08-8487-s001.zip › raw data for uploading/cs9plotd.txt]

x	y	z	cal	h	code	deltah	absh	cumsumh	number
1	264.09	427.31	1.0244	5.12963139827428	11.1764540982659	1	0.0213922037725638	0.0213922037725638	0.0213922037725638	1
2	267.74	430.7	1.02	5.10823919450172	11.1978463020385	2	0.0213922037725638	0.0213922037725638	0.0427844075451276	1
3	271.14	433.33	1.0156	5.08684699072915	11.219238505811	3	-0.0165303392787983	0.0165303392787983	0.0593147468239259	1
4	254.92	430.35	1.019	5.10337733000795	11.2027081665322	4	-0.0145855934812946	0.0145855934812946	0.0739003403052205	1
5	266.49	433.43	1.022	5.11796292348925	11.1881225730509	5	-0.00243093224688273	0.00243093224688273	0.0763312725521033	1
6	270.02	441.66	1.0225	5.12039385573613	11.1856916408041	6	0.0121546612344119	0.0121546612344119	0.0884859337865151	1
7	271.14	446.95	1.02	5.10823919450172	11.1978463020385	7	0.00680661029127094	0.00680661029127094	0.0952925440777861	1
8	275.86	450.17	1.0186	5.10143258421045	11.2046529123297	8	0.0170165257281756	0.0170165257281756	0.112309069805962	1
9	278.63	453.38	1.0151	5.08441605848227	11.2216694380579	9	-0.0335468650069757	0.0335468650069757	0.145855934812937	1
10	274.14	445.46	1.022	5.11796292348925	11.1881225730509	10	0.0165303392788001	0.0165303392788001	0.162386274091737	1
11	275.09	442.04	1.0186	5.10143258421045	11.2046529123297	11	-0.00437567804438999	0.00437567804438999	0.166761952136127	1
12	277.39	435.71	1.0195	5.10580826225484	11.2002772342853	12	0.00923754253815368	0.00923754253815368	0.175999494674281	1
13	274.72	465.1	1.0176	5.09657071971668	11.2095147768235	13	-0.0165303392787983	0.0165303392787983	0.192529833953079	1
14	270.03	464.99	1.021	5.11310105899548	11.1929844375447	14	0.0262540682663275	0.0262540682663275	0.218783902219407	1
15	260.09	471.86	1.0156	5.08684699072915	11.219238505811	15	-0.0121546612344119	0.0121546612344119	0.230938563453819	1
16	261.74	462.87	1.0181	5.09900165196356	11.2070838445766	16	-0.0116684747850329	0.0116684747850329	0.242607038238852	1
17	245.24	457.03	1.0205	5.1106701267486	11.1954153697916	17	0.0116684747850329	0.0116684747850329	0.254275513023885	1
18	244.57	455.43	1.0181	5.09900165196356	11.2070838445766	18	-0.00680661029127094	0.00680661029127094	0.261082123315155	1
19	239.28	476.56	1.0195	5.10580826225484	11.2002772342853	19	-0.00729279674064465	0.00729279674064465	0.2683749200558	1
20	240.25	479.14	1.021	5.11310105899548	11.1929844375447	20	0.0140994070319156	0.0140994070319156	0.282474327087716	1
21	238.25	487.59	1.0181	5.09900165196356	11.2070838445766	21	0.00243093224688273	0.00243093224688273	0.284905259334598	1
22	234.62	482.64	1.0176	5.09657071971668	11.2095147768235	22	-0.0140994070319156	0.0140994070319156	0.299004666366514	1
23	235.52	493.42	1.0205	5.1106701267486	11.1954153697916	23	0.00729279674064642	0.00729279674064642	0.30629746310716	1
24	234.51	485.08	1.019	5.10337733000795	11.2027081665322	24	0	0	0.30629746310716	1
25	233.35	490.32	1.019	5.10337733000795	11.2027081665322	25	0	0	0.30629746310716	1
26	231.72	484.23	1.019	5.10337733000795	11.2027081665322	26	-0.00243093224688451	0.00243093224688451	0.308728395354045	1
27	235.1	492.15	1.0195	5.10580826225484	11.2002772342853	27	0.00680661029127094	0.00680661029127094	0.315535005645316	1
28	238.29	487.17	1.0181	5.09900165196356	11.2070838445766	28	-0.0165303392787983	0.0165303392787983	0.332065344924114	1
29	241.69	481.29	1.0215	5.11553199124236	11.1905535052978	29	0.0140994070319174	0.0140994070319174	0.346164751956032	1
30	237.77	489.39	1.0186	5.10143258421045	11.2046529123297	30	0.00243093224688096	0.00243093224688096	0.348595684202913	1
31	239.82	490.5	1.0181	5.09900165196356	11.2070838445766	31	-0.00437567804438643	0.00437567804438643	0.352971362247299	1
32	249.9	491.74	1.019	5.10337733000795	11.2027081665322	32	0	0	0.352971362247299	1
33	240.34	481.8	1.019	5.10337733000795	11.2027081665322	33	-0.0238231360194483	0.0238231360194483	0.376794498266747	1
34	231.51	475.14	1.0239	5.1272004660274	11.1788850305128	34	0.0213922037725638	0.0213922037725638	0.398186702039311	1
35	232.37	481.45	1.0195	5.10580826225484	11.2002772342853	35	0.0116684747850364	0.0116684747850364	0.409855176824347	1
36	232.46	475.81	1.0171	5.0941397874698	11.2119457090704	36	-0.0116684747850364	0.0116684747850364	0.421523651609384	1
37	233.08	477.47	1.0195	5.10580826225484	11.2002772342853	37	-0.00972372898752738	0.00972372898752738	0.431247380596911	1
38	248.19	480.03	1.0215	5.11553199124236	11.1905535052978	38	0.0354916108044812	0.0354916108044812	0.466738991401392	1
39	245.08	486.54	1.0142	5.08004038043788	11.2260451161023	39	-0.0281988140638347	0.0281988140638347	0.494937805465227	1
40	251.49	489.59	1.02	5.10823919450172	11.1978463020385	40	0	0	0.494937805465227	1
41	255.44	494.3	1.02	5.10823919450172	11.1978463020385	41	0.00680661029127094	0.00680661029127094	0.501744415756498	1
42	241	484.63	1.0186	5.10143258421045	11.2046529123297	42	-0.0092375425381519	0.0092375425381519	0.51098195829465	1
43	233.3	478.88	1.0205	5.1106701267486	11.1954153697916	43	0.00729279674064642	0.00729279674064642	0.518274755035296	1
44	231.67	481.5	1.019	5.10337733000795	11.2027081665322	44	-0.00486186449376547	0.00486186449376547	0.523136619529062	1
45	239.71	477.61	1.02	5.10823919450172	11.1978463020385	45	-0.00972372898752916	0.00972372898752916	0.532860348516591	1
46	252.56	484.91	1.022	5.11796292348925	11.1881225730509	46	0.00243093224688273	0.00243093224688273	0.535291280763474	1
47	257.46	472.77	1.0215	5.11553199124236	11.1905535052978	47	0.00972372898752738	0.00972372898752738	0.545015009751001	1
48	246.17	477.64	1.0195	5.10580826225484	11.2002772342853	48	-0.00972372898752738	0.00972372898752738	0.554738738738529	1
49	252.41	456.41	1.0215	5.11553199124236	11.1905535052978	49	0.0335468650069757	0.0335468650069757	0.588285603745504	1
50	255.32	456.94	1.0146	5.08198512623539	11.2241003703048	50	-0.0194474579750583	0.0194474579750583	0.607733061720563	1
51	251.68	448.5	1.0186	5.10143258421045	11.2046529123297	51	-0.0092375425381519	0.0092375425381519	0.616970604258714	1
52	249.51	457.37	1.0205	5.1106701267486	11.1954153697916	52	0	0	0.616970604258714	1
53	235.61	437.92	1.0205	5.1106701267486	11.1954153697916	53	-0.228021444757557	0.228021444757557	0.844992049016271	1
54	237.53	419.54	1.0674	5.33869157150616	10.967393925034	54	0.0855688150902552	0.0855688150902552	0.930560864106527	1
55	232	398.31	1.0498	5.2531227564159	11.0529627401243	55	-0.0520219500832813	0.0520219500832813	0.982582814189808	1
56	244.85	394.53	1.0605	5.30514470649918	11.000940790041	56	-0.0403534752982448	0.0403534752982448	1.02293628948805	1
57	253.08	391.7	1.0688	5.34549818179743	10.9605873147428	57	0	0	1.02293628948805	1
58	255.87	391.37	1.0688	5.34549818179743	10.9605873147428	58	0.141966443217923	0.141966443217923	1.16490273270598	1
59	256.63	402.89	1.0396	5.2035317385795	11.1025537579607	59	-0.0354916108044794	0.0354916108044794	1.20039434351045	1
60	253.87	403.38	1.0469	5.23902334938398	11.0670621471562	60	0.125922290388502	0.125922290388502	1.32631663389896	1
61	254.17	400.35	1.021	5.11310105899548	11.1929844375447	61	-0.1755133082249	0.1755133082249	1.50182994212386	1
62	251.1	393.06	1.0571	5.28861436722038	11.0174711293198	62	-0.0904306795840206	0.0904306795840206	1.59226062170788	1
63	271.42	397.39	1.0757	5.3790450468044	10.9270404497358	63	0.185237037212429	0.185237037212429	1.77749765892031	1
64	269.08	402.42	1.0376	5.19380800959197	11.1122774869482	64	0.00729279674064642	0.00729279674064642	1.78479045566095	1
65	269.59	402.05	1.0361	5.18651521285133	11.1195702836889	65	0.102099154369055	0.102099154369055	1.88688961003001	1
66	266.57	411.93	1.0151	5.08441605848227	11.2216694380579	66	-0.209060173231874	0.209060173231874	2.09594978326188	1
67	258.58	409.66	1.0581	5.29347623171415	11.012609264826	67	0.149745426407947	0.149745426407947	2.24569520966983	1
68	265.04	421.42	1.0273	5.1437308053062	11.162354691234	68	0.025767881816952	0.025767881816952	2.27146309148678	1
69	261.37	433.67	1.022	5.11796292348925	11.1881225730509	69	0	0	2.27146309148678	1
70	265.85	443.9	1.022	5.11796292348925	11.1881225730509	70	0.0403534752982448	0.0403534752982448	2.31181656678503	1
71	265.48	445.53	1.0137	5.077609448191	11.2284760483492	71	-0.0140994070319156	0.0140994070319156	2.32591597381694	1
72	266.59	439.86	1.0166	5.09170885522292	11.2143766413173	72	-0.0189612715256811	0.0189612715256811	2.34487724534262	1
73	277.37	438.46	1.0205	5.1106701267486	11.1954153697916	73	0.00486186449376191	0.00486186449376191	2.34973910983638	1
74	274.95	433.22	1.0195	5.10580826225484	11.2002772342853	74	-0.0452153397920085	0.0452153397920085	2.39495444962839	1
75	278.18	428.14	1.0288	5.15102360204684	11.1550618944933	75	-0.123491358141619	0.123491358141619	2.51844580777001	1
76	275.78	427.59	1.0542	5.27451496018846	11.0315705363517	76	0.102099154369055	0.102099154369055	2.62054496213907	1
77	279.14	430.74	1.0332	5.17241580581941	11.1336696907208	77	0.0879997473371379	0.0879997473371379	2.70854470947621	1
78	276.72	435.84	1.0151	5.08441605848227	11.2216694380579	78	-0.00972372898752916	0.00972372898752916	2.71826843846373	1
79	272.32	433.87	1.0171	5.0941397874698	11.2119457090704	79	-0.0709832216089623	0.0709832216089623	2.7892516600727	1
80	269.48	404.75	1.0317	5.16512300907876	11.1409624874614	80	0.0568838145770449	0.0568838145770449	2.84613547464974	1
81	278.98	418.22	1.02	5.10823919450172	11.1978463020385	81	0.00680661029127094	0.00680661029127094	2.85294208494101	1
82	273.82	426.22	1.0186	5.10143258421045	11.2046529123297	82	-0.00437567804438999	0.00437567804438999	2.8573177629854	1
83	272.39	420.84	1.0195	5.10580826225484	11.2002772342853	83	-0.128353222635383	0.128353222635383	2.98567098562079	1
84	268.39	416.56	1.0459	5.23416148489022	11.07192401165	84	0.0140994070319174	0.0140994070319174	2.9997703926527	1
85	263.33	421.36	1.043	5.2200620778583	11.0860234186819	85	0.106961018862821	0.106961018862821	3.10673141151552	1
86	262.73	428.57	1.021	5.11310105899548	11.1929844375447	86	-0.0306297463107175	0.0306297463107175	3.13736115782624	1
87	262.39	415.76	1.0273	5.1437308053062	11.162354691234	87	-0.0739003403052205	0.0739003403052205	3.21126149813146	1
88	257.92	416.25	1.0425	5.21763114561142	11.0884543509288	88	0.0996682221221725	0.0996682221221725	3.31092972025363	1
89	259.95	428.83	1.022	5.11796292348925	11.1881225730509	89	0.00243093224688273	0.00243093224688273	3.31336065250052	1
90	263.16	430.73	1.0215	5.11553199124236	11.1905535052978	90	0.0121546612344119	0.0121546612344119	3.32551531373493	1
91	266.87	431.91	1.019	5.10337733000795	11.2027081665322	91	0.00194474579750548	0.00194474579750548	3.32746005953243	1
92	267.09	427.73	1.0186	5.10143258421045	11.2046529123297	92	0.0121546612344119	0.0121546612344119	3.33961472076685	1
93	263.66	425.57	1.0161	5.08927792297604	11.2168075735642	93	-0.0904306795840206	0.0904306795840206	3.43004540035087	1
94	262.12	426.35	1.0347	5.17970860256006	11.1263768939801	94	0.0739003403052187	0.0739003403052187	3.50394574065609	1
95	273.6	416.18	1.0195	5.10580826225484	11.2002772342853	95	-0.00243093224688096	0.00243093224688096	3.50637667290297	1
96	274.78	411.66	1.02	5.10823919450172	11.1978463020385	96	-0.17113763018051	0.17113763018051	3.67751430308348	1
97	271	411.94	1.0552	5.27937682468223	11.026708671858	97	0.158982968946098	0.158982968946098	3.83649727202958	1
98	271.79	416.94	1.0225	5.12039385573613	11.1856916408041	98	0.0238231360194465	0.0238231360194465	3.86032040804902	1
99	271.08	422.11	1.0176	5.09657071971668	11.2095147768235	99	-0.0948063576284088	0.0948063576284088	3.95512676567743	1
100	269.09	402.16	1.0371	5.19137707734509	11.1147084191951	100	-0.341789073911645	0.341789073911645	4.29691583958908	1
101	275.06	383.92	1.1074	5.53316615125674	10.7729193452834	101	0.0495910178363985	0.0495910178363985	4.34650685742547	1
102	277.06	383.56	1.0972	5.48357513342034	10.8225103631198	102	0.0145855934812928	0.0145855934812928	4.36109245090677	1
103	273.31	387.39	1.0942	5.46898953993905	10.8370959566011	103	0.123491358141619	0.123491358141619	4.48458380904839	1
104	273.13	404.4	1.0688	5.34549818179743	10.9605873147428	104	0.156552036699219	0.156552036699219	4.64113584574761	1
105	266.91	407.73	1.0366	5.18894614509821	11.117139351442	105	-0.0831378828433742	0.0831378828433742	4.72427372859098	1
106	260.83	413.21	1.0537	5.27208402794158	11.0340014685986	106	0.173082375978016	0.173082375978016	4.897356104569	1
107	253.99	427.15	1.0181	5.09900165196356	11.2070838445766	107	-0.261082123315155	0.261082123315155	5.15843822788415	1
108	254.25	416.32	1.0718	5.36008377527872	10.9460017212615	108	0.254275513023885	0.254275513023885	5.41271374090804	1
109	252.82	421.35	1.0195	5.10580826225484	11.2002772342853	109	0.00680661029127094	0.00680661029127094	5.41952035119931	1
110	260.25	427.46	1.0181	5.09900165196356	11.2070838445766	110	-0.0092375425381519	0.0092375425381519	5.42875789373746	1
111	256.6	432.28	1.02	5.10823919450172	11.1978463020385	111	0.00680661029127094	0.00680661029127094	5.43556450402873	1
112	254.68	419.35	1.0186	5.10143258421045	11.2046529123297	112	-0.229966190555064	0.229966190555064	5.66553069458379	1
113	260.4	414.8	1.0659	5.33139877476551	10.9746867217747	113	0.0354916108044829	0.0354916108044829	5.70102230538828	1
114	260.83	413.34	1.0586	5.29590716396103	11.0101783325792	114	0.116198561400973	0.116198561400973	5.81722086678925	1
115	254.84	407.63	1.0347	5.17970860256006	11.1263768939801	115	0.0189612715256811	0.0189612715256811	5.83618213831493	1
116	241.78	404.21	1.0308	5.16074733103437	11.1453381655058	116	-0.189612715256816	0.189612715256816	6.02579485357175	1
117	241.98	400.27	1.0698	5.35036004629119	10.955725450249	117	0.187181783009933	0.187181783009933	6.21297663658168	1
118	249.97	400.25	1.0313	5.16317826328126	11.1429072332589	118	-0.0116684747850346	0.0116684747850346	6.22464511136671	1
119	255.17	408.69	1.0337	5.17484673806629	11.1312387584739	119	-0.073414153855845	0.073414153855845	6.29805926522256	1
120	256.31	403.83	1.0488	5.24826089192214	11.057824604618	120	0.151690172205454	0.151690172205454	6.44974943742801	1
121	255.76	410.12	1.0176	5.09657071971668	11.2095147768235	121	-0.0617456790708086	0.0617456790708086	6.51149511649882	1
122	251.03	411.01	1.0303	5.15831639878749	11.1477690977527	122	0.047646272038893	0.047646272038893	6.55914138853771	1
123	240.36	416.07	1.0205	5.1106701267486	11.1954153697916	123	-0.256220258821392	0.256220258821392	6.81536164735911	1
124	232.81	409.49	1.0732	5.36689038556999	10.9391951109702	124	0.075845086102726	0.075845086102726	6.89120673346183	1
125	242.72	403.52	1.0576	5.29104529946726	11.0150401970729	125	-0.123491358141617	0.123491358141617	7.01469809160345	1
126	265.4	403.34	1.083	5.41453665760888	10.8915488389313	126	-0.0568838145770467	0.0568838145770467	7.0715819061805	1
127	267.6	399.61	1.0947	5.47142047218593	10.8346650243543	127	0.170651443731135	0.170651443731135	7.24223334991163	1
128	266.8	391.24	1.0596	5.30076902845479	11.0053164680854	128	-0.296573734119635	0.296573734119635	7.53880708403127	1
129	263.37	391.53	1.1206	5.59734276257443	10.7087427339658	129	0.344220006158528	0.344220006158528	7.88302709018979	1
130	267.91	395.45	1.0498	5.2531227564159	11.0529627401243	130	0.123491358141619	0.123491358141619	8.00651844833141	1
131	261.29	386.37	1.0244	5.12963139827428	11.1764540982659	131	-0.301435598613402	0.301435598613402	8.30795404694481	1
132	276.06	388.49	1.0864	5.43106699688768	10.8750184996525	132	0.237258987295711	0.237258987295711	8.54521303424053	1
133	274.53	402.58	1.0376	5.19380800959197	11.1122774869482	133	0.0734141538558433	0.0734141538558433	8.61862718809637	1
134	272.13	402.23	1.0225	5.12039385573613	11.1856916408041	134	-0.365612209931092	0.365612209931092	8.98423939802746	1
135	267.82	399.08	1.0977	5.48600606566722	10.820079430873	135	0.0170165257281756	0.0170165257281756	9.00125592375564	1
136	250.45	385	1.0942	5.46898953993905	10.8370959566011	136	-0.180375172718664	0.180375172718664	9.1816310964743	1
137	241.37	367.84	1.1313	5.64936471265771	10.6567207838825	137	-0.149745426407948	0.149745426407948	9.33137652288225	1
138	233.62	365.62	1.1621	5.79911013906566	10.5069753574745	138	0.123491358141619	0.123491358141619	9.45486788102387	1
139	234.16	359.84	1.1367	5.67561878092404	10.6304667156161	139	0.135159832926655	0.135159832926655	9.59002771395052	1
140	261.28	375.49	1.1089	5.54045894799738	10.7656265485428	140	-0.00486186449376547	0.00486186449376547	9.59488957844429	1
141	271.39	376.77	1.1099	5.54532081249115	10.760764684049	141	-0.0092375425381519	0.0092375425381519	9.60412712098244	1
142	273.82	381.51	1.1118	5.5545583550293	10.7515271415109	142	0.0330606785575984	0.0330606785575984	9.63718779954004	1
143	271.59	381.55	1.105	5.5214976764717	10.7845878200685	143	0.209060173231874	0.209060173231874	9.84624797277191	1
144	278.9	386.14	1.062	5.31243750323983	10.9936479933004	144	0.0831378828433742	0.0831378828433742	9.92938585561529	1
145	273.05	411.87	1.0449	5.22929962039645	11.0767858761437	145	-0.0739003403052223	0.0739003403052223	10.0032861959205	1
146	278.54	414.81	1.0601	5.30319996070167	11.0028855358385	146	0.209060173231876	0.209060173231876	10.2123463691524	1
147	279.03	410.82	1.0171	5.0941397874698	11.2119457090704	147	-0.0923754253815261	0.0923754253815261	10.3047217945339	1
148	261.19	403.1	1.0361	5.18651521285133	11.1195702836889	148	-0.0170165257281774	0.0170165257281774	10.3217383202621	1
149	262.03	397.9	1.0396	5.2035317385795	11.1025537579607	149	-0.25622025882139	0.25622025882139	10.5779585790835	1
150	278.92	384.02	1.0923	5.45975199740089	10.8463334991393	150	-0.154121104452337	0.154121104452337	10.7320796835358	1
151	276.36	378.72	1.124	5.61387310185323	10.692212394687	151	-0.152176358654827	0.152176358654827	10.8842560421906	1
152	274.85	363.48	1.1553	5.76604946050806	10.5400360360321	152	-0.206629240984993	0.206629240984993	11.0908852831756	1
153	277.44	350.96	1.1978	5.97267870149305	10.3334067950471	153	0.0500772042857758	0.0500772042857758	11.1409624874614	1
154	265.49	354.94	1.1875	5.92260149720728	10.3834839993329	154	0.36561220993109	0.36561220993109	11.5065746973925	1
155	260.26	352	1.1123	5.55698928727618	10.749096209264	155	0.0403534752982466	0.0403534752982466	11.5469281726907	1
156	263.82	359.9	1.104	5.51663581197794	10.7894496845622	156	-0.313590259847812	0.313590259847812	11.8605184325386	1
157	256.64	352.44	1.1685	5.83022607182575	10.4758594247144	157	-0.0422982210957503	0.0422982210957503	11.9028166536343	1
158	254.74	353.13	1.1772	5.8725242929215	10.4335612036187	158	0.201767376491228	0.201767376491228	12.1045840301255	1
159	253.81	355.48	1.1357	5.67075691643027	10.6353285801099	159	0.0875135608877624	0.0875135608877624	12.1920975910133	1
160	254.15	379.65	1.1177	5.58324335554251	10.7228421409977	160	0.0758450861027242	0.0758450861027242	12.267942677116	1
161	248.98	369.91	1.1021	5.50739826943979	10.7986872271004	161	0.216352969972522	0.216352969972522	12.4842956470885	1
162	264.12	378.82	1.0576	5.29104529946726	11.0150401970729	162	0.0165303392788001	0.0165303392788001	12.5008259863673	1
163	260.69	379.07	1.0542	5.27451496018846	11.0315705363517	163	-0.161413901192981	0.161413901192981	12.6622398875603	1
164	252.75	386	1.0874	5.43592886138145	10.8701566351587	164	0.125922290388498	0.125922290388498	12.7881621779488	1
165	249.4	382.52	1.0615	5.31000657099295	10.9960789255472	165	-0.254275513023883	0.254275513023883	13.0424376909727	1
166	256.66	384.34	1.1138	5.56428208401683	10.7418034125234	166	0.0286850005132084	0.0286850005132084	13.0711226914859	1
167	253.98	385.74	1.1079	5.53559708350362	10.7704884130366	167	0.130297968432892	0.130297968432892	13.2014206599188	1
168	243.76	384.69	1.0811	5.40529911507073	10.9007863814695	168	-0.0422982210957521	0.0422982210957521	13.2437188810146	1
169	238	380.2	1.0898	5.44759733616648	10.8584881603737	169	-0.0573700010264204	0.0573700010264204	13.301088882041	1
170	233.89	382.99	1.1016	5.5049673371929	10.8011181593473	170	-0.211004919029381	0.211004919029381	13.5120938010704	1
171	233.81	378.99	1.145	5.71597225622228	10.5901132403179	171	0.493479246117099	0.493479246117099	14.0055730471875	1
172	239	388.65	1.0435	5.22249301010518	11.083592486435	172	-0.154121104452335	0.154121104452335	14.1596941516398	1
173	231.11	398	1.0752	5.37661411455752	10.9294713819827	173	0.277612462593954	0.277612462593954	14.4373066142338	1
174	233.18	429.43	1.0181	5.09900165196356	11.2070838445766	174	-0.0189612715256811	0.0189612715256811	14.4562678857594	1
175	244.2	428.78	1.022	5.11796292348925	11.1881225730509	175	-0.175513308224899	0.175513308224899	14.6317811939843	1
176	238.19	418.96	1.0581	5.29347623171415	11.012609264826	176	0.0972372898752898	0.0972372898752898	14.7290184838596	1
177	234.78	394.82	1.0381	5.19623894183886	11.1098465547013	177	-0.121060425894736	0.121060425894736	14.8500789097544	1
178	244.81	387.44	1.063	5.31729936773359	10.9887861288066	178	-0.0831378828433742	0.0831378828433742	14.9332167925977	1
179	230.03	394.75	1.0801	5.40043725057697	10.9056482459632	179	0.0831378828433742	0.0831378828433742	15.0163546754411	1
180	240.77	399.75	1.063	5.31729936773359	10.9887861288066	180	0.0311159327600929	0.0311159327600929	15.0474706082012	1
181	241.53	399.16	1.0566	5.2861834349735	11.0199020615667	181	-0.0286850005132102	0.0286850005132102	15.0761556087144	1
182	235.35	393.59	1.0625	5.31486843548671	10.9912170610535	182	-0.156552036699219	0.156552036699219	15.2327076454136	1
183	243.43	381.02	1.0947	5.47142047218593	10.8346650243543	183	-0.00486186449376369	0.00486186449376369	15.2375695099074	1
184	242.66	380.41	1.0957	5.47628233667969	10.8298031598605	184	0.0452153397920085	0.0452153397920085	15.2827848496994	1
185	245.99	376.64	1.0864	5.43106699688768	10.8750184996525	185	-0.0641766113176914	0.0641766113176914	15.3469614610171	1
186	241.53	379.1	1.0996	5.49524360820537	10.8108418883348	186	-0.133215087129148	0.133215087129148	15.4801765481462	1
187	236.92	368.77	1.127	5.62845869533452	10.6776268012057	187	0.0384087295007411	0.0384087295007411	15.518585277647	1
188	230.47	358.28	1.1191	5.59004996583378	10.7160355307064	188	-0.382628735659269	0.382628735659269	15.9012140133062	1
189	237.03	338.98	1.1978	5.97267870149305	10.3334067950471	189	-0.0116684747850346	0.0116684747850346	15.9128824880913	1
190	251.49	350.1	1.2002	5.98434717627809	10.3217383202621	190	0.358319413190445	0.358319413190445	16.2712019012817	1
191	238.95	367.23	1.1265	5.62602776308764	10.6800577334525	191	-0.146828307711688	0.146828307711688	16.4180302089934	1
192	231.43	347.35	1.1567	5.77285607079933	10.5332294257409	192	-0.0311159327600929	0.0311159327600929	16.4491461417535	1
193	256.43	352.08	1.1631	5.80397200355942	10.5021134929808	193	-0.242120851789474	0.242120851789474	16.691266993543	1
194	252.2	353.08	1.2129	6.0460928553489	10.2599926411913	194	0.0714694080583396	0.0714694080583396	16.7627364016013	1
195	242.24	349.1	1.1982	5.97462344729056	10.3314620492496	195	-0.40159000718495	0.40159000718495	17.1643264087863	1
196	238.46	332.94	1.2808	6.37621345447551	9.92987204206468	196	0.178430426921159	0.178430426921159	17.3427568357074	1
197	236.03	320.55	1.2441	6.19778302755435	10.1083024689858	197	0.184750850763052	0.184750850763052	17.5275076864705	1
198	247.31	333.28	1.2061	6.0130321767913	10.2930533197489	198	-0.144397375464807	0.144397375464807	17.6719050619353	1
199	246.62	331.39	1.2358	6.1574295522561	10.1486559442841	199	0.0568838145770449	0.0568838145770449	17.7287888765123	1
200	245.23	329.71	1.2241	6.10054573767906	10.2055397588611	200	-0.142452629667302	0.142452629667302	17.8712415061796	1
201	251.85	328.81	1.2534	6.24299836734636	10.0630871291938	201	0.111336696907209	0.111336696907209	17.9825782030868	1
202	252.15	326.92	1.2305	6.13166167043915	10.174423826101	202	-0.0447291533426331	0.0447291533426331	18.0273073564295	1
203	255.01	333.63	1.2397	6.17639082378178	10.1296946727584	203	0.0495910178363985	0.0495910178363985	18.0768983742659	1
204	255.71	338.22	1.2295	6.12679980594539	10.1792856905948	204	0.0734141538558433	0.0734141538558433	18.1503125281217	1
205	258.57	327.16	1.2144	6.05338565208954	10.2526998444506	205	-0.0422982210957521	0.0422982210957521	18.1926107492175	1
206	275.71	326.68	1.2231	6.09568387318529	10.2104016233549	206	0.0447291533426348	0.0447291533426348	18.2373399025601	1
207	277.55	338.72	1.2139	6.05095471984266	10.2551307766975	207	-0.13029796843289	0.13029796843289	18.367637870993	1
208	279.89	340.75	1.2407	6.18125268827555	10.1248328082646	208	-0.0354916108044812	0.0354916108044812	18.4031294817975	1
209	277.66	333.09	1.248	6.21674429908003	10.0893411974602	209	-0.140507883869795	0.140507883869795	18.5436373656673	1
210	277.27	328.91	1.2769	6.35725218294982	9.94883331359036	210	-0.0306297463107157	0.0306297463107157	18.574267111978	1
211	278.34	321.96	1.2832	6.38788192926054	9.91820356727964	211	0.0403534752982448	0.0403534752982448	18.6146205872762	1
212	279.61	327.47	1.2749	6.3475284539623	9.95855704257789	212	0.453611957268231	0.453611957268231	19.0682325445445	1
213	279.4	344.25	1.1816	5.89391649669407	10.4121689998461	213	-0.0879997473371397	0.0879997473371397	19.1562322918816	1
214	271.66	349.38	1.1997	5.9819162440312	10.324169252509	214	0.182806104965547	0.182806104965547	19.3390383968472	1
215	272.28	351.34	1.1621	5.79911013906566	10.5069753574745	215	-0.0238231360194447	0.0238231360194447	19.3628615328666	1
216	271.46	351.53	1.167	5.8229332750851	10.4831522214551	216	-0.0306297463107175	0.0306297463107175	19.3934912791773	1
217	272.95	352.2	1.1733	5.85356302139582	10.4525224751444	217	0.0447291533426348	0.0447291533426348	19.43822043252	1
218	272.64	343.34	1.1641	5.80883386805319	10.497251628487	218	-0.306297463107168	0.306297463107168	19.7445178956271	1
219	266.94	336.6	1.2271	6.11513133116035	10.1909541653798	219	0.144883561914185	0.144883561914185	19.8894014575413	1
220	273.59	338.96	1.1973	5.97024776924617	10.335837727294	220	0.192529833953074	0.192529833953074	20.0819312914944	1
221	274.96	345.74	1.1577	5.77771793529309	10.5283675612471	221	-0.517788568585921	0.517788568585921	20.5997198600803	1
222	265.45	340.1	1.2642	6.29550650387902	10.0105789926612	222	-0.0257678818169538	0.0257678818169538	20.6254877418973	1
223	270.18	335.56	1.2695	6.32127438569597	9.98481111084422	223	-0.0262540682663275	0.0262540682663275	20.6517418101636	1
224	258.62	335.24	1.2749	6.3475284539623	9.95855704257789	224	0.225590512510674	0.225590512510674	20.8773323226743	1
225	251.06	339	1.2285	6.12193794145162	10.1841475550886	225	-0.0335468650069757	0.0335468650069757	20.9108791876812	1
226	254.79	337.27	1.2354	6.1554848064586	10.1506006900816	226	-0.141966443217923	0.141966443217923	21.0528456308992	1
227	255.65	336.06	1.2646	6.29745124967652	10.0086342468637	227	0.382142549209892	0.382142549209892	21.434988180109	1
228	261.25	327.27	1.186	5.91530870046663	10.3907767960736	228	-0.138076951622914	0.138076951622914	21.573065131732	1
229	267.1	328.03	1.2144	6.05338565208954	10.2526998444506	229	-0.313104073398435	0.313104073398435	21.8861692051304	1
230	272.36	320.2	1.2788	6.36648972548798	9.93959577105221	230	0.163844833439864	0.163844833439864	22.0500140385703	1
231	275.91	322.67	1.2451	6.20264489204811	10.1034406044921	231	-0.190098901706193	0.190098901706193	22.2401129402765	1
232	276.94	316.14	1.2842	6.39274379375431	9.91334170278588	232	0.265943987808921	0.265943987808921	22.5060569280854	1
233	274.68	323.45	1.2295	6.12679980594539	10.1792856905948	233	0.0116684747850329	0.0116684747850329	22.5177254028704	1
234	251.2	322.93	1.2271	6.11513133116035	10.1909541653798	234	-0.161413901192981	0.161413901192981	22.6791393040634	1
235	258.57	321.65	1.2603	6.27654523235333	10.0295402641869	235	0.00243093224688273	0.00243093224688273	22.6815702363103	1
236	261.32	322.37	1.2598	6.27411430010645	10.0319711964337	236	0.237745173745084	0.237745173745084	22.9193154100554	1
237	263.02	328.43	1.2109	6.03636912636137	10.2697163701788	237	-0.00729279674064642	0.00729279674064642	22.926608206796	1
238	255.07	331.9	1.2124	6.04366192310201	10.2624235734382	238	0.140021697420417	0.140021697420417	23.0666299042164	1
239	240.17	337.14	1.1836	5.90364022568159	10.4024452708586	239	-0.3179659378922	0.3179659378922	23.3845958421086	1
240	249.37	336.22	1.249	6.22160616357379	10.0844793329664	240	0.512440517642784	0.512440517642784	23.8970363597514	1
241	252.65	355.17	1.1436	5.70916564593101	10.5969198506092	241	-0.0354916108044812	0.0354916108044812	23.9325279705559	1
242	244.5	353.43	1.1509	5.74465725673549	10.5614282398047	242	-0.111336696907209	0.111336696907209	24.0438646674631	1
243	236.91	346.18	1.1738	5.8559939536427	10.4500915428975	243	-0.047646272038893	0.047646272038893	24.091510939502	1
244	236.9	347.36	1.1836	5.90364022568159	10.4024452708586	244	0.0354916108044829	0.0354916108044829	24.1270025503065	1
245	235.98	351.49	1.1763	5.86814861487711	10.4379368816631	245	0.121060425894736	0.121060425894736	24.2480629762012	1
246	231.62	351.6	1.1514	5.74708818898238	10.5589973075578	246	-0.0165303392788001	0.0165303392788001	24.26459331548	1
247	240.9	351.74	1.1548	5.76361852826118	10.542466968279	247	-0.106961018862819	0.106961018862819	24.3715543343428	1
248	242.15	351.02	1.1768	5.870579547124	10.4355059494162	248	0.301921785062778	0.301921785062778	24.6734761194056	1
249	255.71	369.14	1.1147	5.56865776206122	10.737427734479	249	0.0306297463107157	0.0306297463107157	24.7041058657163	1
250	252.76	372.43	1.1084	5.5380280157505	10.7680574807897	250	0.284905259334602	0.284905259334602	24.9890111250509	1
251	251.86	387.26	1.0498	5.2531227564159	11.0529627401243	251	0.0855688150902569	0.0855688150902569	25.0745799401412	1
252	253.5	413.29	1.0322	5.16755394132564	11.1385315552145	252	0.0685522893620778	0.0685522893620778	25.1431322295033	1
253	252.35	424.99	1.0181	5.09900165196356	11.2070838445766	253	-0.0544528823301622	0.0544528823301622	25.1975851118334	1
254	248.7	418.71	1.0293	5.15345453429373	11.1526309622465	254	-0.118629493647854	0.118629493647854	25.3162146054813	1
255	247.37	423.79	1.0537	5.27208402794158	11.0340014685986	255	0.123491358141617	0.123491358141617	25.4397059636229	1
256	249.63	422.32	1.0283	5.14859266979996	11.1574928267402	256	0.0452153397920121	0.0452153397920121	25.4849213034149	1
257	254.97	439.63	1.019	5.10337733000795	11.2027081665322	257	0.00437567804438643	0.00437567804438643	25.4892969814593	1
258	242.81	446.56	1.0181	5.09900165196356	11.2070838445766	258	0.00486186449376547	0.00486186449376547	25.494158845953	1
259	233.17	439.18	1.0171	5.0941397874698	11.2119457090704	259	-0.0116684747850364	0.0116684747850364	25.5058273207381	1
260	232.6	439.92	1.0195	5.10580826225484	11.2002772342853	260	-0.00729279674064465	0.00729279674064465	25.5131201174787	1
261	235.98	439.48	1.021	5.11310105899548	11.1929844375447	261	-0.161413901192983	0.161413901192983	25.6745340186717	1
262	239.42	445.56	1.0542	5.27451496018846	11.0315705363517	262	0.0544528823301622	0.0544528823301622	25.7289869010019	1
263	235.68	445.12	1.043	5.2200620778583	11.0860234186819	263	-0.0831378828433742	0.0831378828433742	25.8121247838452	1
264	232.98	420.31	1.0601	5.30319996070167	11.0028855358385	264	0.109391951109703	0.109391951109703	25.921516734955	1
265	231.05	424.5	1.0376	5.19380800959197	11.1122774869482	265	0.106961018862819	0.106961018862819	26.0284777538178	1
266	236.18	425	1.0156	5.08684699072915	11.219238505811	266	-0.206629240984991	0.206629240984991	26.2351069948028	1
267	236.64	421.4	1.0581	5.29347623171415	11.012609264826	267	0.102099154369053	0.102099154369053	26.3372061491718	1
268	233.92	415.63	1.0371	5.19137707734509	11.1147084191951	268	-0.121060425894736	0.121060425894736	26.4582665750666	1
269	239.34	421.12	1.062	5.31243750323983	10.9936479933004	269	0.220728648016911	0.220728648016911	26.6789952230835	1
270	243.87	408.98	1.0166	5.09170885522292	11.2143766413173	270	-0.073414153855845	0.073414153855845	26.7524093769393	1
271	249.79	410.39	1.0317	5.16512300907876	11.1409624874614	271	-0.180375172718664	0.180375172718664	26.932784549658	1
272	244.02	400.48	1.0688	5.34549818179743	10.9605873147428	272	0.0782760183496087	0.0782760183496087	27.0110605680076	1
273	235.34	416.23	1.0527	5.26722216344782	11.0388633330924	273	0.0233369495700693	0.0233369495700693	27.0343975175777	1
274	237.37	414.2	1.0479	5.24388521387775	11.0622002826624	274	0.0666075435645741	0.0666075435645741	27.1010050611422	1
275	242.02	410.87	1.0342	5.17727767031317	11.128807826227	275	-0.234828055048826	0.234828055048826	27.3358331161911	1
276	231.71	387.31	1.0825	5.412105725362	10.8939797711782	276	-0.0758450861027278	0.0758450861027278	27.4116782022938	1
277	233.01	379.99	1.0981	5.48795081146473	10.8181346850755	277	-0.0598009332733032	0.0598009332733032	27.4714791355671	1
278	230.3	379.8	1.1104	5.54775174473803	10.7583337518022	278	-0.182319918516169	0.182319918516169	27.6537990540833	1
279	237.12	359.09	1.1479	5.7300716632542	10.576013833286	279	-0.0359777972538566	0.0359777972538566	27.6897768513371	1
280	232.79	364.97	1.1553	5.76604946050806	10.5400360360321	280	0.237745173745084	0.237745173745084	27.9275220250822	1
281	234.81	370.59	1.1064	5.52830428676297	10.7777812097772	281	-0.106961018862821	0.106961018862821	28.034483043945	1
282	238.49	371.23	1.1284	5.63526530562579	10.6708201909144	282	0.00923754253815368	0.00923754253815368	28.0437205864832	1
283	255.03	363.63	1.1265	5.62602776308764	10.6800577334525	283	-0.111336696907207	0.111336696907207	28.1550572833904	1
284	245.6	356.4	1.1494	5.73736445999485	10.5687210365453	284	0.0734141538558433	0.0734141538558433	28.2284714372462	1
285	251.84	364.78	1.1343	5.663950306139	10.6421351904012	285	0.0972372898752916	0.0972372898752916	28.3257087271215	1
286	249.1	368.65	1.1143	5.56671301626371	10.7393724802765	286	-0.0403534752982466	0.0403534752982466	28.3660622024198	1
287	245.61	362.61	1.1226	5.60706649156196	10.6990190049782	287	-0.0257678818169502	0.0257678818169502	28.3918300842367	1
288	243.01	365.06	1.1279	5.63283437337891	10.6732511231613	288	-0.133215087129148	0.133215087129148	28.5250451713659	1
289	248.46	363.32	1.1553	5.76604946050806	10.5400360360321	289	-0.465280432053266	0.465280432053266	28.9903256034191	1
290	240.25	340.17	1.251	6.23132989256132	10.0747556039789	290	0.239689919542592	0.239689919542592	29.2300155229617	1
291	236.3	336.18	1.2017	5.99163997301873	10.3144455235215	291	-0.0471600855895176	0.0471600855895176	29.2771756085512	1
292	233.79	325.14	1.2114	6.03880005860825	10.2672854379319	292	0.0948063576284106	0.0948063576284106	29.3719819661796	1
293	232.38	323.62	1.1919	5.94399370097984	10.3620917955603	293	-0.562517721928558	0.562517721928558	29.9344996881082	1
294	246.46	324.82	1.3076	6.5065114229084	9.79957407363179	294	0.239689919542592	0.239689919542592	30.1741896076508	1
295	248.97	325.06	1.2583	6.2668215033658	10.0392639931744	295	0.104530086615938	0.104530086615938	30.2787196942667	1
296	243.09	319.6	1.2368	6.16229141674987	10.1437940797903	296	-0.114253815603467	0.114253815603467	30.3929735098702	1
297	244.44	320.7	1.2603	6.27654523235333	10.0295402641869	297	0.0831378828433724	0.0831378828433724	30.4761113927136	1
298	242.67	315.23	1.2432	6.19340734950996	10.1126781470302	298	-0.106474832413442	0.106474832413442	30.582586225127	1
299	245.67	317.19	1.2651	6.2998821819234	10.0062033146168	299	0.156552036699216	0.156552036699216	30.7391382618262	1
300	241.6	320.16	1.2329	6.14333014522419	10.162755351316	300	0.0189612715256828	0.0189612715256828	30.7580995333519	1
301	232.03	337.17	1.229	6.1243688736985	10.1817166228417	301	-0.102099154369053	0.102099154369053	30.860198687721	1
302	238.4	329.13	1.25	6.22646802806756	10.0796174684726	302	-0.0116684747850364	0.0116684747850364	30.871867162506	1
303	234.16	328.18	1.2524	6.23813650285259	10.0679489936876	303	-0.047646272038893	0.047646272038893	30.9195134345449	1
304	242.63	322.03	1.2622	6.28578277489149	10.0203027216487	304	0.073414153855845	0.073414153855845	30.9929275884007	1
305	251.39	320.27	1.2471	6.21236862103564	10.0937168755045	305	0.140021697420419	0.140021697420419	31.1329492858212	1
306	250.41	326.88	1.2183	6.07234692361522	10.233738572925	306	-0.154121104452335	0.154121104452335	31.2870703902735	1
307	257.19	326.68	1.25	6.22646802806756	10.0796174684726	307	0.0238231360194447	0.0238231360194447	31.3108935262929	1
308	248.67	328.29	1.2451	6.20264489204811	10.1034406044921	308	-0.106961018862819	0.106961018862819	31.4178545451558	1
309	241.35	326.97	1.2671	6.30960591091093	9.99647958562925	309	0.1259222903885	0.1259222903885	31.5437768355443	1
310	243.05	319.57	1.2412	6.18368362052243	10.1224018760178	310	-0.0996682221221725	0.0996682221221725	31.6434450576664	1
311	254.5	316.25	1.2617	6.2833518426446	10.0227336538956	311	0.0495910178363985	0.0495910178363985	31.6930360755028	1
312	248.32	317.86	1.2515	6.23376082480821	10.072324671732	312	0.144883561914183	0.144883561914183	31.837919637417	1
313	230.23	318.05	1.2217	6.08887726289402	10.2172082336462	313	-0.127867036186007	0.127867036186007	31.965786673603	1
314	252.47	326.12	1.248	6.21674429908003	10.0893411974602	314	-0.0739003403052223	0.0739003403052223	32.0396870139082	1
315	257.16	339.15	1.2632	6.29064463938525	10.0154408571549	315	0.104530086615938	0.104530086615938	32.1442171005242	1
316	270.46	337.95	1.2417	6.18611455276931	10.1199709437709	316	-0.0709832216089605	0.0709832216089605	32.2152003221331	1
317	269.47	334.3	1.2563	6.25709777437828	10.0489877221619	317	-0.377766871165504	0.377766871165504	32.5929671932986	1
318	265.86	319.62	1.334	6.63486464554378	9.67122085099641	318	0.230452377004438	0.230452377004438	32.8234195703031	1
319	256.67	316.59	1.2866	6.40441226853934	9.90167322800084	319	-0.156552036699217	0.156552036699217	32.9799716070023	1
320	257.47	333.72	1.3188	6.56096430523856	9.74512119130163	320	0.569324332219827	0.569324332219827	33.5492959392221	1
321	250.13	349.33	1.2017	5.99163997301873	10.3144455235215	321	0.0359777972538566	0.0359777972538566	33.585273736476	1
322	256.81	346.46	1.1943	5.95566217576487	10.3504233207753	322	0.00923754253815368	0.00923754253815368	33.5945112790141	1
323	249.23	342.48	1.1924	5.94642463322672	10.3596608633135	323	-0.0116684747850364	0.0116684747850364	33.6061797537992	1
324	251.04	341.26	1.1948	5.95809310801176	10.3479923885284	324	0.127867036186007	0.127867036186007	33.7340467899852	1
325	245.84	343.87	1.1685	5.83022607182575	10.4758594247144	325	0.216352969972521	0.216352969972521	33.9503997599577	1
326	256.17	371.93	1.124	5.61387310185323	10.692212394687	326	-0.0855688150902552	0.0855688150902552	34.0359685750479	1
327	262.85	362.29	1.1416	5.69944191694348	10.6066435795967	327	0.206629240984993	0.206629240984993	34.2425978160329	1
328	277.7	361.16	1.0991	5.49281267595849	10.8132728205817	328	-0.358805599639823	0.358805599639823	34.6014034156728	1
329	278.34	343.89	1.1729	5.85161827559831	10.4544672209419	329	-0.0354916108044794	0.0354916108044794	34.6368950264772	1
330	266.71	354.11	1.1802	5.88710988640279	10.4189756101374	330	0.114253815603465	0.114253815603465	34.7511488420807	1
331	271.79	345.21	1.1567	5.77285607079933	10.5332294257409	331	0.0661213571151968	0.0661213571151968	34.8172701991959	1
332	268.37	347.89	1.1431	5.70673471368413	10.5993507828561	332	-0.104530086615938	0.104530086615938	34.9218002858118	1
333	266.3	345.89	1.1646	5.81126480030007	10.4948206962401	333	-0.203712122288731	0.203712122288731	35.1255124081006	1
334	267.83	341.17	1.2065	6.0149769225888	10.2911085739514	334	0.0257678818169502	0.0257678818169502	35.1512802899175	1
335	267.91	342.6	1.2012	5.98920904077185	10.3168764557683	335	0.280043394840838	0.280043394840838	35.4313236847584	1
336	272.72	360.03	1.1436	5.70916564593101	10.5969198506092	336	-0.0923754253815261	0.0923754253815261	35.5236991101399	1
337	271.94	356.83	1.1626	5.80154107131254	10.5045444252276	337	0.265943987808917	0.265943987808917	35.7896430979488	1
338	247.48	374.31	1.1079	5.53559708350362	10.7704884130366	338	0.0354916108044829	0.0354916108044829	35.8251347087533	1
339	248.51	371.98	1.1006	5.50010547269914	10.805980023841	339	-0.132728900679771	0.132728900679771	35.9578636094331	1
340	256.22	371.03	1.1279	5.63283437337891	10.6732511231613	340	0.00243093224688096	0.00243093224688096	35.9602945416799	1
341	266.42	367.73	1.1274	5.63040344113203	10.6756820554082	341	-0.149745426407947	0.149745426407947	36.1100399680879	1
342	261.81	363.58	1.1582	5.78014886753997	10.5259366290002	342	0.147314494161066	0.147314494161066	36.257354462249	1
343	264.96	359.57	1.1279	5.63283437337891	10.6732511231613	343	-0.0763312725521033	0.0763312725521033	36.3336857348011	1
344	273.99	356.14	1.1436	5.70916564593101	10.5969198506092	344	0.0121546612344119	0.0121546612344119	36.3458403960355	1
345	275.83	369.03	1.1411	5.6970109846966	10.6090745118436	345	0.0568838145770449	0.0568838145770449	36.4027242106125	1
346	270.66	371.41	1.1294	5.64012717011956	10.6659583264206	346	-0.0427844075451294	0.0427844075451294	36.4455086181576	1
347	276.57	364.51	1.1382	5.68291157766468	10.6231739188755	347	0.0948063576284088	0.0948063576284088	36.5403149757861	1
348	268.95	363.86	1.1187	5.58810522003628	10.7179802765039	348	-0.00680661029127094	0.00680661029127094	36.5471215860773	1
349	262.57	361.08	1.1201	5.59491183032755	10.7111736662126	349	-0.277612462593954	0.277612462593954	36.8247340486713	1
350	260.79	347.73	1.1772	5.8725242929215	10.4335612036187	350	-0.240176105991967	0.240176105991967	37.0649101546632	1
351	262.84	339.34	1.2266	6.11270039891347	10.1933850976267	351	-0.154121104452337	0.154121104452337	37.2190312591156	1
352	266.03	338.52	1.2583	6.2668215033658	10.0392639931744	352	0.322827802385966	0.322827802385966	37.5418590615015	1
353	263.3	343.03	1.1919	5.94399370097984	10.3620917955603	353	0.308728395354045	0.308728395354045	37.8505874568556	1
354	261.91	349.86	1.1284	5.63526530562579	10.6708201909144	354	-0.379711616963007	0.379711616963007	38.2302990738186	1
355	251.6	349.12	1.2065	6.0149769225888	10.2911085739514	355	-0.078762204798986	0.078762204798986	38.3090612786176	1
356	246.98	320.97	1.2227	6.09373912738779	10.2123463691524	356	-0.118629493647855	0.118629493647855	38.4276907722654	1
357	248.06	337.3	1.2471	6.21236862103564	10.0937168755045	357	0.123491358141619	0.123491358141619	38.5511821304071	1
358	250.06	339.57	1.2217	6.08887726289402	10.2172082336462	358	-0.20176737649123	0.20176737649123	38.7529495068983	1
359	240.76	340.06	1.2632	6.29064463938525	10.0154408571549	359	0.363181277684212	0.363181277684212	39.1161307845825	1
360	243.8	345.96	1.1885	5.92746336170104	10.3786221348391	360	-0.0452153397920103	0.0452153397920103	39.1613461243745	1
361	242.95	349.45	1.1978	5.97267870149305	10.3334067950471	361	-0.234828055048828	0.234828055048828	39.3961741794233	1
362	254.63	339.89	1.2461	6.20750675654188	10.0985787399983	362	0.218297715770028	0.218297715770028	39.6144718951934	1
363	264.27	343.46	1.2012	5.98920904077185	10.3168764557683	363	-0.00437567804438643	0.00437567804438643	39.6188475732378	1
364	264.02	345.08	1.2021	5.99358471881624	10.3125007777239	364	0.234828055048826	0.234828055048826	39.8536756282866	1
365	259.35	343.56	1.1538	5.75875666376741	10.5473288327728	365	-0.144883561914185	0.144883561914185	39.9985591902008	1
366	267.9	344.79	1.1836	5.90364022568159	10.4024452708586	366	-0.130297968432888	0.130297968432888	40.1288571586337	1
367	255.43	341.03	1.2104	6.03393819411448	10.2721473024257	367	0.0709832216089623	0.0709832216089623	40.1998403802426	1
368	256.23	348.73	1.1958	5.96295497250552	10.3431305240347	368	0.0330606785575984	0.0330606785575984	40.2329010588002	1
369	252.18	351.15	1.189	5.92989429394792	10.3761912025923	369	0.185237037212429	0.185237037212429	40.4181380960126	1
370	246.77	357.53	1.1509	5.74465725673549	10.5614282398047	370	-0.00243093224688273	0.00243093224688273	40.4205690282595	1
371	241.11	357.82	1.1514	5.74708818898238	10.5589973075578	371	-0.185237037212429	0.185237037212429	40.605806065472	1
372	251.55	354.4	1.1895	5.9323252261948	10.3737602703454	372	0.303866530860283	0.303866530860283	40.9096725963322	1
373	264.71	358.74	1.127	5.62845869533452	10.6776268012057	373	0.157038223148595	0.157038223148595	41.0667108194808	1
374	268.91	375.42	1.0947	5.47142047218593	10.8346650243543	374	-0.102099154369055	0.102099154369055	41.1688099738499	1
375	269.82	374.75	1.1157	5.57351962655498	10.7325658699852	375	-0.0593147468239259	0.0593147468239259	41.2281247206738	1
376	279.66	370.93	1.1279	5.63283437337891	10.6732511231613	376	-0.0238231360194483	0.0238231360194483	41.2519478566933	1
377	278.43	353.69	1.1328	5.65665750939836	10.6494279871418	377	0.256220258821392	0.256220258821392	41.5081681155147	1
378	265.89	374.09	1.0801	5.40043725057697	10.9056482459632	378	-0.13029796843289	0.13029796843289	41.6384660839475	1
379	262.4	372.8	1.1069	5.53073521900985	10.7753502775303	379	0.161413901192983	0.161413901192983	41.7998799851405	1
380	265	376.76	1.0737	5.36932131781687	10.9367641787233	380	0.0782760183496087	0.0782760183496087	41.8781560034901	1
381	266.52	375.13	1.0576	5.29104529946726	11.0150401970729	381	-0.213922037725638	0.213922037725638	42.0920780412158	1
382	279	378.11	1.1016	5.5049673371929	10.8011181593473	382	0.00972372898752738	0.00972372898752738	42.1018017702033	1
383	270.73	376.14	1.0996	5.49524360820537	10.8108418883348	383	-0.0807069505964897	0.0807069505964897	42.1825087207998	1
384	263.34	370.64	1.1162	5.57595055880186	10.7301349377383	384	-0.0311159327600947	0.0311159327600947	42.2136246535599	1
385	254.61	378.26	1.1226	5.60706649156196	10.6990190049782	385	0.0952925440777861	0.0952925440777861	42.3089171976377	1
386	252.2	374.41	1.103	5.51177394748417	10.794311549056	386	0.206629240984991	0.206629240984991	42.5155464386227	1
387	245.62	388.42	1.0605	5.30514470649918	11.000940790041	387	-0.0359777972538566	0.0359777972538566	42.5515242358765	1
388	240.72	381.4	1.0679	5.34112250375304	10.9649629927871	388	-0.39867288848869	0.39867288848869	42.9501971243652	1
389	235.37	367.08	1.1499	5.73979539224173	10.5662901042985	389	0.125922290388498	0.125922290388498	43.0761194147537	1
390	233.98	375.61	1.124	5.61387310185323	10.692212394687	390	0.156552036699219	0.156552036699219	43.2326714514529	1
391	244.8	379.25	1.0918	5.45732106515401	10.8487644313862	391	-0.0165303392788001	0.0165303392788001	43.2492017907317	1
392	233.5	384.28	1.0952	5.47385140443281	10.8322340921074	392	0.0140994070319174	0.0140994070319174	43.2633011977636	1
393	240.28	386.8	1.0923	5.45975199740089	10.8463334991393	393	0.215866783523145	0.215866783523145	43.4791679812868	1
394	253.21	394.52	1.0479	5.24388521387775	11.0622002826624	394	-0.0306297463107157	0.0306297463107157	43.5097977275975	1
395	250.73	395.67	1.0542	5.27451496018846	11.0315705363517	395	0.0452153397920103	0.0452153397920103	43.5550130673895	1
396	252.1	398.08	1.0449	5.22929962039645	11.0767858761437	396	-0.140021697420419	0.140021697420419	43.6950347648099	1
397	259.08	396.72	1.0737	5.36932131781687	10.9367641787233	397	0.0996682221221725	0.0996682221221725	43.7947029869321	1
398	257.36	392.98	1.0532	5.2696530956947	11.0364324008455	398	0.0140994070319174	0.0140994070319174	43.808802393964	1
399	264.48	405.88	1.0503	5.25555368866278	11.0505318078774	399	-0.0568838145770449	0.0568838145770449	43.8656862085411	1
400	258.93	395.45	1.062	5.31243750323983	10.9936479933004	400	0.118629493647855	0.118629493647855	43.9843157021889	1
401	246.5	411.28	1.0376	5.19380800959197	11.1122774869482	401	-0.0593147468239277	0.0593147468239277	44.0436304490129	1
402	256.45	415.51	1.0498	5.2531227564159	11.0529627401243	402	-0.102099154369055	0.102099154369055	44.1457296033819	1
403	254.32	416.18	1.0708	5.35522191078496	10.9508635857552	403	0.270805852302685	0.270805852302685	44.4165354556846	1
404	252.25	413.04	1.0151	5.08441605848227	11.2216694380579	404	-0.0311159327600929	0.0311159327600929	44.4476513884447	1
405	252.38	419.88	1.0215	5.11553199124236	11.1905535052978	405	-0.0685522893620814	0.0685522893620814	44.5162036778068	1
406	258.93	422.88	1.0356	5.18408428060444	11.1220012159357	406	0.0661213571151986	0.0661213571151986	44.582325034922	1
407	238.68	426.88	1.022	5.11796292348925	11.1881225730509	407	-0.0427844075451276	0.0427844075451276	44.6251094424671	1
408	240.61	422.3	1.0308	5.16074733103437	11.1453381655058	408	0.0666075435645741	0.0666075435645741	44.6917169860317	1
409	238.65	424.83	1.0171	5.0941397874698	11.2119457090704	409	-0.168706697933629	0.168706697933629	44.8604236839653	1
410	235.86	431.23	1.0518	5.26284648540343	11.0432390111368	410	0.0617456790708104	0.0617456790708104	44.9221693630361	1
411	236.61	444.23	1.0391	5.20110080633262	11.1049846902076	411	0.0904306795840206	0.0904306795840206	45.0126000426201	1
412	240.55	450.63	1.0205	5.1106701267486	11.1954153697916	412	-0.00243093224688273	0.00243093224688273	45.015030974867	1
413	248.4	446.79	1.021	5.11310105899548	11.1929844375447	413	-0.00486186449376547	0.00486186449376547	45.0198928393608	1
414	246.37	445.5	1.022	5.11796292348925	11.1881225730509	414	-0.0165303392788001	0.0165303392788001	45.0364231786396	1
415	256.81	452.98	1.0254	5.13449326276805	11.1715922337721	415	0.0452153397920121	0.0452153397920121	45.0816385184316	1
416	263.14	448.93	1.0161	5.08927792297604	11.2168075735642	416	-0.0189612715256828	0.0189612715256828	45.1005997899573	1
417	264.36	463.02	1.02	5.10823919450172	11.1978463020385	417	0.0262540682663293	0.0262540682663293	45.1268538582236	1
418	262.4	467.27	1.0146	5.08198512623539	11.2241003703048	418	-0.0170165257281774	0.0170165257281774	45.1438703839518	1
419	274.35	475.52	1.0181	5.09900165196356	11.2070838445766	419	-0.00437567804438643	0.00437567804438643	45.1482460619962	1
420	264.87	479.37	1.019	5.10337733000795	11.2027081665322	420	-0.00729279674064642	0.00729279674064642	45.1555388587368	1
421	269.11	481.47	1.0205	5.1106701267486	11.1954153697916	421	0.00243093224688096	0.00243093224688096	45.1579697909837	1
422	274.72	491.27	3.2529	15.9642964226285	11.1978463020385	422	0.00243093224688096	0.00243093224688096	45.1604007232306	1
423	264.2	491.3	1.0195	5.10580826225484	11.2002772342853	423	-0.00972372898752738	0.00972372898752738	45.1701244522181	1
424	265.53	494.51	1.0215	5.11553199124236	11.1905535052978	424	0.0165303392787983	0.0165303392787983	45.1866547914969	1
425	247.09	481.69	1.0181	5.09900165196356	11.2070838445766	425	-0.00680661029127094	0.00680661029127094	45.1934614017882	1
426	261.53	481.37	1.0195	5.10580826225484	11.2002772342853	426	0.00437567804438999	0.00437567804438999	45.1978370798326	1
427	257.69	493.53	1.0186	5.10143258421045	11.2046529123297	427	-0.00194474579750548	0.00194474579750548	45.1997818256301	1
428	257.79	491.3	1.019	5.10337733000795	11.2027081665322	428	-0.00972372898752916	0.00972372898752916	45.2095055546176	1
429	256.32	493.06	1.021	5.11310105899548	11.1929844375447	429	0.0140994070319156	0.0140994070319156	45.2236049616495	1
430	250.04	476.05	1.0181	5.09900165196356	11.2070838445766	430	-0.0189612715256811	0.0189612715256811	45.2425662331752	1
431	243.73	476.54	1.022	5.11796292348925	11.1881225730509	431	0.0145855934812946	0.0145855934812946	45.2571518266565	1
432	241.55	470.25	1.019	5.10337733000795	11.2027081665322	432	-0.0170165257281774	0.0170165257281774	45.2741683523847	1
433	247.33	472.49	1.0225	5.12039385573613	11.1856916408041	433	0.0121546612344119	0.0121546612344119	45.2863230136191	1
434	252.32	472.29	1.02	5.10823919450172	11.1978463020385	434	-0.00972372898752916	0.00972372898752916	45.2960467426066	1
435	239.8	464.91	1.022	5.11796292348925	11.1881225730509	435	0.0213922037725638	0.0213922037725638	45.3174389463792	1
436	235.81	469.6	1.0176	5.09657071971668	11.2095147768235	436	-0.00243093224688273	0.00243093224688273	45.3198698786261	1
437	245.24	475.11	1.0181	5.09900165196356	11.2070838445766	437	-0.00243093224688096	0.00243093224688096	45.3223008108729	1
438	234.47	469.44	1.0186	5.10143258421045	11.2046529123297	438	-0.00437567804438999	0.00437567804438999	45.3266764889173	1
439	237.56	468.3	1.0195	5.10580826225484	11.2002772342853	439	0.00923754253815368	0.00923754253815368	45.3359140314555	1
440	236.44	473.15	1.0176	5.09657071971668	11.2095147768235	440	-0.00243093224688273	0.00243093224688273	45.3383449637024	1
441	250.91	467.92	1.0181	5.09900165196356	11.2070838445766	441	-0.0116684747850329	0.0116684747850329	45.3500134384874	1
442	254.02	466.76	1.0205	5.1106701267486	11.1954153697916	442	0.00729279674064642	0.00729279674064642	45.357306235228	1
443	257.82	468.97	1.019	5.10337733000795	11.2027081665322	443	-0.00243093224688451	0.00243093224688451	45.3597371674749	1
444	263.37	465.13	1.0195	5.10580826225484	11.2002772342853	444	0.0281988140638347	0.0281988140638347	45.3879359815388	1
445	266.32	466.52	1.0137	5.077609448191	11.2284760483492	445	-0.0281988140638347	0.0281988140638347	45.4161347956026	1
446	260.3	474.77	1.0195	5.10580826225484	11.2002772342853	446	-0.00243093224688096	0.00243093224688096	45.4185657278495	1
447	250.45	464	1.02	5.10823919450172	11.1978463020385	447	0.0092375425381519	0.0092375425381519	45.4278032703876	1
448	253.47	464.71	1.0181	5.09900165196356	11.2070838445766	448	-0.00243093224688096	0.00243093224688096	45.4302342026345	1
449	250.79	471.46	1.0186	5.10143258421045	11.2046529123297	449	0.00972372898752916	0.00972372898752916	45.439957931622	1
450	263.69	471.68	1.0166	5.09170885522292	11.2143766413173	450	-0.0238231360194465	0.0238231360194465	45.4637810676415	1
451	277.85	467.66	1.0215	5.11553199124236	11.1905535052978	451	0	0	45.4637810676415	1
452	271.57	469.15	1.0215	5.11553199124236	11.1905535052978	452	0.0238231360194465	0.0238231360194465	45.4876042036609	1
453	279.79	479.84	1.0166	5.09170885522292	11.2143766413173	453	-0.00486186449376547	0.00486186449376547	45.4924660681547	1
454	264.5	490.01	1.0176	5.09657071971668	11.2095147768235	454	0.0072927967406482	0.0072927967406482	45.4997588648953	1
455	261.22	490.3	1.0161	5.08927792297604	11.2168075735642	455	-0.0189612715256828	0.0189612715256828	45.518720136421	1
456	259.1	474.09	1.02	5.10823919450172	11.1978463020385	456	0	0	45.518720136421	1
457	246.41	468.03	1.02	5.10823919450172	11.1978463020385	457	-0.00486186449376369	0.00486186449376369	45.5235820009148	1
458	231.99	453.08	1.021	5.11310105899548	11.1929844375447	458	0.00972372898752916	0.00972372898752916	45.5333057299023	1
459	231.92	456.41	1.019	5.10337733000795	11.2027081665322	459	0.00437567804438643	0.00437567804438643	45.5376814079467	1
460	231.32	448.37	1.0181	5.09900165196356	11.2070838445766	460	-0.0140994070319156	0.0140994070319156	45.5517808149786	1
461	235.64	434.75	1.021	5.11310105899548	11.1929844375447	461	0.00486186449376369	0.00486186449376369	45.5566426794724	1
462	230.18	432.89	1.02	5.10823919450172	11.1978463020385	462	0.0116684747850346	0.0116684747850346	45.5683111542574	1
463	248.17	447.4	1.0176	5.09657071971668	11.2095147768235	463	-0.00486186449376369	0.00486186449376369	45.5731730187512	1
464	243.24	439.74	1.0186	5.10143258421045	11.2046529123297	464	-0.00194474579750548	0.00194474579750548	45.5751177645487	1
465	248.04	436.6	1.019	5.10337733000795	11.2027081665322	465	-0.00486186449376547	0.00486186449376547	45.5799796290425	1
466	250.36	440.29	1.02	5.10823919450172	11.1978463020385	466	-0.0568838145770449	0.0568838145770449	45.6368634436195	1
467	250.23	434.18	1.0317	5.16512300907876	11.1409624874614	467	0.0593147468239259	0.0593147468239259	45.6961781904434	1
468	250.75	441.72	1.0195	5.10580826225484	11.2002772342853	468	0.00923754253815368	0.00923754253815368	45.7054157329816	1
469	253.86	445.77	1.0176	5.09657071971668	11.2095147768235	469	0.00486186449376547	0.00486186449376547	45.7102775974753	1
470	244.1	451.2	1.0166	5.09170885522292	11.2143766413173	470	-0.0189612715256811	0.0189612715256811	45.729238869001	1
471	248.01	463.22	1.0205	5.1106701267486	11.1954153697916	471	-0.00243093224688273	0.00243093224688273	45.7316698012479	1
472	249.59	464.29	1.021	5.11310105899548	11.1929844375447	472	-0.00923754253815368	0.00923754253815368	45.7409073437861	1
473	256.67	469.78	1.0229	5.12233860153363	11.1837468950065	473	0.0233369495700693	0.0233369495700693	45.7642442933561	1
474	233.09	458.03	1.0181	5.09900165196356	11.2070838445766	474	-0.0213922037725638	0.0213922037725638	45.7856364971287	1
475	250.07	457.77	1.0225	5.12039385573613	11.1856916408041	475	0.0213922037725638	0.0213922037725638	45.8070287009013	1
476	251.11	456.4	1.0181	5.09900165196356	11.2070838445766	476	-0.00680661029127094	0.00680661029127094	45.8138353111925	1
477	253.11	450.93	1.0195	5.10580826225484	11.2002772342853	477	-0.0121546612344101	0.0121546612344101	45.8259899724269	1
478	244.78	458.17	1.022	5.11796292348925	11.1881225730509	478	0.0238231360194465	0.0238231360194465	45.8498131084464	1
479	252.7	455.5	1.0171	5.0941397874698	11.2119457090704	479	-0.0116684747850364	0.0116684747850364	45.8614815832314	1
480	262.25	470.86	1.0195	5.10580826225484	11.2002772342853	480	0	0	45.8614815832314	1
481	277.81	494.45	1.0195	5.10580826225484	11.2002772342853	481	-0.00486186449376191	0.00486186449376191	45.8663434477252	1
482	279.18	481.31	1.0205	5.1106701267486	11.1954153697916	482	0.0140994070319156	0.0140994070319156	45.8804428547571	1
483	274.56	481.34	1.0176	5.09657071971668	11.2095147768235	483	-0.0116684747850346	0.0116684747850346	45.8921113295421	1
484	273.33	490.17	1.02	5.10823919450172	11.1978463020385	484	-0.0189612715256828	0.0189612715256828	45.9110726010678	1
485	271.77	484.21	1.0239	5.1272004660274	11.1788850305128	485	0.0306297463107175	0.0306297463107175	45.9417023473785	1
486	263.24	484.22	1.0176	5.09657071971668	11.2095147768235	486	-0.0116684747850346	0.0116684747850346	45.9533708221636	1
487	270.97	455.29	1.02	5.10823919450172	11.1978463020385	487	0.00680661029127094	0.00680661029127094	45.9601774324548	1
488	272.02	450.61	1.0186	5.10143258421045	11.2046529123297	488	-0.0116684747850346	0.0116684747850346	45.9718459072399	1
489	262.2	442.17	1.021	5.11310105899548	11.1929844375447	489	0.0140994070319156	0.0140994070319156	45.9859453142718	1
490	253.09	446.14	1.0181	5.09900165196356	11.2070838445766	490	-0.0330606785575966	0.0330606785575966	46.0190059928294	1
491	248.4	449.89	1.0249	5.13206233052116	11.174023166019	491	0.050077204285774	0.050077204285774	46.0690831971152	1
492	242.16	452.65	1.0146	5.08198512623539	11.2241003703048	492	-0.0335468650069757	0.0335468650069757	46.1026300621221	1
493	240.35	461.16	1.0215	5.11553199124236	11.1905535052978	493	-0.00243093224688273	0.00243093224688273	46.105060994369	1
494	239.85	458.56	1.022	5.11796292348925	11.1881225730509	494	0.00243093224688273	0.00243093224688273	46.1074919266159	1
495	267.62	452.1	1.0215	5.11553199124236	11.1905535052978	495	-0.0140994070319174	0.0140994070319174	46.1215913336478	1
496	249.64	445.18	1.0244	5.12963139827428	11.1764540982659	496	0.0403534752982466	0.0403534752982466	46.1619448089461	1
497	238.05	438.4	1.0161	5.08927792297604	11.2168075735642	497	-0.00972372898753093	0.00972372898753093	46.1716685379336	1
498	235.42	439.29	1.0181	5.09900165196356	11.2070838445766	498	-0.0306297463107157	0.0306297463107157	46.2022982842443	1
499	239.53	436.93	1.0244	5.12963139827428	11.1764540982659	499	0.0306297463107157	0.0306297463107157	46.232928030555	1
500	259.01	427.16	1.0181	5.09900165196356	11.2070838445766	500	NA	NA	NA	1
501	264.09	427.31	1.0181	5.09900165196356	11.2070838445766	1	0.00972372898753093	0.00972372898753093	0.00972372898753093	2
502	267.74	430.7	1.0161	5.08927792297604	11.2168075735642	2	-0.0072927967406482	0.0072927967406482	0.0170165257281791	2
503	271.14	433.33	1.0176	5.09657071971668	11.2095147768235	3	0.00486186449376547	0.00486186449376547	0.0218783902219446	2
504	254.92	430.35	1.0166	5.09170885522292	11.2143766413173	4	-0.00243093224688273	0.00243093224688273	0.0243093224688273	2
505	266.49	433.43	1.0171	5.0941397874698	11.2119457090704	5	-0.0116684747850364	0.0116684747850364	0.0359777972538637	2
506	270.02	441.66	1.0195	5.10580826225484	11.2002772342853	6	-0.050077204285774	0.050077204285774	0.0860550015396377	2
507	271.14	446.95	1.0298	5.15588546654061	11.1502000299996	7	0.0641766113176931	0.0641766113176931	0.150231612857331	2
508	275.86	450.17	1.0166	5.09170885522292	11.2143766413173	8	-0.0140994070319191	0.0140994070319191	0.16433101988925	2
509	278.63	453.38	1.0195	5.10580826225484	11.2002772342853	9	0.0213922037725656	0.0213922037725656	0.185723223661816	2
510	274.14	445.46	1.0151	5.08441605848227	11.2216694380579	10	-0.0335468650069757	0.0335468650069757	0.219270088668791	2
511	275.09	442.04	1.022	5.11796292348925	11.1881225730509	11	0.00486186449376547	0.00486186449376547	0.224131953162557	2
512	277.39	435.71	1.021	5.11310105899548	11.1929844375447	12	0.00729279674064465	0.00729279674064465	0.231424749903201	2
513	274.72	465.1	1.0195	5.10580826225484	11.2002772342853	13	-0.0121546612344101	0.0121546612344101	0.243579411137612	2
514	270.03	464.99	1.022	5.11796292348925	11.1881225730509	14	0.0379225430513639	0.0379225430513639	0.281501954188975	2
515	260.09	471.86	1.0142	5.08004038043788	11.2260451161023	15	-0.0257678818169538	0.0257678818169538	0.307269836005929	2
516	261.74	462.87	1.0195	5.10580826225484	11.2002772342853	16	-0.00486186449376191	0.00486186449376191	0.312131700499691	2
517	245.24	457.03	1.0205	5.1106701267486	11.1954153697916	17	0.00729279674064642	0.00729279674064642	0.319424497240338	2
518	244.57	455.43	1.019	5.10337733000795	11.2027081665322	18	-0.00486186449376547	0.00486186449376547	0.324286361734103	2
519	239.28	476.56	1.02	5.10823919450172	11.1978463020385	19	0.0165303392788001	0.0165303392788001	0.340816701012903	2
520	240.25	479.14	1.0166	5.09170885522292	11.2143766413173	20	-0.00972372898752916	0.00972372898752916	0.350540430000432	2
521	238.25	487.59	1.0186	5.10143258421045	11.2046529123297	21	0.00243093224688096	0.00243093224688096	0.352971362247313	2
522	234.62	482.64	1.0181	5.09900165196356	11.2070838445766	22	0	0	0.352971362247313	2
523	235.52	493.42	1.0181	5.09900165196356	11.2070838445766	23	-0.0213922037725638	0.0213922037725638	0.374363566019877	2
524	234.51	485.08	1.0225	5.12039385573613	11.1856916408041	24	0.0121546612344119	0.0121546612344119	0.386518227254289	2
525	233.35	490.32	1.02	5.10823919450172	11.1978463020385	25	0.0165303392788001	0.0165303392788001	0.403048566533089	2
526	231.72	484.23	1.0166	5.09170885522292	11.2143766413173	26	0	0	0.403048566533089	2
527	235.1	492.15	1.0166	5.09170885522292	11.2143766413173	27	-0.0072927967406482	0.0072927967406482	0.410341363273737	2
528	238.29	487.17	1.0181	5.09900165196356	11.2070838445766	28	0.0121546612344119	0.0121546612344119	0.422496024508149	2
529	241.69	481.29	1.0156	5.08684699072915	11.219238505811	29	-0.0145855934812928	0.0145855934812928	0.437081617989442	2
530	237.77	489.39	1.0186	5.10143258421045	11.2046529123297	30	0.0121546612344119	0.0121546612344119	0.449236279223854	2
531	239.82	490.5	1.0161	5.08927792297604	11.2168075735642	31	-0.0165303392788019	0.0165303392788019	0.465766618502656	2
532	249.9	491.74	1.0195	5.10580826225484	11.2002772342853	32	-0.00729279674064465	0.00729279674064465	0.4730594152433	2
533	240.34	481.8	1.021	5.11310105899548	11.1929844375447	33	0.0116684747850346	0.0116684747850346	0.484727890028335	2
534	231.51	475.14	1.0186	5.10143258421045	11.2046529123297	34	-0.0165303392788001	0.0165303392788001	0.501258229307135	2
535	232.37	481.45	1.022	5.11796292348925	11.1881225730509	35	0.0165303392788001	0.0165303392788001	0.517788568585935	2
536	232.46	475.81	1.0186	5.10143258421045	11.2046529123297	36	-0.0116684747850346	0.0116684747850346	0.52945704337097	2
537	233.08	477.47	1.021	5.11310105899548	11.1929844375447	37	-0.00486186449376547	0.00486186449376547	0.534318907864735	2
538	248.19	480.03	1.022	5.11796292348925	11.1881225730509	38	0.0121546612344101	0.0121546612344101	0.546473569099145	2
539	245.08	486.54	1.0195	5.10580826225484	11.2002772342853	39	0.00680661029127094	0.00680661029127094	0.553280179390416	2
540	251.49	489.59	1.0181	5.09900165196356	11.2070838445766	40	-0.00680661029127094	0.00680661029127094	0.560086789681687	2
541	255.44	494.3	1.0195	5.10580826225484	11.2002772342853	41	0.00243093224688451	0.00243093224688451	0.562517721928572	2
542	241	484.63	1.019	5.10337733000795	11.2027081665322	42	0	0	0.562517721928572	2
543	233.3	478.88	1.019	5.10337733000795	11.2027081665322	43	-0.00972372898752916	0.00972372898752916	0.572241450916101	2
544	231.67	481.5	1.021	5.11310105899548	11.1929844375447	44	0.0189612715256811	0.0189612715256811	0.591202722441782	2
545	239.71	477.61	1.0171	5.0941397874698	11.2119457090704	45	-0.0213922037725638	0.0213922037725638	0.612594926214346	2
546	252.56	484.91	1.0215	5.11553199124236	11.1905535052978	46	0.00243093224688273	0.00243093224688273	0.615025858461228	2
547	257.46	472.77	1.021	5.11310105899548	11.1929844375447	47	0.0140994070319156	0.0140994070319156	0.629125265493144	2
548	246.17	477.64	1.0181	5.09900165196356	11.2070838445766	48	-0.00437567804438643	0.00437567804438643	0.633500943537531	2
549	252.41	456.41	1.019	5.10337733000795	11.2027081665322	49	-0.0170165257281774	0.0170165257281774	0.650517469265708	2
550	255.32	456.94	1.0225	5.12039385573613	11.1856916408041	50	0.0170165257281774	0.0170165257281774	0.667533994993885	2
551	251.68	448.5	1.019	5.10337733000795	11.2027081665322	51	-0.00729279674064642	0.00729279674064642	0.674826791734532	2
552	249.51	457.37	1.0205	5.1106701267486	11.1954153697916	52	0.00729279674064642	0.00729279674064642	0.682119588475178	2
553	235.61	437.92	1.019	5.10337733000795	11.2027081665322	53	-0.199822630693724	0.199822630693724	0.881942219168902	2
554	237.53	419.54	1.0601	5.30319996070167	11.0028855358385	54	0.0855688150902569	0.0855688150902569	0.967511034259159	2
555	232	398.31	1.0425	5.21763114561142	11.0884543509288	55	-0.0831378828433742	0.0831378828433742	1.05064891710253	2
556	244.85	394.53	1.0596	5.30076902845479	11.0053164680854	56	0.00972372898752916	0.00972372898752916	1.06037264609006	2
557	253.08	391.7	1.0576	5.29104529946726	11.0150401970729	57	-0.0262540682663275	0.0262540682663275	1.08662671435639	2
558	255.87	391.37	1.063	5.31729936773359	10.9887861288066	58	0.0807069505964915	0.0807069505964915	1.16733366495288	2
559	256.63	402.89	1.0464	5.2365924171371	11.0694930794031	59	0.0354916108044812	0.0354916108044812	1.20282527575736	2
560	253.87	403.38	1.0391	5.20110080633262	11.1049846902076	60	0.0904306795840206	0.0904306795840206	1.29325595534138	2
561	254.17	400.35	1.0205	5.1106701267486	11.1954153697916	61	-0.171137630180514	0.171137630180514	1.4643935855219	2
562	251.1	393.06	1.0557	5.28180775692911	11.0242777396111	62	-0.0636904248683141	0.0636904248683141	1.52808401039021	2
563	271.42	397.39	1.0688	5.34549818179743	10.9605873147428	63	0.0330606785575984	0.0330606785575984	1.56114468894781	2
564	269.08	402.42	1.062	5.31243750323983	10.9936479933004	64	0.0427844075451276	0.0427844075451276	1.60392909649294	2
565	269.59	402.05	1.0532	5.2696530956947	11.0364324008455	65	0.170651443731135	0.170651443731135	1.77458054022407	2
566	266.57	411.93	1.0181	5.09900165196356	11.2070838445766	66	-0.187181783009933	0.187181783009933	1.96176232323401	2
567	258.58	409.66	1.0566	5.2861834349735	11.0199020615667	67	0.0899444931346434	0.0899444931346434	2.05170681636865	2
568	265.04	421.42	1.0381	5.19623894183886	11.1098465547013	68	0.0855688150902569	0.0855688150902569	2.13727563145891	2
569	261.37	433.67	1.0205	5.1106701267486	11.1954153697916	69	0.00729279674064642	0.00729279674064642	2.14456842819955	2
570	265.85	443.9	1.019	5.10337733000795	11.2027081665322	70	0.00437567804438643	0.00437567804438643	2.14894410624394	2
571	265.48	445.53	1.0181	5.09900165196356	11.2070838445766	71	0.0072927967406482	0.0072927967406482	2.15623690298459	2
572	266.59	439.86	1.0166	5.09170885522292	11.2143766413173	72	-0.00972372898752916	0.00972372898752916	2.16596063197212	2
573	277.37	438.46	1.0186	5.10143258421045	11.2046529123297	73	-0.0165303392788001	0.0165303392788001	2.18249097125092	2
574	274.95	433.22	1.022	5.11796292348925	11.1881225730509	74	0.0238231360194465	0.0238231360194465	2.20631410727036	2
575	278.18	428.14	1.0171	5.0941397874698	11.2119457090704	75	-0.147314494161066	0.147314494161066	2.35362860143143	2
576	275.78	427.59	1.0474	5.24145428163087	11.0646312149093	76	0.133215087129148	0.133215087129148	2.48684368856058	2
577	279.14	430.74	1.02	5.10823919450172	11.1978463020385	77	0.00243093224688096	0.00243093224688096	2.48927462080746	2
578	276.72	435.84	1.0195	5.10580826225484	11.2002772342853	78	0.0165303392788019	0.0165303392788019	2.50580496008626	2
579	272.32	433.87	1.0161	5.08927792297604	11.2168075735642	79	-0.130784154882267	0.130784154882267	2.63658911496853	2
580	269.48	404.75	1.043	5.2200620778583	11.0860234186819	80	0.102099154369055	0.102099154369055	2.73868826933758	2
581	278.98	418.22	1.022	5.11796292348925	11.1881225730509	81	-0.025767881816952	0.025767881816952	2.76445615115453	2
582	273.82	426.22	1.0273	5.1437308053062	11.162354691234	82	0.0471600855895158	0.0471600855895158	2.81161623674405	2
583	272.39	420.84	1.0176	5.09657071971668	11.2095147768235	83	-0.0593147468239277	0.0593147468239277	2.87093098356798	2
584	268.39	416.56	1.0298	5.15588546654061	11.1502000299996	84	-0.00486186449376369	0.00486186449376369	2.87579284806174	2
585	263.33	421.36	1.0308	5.16074733103437	11.1453381655058	85	0.0573700010264222	0.0573700010264222	2.93316284908816	2
586	262.73	428.57	1.019	5.10337733000795	11.2027081665322	86	-0.0145855934812946	0.0145855934812946	2.94774844256946	2
587	262.39	415.76	1.022	5.11796292348925	11.1881225730509	87	-0.073414153855845	0.073414153855845	3.0211625964253	2
588	257.92	416.25	1.0371	5.19137707734509	11.1147084191951	88	0.0923754253815261	0.0923754253815261	3.11353802180683	2
589	259.95	428.83	1.0181	5.09900165196356	11.2070838445766	89	-0.00680661029127094	0.00680661029127094	3.1203446320981	2
590	263.16	430.73	1.0195	5.10580826225484	11.2002772342853	90	-0.0121546612344101	0.0121546612344101	3.13249929333251	2
591	266.87	431.91	1.022	5.11796292348925	11.1881225730509	91	0.0189612715256811	0.0189612715256811	3.15146056485819	2
592	267.09	427.73	1.0181	5.09900165196356	11.2070838445766	92	-0.0165303392787983	0.0165303392787983	3.16799090413699	2
593	263.66	425.57	1.0215	5.11553199124236	11.1905535052978	93	-0.00680661029127094	0.00680661029127094	3.17479751442826	2
594	262.12	426.35	1.0229	5.12233860153363	11.1837468950065	94	0.025767881816952	0.025767881816952	3.20056539624521	2
595	273.6	416.18	1.0176	5.09657071971668	11.2095147768235	95	0	0	3.20056539624521	2
596	274.78	411.66	1.0176	5.09657071971668	11.2095147768235	96	-0.161413901192981	0.161413901192981	3.36197929743819	2
597	271	411.94	1.0508	5.25798462090966	11.0481008756305	97	0.147314494161066	0.147314494161066	3.50929379159926	2
598	271.79	416.94	1.0205	5.1106701267486	11.1954153697916	98	-0.00486186449376547	0.00486186449376547	3.51415565609302	2
599	271.08	422.11	1.0215	5.11553199124236	11.1905535052978	99	-0.194474579750583	0.194474579750583	3.70863023584361	2
600	269.09	402.16	1.0615	5.31000657099295	10.9960789255472	100	-0.232883309251319	0.232883309251319	3.94151354509493	2
601	275.06	383.92	1.1094	5.54288988024427	10.7631956162959	101	0.075845086102726	0.075845086102726	4.01735863119765	2
602	277.06	383.56	1.0938	5.46704479414154	10.8390407023986	102	-0.0636904248683159	0.0636904248683159	4.08104905606597	2
603	273.31	387.39	1.1069	5.53073521900985	10.7753502775303	103	0.213435851276264	0.213435851276264	4.29448490734223	2
604	273.13	404.4	1.063	5.31729936773359	10.9887861288066	104	0.0690384758114551	0.0690384758114551	4.36352338315369	2
605	266.91	407.73	1.0488	5.24826089192214	11.057824604618	105	-0.00729279674064642	0.00729279674064642	4.37081617989433	2
606	260.83	413.21	1.0503	5.25555368866278	11.0505318078774	106	0.144883561914185	0.144883561914185	4.51569974180852	2
607	253.99	427.15	1.0205	5.1106701267486	11.1954153697916	107	-0.142452629667302	0.142452629667302	4.65815237147582	2
608	254.25	416.32	1.0498	5.2531227564159	11.0529627401243	108	0.161413901192983	0.161413901192983	4.8195662726688	2
609	252.82	421.35	1.0166	5.09170885522292	11.2143766413173	109	-0.0072927967406482	0.0072927967406482	4.82685906940945	2
610	260.25	427.46	1.0181	5.09900165196356	11.2070838445766	110	-0.0092375425381519	0.0092375425381519	4.8360966119476	2
611	256.6	432.28	1.02	5.10823919450172	11.1978463020385	111	0.00243093224688096	0.00243093224688096	4.83852754419448	2
612	254.68	419.35	1.0195	5.10580826225484	11.2002772342853	112	-0.104530086615934	0.104530086615934	4.94305763081042	2
613	260.4	414.8	1.041	5.21033834887077	11.0957471476694	113	-0.0593147468239295	0.0593147468239295	5.00237237763435	2
614	260.83	413.34	1.0532	5.2696530956947	11.0364324008455	114	0.0140994070319174	0.0140994070319174	5.01647178466627	2
615	254.84	407.63	1.0503	5.25555368866278	11.0505318078774	115	0.0948063576284088	0.0948063576284088	5.11127814229467	2
616	241.78	404.21	1.0308	5.16074733103437	11.1453381655058	116	-0.0899444931346434	0.0899444931346434	5.20122263542932	2
617	241.98	400.27	1.0493	5.25069182416902	11.0553936723712	117	0.0709832216089623	0.0709832216089623	5.27220585703828	2
618	249.97	400.25	1.0347	5.17970860256006	11.1263768939801	118	-0.0092375425381519	0.0092375425381519	5.28144339957643	2
619	255.17	408.69	1.0366	5.18894614509821	11.117139351442	119	-0.0121546612344119	0.0121546612344119	5.29359806081084	2
620	256.31	403.83	1.0391	5.20110080633262	11.1049846902076	120	0.0996682221221725	0.0996682221221725	5.39326628293302	2
621	255.76	410.12	1.0186	5.10143258421045	11.2046529123297	121	-0.00437567804438999	0.00437567804438999	5.39764196097741	2
622	251.03	411.01	1.0195	5.10580826225484	11.2002772342853	122	0.00243093224688451	0.00243093224688451	5.40007289322429	2
623	240.36	416.07	1.019	5.10337733000795	11.2027081665322	123	-0.221214834466288	0.221214834466288	5.62128772769058	2
624	232.81	409.49	1.0645	5.32459216447424	10.9814933320659	124	0.0641766113176931	0.0641766113176931	5.68546433900827	2
625	242.72	403.52	1.0513	5.26041555315655	11.0456699433836	125	-0.116198561400973	0.116198561400973	5.80166290040924	2
626	265.4	403.34	1.0752	5.37661411455752	10.9294713819827	126	-0.0495910178363985	0.0495910178363985	5.85125391824564	2
627	267.6	399.61	1.0854	5.42620513239392	10.8798803641463	127	0.111336696907209	0.111336696907209	5.96259061515285	2
628	266.8	391.24	1.0625	5.31486843548671	10.9912170610535	128	-0.192529833953078	0.192529833953078	6.15512044910593	2
629	263.37	391.53	1.1021	5.50739826943979	10.7986872271004	129	0.16190008764236	0.16190008764236	6.31702053674829	2
630	267.91	395.45	1.0688	5.34549818179743	10.9605873147428	130	0.251358394327626	0.251358394327626	6.56837893107592	2
631	261.29	386.37	1.0171	5.0941397874698	11.2119457090704	131	-0.303866530860283	0.303866530860283	6.8722454619362	2
632	276.06	388.49	1.0796	5.39800631833008	10.9080791782101	132	0.228021444757555	0.228021444757555	7.10026690669375	2
633	274.53	402.58	1.0327	5.16998487357253	11.1361006229677	133	-0.0354916108044812	0.0354916108044812	7.13575851749824	2
634	272.13	402.23	1.04	5.20547648437701	11.1006090121632	134	-0.206629240984991	0.206629240984991	7.34238775848323	2
635	267.82	399.08	1.0825	5.412105725362	10.8939797711782	135	0.0709832216089623	0.0709832216089623	7.41337098009219	2
636	250.45	385	1.0679	5.34112250375304	10.9649629927871	136	-0.218297715770028	0.218297715770028	7.63166869586222	2
637	241.37	367.84	1.1128	5.55942021952307	10.7466652770171	137	-0.168706697933629	0.168706697933629	7.80037539379585	2
638	233.62	365.62	1.1475	5.72812691745669	10.5779585790835	138	0.0286850005132102	0.0286850005132102	7.82906039430906	2
639	234.16	359.84	1.1416	5.69944191694348	10.6066435795967	139	0.289767123828366	0.289767123828366	8.11882751813742	2
640	261.28	375.49	1.082	5.40967479311512	10.8964107034251	140	-0.199336444244345	0.199336444244345	8.31816396238177	2
641	271.39	376.77	1.123	5.60901123735946	10.6970742591807	141	0.0661213571151986	0.0661213571151986	8.38428531949697	2
642	273.82	381.51	1.1094	5.54288988024427	10.7631956162959	142	0.0311159327600929	0.0311159327600929	8.41540125225706	2
643	271.59	381.55	1.103	5.51177394748417	10.794311549056	143	0.213435851276262	0.213435851276262	8.62883710353332	2
644	278.9	386.14	1.0591	5.29833809620791	11.0077474003323	144	0.0782760183496087	0.0782760183496087	8.70711312188293	2
645	273.05	411.87	1.043	5.2200620778583	11.0860234186819	145	0.109391951109703	0.109391951109703	8.81650507299263	2
646	278.54	414.81	1.0205	5.1106701267486	11.1954153697916	146	-0.00486186449376547	0.00486186449376547	8.8213669374864	2
647	279.03	410.82	1.0215	5.11553199124236	11.1905535052978	147	-0.0879997473371397	0.0879997473371397	8.90936668482354	2
648	261.19	403.1	1.0396	5.2035317385795	11.1025537579607	148	0.0403534752982466	0.0403534752982466	8.94972016012179	2
649	262.03	397.9	1.0313	5.16317826328126	11.1429072332589	149	-0.237258987295709	0.237258987295709	9.18697914741749	2
650	278.92	384.02	1.0801	5.40043725057697	10.9056482459632	150	-0.204198308738111	0.204198308738111	9.3911774561556	2
651	276.36	378.72	1.1221	5.60463555931508	10.7014499372251	151	-0.0875135608877606	0.0875135608877606	9.47869101704337	2
652	274.85	363.48	1.1401	5.69214912020284	10.6139363763373	152	-0.24698271628324	0.24698271628324	9.72567373332661	2
653	277.44	350.96	1.1909	5.93913183648608	10.3669536600541	153	0.182806104965547	0.182806104965547	9.90847983829215	2
654	265.49	354.94	1.1533	5.75632573152053	10.5497597650197	154	0.206629240984993	0.206629240984993	10.1151090792771	2
655	260.26	352	1.1108	5.54969649053554	10.7563890060046	155	0.00437567804438821	0.00437567804438821	10.1194847573215	2
656	263.82	359.9	1.1099	5.54532081249115	10.760764684049	156	-0.294142801872756	0.294142801872756	10.4136275591943	2
657	256.64	352.44	1.1704	5.8394636143639	10.4666218821763	157	0.0238231360194483	0.0238231360194483	10.4374506952137	2
658	254.74	353.13	1.1655	5.81564047834446	10.4904450181957	158	0.108905764660324	0.108905764660324	10.5463564598741	2
659	253.81	355.48	1.1431	5.70673471368413	10.5993507828561	159	0.144883561914185	0.144883561914185	10.6912400217882	2
660	254.15	379.65	1.1133	5.56185115176995	10.7442343447702	160	-0.0213922037725638	0.0213922037725638	10.7126322255608	2
661	248.98	369.91	1.1177	5.58324335554251	10.7228421409977	161	0.299004666366518	0.299004666366518	11.0116368919273	2
662	264.12	378.82	1.0562	5.28423868917599	11.0218468073642	162	0.0311159327600929	0.0311159327600929	11.0427528246874	2
663	260.69	379.07	1.0498	5.2531227564159	11.0529627401243	163	-0.128353222635385	0.128353222635385	11.1711060473228	2
664	252.75	386	1.0762	5.38147597905128	10.9246095174889	164	0.0928616118309034	0.0928616118309034	11.2639676591537	2
665	249.4	382.52	1.0571	5.28861436722038	11.0174711293198	165	-0.180375172718664	0.180375172718664	11.4443428318724	2
666	256.66	384.34	1.0942	5.46898953993905	10.8370959566011	166	-0.0170165257281756	0.0170165257281756	11.4613593576005	2
667	253.98	385.74	1.0977	5.48600606566722	10.820079430873	167	0.119115680097231	0.119115680097231	11.5804750376978	2
668	243.76	384.69	1.0732	5.36689038556999	10.9391951109702	168	-0.0666075435645741	0.0666075435645741	11.6470825812624	2
669	238	380.2	1.0869	5.43349792913456	10.8725875674056	169	-0.0335468650069757	0.0335468650069757	11.6806294462693	2
670	233.89	382.99	1.0938	5.46704479414154	10.8390407023986	170	-0.14682830771169	0.14682830771169	11.827457753981	2
671	233.81	378.99	1.124	5.61387310185323	10.692212394687	171	0.322827802385966	0.322827802385966	12.150285556367	2
672	239	388.65	1.0576	5.29104529946726	11.0150401970729	172	-0.0286850005132102	0.0286850005132102	12.1789705568802	2
673	231.11	398	1.0635	5.31973029998047	10.9863551965597	173	0.17113763018051	0.17113763018051	12.3501081870607	2
674	233.18	429.43	1.0283	5.14859266979996	11.1574928267402	174	0.0471600855895176	0.0471600855895176	12.3972682726502	2
675	244.2	428.78	1.0186	5.10143258421045	11.2046529123297	175	-0.184750850763052	0.184750850763052	12.5820191234133	2
676	238.19	418.96	1.0566	5.2861834349735	11.0199020615667	176	0.192043647503699	0.192043647503699	12.774062770917	2
677	234.78	394.82	1.0171	5.0941397874698	11.2119457090704	177	-0.215866783523147	0.215866783523147	12.9899295544401	2
678	244.81	387.44	1.0615	5.31000657099295	10.9960789255472	178	-0.0831378828433706	0.0831378828433706	13.0730674372835	2
679	230.03	394.75	1.0786	5.39314445383632	10.9129410427039	179	0.21100491902938	0.21100491902938	13.2840723563129	2
680	240.77	399.75	1.0352	5.18213953480694	11.1239459617332	180	-0.0422982210957521	0.0422982210957521	13.3263705774086	2
681	241.53	399.16	1.0439	5.22443775590269	11.0816477406375	181	-0.0359777972538566	0.0359777972538566	13.3623483746625	2
682	235.35	393.59	1.0513	5.26041555315655	11.0456699433836	182	-0.199336444244347	0.199336444244347	13.5616848189068	2
683	243.43	381.02	1.0923	5.45975199740089	10.8463334991393	183	0.0286850005132102	0.0286850005132102	13.59036981942	2
684	242.66	380.41	1.0864	5.43106699688768	10.8750184996525	184	-0.0427844075451276	0.0427844075451276	13.6331542269652	2
685	245.99	376.64	1.0952	5.47385140443281	10.8322340921074	185	0.0593147468239295	0.0593147468239295	13.6924689737891	2
686	241.53	379.1	1.083	5.41453665760888	10.8915488389313	186	-0.180375172718666	0.180375172718666	13.8728441465078	2
687	236.92	368.77	1.1201	5.59491183032755	10.7111736662126	187	-0.0617456790708104	0.0617456790708104	13.9345898255786	2
688	230.47	358.28	1.1328	5.65665750939836	10.6494279871418	188	-0.258651191068271	0.258651191068271	14.1932410166468	2
689	237.03	338.98	1.186	5.91530870046663	10.3907767960736	189	-0.0311159327600929	0.0311159327600929	14.2243569494069	2
690	251.49	350.1	1.1924	5.94642463322672	10.3596608633135	190	0.351512802899174	0.351512802899174	14.5758697523061	2
691	238.95	367.23	1.1201	5.59491183032755	10.7111736662126	191	-0.140021697420419	0.140021697420419	14.7158914497265	2
692	231.43	347.35	1.1489	5.73493352774797	10.5711519687922	192	-0.0879997473371361	0.0879997473371361	14.8038911970637	2
693	256.43	352.08	1.167	5.8229332750851	10.4831522214551	193	-0.028685000513212	0.028685000513212	14.8325761975769	2
694	252.2	353.08	1.1729	5.85161827559831	10.4544672209419	194	-0.0782760183496087	0.0782760183496087	14.9108522159265	2
695	242.24	349.1	1.189	5.92989429394792	10.3761912025923	195	-0.149259239958571	0.149259239958571	15.0601114558851	2
696	238.46	332.94	1.2197	6.07915353390649	10.2269319626337	196	-0.0879997473371379	0.0879997473371379	15.1481112032222	2
697	236.03	320.55	1.2378	6.16715328124363	10.1389322152966	197	0.121060425894736	0.121060425894736	15.2691716291169	2
698	247.31	333.28	1.2129	6.0460928553489	10.2599926411913	198	-0.0330606785575984	0.0330606785575984	15.3022323076745	2
699	246.62	331.39	1.2197	6.07915353390649	10.2269319626337	199	0	0	15.3022323076745	2
700	245.23	329.71	1.2197	6.07915353390649	10.2269319626337	200	-0.130784154882265	0.130784154882265	15.4330164625568	2
701	251.85	328.81	1.2466	6.20993768878876	10.0961478077514	201	0.0140994070319174	0.0140994070319174	15.4471158695887	2
702	252.15	326.92	1.2437	6.19583828175684	10.1102472147833	202	-0.0495910178363985	0.0495910178363985	15.4967068874251	2
703	255.01	333.63	1.2539	6.24542929959324	10.0606561969469	203	0.130297968432888	0.130297968432888	15.627004855858	2
704	255.71	338.22	1.2271	6.11513133116035	10.1909541653798	204	0.130784154882267	0.130784154882267	15.7577890107403	2
705	258.57	327.16	1.2002	5.98434717627809	10.3217383202621	205	-0.130784154882267	0.130784154882267	15.8885731656225	2
706	275.71	326.68	1.2271	6.11513133116035	10.1909541653798	206	0.0952925440777861	0.0952925440777861	15.9838657097003	2
707	277.55	338.72	1.2075	6.01983878708257	10.2862467094576	207	-0.0379225430513639	0.0379225430513639	16.0217882527517	2
708	279.89	340.75	1.2153	6.05776133013393	10.2483241664063	208	-0.185237037212429	0.185237037212429	16.2070252899641	2
709	277.66	333.09	1.2534	6.24299836734636	10.0630871291938	209	-0.0641766113176914	0.0641766113176914	16.2712019012818	2
710	277.27	328.91	1.2666	6.30717497866405	9.99891051787613	210	-0.0286850005132102	0.0286850005132102	16.299886901795	2
711	278.34	321.96	1.2725	6.33585997917726	9.97022551736292	211	0.0170165257281774	0.0170165257281774	16.3169034275232	2
712	279.61	327.47	1.269	6.31884345344908	9.9872420430911	212	0.426871702552525	0.426871702552525	16.7437751300757	2
713	279.4	344.25	1.1812	5.89197175089656	10.4141137456436	213	-0.0092375425381519	0.0092375425381519	16.7530126726139	2
714	271.66	349.38	1.1831	5.90120929343471	10.4048762031055	214	0.0923754253815261	0.0923754253815261	16.8453880979954	2
715	272.28	351.34	1.1641	5.80883386805319	10.497251628487	215	-0.00437567804438999	0.00437567804438999	16.8497637760398	2
716	271.46	351.53	1.165	5.81320954609757	10.4928759504426	216	-0.0238231360194447	0.0238231360194447	16.8735869120592	2
717	272.95	352.2	1.1699	5.83703268211702	10.4690528144232	217	0.00680661029126917	0.00680661029126917	16.8803935223505	2
718	272.64	343.34	1.1685	5.83022607182575	10.4758594247144	218	-0.344220006158528	0.344220006158528	17.224613528509	2
719	266.94	336.6	1.2393	6.17444607798428	10.1316394185559	219	0.244551784036355	0.244551784036355	17.4691653125454	2
720	273.59	338.96	1.189	5.92989429394792	10.3761912025923	220	0.111822883356584	0.111822883356584	17.580988195902	2
721	274.96	345.74	1.166	5.81807141059134	10.4880140859488	221	-0.275667716796448	0.275667716796448	17.8566559126984	2
722	265.45	340.1	1.2227	6.09373912738779	10.2123463691524	222	-0.182806104965547	0.182806104965547	18.039462017664	2
723	270.18	335.56	1.2603	6.27654523235333	10.0295402641869	223	-0.0636904248683159	0.0636904248683159	18.1031524425323	2
724	258.62	335.24	1.2734	6.34023565722165	9.96584983931854	224	0.284905259334602	0.284905259334602	18.3880577018669	2
725	251.06	339	1.2148	6.05533039788705	10.2507550986531	225	-0.0807069505964915	0.0807069505964915	18.4687646524634	2
726	254.79	337.27	1.2314	6.13603734848354	10.1700481480566	226	-0.173568562427393	0.173568562427393	18.6423332148908	2
727	255.65	336.06	1.2671	6.30960591091093	9.99647958562925	227	0.417634160014373	0.417634160014373	19.0599673749051	2
728	261.25	327.27	1.1812	5.89197175089656	10.4141137456436	228	-0.203712122288735	0.203712122288735	19.2636794971939	2
729	267.1	328.03	1.2231	6.09568387318529	10.2104016233549	229	-0.144883561914181	0.144883561914181	19.4085630591081	2
730	272.36	320.2	1.2529	6.24056743509948	10.0655180614407	230	0.0520219500832795	0.0520219500832795	19.4605850091913	2
731	275.91	322.67	1.2422	6.1885454850162	10.117540011524	231	-0.218297715770028	0.218297715770028	19.6788827249614	2
732	276.94	316.14	1.2871	6.40684320078622	9.89924229575396	232	0.223159580263792	0.223159580263792	19.9020423052252	2
733	274.68	323.45	1.2412	6.18368362052243	10.1224018760178	233	0.0379225430513639	0.0379225430513639	19.9399648482765	2
734	251.2	322.93	1.2334	6.14576107747107	10.1603244190691	234	-0.0948063576284071	0.0948063576284071	20.0347712059049	2
735	258.57	321.65	1.2529	6.24056743509948	10.0655180614407	235	-0.0996682221221743	0.0996682221221743	20.1344394280271	2
736	261.32	322.37	1.2734	6.34023565722165	9.96584983931854	236	0.332065344924118	0.332065344924118	20.4665047729512	2
737	263.02	328.43	1.2051	6.00817031229753	10.2979151842427	237	-0.111336696907207	0.111336696907207	20.5778414698584	2
738	255.07	331.9	1.228	6.11950700920474	10.1865784873354	238	0.156552036699217	0.156552036699217	20.7343935065576	2
739	240.17	337.14	1.1958	5.96295497250552	10.3431305240347	239	-0.209060173231874	0.209060173231874	20.9434536797895	2
740	249.37	336.22	1.2388	6.1720151457374	10.1340703508028	240	0.432219753495668	0.432219753495668	21.3756734332852	2
741	252.65	355.17	1.1499	5.73979539224173	10.5662901042985	241	-0.111822883356586	0.111822883356586	21.4874963166418	2
742	244.5	353.43	1.1729	5.85161827559831	10.4544672209419	242	0.0452153397920103	0.0452153397920103	21.5327116564338	2
743	236.91	346.18	1.1636	5.8064029358063	10.4996825607339	243	-0.0899444931346434	0.0899444931346434	21.6226561495684	2
744	236.9	347.36	1.1821	5.89634742894095	10.4097380675992	244	0.0427844075451276	0.0427844075451276	21.6654405571135	2
745	235.98	351.49	1.1733	5.85356302139582	10.4525224751444	245	0.121060425894736	0.121060425894736	21.7865009830083	2
746	231.62	351.6	1.1484	5.73250259550108	10.5735829010391	246	-0.0879997473371379	0.0879997473371379	21.8745007303454	2
747	240.9	351.74	1.1665	5.82050234283822	10.485583153702	247	-0.0262540682663275	0.0262540682663275	21.9007547986118	2
748	242.15	351.02	1.1719	5.84675641110455	10.4593290854356	248	0.297059920569012	0.297059920569012	22.1978147191808	2
749	255.71	369.14	1.1108	5.54969649053554	10.7563890060046	249	0.025767881816952	0.025767881816952	22.2235826009977	2
750	252.76	372.43	1.1055	5.52392860871858	10.7821568878216	250	0.225590512510674	0.225590512510674	22.4491731135084	2
751	251.86	387.26	1.0591	5.29833809620791	11.0077474003323	251	0.166275765686748	0.166275765686748	22.6154488791951	2
752	253.5	413.29	1.0249	5.13206233052116	11.174023166019	252	0.0330606785575966	0.0330606785575966	22.6485095577527	2
753	252.35	424.99	1.0181	5.09900165196356	11.2070838445766	253	-0.0495910178363985	0.0495910178363985	22.6981005755891	2
754	248.7	418.71	1.0283	5.14859266979996	11.1574928267402	254	0.00486186449376547	0.00486186449376547	22.7029624400829	2
755	247.37	423.79	1.0273	5.1437308053062	11.162354691234	255	0.00680661029127094	0.00680661029127094	22.7097690503742	2
756	249.63	422.32	1.0259	5.13692419501493	11.1691613015253	256	0.0311159327600912	0.0311159327600912	22.7408849831343	2
757	254.97	439.63	1.0195	5.10580826225484	11.2002772342853	257	0.00923754253815368	0.00923754253815368	22.7501225256724	2
758	242.81	446.56	1.0176	5.09657071971668	11.2095147768235	258	-0.00680661029126917	0.00680661029126917	22.7569291359637	2
759	233.17	439.18	1.019	5.10337733000795	11.2027081665322	259	-0.00729279674064642	0.00729279674064642	22.7642219327043	2
760	232.6	439.92	1.0205	5.1106701267486	11.1954153697916	260	-0.00243093224688273	0.00243093224688273	22.7666528649512	2
761	235.98	439.48	1.021	5.11310105899548	11.1929844375447	261	-0.116198561400973	0.116198561400973	22.8828514263522	2
762	239.42	445.56	1.0449	5.22929962039645	11.0767858761437	262	0.130297968432888	0.130297968432888	23.0131493947851	2
763	235.68	445.12	1.0181	5.09900165196356	11.2070838445766	263	-0.215866783523143	0.215866783523143	23.2290161783082	2
764	232.98	420.31	1.0625	5.31486843548671	10.9912170610535	264	0.0165303392787983	0.0165303392787983	23.245546517587	2
765	231.05	424.5	1.0591	5.29833809620791	11.0077474003323	265	0.194960766199959	0.194960766199959	23.440507283787	2
766	236.18	425	1.019	5.10337733000795	11.2027081665322	266	0.0189612715256811	0.0189612715256811	23.4594685553127	2
767	236.64	421.4	1.0151	5.08441605848227	11.2216694380579	267	-0.114253815603467	0.114253815603467	23.5737223709161	2
768	233.92	415.63	1.0386	5.19866987408574	11.1074156224544	268	-0.0661213571151968	0.0661213571151968	23.6398437280313	2
769	239.34	421.12	1.0522	5.26479123120094	11.0412942653392	269	0.177944240471781	0.177944240471781	23.8177879685031	2
770	243.87	408.98	1.0156	5.08684699072915	11.219238505811	270	-0.0189612715256828	0.0189612715256828	23.8367492400288	2
771	249.79	410.39	1.0195	5.10580826225484	11.2002772342853	271	-0.194960766199957	0.194960766199957	24.0317100062287	2
772	244.02	400.48	1.0596	5.30076902845479	11.0053164680854	272	0.0238231360194465	0.0238231360194465	24.0555331422482	2
773	235.34	416.23	1.0547	5.27694589243535	11.0291396041048	273	0.0286850005132102	0.0286850005132102	24.0842181427614	2
774	237.37	414.2	1.0488	5.24826089192214	11.057824604618	274	0.108905764660326	0.108905764660326	24.1931239074217	2
775	242.02	410.87	1.0264	5.13935512726181	11.1667303692784	275	-0.258651191068273	0.258651191068273	24.45177509849	2
776	231.71	387.31	1.0796	5.39800631833008	10.9080791782101	276	-0.13029796843289	0.13029796843289	24.5820730669229	2
777	233.01	379.99	1.1064	5.52830428676297	10.7777812097772	277	0.0330606785575984	0.0330606785575984	24.6151337454805	2
778	230.3	379.8	1.0996	5.49524360820537	10.8108418883348	278	-0.218297715770028	0.218297715770028	24.8334314612505	2
779	237.12	359.09	1.1445	5.7135413239754	10.5925441725648	279	0.0238231360194483	0.0238231360194483	24.85725459727	2
780	232.79	364.97	1.1396	5.68971818795595	10.6163673085842	280	0.156552036699217	0.156552036699217	25.0138066339692	2
781	234.81	370.59	1.1074	5.53316615125674	10.7729193452834	281	-0.0879997473371379	0.0879997473371379	25.1018063813063	2
782	238.49	371.23	1.1255	5.62116589859387	10.6849195979463	282	-0.0379225430513639	0.0379225430513639	25.1397289243577	2
783	255.03	363.63	1.1333	5.65908844164524	10.6469970548949	283	-0.111822883356584	0.111822883356584	25.2515518077143	2
784	245.6	356.4	1.1563	5.77091132500182	10.5351741715384	284	0.0617456790708104	0.0617456790708104	25.3132974867851	2
785	251.84	364.78	1.1436	5.70916564593101	10.5969198506092	285	0.116684747850348	0.116684747850348	25.4299822346354	2
786	249.1	368.65	1.1196	5.59248089808066	10.7136045984595	286	-0.0855688150902569	0.0855688150902569	25.5155510497257	2
787	245.61	362.61	1.1372	5.67804971317092	10.6280357833693	287	0.0306297463107175	0.0306297463107175	25.5461807960364	2
788	243.01	365.06	1.1309	5.6474199668602	10.65866552968	288	-0.0447291533426331	0.0447291533426331	25.590909949379	2
789	248.46	363.32	1.1401	5.69214912020284	10.6139363763373	289	-0.394297210444305	0.394297210444305	25.9852071598233	2
790	240.25	340.17	1.2212	6.08644633064714	10.219639165893	290	0.111822883356586	0.111822883356586	26.0970300431799	2
791	236.3	336.18	1.1982	5.97462344729056	10.3314620492496	291	-0.0500772042857758	0.0500772042857758	26.1471072474657	2
792	233.79	325.14	1.2085	6.02470065157633	10.2813848449639	292	0.0807069505964932	0.0807069505964932	26.2278141980622	2
793	232.38	323.62	1.1919	5.94399370097984	10.3620917955603	293	-0.36075034543733	0.36075034543733	26.5885645434995	2
794	246.46	324.82	1.2661	6.30474404641717	10.001341450123	294	0.163844833439866	0.163844833439866	26.7524093769394	2
795	248.97	325.06	1.2324	6.1408992129773	10.1651862835629	295	-0.00972372898752916	0.00972372898752916	26.7621331059269	2
796	243.09	319.6	1.2344	6.15062294196483	10.1554625545754	296	-0.0661213571151986	0.0661213571151986	26.8282544630421	2
797	244.44	320.7	1.248	6.21674429908003	10.0893411974602	297	0.0899444931346451	0.0899444931346451	26.9181989561768	2
798	242.67	315.23	1.2295	6.12679980594539	10.1792856905948	298	-0.0899444931346451	0.0899444931346451	27.0081434493114	2
799	245.67	317.19	1.248	6.21674429908003	10.0893411974602	299	0.0782760183496087	0.0782760183496087	27.086419467661	2
800	241.6	320.16	1.2319	6.13846828073042	10.1676172158098	300	0.125436103939126	0.125436103939126	27.2118555716001	2
801	232.03	337.17	1.2061	6.0130321767913	10.2930533197489	301	-0.184750850763052	0.184750850763052	27.3966064223632	2
802	238.4	329.13	1.2441	6.19778302755435	10.1083024689858	302	0.0734141538558433	0.0734141538558433	27.470020576219	2
803	234.16	328.18	1.229	6.1243688736985	10.1817166228417	303	-0.132728900679771	0.132728900679771	27.6027494768988	2
804	242.63	322.03	1.2563	6.25709777437828	10.0489877221619	304	0.123005171692242	0.123005171692242	27.725754648591	2
805	251.39	320.27	1.231	6.13409260268603	10.1719928938542	305	0.0641766113176931	0.0641766113176931	27.7899312599087	2
806	250.41	326.88	1.2178	6.06991599136834	10.2361695051718	306	-0.0899444931346451	0.0899444931346451	27.8798757530434	2
807	257.19	326.68	1.2363	6.15986048450298	10.1462250120372	307	-0.0379225430513621	0.0379225430513621	27.9177982960947	2
808	248.67	328.29	1.2441	6.19778302755435	10.1083024689858	308	0.0447291533426331	0.0447291533426331	27.9625274494374	2
809	241.35	326.97	1.2349	6.15305387421172	10.1530316223285	309	0.0170165257281756	0.0170165257281756	27.9795439751656	2
810	243.05	319.57	1.2314	6.13603734848354	10.1700481480566	310	-0.230452377004438	0.230452377004438	28.20999635217	2
811	254.5	316.25	1.2788	6.36648972548798	9.93959577105221	311	0.102099154369053	0.102099154369053	28.312095506539	2
812	248.32	317.86	1.2578	6.26439057111892	10.0416949254213	312	0.182806104965547	0.182806104965547	28.4949016115046	2
813	230.23	318.05	1.2202	6.08158446615338	10.2245010303868	313	-0.104530086615938	0.104530086615938	28.5994316981205	2
814	252.47	326.12	1.2417	6.18611455276931	10.1199709437709	314	0.047646272038893	0.047646272038893	28.6470779701594	2
815	257.16	339.15	1.2319	6.13846828073042	10.1676172158098	315	0.106474832413443	0.106474832413443	28.7535528025729	2
816	270.46	337.95	1.21	6.03199344831698	10.2740920482232	316	-0.270319665853307	0.270319665853307	29.0238724684262	2
817	269.47	334.3	1.2656	6.30231311417029	10.0037723823699	317	-0.268374920055802	0.268374920055802	29.292247388482	2
818	265.86	319.62	1.3208	6.57068803422609	9.7353974623141	318	0.0758450861027278	0.0758450861027278	29.3680924745847	2
819	256.67	316.59	1.3052	6.49484294812336	9.81124254841682	319	0.106961018862819	0.106961018862819	29.4750534934475	2
820	257.47	333.72	1.2832	6.38788192926054	9.91820356727964	320	0.441457296033819	0.441457296033819	29.9165107894813	2
821	250.13	349.33	1.1924	5.94642463322672	10.3596608633135	321	-0.00243093224688273	0.00243093224688273	29.9189417217282	2
822	256.81	346.46	1.1929	5.9488555654736	10.3572299310666	322	0.0403534752982448	0.0403534752982448	29.9592951970265	2
823	249.23	342.48	1.1846	5.90850209017536	10.3975834063648	323	-0.0831378828433724	0.0831378828433724	30.0424330798698	2
824	251.04	341.26	1.2017	5.99163997301873	10.3144455235215	324	0.175999494674276	0.175999494674276	30.2184325745441	2
825	245.84	343.87	1.1655	5.81564047834446	10.4904450181957	325	0.251358394327626	0.251358394327626	30.4697909688717	2
826	256.17	371.93	1.1138	5.56428208401683	10.7418034125234	326	-0.0850826286408797	0.0850826286408797	30.5548735975126	2
827	262.85	362.29	1.1313	5.64936471265771	10.6567207838825	327	0.106474832413443	0.106474832413443	30.6613484299261	2
828	277.7	361.16	1.1094	5.54288988024427	10.7631956162959	328	-0.369987887975482	0.369987887975482	31.0313363179015	2
829	278.34	343.89	1.1855	5.91287776821975	10.3932077283204	329	-0.100154408571548	0.100154408571548	31.1314907264731	2
830	266.71	354.11	1.2061	6.0130321767913	10.2930533197489	330	0.218783902219403	0.218783902219403	31.3502746286925	2
831	271.79	345.21	1.1611	5.79424827457189	10.5118372219683	331	0.0948063576284071	0.0948063576284071	31.4450809863209	2
832	268.37	347.89	1.1416	5.69944191694348	10.6066435795967	332	-0.0520219500832795	0.0520219500832795	31.4971029364042	2
833	266.3	345.89	1.1523	5.75146386702677	10.5546216295134	333	-0.282474327087719	0.282474327087719	31.7795772634919	2
834	267.83	341.17	1.2104	6.03393819411448	10.2721473024257	334	-0.0213922037725638	0.0213922037725638	31.8009694672645	2
835	267.91	342.6	1.2148	6.05533039788705	10.2507550986531	335	0.34422000615853	0.34422000615853	32.145189473423	2
836	272.72	360.03	1.144	5.71111039172852	10.5949751048117	336	-0.00486186449376547	0.00486186449376547	32.1500513379168	2
837	271.94	356.83	1.145	5.71597225622228	10.5901132403179	337	0.182806104965547	0.182806104965547	32.3328574428823	2
838	247.48	374.31	1.1074	5.53316615125674	10.7729193452834	338	0.0189612715256811	0.0189612715256811	32.351818714408	2
839	248.51	371.98	1.1035	5.51420487973106	10.7918806168091	339	-0.0714694080583396	0.0714694080583396	32.4232881224663	2
840	256.22	371.03	1.1182	5.58567428778939	10.7204112087508	340	-0.0213922037725638	0.0213922037725638	32.4446803262389	2
841	266.42	367.73	1.1226	5.60706649156196	10.6990190049782	341	-0.111336696907205	0.111336696907205	32.5560170231461	2
842	261.81	363.58	1.1455	5.71840318846917	10.587682308071	342	0.0899444931346416	0.0899444931346416	32.6459615162807	2
843	264.96	359.57	1.127	5.62845869533452	10.6776268012057	343	-0.075845086102726	0.075845086102726	32.7218066023835	2
844	273.99	356.14	1.1426	5.70430378143725	10.6017817151029	344	0.0189612715256811	0.0189612715256811	32.7407678739091	2
845	275.83	369.03	1.1387	5.68534250991157	10.6207429866286	345	0.0855688150902569	0.0855688150902569	32.8263366889994	2
846	270.66	371.41	1.1211	5.59977369482131	10.7063118017189	346	-0.0782760183496105	0.0782760183496105	32.904612707349	2
847	276.57	364.51	1.1372	5.67804971317092	10.6280357833693	347	0.1424526296673	0.1424526296673	33.0470653370163	2
848	268.95	363.86	1.1079	5.53559708350362	10.7704884130366	348	-0.0666075435645723	0.0666075435645723	33.1136728805809	2
849	262.57	361.08	1.1216	5.60220462706819	10.703880869472	349	-0.1755133082249	0.1755133082249	33.2891861888058	2
850	260.79	347.73	1.1577	5.77771793529309	10.5283675612471	350	-0.280043394840837	0.280043394840837	33.5692295836466	2
851	262.84	339.34	1.2153	6.05776133013393	10.2483241664063	351	-0.135646019376031	0.135646019376031	33.7048756030227	2
852	266.03	338.52	1.2432	6.19340734950996	10.1126781470302	352	0.20176737649123	0.20176737649123	33.9066429795139	2
853	263.3	343.03	1.2017	5.99163997301873	10.3144455235215	353	0.415689414216867	0.415689414216867	34.3223323937308	2
854	261.91	349.86	1.1162	5.57595055880186	10.7301349377383	354	-0.396728142691186	0.396728142691186	34.7190605364219	2
855	251.6	349.12	1.1978	5.97267870149305	10.3334067950471	355	-0.199336444244345	0.199336444244345	34.9183969806663	2
856	246.98	320.97	1.2388	6.1720151457374	10.1340703508028	356	0.0452153397920103	0.0452153397920103	34.9636123204583	2
857	248.06	337.3	1.2295	6.12679980594539	10.1792856905948	357	0.1259222903885	0.1259222903885	35.0895346108468	2
858	250.06	339.57	1.2036	6.00087751555689	10.3052079809833	358	-0.0452153397920103	0.0452153397920103	35.1347499506388	2
859	240.76	340.06	1.2129	6.0460928553489	10.2599926411913	359	0.166275765686748	0.166275765686748	35.3010257163256	2
860	243.8	345.96	1.1787	5.87981708966215	10.426268406878	360	-0.0666075435645741	0.0666075435645741	35.3676332598901	2
861	242.95	349.45	1.1924	5.94642463322672	10.3596608633135	361	-0.121060425894738	0.121060425894738	35.4886936857849	2
862	254.63	339.89	1.2173	6.06748505912146	10.2386004374187	362	0.0928616118309034	0.0928616118309034	35.5815552976158	2
863	264.27	343.46	1.1982	5.97462344729056	10.3314620492496	363	0.0354916108044794	0.0354916108044794	35.6170469084202	2
864	264.02	345.08	1.1909	5.93913183648608	10.3669536600541	364	0.161413901192983	0.161413901192983	35.7784608096132	2
865	259.35	343.56	1.1577	5.77771793529309	10.5283675612471	365	-0.075845086102726	0.075845086102726	35.854305895716	2
866	267.9	344.79	1.1733	5.85356302139582	10.4525224751444	366	-0.135646019376031	0.135646019376031	35.989951915092	2
867	255.43	341.03	1.2012	5.98920904077185	10.3168764557683	367	0.0763312725521033	0.0763312725521033	36.0662831876441	2
868	256.23	348.73	1.1855	5.91287776821975	10.3932077283204	368	0.0330606785576002	0.0330606785576002	36.0993438662017	2
869	252.18	351.15	1.1787	5.87981708966215	10.426268406878	369	0.156552036699217	0.156552036699217	36.2558959029009	2
870	246.77	357.53	1.1465	5.72326505296293	10.5828204435773	370	-0.0403534752982466	0.0403534752982466	36.2962493781992	2
871	241.11	357.82	1.1548	5.76361852826118	10.542466968279	371	-0.11376762915409	0.11376762915409	36.4100170073532	2
872	251.55	354.4	1.1782	5.87738615741527	10.4286993391249	372	0.256220258821392	0.256220258821392	36.6662372661746	2
873	264.71	358.74	1.1255	5.62116589859387	10.6849195979463	373	0.106961018862819	0.106961018862819	36.7731982850375	2
874	268.91	375.42	1.1035	5.51420487973106	10.7918806168091	374	-0.0286850005132102	0.0286850005132102	36.8018832855507	2
875	269.82	374.75	1.1094	5.54288988024427	10.7631956162959	375	-0.0471600855895158	0.0471600855895158	36.8490433711402	2
876	279.66	370.93	1.1191	5.59004996583378	10.7160355307064	376	-0.0311159327600929	0.0311159327600929	36.8801593039003	2
877	278.43	353.69	1.1255	5.62116589859387	10.6849195979463	377	0.332551531373493	0.332551531373493	37.2127108352738	2
878	265.89	374.09	1.0571	5.28861436722038	11.0174711293198	378	-0.218783902219405	0.218783902219405	37.4314947374932	2
879	262.4	372.8	1.1021	5.50739826943979	10.7986872271004	379	0.14974542640795	0.14974542640795	37.5812401639011	2
880	265	376.76	1.0713	5.35765284303184	10.9484326535083	380	0.00972372898752738	0.00972372898752738	37.5909638928887	2
881	266.52	375.13	1.0693	5.34792911404431	10.9581563824959	381	-0.133215087129148	0.133215087129148	37.7241789800178	2
882	279	378.11	1.0967	5.48114420117346	10.8249412953667	382	-0.0948063576284071	0.0948063576284071	37.8189853376462	2
883	270.73	376.14	1.1162	5.57595055880186	10.7301349377383	383	0.028198814063833	0.028198814063833	37.84718415171	2
884	263.34	370.64	1.1104	5.54775174473803	10.7583337518022	384	0.0427844075451294	0.0427844075451294	37.8899685592552	2
885	254.61	378.26	1.1016	5.5049673371929	10.8011181593473	385	0.0145855934812928	0.0145855934812928	37.9045541527365	2
886	252.2	374.41	1.0986	5.49038174371161	10.8157037528286	386	0.156552036699217	0.156552036699217	38.0611061894357	2
887	245.62	388.42	1.0664	5.33382970701239	10.9722557895278	387	-0.00972372898752916	0.00972372898752916	38.0708299184232	2
888	240.72	381.4	1.0684	5.34355343599992	10.9625320605403	388	-0.355888480943564	0.355888480943564	38.4267183993668	2
889	235.37	367.08	1.1416	5.69944191694348	10.6066435795967	389	0.118629493647855	0.118629493647855	38.5453478930146	2
890	233.98	375.61	1.1172	5.58081242329563	10.7252730732446	390	0.0928616118309016	0.0928616118309016	38.6382095048455	2
891	244.8	379.25	1.0981	5.48795081146473	10.8181346850755	391	0.0354916108044812	0.0354916108044812	38.67370111565	2
892	233.5	384.28	1.0908	5.45245920066025	10.8536262958799	392	0.0923754253815261	0.0923754253815261	38.7660765410315	2
893	240.28	386.8	1.0718	5.36008377527872	10.9460017212615	393	0.144883561914185	0.144883561914185	38.9109601029457	2
894	253.21	394.52	1.042	5.21520021336454	11.0908852831756	394	-0.0593147468239277	0.0593147468239277	38.9702748497697	2
895	250.73	395.67	1.0542	5.27451496018846	11.0315705363517	395	0.168706697933628	0.168706697933628	39.1389815477033	2
896	252.1	398.08	1.0195	5.10580826225484	11.2002772342853	396	-0.218783902219403	0.218783902219403	39.3577654499227	2
897	259.08	396.72	1.0645	5.32459216447424	10.9814933320659	397	0.0525081365326585	0.0525081365326585	39.4102735864553	2
898	257.36	392.98	1.0537	5.27208402794158	11.0340014685986	398	0.0855688150902552	0.0855688150902552	39.4958424015456	2
899	264.48	405.88	1.0361	5.18651521285133	11.1195702836889	399	-0.0855688150902552	0.0855688150902552	39.5814112166358	2
900	258.93	395.45	1.0537	5.27208402794158	11.0340014685986	400	0.135159832926654	0.135159832926654	39.7165710495625	2
901	246.5	411.28	1.0259	5.13692419501493	11.1691613015253	401	-0.132728900679773	0.132728900679773	39.8492999502423	2
902	256.45	415.51	1.0532	5.2696530956947	11.0364324008455	402	0.0116684747850364	0.0116684747850364	39.8609684250273	2
903	254.32	416.18	1.0508	5.25798462090966	11.0481008756305	403	0.102099154369053	0.102099154369053	39.9630675793964	2
904	252.25	413.04	1.0298	5.15588546654061	11.1502000299996	404	0.0427844075451294	0.0427844075451294	40.0058519869415	2
905	252.38	419.88	1.021	5.11310105899548	11.1929844375447	405	-0.0568838145770467	0.0568838145770467	40.0627358015185	2
906	258.93	422.88	1.0327	5.16998487357253	11.1361006229677	406	0.0495910178363985	0.0495910178363985	40.1123268193549	2
907	238.68	426.88	1.0225	5.12039385573613	11.1856916408041	407	-0.0782760183496087	0.0782760183496087	40.1906028377045	2
908	240.61	422.3	1.0386	5.19866987408574	11.1074156224544	408	0.0972372898752916	0.0972372898752916	40.2878401275798	2
909	238.65	424.83	1.0186	5.10143258421045	11.2046529123297	409	-0.206143054535616	0.206143054535616	40.4939831821155	2
910	235.86	431.23	1.061	5.30757563874606	10.9985098577941	410	0.1424526296673	0.1424526296673	40.6364358117828	2
911	236.61	444.23	1.0317	5.16512300907876	11.1409624874614	411	0.0758450861027278	0.0758450861027278	40.7122808978855	2
912	240.55	450.63	1.0161	5.08927792297604	11.2168075735642	412	-0.047646272038893	0.047646272038893	40.7599271699244	2
913	248.4	446.79	1.0259	5.13692419501493	11.1691613015253	413	0.0403534752982448	0.0403534752982448	40.8002806452226	2
914	246.37	445.5	1.0176	5.09657071971668	11.2095147768235	414	-0.0165303392787983	0.0165303392787983	40.8168109845014	2
915	256.81	452.98	1.021	5.11310105899548	11.1929844375447	415	-0.0072927967406482	0.0072927967406482	40.8241037812421	2
916	263.14	448.93	1.0225	5.12039385573613	11.1856916408041	416	0.028685000513212	0.028685000513212	40.8527887817553	2
917	264.36	463.02	1.0166	5.09170885522292	11.2143766413173	417	-0.00972372898752916	0.00972372898752916	40.8625125107428	2
918	262.4	467.27	1.0186	5.10143258421045	11.2046529123297	418	0	0	40.8625125107428	2
919	274.35	475.52	1.0186	5.10143258421045	11.2046529123297	419	-0.0209060173231883	0.0209060173231883	40.883418528066	2
920	264.87	479.37	1.0229	5.12233860153363	11.1837468950065	420	0.00194474579750548	0.00194474579750548	40.8853632738635	2
921	269.11	481.47	1.0225	5.12039385573613	11.1856916408041	421	0.0262540682663293	0.0262540682663293	40.9116173421298	2
922	274.72	491.27	1.0171	5.0941397874698	11.2119457090704	422	-0.00486186449376547	0.00486186449376547	40.9164792066236	2
923	264.2	491.3	1.0181	5.09900165196356	11.2070838445766	423	-0.0140994070319156	0.0140994070319156	40.9305786136555	2
924	265.53	494.51	1.021	5.11310105899548	11.1929844375447	424	0.0116684747850346	0.0116684747850346	40.9422470884406	2
925	247.09	481.69	1.0186	5.10143258421045	11.2046529123297	425	0.00486186449376369	0.00486186449376369	40.9471089529343	2
926	261.53	481.37	1.0176	5.09657071971668	11.2095147768235	426	0	0	40.9471089529343	2
927	257.69	493.53	1.0176	5.09657071971668	11.2095147768235	427	-0.00243093224688273	0.00243093224688273	40.9495398851812	2
928	257.79	491.3	1.0181	5.09900165196356	11.2070838445766	428	0.00243093224688273	0.00243093224688273	40.9519708174281	2
929	256.32	493.06	1.0176	5.09657071971668	11.2095147768235	429	0	0	40.9519708174281	2
930	250.04	476.05	1.0176	5.09657071971668	11.2095147768235	430	-0.00243093224688273	0.00243093224688273	40.954401749675	2
931	243.73	476.54	1.0181	5.09900165196356	11.2070838445766	431	0.0145855934812946	0.0145855934812946	40.9689873431563	2
932	241.55	470.25	1.0151	5.08441605848227	11.2216694380579	432	-0.0213922037725656	0.0213922037725656	40.9903795469288	2
933	247.33	472.49	1.0195	5.10580826225484	11.2002772342853	433	0.00680661029127094	0.00680661029127094	40.9971861572201	2
934	252.32	472.29	1.0181	5.09900165196356	11.2070838445766	434	-0.00243093224688096	0.00243093224688096	40.999617089467	2
935	239.8	464.91	1.0186	5.10143258421045	11.2046529123297	435	0.00729279674064642	0.00729279674064642	41.0069098862076	2
936	235.81	469.6	1.0171	5.0941397874698	11.2119457090704	436	-0.00729279674064642	0.00729279674064642	41.0142026829483	2
937	245.24	475.11	1.0186	5.10143258421045	11.2046529123297	437	0.00729279674064642	0.00729279674064642	41.0214954796889	2
938	234.47	469.44	1.0171	5.0941397874698	11.2119457090704	438	-0.0165303392787983	0.0165303392787983	41.0380258189677	2
939	237.56	468.3	1.0205	5.1106701267486	11.1954153697916	439	0.0116684747850329	0.0116684747850329	41.0496942937527	2
940	236.44	473.15	1.0181	5.09900165196356	11.2070838445766	440	-0.0116684747850329	0.0116684747850329	41.0613627685378	2
941	250.91	467.92	1.0205	5.1106701267486	11.1954153697916	441	0.00243093224688096	0.00243093224688096	41.0637937007847	2
942	254.02	466.76	1.02	5.10823919450172	11.1978463020385	442	0.0262540682663293	0.0262540682663293	41.090047769051	2
943	257.82	468.97	1.0146	5.08198512623539	11.2241003703048	443	-0.0194474579750583	0.0194474579750583	41.109495227026	2
944	263.37	465.13	1.0186	5.10143258421045	11.2046529123297	444	-0.023336949570071	0.023336949570071	41.1328321765961	2
945	266.32	466.52	1.0234	5.12476953378052	11.1813159627597	445	-0.00243093224688273	0.00243093224688273	41.135263108843	2
946	260.3	474.77	1.0239	5.1272004660274	11.1788850305128	446	0.0354916108044829	0.0354916108044829	41.1707547196475	2
947	250.45	464	1.0166	5.09170885522292	11.2143766413173	447	-0.0072927967406482	0.0072927967406482	41.1780475163881	2
948	253.47	464.71	1.0181	5.09900165196356	11.2070838445766	448	0.0072927967406482	0.0072927967406482	41.1853403131288	2
949	250.79	471.46	1.0166	5.09170885522292	11.2143766413173	449	-0.0072927967406482	0.0072927967406482	41.1926331098694	2
950	263.69	471.68	1.0181	5.09900165196356	11.2070838445766	450	-0.00680661029127094	0.00680661029127094	41.1994397201607	2
951	277.85	467.66	1.0195	5.10580826225484	11.2002772342853	451	0.00243093224688451	0.00243093224688451	41.2018706524076	2
952	271.57	469.15	1.019	5.10337733000795	11.2027081665322	452	0	0	41.2018706524076	2
953	279.79	479.84	1.019	5.10337733000795	11.2027081665322	453	0.0092375425381519	0.0092375425381519	41.2111081949457	2
954	264.5	490.01	1.0171	5.0941397874698	11.2119457090704	454	-0.00486186449376547	0.00486186449376547	41.2159700594395	2
955	261.22	490.3	1.0181	5.09900165196356	11.2070838445766	455	-0.00243093224688096	0.00243093224688096	41.2184009916864	2
956	259.1	474.09	1.0186	5.10143258421045	11.2046529123297	456	0.00486186449376369	0.00486186449376369	41.2232628561801	2
957	246.41	468.03	1.0176	5.09657071971668	11.2095147768235	457	-0.00486186449376369	0.00486186449376369	41.2281247206739	2
958	231.99	453.08	1.0186	5.10143258421045	11.2046529123297	458	0.00243093224688096	0.00243093224688096	41.2305556529208	2
959	231.92	456.41	1.0181	5.09900165196356	11.2070838445766	459	0	0	41.2305556529208	2
960	231.32	448.37	1.0181	5.09900165196356	11.2070838445766	460	-0.0140994070319156	0.0140994070319156	41.2446550599527	2
961	235.64	434.75	1.021	5.11310105899548	11.1929844375447	461	0.00486186449376369	0.00486186449376369	41.2495169244465	2
962	230.18	432.89	1.02	5.10823919450172	11.1978463020385	462	-0.0549390687795395	0.0549390687795395	41.304455993226	2
963	248.17	447.4	1.0313	5.16317826328126	11.1429072332589	463	0.0500772042857758	0.0500772042857758	41.3545331975118	2
964	243.24	439.74	1.021	5.11310105899548	11.1929844375447	464	-0.0072927967406482	0.0072927967406482	41.3618259942524	2
965	248.04	436.6	1.0225	5.12039385573613	11.1856916408041	465	0.0170165257281774	0.0170165257281774	41.3788425199806	2
966	250.36	440.29	1.019	5.10337733000795	11.2027081665322	466	0.0213922037725638	0.0213922037725638	41.4002347237532	2
967	250.23	434.18	1.0146	5.08198512623539	11.2241003703048	467	-0.0286850005132102	0.0286850005132102	41.4289197242664	2
968	250.75	441.72	1.0205	5.1106701267486	11.1954153697916	468	0.0165303392787983	0.0165303392787983	41.4454500635452	2
969	253.86	445.77	1.0171	5.0941397874698	11.2119457090704	469	-0.00243093224688273	0.00243093224688273	41.4478809957921	2
970	244.1	451.2	1.0176	5.09657071971668	11.2095147768235	470	-0.00486186449376369	0.00486186449376369	41.4527428602858	2
971	248.01	463.22	1.0186	5.10143258421045	11.2046529123297	471	-0.00194474579750548	0.00194474579750548	41.4546876060833	2
972	249.59	464.29	1.019	5.10337733000795	11.2027081665322	472	-0.00486186449376547	0.00486186449376547	41.4595494705771	2
973	256.67	469.78	1.02	5.10823919450172	11.1978463020385	473	0.0116684747850346	0.0116684747850346	41.4712179453621	2
974	233.09	458.03	1.0176	5.09657071971668	11.2095147768235	474	0.00972372898752916	0.00972372898752916	41.4809416743497	2
975	250.07	457.77	1.0156	5.08684699072915	11.219238505811	475	-0.00243093224688096	0.00243093224688096	41.4833726065965	2
976	251.11	456.4	1.0161	5.08927792297604	11.2168075735642	476	-0.0189612715256828	0.0189612715256828	41.5023338781222	2
977	253.11	450.93	1.02	5.10823919450172	11.1978463020385	477	-0.0121546612344119	0.0121546612344119	41.5144885393566	2
978	244.78	458.17	1.0225	5.12039385573613	11.1856916408041	478	0.0213922037725638	0.0213922037725638	41.5358807431292	2
979	252.7	455.5	1.0181	5.09900165196356	11.2070838445766	479	-0.00680661029127094	0.00680661029127094	41.5426873534205	2
980	262.25	470.86	1.0195	5.10580826225484	11.2002772342853	480	0.00680661029127094	0.00680661029127094	41.5494939637117	2
981	277.81	494.45	1.0181	5.09900165196356	11.2070838445766	481	0.0121546612344119	0.0121546612344119	41.5616486249462	2
982	279.18	481.31	1.0156	5.08684699072915	11.219238505811	482	0	0	41.5616486249462	2
983	274.56	481.34	1.0156	5.08684699072915	11.219238505811	483	-0.0311159327600929	0.0311159327600929	41.5927645577062	2
984	273.33	490.17	1.022	5.11796292348925	11.1881225730509	484	0.0121546612344101	0.0121546612344101	41.6049192189407	2
985	271.77	484.21	1.0195	5.10580826225484	11.2002772342853	485	0	0	41.6049192189407	2
986	263.24	484.22	1.0195	5.10580826225484	11.2002772342853	486	-0.0213922037725638	0.0213922037725638	41.6263114227132	2
987	270.97	455.29	1.0239	5.1272004660274	11.1788850305128	487	0.0116684747850364	0.0116684747850364	41.6379798974983	2
988	272.02	450.61	1.0215	5.11553199124236	11.1905535052978	488	-0.00923754253815368	0.00923754253815368	41.6472174400364	2
989	262.2	442.17	1.0234	5.12476953378052	11.1813159627597	489	0.0354916108044829	0.0354916108044829	41.6827090508409	2
990	253.09	446.14	1.0161	5.08927792297604	11.2168075735642	490	-0.00972372898753093	0.00972372898753093	41.6924327798284	2
991	248.4	449.89	1.0181	5.09900165196356	11.2070838445766	491	-0.0116684747850329	0.0116684747850329	41.7041012546135	2
992	242.16	452.65	1.0205	5.1106701267486	11.1954153697916	492	0.00729279674064642	0.00729279674064642	41.7113940513541	2
993	240.35	461.16	1.019	5.10337733000795	11.2027081665322	493	0.0189612715256811	0.0189612715256811	41.7303553228798	2
994	239.85	458.56	1.0151	5.08441605848227	11.2216694380579	494	-0.0286850005132102	0.0286850005132102	41.759040323393	2
995	267.62	452.1	1.021	5.11310105899548	11.1929844375447	495	0.0262540682663275	0.0262540682663275	41.7852943916593	2
996	249.64	445.18	1.0156	5.08684699072915	11.219238505811	496	-0.0145855934812928	0.0145855934812928	41.7998799851406	2
997	238.05	438.4	1.0186	5.10143258421045	11.2046529123297	497	-0.00680661029127094	0.00680661029127094	41.8066865954319	2
998	235.42	439.29	1.02	5.10823919450172	11.1978463020385	498	0.00243093224688096	0.00243093224688096	41.8091175276788	2
999	239.53	436.93	1.0195	5.10580826225484	11.2002772342853	499	-0.0213922037725638	0.0213922037725638	41.8305097314513	2
1000	259.01	427.16	1.0239	5.1272004660274	11.1788850305128	500	NA	NA	NA	2
1001	264.09	427.31	1.0381	5.19623894183886	11.1098465547013	1	0.0928616118309034	0.0928616118309034	0.0928616118309034	3
1002	267.74	430.7	1.019	5.10337733000795	11.2027081665322	2	-0.0690384758114568	0.0690384758114568	0.16190008764236	3
1003	271.14	433.33	1.0332	5.17241580581941	11.1336696907208	3	0.0306297463107157	0.0306297463107157	0.192529833953076	3
1004	254.92	430.35	1.0269	5.14178605950869	11.1642994370315	4	0.0427844075451276	0.0427844075451276	0.235314241498203	3
1005	266.49	433.43	1.0181	5.09900165196356	11.2070838445766	5	-0.0092375425381519	0.0092375425381519	0.244551784036355	3
1006	270.02	441.66	1.02	5.10823919450172	11.1978463020385	6	-0.00243093224688096	0.00243093224688096	0.246982716283236	3
1007	271.14	446.95	1.0205	5.1106701267486	11.1954153697916	7	-0.00972372898753093	0.00972372898753093	0.256706445270767	3
1008	275.86	450.17	1.0225	5.12039385573613	11.1856916408041	8	0.0170165257281774	0.0170165257281774	0.273722970998945	3
1009	278.63	453.38	1.019	5.10337733000795	11.2027081665322	9	-0.00972372898752916	0.00972372898752916	0.283446699986474	3
1010	274.14	445.46	1.021	5.11310105899548	11.1929844375447	10	0.00486186449376369	0.00486186449376369	0.288308564480237	3
1011	275.09	442.04	1.02	5.10823919450172	11.1978463020385	11	0.00243093224688096	0.00243093224688096	0.290739496727118	3
1012	277.39	435.71	1.0195	5.10580826225484	11.2002772342853	12	0.0116684747850364	0.0116684747850364	0.302407971512155	3
1013	274.72	465.1	1.0171	5.0941397874698	11.2119457090704	13	-0.0140994070319174	0.0140994070319174	0.316507378544072	3
1014	270.03	464.99	1.02	5.10823919450172	11.1978463020385	14	0.00680661029127094	0.00680661029127094	0.323313988835343	3
1015	260.09	471.86	1.0186	5.10143258421045	11.2046529123297	15	0.00729279674064642	0.00729279674064642	0.33060678557599	3
1016	261.74	462.87	1.0171	5.0941397874698	11.2119457090704	16	0.00243093224688273	0.00243093224688273	0.333037717822872	3
1017	245.24	457.03	1.0166	5.09170885522292	11.2143766413173	17	-0.0116684747850346	0.0116684747850346	0.344706192607907	3
1018	244.57	455.43	1.019	5.10337733000795	11.2027081665322	18	0.00680661029126917	0.00680661029126917	0.351512802899176	3
1019	239.28	476.56	1.0176	5.09657071971668	11.2095147768235	19	-0.00486186449376369	0.00486186449376369	0.35637466739294	3
1020	240.25	479.14	1.0186	5.10143258421045	11.2046529123297	20	0.00972372898752916	0.00972372898752916	0.366098396380469	3
1021	238.25	487.59	1.0166	5.09170885522292	11.2143766413173	21	-0.0116684747850346	0.0116684747850346	0.377766871165504	3
1022	234.62	482.64	1.019	5.10337733000795	11.2027081665322	22	-0.0145855934812946	0.0145855934812946	0.392352464646798	3
1023	235.52	493.42	1.022	5.11796292348925	11.1881225730509	23	0.0189612715256811	0.0189612715256811	0.411313736172479	3
1024	234.51	485.08	1.0181	5.09900165196356	11.2070838445766	24	0.00972372898753093	0.00972372898753093	0.42103746516001	3
1025	233.35	490.32	1.0161	5.08927792297604	11.2168075735642	25	-0.00486186449376547	0.00486186449376547	0.425899329653776	3
1026	231.72	484.23	1.0171	5.0941397874698	11.2119457090704	26	-0.0092375425381519	0.0092375425381519	0.435136872191928	3
1027	235.1	492.15	1.019	5.10337733000795	11.2027081665322	27	-0.00972372898752916	0.00972372898752916	0.444860601179457	3
1028	238.29	487.17	1.021	5.11310105899548	11.1929844375447	28	-0.00243093224688273	0.00243093224688273	0.447291533426339	3
1029	241.69	481.29	1.0215	5.11553199124236	11.1905535052978	29	0.0121546612344119	0.0121546612344119	0.459446194660751	3
1030	237.77	489.39	1.019	5.10337733000795	11.2027081665322	30	0.00437567804438643	0.00437567804438643	0.463821872705138	3
1031	239.82	490.5	1.0181	5.09900165196356	11.2070838445766	31	-0.0165303392787983	0.0165303392787983	0.480352211983936	3
1032	249.9	491.74	1.0215	5.11553199124236	11.1905535052978	32	0.0335468650069757	0.0335468650069757	0.513899076990912	3
1033	240.34	481.8	1.0146	5.08198512623539	11.2241003703048	33	-0.00972372898752916	0.00972372898752916	0.523622805978441	3
1034	231.51	475.14	1.0166	5.09170885522292	11.2143766413173	34	-0.0262540682663293	0.0262540682663293	0.54987687424477	3
1035	232.37	481.45	1.022	5.11796292348925	11.1881225730509	35	0.0165303392788001	0.0165303392788001	0.56640721352357	3
1036	232.46	475.81	1.0186	5.10143258421045	11.2046529123297	36	0.00243093224688096	0.00243093224688096	0.568838145770451	3
1037	233.08	477.47	1.0181	5.09900165196356	11.2070838445766	37	-0.00243093224688096	0.00243093224688096	0.571269078017332	3
1038	248.19	480.03	1.0186	5.10143258421045	11.2046529123297	38	-0.00437567804438999	0.00437567804438999	0.575644756061722	3
1039	245.08	486.54	1.0195	5.10580826225484	11.2002772342853	39	0.00243093224688451	0.00243093224688451	0.578075688308607	3
1040	251.49	489.59	1.019	5.10337733000795	11.2027081665322	40	-0.00486186449376547	0.00486186449376547	0.582937552802372	3
1041	255.44	494.3	1.02	5.10823919450172	11.1978463020385	41	0.00486186449376547	0.00486186449376547	0.587799417296138	3
1042	241	484.63	1.019	5.10337733000795	11.2027081665322	42	-0.00972372898752916	0.00972372898752916	0.597523146283667	3
1043	233.3	478.88	1.021	5.11310105899548	11.1929844375447	43	0.00243093224688273	0.00243093224688273	0.599954078530549	3
1044	231.67	481.5	1.0205	5.1106701267486	11.1954153697916	44	-0.00486186449376547	0.00486186449376547	0.604815943024315	3
1045	239.71	477.61	1.0215	5.11553199124236	11.1905535052978	45	0.0165303392787983	0.0165303392787983	0.621346282303113	3
1046	252.56	484.91	1.0181	5.09900165196356	11.2070838445766	46	-0.00437567804438643	0.00437567804438643	0.6257219603475	3
1047	257.46	472.77	1.019	5.10337733000795	11.2027081665322	47	-0.0170165257281774	0.0170165257281774	0.642738486075677	3
1048	246.17	477.64	1.0225	5.12039385573613	11.1856916408041	48	0.0189612715256828	0.0189612715256828	0.66169975760136	3
1049	252.41	456.41	1.0186	5.10143258421045	11.2046529123297	49	0.00486186449376369	0.00486186449376369	0.666561622095124	3
1050	255.32	456.94	1.0176	5.09657071971668	11.2095147768235	50	-0.00680661029126917	0.00680661029126917	0.673368232386393	3
1051	251.68	448.5	1.019	5.10337733000795	11.2027081665322	51	0.00194474579750548	0.00194474579750548	0.675312978183898	3
1052	249.51	457.37	1.0186	5.10143258421045	11.2046529123297	52	-0.00437567804438999	0.00437567804438999	0.679688656228288	3
1053	235.61	437.92	1.0195	5.10580826225484	11.2002772342853	53	-0.232883309251319	0.232883309251319	0.912571965479607	3
1054	237.53	419.54	1.0674	5.33869157150616	10.967393925034	54	-0.0520219500832813	0.0520219500832813	0.964593915562888	3
1055	232	398.31	1.0781	5.39071352158944	10.9153719749507	55	-0.050077204285774	0.050077204285774	1.01467111984866	3
1056	244.85	394.53	1.0884	5.44079072587521	10.865294770665	56	0.00972372898752738	0.00972372898752738	1.02439484883619	3
1057	253.08	391.7	1.0864	5.43106699688768	10.8750184996525	57	0.0165303392788019	0.0165303392788019	1.04092518811499	3
1058	255.87	391.37	1.083	5.41453665760888	10.8915488389313	58	0.102099154369053	0.102099154369053	1.14302434248405	3
1059	256.63	402.89	1.062	5.31243750323983	10.9936479933004	59	-0.0286850005132102	0.0286850005132102	1.17170934299726	3
1060	253.87	403.38	1.0679	5.34112250375304	10.9649629927871	60	0.0714694080583378	0.0714694080583378	1.24317875105559	3
1061	254.17	400.35	1.0532	5.2696530956947	11.0364324008455	61	-0.114253815603465	0.114253815603465	1.35743256665906	3
1062	251.1	393.06	1.0767	5.38390691129817	10.922178585242	62	-0.0948063576284088	0.0948063576284088	1.45223892428747	3
1063	271.42	397.39	1.0962	5.47871326892657	10.8273722276136	63	0.073414153855845	0.073414153855845	1.52565307814331	3
1064	269.08	402.42	1.0811	5.40529911507073	10.9007863814695	64	-0.0092375425381519	0.0092375425381519	1.53489062068146	3
1065	269.59	402.05	1.083	5.41453665760888	10.8915488389313	65	0.211004919029378	0.211004919029378	1.74589553971084	3
1066	266.57	411.93	1.0396	5.2035317385795	11.1025537579607	66	-0.135159832926652	0.135159832926652	1.88105537263749	3
1067	258.58	409.66	1.0674	5.33869157150616	10.967393925034	67	0.0855688150902552	0.0855688150902552	1.96662418772775	3
1068	265.04	421.42	1.0498	5.2531227564159	11.0529627401243	68	0.151690172205454	0.151690172205454	2.1183143599332	3
1069	261.37	433.67	1.0186	5.10143258421045	11.2046529123297	69	-0.0189612715256828	0.0189612715256828	2.13727563145889	3
1070	265.85	443.9	1.0225	5.12039385573613	11.1856916408041	70	0.0072927967406482	0.0072927967406482	2.14456842819953	3
1071	265.48	445.53	1.021	5.11310105899548	11.1929844375447	71	0.0165303392787983	0.0165303392787983	2.16109876747833	3
1072	266.59	439.86	1.0176	5.09657071971668	11.2095147768235	72	-0.00243093224688273	0.00243093224688273	2.16352969972522	3
1073	277.37	438.46	1.0181	5.09900165196356	11.2070838445766	73	-0.0568838145770449	0.0568838145770449	2.22041351430226	3
1074	274.95	433.22	1.0298	5.15588546654061	11.1502000299996	74	-0.0213922037725638	0.0213922037725638	2.24180571807482	3
1075	278.18	428.14	1.0342	5.17727767031317	11.128807826227	75	0.00243093224688273	0.00243093224688273	2.24423665032171	3
1076	275.78	427.59	1.0337	5.17484673806629	11.1312387584739	76	0.0879997473371379	0.0879997473371379	2.33223639765884	3
1077	279.14	430.74	1.0156	5.08684699072915	11.219238505811	77	-0.0238231360194447	0.0238231360194447	2.35605953367829	3
1078	276.72	435.84	1.0205	5.1106701267486	11.1954153697916	78	-0.0311159327600947	0.0311159327600947	2.38717546643838	3
1079	272.32	433.87	1.0269	5.14178605950869	11.1642994370315	79	-0.234828055048826	0.234828055048826	2.62200352148721	3
1080	269.48	404.75	1.0752	5.37661411455752	10.9294713819827	80	0.1589829689461	0.1589829689461	2.78098649043331	3
1081	278.98	418.22	1.0425	5.21763114561142	11.0884543509288	81	0.0666075435645741	0.0666075435645741	2.84759403399788	3
1082	273.82	426.22	1.0288	5.15102360204684	11.1550618944933	82	-0.0189612715256828	0.0189612715256828	2.86655530552357	3
1083	272.39	420.84	1.0327	5.16998487357253	11.1361006229677	83	-0.102099154369053	0.102099154369053	2.96865445989262	3
1084	268.39	416.56	1.0537	5.27208402794158	11.0340014685986	84	0.00486186449376369	0.00486186449376369	2.97351632438638	3
1085	263.33	421.36	1.0527	5.26722216344782	11.0388633330924	85	0.165789579237371	0.165789579237371	3.13930590362376	3
1086	262.73	428.57	1.0186	5.10143258421045	11.2046529123297	86	-0.168220511484254	0.168220511484254	3.30752641510801	3
1087	262.39	415.76	1.0532	5.2696530956947	11.0364324008455	87	-0.0189612715256811	0.0189612715256811	3.32648768663369	3
1088	257.92	416.25	1.0571	5.28861436722038	11.0174711293198	88	0.192043647503699	0.192043647503699	3.51853133413739	3
1089	259.95	428.83	1.0176	5.09657071971668	11.2095147768235	89	-0.0116684747850346	0.0116684747850346	3.53019980892242	3
1090	263.16	430.73	1.02	5.10823919450172	11.1978463020385	90	-0.0189612715256828	0.0189612715256828	3.54916108044811	3
1091	266.87	431.91	1.0239	5.1272004660274	11.1788850305128	91	0.0281988140638347	0.0281988140638347	3.57735989451194	3
1092	267.09	427.73	1.0181	5.09900165196356	11.2070838445766	92	-0.140021697420417	0.140021697420417	3.71738159193236	3
1093	263.66	425.57	1.0469	5.23902334938398	11.0670621471562	93	-0.0165303392788001	0.0165303392788001	3.73391193121116	3
1094	262.12	426.35	1.0503	5.25555368866278	11.0505318078774	94	0.111822883356584	0.111822883356584	3.84573481456774	3
1095	273.6	416.18	1.0273	5.1437308053062	11.162354691234	95	-0.0855688150902552	0.0855688150902552	3.931303629658	3
1096	274.78	411.66	1.0449	5.22929962039645	11.0767858761437	96	-0.0189612715256828	0.0189612715256828	3.95026490118368	3
1097	271	411.94	1.0488	5.24826089192214	11.057824604618	97	0.0617456790708104	0.0617456790708104	4.01201058025449	3
1098	271.79	416.94	1.0361	5.18651521285133	11.1195702836889	98	0.0165303392787983	0.0165303392787983	4.02854091953329	3
1099	271.08	422.11	1.0327	5.16998487357253	11.1361006229677	99	-0.258651191068273	0.258651191068273	4.28719211060156	3
1100	269.09	402.16	1.0859	5.4286360646408	10.8774494318994	100	-0.180375172718664	0.180375172718664	4.46756728332023	3
1101	275.06	383.92	1.123	5.60901123735946	10.6970742591807	101	0.0447291533426348	0.0447291533426348	4.51229643666286	3
1102	277.06	383.56	1.1138	5.56428208401683	10.7418034125234	102	-0.0544528823301622	0.0544528823301622	4.56674931899302	3
1103	273.31	387.39	1.125	5.61873496634699	10.6873505301932	103	0.246982716283238	0.246982716283238	4.81373203527626	3
1104	273.13	404.4	1.0742	5.37175225006375	10.9343332464764	104	0.0140994070319174	0.0140994070319174	4.82783144230818	3
1105	266.91	407.73	1.0713	5.35765284303184	10.9484326535083	105	0.0403534752982448	0.0403534752982448	4.86818491760642	3
1106	260.83	413.21	1.063	5.31729936773359	10.9887861288066	106	0.137590765173536	0.137590765173536	5.00577568277996	3
1107	253.99	427.15	1.0347	5.17970860256006	11.1263768939801	107	-0.11376762915409	0.11376762915409	5.11954331193405	3
1108	254.25	416.32	1.0581	5.29347623171415	11.012609264826	108	0.0262540682663275	0.0262540682663275	5.14579738020038	3
1109	252.82	421.35	1.0527	5.26722216344782	11.0388633330924	109	0.163844833439866	0.163844833439866	5.30964221364024	3
1110	260.25	427.46	1.019	5.10337733000795	11.2027081665322	110	0	0	5.30964221364024	3
1111	256.6	432.28	1.019	5.10337733000795	11.2027081665322	111	-0.159469155395477	0.159469155395477	5.46911136903572	3
1112	254.68	419.35	1.0518	5.26284648540343	11.0432390111368	112	-0.0520219500832795	0.0520219500832795	5.521133319119	3
1113	260.4	414.8	1.0625	5.31486843548671	10.9912170610535	113	0	0	5.521133319119	3
1114	260.83	413.34	1.0625	5.31486843548671	10.9912170610535	114	-0.00486186449376547	0.00486186449376547	5.52599518361277	3
1115	254.84	407.63	1.0635	5.31973029998047	10.9863551965597	115	0.0286850005132102	0.0286850005132102	5.55468018412598	3
1116	241.78	404.21	1.0576	5.29104529946726	11.0150401970729	116	-0.0121546612344119	0.0121546612344119	5.56683484536039	3
1117	241.98	400.27	1.0601	5.30319996070167	11.0028855358385	117	-0.0213922037725638	0.0213922037725638	5.58822704913295	3
1118	249.97	400.25	1.0645	5.32459216447424	10.9814933320659	118	0.00972372898753093	0.00972372898753093	5.59795077812048	3
1119	255.17	408.69	1.0625	5.31486843548671	10.9912170610535	119	-0.00972372898753093	0.00972372898753093	5.60767450710801	3
1120	256.31	403.83	1.0645	5.32459216447424	10.9814933320659	120	0.0617456790708104	0.0617456790708104	5.66942018617882	3
1121	255.76	410.12	1.0518	5.26284648540343	11.0432390111368	121	0.0213922037725638	0.0213922037725638	5.69081238995139	3
1122	251.03	411.01	1.0474	5.24145428163087	11.0646312149093	122	-0.0471600855895158	0.0471600855895158	5.7379724755409	3
1123	240.36	416.07	1.0571	5.28861436722038	11.0174711293198	123	-0.0928616118309034	0.0928616118309034	5.83083408737181	3
1124	232.81	409.49	1.0762	5.38147597905128	10.9246095174889	124	0.0807069505964915	0.0807069505964915	5.9115410379683	3
1125	242.72	403.52	1.0596	5.30076902845479	11.0053164680854	125	-0.0850826286408779	0.0850826286408779	5.99662366660918	3
1126	265.4	403.34	1.0771	5.38585165709567	10.9202338394445	126	-0.0714694080583396	0.0714694080583396	6.06809307466752	3
1127	267.6	399.61	1.0918	5.45732106515401	10.8487644313862	127	-0.0617456790708086	0.0617456790708086	6.12983875373832	3
1128	266.8	391.24	1.1045	5.51906674422482	10.7870187523154	128	0.0311159327600912	0.0311159327600912	6.16095468649842	3
1129	263.37	391.53	1.0981	5.48795081146473	10.8181346850755	129	0.00680661029127094	0.00680661029127094	6.16776129678969	3
1130	267.91	395.45	1.0967	5.48114420117346	10.8249412953667	130	0.32768966687973	0.32768966687973	6.49545096366942	3
1131	261.29	386.37	1.0293	5.15345453429373	11.1526309622465	131	-0.401103820735573	0.401103820735573	6.89655478440499	3
1132	276.06	388.49	1.1118	5.5545583550293	10.7515271415109	132	0.19447457975058	0.19447457975058	7.09102936415557	3
1133	274.53	402.58	1.0718	5.36008377527872	10.9460017212615	133	-0.0165303392787983	0.0165303392787983	7.10755970343437	3
1134	272.13	402.23	1.0752	5.37661411455752	10.9294713819827	134	-0.0923754253815261	0.0923754253815261	7.19993512881589	3
1135	267.82	399.08	1.0942	5.46898953993905	10.8370959566011	135	-0.0286850005132102	0.0286850005132102	7.2286201293291	3
1136	250.45	385	1.1001	5.49767454045226	10.8084109560879	136	-0.270805852302685	0.270805852302685	7.49942598163179	3
1137	241.37	367.84	1.1558	5.76848039275494	10.5376051037852	137	0	0	7.49942598163179	3
1138	233.62	365.62	1.1558	5.76848039275494	10.5376051037852	138	-0.0330606785575984	0.0330606785575984	7.53248666018939	3
1139	234.16	359.84	1.1626	5.80154107131254	10.5045444252276	139	0.175513308224899	0.175513308224899	7.70799996841428	3
1140	261.28	375.49	1.1265	5.62602776308764	10.6800577334525	140	-0.0782760183496087	0.0782760183496087	7.78627598676389	3
1141	271.39	376.77	1.1426	5.70430378143725	10.6017817151029	141	0.0714694080583396	0.0714694080583396	7.85774539482223	3
1142	273.82	381.51	1.1279	5.63283437337891	10.6732511231613	142	0.028198814063833	0.028198814063833	7.88594420888607	3
1143	271.59	381.55	1.1221	5.60463555931508	10.7014499372251	143	0.133215087129148	0.133215087129148	8.01915929601521	3
1144	278.9	386.14	1.0947	5.47142047218593	10.8346650243543	144	0.218297715770028	0.218297715770028	8.23745701178524	3
1145	273.05	411.87	1.0498	5.2531227564159	11.0529627401243	145	0.0568838145770449	0.0568838145770449	8.29434082636229	3
1146	278.54	414.81	1.0381	5.19623894183886	11.1098465547013	146	0.028685000513212	0.028685000513212	8.3230258268755	3
1147	279.03	410.82	1.0322	5.16755394132564	11.1385315552145	147	-0.237745173745086	0.237745173745086	8.56077100062059	3
1148	261.19	403.1	1.0811	5.40529911507073	10.9007863814695	148	0.0807069505964897	0.0807069505964897	8.64147795121707	3
1149	262.03	397.9	1.0645	5.32459216447424	10.9814933320659	149	-0.201767376491228	0.201767376491228	8.8432453277083	3
1150	278.92	384.02	1.106	5.52635954096547	10.7797259555747	150	-0.154121104452335	0.154121104452335	8.99736643216064	3
1151	276.36	378.72	1.1377	5.6804806454178	10.6256048511224	151	-0.125922290388502	0.125922290388502	9.12328872254914	3
1152	274.85	363.48	1.1636	5.8064029358063	10.4996825607339	152	-0.199336444244345	0.199336444244345	9.32262516679348	3
1153	277.44	350.96	1.2046	6.00573938005065	10.3003461164895	153	0.0879997473371361	0.0879997473371361	9.41062491413062	3
1154	265.49	354.94	1.1865	5.91773963271351	10.3883458638267	154	0.263513055562038	0.263513055562038	9.67413796969266	3
1155	260.26	352	1.1323	5.65422657715147	10.6518589193887	155	-0.157038223148595	0.157038223148595	9.83117619284125	3
1156	263.82	359.9	1.1646	5.81126480030007	10.4948206962401	156	-0.149259239958571	0.149259239958571	9.98043543279982	3
1157	256.64	352.44	1.1953	5.96052404025864	10.3455614562815	157	-0.0140994070319156	0.0140994070319156	9.99453483983174	3
1158	254.74	353.13	1.1982	5.97462344729056	10.3314620492496	158	0.0568838145770432	0.0568838145770432	10.0514186544088	3
1159	253.81	355.48	1.1865	5.91773963271351	10.3883458638267	159	0.313104073398437	0.313104073398437	10.3645227278072	3
1160	254.15	379.65	1.1221	5.60463555931508	10.7014499372251	160	-0.0875135608877606	0.0875135608877606	10.452036288695	3
1161	248.98	369.91	1.1401	5.69214912020284	10.6139363763373	161	0.220728648016909	0.220728648016909	10.6727649367119	3
1162	264.12	378.82	1.0947	5.47142047218593	10.8346650243543	162	-0.0403534752982448	0.0403534752982448	10.7131184120101	3
1163	260.69	379.07	1.103	5.51177394748417	10.794311549056	163	0.0330606785575984	0.0330606785575984	10.7461790905677	3
1164	252.75	386	1.0962	5.47871326892657	10.8273722276136	164	0.0286850005132102	0.0286850005132102	10.7748640910809	3
1165	249.4	382.52	1.0903	5.45002826841336	10.8560572281268	165	-0.135646019376031	0.135646019376031	10.910510110457	3
1166	256.66	384.34	1.1182	5.58567428778939	10.7204112087508	166	0.0549390687795395	0.0549390687795395	10.9654491792365	3
1167	253.98	385.74	1.1069	5.53073521900985	10.7753502775303	167	0.0165303392788001	0.0165303392788001	10.9819795185153	3
1168	243.76	384.69	1.1035	5.51420487973106	10.7918806168091	168	0.0213922037725638	0.0213922037725638	11.0033717222879	3
1169	238	380.2	1.0991	5.49281267595849	10.8132728205817	169	-0.0476462720388913	0.0476462720388913	11.0510179943268	3
1170	233.89	382.99	1.1089	5.54045894799738	10.7656265485428	170	-0.0306297463107175	0.0306297463107175	11.0816477406375	3
1171	233.81	378.99	1.1152	5.5710886943081	10.7349968022321	171	0.111336696907207	0.111336696907207	11.1929844375447	3
1172	239	388.65	1.0923	5.45975199740089	10.8463334991393	172	0.0452153397920121	0.0452153397920121	11.2381997773367	3
1173	231.11	398	1.083	5.41453665760888	10.8915488389313	173	0.128353222635383	0.128353222635383	11.3665529999721	3
1174	233.18	429.43	1.0566	5.2861834349735	11.0199020615667	174	0.173082375978018	0.173082375978018	11.5396353759501	3
1175	244.2	428.78	1.021	5.11310105899548	11.1929844375447	175	-0.232397122801945	0.232397122801945	11.7720324987521	3
1176	238.19	418.96	1.0688	5.34549818179743	10.9605873147428	176	-0.0072927967406482	0.0072927967406482	11.7793252954927	3
1177	234.78	394.82	1.0703	5.35279097853807	10.9532945180021	177	-0.075845086102726	0.075845086102726	11.8551703815954	3
1178	244.81	387.44	1.0859	5.4286360646408	10.8774494318994	178	-0.0335468650069739	0.0335468650069739	11.8887172466024	3
1179	230.03	394.75	1.0928	5.46218292964778	10.8439025668924	179	0.128353222635383	0.128353222635383	12.0170704692378	3
1180	240.77	399.75	1.0664	5.33382970701239	10.9722557895278	180	0.0092375425381519	0.0092375425381519	12.0263080117759	3
1181	241.53	399.16	1.0645	5.32459216447424	10.9814933320659	181	-0.0996682221221725	0.0996682221221725	12.1259762338981	3
1182	235.35	393.59	1.085	5.42426038659641	10.8818251099438	182	-0.116198561400971	0.116198561400971	12.2421747952991	3
1183	243.43	381.02	1.1089	5.54045894799738	10.7656265485428	183	-0.0213922037725638	0.0213922037725638	12.2635669990716	3
1184	242.66	380.41	1.1133	5.56185115176995	10.7442343447702	184	-0.052021950083283	0.052021950083283	12.3155889491549	3
1185	245.99	376.64	1.124	5.61387310185323	10.692212394687	185	0.0855688150902569	0.0855688150902569	12.4011577642452	3
1186	241.53	379.1	1.1064	5.52830428676297	10.7777812097772	186	-0.199822630693722	0.199822630693722	12.6009803949389	3
1187	236.92	368.77	1.1475	5.72812691745669	10.5779585790835	187	-0.0213922037725638	0.0213922037725638	12.6223725987115	3
1188	230.47	358.28	1.1519	5.74951912122926	10.5565663753109	188	-0.341789073911645	0.341789073911645	12.9641616726231	3
1189	237.03	338.98	1.2222	6.0913081951409	10.2147773013993	189	0.0593147468239259	0.0593147468239259	13.023476419447	3
1190	251.49	350.1	1.21	6.03199344831698	10.2740920482232	190	0.299490852815895	0.299490852815895	13.3229672722629	3
1191	238.95	367.23	1.1484	5.73250259550108	10.5735829010391	191	-0.19739169844684	0.19739169844684	13.5203589707098	3
1192	231.43	347.35	1.189	5.92989429394792	10.3761912025923	192	-0.0520219500832813	0.0520219500832813	13.5723809207931	3
1193	256.43	352.08	1.1997	5.9819162440312	10.324169252509	193	0.00486186449376547	0.00486186449376547	13.5772427852868	3
1194	252.2	353.08	1.1987	5.97705437953744	10.3290311170027	194	-0.0714694080583378	0.0714694080583378	13.6487121933452	3
1195	242.24	349.1	1.2134	6.04852378759578	10.2575617089444	195	-0.0972372898752916	0.0972372898752916	13.7459494832204	3
1196	238.46	332.94	1.2334	6.14576107747107	10.1603244190691	196	-0.258651191068273	0.258651191068273	14.0046006742887	3
1197	236.03	320.55	1.2866	6.40441226853934	9.90167322800084	197	0.201767376491228	0.201767376491228	14.2063680507799	3
1198	247.31	333.28	1.2451	6.20264489204811	10.1034406044921	198	-0.0189612715256828	0.0189612715256828	14.2253293223056	3
1199	246.62	331.39	1.249	6.22160616357379	10.0844793329664	199	0.0238231360194483	0.0238231360194483	14.2491524583251	3
1200	245.23	329.71	1.2441	6.19778302755435	10.1083024689858	200	-0.104530086615938	0.104530086615938	14.353682544941	3
1201	251.85	328.81	1.2656	6.30231311417029	10.0037723823699	201	-0.0121546612344119	0.0121546612344119	14.3658372061754	3
1202	252.15	326.92	1.2681	6.3144677754047	9.99161772113549	202	0.050077204285774	0.050077204285774	14.4159144104612	3
1203	255.01	333.63	1.2578	6.26439057111892	10.0416949254213	203	0.0666075435645759	0.0666075435645759	14.4825219540258	3
1204	255.71	338.22	1.2441	6.19778302755435	10.1083024689858	204	-0.0145855934812946	0.0145855934812946	14.4971075475071	3
1205	258.57	327.16	1.2471	6.21236862103564	10.0937168755045	205	-0.0354916108044794	0.0354916108044794	14.5325991583116	3
1206	275.71	326.68	1.2544	6.24786023184012	10.0582252647001	206	0.0213922037725638	0.0213922037725638	14.5539913620841	3
1207	277.55	338.72	1.25	6.22646802806756	10.0796174684726	207	0.050077204285774	0.050077204285774	14.6040685663699	3
1208	279.89	340.75	1.2397	6.17639082378178	10.1296946727584	208	-0.173568562427395	0.173568562427395	14.7776371287973	3
1209	277.66	333.09	1.2754	6.34995938620918	9.95612611033101	209	0.0213922037725638	0.0213922037725638	14.7990293325698	3
1210	277.27	328.91	1.271	6.32856718243661	9.97751831410357	210	-0.0782760183496087	0.0782760183496087	14.8773053509195	3
1211	278.34	321.96	1.2871	6.40684320078622	9.89924229575396	211	0.054452882330164	0.054452882330164	14.9317582332496	3
1212	279.61	327.47	1.2759	6.35239031845606	9.95369517808412	212	0.303866530860283	0.303866530860283	15.2356247641099	3
1213	279.4	344.25	1.2134	6.04852378759578	10.2575617089444	213	0.0568838145770449	0.0568838145770449	15.292508578687	3
1214	271.66	349.38	1.2017	5.99163997301873	10.3144455235215	214	0.102099154369053	0.102099154369053	15.394607733056	3
1215	272.28	351.34	1.1807	5.88954081864968	10.4165446778905	215	-0.0306297463107157	0.0306297463107157	15.4252374793667	3
1216	271.46	351.53	1.187	5.92017056496039	10.3859149315798	216	0.0452153397920103	0.0452153397920103	15.4704528191587	3
1217	272.95	352.2	1.1777	5.87495522516838	10.4311302713718	217	-0.232883309251323	0.232883309251323	15.7033361284101	3
1218	272.64	343.34	1.2256	6.10783853441971	10.1982469621205	218	-0.147314494161064	0.147314494161064	15.8506506225711	3
1219	266.94	336.6	1.2559	6.25515302858077	10.0509324679594	219	0.0690384758114551	0.0690384758114551	15.9196890983826	3
1220	273.59	338.96	1.2417	6.18611455276931	10.1199709437709	220	0.185237037212429	0.185237037212429	16.104926135595	3
1221	274.96	345.74	1.2036	6.00087751555689	10.3052079809833	221	-0.18766796945931	0.18766796945931	16.2925941050543	3
1222	265.45	340.1	1.2422	6.1885454850162	10.117540011524	222	-0.118629493647855	0.118629493647855	16.4112235987022	3
1223	270.18	335.56	1.2666	6.30717497866405	9.99891051787613	223	0.00243093224688273	0.00243093224688273	16.413654530949	3
1224	258.62	335.24	1.2661	6.30474404641717	10.001341450123	224	0.0923754253815261	0.0923754253815261	16.5060299563306	3
1225	251.06	339	1.2471	6.21236862103564	10.0937168755045	225	-0.00437567804438821	0.00437567804438821	16.510405634375	3
1226	254.79	337.27	1.248	6.21674429908003	10.0893411974602	226	-0.0641766113176914	0.0641766113176914	16.5745822456927	3
1227	255.65	336.06	1.2612	6.28092091039772	10.0251645861425	227	0.154121104452337	0.154121104452337	16.728703350145	3
1228	261.25	327.27	1.2295	6.12679980594539	10.1792856905948	228	-0.140021697420419	0.140021697420419	16.8687250475654	3
1229	267.1	328.03	1.2583	6.2668215033658	10.0392639931744	229	-0.171137630180512	0.171137630180512	17.0398626777459	3
1230	272.36	320.2	1.2935	6.43795913354632	9.86812636299387	230	0.10015440857155	0.10015440857155	17.1400170863175	3
1231	275.91	322.67	1.2729	6.33780472497477	9.96828077156542	231	-0.0598009332733032	0.0598009332733032	17.1998180195908	3
1232	276.94	316.14	1.2852	6.39760565824807	9.90847983829211	232	0.0573700010264204	0.0573700010264204	17.2571880206172	3
1233	274.68	323.45	1.2734	6.34023565722165	9.96584983931854	233	-0.0311159327600929	0.0311159327600929	17.2883039533773	3
1234	251.2	322.93	1.2798	6.37135158998174	9.93473390655844	234	-0.0831378828433742	0.0831378828433742	17.3714418362207	3
1235	258.57	321.65	1.2969	6.45448947282512	9.85159602371507	235	-0.0782760183496087	0.0782760183496087	17.4497178545703	3
1236	261.32	322.37	1.313	6.53276549117472	9.77332000536546	236	0.398672888488692	0.398672888488692	17.848390743059	3
1237	263.02	328.43	1.231	6.13409260268603	10.1719928938542	237	-0.0875135608877624	0.0875135608877624	17.9359043039467	3
1238	255.07	331.9	1.249	6.22160616357379	10.0844793329664	238	0.125922290388502	0.125922290388502	18.0618265943352	3
1239	240.17	337.14	1.2231	6.09568387318529	10.2104016233549	239	-0.121060425894736	0.121060425894736	18.18288702023	3
1240	249.37	336.22	1.248	6.21674429908003	10.0893411974602	240	0.284419072885225	0.284419072885225	18.4673060931152	3
1241	252.65	355.17	1.1895	5.9323252261948	10.3737602703454	241	-0.00194474579750548	0.00194474579750548	18.4692508389127	3
1242	244.5	353.43	1.1899	5.93426997199231	10.3718155245479	242	-0.00729279674064642	0.00729279674064642	18.4765436356533	3
1243	236.91	346.18	1.1914	5.94156276873296	10.3645227278072	243	-0.0520219500832795	0.0520219500832795	18.5285655857366	3
1244	236.9	347.36	1.2021	5.99358471881624	10.3125007777239	244	0.0568838145770449	0.0568838145770449	18.5854494003137	3
1245	235.98	351.49	1.1904	5.93670090423919	10.369384592301	245	-0.0189612715256828	0.0189612715256828	18.6044106718393	3
1246	231.62	351.6	1.1943	5.95566217576487	10.3504233207753	246	-0.0452153397920103	0.0452153397920103	18.6496260116314	3
1247	240.9	351.74	1.2036	6.00087751555689	10.3052079809833	247	-0.0238231360194465	0.0238231360194465	18.6734491476508	3
1248	242.15	351.02	1.2085	6.02470065157633	10.2813848449639	248	0.37290500667174	0.37290500667174	19.0463541543225	3
1249	255.71	369.14	1.1318	5.65179564490459	10.6542898516356	249	-0.0452153397920085	0.0452153397920085	19.0915694941146	3
1250	252.76	372.43	1.1411	5.6970109846966	10.6090745118436	250	0.270805852302683	0.270805852302683	19.3623753464172	3
1251	251.86	387.26	1.0854	5.42620513239392	10.8798803641463	251	0.196905511997464	0.196905511997464	19.5592808584147	3
1252	253.5	413.29	1.0449	5.22929962039645	11.0767858761437	252	0.102099154369053	0.102099154369053	19.6613800127838	3
1253	252.35	424.99	1.0239	5.1272004660274	11.1788850305128	253	-0.158982968946098	0.158982968946098	19.8203629817299	3
1254	248.7	418.71	1.0566	5.2861834349735	11.0199020615667	254	0.0875135608877606	0.0875135608877606	19.9078765426176	3
1255	247.37	423.79	1.0386	5.19866987408574	11.1074156224544	255	-0.0403534752982448	0.0403534752982448	19.9482300179159	3
1256	249.63	422.32	1.0469	5.23902334938398	11.0670621471562	256	0.130784154882265	0.130784154882265	20.0790141727981	3
1257	254.97	439.63	1.02	5.10823919450172	11.1978463020385	257	0.0116684747850346	0.0116684747850346	20.0906826475832	3
1258	242.81	446.56	1.0176	5.09657071971668	11.2095147768235	258	0	0	20.0906826475832	3
1259	233.17	439.18	1.0176	5.09657071971668	11.2095147768235	259	-0.00680661029126917	0.00680661029126917	20.0974892578744	3
1260	232.6	439.92	1.019	5.10337733000795	11.2027081665322	260	-0.0213922037725656	0.0213922037725656	20.118881461647	3
1261	235.98	439.48	1.0234	5.12476953378052	11.1813159627597	261	0.025767881816952	0.025767881816952	20.1446493434639	3
1262	239.42	445.56	1.0181	5.09900165196356	11.2070838445766	262	-0.0116684747850329	0.0116684747850329	20.156317818249	3
1263	235.68	445.12	1.0205	5.1106701267486	11.1954153697916	263	-0.194474579750583	0.194474579750583	20.3507923979996	3
1264	232.98	420.31	1.0605	5.30514470649918	11.000940790041	264	0.0403534752982466	0.0403534752982466	20.3911458732978	3
1265	231.05	424.5	1.0522	5.26479123120094	11.0412942653392	265	0.0422982210957503	0.0422982210957503	20.4334440943936	3
1266	236.18	425	1.0435	5.22249301010518	11.083592486435	266	-0.0447291533426331	0.0447291533426331	20.4781732477362	3
1267	236.64	421.4	1.0527	5.26722216344782	11.0388633330924	267	-0.00972372898752916	0.00972372898752916	20.4878969767237	3
1268	233.92	415.63	1.0547	5.27694589243535	11.0291396041048	268	-0.0306297463107157	0.0306297463107157	20.5185267230344	3
1269	239.34	421.12	1.061	5.30757563874606	10.9985098577941	269	0.0520219500832795	0.0520219500832795	20.5705486731177	3
1270	243.87	408.98	1.0503	5.25555368866278	11.0505318078774	270	-0.0213922037725638	0.0213922037725638	20.5919408768903	3
1271	249.79	410.39	1.0547	5.27694589243535	11.0291396041048	271	-0.0948063576284071	0.0948063576284071	20.6867472345187	3
1272	244.02	400.48	1.0742	5.37175225006375	10.9343332464764	272	0.0617456790708069	0.0617456790708069	20.7484929135895	3
1273	235.34	416.23	1.0615	5.31000657099295	10.9960789255472	273	0.0452153397920121	0.0452153397920121	20.7937082533815	3
1274	237.37	414.2	1.0522	5.26479123120094	11.0412942653392	274	-0.00486186449376547	0.00486186449376547	20.7985701178753	3
1275	242.02	410.87	1.0532	5.2696530956947	11.0364324008455	275	-0.223159580263792	0.223159580263792	21.0217296981391	3
1276	231.71	387.31	1.0991	5.49281267595849	10.8132728205817	276	-0.0928616118309034	0.0928616118309034	21.11459130997	3
1277	233.01	379.99	1.1182	5.58567428778939	10.7204112087508	277	-0.0403534752982448	0.0403534752982448	21.1549447852682	3
1278	230.3	379.8	1.1265	5.62602776308764	10.6800577334525	278	-0.177944240471781	0.177944240471781	21.33288902574	3
1279	237.12	359.09	1.1631	5.80397200355942	10.5021134929808	279	0.0452153397920103	0.0452153397920103	21.378104365532	3
1280	232.79	364.97	1.1538	5.75875666376741	10.5473288327728	280	0.123491358141617	0.123491358141617	21.5015957236736	3
1281	234.81	370.59	1.1284	5.63526530562579	10.6708201909144	281	-0.00972372898752738	0.00972372898752738	21.5113194526611	3
1282	238.49	371.23	1.1304	5.64498903461332	10.6610964619269	282	-0.106474832413443	0.106474832413443	21.6177942850746	3
1283	255.03	363.63	1.1523	5.75146386702677	10.5546216295134	283	-0.125922290388502	0.125922290388502	21.7437165754631	3
1284	245.6	356.4	1.1782	5.87738615741527	10.4286993391249	284	0.0330606785576002	0.0330606785576002	21.7767772540207	3
1285	251.84	364.78	1.1714	5.84432547885767	10.4617600176825	285	0.123491358141617	0.123491358141617	21.9002686121623	3
1286	249.1	368.65	1.146	5.72083412071605	10.5852513758241	286	-0.0593147468239259	0.0593147468239259	21.9595833589862	3
1287	245.61	362.61	1.1582	5.78014886753997	10.5259366290002	287	0.0140994070319174	0.0140994070319174	21.9736827660182	3
1288	243.01	365.06	1.1553	5.76604946050806	10.5400360360321	288	-0.0140994070319174	0.0140994070319174	21.9877821730501	3
1289	248.46	363.32	1.1582	5.78014886753997	10.5259366290002	289	-0.325258734632847	0.325258734632847	22.3130409076829	3
1290	240.25	340.17	1.2251	6.10540760217282	10.2006778943674	290	0.0165303392787983	0.0165303392787983	22.3295712469617	3
1291	236.3	336.18	1.2217	6.08887726289402	10.2172082336462	291	-0.11376762915409	0.11376762915409	22.4433388761158	3
1292	233.79	325.14	1.2451	6.20264489204811	10.1034406044921	292	0.0092375425381519	0.0092375425381519	22.452576418654	3
1293	232.38	323.62	1.2432	6.19340734950996	10.1126781470302	293	-0.213435851276262	0.213435851276262	22.6660122699302	3
1294	246.46	324.82	1.2871	6.40684320078622	9.89924229575396	294	0.0879997473371397	0.0879997473371397	22.7540120172674	3
1295	248.97	325.06	1.269	6.31884345344908	9.9872420430911	295	-0.0238231360194483	0.0238231360194483	22.7778351532868	3
1296	243.09	319.6	1.2739	6.34266658946853	9.96341890707165	296	-0.0286850005132102	0.0286850005132102	22.8065201538	3
1297	244.44	320.7	1.2798	6.37135158998174	9.93473390655844	297	-0.0213922037725638	0.0213922037725638	22.8279123575726	3
1298	242.67	315.23	1.2842	6.39274379375431	9.91334170278588	298	0.0311159327600929	0.0311159327600929	22.8590282903327	3
1299	245.67	317.19	1.2778	6.36162786099421	9.94445763554597	299	0.0661213571151986	0.0661213571151986	22.9251496474479	3
1300	241.6	320.16	1.2642	6.29550650387902	10.0105789926612	300	0.140021697420417	0.140021697420417	23.0651713448683	3
1301	232.03	337.17	1.2354	6.1554848064586	10.1506006900816	301	-0.135159832926655	0.135159832926655	23.2003311777949	3
1302	238.4	329.13	1.2632	6.29064463938525	10.0154408571549	302	0.0782760183496105	0.0782760183496105	23.2786071961446	3
1303	234.16	328.18	1.2471	6.21236862103564	10.0937168755045	303	-0.137590765173536	0.137590765173536	23.4161979613181	3
1304	242.63	322.03	1.2754	6.34995938620918	9.95612611033101	304	0.00729279674064642	0.00729279674064642	23.4234907580587	3
1305	251.39	320.27	1.2739	6.34266658946853	9.96341890707165	305	0.0996682221221725	0.0996682221221725	23.5231589801809	3
1306	250.41	326.88	1.2534	6.24299836734636	10.0630871291938	306	-0.0286850005132102	0.0286850005132102	23.5518439806941	3
1307	257.19	326.68	1.2593	6.27168336785957	10.0344021286806	307	-0.0213922037725638	0.0213922037725638	23.5732361844667	3
1308	248.67	328.29	1.2637	6.29307557163213	10.0130099249081	308	-0.0213922037725638	0.0213922037725638	23.5946283882393	3
1309	241.35	326.97	1.2681	6.3144677754047	9.99161772113549	309	-0.0092375425381519	0.0092375425381519	23.6038659307774	3
1310	243.05	319.57	1.27	6.32370531794285	9.98238017859734	310	-0.232883309251321	0.232883309251321	23.8367492400287	3
1311	254.5	316.25	1.3179	6.55658862719417	9.74949686934601	311	0.163844833439864	0.163844833439864	24.0005940734686	3
1312	248.32	317.86	1.2842	6.39274379375431	9.91334170278588	312	0.303866530860283	0.303866530860283	24.3044606043289	3
1313	230.23	318.05	1.2217	6.08887726289402	10.2172082336462	313	-0.2849052593346	0.2849052593346	24.5893658636635	3
1314	252.47	326.12	1.2803	6.37378252222862	9.93230297431156	314	0.166275765686745	0.166275765686745	24.7556416293502	3
1315	257.16	339.15	1.2461	6.20750675654188	10.0985787399983	315	-0.00729279674064642	0.00729279674064642	24.7629344260909	3
1316	270.46	337.95	1.2476	6.21479955328252	10.0912859432577	316	-0.104043900166559	0.104043900166559	24.8669783262574	3
1317	269.47	334.3	1.269	6.31884345344908	9.9872420430911	317	-0.206629240984995	0.206629240984995	25.0736075672424	3
1318	265.86	319.62	1.3115	6.52547269443408	9.78061280210611	318	-0.00729279674064642	0.00729279674064642	25.0809003639831	3
1319	256.67	316.59	1.313	6.53276549117472	9.77332000536546	319	0.256220258821392	0.256220258821392	25.3371206228045	3
1320	257.47	333.72	1.2603	6.27654523235333	10.0295402641869	320	0.244551784036355	0.244551784036355	25.5816724068408	3
1321	250.13	349.33	1.21	6.03199344831698	10.2740920482232	321	0.00729279674064642	0.00729279674064642	25.5889652035815	3
1322	256.81	346.46	1.2085	6.02470065157633	10.2813848449639	322	0.00243093224688273	0.00243093224688273	25.5913961358283	3
1323	249.23	342.48	1.208	6.02226971932945	10.2838157772107	323	-0.11376762915409	0.11376762915409	25.7051637649824	3
1324	251.04	341.26	1.2314	6.13603734848354	10.1700481480566	324	0.180375172718664	0.180375172718664	25.8855389377011	3
1325	245.84	343.87	1.1943	5.95566217576487	10.3504233207753	325	0.294142801872756	0.294142801872756	26.1796817395738	3
1326	256.17	371.93	1.1338	5.66151937389212	10.6445661226481	326	-0.166275765686748	0.166275765686748	26.3459575052606	3
1327	262.85	362.29	1.168	5.82779513957887	10.4782903569613	327	0.0549390687795395	0.0549390687795395	26.4008965740401	3
1328	277.7	361.16	1.1567	5.77285607079933	10.5332294257409	328	-0.282474327087719	0.282474327087719	26.6833709011279	3
1329	278.34	343.89	1.2148	6.05533039788705	10.2507550986531	329	0.0972372898752898	0.0972372898752898	26.7806081910031	3
1330	266.71	354.11	1.1948	5.95809310801176	10.3479923885284	330	-0.0996682221221725	0.0996682221221725	26.8802764131253	3
1331	271.79	345.21	1.2153	6.05776133013393	10.2483241664063	331	0.170651443731137	0.170651443731137	27.0509278568565	3
1332	268.37	347.89	1.1802	5.88710988640279	10.4189756101374	332	-0.130297968432892	0.130297968432892	27.1812258252893	3
1333	266.3	345.89	1.207	6.01740785483568	10.2886776417045	333	-0.166275765686747	0.166275765686747	27.3475015909761	3
1334	267.83	341.17	1.2412	6.18368362052243	10.1224018760178	334	0.0281988140638347	0.0281988140638347	27.3757004050399	3
1335	267.91	342.6	1.2354	6.1554848064586	10.1506006900816	335	0.306297463107166	0.306297463107166	27.6819978681471	3
1336	272.72	360.03	1.1724	5.84918734335143	10.4568981531888	336	-0.0447291533426331	0.0447291533426331	27.7267270214897	3
1337	271.94	356.83	1.1816	5.89391649669407	10.4121689998461	337	0.242120851789473	0.242120851789473	27.9688478732792	3
1338	247.48	374.31	1.1318	5.65179564490459	10.6542898516356	338	0.0379225430513621	0.0379225430513621	28.0067704163306	3
1339	248.51	371.98	1.124	5.61387310185323	10.692212394687	339	-0.0427844075451276	0.0427844075451276	28.0495548238757	3
1340	256.22	371.03	1.1328	5.65665750939836	10.6494279871418	340	-0.0972372898752898	0.0972372898752898	28.146792113751	3
1341	266.42	367.73	1.1528	5.75389479927365	10.5521906972665	341	-0.0311159327600929	0.0311159327600929	28.1779080465111	3
1342	261.81	363.58	1.1592	5.78501073203374	10.5210747645064	342	-0.0165303392787983	0.0165303392787983	28.1944383857899	3
1343	264.96	359.57	1.1626	5.80154107131254	10.5045444252276	343	-0.0641766113176914	0.0641766113176914	28.2586149971076	3
1344	273.99	356.14	1.1758	5.86571768263023	10.44036781391	344	0.052508136532655	0.052508136532655	28.3111231336402	3
1345	275.83	369.03	1.165	5.81320954609757	10.4928759504426	345	0.13029796843289	0.13029796843289	28.4414211020731	3
1346	270.66	371.41	1.1382	5.68291157766468	10.6231739188755	346	-0.106961018862819	0.106961018862819	28.5483821209359	3
1347	276.57	364.51	1.1602	5.7898725965275	10.5162129000127	347	0.0121546612344101	0.0121546612344101	28.5605367821703	3
1348	268.95	363.86	1.1577	5.77771793529309	10.5283675612471	348	-0.0379225430513621	0.0379225430513621	28.5984593252217	3
1349	262.57	361.08	1.1655	5.81564047834446	10.4904450181957	349	-0.0714694080583378	0.0714694080583378	28.66992873328	3
1350	260.79	347.73	1.1802	5.88710988640279	10.4189756101374	350	-0.306297463107168	0.306297463107168	28.9762261963872	3
1351	262.84	339.34	1.2432	6.19340734950996	10.1126781470302	351	-0.0568838145770449	0.0568838145770449	29.0331100109642	3
1352	266.03	338.52	1.2549	6.25029116408701	10.0557943324532	352	0.180375172718666	0.180375172718666	29.2134851836829	3
1353	263.3	343.03	1.2178	6.06991599136834	10.2361695051718	353	0.249413648530119	0.249413648530119	29.462898832213	3
1354	261.91	349.86	1.1665	5.82050234283822	10.485583153702	354	-0.19447457975058	0.19447457975058	29.6573734119636	3
1355	251.6	349.12	1.2065	6.0149769225888	10.2911085739514	355	-0.337413395867259	0.337413395867259	29.9947868078309	3
1356	246.98	320.97	1.2759	6.35239031845606	9.95369517808412	356	0.147314494161064	0.147314494161064	30.1421013019919	3
1357	248.06	337.3	1.2456	6.205075824295	10.1010096722452	357	0.047646272038893	0.047646272038893	30.1897475740308	3
1358	250.06	339.57	1.2358	6.1574295522561	10.1486559442841	358	0.0403534752982448	0.0403534752982448	30.2301010493291	3
1359	240.76	340.06	1.2275	6.11707607695786	10.1890094195823	359	0.0850826286408797	0.0850826286408797	30.3151836779699	3
1360	243.8	345.96	1.21	6.03199344831698	10.2740920482232	360	-0.025767881816952	0.025767881816952	30.3409515597869	3
1361	242.95	349.45	1.2153	6.05776133013393	10.2483241664063	361	-0.128353222635385	0.128353222635385	30.4693047824223	3
1362	254.63	339.89	1.2417	6.18611455276931	10.1199709437709	362	0.0972372898752916	0.0972372898752916	30.5665420722976	3
1363	264.27	343.46	1.2217	6.08887726289402	10.2172082336462	363	0.0568838145770449	0.0568838145770449	30.6234258868746	3
1364	264.02	345.08	1.21	6.03199344831698	10.2740920482232	364	0.104530086615938	0.104530086615938	30.7279559734906	3
1365	259.35	343.56	1.1885	5.92746336170104	10.3786221348391	365	-0.111336696907209	0.111336696907209	30.8392926703978	3
1366	267.9	344.79	1.2114	6.03880005860825	10.2672854379319	366	-0.1424526296673	0.1424526296673	30.9817453000651	3
1367	255.43	341.03	1.2407	6.18125268827555	10.1248328082646	367	0.161413901192983	0.161413901192983	31.1431592012581	3
1368	256.23	348.73	1.2075	6.01983878708257	10.2862467094576	368	0.0116684747850346	0.0116684747850346	31.1548276760431	3
1369	252.18	351.15	1.2051	6.00817031229753	10.2979151842427	369	0.156552036699217	0.156552036699217	31.3113797127423	3
1370	246.77	357.53	1.1729	5.85161827559831	10.4544672209419	370	-0.0233369495700693	0.0233369495700693	31.3347166623124	3
1371	241.11	357.82	1.1777	5.87495522516838	10.4311302713718	371	-0.097723476324667	0.097723476324667	31.432440138637	3
1372	251.55	354.4	1.1978	5.97267870149305	10.3334067950471	372	0.185237037212429	0.185237037212429	31.6176771758495	3
1373	264.71	358.74	1.1597	5.78744166428062	10.5186438322596	373	0.157038223148593	0.157038223148593	31.7747153989981	3
1374	268.91	375.42	1.1274	5.63040344113203	10.6756820554082	374	-0.0641766113176914	0.0641766113176914	31.8388920103158	3
1375	269.82	374.75	1.1406	5.69458005244972	10.6115054440905	375	-0.0165303392787983	0.0165303392787983	31.8554223495946	3
1376	279.66	370.93	1.144	5.71111039172852	10.5949751048117	376	-0.109391951109703	0.109391951109703	31.9648143007043	3
1377	278.43	353.69	1.1665	5.82050234283822	10.485583153702	377	0.299004666366519	0.299004666366519	32.2638189670708	3
1378	265.89	374.09	1.105	5.5214976764717	10.7845878200685	378	-0.166275765686747	0.166275765686747	32.4300947327575	3
1379	262.4	372.8	1.1392	5.68777344215845	10.6183120543817	379	0.194960766199957	0.194960766199957	32.6250554989575	3
1380	265	376.76	1.0991	5.49281267595849	10.8132728205817	380	0	0	32.6250554989575	3
1381	266.52	375.13	1.0991	5.49281267595849	10.8132728205817	381	-0.177944240471781	0.177944240471781	32.8029997394293	3
1382	279	378.11	1.1357	5.67075691643027	10.6353285801099	382	-0.0593147468239277	0.0593147468239277	32.8623144862532	3
1383	270.73	376.14	1.1479	5.7300716632542	10.576013833286	383	0.0092375425381519	0.0092375425381519	32.8715520287913	3
1384	263.34	370.64	1.146	5.72083412071605	10.5852513758241	384	0.116198561400973	0.116198561400973	32.9877505901923	3
1385	254.61	378.26	1.1221	5.60463555931508	10.7014499372251	385	0	0	32.9877505901923	3
1386	252.2	374.41	1.1221	5.60463555931508	10.7014499372251	386	0.194960766199957	0.194960766199957	33.1827113563923	3
1387	245.62	388.42	1.082	5.40967479311512	10.8964107034251	387	-0.0763312725521015	0.0763312725521015	33.2590426289444	3
1388	240.72	381.4	1.0977	5.48600606566722	10.820079430873	388	-0.246496529833863	0.246496529833863	33.5055391587782	3
1389	235.37	367.08	1.1484	5.73250259550108	10.5735829010391	389	0.106474832413443	0.106474832413443	33.6120139911917	3
1390	233.98	375.61	1.1265	5.62602776308764	10.6800577334525	390	0.0359777972538584	0.0359777972538584	33.6479917884455	3
1391	244.8	379.25	1.1191	5.59004996583378	10.7160355307064	391	0.0379225430513621	0.0379225430513621	33.6859143314969	3
1392	233.5	384.28	1.1113	5.55212742278242	10.7539580737578	392	0.0996682221221725	0.0996682221221725	33.7855825536191	3
1393	240.28	386.8	1.0908	5.45245920066025	10.8536262958799	393	0.1424526296673	0.1424526296673	33.9280351832864	3
1394	253.21	394.52	1.0615	5.31000657099295	10.9960789255472	394	-0.0714694080583378	0.0714694080583378	33.9995045913447	3
1395	250.73	395.67	1.0762	5.38147597905128	10.9246095174889	395	0.0641766113176931	0.0641766113176931	34.0636812026624	3
1396	252.1	398.08	1.063	5.31729936773359	10.9887861288066	396	-0.073414153855845	0.073414153855845	34.1370953565182	3
1397	259.08	396.72	1.0781	5.39071352158944	10.9153719749507	397	-0.0335468650069757	0.0335468650069757	34.1706422215252	3
1398	257.36	392.98	1.085	5.42426038659641	10.8818251099438	398	0.125922290388502	0.125922290388502	34.2965645119137	3
1399	264.48	405.88	1.0591	5.29833809620791	11.0077474003323	399	-0.118629493647854	0.118629493647854	34.4151940055616	3
1400	258.93	395.45	1.0835	5.41696758985576	10.8891179066844	400	0.149745426407947	0.149745426407947	34.5649394319695	3
1401	246.5	411.28	1.0527	5.26722216344782	11.0388633330924	401	-0.0379225430513639	0.0379225430513639	34.6028619750209	3
1402	256.45	415.51	1.0605	5.30514470649918	11.000940790041	402	0.0209060173231883	0.0209060173231883	34.6237679923441	3
1403	254.32	416.18	1.0562	5.28423868917599	11.0218468073642	403	0.0763312725521033	0.0763312725521033	34.7000992648962	3
1404	252.25	413.04	1.0405	5.20790741662389	11.0981780799163	404	-0.0359777972538584	0.0359777972538584	34.73607706215	3
1405	252.38	419.88	1.0479	5.24388521387775	11.0622002826624	405	0.0170165257281756	0.0170165257281756	34.7530935878782	3
1406	258.93	422.88	1.0444	5.22686868814957	11.0792168083906	406	0.0709832216089623	0.0709832216089623	34.8240768094872	3
1407	238.68	426.88	1.0298	5.15588546654061	11.1502000299996	407	-0.135159832926654	0.135159832926654	34.9592366424138	3
1408	240.61	422.3	1.0576	5.29104529946726	11.0150401970729	408	0.144883561914183	0.144883561914183	35.104120204328	3
1409	238.65	424.83	1.0278	5.14616173755308	11.1599237589871	409	-0.106961018862819	0.106961018862819	35.2110812231908	3
1410	235.86	431.23	1.0498	5.2531227564159	11.0529627401243	410	0.132728900679771	0.132728900679771	35.3438101238706	3
1411	236.61	444.23	1.0225	5.12039385573613	11.1856916408041	411	0.00486186449376547	0.00486186449376547	35.3486719883644	3
1412	240.55	450.63	1.0215	5.11553199124236	11.1905535052978	412	-0.00243093224688273	0.00243093224688273	35.3511029206113	3
1413	248.4	446.79	1.022	5.11796292348925	11.1881225730509	413	0.0072927967406482	0.0072927967406482	35.3583957173519	3
1414	246.37	445.5	1.0205	5.1106701267486	11.1954153697916	414	0.0189612715256811	0.0189612715256811	35.3773569888776	3
1415	256.81	452.98	1.0166	5.09170885522292	11.2143766413173	415	0.0189612715256811	0.0189612715256811	35.3963182604033	3
1416	263.14	448.93	1.0127	5.07274758369724	11.2333379128429	416	-0.0262540682663293	0.0262540682663293	35.4225723286696	3
1417	264.36	463.02	1.0181	5.09900165196356	11.2070838445766	417	0	0	35.4225723286696	3
1418	262.4	467.27	1.0181	5.09900165196356	11.2070838445766	418	-0.00437567804438643	0.00437567804438643	35.426948006714	3
1419	274.35	475.52	1.019	5.10337733000795	11.2027081665322	419	-0.0189612715256828	0.0189612715256828	35.4459092782397	3
1420	264.87	479.37	1.0229	5.12233860153363	11.1837468950065	420	0.0281988140638347	0.0281988140638347	35.4741080923035	3
1421	269.11	481.47	1.0171	5.0941397874698	11.2119457090704	421	-0.00486186449376547	0.00486186449376547	35.4789699567973	3
1422	274.72	491.27	1.0181	5.09900165196356	11.2070838445766	422	-0.00243093224688096	0.00243093224688096	35.4814008890441	3
1423	264.2	491.3	1.0186	5.10143258421045	11.2046529123297	423	0.00486186449376369	0.00486186449376369	35.4862627535379	3
1424	265.53	494.51	1.0176	5.09657071971668	11.2095147768235	424	-0.0140994070319156	0.0140994070319156	35.5003621605698	3
1425	247.09	481.69	1.0205	5.1106701267486	11.1954153697916	425	0	0	35.5003621605698	3
1426	261.53	481.37	1.0205	5.1106701267486	11.1954153697916	426	0.0189612715256811	0.0189612715256811	35.5193234320955	3
1427	257.69	493.53	1.0166	5.09170885522292	11.2143766413173	427	-0.028685000513212	0.028685000513212	35.5480084326087	3
1428	257.79	491.3	1.0225	5.12039385573613	11.1856916408041	428	0.0262540682663293	0.0262540682663293	35.574262500875	3
1429	256.32	493.06	1.0171	5.0941397874698	11.2119457090704	429	-0.00243093224688273	0.00243093224688273	35.5766934331219	3
1430	250.04	476.05	1.0176	5.09657071971668	11.2095147768235	430	-0.00680661029126917	0.00680661029126917	35.5835000434132	3
1431	243.73	476.54	1.019	5.10337733000795	11.2027081665322	431	0.0140994070319174	0.0140994070319174	35.5975994504451	3
1432	241.55	470.25	1.0161	5.08927792297604	11.2168075735642	432	-0.00486186449376547	0.00486186449376547	35.6024613149389	3
1433	247.33	472.49	1.0171	5.0941397874698	11.2119457090704	433	-0.0379225430513621	0.0379225430513621	35.6403838579902	3
1434	252.32	472.29	1.0249	5.13206233052116	11.174023166019	434	0.0262540682663257	0.0262540682663257	35.6666379262566	3
1435	239.8	464.91	1.0195	5.10580826225484	11.2002772342853	435	0.00437567804438999	0.00437567804438999	35.671013604301	3
1436	235.81	469.6	1.0186	5.10143258421045	11.2046529123297	436	-0.0140994070319174	0.0140994070319174	35.6851130113329	3
1437	245.24	475.11	1.0215	5.11553199124236	11.1905535052978	437	0.0140994070319174	0.0140994070319174	35.6992124183648	3
1438	234.47	469.44	1.0186	5.10143258421045	11.2046529123297	438	-0.0165303392788001	0.0165303392788001	35.7157427576436	3
1439	237.56	468.3	1.022	5.11796292348925	11.1881225730509	439	0.0262540682663293	0.0262540682663293	35.7419968259099	3
1440	236.44	473.15	1.0166	5.09170885522292	11.2143766413173	440	0.00243093224688273	0.00243093224688273	35.7444277581568	3
1441	250.91	467.92	1.0161	5.08927792297604	11.2168075735642	441	-0.0140994070319174	0.0140994070319174	35.7585271651887	3
1442	254.02	466.76	1.019	5.10337733000795	11.2027081665322	442	0.00437567804438643	0.00437567804438643	35.7629028432331	3
1443	257.82	468.97	1.0181	5.09900165196356	11.2070838445766	443	0.00486186449376547	0.00486186449376547	35.7677647077269	3
1444	263.37	465.13	1.0171	5.0941397874698	11.2119457090704	444	0.00243093224688273	0.00243093224688273	35.7701956399737	3
1445	266.32	466.52	1.0166	5.09170885522292	11.2143766413173	445	-0.0140994070319191	0.0140994070319191	35.7842950470057	3
1446	260.3	474.77	1.0195	5.10580826225484	11.2002772342853	446	-0.00729279674064465	0.00729279674064465	35.7915878437463	3
1447	250.45	464	1.021	5.11310105899548	11.1929844375447	447	0.0165303392787983	0.0165303392787983	35.8081181830251	3
1448	253.47	464.71	1.0176	5.09657071971668	11.2095147768235	448	-0.0140994070319156	0.0140994070319156	35.822217590057	3
1449	250.79	471.46	1.0205	5.1106701267486	11.1954153697916	449	0.0189612715256811	0.0189612715256811	35.8411788615827	3
1450	263.69	471.68	1.0166	5.09170885522292	11.2143766413173	450	-0.0116684747850346	0.0116684747850346	35.8528473363677	3
1451	277.85	467.66	1.019	5.10337733000795	11.2027081665322	451	-0.00972372898752916	0.00972372898752916	35.8625710653553	3
1452	271.57	469.15	1.021	5.11310105899548	11.1929844375447	452	0.00729279674064465	0.00729279674064465	35.8698638620959	3
1453	279.79	479.84	1.0195	5.10580826225484	11.2002772342853	453	-0.0121546612344101	0.0121546612344101	35.8820185233303	3
1454	264.5	490.01	1.022	5.11796292348925	11.1881225730509	454	0.0213922037725638	0.0213922037725638	35.9034107271029	3
1455	261.22	490.3	1.0176	5.09657071971668	11.2095147768235	455	0	0	35.9034107271029	3
1456	259.1	474.09	1.0176	5.09657071971668	11.2095147768235	456	-0.00243093224688273	0.00243093224688273	35.9058416593498	3
1457	246.41	468.03	1.0181	5.09900165196356	11.2070838445766	457	0	0	35.9058416593498	3
1458	231.99	453.08	1.0181	5.09900165196356	11.2070838445766	458	-0.0092375425381519	0.0092375425381519	35.9150792018879	3
1459	231.92	456.41	1.02	5.10823919450172	11.1978463020385	459	-0.00243093224688096	0.00243093224688096	35.9175101341348	3
1460	231.32	448.37	1.0205	5.1106701267486	11.1954153697916	460	-0.0831378828433742	0.0831378828433742	36.0006480169782	3
1461	235.64	434.75	1.0376	5.19380800959197	11.1122774869482	461	0.0948063576284071	0.0948063576284071	36.0954543746066	3
1462	230.18	432.89	1.0181	5.09900165196356	11.2070838445766	462	0.00486186449376547	0.00486186449376547	36.1003162391004	3
1463	248.17	447.4	1.0171	5.0941397874698	11.2119457090704	463	-0.0116684747850364	0.0116684747850364	36.1119847138854	3
1464	243.24	439.74	1.0195	5.10580826225484	11.2002772342853	464	-0.00486186449376191	0.00486186449376191	36.1168465783792	3
1465	248.04	436.6	1.0205	5.1106701267486	11.1954153697916	465	-0.0116684747850364	0.0116684747850364	36.1285150531642	3
1466	250.36	440.29	1.0229	5.12233860153363	11.1837468950065	466	-0.0121546612344119	0.0121546612344119	36.1406697143986	3
1467	250.23	434.18	1.0254	5.13449326276805	11.1715922337721	467	0.0452153397920121	0.0452153397920121	36.1858850541906	3
1468	250.75	441.72	1.0161	5.08927792297604	11.2168075735642	468	-0.00972372898753093	0.00972372898753093	36.1956087831781	3
1469	253.86	445.77	1.0181	5.09900165196356	11.2070838445766	469	0.0238231360194465	0.0238231360194465	36.2194319191976	3
1470	244.1	451.2	1.0132	5.07517851594412	11.2309069805961	470	-0.028198814063833	0.028198814063833	36.2476307332614	3
1471	248.01	463.22	1.019	5.10337733000795	11.2027081665322	471	0	0	36.2476307332614	3
1472	249.59	464.29	1.019	5.10337733000795	11.2027081665322	472	-0.0189612715256828	0.0189612715256828	36.2665920047871	3
1473	256.67	469.78	1.0229	5.12233860153363	11.1837468950065	473	0.0209060173231883	0.0209060173231883	36.2874980221103	3
1474	233.09	458.03	1.0186	5.10143258421045	11.2046529123297	474	-0.00437567804438999	0.00437567804438999	36.2918737001547	3
1475	250.07	457.77	1.0195	5.10580826225484	11.2002772342853	475	0.0116684747850364	0.0116684747850364	36.3035421749397	3
1476	251.11	456.4	1.0171	5.0941397874698	11.2119457090704	476	-0.0189612715256811	0.0189612715256811	36.3225034464654	3
1477	253.11	450.93	1.021	5.11310105899548	11.1929844375447	477	-0.00923754253815368	0.00923754253815368	36.3317409890036	3
1478	244.78	458.17	1.0229	5.12233860153363	11.1837468950065	478	0.0116684747850364	0.0116684747850364	36.3434094637886	3
1479	252.7	455.5	1.0205	5.1106701267486	11.1954153697916	479	0.00243093224688096	0.00243093224688096	36.3458403960355	3
1480	262.25	470.86	1.02	5.10823919450172	11.1978463020385	480	0.0092375425381519	0.0092375425381519	36.3550779385736	3
1481	277.81	494.45	1.0181	5.09900165196356	11.2070838445766	481	-0.0116684747850329	0.0116684747850329	36.3667464133587	3
1482	279.18	481.31	1.0205	5.1106701267486	11.1954153697916	482	0.0092375425381519	0.0092375425381519	36.3759839558968	3
1483	274.56	481.34	1.0186	5.10143258421045	11.2046529123297	483	0.0121546612344119	0.0121546612344119	36.3881386171312	3
1484	273.33	490.17	1.0161	5.08927792297604	11.2168075735642	484	-0.028685000513212	0.028685000513212	36.4168236176444	3
1485	271.77	484.21	1.022	5.11796292348925	11.1881225730509	485	0.0121546612344101	0.0121546612344101	36.4289782788788	3
1486	263.24	484.22	1.0195	5.10580826225484	11.2002772342853	486	0.00437567804438999	0.00437567804438999	36.4333539569232	3
1487	270.97	455.29	1.0186	5.10143258421045	11.2046529123297	487	-0.00437567804438999	0.00437567804438999	36.4377296349676	3
1488	272.02	450.61	1.0195	5.10580826225484	11.2002772342853	488	0.0140994070319191	0.0140994070319191	36.4518290419995	3
1489	262.2	442.17	1.0166	5.09170885522292	11.2143766413173	489	-0.0072927967406482	0.0072927967406482	36.4591218387402	3
1490	253.09	446.14	1.0181	5.09900165196356	11.2070838445766	490	-0.0189612715256811	0.0189612715256811	36.4780831102659	3
1491	248.4	449.89	1.022	5.11796292348925	11.1881225730509	491	0.0311159327600929	0.0311159327600929	36.509199043026	3
1492	242.16	452.65	1.0156	5.08684699072915	11.219238505811	492	-0.0145855934812928	0.0145855934812928	36.5237846365073	3
1493	240.35	461.16	1.0186	5.10143258421045	11.2046529123297	493	0.00243093224688096	0.00243093224688096	36.5262155687541	3
1494	239.85	458.56	1.0181	5.09900165196356	11.2070838445766	494	-0.00680661029127094	0.00680661029127094	36.5330221790454	3
1495	267.62	452.1	1.0195	5.10580826225484	11.2002772342853	495	-0.00486186449376191	0.00486186449376191	36.5378840435392	3
1496	249.64	445.18	1.0205	5.1106701267486	11.1954153697916	496	0.0238231360194447	0.0238231360194447	36.5617071795586	3
1497	238.05	438.4	1.0156	5.08684699072915	11.219238505811	497	-0.0262540682663275	0.0262540682663275	36.5879612478249	3
1498	235.42	439.29	1.021	5.11310105899548	11.1929844375447	498	0.00972372898752916	0.00972372898752916	36.5976849768125	3
1499	239.53	436.93	1.019	5.10337733000795	11.2027081665322	499	-0.00486186449376547	0.00486186449376547	36.6025468413062	3
1500	259.01	427.16	1.02	5.10823919450172	11.1978463020385	500	NA	NA	NA	3
