# Supplementary material for: Assessment of crusting effects on interrill erosion by laser scanning
Source: PeerJ. 2020 Jan 31;8:e8487. doi: 10.7717/peerj.8487 (PMC6996510; doi:10.7717/peerj.8487)
Supplement: Data S1 — Each has two transects and four subplots. [file peerj-08-8487-s001.zip › raw data for uploading/cs9transectbleft.txt]

x	y	z	cal	h	h2	h0mm	code	deltah	absh	cumsumh	number
92	91	255	1.0586	5.29590716396103	11.0101783325792	1.43376383921116	3.4376383921116	1	-3.15258734632847	3.15258734632847	3.15258734632847	1
93	92	255	1.1255	5.62116589859387	10.6849195979463	1.10850510457831	0.285051045783131	2	0.979997473371379	0.979997473371379	4.13258481969985	1
94	93	255	1.1074	5.53316615125674	10.7729193452834	1.19650485191545	1.26504851915451	3	1.18905764660324	1.18905764660324	5.32164246630309	1
95	94	255	1.085	5.42426038659641	10.8818251099438	1.30541061657578	2.45410616575775	4	0.362540682663293	0.362540682663293	5.68418314896638	1
96	95	255	1.0796	5.39800631833008	10.9080791782101	1.3316646848421	2.81664684842105	5	0.834141538558433	0.834141538558433	6.51832468752482	1
97	96	255	1.0645	5.32459216447424	10.9814933320659	1.40507883869795	3.65078838697948	6	0.362540682663292	0.362540682663292	6.88086537018811	1
98	97	255	1.0591	5.29833809620791	11.0077474003323	1.43133290696428	4.01332906964277	7	0.313922037725638	0.313922037725638	7.19478740791375	1
99	98	255	1.0547	5.27694589243535	11.0291396041048	1.45272511073684	4.32725110736841	8	0.197237289875292	0.197237289875292	7.39202469778904	1
100	99	255	1.0527	5.26722216344782	11.0388633330924	1.46244883972437	4.5244883972437	9	-0.0215466123441015	0.0215466123441015	7.41357131013314	1
101	100	255	1.0552	5.27937682468223	11.026708671858	1.45029417848996	4.5029417848996	10	-0.352153397920121	0.352153397920121	7.76572470805326	1
102	101	255	1.0645	5.32459216447424	10.9814933320659	1.40507883869795	4.15078838697948	11	-0.536904248683141	0.536904248683141	8.3026289567364	1
103	102	255	1.0776	5.38828258934255	10.9178029071976	1.34138841382963	3.61388413829634	12	-0.779997473371379	0.779997473371379	9.08262643010778	1
104	103	255	1.0957	5.47628233667969	10.8298031598605	1.2533886664925	2.83388666492496	13	0.0270720325935359	0.0270720325935359	9.10969846270132	1
105	104	255	1.0972	5.48357513342034	10.8225103631198	1.24609586975185	2.8609586975185	14	0.245855934812927	0.245855934812927	9.35555439751425	1
106	105	255	1.0942	5.46898953993905	10.8370959566011	1.26068146323314	3.10681463233142	15	1.09668222122173	1.09668222122173	10.452236618736	1
107	106	255	1.0737	5.36932131781687	10.9367641787233	1.36034968535531	4.20349685355315	16	0.83414153855845	0.83414153855845	11.2863781572944	1
108	107	255	1.0586	5.29590716396103	11.0101783325792	1.43376383921116	5.0376383921116	17	0.693147468239277	0.693147468239277	11.9795256255337	1
109	108	255	1.0464	5.2365924171371	11.0694930794031	1.49307858603509	5.73078586035088	18	0.265303392787983	0.265303392787983	12.2448290183217	1
110	109	255	1.043	5.2200620778583	11.0860234186819	1.50960892531389	5.99608925313886	19	0.386850005132103	0.386850005132103	12.6316790234538	1
111	110	255	1.0371	5.19137707734509	11.1147084191951	1.5382939258271	6.38293925827096	20	-0.162540682663275	0.162540682663275	12.7942197061171	1
112	111	255	1.0425	5.21763114561142	11.0884543509288	1.51203985756077	6.22039857560769	21	-0.872372898752897	0.872372898752897	13.66659260487	1
113	112	255	1.0625	5.31486843548671	10.9912170610535	1.41480256768548	5.34802567685479	22	-1.01336696907209	1.01336696907209	14.679959573942	1
114	113	255	1.0854	5.42620513239392	10.8798803641463	1.30346587077827	4.3346587077827	23	-0.590384758114568	0.590384758114568	15.2703443320566	1
115	114	255	1.0996	5.49524360820537	10.8108418883348	1.23442739496681	3.74427394966813	24	0.00276271012472584	0.00276271012472584	15.2731070421813	1
116	115	255	1.1016	5.5049673371929	10.8011181593473	1.22470366597929	3.74703665979286	25	0.459777972538567	0.459777972538567	15.7328850147199	1
117	116	255	1.0942	5.46898953993905	10.8370959566011	1.26068146323314	4.20681463233143	26	0.289612715256809	0.289612715256809	16.0224977299767	1
118	117	255	1.0903	5.45002826841336	10.8560572281268	1.27964273475882	4.49642734758823	27	0.571600855895158	0.571600855895158	16.5940985858719	1
119	118	255	1.0806	5.40286818282385	10.9032173137163	1.32680282034834	5.06802820348339	28	0.148618644937655	0.148618644937655	16.7427172308095	1
120	119	255	1.0796	5.39800631833008	10.9080791782101	1.3316646848421	5.21664684842105	29	-0.658450861027277	0.658450861027277	17.4011680918368	1
121	120	255	1.0952	5.47385140443281	10.8322340921074	1.25581959873938	4.55819598739377	30	-0.96961018862819	0.96961018862819	18.370778280465	1
122	121	255	1.1172	5.58081242329563	10.7252730732446	1.14885857987656	3.58858579876558	31	-0.896682221221725	0.896682221221725	19.2674605016867	1
123	122	255	1.1377	5.6804806454178	10.6256048511224	1.04919035775439	2.69190357754385	32	-1.39745426407948	1.39745426407948	20.6649147657662	1
124	123	255	1.1685	5.83022607182575	10.4758594247144	0.899444931346437	1.29444931346437	33	-1.44121104452335	1.44121104452335	22.1061258102896	1
125	124	255	1.2002	5.98434717627809	10.3217383202621	0.745323826894102	-0.146761731058975	34	1.31060425894736	1.31060425894736	23.4167300692369	1
126	125	255	1.1753	5.86328675038335	10.4427987461568	0.866384252788839	1.16384252788839	35	-0.468838145770449	0.468838145770449	23.8855682150074	1
127	126	255	1.187	5.92017056496039	10.3859149315798	0.809500438211794	0.695004382117939	36	-0.920991543690552	0.920991543690552	24.8065597586979	1
128	127	255	1.208	6.02226971932945	10.2838157772107	0.707401283842739	-0.225987161572614	37	-0.468838145770449	0.468838145770449	25.2753979044684	1
129	128	255	1.2197	6.07915353390649	10.2269319626337	0.650517469265694	-0.694825307343063	38	0.620219500832813	0.620219500832813	25.8956174053012	1
130	129	255	1.209	6.02713158382321	10.278953912717	0.702539419348975	-0.0746058065102506	39	1.0723728987529	1.0723728987529	26.9679903040541	1
131	130	255	1.189	5.92989429394792	10.3761912025923	0.799776709224265	0.997767092242646	40	0.649390687795395	0.649390687795395	27.6173809918495	1
132	131	255	1.1777	5.87495522516838	10.4311302713718	0.854715778003804	1.64715778003804	41	0.503534752982448	0.503534752982448	28.1209157448319	1
133	132	255	1.1694	5.83460174987014	10.47148374667	0.895069253302049	2.15069253302049	42	0.503534752982467	0.503534752982467	28.6244504978144	1
134	133	255	1.1611	5.79424827457189	10.5118372219683	0.935422728600296	2.65422728600296	43	0.35767881816952	0.35767881816952	28.9821293159839	1
135	134	255	1.1558	5.76848039275494	10.5376051037852	0.961190610417248	3.01190610417248	44	-0.0653033927880005	0.0653033927880005	29.0474327087719	1
136	135	255	1.1592	5.78501073203374	10.5210747645064	0.944660271138448	2.94660271138448	45	-1.30021697420419	1.30021697420419	30.3476496829761	1
137	136	255	1.188	5.92503242945416	10.381053067086	0.804638573718028	1.64638573718028	46	-1.70375172718662	1.70375172718662	32.0514014101627	1
138	137	255	1.2251	6.10540760217282	10.2006778943674	0.624263400999366	-0.0573659900063384	47	-0.162540682663292	0.162540682663292	32.213942092826	1
139	138	255	1.2305	6.13166167043915	10.174423826101	0.598009332733037	-0.219906672669631	48	1.05292544077784	1.05292544077784	33.2668675336039	1
140	139	255	1.2109	6.03636912636137	10.2697163701788	0.693301876810821	0.833018768108212	49	0.644528823301622	0.644528823301622	33.9113963569055	1
141	140	255	1.1997	5.9819162440312	10.324169252509	0.747754759140983	1.47754759140983	50	0.313922037725638	0.313922037725638	34.2253183946311	1
142	141	255	1.1953	5.96052404025864	10.3455614562815	0.769146962913547	1.79146962913547	51	0.693147468239294	0.693147468239294	34.9184658628704	1
143	142	255	1.1831	5.90120929343471	10.4048762031055	0.828461709737477	2.48461709737477	52	0.0756906775311541	0.0756906775311541	34.9941565404016	1
144	143	255	1.1836	5.90364022568159	10.4024452708586	0.826030777490592	2.56030777490592	53	-0.303534752982431	0.303534752982431	35.297691293384	1
145	144	255	1.1919	5.94399370097984	10.3620917955603	0.785677302192349	2.25677302192349	54	-0.755688150902569	0.755688150902569	36.0533794442866	1
146	145	255	1.2095	6.0295625160701	10.2765229804701	0.700108487102092	1.50108487102092	55	-0.395910178363985	0.395910178363985	36.4492896226505	1
147	146	255	1.2197	6.07915353390649	10.2269319626337	0.650517469265694	1.10517469265694	56	0.35767881816952	0.35767881816952	36.8069684408201	1
148	147	255	1.2144	6.05338565208954	10.2526998444506	0.676285351082646	1.46285351082646	57	0.362540682663293	0.362540682663293	37.1695091234834	1
149	148	255	1.209	6.02713158382321	10.278953912717	0.702539419348975	1.82539419348975	58	0.289612715256811	0.289612715256811	37.4591218387402	1
150	149	255	1.2051	6.00817031229753	10.2979151842427	0.721500690874656	2.11500690874656	59	0.527844075451294	0.527844075451294	37.9869659141915	1
151	150	255	1.1963	5.9653859047524	10.3406995917878	0.764285098419785	2.64285098419785	60	0.00762457461846333	0.00762457461846333	37.9945904888099	1
152	151	255	1.1982	5.97462344729056	10.3314620492496	0.755047555881632	2.65047555881632	61	-0.162540682663292	0.162540682663292	38.1571311714732	1
153	152	255	1.2036	6.00087751555689	10.3052079809833	0.728793487615302	2.48793487615302	62	-1.89336444244345	1.89336444244345	40.0504956139167	1
154	153	255	1.2446	6.20021395980123	10.105871536739	0.529457043370957	0.594570433709573	63	-1.01822883356584	1.01822883356584	41.0687244474825	1
155	154	255	1.2676	6.31203684315781	9.99404865338237	0.417634160014373	-0.423658399856271	64	0.814694080583396	0.814694080583396	41.8834185280659	1
156	155	255	1.2529	6.24056743509948	10.0655180614407	0.489103568072712	0.391035680727125	65	0.338231360194448	0.338231360194448	42.2216498882604	1
157	156	255	1.248	6.21674429908003	10.0893411974602	0.512926704092157	0.729267040921572	66	-0.614694080583378	0.614694080583378	42.8363439688437	1
158	157	255	1.2627	6.28821370713837	10.0178717894018	0.441457296033819	0.114572960338195	67	-0.566075435645741	0.566075435645741	43.4024194044895	1
159	158	255	1.2764	6.35482125070294	9.95126424583724	0.374849752469245	-0.451502475307546	68	1.54883561914183	1.54883561914183	44.9512550236313	1
160	159	255	1.2466	6.20993768878876	10.0961478077514	0.519733314383428	1.09733314383428	69	0.741766113176914	0.741766113176914	45.6930211368082	1
161	160	255	1.2334	6.14576107747107	10.1603244190691	0.58390992570112	1.8390992570112	70	-0.658450861027278	0.658450861027278	46.3514719978355	1
162	161	255	1.249	6.22160616357379	10.0844793329664	0.508064839598392	1.18064839598392	71	-2.03922037725638	2.03922037725638	48.3906923750919	1
163	162	255	1.293	6.43552820129943	9.87055729524075	0.294142801872754	-0.858571981272461	72	0.863312725521033	0.863312725521033	49.2540051006129	1
164	163	255	1.2773	6.35919692874733	9.94688856779285	0.370474074424857	0.0047407442485714	73	0.522982210957521	0.522982210957521	49.7769873115704	1
165	164	255	1.2686	6.31689870765158	9.98918678888861	0.412772295520609	0.527722955206092	74	0.294474579750583	0.294474579750583	50.071461891321	1
166	165	255	1.2646	6.29745124967652	10.0086342468637	0.432219753495668	0.822197534956675	75	0.357678818169502	0.357678818169502	50.4291407094905	1
167	166	255	1.2593	6.27168336785957	10.0344021286806	0.457987635312618	1.17987635312618	76	0.527844075451276	0.527844075451276	50.9569847849418	1
168	167	255	1.2505	6.22889896031444	10.0771865362257	0.500772042857745	1.70772042857745	77	0.790384758114568	0.790384758114568	51.7473695430564	1
169	168	255	1.2363	6.15986048450298	10.1462250120372	0.569810518669202	2.49810518669202	78	0.999444931346452	0.999444931346452	52.7468144744028	1
170	169	255	1.2178	6.06991599136834	10.2361695051718	0.659755011803847	3.49755011803847	79	0.362540682663275	0.362540682663275	53.1093551570661	1
171	170	255	1.2124	6.04366192310201	10.2624235734382	0.686009080070175	3.86009080070175	80	-0.541766113176931	0.541766113176931	53.651121270243	1
172	171	255	1.2256	6.10783853441971	10.1982469621205	0.621832468752482	3.31832468752482	81	-1.25159832926654	1.25159832926654	54.9027195995096	1
173	172	255	1.2534	6.24299836734636	10.0630871291938	0.486672635825828	2.06672635825828	82	-0.40077204285774	0.40077204285774	55.3034916423673	1
174	173	255	1.2637	6.29307557163213	10.0130099249081	0.436595431540054	1.66595431540054	83	-0.279225430513621	0.279225430513621	55.5827170728809	1
175	174	255	1.2715	6.3309981146835	9.97508738185669	0.398672888488692	1.38672888488692	84	0.979997473371361	0.979997473371361	56.5627145462523	1
176	175	255	1.2534	6.24299836734636	10.0630871291938	0.486672635825828	2.36672635825828	85	0.766075435645759	0.766075435645759	57.328789981898	1
177	176	255	1.2397	6.17639082378178	10.1296946727584	0.553280179390404	3.13280179390404	86	-1.96629240984993	1.96629240984993	59.295082391748	1
178	177	255	1.2822	6.38302006476678	9.92306543177341	0.346650938405411	1.16650938405411	87	-0.828616118309016	0.828616118309016	60.123698510057	1
179	178	255	1.3013	6.47588167659768	9.83020381994251	0.253789326574509	0.33789326574509	88	-1.11060425894738	1.11060425894738	61.2343027690044	1
180	179	255	1.3262	6.59694210249242	9.70914339404777	0.132728900679771	-0.77271099320229	89	-0.181988140638348	0.181988140638348	61.4162909096427	1
181	180	255	1.332	6.62514091655625	9.68094457998393	0.104530086615936	-0.954699133840638	90	0.503534752982466	0.503534752982466	61.9198256626252	1
182	181	255	1.3237	6.58478744125801	9.72129805528218	0.144883561914183	-0.451164380858172	91	0.124309322468827	0.124309322468827	62.044134985094	1
183	182	255	1.3232	6.58235650901112	9.72372898752906	0.147314494161066	-0.326855058389344	92	0.0999999999999998	0.0999999999999998	62.144134985094	1
184	183	255	1.3232	6.58235650901112	9.72372898752906	0.147314494161066	-0.226855058389344	93	-0.493147468239277	0.493147468239277	62.6372824533333	1
185	184	255	1.3354	6.64167125583505	9.66441424070513	0.0879997473371379	-0.720002526628621	94	-0.687622047989842	0.687622047989842	63.3249045013231	1
186	185	255	1.3516	6.72043346063403	9.58565203590615	0.00923754253815368	-1.40762457461846	95	0.338231360194447	0.338231360194447	63.6631358615176	1
187	186	255	1.3467	6.69661032461459	9.6094751719256	0.0330606785575984	-1.06939321442402	96	0.527844075451276	0.527844075451276	64.1909799369688	1
188	187	255	1.3379	6.65382591706946	9.65225957947072	0.075845086102726	-0.54154913897274	97	0.552153397920103	0.552153397920103	64.743133334889	1
189	188	255	1.3286	6.60861057727745	9.69747491926273	0.121060425894736	0.0106042589473632	98	0.430606785575984	0.430606785575984	65.1737401204649	1
190	189	255	1.3218	6.57554989871985	9.73053559782033	0.154121104452335	0.441211044523347	99	0.197237289875292	0.197237289875292	65.3709774103402	1
191	190	255	1.3198	6.56582616973232	9.74025932680786	0.163844833439864	0.638448334398639	100	-0.0653033927879831	0.0653033927879831	65.4362808031282	1
192	191	255	1.3232	6.58235650901112	9.72372898752906	0.147314494161066	0.573144941610656	101	-0.162540682663293	0.162540682663293	65.5988214857915	1
193	192	255	1.3286	6.60861057727745	9.69747491926273	0.121060425894736	0.410604258947363	102	-0.566075435645741	0.566075435645741	66.1648969214372	1
194	193	255	1.3423	6.67521812084203	9.63086737569816	0.0544528823301622	-0.155471176698378	103	-0.444528823301622	0.444528823301622	66.6094257447389	1
195	194	255	1.3535	6.72967100317219	9.576414493368	0	-0.6	104	0.216684747850346	0.216684747850346	66.8261104925892	1
196	195	255	1.3511	6.71800252838715	9.58808296815303	0.0116684747850346	-0.383315252149654	105	1.57314494161066	1.57314494161066	68.3992554341999	1
197	196	255	1.3208	6.57068803422609	9.7353974623141	0.1589829689461	1.189829689461	106	0.809832216089623	0.809832216089623	69.2090876502895	1
198	197	255	1.3062	6.49970481261713	9.80638068392306	0.229966190555063	1.99966190555063	107	0.270165257281756	0.270165257281756	69.4792529075713	1
199	198	255	1.3027	6.48268828688895	9.82339720965123	0.246982716283238	2.26982716283238	108	0.216684747850346	0.216684747850346	69.6959376554216	1
200	199	255	1.3003	6.47101981210391	9.83506568443627	0.258651191068273	2.48651191068273	109	0.1	0.1	69.7959376554216	1
201	200	255	1.3003	6.47101981210391	9.83506568443627	0.258651191068273	2.58651191068273	110	NA	NA	NA	1
921	91	255	1.0454	5.23173055264334	10.8609190926206	1.42938816116677	3.3938816116677	1	-1.77667969459309	1.77667969459309	1.77667969459309	2
931	92	255	1.084	5.41939852210265	10.6732511231613	1.24172019170746	1.61720191707461	2	0.0319338970872907	0.0319338970872907	1.80861359168038	2
941	93	255	1.0854	5.42620513239392	10.66644451287	1.23491358141619	1.6491358141619	3	0.406297463107157	0.406297463107157	2.21491105478753	2
951	94	255	1.0791	5.3955753860832	10.6970742591807	1.26554332772691	2.05543327726906	4	0.338231360194483	0.338231360194483	2.55314241498202	2
961	95	255	1.0742	5.37175225006375	10.7208973952002	1.28936646374635	2.39366463746354	5	0.406297463107157	0.406297463107157	2.95943987808917	2
971	96	255	1.0679	5.34112250375304	10.7515271415109	1.31999621005707	2.7999621005707	6	0.289612715256811	0.289612715256811	3.24905259334598	2
981	97	255	1.064	5.32216123222736	10.7704884130366	1.33895748158275	3.08957481582751	7	0.41115932760093	0.41115932760093	3.66021192094691	2
991	98	255	1.0576	5.29104529946726	10.8016043457967	1.37007341434284	3.50073414342844	8	0.785522893620796	0.785522893620796	4.44573481456771	2
1001	99	255	1.0435	5.22249301010518	10.8701566351587	1.43862570370492	4.28625703704924	9	0.28961271525681	0.28961271525681	4.73534752982452	2
1011	100	255	1.0396	5.2035317385795	10.8891179066844	1.4575869752306	4.57586975230605	10	-0.536904248683141	0.536904248683141	5.27225177850766	2
1021	101	255	1.0527	5.26722216344782	10.8254274818161	1.39389655036229	4.03896550362291	11	-0.376462720388912	0.376462720388912	5.64871449889657	2
1031	102	255	1.0625	5.31486843548671	10.7777812097772	1.3462502783234	3.66250278323399	12	-1.11060425894736	1.11060425894736	6.75931875784394	2
1041	103	255	1.0874	5.43592886138145	10.6567207838825	1.22518985242866	2.55189852428663	13	0.313922037725638	0.313922037725638	7.07324079556957	2
1051	104	255	1.083	5.41453665760888	10.678112987655	1.24658205620123	2.86582056201227	14	0.693147468239258	0.693147468239258	7.76638826380883	2
1061	105	255	1.0708	5.35522191078496	10.737427734479	1.30589680302515	3.55896803025153	15	1.02375425381526	1.02375425381526	8.79014251762409	2
1071	106	255	1.0518	5.26284648540343	10.8298031598605	1.39827222840668	4.58272228406679	16	0.60077204285774	0.60077204285774	9.39091456048183	2
1081	107	255	1.0415	5.21276928111766	10.8798803641463	1.44834943269245	5.18349432692453	17	0.479225430513639	0.479225430513639	9.87013999099547	2
1091	108	255	1.0337	5.17484673806629	10.9178029071976	1.48627197574382	5.66271975743817	18	0.85845086102726	0.85845086102726	10.7285908520227	2
1101	109	255	1.0181	5.09900165196356	10.9936479933004	1.56211706184654	6.52117061846543	19	-0.0409940703191554	0.0409940703191554	10.7695849223419	2
1111	110	255	1.021	5.11310105899548	10.9795485862684	1.54801765481463	6.48017654814627	20	-0.0653033927880013	0.0653033927880013	10.8348883151299	2
1121	111	255	1.0244	5.12963139827428	10.9630182469896	1.53148731553583	6.41487315535827	21	-0.614694080583377	0.614694080583377	11.4495823957133	2
1131	112	255	1.0391	5.20110080633262	10.8915488389313	1.46001790747749	5.80017907477489	22	-0.44452882330164	0.44452882330164	11.8941112190149	2
1141	113	255	1.0503	5.25555368866278	10.8370959566011	1.40556502514733	5.35565025147325	23	-1.41690172205452	1.41690172205452	13.3110129410694	2
1151	114	255	1.0815	5.40724386086824	10.6854057843957	1.25387485294187	3.93874852941873	24	-0.376462720388931	0.376462720388931	13.6874756614584	2
1161	115	255	1.0913	5.45489013290713	10.6377595123568	1.20622858090298	3.5622858090298	25	0.430606785575985	0.430606785575985	14.1180824470343	2
1171	116	255	1.0845	5.42182945434953	10.6708201909144	1.23928925946058	3.99289259460579	26	0.625081365326566	0.625081365326566	14.7431638123609	2
1181	117	255	1.0737	5.36932131781687	10.723328327447	1.29179739599324	4.61797395993235	27	0.216684747850364	0.216684747850364	14.9598485602113	2
1191	118	255	1.0713	5.35765284303184	10.7349968022321	1.30346587077827	4.83465870778272	28	-0.162540682663292	0.162540682663292	15.1223892428746	2
1201	119	255	1.0767	5.38390691129817	10.7087427339658	1.27721180251194	4.67211802511942	29	-0.493147468239276	0.493147468239276	15.6155367111138	2
1211	120	255	1.0889	5.44322165812209	10.6494279871418	1.21789705568801	4.17897055688015	30	-0.347291533426349	0.347291533426349	15.9628282445402	2
1221	121	255	1.0981	5.48795081146473	10.6046988337992	1.17316790234538	3.8316790234538	31	-0.517456790708086	0.517456790708086	16.4802850352483	2
1231	122	255	1.1108	5.54969649053554	10.5429531547284	1.11142222327457	3.31422223274571	32	-1.39745426407948	1.39745426407948	17.8777392993278	2
1241	123	255	1.1416	5.69944191694348	10.3932077283204	0.961676796866623	1.91676796866623	33	-0.420219500832795	0.420219500832795	18.2979588001606	2
1251	124	255	1.1523	5.75146386702677	10.3411857782372	0.909654846783344	1.49654846783344	34	0.406297463107157	0.406297463107157	18.7042562632677	2
1261	125	255	1.146	5.72083412071605	10.3718155245479	0.940284593094059	1.90284593094059	35	0.172927967406464	0.172927967406464	18.8771842306742	2
1271	126	255	1.1445	5.7135413239754	10.3791083212885	0.947577389834706	2.07577389834706	36	-0.639003403052187	0.639003403052187	19.5161876337264	2
1281	127	255	1.1597	5.78744166428062	10.3052079809833	0.873677049529487	1.43677049529487	37	-0.731378828433742	0.731378828433742	20.2475664621601	2
1291	128	255	1.1768	5.870579547124	10.2220700981399	0.790539166686113	0.705391666861128	38	-0.181988140638347	0.181988140638347	20.4295546027985	2
1301	129	255	1.1826	5.89877836118783	10.1938712840761	0.762340352622278	0.523403526222781	39	0.0270720325935347	0.0270720325935347	20.456626635392	2
1311	130	255	1.1841	5.90607115792848	10.1865784873354	0.755047555881632	0.550475558816316	40	0.625081365326567	0.625081365326567	21.0817080007186	2
1321	131	255	1.1733	5.85356302139582	10.2390866238681	0.807555692414288	1.17555692414288	41	0.313922037725638	0.313922037725638	21.3956300384442	2
1331	132	255	1.1689	5.83217081762326	10.2604788276407	0.828947896186852	1.48947896186852	42	0.479225430513639	0.479225430513639	21.8748554689578	2
1341	133	255	1.1611	5.79424827457189	10.298401370692	0.866870439238216	1.96870439238216	43	0.0999999999999999	0.0999999999999999	21.9748554689578	2
1351	134	255	1.1611	5.79424827457189	10.298401370692	0.866870439238216	2.06870439238216	44	-0.0458559348129279	0.0458559348129279	22.0207114037708	2
1361	135	255	1.1641	5.80883386805319	10.2838157772107	0.852284845756923	2.02284845756923	45	-0.707069505964933	0.707069505964933	22.7277809097357	2
1371	136	255	1.1807	5.88954081864968	10.2031088266142	0.77157789516043	1.3157789516043	46	-1.324526296673	1.324526296673	24.0523072064087	2
1381	137	255	1.21	6.03199344831698	10.0606561969469	0.62912526549313	-0.00874734506870145	47	0.221546612344119	0.221546612344119	24.2738538187528	2
1391	138	255	1.2075	6.01983878708257	10.0728108581814	0.641279926727542	0.212799267275418	48	0.313922037725638	0.313922037725638	24.5877758564784	2
1401	139	255	1.2031	5.99844658331	10.0942030619539	0.662672130500106	0.526721305001056	49	0.858450861027278	0.858450861027278	25.4462267175057	2
1411	140	255	1.1875	5.92260149720728	10.1700481480566	0.738517216602833	1.38517216602833	50	0.430606785575967	0.430606785575967	25.8768335030817	2
1421	141	255	1.1807	5.88954081864968	10.2031088266142	0.77157789516043	1.8157789516043	51	-0.0653033927879831	0.0653033927879831	25.9421368958697	2
1431	142	255	1.1841	5.90607115792848	10.1865784873354	0.755047555881632	1.75047555881632	52	0.386850005132101	0.386850005132101	26.3289869010018	2
1441	143	255	1.1782	5.87738615741527	10.2152634878487	0.783732556394842	2.13732556394842	53	-0.425081365326567	0.425081365326567	26.7540682663283	2
1451	144	255	1.189	5.92989429394792	10.162755351316	0.731224419862185	1.71224419862185	54	-0.15767881816952	0.15767881816952	26.9117470844979	2
1461	145	255	1.1943	5.95566217576487	10.136987469499	0.705456538045233	1.55456538045233	55	-0.279225430513621	0.279225430513621	27.1909725150115	2
1471	146	255	1.2021	5.99358471881624	10.0990649264477	0.667533994993871	1.27533994993871	56	0.309060173231865	0.309060173231865	27.5000326882434	2
1481	147	255	1.1978	5.97267870149305	10.1199709437709	0.688440012317058	1.58440012317058	57	-0.15767881816952	0.15767881816952	27.6577115064129	2
1491	148	255	1.2031	5.99844658331	10.0942030619539	0.662672130500106	1.42672130500106	58	0.35767881816952	0.35767881816952	28.0153903245824	2
1501	149	255	1.1978	5.97267870149305	10.1199709437709	0.688440012317058	1.78440012317058	59	0.00762457461846333	0.00762457461846333	28.0230148992009	2
1511	150	255	1.1997	5.9819162440312	10.1107334012327	0.679202469778904	1.79202469778904	60	0.289612715256828	0.289612715256828	28.3126276144577	2
1521	151	255	1.1958	5.96295497250552	10.1296946727584	0.698163741304587	2.08163741304587	61	-0.352153397920103	0.352153397920103	28.6647810123778	2
1531	152	255	1.2051	6.00817031229753	10.0844793329664	0.652948401512576	1.72948401512576	62	0.00762457461846289	0.00762457461846289	28.6724055869962	2
1541	153	255	1.207	6.01740785483568	10.0752417904282	0.643710858974423	1.73710858974423	63	-0.682760183496087	0.682760183496087	29.3551657704923	2
1551	154	255	1.2231	6.09568387318529	9.99696577207863	0.565434840624814	1.05434840624814	64	-0.969610188628189	0.969610188628189	30.3247759591205	2
1561	155	255	1.2451	6.20264489204811	9.89000475321581	0.458473821761995	0.0847382176199502	65	0.1	0.1	30.4247759591205	2
1571	156	255	1.2451	6.20264489204811	9.89000475321581	0.458473821761995	0.18473821761995	66	0.1	0.1	30.5247759591205	2
1581	157	255	1.2451	6.20264489204811	9.89000475321581	0.458473821761995	0.28473821761995	67	0.289612715256811	0.289612715256811	30.8143886743773	2
1591	158	255	1.2412	6.18368362052243	9.90896602474149	0.477435093287676	0.574350932876761	68	0.644528823301639	0.644528823301639	31.458917497679	2
1601	159	255	1.23	6.12923073819227	9.96341890707165	0.53188797561784	1.2188797561784	69	0.625081365326567	0.625081365326567	32.0839988630055	2
1611	160	255	1.2192	6.07672260165961	10.0159270436043	0.584396112150497	1.84396112150497	70	0.1	0.1	32.1839988630055	2
1621	161	255	1.2192	6.07672260165961	10.0159270436043	0.584396112150497	1.94396112150497	71	-1.15922290388502	1.15922290388502	33.3432217668906	2
1631	162	255	1.2451	6.20264489204811	9.89000475321581	0.458473821761995	0.78473821761995	72	-0.162540682663292	0.162540682663292	33.5057624495539	2
1641	163	255	1.2505	6.22889896031444	9.86375068494948	0.432219753495666	0.622197534956658	73	-0.352153397920085	0.352153397920085	33.8579158474739	2
1651	164	255	1.2598	6.27411430010645	9.81853534515747	0.387004413703657	0.270044137036572	74	-0.133369495700693	0.133369495700693	33.9912853431746	2
1661	165	255	1.2646	6.29745124967652	9.7951983955874	0.363667464133588	0.136674641335879	75	0.479225430513621	0.479225430513621	34.4705107736883	2
1671	166	255	1.2568	6.25952870662516	9.83312093863876	0.40159000718495	0.615900071849501	76	0.595910178363985	0.595910178363985	35.0664209520522	2
1681	167	255	1.2466	6.20993768878876	9.88271195647516	0.451181025021349	1.21181025021349	77	1.31060425894736	1.31060425894736	36.3770252109996	2
1691	168	255	1.2217	6.08887726289402	10.0037723823699	0.572241450916085	2.52241450916085	78	1.12099154369055	1.12099154369055	37.4980167546902	2
1701	169	255	1.2007	5.98677810852497	10.105871536739	0.67434060528514	3.6434060528514	79	0.265303392788001	0.265303392788001	37.7633201474782	2
1711	170	255	1.1973	5.97024776924617	10.1224018760178	0.69087094456394	3.9087094456394	80	-0.561213571151986	0.561213571151986	38.3245337186301	2
1721	171	255	1.2109	6.03636912636137	10.0562805189026	0.624749587448742	3.34749587448742	81	-0.877234763246671	0.877234763246671	39.2017684818768	2
1731	172	255	1.231	6.13409260268603	9.95855704257789	0.527026111124075	2.47026111124075	82	-1.11060425894736	1.11060425894736	40.3123727408242	2
1741	173	255	1.2559	6.25515302858077	9.83749661668315	0.405965685229338	1.35965685229338	83	-0.181988140638347	0.181988140638347	40.4943608814625	2
1751	174	255	1.2617	6.2833518426446	9.80929780261932	0.377766871165504	1.17766871165504	84	0.240994070319192	0.240994070319192	40.7353549517817	2
1761	175	255	1.2588	6.26925243561269	9.82339720965124	0.391866278197423	1.41866278197423	85	0.172927967406447	0.172927967406447	40.9082829191882	2
1771	176	255	1.2573	6.26195963887204	9.83069000639188	0.399159074938067	1.59159074938067	86	-0.0653033927879834	0.0653033927879834	40.9735863119761	2
1781	177	255	1.2607	6.27848997815084	9.81415966711308	0.382628735659269	1.52628735659269	87	-0.37646272038893	0.37646272038893	41.3500490323651	2
1791	178	255	1.2705	6.32613625018973	9.76651339507419	0.334982463620376	1.14982463620376	88	-1.51413901192983	1.51413901192983	42.8641880442949	2
1801	179	255	1.3037	6.48755015138271	9.60509949388121	0.173568562427393	-0.364314375726069	89	0.693147468239277	0.693147468239277	43.5573355125342	2
1811	180	255	1.2915	6.42823540455879	9.66441424070513	0.232883309251321	0.328833092513207	90	-0.303534752982466	0.303534752982466	43.8608702655166	2
1821	181	255	1.2998	6.46858887985703	9.62406076540689	0.192529833953074	0.025298339530741	91	-0.138231360194447	0.138231360194447	43.9991016257111	2
1831	182	255	1.3047	6.49241201587648	9.60023762938744	0.168706697933629	-0.112933020663706	92	-0.566075435645741	0.566075435645741	44.5651770613568	2
1841	183	255	1.3184	6.55901955944105	9.53363008582287	0.102099154369055	-0.679008456309448	93	-0.15767881816952	0.15767881816952	44.7228558795264	2
1851	184	255	1.3237	6.58478744125801	9.50786220400592	0.0763312725521033	-0.836687274478968	94	-0.0215466123441188	0.0215466123441188	44.7444024918705	2
1861	185	255	1.3262	6.59694210249242	9.49570754277151	0.0641766113176914	-0.858233886823086	95	0.668838145770449	0.668838145770449	45.4132406376409	2
1871	186	255	1.3145	6.54005828791537	9.55259135734855	0.121060425894736	-0.189395741052637	96	0.386850005132102	0.386850005132102	45.800090642773	2
1881	187	255	1.3086	6.51137328740216	9.58127635786176	0.149745426407947	0.197454264079465	97	0.411159327600947	0.411159327600947	46.211249970374	2
1891	188	255	1.3022	6.48025735464207	9.61239229062186	0.180861359168041	0.608613591680413	98	0.57160085589514	0.57160085589514	46.7828508262691	2
1901	189	255	1.2925	6.43309726905255	9.65955237621137	0.228021444757555	1.18021444757555	99	-0.113922037725638	0.113922037725638	46.8967728639947	2
1911	190	255	1.2969	6.45448947282512	9.63816017243881	0.206629240984991	1.06629240984991	100	-0.327844075451276	0.327844075451276	47.224616939446	2
1921	191	255	1.3057	6.49727388037024	9.59537576489368	0.163844833439864	0.738448334398639	101	-0.206297463107157	0.206297463107157	47.4309144025532	2
1931	192	255	1.312	6.52790362668096	9.56474601858296	0.133215087129148	0.532150871291482	102	-0.162540682663293	0.162540682663293	47.5934550852165	2
1941	193	255	1.3174	6.55415769494729	9.53849195031663	0.106961018862819	0.369610188628189	103	-0.206297463107157	0.206297463107157	47.7997525483236	2
1951	194	255	1.3237	6.58478744125801	9.50786220400592	0.0763312725521033	0.163312725521033	104	-0.663312725521033	0.663312725521033	48.4630652738447	2
1961	195	255	1.3394	6.66111871381011	9.43153093145381	0	-0.5	105	0.790384758114568	0.790384758114568	49.2534500319592	2
1971	196	255	1.3252	6.59208023799865	9.50056940726527	0.0690384758114568	0.290384758114568	106	0.0756906775311549	0.0756906775311549	49.3291407094904	2
1981	197	255	1.3257	6.59451117024553	9.49813847501839	0.0666075435645723	0.366075435645723	107	0.693147468239295	0.693147468239295	50.0222881777297	2
1991	198	255	1.3135	6.53519642342161	9.55745322184232	0.125922290388502	1.05922290388502	108	0.362540682663275	0.362540682663275	50.384828860393	2
2001	199	255	1.3081	6.50894235515528	9.58370729010864	0.152176358654829	1.42176358654829	109	0.172927967406482	0.172927967406482	50.5577568277994	2
2011	200	255	1.3066	6.50164955841463	9.59100008684929	0.159469155395477	1.59469155395477	110	NA	NA	NA	2
922	91	255	1.0562	5.28423868917599	10.820079430873	1.62094562222109	5.30945622221093	1	-1.13005171692242	1.13005171692242	1.13005171692242	3
932	92	255	1.0815	5.40724386086824	10.6970742591807	1.49794045052885	4.17940450528851	2	-0.449390687795395	0.449390687795395	1.57944240471781	3
942	93	255	1.0928	5.46218292964778	10.6421351904012	1.44300138174931	3.73001381749312	3	0.435468650069739	0.435468650069739	2.01491105478755	3
952	94	255	1.0859	5.4286360646408	10.6756820554082	1.47654824675629	4.16548246756286	4	0.143756780443883	0.143756780443883	2.15866783523143	3
962	95	255	1.085	5.42426038659641	10.6800577334525	1.48092392480067	4.30923924800674	5	0.0999999999999996	0.0999999999999996	2.25866783523143	3
972	96	255	1.085	5.42426038659641	10.6800577334525	1.48092392480067	4.40923924800674	6	0.270165257281773	0.270165257281773	2.52883309251321	3
982	97	255	1.0815	5.40724386086824	10.6970742591807	1.49794045052885	4.67940450528851	7	0.430606785575967	0.430606785575967	2.95943987808917	3
992	98	255	1.0747	5.37418318231064	10.7301349377383	1.53100112908645	5.11001129086448	8	0.979997473371397	0.979997473371397	3.93943735146057	3
1002	99	255	1.0566	5.2861834349735	10.8181346850755	1.61900087642359	6.09000876423588	9	0.381988140638347	0.381988140638347	4.32142549209892	3
1012	100	255	1.0508	5.25798462090966	10.8463334991393	1.64719969048742	6.47199690487422	10	-0.0653033927880013	0.0653033927880013	4.38672888488692	3
1022	101	255	1.0542	5.27451496018846	10.8298031598605	1.63066935120862	6.40669351208622	11	-0.896682221221742	0.896682221221742	5.28341110610866	3
1032	102	255	1.0747	5.37418318231064	10.7301349377383	1.53100112908645	5.51001129086448	12	-1.18353222635383	1.18353222635383	6.46694333246249	3
1042	103	255	1.1011	5.50253640494602	10.6017817151029	1.40264790645107	4.32647906451065	13	0.265303392788001	0.265303392788001	6.73224672525049	3
1052	104	255	1.0977	5.48600606566722	10.6183120543817	1.41917824572987	4.59178245729865	14	0.172927967406463	0.172927967406463	6.90517469265695	3
1062	105	255	1.0962	5.47871326892657	10.6256048511224	1.42647104247051	4.76471042470512	15	0.503534752982449	0.503534752982449	7.4087094456394	3
1072	106	255	1.0879	5.43835979362833	10.6659583264206	1.46682451776876	5.26824517768757	16	0.741766113176913	0.741766113176913	8.15047555881631	3
1082	107	255	1.0747	5.37418318231064	10.7301349377383	1.53100112908645	6.01001129086448	17	-0.162540682663274	0.162540682663274	8.31301624147959	3
1092	108	255	1.0801	5.40043725057697	10.703880869472	1.50474706082012	5.84747060820121	18	0.0513813550623627	0.0513813550623627	8.36439759654195	3
1102	109	255	1.0811	5.40529911507073	10.6990190049782	1.49988519632636	5.89885196326357	19	-0.0409940703191731	0.0409940703191731	8.40539166686112	3
1112	110	255	1.084	5.41939852210265	10.6849195979463	1.48578578929444	5.85785789294439	20	-0.138231360194466	0.138231360194466	8.54362302705559	3
1122	111	255	1.0889	5.44322165812209	10.6610964619269	1.46196265327499	5.71962653274993	21	0.0756906775311732	0.0756906775311732	8.61931370458676	3
1132	112	255	1.0894	5.44565259036897	10.65866552968	1.45953172102811	5.7953172102811	22	-0.0166847478503467	0.0166847478503467	8.63599845243711	3
1142	113	255	1.0918	5.45732106515401	10.6469970548949	1.44786324624308	5.77863246243076	23	-0.254916108044811	0.254916108044811	8.89091456048192	3
1152	114	255	1.0991	5.49281267595849	10.6115054440905	1.41237163543859	5.52371635438594	24	-0.96961018862819	0.96961018862819	9.86052474911011	3
1162	115	255	1.1211	5.59977369482131	10.5045444252276	1.30541061657578	4.55410616575776	25	0.527844075451259	0.527844075451259	10.3883688245614	3
1172	116	255	1.1123	5.55698928727618	10.5473288327728	1.3481950241209	5.08195024120901	26	-0.138231360194449	0.138231360194449	10.5266001847558	3
1182	117	255	1.1172	5.58081242329563	10.5235056967533	1.32437188810146	4.94371888101456	27	0.197237289875291	0.197237289875291	10.7238374746311	3
1192	118	255	1.1152	5.5710886943081	10.5332294257409	1.33409561708899	5.14095617088986	28	0.00276271012470897	0.00276271012470897	10.7266001847558	3
1202	119	255	1.1172	5.58081242329563	10.5235056967533	1.32437188810146	5.14371888101457	29	-0.08961271525681	0.08961271525681	10.8162129000126	3
1212	120	255	1.1211	5.59977369482131	10.5045444252276	1.30541061657578	5.05410616575776	30	-0.590384758114569	0.590384758114569	11.4065976581272	3
1222	121	255	1.1353	5.66881217063277	10.4355059494162	1.23637214076432	4.46372140764319	31	-0.444528823301622	0.444528823301622	11.8511264814288	3
1232	122	255	1.1465	5.72326505296293	10.381053067086	1.18191925843416	4.01919258434156	32	-0.444528823301639	0.444528823301639	12.2956553047305	3
1242	123	255	1.1577	5.77771793529309	10.3266001847559	1.12746637610399	3.57466376103992	33	-0.425081365326567	0.425081365326567	12.720736670057	3
1252	124	255	1.1685	5.83022607182575	10.2740920482232	1.07495823957134	3.14958239571336	34	-0.0653033927879831	0.0653033927879831	12.786040062845	3
1262	125	255	1.1719	5.84675641110455	10.2575617089444	1.05842790029254	3.08427900292537	35	0.172927967406447	0.172927967406447	12.9589680302515	3
1272	126	255	1.1704	5.8394636143639	10.2648545056851	1.06572069703318	3.25720697033182	36	-0.40077204285774	0.40077204285774	13.3597400731092	3
1282	127	255	1.1807	5.88954081864968	10.2147773013993	1.01564349274741	2.85643492747408	37	-0.230606785575966	0.230606785575966	13.5903468586852	3
1292	128	255	1.1875	5.92260149720728	10.1817166228417	0.982582814189811	2.62582814189811	38	0.0513813550623454	0.0513813550623454	13.6417282137475	3
1302	129	255	1.1885	5.92746336170104	10.1768547583479	0.977720949696046	2.67720949696046	39	0.0999999999999988	0.0999999999999988	13.7417282137475	3
1312	130	255	1.1885	5.92746336170104	10.1768547583479	0.977720949696046	2.77720949696046	40	-0.113922037725637	0.113922037725637	13.8556502514731	3
1322	131	255	1.1929	5.9488555654736	10.1554625545754	0.956328745923482	2.66328745923482	41	0.124309322468827	0.124309322468827	13.979959573942	3
1332	132	255	1.1924	5.94642463322672	10.1578934868222	0.958759678170365	2.78759678170365	42	-0.113922037725655	0.113922037725655	14.0938816116676	3
1342	133	255	1.1968	5.96781683699929	10.1365012830497	0.937367474397799	2.67367474397799	43	0.221546612344119	0.221546612344119	14.3154282240117	3
1352	134	255	1.1943	5.95566217576487	10.1486559442841	0.949522135632211	2.89522135632211	44	-0.0701652572817553	0.0701652572817553	14.3855934812935	3
1362	135	255	1.1978	5.97267870149305	10.1316394185559	0.932505609904036	2.82505609904036	45	0.0319338970872902	0.0319338970872902	14.4175273783808	3
1372	136	255	1.1992	5.97948531178432	10.1248328082646	0.925698999612765	2.85698999612765	46	0.124309322468828	0.124309322468828	14.5418367008496	3
1382	137	255	1.1987	5.97705437953744	10.1272637405115	0.928129931859647	2.98129931859647	47	0.00276271012470808	0.00276271012470808	14.5445994109743	3
1392	138	255	1.2007	5.98677810852497	10.117540011524	0.918406202872118	2.98406202872118	48	-0.0166847478503458	0.0166847478503458	14.5612841588247	3
1402	139	255	1.2031	5.99844658331	10.105871536739	0.906737728087084	2.96737728087084	49	-0.113922037725638	0.113922037725638	14.6752061965503	3
1412	140	255	1.2075	6.01983878708257	10.0844793329664	0.88534552431452	2.8534552431452	50	0.12430932246881	0.12430932246881	14.7995155190191	3
1422	141	255	1.207	6.01740785483568	10.0869102652133	0.887776456561401	2.97776456561401	51	0.0513813550623627	0.0513813550623627	14.8508968740815	3
1432	142	255	1.208	6.02226971932945	10.0820484007195	0.882914592067637	3.02914592067637	52	-0.0166847478503471	0.0166847478503471	14.8675816219318	3
1442	143	255	1.2104	6.03393819411448	10.0703799259345	0.871246117282602	3.01246117282602	53	-0.473700010264204	0.473700010264204	15.341281632196	3
1452	144	255	1.2222	6.0913081951409	10.0130099249081	0.813876116256182	2.53876116256182	54	0.1	0.1	15.441281632196	3
1462	145	255	1.2222	6.0913081951409	10.0130099249081	0.813876116256182	2.63876116256182	55	-0.254916108044811	0.254916108044811	15.6961977402408	3
1472	146	255	1.2295	6.12679980594539	9.97751831410357	0.778384505451701	2.38384505451701	56	0.240994070319174	0.240994070319174	15.93719181056	3
1482	147	255	1.2266	6.11270039891347	9.99161772113549	0.792483912483618	2.62483912483618	57	0.197237289875274	0.197237289875274	16.1344291004353	3
1492	148	255	1.2246	6.10297666992594	10.001341450123	0.802207641471146	2.82207641471146	58	0.192375425381537	0.192375425381537	16.3268045258168	3
1502	149	255	1.2227	6.09373912738779	10.0105789926612	0.811445184009299	3.01445184009299	59	-0.0896127152568105	0.0896127152568105	16.4164172410736	3
1512	150	255	1.2266	6.11270039891347	9.99161772113549	0.792483912483618	2.92483912483618	60	0.00762457461846333	0.00762457461846333	16.4240418156921	3
1522	151	255	1.2285	6.12193794145162	9.98238017859733	0.783246369945465	2.93246369945465	61	-0.352153397920103	0.352153397920103	16.7761952136122	3
1532	152	255	1.2378	6.16715328124363	9.93716483880532	0.738031030153454	2.58031030153454	62	-0.376462720388931	0.376462720388931	17.1526579340011	3
1542	153	255	1.2476	6.21479955328252	9.88951856676643	0.690384758114561	2.20384758114561	63	0.148618644937655	0.148618644937655	17.3012765789388	3
1552	154	255	1.2466	6.20993768878876	9.8943804312602	0.695246622608327	2.35246622608327	64	-0.230606785576002	0.230606785576002	17.5318833645148	3
1562	155	255	1.2534	6.24299836734636	9.8613197527026	0.662185944050727	2.12185944050727	65	0.192375425381537	0.192375425381537	17.7242587898963	3
1572	156	255	1.2515	6.23376082480821	9.87055729524075	0.67142348658888	2.3142348658888	66	0.056243219556118	0.056243219556118	17.7805020094524	3
1582	157	255	1.2524	6.23813650285259	9.86618161719636	0.667047808544492	2.37047808544492	67	0.119447457975055	0.119447457975055	17.8999494674275	3
1592	158	255	1.252	6.23619175705509	9.86812636299387	0.668992554341997	2.48992554341997	68	0.0319338970872898	0.0319338970872898	17.9318833645148	3
1602	159	255	1.2534	6.24299836734636	9.8613197527026	0.662185944050727	2.52185944050726	69	0.338231360194484	0.338231360194484	18.2701147247093	3
1612	160	255	1.2485	6.21917523132691	9.88514288872204	0.686009080070175	2.86009080070175	70	0.0999999999999996	0.0999999999999996	18.3701147247093	3
1622	161	255	1.2485	6.21917523132691	9.88514288872204	0.686009080070175	2.96009080070175	71	-0.327844075451293	0.327844075451293	18.6979588001606	3
1632	162	255	1.2573	6.26195963887204	9.84235848117691	0.643224672525045	2.63224672525045	72	-0.0458559348129288	0.0458559348129288	18.7438147349735	3
1642	163	255	1.2603	6.27654523235333	9.82777288769562	0.628639079043753	2.58639079043753	73	-0.254916108044811	0.254916108044811	18.9987308430183	3
1652	164	255	1.2676	6.31203684315781	9.79228127689114	0.593147468239271	2.33147468239271	74	-0.138231360194466	0.138231360194466	19.1369622032128	3
1662	165	255	1.2725	6.33585997917726	9.76845814087169	0.569324332219825	2.19324332219825	75	0.362540682663293	0.362540682663293	19.4995028858761	3
1672	166	255	1.2671	6.30960591091093	9.79471220913802	0.595578400486154	2.55578400486154	76	0.172927967406464	0.172927967406464	19.6724308532825	3
1682	167	255	1.2656	6.30231311417029	9.80200500587867	0.602871197226801	2.72871197226801	77	0.124309322468827	0.124309322468827	19.7967401757514	3
1692	168	255	1.2651	6.2998821819234	9.80443593812555	0.605302129473683	2.85302129473683	78	0.289612715256811	0.289612715256811	20.0863528910082	3
1702	169	255	1.2612	6.28092091039772	9.82339720965123	0.624263400999364	3.14263400999364	79	0.143756780443882	0.143756780443882	20.2301096714521	3
1712	170	255	1.2603	6.27654523235333	9.82777288769562	0.628639079043753	3.28639079043753	80	-0.109060173231865	0.109060173231865	20.3391698446839	3
1722	171	255	1.2646	6.29745124967652	9.80686687037243	0.607733061720566	3.17733061720566	81	-0.138231360194483	0.138231360194483	20.4774012048784	3
1732	172	255	1.2695	6.32127438569597	9.78304373435299	0.583909925701118	3.03909925701118	82	-0.235468650069739	0.235468650069739	20.7128698549481	3
1742	173	255	1.2764	6.35482125070294	9.74949686934601	0.550363060694144	2.80363060694144	83	-0.0166847478503462	0.0166847478503462	20.7295546027985	3
1752	174	255	1.2788	6.36648972548798	9.73782839456098	0.538694585909109	2.78694585909109	84	-0.162540682663292	0.162540682663292	20.8920952854618	3
1762	175	255	1.2842	6.39274379375431	9.71157432629465	0.51244051764278	2.6244051764278	85	0.148618644937655	0.148618644937655	21.0407139303994	3
1772	176	255	1.2832	6.38788192926054	9.71643619078841	0.517302382136545	2.77302382136545	86	0.12430932246881	0.12430932246881	21.1650232528682	3
1782	177	255	1.2827	6.38545099701366	9.7188671230353	0.519733314383426	2.89733314383426	87	-0.0653033927879831	0.0653033927879831	21.2303266456562	3
1792	178	255	1.2861	6.40198133629246	9.7023367837565	0.503202975104628	2.83202975104628	88	-0.40077204285774	0.40077204285774	21.631098688514	3
1802	179	255	1.2964	6.45205854057823	9.65225957947072	0.453125770818854	2.43125770818854	89	-0.162540682663292	0.162540682663292	21.7936393711773	3
1812	180	255	1.3018	6.47831260884456	9.62600551120439	0.426871702552525	2.26871702552525	90	0.172927967406464	0.172927967406464	21.9665673385837	3
1822	181	255	1.3003	6.47101981210391	9.63329830794504	0.434164499293171	2.44164499293171	91	-0.352153397920103	0.352153397920103	22.3187207365038	3
1832	182	255	1.3096	6.51623515189593	9.58808296815303	0.388949159501161	2.08949159501161	92	0.435468650069756	0.435468650069756	22.7541893865736	3
1842	183	255	1.3027	6.48268828688895	9.62162983316001	0.422496024508137	2.52496024508137	93	-0.113922037725638	0.113922037725638	22.8681114242992	3
1852	184	255	1.3071	6.50408049066151	9.60023762938744	0.401103820735573	2.41103820735573	94	-0.0653033927880009	0.0653033927880009	22.9334148170872	3
1862	185	255	1.3105	6.52061082994031	9.58370729010864	0.384573481456773	2.34573481456773	95	-0.0701652572817562	0.0701652572817562	23.003580074369	3
1872	186	255	1.314	6.53762735566849	9.56669076438047	0.367556955728597	2.27556955728597	96	0.0562432195561184	0.0562432195561184	23.0598232939251	3
1882	187	255	1.3149	6.54200303371288	9.56231508633608	0.363181277684209	2.33181277684209	97	-0.0701652572817562	0.0701652572817562	23.1299885512069	3
1892	188	255	1.3184	6.55901955944105	9.5452985606079	0.346164751956033	2.26164751956033	98	-0.08961271525681	0.08961271525681	23.2196012664637	3
1902	189	255	1.3223	6.57798083096673	9.52633728908222	0.327203480430352	2.17203480430352	99	0.124309322468809	0.124309322468809	23.3439105889325	3
1912	190	255	1.3218	6.57554989871985	9.5287682213291	0.329634412677233	2.29634412677233	100	0.124309322468827	0.124309322468827	23.4682199114013	3
1922	191	255	1.3213	6.57311896647297	9.53119915357598	0.332065344924116	2.42065344924116	101	-0.327844075451294	0.327844075451294	23.7960639868526	3
1932	192	255	1.3301	6.6159033740181	9.48841474603086	0.289280937378987	2.09280937378987	102	-0.420219500832795	0.420219500832795	24.2162834876854	3
1942	193	255	1.3408	6.66792532410138	9.43639279594758	0.237258987295707	1.67258987295707	103	-0.235468650069739	0.235468650069739	24.4517521377551	3
1952	194	255	1.3477	6.70147218910835	9.4028459309406	0.203712122288733	1.43712122288733	104	-0.279225430513639	0.279225430513639	24.7309775682688	3
1962	195	255	1.3555	6.73939473215972	9.36492338788924	0.165789579237369	1.15789579237369	105	-0.113922037725638	0.113922037725638	24.8448996059944	3
1972	196	255	1.3599	6.76078693593228	9.34353118411667	0.144397375464806	1.04397375464806	106	-0.0409940703191736	0.0409940703191736	24.8858936763136	3
1982	197	255	1.3628	6.7748863429642	9.32943177708476	0.130297968432888	1.00297968432888	107	-0.0166847478503463	0.0166847478503463	24.9025784241639	3
1992	198	255	1.3652	6.78655481774923	9.31776330229972	0.118629493647854	0.986294936478536	108	-0.352153397920103	0.352153397920103	25.254731822084	3
2002	199	255	1.3745	6.83177015754124	9.27254796250771	0.0734141538558433	0.634141538558433	109	-0.634141538558433	0.634141538558433	25.8888733606425	3
2012	200	255	1.3896	6.90518431139709	9.19913380865187	0	0	110	NA	NA	NA	3
