# Supplementary material for: Assessment of crusting effects on interrill erosion by laser scanning
Source: PeerJ. 2020 Jan 31;8:e8487. doi: 10.7717/peerj.8487 (PMC6996510; doi:10.7717/peerj.8487)
Supplement: Data S1 — Each has two transects and four subplots. [file peerj-08-8487-s001.zip › raw data for uploading/cs9transectbright.txt]

x	y	z	cal	h	h2	h0mm	code	deltah	absh	cumsumh	number
312	311	255	1.2944	6.4423348115907	9.86375068494948	0.292198056075248	2.92198056075248	1	0.707069505964915	0.707069505964915	0.707069505964915	1
313	312	255	1.2778	6.36162786099421	9.94445763554597	0.37290500667174	3.6290500667174	2	0.775135608877624	0.775135608877624	1.48220511484254	1
314	313	255	1.2598	6.27411430010645	10.0319711964337	0.460418567559502	4.40418567559502	3	0.400772042857739	0.400772042857739	1.88297715770028	1
315	314	255	1.2495	6.22403709582068	10.0820484007195	0.510495771845276	4.80495771845276	4	-0.741766113176912	0.741766113176912	2.62474327087719	1
316	315	255	1.2627	6.28821370713837	10.0178717894018	0.446319160527585	4.06319160527585	5	-0.66883814577045	0.66883814577045	3.29358141664764	1
317	316	255	1.2744	6.34509752171541	9.96098797482477	0.38943534595054	3.3943534595054	6	-0.64452882330164	0.64452882330164	3.93811023994928	1
318	317	255	1.2856	6.39955040404558	9.90653509249461	0.334982463620376	2.74982463620376	7	-0.148618644937637	0.148618644937637	4.08672888488692	1
319	318	255	1.2866	6.40441226853934	9.90167322800084	0.330120599126612	2.60120599126612	8	-1.12099154369055	1.12099154369055	5.20772042857747	1
320	319	255	1.3076	6.5065114229084	9.79957407363179	0.228021444757557	1.48021444757557	9	-0.931378828433742	0.931378828433742	6.13909925701121	1
321	320	255	1.3247	6.58964930575177	9.71643619078841	0.144883561914183	0.548835619141828	10	-0.1	0.1	6.23909925701121	1
322	321	255	1.3247	6.58964930575177	9.71643619078841	0.144883561914183	0.448835619141828	11	0.303534752982466	0.303534752982466	6.54263400999368	1
323	322	255	1.3164	6.54929583045352	9.75678966608666	0.185237037212429	0.752370372124295	12	0.113922037725638	0.113922037725638	6.65655604771932	1
324	323	255	1.312	6.52790362668096	9.77818186985922	0.206629240984993	0.866292409849932	13	-0.60077204285774	0.60077204285774	7.25732809057706	1
325	324	255	1.3223	6.57798083096673	9.72810466557345	0.156552036699219	0.265520366992192	14	-0.430606785576002	0.430606785576002	7.68793487615306	1
326	325	255	1.3291	6.61104150952433	9.69504398701585	0.123491358141619	-0.16508641858381	15	-0.216684747850328	0.216684747850328	7.90461962400339	1
327	326	255	1.3315	6.62270998430937	9.68337551223082	0.111822883356586	-0.381771166434138	16	-1.21822883356586	1.21822883356586	9.12284845756925	1
328	327	255	1.3545	6.73453286766595	9.57155262887423	0	-1.6	17	0.828616118309033	0.828616118309033	9.95146457587828	1
329	328	255	1.3354	6.64167125583505	9.66441424070513	0.0928616118309034	-0.771383881690967	18	-0.0999999999999998	0.0999999999999998	10.0514645758783	1
330	329	255	1.3354	6.64167125583505	9.66441424070513	0.0928616118309034	-0.871383881690966	19	0.536904248683159	0.536904248683159	10.5883688245614	1
331	330	255	1.3223	6.57798083096673	9.72810466557345	0.156552036699219	-0.334479633007808	20	-0.0513813550623632	0.0513813550623632	10.6397501796238	1
332	331	255	1.3213	6.57311896647297	9.73296653006721	0.161413901192983	-0.385860988070171	21	1.67944240471783	1.67944240471783	12.3191925843416	1
333	332	255	1.2847	6.39517472600119	9.910910770539	0.339358141664766	1.29358141664766	22	1.8739169844684	1.8739169844684	14.19310956881	1
334	333	255	1.2441	6.19778302755435	10.1083024689858	0.536749840111606	3.16749840111606	23	0.682760183496087	0.682760183496087	14.8758697523061	1
335	334	255	1.228	6.11950700920474	10.1865784873354	0.615025858461214	3.85025858461214	24	-0.0319338970872907	0.0319338970872907	14.9078036493934	1
336	335	255	1.2266	6.11270039891347	10.1933850976267	0.621832468752485	3.81832468752485	25	0.566075435645723	0.566075435645723	15.4738790850391	1
337	336	255	1.2129	6.0460928553489	10.2599926411913	0.688440012317058	4.38440012317058	26	-0.172927967406464	0.172927967406464	15.6468070524456	1
338	337	255	1.2144	6.05338565208954	10.2526998444506	0.681147215576411	4.21147215576411	27	-0.406297463107157	0.406297463107157	16.0531045155528	1
339	338	255	1.2207	6.08401539840026	10.2220700981399	0.650517469265695	3.80517469265695	28	0.0896127152567927	0.0896127152567927	16.1427172308095	1
340	339	255	1.2168	6.06505412687458	10.2410313696656	0.669478740791375	3.89478740791375	29	-0.430606785575966	0.430606785575966	16.5733240163855	1
341	340	255	1.2236	6.09811480543218	10.207970691108	0.636418062233778	3.46418062233778	30	0.206297463107157	0.206297463107157	16.7796214794927	1
342	341	255	1.2173	6.06748505912146	10.2386004374187	0.667047808544494	3.67047808544494	31	0.235468650069757	0.235468650069757	17.0150901295624	1
343	342	255	1.2104	6.03393819411448	10.2721473024257	0.700594673551469	3.90594673551469	32	0.536904248683159	0.536904248683159	17.5519943782456	1
344	343	255	1.1973	5.97024776924617	10.335837727294	0.764285098419785	4.44285098419785	33	1.18353222635383	1.18353222635383	18.7355266045994	1
345	344	255	1.1709	5.84189454661078	10.4641909499294	0.892638321055168	5.62638321055168	34	0.254916108044812	0.254916108044812	18.9904427126442	1
346	345	255	1.1636	5.8064029358063	10.4996825607339	0.928129931859649	5.88129931859649	35	0.590384758114568	0.590384758114568	19.5808274707588	1
347	346	255	1.1494	5.73736445999485	10.5687210365453	0.997168407671106	6.47168407671106	36	-0.0513813550623619	0.0513813550623619	19.6322088258212	1
348	347	255	1.1484	5.73250259550108	10.5735829010391	1.00203027216487	6.4203027216487	37	0.157678818169519	0.157678818169519	19.7898876439907	1
349	348	255	1.1431	5.70673471368413	10.5993507828561	1.02779815398182	6.57798153981822	38	-0.00276271012469032	0.00276271012469032	19.7926503541154	1
350	349	255	1.1411	5.6970109846966	10.6090745118436	1.03752188296935	6.57521882969353	39	-0.74176611317695	0.74176611317695	20.5344164672923	1
351	350	255	1.1543	5.76118759601429	10.5448979005259	0.973345271651658	5.83345271651658	40	-1.02375425381524	1.02375425381524	21.5581707211076	1
352	351	255	1.1733	5.85356302139582	10.4525224751444	0.880969846270133	4.80969846270133	41	-0.245855934812929	0.245855934812929	21.8040266559205	1
353	352	255	1.1763	5.86814861487711	10.4379368816631	0.866384252788841	4.56384252788841	42	-0.216684747850346	0.216684747850346	22.0207114037708	1
354	353	255	1.1787	5.87981708966215	10.426268406878	0.854715778003806	4.34715778003806	43	0.0166847478503467	0.0166847478503467	22.0373961516212	1
355	354	255	1.1763	5.86814861487711	10.4379368816631	0.866384252788841	4.36384252788841	44	-0.454916108044829	0.454916108044829	22.492312259666	1
356	355	255	1.1836	5.90364022568159	10.4024452708586	0.830892641984358	3.90892641984358	45	-1.68982968946098	1.68982968946098	24.182141949127	1
357	356	255	1.2163	6.06262319462769	10.2434623019125	0.671909673038259	2.21909673038259	46	0.113922037725638	0.113922037725638	24.2960639868526	1
358	357	255	1.2119	6.04123099085513	10.2648545056851	0.693301876810823	2.33301876810823	47	1.37314494161066	1.37314494161066	25.6692089284633	1
359	358	255	1.1816	5.89391649669407	10.4121689998461	0.840616370971889	3.70616370971889	48	0.420219500832795	0.420219500832795	26.0894284292961	1
360	359	255	1.1709	5.84189454661078	10.4641909499294	0.892638321055168	4.12638321055168	49	0.707069505964896	0.707069505964896	26.796497935261	1
361	360	255	1.1543	5.76118759601429	10.5448979005259	0.973345271651658	4.83345271651658	50	0.614694080583414	0.614694080583414	27.4111920158444	1
362	361	255	1.1396	5.68971818795595	10.6163673085842	1.04481467971	5.44814679709999	51	0.279225430513621	0.279225430513621	27.690417446358	1
363	362	255	1.1318	5.65179564490459	10.6542898516356	1.08273722276136	5.72737222761361	52	-0.221546612344119	0.221546612344119	27.9119640587021	1
364	363	255	1.1343	5.663950306139	10.6421351904012	1.07058256152695	5.50582561526949	53	-0.265303392787984	0.265303392787984	28.1772674514901	1
365	364	255	1.1377	5.6804806454178	10.6256048511224	1.05405222224815	5.24052222248151	54	-0.289612715256828	0.289612715256828	28.4668801667469	1
366	365	255	1.1416	5.69944191694348	10.6066435795967	1.03509095072247	4.95090950722468	55	-0.479225430513621	0.479225430513621	28.9461055972606	1
367	366	255	1.1494	5.73736445999485	10.5687210365453	0.997168407671106	4.47168407671106	56	0.113922037725637	0.113922037725637	29.0600276349862	1
368	367	255	1.145	5.71597225622228	10.5901132403179	1.01856061144367	4.5856061144367	57	-0.454916108044812	0.454916108044812	29.514943743031	1
369	368	255	1.1523	5.75146386702677	10.5546216295134	0.983069000639189	4.13069000639189	58	-0.294474579750582	0.294474579750582	29.8094183227816	1
370	369	255	1.1563	5.77091132500182	10.5351741715384	0.96362154266413	3.8362154266413	59	-0.54729153342633	0.54729153342633	30.3567098562079	1
371	370	255	1.1655	5.81564047834446	10.4904450181957	0.918892389321497	3.28892389321497	60	-0.075690677531191	0.075690677531191	30.4324005337391	1
372	371	255	1.165	5.81320954609757	10.4928759504426	0.921323321568378	3.21323321568378	61	0.0653033927880013	0.0653033927880013	30.4977039265271	1
373	372	255	1.1616	5.79667920681877	10.5094062897214	0.937853660847178	3.27853660847178	62	-0.100000000000001	0.100000000000001	30.5977039265271	1
374	373	255	1.1616	5.79667920681877	10.5094062897214	0.937853660847178	3.17853660847178	63	0.566075435645741	0.566075435645741	31.1637793621729	1
375	374	255	1.1479	5.7300716632542	10.576013833286	1.00446120441175	3.74461204411752	64	0.420219500832794	0.420219500832794	31.5839988630057	1
376	375	255	1.1372	5.67804971317092	10.6280357833693	1.05648315449503	4.16483154495032	65	0.872372898752916	0.872372898752916	32.4563717617586	1
377	376	255	1.1172	5.58081242329563	10.7252730732446	1.15372044437032	5.03720444370324	66	0.138231360194447	0.138231360194447	32.594603121953	1
378	377	255	1.1123	5.55698928727618	10.749096209264	1.17754358038977	5.17543580389768	67	-0.313922037725638	0.313922037725638	32.9085251596787	1
379	378	255	1.1167	5.57838149104875	10.7277040054914	1.1561513766172	4.86151376617204	68	-0.338231360194448	0.338231360194448	33.2467565198731	1
380	379	255	1.1216	5.60220462706819	10.703880869472	1.13232824059776	4.5232824059776	69	-0.479225430513621	0.479225430513621	33.7259819503867	1
381	380	255	1.1294	5.64012717011956	10.6659583264206	1.0944056975464	4.04405697546398	70	-0.362540682663293	0.362540682663293	34.08852263305	1
382	381	255	1.1348	5.66638123838589	10.6397042581543	1.06815162928007	3.68151629280068	71	-1.45159832926654	1.45159832926654	35.5401209623165	1
383	382	255	1.1626	5.80154107131254	10.5045444252276	0.932991796353415	2.22991796353415	72	-0.124309322468827	0.124309322468827	35.6644302847854	1
384	383	255	1.1631	5.80397200355942	10.5021134929808	0.930560864106532	2.10560864106532	73	-0.0756906775311728	0.0756906775311728	35.7401209623166	1
385	384	255	1.1626	5.80154107131254	10.5045444252276	0.932991796353415	2.02991796353415	74	0.0166847478503462	0.0166847478503462	35.7568057101669	1
386	385	255	1.1602	5.7898725965275	10.5162129000127	0.944660271138449	2.04660271138449	75	0.639003403052205	0.639003403052205	36.3958091132191	1
387	386	255	1.145	5.71597225622228	10.5901132403179	1.01856061144367	2.6856061144367	76	1.70375172718662	1.70375172718662	38.0995608404057	1
388	387	255	1.1079	5.53559708350362	10.7704884130366	1.19893578416233	4.38935784162332	77	-0.12430932246881	0.12430932246881	38.2238701628745	1
389	388	255	1.1084	5.5380280157505	10.7680574807897	1.19650485191545	4.26504851915451	78	-1.02375425381526	1.02375425381526	39.2476244166898	1
390	389	255	1.1274	5.63040344113203	10.6756820554082	1.10412942653392	3.24129426533925	79	-0.289612715256811	0.289612715256811	39.5372371319466	1
391	390	255	1.1313	5.64936471265771	10.6567207838825	1.08516815500824	2.95168155008244	80	0.775135608877624	0.775135608877624	40.3123727408242	1
392	391	255	1.1133	5.56185115176995	10.7442343447702	1.17268171589601	3.72681715896006	81	0.59038475811455	0.59038475811455	40.9027574989388	1
393	392	255	1.0991	5.49281267595849	10.8132728205817	1.24172019170746	4.31720191707461	82	0.493147468239276	0.493147468239276	41.3959049671781	1
394	393	255	1.0869	5.43349792913456	10.8725875674056	1.30103493853139	4.81034938531389	83	0.254916108044812	0.254916108044812	41.6508210752229	1
395	394	255	1.0796	5.39800631833008	10.9080791782101	1.33652654933587	5.0652654933587	84	-0.503534752982465	0.503534752982465	42.1543558282053	1
396	395	255	1.0879	5.43835979362833	10.8677257029119	1.29617307403762	4.56173074037624	85	-2.25866783523145	2.25866783523145	44.4130236634368	1
397	396	255	1.1323	5.65422657715147	10.6518589193887	1.08030629051448	2.30306290514478	86	0.75568815090257	0.75568815090257	45.1687118143394	1
398	397	255	1.1147	5.56865776206122	10.737427734479	1.16587510560474	3.05875105604735	87	0.512594926214313	0.512594926214313	45.6813067405537	1
399	398	255	1.1021	5.50739826943979	10.7986872271004	1.22713459822617	3.57134598226167	88	0.284087295007412	0.284087295007412	45.9653940355611	1
400	399	255	1.0942	5.46898953993905	10.8370959566011	1.26554332772691	3.85543327726908	89	-0.148618644937655	0.148618644937655	46.1140126804987	1
401	400	255	1.0952	5.47385140443281	10.8322340921074	1.26068146323314	3.70681463233142	90	-1.40784154882265	1.40784154882265	47.5218542293214	1
402	401	255	1.1221	5.60463555931508	10.7014499372251	1.12989730835088	2.29897308350877	91	-0.717456790708087	0.717456790708087	48.2393110200295	1
403	402	255	1.1348	5.66638123838589	10.6397042581543	1.06815162928007	1.58151629280068	92	0.614694080583378	0.614694080583378	48.8540051006129	1
404	403	255	1.1201	5.59491183032755	10.7111736662126	1.13962103733841	2.19621037338406	93	1.17867036186007	1.17867036186007	50.0326754624729	1
405	404	255	1.0938	5.46704479414154	10.8390407023986	1.26748807352441	3.37488073524413	94	0.590384758114569	0.590384758114569	50.6230602205875	1
406	405	255	1.0796	5.39800631833008	10.9080791782101	1.33652654933587	3.9652654933587	95	0.352153397920085	0.352153397920085	50.9752136185076	1
407	406	255	1.0703	5.35279097853807	10.9532945180021	1.38174188912788	4.31741889127879	96	0.279225430513658	0.279225430513658	51.2544390490212	1
408	407	255	1.0625	5.31486843548671	10.9912170610535	1.41966443217924	4.59664432179244	97	0.0409940703191563	0.0409940703191563	51.2954331193404	1
409	408	255	1.0596	5.30076902845479	11.0053164680854	1.43376383921116	4.6376383921116	98	-0.143756780443883	0.143756780443883	51.4391898997843	1
410	409	255	1.0605	5.30514470649918	11.000940790041	1.42938816116677	4.49388161166772	99	-0.907069505964897	0.907069505964897	52.3462594057492	1
411	410	255	1.0771	5.38585165709567	10.9202338394445	1.34868121057028	3.58681210570282	100	-0.717456790708104	0.717456790708104	53.0637161964573	1
412	411	255	1.0898	5.44759733616648	10.8584881603737	1.28693553149947	2.86935531499472	101	-0.313922037725638	0.313922037725638	53.3776382341829	1
413	412	255	1.0942	5.46898953993905	10.8370959566011	1.26554332772691	2.55543327726908	102	-1.02861611830902	1.02861611830902	54.4062543524919	1
414	413	255	1.1133	5.56185115176995	10.7442343447702	1.17268171589601	1.52681715896006	103	0.779997473371361	0.779997473371361	55.1862518258633	1
415	414	255	1.0952	5.47385140443281	10.8322340921074	1.26068146323314	2.30681463233142	104	0.206297463107175	0.206297463107175	55.3925492889705	1
416	415	255	1.0889	5.44322165812209	10.8628638384181	1.29131120954386	2.5131120954386	105	0.852925440777843	0.852925440777843	56.2454747297483	1
417	416	255	1.0693	5.34792911404431	10.9581563824959	1.38660375362164	3.36603753621644	106	0.181988140638347	0.181988140638347	56.4274628703867	1
418	417	255	1.0635	5.31973029998047	10.9863551965597	1.41480256768548	3.54802567685479	107	0.0653033927879831	0.0653033927879831	56.4927662631746	1
419	418	255	1.0601	5.30319996070167	11.0028855358385	1.43133290696428	3.61332906964277	108	0.0896127152568282	0.0896127152568282	56.5823789784315	1
420	419	255	1.0562	5.28423868917599	11.0218468073642	1.45029417848996	3.7029417848996	109	-0.0513813550623454	0.0513813550623454	56.6337603334938	1
421	420	255	1.0552	5.27937682468223	11.026708671858	1.45515604298373	3.65156042983726	110	NA	NA	NA	1
3121	311	255	1.2905	6.42337354006502	9.6692761051989	0.0262540682663293	0.262540682663293	1	1.08629493647854	1.08629493647854	1.08629493647854	2
3131	312	255	1.2661	6.30474404641717	9.78790559884675	0.144883561914183	1.34883561914183	2	0.420219500832813	0.420219500832813	1.50651443731135	2
3141	313	255	1.2554	6.25272209633389	9.83992754893004	0.196905511997464	1.76905511997464	3	0.0458559348129284	0.0458559348129284	1.55237037212428	2
3151	314	255	1.2524	6.23813650285259	9.85451314241133	0.211491105478757	1.81491105478757	4	-0.673700010264204	0.673700010264204	2.22607038238848	2
3161	315	255	1.2642	6.29550650387902	9.79714314138491	0.154121104452337	1.14121104452336	5	-0.809832216089623	0.809832216089623	3.0359025984781	2
3171	316	255	1.2788	6.36648972548798	9.72615991977595	0.0831378828433742	0.331378828433742	6	-0.313922037725638	0.313922037725638	3.34982463620374	2
3181	317	255	1.2832	6.38788192926054	9.70476771600338	0.0617456790708104	0.0174567907081041	7	-0.0756906775311905	0.0756906775311905	3.42551531373493	2
3191	318	255	1.2827	6.38545099701366	9.70719864825026	0.0641766113176914	-0.0582338868230864	8	-0.1	0.1	3.52551531373493	2
3201	319	255	1.2827	6.38545099701366	9.70719864825026	0.0641766113176914	-0.158233886823086	9	-0.386850005132102	0.386850005132102	3.91236531886703	2
3211	320	255	1.2886	6.41413599752687	9.67851364773705	0.0354916108044812	-0.545083891955188	10	-0.289612715256828	0.289612715256828	4.20197803412386	2
3221	321	255	1.2925	6.43309726905255	9.65955237621137	0.0165303392787983	-0.834696607212017	11	-0.12430932246881	0.12430932246881	4.32628735659267	2
3231	322	255	1.293	6.43552820129943	9.65712144396449	0.0140994070319174	-0.959005929680826	12	-0.0270720325935357	0.0270720325935357	4.35335938918621	2
3241	323	255	1.2915	6.42823540455879	9.66441424070513	0.0213922037725638	-0.986077962274362	13	-0.00762457461848109	0.00762457461848109	4.36098396380469	2
3251	324	255	1.2896	6.41899786202063	9.67365178324329	0.0306297463107157	-0.993702536892843	14	0.68762204798986	0.68762204798986	5.04860601179455	2
3261	325	255	1.2734	6.34023565722165	9.75241398804227	0.109391951109702	-0.306080488902983	15	-0.313922037725638	0.313922037725638	5.36252804952019	2
3271	326	255	1.2778	6.36162786099421	9.73102178426971	0.0879997473371379	-0.620002526628621	16	0.138231360194465	0.138231360194465	5.50075940971465	2
3281	327	255	1.2729	6.33780472497477	9.75484492028916	0.111822883356584	-0.481771166434156	17	-0.0319338970872907	0.0319338970872907	5.53269330680194	2
3291	328	255	1.2715	6.3309981146835	9.76165153058043	0.118629493647855	-0.513705063521447	18	-1.28629493647855	1.28629493647855	6.8189882432805	2
3301	329	255	1.2959	6.44962760833135	9.64302203693257	0	-1.8	19	0.162540682663292	0.162540682663292	6.98152892594379	2
3311	330	255	1.2905	6.42337354006502	9.6692761051989	0.0262540682663293	-1.63745931733671	20	1.82043647503699	1.82043647503699	8.80196540098077	2
3321	331	255	1.251	6.23132989256132	9.8613197527026	0.218297715770028	0.182977157700279	21	0.46883814577045	0.46883814577045	9.27080354675122	2
3331	332	255	1.2393	6.17444607798428	9.91820356727964	0.275181530347073	0.651815303470728	22	0.303534752982448	0.303534752982448	9.57433829973367	2
3341	333	255	1.231	6.13409260268603	9.95855704257789	0.315535005645318	0.955350056453177	23	0.0701652572817557	0.0701652572817557	9.64450355701543	2
3351	334	255	1.2275	6.11707607695786	9.97557356830606	0.332551531373493	1.02551531373493	24	0.0653033927880011	0.0653033927880011	9.70980694980343	2
3361	335	255	1.2241	6.10054573767906	9.99210390758486	0.349081870652293	1.09081870652293	25	0.755688150902569	0.755688150902569	10.465495100706	2
3371	336	255	1.2065	6.0149769225888	10.0776727226751	0.43465068574255	1.8465068574255	26	-0.484087295007412	0.484087295007412	10.9495823957134	2
3381	337	255	1.2144	6.05338565208954	10.0392639931744	0.396241956241809	1.36241956241809	27	-0.693147468239259	0.693147468239259	11.6427298639527	2
3391	338	255	1.2266	6.11270039891347	9.97994924635045	0.336927209417883	0.669272094178832	28	-0.216684747850364	0.216684747850364	11.859414611803	2
3401	339	255	1.229	6.1243688736985	9.96828077156542	0.325258734632847	0.452587346328468	29	-0.503534752982466	0.503534752982466	12.3629493647855	2
3411	340	255	1.2373	6.16472234899675	9.92792729626717	0.2849052593346	-0.0509474066539978	30	0.658450861027278	0.658450861027278	13.0214002258128	2
3421	341	255	1.2217	6.08887726289402	10.0037723823699	0.360750345437328	0.60750345437328	31	0.658450861027278	0.658450861027278	13.6798510868401	2
3431	342	255	1.2061	6.0130321767913	10.0796174684726	0.436595431540056	1.26595431540056	32	0.663312725521032	0.663312725521032	14.3431638123611	2
3441	343	255	1.1904	5.93670090423919	10.1559487410247	0.512926704092159	1.92926704092159	33	0.84806357628407	0.84806357628407	15.1912273886452	2
3451	344	255	1.1709	5.84189454661078	10.2507550986531	0.607733061720566	2.77733061720566	34	0.707069505964897	0.707069505964897	15.8982968946101	2
3461	345	255	1.1543	5.76118759601429	10.3314620492496	0.688440012317056	3.48440012317056	35	0.468838145770467	0.468838145770467	16.3671350403805	2
3471	346	255	1.1426	5.70430378143725	10.3883458638267	0.745323826894102	3.95323826894102	36	0.352153397920104	0.352153397920104	16.7192884383006	2
3481	347	255	1.1333	5.65908844164524	10.4335612036187	0.790539166686113	4.30539166686113	37	-0.197237289875292	0.197237289875292	16.9165257281759	2
3491	348	255	1.1353	5.66881217063277	10.4238374746312	0.780815437698584	4.10815437698584	38	-0.571600855895158	0.571600855895158	17.4881265840711	2
3501	349	255	1.145	5.71597225622228	10.3766773890416	0.733655352109068	3.53655352109068	39	-0.858450861027278	0.858450861027278	18.3465774450984	2
3511	350	255	1.1606	5.79181734232501	10.3008323029389	0.65781026600634	2.6781026600634	40	-0.197237289875273	0.197237289875273	18.5438147349736	2
3521	351	255	1.1626	5.80154107131254	10.2911085739514	0.648086537018813	2.48086537018813	41	-0.741766113176914	0.741766113176914	19.2855808481505	2
3531	352	255	1.1758	5.86571768263023	10.2269319626337	0.583909925701121	1.73909925701121	42	0.211159327600912	0.211159327600912	19.4967401757515	2
3541	353	255	1.1694	5.83460174987014	10.2580478953938	0.615025858461212	1.95025858461213	43	0.254916108044811	0.254916108044811	19.7516562837963	2
3551	354	255	1.1621	5.79911013906566	10.2935395061983	0.650517469265694	2.20517469265694	44	-1.59745426407947	1.59745426407947	21.3491105478757	2
3561	355	255	1.1929	5.9488555654736	10.1437940797903	0.500772042857747	0.607720428577471	45	0.639003403052205	0.639003403052205	21.9881139509279	2
3571	356	255	1.1777	5.87495522516838	10.2176944200955	0.574672383162968	1.24672383162968	46	-0.0319338970872907	0.0319338970872907	22.0200478480152	2
3581	357	255	1.1763	5.86814861487711	10.2245010303868	0.581478993454239	1.21478993454239	47	1.159222903885	1.159222903885	23.1792707519002	2
3591	358	255	1.1504	5.74222632448861	10.3504233207753	0.707401283842739	2.37401283842739	48	-0.051381355062345	0.051381355062345	23.2306521069626	2
3601	359	255	1.1494	5.73736445999485	10.3552851852691	0.712263148336504	2.32263148336504	49	1.0376762915409	1.0376762915409	24.2683283985035	2
3611	360	255	1.126	5.62359683084076	10.4690528144232	0.826030777490594	3.36030777490594	50	-0.479225430513621	0.479225430513621	24.7475538290171	2
3621	361	255	1.1338	5.66151937389212	10.4311302713718	0.788108234439232	2.88108234439232	51	0.896682221221725	0.896682221221725	25.6442360502388	2
3631	362	255	1.1133	5.56185115176995	10.530798493494	0.887776456561404	3.77776456561404	52	-0.766075435645759	0.766075435645759	26.4103114858846	2
3641	363	255	1.127	5.62845869533452	10.4641909499294	0.821168912996828	3.01168912996828	53	0.37646272038893	0.37646272038893	26.7867742062735	2
3651	364	255	1.1172	5.58081242329563	10.5118372219683	0.868815185035722	3.38815185035722	54	-0.313922037725638	0.313922037725638	27.1006962439991	2
3661	365	255	1.1216	5.60220462706819	10.4904450181957	0.847422981263158	3.07422981263158	55	-0.216684747850364	0.216684747850364	27.3173809918495	2
3671	366	255	1.124	5.61387310185323	10.4787765434107	0.835754506478121	2.85754506478121	56	-0.814694080583378	0.814694080583378	28.1320750724329	2
3681	367	255	1.1387	5.68534250991157	10.4073071353524	0.764285098419784	2.04285098419783	57	0.113922037725638	0.113922037725638	28.2459971101585	2
3691	368	255	1.1343	5.663950306139	10.4286993391249	0.785677302192347	2.15677302192347	58	-0.693147468239258	0.693147468239258	28.9391445783978	2
3701	369	255	1.1465	5.72326505296293	10.369384592301	0.726362555368421	1.46362555368421	59	-0.192375425381537	0.192375425381537	29.1315200037793	2
3711	370	255	1.1484	5.73250259550108	10.3601470497628	0.717125012830268	1.27125012830268	60	-0.172927967406447	0.172927967406447	29.3044479711858	2
3721	371	255	1.1499	5.73979539224173	10.3528542530222	0.709832216089623	1.09832216089623	61	-0.124309322468845	0.124309322468845	29.4287572936546	2
3731	372	255	1.1504	5.74222632448861	10.3504233207753	0.707401283842739	0.974012838427386	62	-0.172927967406464	0.172927967406464	29.6016852610611	2
3741	373	255	1.1519	5.74951912122926	10.3431305240347	0.700108487102092	0.801084871020922	63	1.82529833953074	1.82529833953074	31.4269836005918	2
3751	374	255	1.1123	5.55698928727618	10.5356603579877	0.892638321055166	2.62638321055166	64	0.634141538558468	0.634141538558468	32.0611251391503	2
3761	375	255	1.0972	5.48357513342034	10.6090745118436	0.966052474911013	3.26052474911013	65	-0.216684747850364	0.216684747850364	32.2778098870006	2
3771	376	255	1.0996	5.49524360820537	10.5974060370585	0.954384000125977	3.04384000125977	66	0.352153397920103	0.352153397920103	32.6299632849207	2
3781	377	255	1.0903	5.45002826841336	10.6426213768506	0.999599339917987	3.39599339917987	67	-0.503534752982448	0.503534752982448	33.1334980379032	2
3791	378	255	1.0986	5.49038174371161	10.6022679015523	0.959245864619742	2.89245864619742	68	-0.479225430513639	0.479225430513639	33.6127234684168	2
3801	379	255	1.1064	5.52830428676297	10.5643453585009	0.921323321568378	2.41323321568378	69	-0.552153397920103	0.552153397920103	34.1648768663369	2
3811	380	255	1.1157	5.57351962655498	10.5191300187089	0.876107981776368	1.86107981776368	70	-1.38353222635383	1.38353222635383	35.5484090926908	2
3821	381	255	1.1421	5.70187284919037	10.3907767960736	0.747754759140985	0.477547591409851	71	-1.02375425381526	1.02375425381526	36.572163346506	2
3831	382	255	1.1611	5.79424827457189	10.298401370692	0.655379333759459	-0.546206662405408	72	-0.270165257281774	0.270165257281774	36.8423286037878	2
3841	383	255	1.1646	5.81126480030007	10.2813848449639	0.638362808031282	-0.816371919687182	73	0.87723476324667	0.87723476324667	37.7195633670345	2
3851	384	255	1.1445	5.7135413239754	10.3791083212885	0.736086284355949	0.0608628435594882	74	0.682760183496087	0.682760183496087	38.4023235505306	2
3861	385	255	1.1284	5.63526530562579	10.4573843396381	0.814362302705558	0.743623027055575	75	0.872372898752916	0.872372898752916	39.2746964492835	2
3871	386	255	1.1084	5.5380280157505	10.5546216295134	0.911599592580849	1.61599592580849	76	-0.0270720325935359	0.0270720325935359	39.301768481877	2
3881	387	255	1.1069	5.53073521900985	10.5619144262541	0.918892389321496	1.58892389321496	77	-0.386850005132102	0.386850005132102	39.6886184870091	2
3891	388	255	1.1128	5.55942021952307	10.5332294257409	0.890207388808285	1.20207388808285	78	-0.0756906775311905	0.0756906775311905	39.7643091645403	2
3901	389	255	1.1123	5.55698928727618	10.5356603579877	0.892638321055166	1.12638321055166	79	0.609832216089641	0.609832216089641	40.3741413806299	2
3911	390	255	1.0977	5.48600606566722	10.6066435795967	0.96362154266413	1.7362154266413	80	0.327844075451276	0.327844075451276	40.7019854560812	2
3921	391	255	1.0889	5.44322165812209	10.6494279871418	1.00640595020926	2.06405950209258	81	-0.313922037725638	0.313922037725638	41.0159074938069	2
3931	392	255	1.0933	5.46461386189466	10.6280357833693	0.985013746436694	1.75013746436694	82	-0.0756906775311728	0.0756906775311728	41.091598171338	2
3941	393	255	1.0928	5.46218292964778	10.6304667156161	0.987444678683577	1.67444678683577	83	0.138231360194447	0.138231360194447	41.2298295315325	2
3951	394	255	1.0879	5.43835979362833	10.6542898516356	1.01126781470302	1.81267814703022	84	-0.454916108044811	0.454916108044811	41.6847456395773	2
3961	395	255	1.0952	5.47385140443281	10.6187982408311	0.97577620389854	1.35776203898541	85	0.113922037725638	0.113922037725638	41.7986676773029	2
3971	396	255	1.0908	5.45245920066025	10.6401904446037	0.997168407671104	1.47168407671104	86	0.0896127152568282	0.0896127152568282	41.8882803925597	2
3981	397	255	1.0869	5.43349792913456	10.6591517161294	1.01612967919679	1.56129679196787	87	0.0166847478503462	0.0166847478503462	41.9049651404101	2
3991	398	255	1.0845	5.42182945434953	10.6708201909144	1.02779815398182	1.57798153981822	88	0.449390687795395	0.449390687795395	42.3543558282055	2
4001	399	255	1.0732	5.36689038556999	10.7257592596939	1.08273722276136	2.02737222761361	89	-1.07723476324667	1.07723476324667	43.4315905914522	2
4011	400	255	1.0933	5.46461386189466	10.6280357833693	0.985013746436694	0.950137464366941	90	-0.35767881816952	0.35767881816952	43.7892694096217	2
4021	401	255	1.0986	5.49038174371161	10.6022679015523	0.959245864619742	0.592458646197421	91	-0.197237289875292	0.197237289875292	43.986506699497	2
4031	402	255	1.1006	5.50010547269914	10.5925441725648	0.949522135632213	0.39522135632213	92	0.755688150902569	0.755688150902569	44.7421948503995	2
4041	403	255	1.083	5.41453665760888	10.678112987655	1.03509095072247	1.1509095072247	93	0.0409940703191558	0.0409940703191558	44.7831889207187	2
4051	404	255	1.0801	5.40043725057697	10.692212394687	1.04919035775439	1.19190357754385	94	0.920991543690553	0.920991543690553	45.7041804644093	2
4061	405	255	1.0591	5.29833809620791	10.794311549056	1.15128951212344	2.11289512123441	95	-0.00276271012470897	0.00276271012470897	45.706943174534	2
4071	406	255	1.0571	5.28861436722038	10.8040352780435	1.16101324111097	2.1101324111097	96	-0.386850005132101	0.386850005132101	46.0937931796661	2
4081	407	255	1.063	5.31729936773359	10.7753502775303	1.13232824059776	1.7232824059776	97	0.327844075451276	0.327844075451276	46.4216372551173	2
4091	408	255	1.0542	5.27451496018846	10.8181346850755	1.17511264814289	2.05112648142887	98	0.0409940703191736	0.0409940703191736	46.4626313254365	2
4101	409	255	1.0513	5.26041555315655	10.8322340921074	1.1892120551748	2.09212055174805	99	-0.430606785575984	0.430606785575984	46.8932381110125	2
4111	410	255	1.0581	5.29347623171415	10.7991734135498	1.15615137661721	1.66151376617206	100	-0.1	0.1	46.9932381110125	2
4121	411	255	1.0581	5.29347623171415	10.7991734135498	1.15615137661721	1.56151376617206	101	-0.66883814577045	0.66883814577045	47.6620762567829	2
4131	412	255	1.0698	5.35036004629119	10.7422895989727	1.09926756204016	0.892675620401613	102	0.279225430513621	0.279225430513621	47.9413016872966	2
4141	413	255	1.062	5.31243750323983	10.7802121420241	1.13719010509152	1.17190105091523	103	-0.221546612344119	0.221546612344119	48.1628482996407	2
4151	414	255	1.0645	5.32459216447424	10.7680574807897	1.12503544385711	0.950354438571115	104	0.284087295007411	0.284087295007411	48.4469355946481	2
4161	415	255	1.0566	5.2861834349735	10.8064662102904	1.16344417335785	1.23444173357853	105	-0.124309322468827	0.124309322468827	48.5712449171169	2
4171	416	255	1.0571	5.28861436722038	10.8040352780435	1.16101324111097	1.1101324111097	106	0.0653033927880009	0.0653033927880009	48.6365483099049	2
4181	417	255	1.0537	5.27208402794158	10.8205656173223	1.17754358038977	1.1754358038977	107	-0.362540682663293	0.362540682663293	48.9990889925682	2
4191	418	255	1.0591	5.29833809620791	10.794311549056	1.15128951212344	0.812895121234407	108	0.352153397920103	0.352153397920103	49.3512423904883	2
4201	419	255	1.0498	5.2531227564159	10.839526888848	1.19650485191545	1.16504851915451	109	-0.338231360194465	0.338231360194465	49.6894737506828	2
4211	420	255	1.0547	5.27694589243535	10.8157037528286	1.172681715896	0.826817158960045	110	NA	NA	NA	2
3122	311	255	1.3237	6.58478744125801	9.51953067879095	0	0	1	0.0409940703191737	0.0409940703191737	0.0409940703191737	3
3132	312	255	1.3208	6.57068803422609	9.53363008582287	0.0140994070319174	0.0409940703191737	2	0.138231360194447	0.138231360194447	0.179225430513621	3
3142	313	255	1.3159	6.54686489820664	9.55745322184231	0.0379225430513621	0.179225430513621	3	-0.313922037725638	0.313922037725638	0.493147468239259	3
3152	314	255	1.3203	6.56825710197921	9.53606101806975	0.0165303392787983	-0.134696607212017	4	0.0896127152568283	0.0896127152568283	0.582760183496087	3
3162	315	255	1.3164	6.54929583045352	9.55502228959543	0.0354916108044812	-0.0450838919551885	5	0.0409940703191736	0.0409940703191736	0.623754253815261	3
3172	316	255	1.3135	6.53519642342161	9.56912169662735	0.0495910178363985	-0.00408982163601482	6	0.0215466123441189	0.0215466123441189	0.64530086615938	3
3182	317	255	1.311	6.5230417621872	9.58127635786176	0.0617456790708104	0.0174567907081041	7	-0.00762457461848109	0.00762457461848109	0.652925440777861	3
3192	318	255	1.3091	6.51380421964904	9.59051390039991	0.0709832216089623	0.00983221608962304	8	0.21115932760093	0.21115932760093	0.86408476837879	3
3202	319	255	1.3027	6.48268828688895	9.62162983316001	0.102099154369055	0.220991543690553	9	-0.270165257281756	0.270165257281756	1.13425002566055	3
3212	320	255	1.3062	6.49970481261713	9.60461330743183	0.0850826286408797	-0.0491737135912032	10	0.0701652572817557	0.0701652572817557	1.2044152829423	3
3222	321	255	1.3027	6.48268828688895	9.62162983316001	0.102099154369055	0.0209915436905525	11	-0.00762457461846319	0.00762457461846319	1.21203985756077	3
3232	322	255	1.3008	6.4734507443508	9.63086737569816	0.111336696907209	0.0133669690720893	12	-0.240994070319191	0.240994070319191	1.45303392787996	3
3242	323	255	1.3037	6.48755015138271	9.61676796866624	0.0972372898752898	-0.227627101247102	13	0.206297463107175	0.206297463107175	1.65933139098713	3
3252	324	255	1.2974	6.456920405072	9.64739771497696	0.127867036186007	-0.0213296381399275	14	-0.289612715256811	0.289612715256811	1.94894410624394	3
3262	325	255	1.3013	6.47588167659768	9.62843644345128	0.108905764660326	-0.310942353396738	15	0.0896127152568107	0.0896127152568107	2.03855682150075	3
3272	326	255	1.2974	6.456920405072	9.64739771497696	0.127867036186007	-0.221329638139927	16	-0.00276271012472629	0.00276271012472629	2.04131953162548	3
3282	327	255	1.2954	6.44719667608447	9.65712144396448	0.137590765173535	-0.224092348264654	17	0.016684747850364	0.016684747850364	2.05800427947584	3
3292	328	255	1.293	6.43552820129943	9.66878991874952	0.149259239958571	-0.20740760041429	18	0.0215466123441191	0.0215466123441191	2.07955089181996	3
3302	329	255	1.2905	6.42337354006502	9.68094457998393	0.161413901192983	-0.185860988070171	19	-0.0562432195561358	0.0562432195561358	2.1357941113761	3
3312	330	255	1.2896	6.41899786202063	9.68532025802832	0.165789579237369	-0.242104207626306	20	0.303534752982466	0.303534752982466	2.43932886435856	3
3322	331	255	1.2813	6.37864438672239	9.72567373332657	0.206143054535616	0.0614305453561598	21	0.449390687795395	0.449390687795395	2.88871955215396	3
3332	332	255	1.27	6.32370531794285	9.78061280210611	0.261082123315155	0.510821233151555	22	-0.00762457461848109	0.00762457461848109	2.89634412677244	3
3342	333	255	1.2681	6.3144677754047	9.78985034464426	0.270319665853307	0.503196658533074	23	0.40077204285774	0.40077204285774	3.29711616963018	3
3352	334	255	1.2578	6.26439057111892	9.83992754893003	0.320396870139081	0.903968701390814	24	-0.0270720325935179	0.0270720325935179	3.3241882022237	3
3362	335	255	1.2563	6.25709777437828	9.84722034567068	0.32768966687973	0.876896668797296	25	0.0166847478503462	0.0166847478503462	3.34087295007404	3
3372	336	255	1.2539	6.24542929959324	9.85888882045571	0.339358141664764	0.893581416647642	26	-0.12430932246881	0.12430932246881	3.46518227254285	3
3382	337	255	1.2544	6.24786023184012	9.85645788820883	0.336927209417883	0.769272094178832	27	0.376462720388913	0.376462720388913	3.84164499293177	3
3392	338	255	1.2446	6.20021395980123	9.90410416024772	0.384573481456775	1.14573481456774	28	-0.172927967406482	0.172927967406482	4.01457296033825	3
3402	339	255	1.2461	6.20750675654188	9.89681136350708	0.377280684716126	0.972806847161263	29	-0.0756906775311722	0.0756906775311722	4.09026363786942	3
3412	340	255	1.2456	6.205075824295	9.89924229575396	0.379711616963009	0.897116169630091	30	0.113922037725638	0.113922037725638	4.20418567559506	3
3422	341	255	1.2412	6.18368362052243	9.92063449952652	0.401103820735573	1.01103820735573	31	0.254916108044829	0.254916108044829	4.45910178363989	3
3432	342	255	1.2339	6.14819200971795	9.95612611033101	0.436595431540056	1.26595431540056	32	-0.479225430513657	0.479225430513657	4.93832721415354	3
3442	343	255	1.2417	6.18611455276931	9.91820356727964	0.39867288848869	0.786728884886901	33	0.468838145770467	0.468838145770467	5.40716535992401	3
3452	344	255	1.23	6.12923073819227	9.97508738185669	0.455556703065737	1.25556703065737	34	0.186850005132102	0.186850005132102	5.59401536505611	3
3462	345	255	1.2241	6.10054573767906	10.0037723823699	0.484241703578947	1.44241703578947	35	0.0653033927880009	0.0653033927880009	5.65931875784411	3
3472	346	255	1.2207	6.08401539840026	10.0203027216487	0.500772042857747	1.50772042857747	36	0.303534752982449	0.303534752982449	5.96285351082656	3
3482	347	255	1.2124	6.04366192310201	10.0606561969469	0.541125518155992	1.81125518155992	37	-0.00276271012470852	0.00276271012470852	5.96561622095127	3
3492	348	255	1.2104	6.03393819411448	10.0703799259345	0.550849247143521	1.80849247143521	38	-0.411159327600947	0.411159327600947	6.37677554855222	3
3502	349	255	1.2168	6.06505412687458	10.0392639931744	0.519733314383426	1.39733314383426	39	0.400772042857775	0.400772042857775	6.77754759140999	3
3512	350	255	1.2065	6.0149769225888	10.0893411974602	0.569810518669204	1.79810518669204	40	-0.459777972538584	0.459777972538584	7.23732556394858	3
3522	351	255	1.2139	6.05095471984266	10.0533634002063	0.533832721415346	1.33832721415346	41	-0.430606785575984	0.430606785575984	7.66793234952456	3
3532	352	255	1.2207	6.08401539840026	10.0203027216487	0.500772042857747	0.907720428577471	42	0.0653033927879837	0.0653033927879837	7.73323574231255	3
3542	353	255	1.2173	6.06748505912146	10.0368330609275	0.517302382136545	0.973023821365455	43	-0.00276271012470852	0.00276271012470852	7.73599845243726	3
3552	354	255	1.2153	6.05776133013393	10.046556789915	0.527026111124075	0.970261111240746	44	-0.41115932760093	0.41115932760093	8.14715778003819	3
3562	355	255	1.2217	6.08887726289402	10.0154408571549	0.495910178363982	0.559101783639817	45	-0.1	0.1	8.24715778003818	3
3572	356	255	1.2217	6.08887726289402	10.0154408571549	0.495910178363982	0.459101783639816	46	-0.338231360194448	0.338231360194448	8.58538914023263	3
3582	357	255	1.2266	6.11270039891347	9.99161772113549	0.472087042344537	0.120870423445369	47	0.425081365326549	0.425081365326549	9.01047050555918	3
3592	358	255	1.2158	6.06019226238081	10.0441258576681	0.524595178877192	0.545951788771918	48	0.872372898752916	0.872372898752916	9.8828434043121	3
3602	359	255	1.1958	5.96295497250552	10.1413631475434	0.621832468752483	1.41832468752483	49	0.590384758114568	0.590384758114568	10.4732281624267	3
3612	360	255	1.1816	5.89391649669407	10.2104016233549	0.69087094456394	2.0087094456394	50	0.371600855895158	0.371600855895158	10.8448290183218	3
3622	361	255	1.1719	5.84675641110455	10.2575617089444	0.738031030153456	2.38031030153456	51	-0.192375425381537	0.192375425381537	11.0372044437034	3
3632	362	255	1.1738	5.8559939536427	10.2483241664063	0.728793487615302	2.18793487615302	52	0.395910178363985	0.395910178363985	11.4331146220673	3
3642	363	255	1.1636	5.8064029358063	10.2979151842427	0.778384505451701	2.58384505451701	53	-0.240994070319174	0.240994070319174	11.6741086923865	3
3652	364	255	1.1665	5.82050234283822	10.2838157772107	0.764285098419784	2.34285098419784	54	-0.931378828433742	0.931378828433742	12.6054875208203	3
3662	365	255	1.1836	5.90364022568159	10.2006778943674	0.681147215576409	1.41147215576409	55	0.707069505964932	0.707069505964932	13.3125570267852	3
3672	366	255	1.167	5.8229332750851	10.2813848449639	0.761854166172903	2.11854166172903	56	-0.1	0.1	13.4125570267852	3
3682	367	255	1.167	5.8229332750851	10.2813848449639	0.761854166172903	2.01854166172903	57	-0.479225430513657	0.479225430513657	13.8917824572989	3
3692	368	255	1.1748	5.86085581813647	10.2434623019125	0.723931623121537	1.53931623121537	58	-0.411159327600911	0.411159327600911	14.3029417848998	3
3702	369	255	1.1812	5.89197175089656	10.2123463691524	0.692815690361446	1.12815690361446	59	-0.0270720325935359	0.0270720325935359	14.3300138174933	3
3712	370	255	1.1797	5.88467895415591	10.219639165893	0.700108487102092	1.10108487102092	60	-0.503534752982466	0.503534752982466	14.8335485704758	3
3722	371	255	1.188	5.92503242945416	10.1792856905948	0.659755011803846	0.597550118038456	61	0.254916108044811	0.254916108044811	15.0884646785206	3
3732	372	255	1.1807	5.88954081864968	10.2147773013993	0.695246622608327	0.852466226083267	62	0.37646272038893	0.37646272038893	15.4649273989095	3
3742	373	255	1.1709	5.84189454661078	10.2624235734382	0.74289289464722	1.2289289464722	63	1.11060425894736	1.11060425894736	16.5755316578569	3
3752	374	255	1.146	5.72083412071605	10.3834839993329	0.863953320541956	2.33953320541956	64	0.541766113176913	0.541766113176913	17.1172977710338	3
3762	375	255	1.1328	5.65665750939836	10.4476606106506	0.928129931859647	2.88129931859647	65	0.303534752982467	0.303534752982467	17.4208325240162	3
3772	376	255	1.1245	5.61630403410011	10.4880140859488	0.968483407157894	3.18483407157894	66	-0.221546612344119	0.221546612344119	17.6423791363604	3
3782	377	255	1.127	5.62845869533452	10.4758594247144	0.956328745923482	2.96328745923482	67	0.284087295007412	0.284087295007412	17.9264664313678	3
3792	378	255	1.1191	5.59004996583378	10.5142681542152	0.994737475424223	3.24737475424223	68	-0.362540682663293	0.362540682663293	18.2890071140311	3
3802	379	255	1.1245	5.61630403410011	10.4880140859488	0.968483407157894	2.88483407157894	69	-0.411159327600929	0.411159327600929	18.700166441632	3
3812	380	255	1.1309	5.6474199668602	10.4568981531888	0.937367474397801	2.47367474397801	70	-0.999444931346434	0.999444931346434	19.6996113729784	3
3822	381	255	1.1494	5.73736445999485	10.3669536600541	0.847422981263158	1.47422981263158	71	-0.882760183496086	0.882760183496086	20.5823715564745	3
3832	382	255	1.1655	5.81564047834446	10.2886776417045	0.769146962913549	0.59146962913549	72	-0.60077204285774	0.60077204285774	21.1831435993323	3
3842	383	255	1.1758	5.86571768263023	10.2386004374187	0.719069758627775	-0.00930241372224971	73	0.541766113176914	0.541766113176914	21.7249097125092	3
3852	384	255	1.1626	5.80154107131254	10.3027770487364	0.783246369945466	0.532463699454664	74	-0.148618644937655	0.148618644937655	21.8735283574468	3
3862	385	255	1.1636	5.8064029358063	10.2979151842427	0.778384505451701	0.383845054517009	75	0.186850005132102	0.186850005132102	22.0603783625789	3
3872	386	255	1.1577	5.77771793529309	10.3266001847559	0.807069505964911	0.570695059649111	76	-0.0319338970872907	0.0319338970872907	22.0923122596662	3
3882	387	255	1.1563	5.77091132500182	10.3334067950471	0.813876116256182	0.53876116256182	77	0.0458559348129284	0.0458559348129284	22.1381681944792	3
3892	388	255	1.1533	5.75632573152053	10.3479923885284	0.828461709737475	0.584617097374749	78	-0.221546612344101	0.221546612344101	22.3597148068233	3
3902	389	255	1.1558	5.76848039275494	10.335837727294	0.816307048503065	0.363070485030648	79	0.303534752982448	0.303534752982448	22.6632495598057	3
3912	390	255	1.1475	5.72812691745669	10.3761912025923	0.85666052380131	0.666605238013096	80	-0.16806610291271	0.16806610291271	22.8313156627184	3
3922	391	255	1.1489	5.73493352774797	10.369384592301	0.849853913510039	0.498539135100386	81	0.44452882330164	0.44452882330164	23.2758444860201	3
3932	392	255	1.1377	5.6804806454178	10.4238374746312	0.904306795840203	0.943067958402026	82	0.138231360194447	0.138231360194447	23.4140758462145	3
3942	393	255	1.1328	5.65665750939836	10.4476606106506	0.928129931859647	1.08129931859647	83	-0.552153397920085	0.552153397920085	23.9662292441346	3
3952	394	255	1.1421	5.70187284919037	10.4024452708586	0.882914592067639	0.529145920676388	84	0.444528823301623	0.444528823301623	24.4107580674362	3
3962	395	255	1.1309	5.6474199668602	10.4568981531888	0.937367474397801	0.973674743978011	85	0.259777972538584	0.259777972538584	24.6705360399748	3
3972	396	255	1.1235	5.61144216960635	10.4928759504426	0.97334527165166	1.2334527165166	86	-0.0319338970873084	0.0319338970873084	24.7024699370621	3
3982	397	255	1.1221	5.60463555931508	10.4996825607339	0.980151881942929	1.20151881942929	87	0.113922037725656	0.113922037725656	24.8163919747878	3
3992	398	255	1.1177	5.58324335554251	10.5210747645064	1.00154408571549	1.31544085715494	88	-0.1	0.1	24.9163919747878	3
4002	399	255	1.1177	5.58324335554251	10.5210747645064	1.00154408571549	1.21544085715494	89	0.186850005132102	0.186850005132102	25.1032419799199	3
4012	400	255	1.1118	5.5545583550293	10.5497597650197	1.0302290862287	1.40229086228704	90	-0.1	0.1	25.2032419799199	3
4022	401	255	1.1118	5.5545583550293	10.5497597650197	1.0302290862287	1.30229086228704	91	-0.454916108044812	0.454916108044812	25.6581580879647	3
4032	402	255	1.1191	5.59004996583378	10.5142681542152	0.994737475424223	0.847374754242233	92	0.322982210957503	0.322982210957503	25.9811402989222	3
4042	403	255	1.1104	5.54775174473803	10.5565663753109	1.03703569651997	1.17035696519974	93	0.284087295007394	0.284087295007394	26.2652275939296	3
4052	404	255	1.1025	5.50934301523729	10.5949751048117	1.07544442602071	1.45444426020713	94	0.0653033927880009	0.0653033927880009	26.3305309867176	3
4062	405	255	1.0991	5.49281267595849	10.6115054440905	1.09197476529951	1.51974765299513	95	-0.00762457461846333	0.00762457461846333	26.338155561336	3
4072	406	255	1.0972	5.48357513342034	10.6207429866286	1.10121230783767	1.51212307837667	96	-0.381988140638346	0.381988140638346	26.7201437019744	3
4082	407	255	1.103	5.51177394748417	10.5925441725648	1.07301349377383	1.13013493773832	97	0.585522893620796	0.585522893620796	27.3056665955952	3
4092	408	255	1.0889	5.44322165812209	10.6610964619269	1.14156578313591	1.71565783135912	98	-0.192375425381537	0.192375425381537	27.4980420209767	3
4102	409	255	1.0908	5.45245920066025	10.6518589193887	1.13232824059776	1.52328240597758	99	-0.00762457461846333	0.00762457461846333	27.5056665955952	3
4112	410	255	1.0889	5.44322165812209	10.6610964619269	1.14156578313591	1.51565783135912	100	0.327844075451276	0.327844075451276	27.8335106710464	3
4122	411	255	1.0801	5.40043725057697	10.703880869472	1.18435019068104	1.84350190681039	101	-0.124309322468827	0.124309322468827	27.9578199935153	3
4132	412	255	1.0806	5.40286818282385	10.7014499372251	1.18191925843416	1.71919258434156	102	0.755688150902569	0.755688150902569	28.7135081444178	3
4142	413	255	1.063	5.31729936773359	10.7870187523154	1.26748807352441	2.47488073524413	103	-0.430606785575984	0.430606785575984	29.1441149299938	3
4152	414	255	1.0698	5.35036004629119	10.7539580737578	1.23442739496681	2.04427394966815	104	-0.338231360194483	0.338231360194483	29.4823462901883	3
4162	415	255	1.0747	5.37418318231064	10.7301349377383	1.21060425894737	1.70604258947367	105	-0.00762457461846333	0.00762457461846333	29.4899708648068	3
4172	416	255	1.0728	5.36494563977248	10.7393724802765	1.21984180148552	1.6984180148552	106	-0.712594926214332	0.712594926214332	30.2025657910211	3
4182	417	255	1.0854	5.42620513239392	10.678112987655	1.15858230886409	0.985823088640871	107	-0.386850005132102	0.386850005132102	30.5894157961532	3
4192	418	255	1.0913	5.45489013290713	10.6494279871418	1.12989730835088	0.598973083508769	108	0.590384758114568	0.590384758114568	31.1798005542678	3
4202	419	255	1.0771	5.38585165709567	10.7184664629533	1.19893578416233	1.18935784162334	109	-0.294474579750583	0.294474579750583	31.4742751340184	3
4212	420	255	1.0811	5.40529911507073	10.6990190049782	1.17948832618728	0.894883261872754	110	NA	NA	NA	3
