# Supplementary material for: Assessment of crusting effects on interrill erosion by laser scanning
Source: PeerJ. 2020 Jan 31;8:e8487. doi: 10.7717/peerj.8487 (PMC6996510; doi:10.7717/peerj.8487)
Supplement: Data S1 — Each has two transects and four subplots. [file peerj-08-8487-s001.zip › raw data for uploading/os10plota.txt]

x	y	z	cal	h	code	deltah	absh	cumsumh	number
1	117.72	250.17	1.1084	5.5380280157505	10.7111736662126	1	-0.0709832216089623	0.0709832216089623	0.0709832216089623	1
2	115.52	255.12	1.123	5.60901123735946	10.6401904446037	2	0.0612594926214332	0.0612594926214332	0.132242714230395	1
3	130.19	255.41	1.1104	5.54775174473803	10.7014499372251	3	-0.0330606785575984	0.0330606785575984	0.165303392787994	1
4	125.8	250.53	1.1172	5.58081242329563	10.6683892586675	4	0.0189612715256828	0.0189612715256828	0.184264664313677	1
5	122.44	250.98	1.1133	5.56185115176995	10.6873505301932	5	0.0476462720388913	0.0476462720388913	0.231910936352568	1
6	125.13	256.2	1.1035	5.51420487973106	10.7349968022321	6	0.118629493647854	0.118629493647854	0.350540430000422	1
7	122.68	255.41	1.0791	5.3955753860832	10.8536262958799	7	-0.130784154882265	0.130784154882265	0.481324584882687	1
8	121.67	243.87	1.106	5.52635954096547	10.7228421409977	8	-0.218297715770026	0.218297715770026	0.699622300652713	1
9	147.99	245.98	1.1509	5.74465725673549	10.5045444252276	9	0.209060173231872	0.209060173231872	0.908682473884586	1
10	156.21	243.88	1.1079	5.53559708350362	10.7136045984595	10	-0.168706697933628	0.168706697933628	1.07738917181821	1
11	145.2	231.12	1.1426	5.70430378143725	10.5448979005259	11	-0.111336696907207	0.111336696907207	1.18872586872542	1
12	159.12	237.15	1.1655	5.81564047834446	10.4335612036187	12	-0.0568838145770449	0.0568838145770449	1.24560968330247	1
13	163.29	237.68	1.1772	5.8725242929215	10.3766773890416	13	-0.0617456790708104	0.0617456790708104	1.30735536237328	1
14	170.03	237.13	1.1899	5.93426997199231	10.3149317099708	14	-0.0573700010264204	0.0573700010264204	1.3647253633997	1
15	166.49	230.37	1.2017	5.99163997301873	10.2575617089444	15	0.0549390687795395	0.0549390687795395	1.41966443217924	1
16	161.13	236.11	1.1904	5.93670090423919	10.3125007777239	16	0.182806104965545	0.182806104965545	1.60247053714478	1
17	158.71	241.16	1.1528	5.75389479927365	10.4953068826895	17	0.0568838145770467	0.0568838145770467	1.65935435172183	1
18	156.24	245.96	1.1411	5.6970109846966	10.5521906972665	18	-0.187667969459312	0.187667969459312	1.84702232118114	1
19	151.55	248.83	1.1797	5.88467895415591	10.3645227278072	19	0.0666075435645741	0.0666075435645741	1.91362986474571	1
20	163.46	234.37	1.166	5.81807141059134	10.4311302713718	20	-0.0904306795840206	0.0904306795840206	2.00406054432973	1
21	169.03	241.92	1.1846	5.90850209017536	10.3406995917878	21	0.142452629667302	0.142452629667302	2.14651317399704	1
22	160.59	248	1.1553	5.76604946050806	10.4831522214551	22	-0.0471600855895176	0.0471600855895176	2.19367325958655	1
23	162.27	239.78	1.165	5.81320954609757	10.4359921358656	23	0.0471600855895176	0.0471600855895176	2.24083334517607	1
24	159.1	243.89	1.1553	5.76604946050806	10.4831522214551	24	-0.140021697420419	0.140021697420419	2.38085504259649	1
25	166.16	243.74	1.1841	5.90607115792848	10.3431305240347	25	-0.00680661029127094	0.00680661029127094	2.38766165288776	1
26	168.84	243.54	1.1855	5.91287776821975	10.3363239137434	26	-0.00972372898752738	0.00972372898752738	2.39738538187529	1
27	168.07	259.56	1.1875	5.92260149720728	10.3266001847559	27	0.0330606785575966	0.0330606785575966	2.43044606043289	1
28	170.26	260	1.1807	5.88954081864968	10.3596608633135	28	-0.047160085589514	0.047160085589514	2.4776061460224	1
29	174.39	272.58	1.1904	5.93670090423919	10.3125007777239	29	-0.263513055562038	0.263513055562038	2.74111920158444	1
30	187.03	269.35	1.2446	6.20021395980123	10.0489877221619	30	0.108905764660326	0.108905764660326	2.85002496624476	1
31	191.6	263.95	1.2222	6.0913081951409	10.1578934868222	31	0.254275513023885	0.254275513023885	3.10430047926865	1
32	182.64	256.45	1.1699	5.83703268211702	10.4121689998461	32	-0.239689919542592	0.239689919542592	3.34399039881124	1
33	187.54	244.49	1.2192	6.07672260165961	10.1724790803035	33	-0.119115680097231	0.119115680097231	3.46310607890847	1
34	194.94	234.71	1.2437	6.19583828175684	10.0533634002063	34	-0.284419072885225	0.284419072885225	3.7475251517937	1
35	191.47	230.11	1.3022	6.48025735464207	9.76894432732107	35	0.474517974591418	0.474517974591418	4.22204312638511	1
36	179.81	232.92	1.2046	6.00573938005065	10.2434623019125	36	-0.156552036699217	0.156552036699217	4.37859516308433	1
37	189.07	230.57	1.2368	6.16229141674987	10.0869102652133	37	-0.0140994070319174	0.0140994070319174	4.39269457011625	1
38	186.47	239.92	1.2397	6.17639082378178	10.0728108581814	38	0.0899444931346416	0.0899444931346416	4.48263906325089	1
39	182.8	238.07	1.2212	6.08644633064714	10.162755351316	39	-0.0831378828433706	0.0831378828433706	4.56577694609426	1
40	189.87	250.31	1.2383	6.16958421349051	10.0796174684726	40	0.303866530860283	0.303866530860283	4.86964347695454	1
41	180.78	247.8	1.1758	5.86571768263023	10.3834839993329	41	-0.0734141538558468	0.0734141538558468	4.94305763081039	1
42	173.93	244.59	1.1909	5.93913183648608	10.3100698454771	42	-0.0311159327600912	0.0311159327600912	4.97417356357048	1
43	167.68	247.33	1.1973	5.97024776924617	10.278953912717	43	-0.0213922037725638	0.0213922037725638	4.99556576734305	1
44	175.77	247.38	1.2017	5.99163997301873	10.2575617089444	44	-0.0447291533426348	0.0447291533426348	5.04029492068568	1
45	182.33	240.31	1.2109	6.03636912636137	10.2128325556018	45	0.0807069505964915	0.0807069505964915	5.12100187128217	1
46	169.82	230.41	1.1943	5.95566217576487	10.2935395061983	46	0.00437567804438821	0.00437567804438821	5.12537754932656	1
47	184.47	233.05	1.1934	5.95128649772049	10.2979151842427	47	-0.215866783523145	0.215866783523145	5.3412443328497	1
48	194.61	247.11	1.2378	6.16715328124363	10.0820484007195	48	0.050077204285774	0.050077204285774	5.39132153713548	1
49	193.21	247.14	1.2275	6.11707607695786	10.1321256050053	49	-0.102099154369053	0.102099154369053	5.49342069150453	1
50	190.11	258.21	1.2485	6.21917523132691	10.0300264506362	50	0.0233369495700693	0.0233369495700693	5.5167576410746	1
51	193.29	250.56	1.2437	6.19583828175684	10.0533634002063	51	0.0403534752982448	0.0403534752982448	5.55711111637285	1
52	188.45	241.12	1.2354	6.1554848064586	10.0937168755045	52	0.323313988835341	0.323313988835341	5.88042510520819	1
53	175.75	260.43	1.1689	5.83217081762326	10.4170308643399	53	-0.240176105991967	0.240176105991967	6.12060121120015	1
54	175.81	267.7	1.2183	6.07234692361522	10.1768547583479	54	0.147314494161064	0.147314494161064	6.26791570536122	1
55	177.54	276.5	1.188	5.92503242945416	10.324169252509	55	0.254275513023886	0.254275513023886	6.5221912183851	1
56	165.25	278.58	1.1357	5.67075691643027	10.5784447655329	56	-0.299490852815895	0.299490852815895	6.821682071201	1
57	161.85	274.63	1.1973	5.97024776924617	10.278953912717	57	-0.0520219500832813	0.0520219500832813	6.87370402128428	1
58	162.7	271.06	1.208	6.02226971932945	10.2269319626337	58	0.0972372898752898	0.0972372898752898	6.97094131115957	1
59	159.11	273.79	1.188	5.92503242945416	10.324169252509	59	0.289767123828366	0.289767123828366	7.26070843498794	1
60	153.31	278.05	1.1284	5.63526530562579	10.6139363763373	60	-0.0904306795840188	0.0904306795840188	7.35113911457196	1
61	154.78	278.45	1.147	5.72569598520981	10.5235056967533	61	0.109391951109702	0.109391951109702	7.46053106568166	1
62	153.44	268.26	1.1245	5.61630403410011	10.632897647863	62	-0.135159832926654	0.135159832926654	7.59569089860831	1
63	150.18	264.35	1.1523	5.75146386702677	10.4977378149364	63	0.0447291533426331	0.0447291533426331	7.64042005195094	1
64	145.81	262.58	1.1431	5.70673471368413	10.542466968279	64	-0.0403534752982448	0.0403534752982448	7.68077352724919	1
65	149.28	260.87	1.1514	5.74708818898238	10.5021134929808	65	-0.0875135608877624	0.0875135608877624	7.76828708813695	1
66	143.45	266.92	1.1694	5.83460174987014	10.414599932093	66	-0.0189612715256811	0.0189612715256811	7.78724835966263	1
67	152.36	275.83	1.1733	5.85356302139582	10.3956386605673	67	-0.0807069505964915	0.0807069505964915	7.86795531025912	1
68	159.88	274.34	1.1899	5.93426997199231	10.3149317099708	68	-0.00243093224688096	0.00243093224688096	7.870386242506	1
69	164.2	274.31	1.1904	5.93670090423919	10.3125007777239	69	-0.294628988322131	0.294628988322131	8.16501523082814	1
70	187.25	267.83	1.251	6.23132989256132	10.0178717894018	70	0.00486186449376547	0.00486186449376547	8.1698770953219	1
71	187.37	270.22	1.25	6.22646802806756	10.0227336538956	71	-0.0782760183496105	0.0782760183496105	8.24815311367151	1
72	192.25	274.87	1.2661	6.30474404641717	9.94445763554597	72	0.325258734632847	0.325258734632847	8.57341184830436	1
73	185.63	273.53	1.1992	5.97948531178432	10.2697163701788	73	-0.365612209931092	0.365612209931092	8.93902405823545	1
74	194.08	260.26	1.2744	6.34509752171541	9.90410416024773	74	-0.0286850005132102	0.0286850005132102	8.96770905874866	1
75	188.18	260.08	1.2803	6.37378252222862	9.87541915973452	75	0.334982463620374	0.334982463620374	9.30269152236903	1
76	187.79	257.31	1.2114	6.03880005860825	10.2104016233549	76	-0.0855688150902552	0.0855688150902552	9.38826033745929	1
77	191.93	264.18	1.229	6.1243688736985	10.1248328082646	77	-0.0714694080583378	0.0714694080583378	9.45972974551763	1
78	193.79	261.91	1.2437	6.19583828175684	10.0533634002063	78	-0.1589829689461	0.1589829689461	9.61871271446373	1
79	193.31	256.13	1.2764	6.35482125070294	9.8943804312602	79	0.344220006158528	0.344220006158528	9.96293272062226	1
80	174.43	250.53	1.2056	6.01060124454441	10.2386004374187	80	0.0690384758114568	0.0690384758114568	10.0319711964337	1
81	172.03	276.39	1.1914	5.94156276873296	10.3076389132302	81	0.0213922037725638	0.0213922037725638	10.0533634002063	1
82	167.66	257.85	1.187	5.92017056496039	10.3290311170027	82	0.265943987808919	0.265943987808919	10.3193073880152	1
83	156.33	255.28	1.1323	5.65422657715147	10.5949751048117	83	-0.237745173745084	0.237745173745084	10.5570525617603	1
84	155.66	256.23	1.1812	5.89197175089656	10.3572299310666	84	0.144883561914183	0.144883561914183	10.7019361236745	1
85	159.02	252.14	1.1514	5.74708818898238	10.5021134929808	85	0.339844328114141	0.339844328114141	11.0417804517886	1
86	142.23	242.74	1.0815	5.40724386086824	10.8419578210949	86	-0.097723476324667	0.097723476324667	11.1395039281133	1
87	145.48	236.14	1.1016	5.5049673371929	10.7442343447702	87	-0.20176737649123	0.20176737649123	11.3412713046045	1
88	148.24	253.76	1.1431	5.70673471368413	10.542466968279	88	0.187667969459312	0.187667969459312	11.5289392740638	1
89	146.98	258.49	1.1045	5.51906674422482	10.7301349377383	89	-0.194474579750583	0.194474579750583	11.7234138538144	1
90	142.72	260.8	1.1445	5.7135413239754	10.5356603579877	90	0	0	11.7234138538144	1
91	150.27	266.03	1.1445	5.7135413239754	10.5356603579877	91	-0.0739003403052187	0.0739003403052187	11.7973141941196	1
92	155.96	273.48	1.1597	5.78744166428062	10.4617600176825	92	0.235314241498202	0.235314241498202	12.0326284356178	1
93	132.42	276.79	1.1113	5.55212742278242	10.6970742591807	93	0.0617456790708104	0.0617456790708104	12.0943741146886	1
94	128.53	272.72	1.0986	5.49038174371161	10.7588199382515	94	-0.0311159327600929	0.0311159327600929	12.1254900474487	1
95	131.83	279.77	1.105	5.5214976764717	10.7277040054914	95	-0.201767376491228	0.201767376491228	12.3272574239399	1
96	140.52	277.54	1.1465	5.72326505296293	10.5259366290002	96	0.0948063576284071	0.0948063576284071	12.4220637815684	1
97	138.77	276.97	1.127	5.62845869533452	10.6207429866286	97	-0.0354916108044812	0.0354916108044812	12.4575553923728	1
98	134.44	266.23	1.1343	5.663950306139	10.5852513758241	98	0.225590512510674	0.225590512510674	12.6831459048835	1
99	126.34	258.61	1.0879	5.43835979362833	10.8108418883348	99	-0.0641766113176914	0.0641766113176914	12.7473225162012	1
100	130.4	261.52	1.1011	5.50253640494602	10.7466652770171	100	0.282474327087719	0.282474327087719	13.0297968432889	1
101	124.13	268.94	1.043	5.2200620778583	11.0291396041048	101	-0.144883561914183	0.144883561914183	13.1746804052031	1
102	128.22	270.1	1.0728	5.36494563977248	10.8842560421907	102	-0.118629493647854	0.118629493647854	13.293309898851	1
103	118.99	251.54	1.0972	5.48357513342034	10.7656265485428	103	0.180375172718662	0.180375172718662	13.4736850715696	1
104	120.52	260.84	1.0601	5.30319996070167	10.9460017212615	104	-0.0354916108044794	0.0354916108044794	13.5091766823741	1
105	123.62	272.96	1.0674	5.33869157150616	10.910510110457	105	-0.102099154369055	0.102099154369055	13.6112758367432	1
106	120.96	264.98	1.0884	5.44079072587521	10.8084109560879	106	0.104530086615938	0.104530086615938	13.7158059233591	1
107	124.92	264.51	1.0669	5.33626063925927	10.9129410427039	107	-0.1920436475037	0.1920436475037	13.9078495708628	1
108	119.75	266.03	1.1064	5.52830428676297	10.7208973952002	108	-0.159469155395476	0.159469155395476	14.0673187262583	1
109	117.62	265.73	1.1392	5.68777344215845	10.5614282398047	109	0.536749840111604	0.536749840111604	14.6040685663699	1
110	92.424	264.17	1.0288	5.15102360204684	11.0981780799163	110	0.0452153397920085	0.0452153397920085	14.6492839061619	1
111	89.001	276.5	1.0195	5.10580826225484	11.1433934197083	111	-0.220728648016909	0.220728648016909	14.8700125541788	1
112	102.08	278.84	1.0649	5.32653691027174	10.9226647716914	112	0.154121104452337	0.154121104452337	15.0241336586311	1
113	104.11	274.4	1.0332	5.17241580581941	11.0767858761437	113	0.0427844075451276	0.0427844075451276	15.0669180661763	1
114	101.32	270.07	1.0244	5.12963139827428	11.1195702836889	114	0.0379225430513639	0.0379225430513639	15.1048406092276	1
115	72.979	271.02	1.0166	5.09170885522292	11.1574928267402	115	-0.00243093224688273	0.00243093224688273	15.1072715414745	1
116	79.334	256.34	1.0171	5.0941397874698	11.1550618944933	116	-0.161413901192983	0.161413901192983	15.2686854426675	1
117	88.803	250.99	1.0503	5.25555368866278	10.9936479933004	117	0.0782760183496087	0.0782760183496087	15.3469614610171	1
118	87.382	255.15	1.0342	5.17727767031317	11.07192401165	118	0.00243093224688273	0.00243093224688273	15.349392393264	1
119	87.285	251.9	1.0337	5.17484673806629	11.0743549438968	119	-0.00729279674064642	0.00729279674064642	15.3566851900046	1
120	83.658	241.59	1.0352	5.18213953480694	11.0670621471562	120	0.0476462720388913	0.0476462720388913	15.4043314620435	1
121	85.361	241.19	1.0254	5.13449326276805	11.1147084191951	121	0.0213922037725656	0.0213922037725656	15.4257236658161	1
122	73.101	245.53	1.021	5.11310105899548	11.1361006229677	122	0.0238231360194465	0.0238231360194465	15.4495468018355	1
123	76.481	232.64	1.0161	5.08927792297604	11.1599237589871	123	-0.0262540682663293	0.0262540682663293	15.4758008701019	1
124	77.875	234.21	1.0215	5.11553199124236	11.1336696907208	124	0.00729279674064642	0.00729279674064642	15.4830936668425	1
125	75.774	251.34	1.02	5.10823919450172	11.1409624874614	125	-0.111822883356584	0.111822883356584	15.5949165501991	1
126	76.413	255.13	1.043	5.2200620778583	11.0291396041048	126	0.11668474785035	0.11668474785035	15.7116012980494	1
127	72.516	249.88	1.019	5.10337733000795	11.1458243519552	127	0.00437567804438643	0.00437567804438643	15.7159769760938	1
128	57.453	249	1.0181	5.09900165196356	11.1502000299996	128	-0.0092375425381519	0.0092375425381519	15.725214518632	1
129	51.306	248.92	1.02	5.10823919450172	11.1409624874614	129	-0.00243093224688096	0.00243093224688096	15.7276454508789	1
130	56.631	256.18	1.0205	5.1106701267486	11.1385315552145	130	0.0379225430513621	0.0379225430513621	15.7655679939302	1
131	56.306	269.84	1.0127	5.07274758369724	11.1764540982659	131	-0.0354916108044812	0.0354916108044812	15.8010596047347	1
132	61.215	275.3	1.02	5.10823919450172	11.1409624874614	132	0.00486186449376547	0.00486186449376547	15.8059214692285	1
133	69.091	265.84	1.019	5.10337733000795	11.1458243519552	133	-0.0262540682663293	0.0262540682663293	15.8321755374948	1
134	64.328	268.18	1.0244	5.12963139827428	11.1195702836889	134	0.0262540682663293	0.0262540682663293	15.8584296057611	1
135	63.917	270.95	1.019	5.10337733000795	11.1458243519552	135	-0.0213922037725656	0.0213922037725656	15.8798218095337	1
136	63.26	263.12	1.0234	5.12476953378052	11.1244321481826	136	0.0189612715256811	0.0189612715256811	15.8987830810594	1
137	73.672	260	1.0195	5.10580826225484	11.1433934197083	137	-0.17113763018051	0.17113763018051	16.0699207112399	1
138	69.681	269.45	1.0547	5.27694589243535	10.9722557895278	138	0.1755133082249	0.1755133082249	16.2454340194648	1
139	54.198	279.12	1.0186	5.10143258421045	11.1477690977527	139	0.00972372898752916	0.00972372898752916	16.2551577484523	1
140	61.623	279.79	1.0166	5.09170885522292	11.1574928267402	140	-0.0213922037725638	0.0213922037725638	16.2765499522249	1
141	61.11	279.38	1.021	5.11310105899548	11.1361006229677	141	0.0116684747850346	0.0116684747850346	16.2882184270099	1
142	74.023	258.79	1.0186	5.10143258421045	11.1477690977527	142	0.00486186449376369	0.00486186449376369	16.2930802915037	1
143	67.463	259.69	1.0176	5.09657071971668	11.1526309622465	143	-0.0213922037725638	0.0213922037725638	16.3144724952762	1
144	79.63	260.43	1.022	5.11796292348925	11.1312387584739	144	0.0262540682663293	0.0262540682663293	16.3407265635426	1
145	75.516	267.44	1.0166	5.09170885522292	11.1574928267402	145	-0.00486186449376547	0.00486186449376547	16.3455884280363	1
146	68.395	276.33	1.0176	5.09657071971668	11.1526309622465	146	-0.0213922037725638	0.0213922037725638	16.3669806318089	1
147	71.739	276.23	1.022	5.11796292348925	11.1312387584739	147	0.0072927967406482	0.0072927967406482	16.3742734285495	1
148	73.303	270.19	1.0205	5.1106701267486	11.1385315552145	148	0.0092375425381519	0.0092375425381519	16.3835109710877	1
149	80.307	278.59	1.0186	5.10143258421045	11.1477690977527	149	-0.0923754253815261	0.0923754253815261	16.4758863964692	1
150	69.62	268.8	1.0376	5.19380800959197	11.0553936723712	150	0.0948063576284071	0.0948063576284071	16.5706927540976	1
151	60.626	258.75	1.0181	5.09900165196356	11.1502000299996	151	0.00486186449376547	0.00486186449376547	16.5755546185914	1
152	53.156	274.99	1.0171	5.0941397874698	11.1550618944933	152	-0.00729279674064642	0.00729279674064642	16.582847415332	1
153	51.539	274.02	1.0186	5.10143258421045	11.1477690977527	153	-0.00194474579750548	0.00194474579750548	16.5847921611295	1
154	33.614	272.79	1.019	5.10337733000795	11.1458243519552	154	0.00437567804438643	0.00437567804438643	16.5891678391739	1
155	18.389	267.05	1.0181	5.09900165196356	11.1502000299996	155	-0.00243093224688096	0.00243093224688096	16.5915987714208	1
156	27.64	271.65	1.0186	5.10143258421045	11.1477690977527	156	-0.00194474579750548	0.00194474579750548	16.5935435172183	1
157	33.342	267.28	1.019	5.10337733000795	11.1458243519552	157	-0.00486186449376547	0.00486186449376547	16.5984053817121	1
158	37.093	268.73	1.02	5.10823919450172	11.1409624874614	158	0.0092375425381519	0.0092375425381519	16.6076429242502	1
159	36.291	267.32	1.0181	5.09900165196356	11.1502000299996	159	0	0	16.6076429242502	1
160	36.703	267.92	1.0181	5.09900165196356	11.1502000299996	160	-0.00243093224688096	0.00243093224688096	16.6100738564971	1
161	34.775	262.05	1.0186	5.10143258421045	11.1477690977527	161	0.00243093224688096	0.00243093224688096	16.612504788744	1
162	36.112	249.43	1.0181	5.09900165196356	11.1502000299996	162	-0.00437567804438643	0.00437567804438643	16.6168804667884	1
163	49.245	254.26	1.019	5.10337733000795	11.1458243519552	163	0.00437567804438643	0.00437567804438643	16.6212561448328	1
164	43.462	250.32	1.0181	5.09900165196356	11.1502000299996	164	-0.0306297463107157	0.0306297463107157	16.6518858911435	1
165	48.787	254.12	1.0244	5.12963139827428	11.1195702836889	165	0.0165303392788001	0.0165303392788001	16.6684162304223	1
166	62.258	252.7	1.021	5.11310105899548	11.1361006229677	166	0.00243093224688273	0.00243093224688273	16.6708471626692	1
167	55.899	253.29	1.0205	5.1106701267486	11.1385315552145	167	0.00486186449376191	0.00486186449376191	16.6757090271629	1
168	56.759	251.96	1.0195	5.10580826225484	11.1433934197083	168	-0.00486186449376191	0.00486186449376191	16.6805708916567	1
169	60.611	247.35	1.0205	5.1106701267486	11.1385315552145	169	0.0116684747850329	0.0116684747850329	16.6922393664417	1
170	66.523	241.41	1.0181	5.09900165196356	11.1502000299996	170	0	0	16.6922393664417	1
171	53.59	230.62	1.0181	5.09900165196356	11.1502000299996	171	-0.0165303392787983	0.0165303392787983	16.7087697057205	1
172	49.062	236.34	1.0215	5.11553199124236	11.1336696907208	172	0.00729279674064642	0.00729279674064642	16.7160625024612	1
173	42.433	238.64	1.02	5.10823919450172	11.1409624874614	173	0.0281988140638347	0.0281988140638347	16.744261316525	1
174	44.423	239.29	1.0142	5.08004038043788	11.1691613015253	174	-0.0213922037725638	0.0213922037725638	16.7656535202976	1
175	33.923	240.41	1.0186	5.10143258421045	11.1477690977527	175	-0.00437567804438999	0.00437567804438999	16.770029198342	1
176	40.603	237.03	1.0195	5.10580826225484	11.1433934197083	176	-0.0121546612344101	0.0121546612344101	16.7821838595764	1
177	24.514	230.57	1.022	5.11796292348925	11.1312387584739	177	0.0165303392788001	0.0165303392788001	16.7987141988552	1
178	25.837	231.99	1.0186	5.10143258421045	11.1477690977527	178	0.00972372898752916	0.00972372898752916	16.8084379278427	1
179	26.153	231.65	1.0166	5.09170885522292	11.1574928267402	179	0.00243093224688273	0.00243093224688273	16.8108688600896	1
180	24.079	231.02	1.0161	5.08927792297604	11.1599237589871	180	-0.00486186449376547	0.00486186449376547	16.8157307245833	1
181	23.554	234.92	1.0171	5.0941397874698	11.1550618944933	181	-0.00243093224688273	0.00243093224688273	16.8181616568302	1
182	16.603	233.54	1.0176	5.09657071971668	11.1526309622465	182	0.0145855934812946	0.0145855934812946	16.8327472503115	1
183	17.653	235.87	1.0146	5.08198512623539	11.1672165557278	183	-0.0170165257281774	0.0170165257281774	16.8497637760397	1
184	17.795	234.95	1.0181	5.09900165196356	11.1502000299996	184	0.00486186449376547	0.00486186449376547	16.8546256405335	1
185	10.729	234.92	1.0171	5.0941397874698	11.1550618944933	185	0.00729279674064642	0.00729279674064642	16.8619184372741	1
186	12.391	245.93	1.0156	5.08684699072915	11.162354691234	186	-0.00243093224688096	0.00243093224688096	16.864349369521	1
187	15.991	247.67	1.0161	5.08927792297604	11.1599237589871	187	-0.0354916108044829	0.0354916108044829	16.8998409803255	1
188	20.574	254.97	1.0234	5.12476953378052	11.1244321481826	188	0.00243093224688273	0.00243093224688273	16.9022719125724	1
189	14.081	258.4	1.0229	5.12233860153363	11.1268630804295	189	0.0209060173231883	0.0209060173231883	16.9231779298955	1
190	17.92	251.17	1.0186	5.10143258421045	11.1477690977527	190	-0.00680661029127094	0.00680661029127094	16.9299845401868	1
191	12.184	240.5	1.02	5.10823919450172	11.1409624874614	191	-0.0213922037725638	0.0213922037725638	16.9513767439594	1
192	17.742	231.55	1.0244	5.12963139827428	11.1195702836889	192	0.0189612715256828	0.0189612715256828	16.9703380154851	1
193	43.334	235.2	1.0205	5.1106701267486	11.1385315552145	193	0.0092375425381519	0.0092375425381519	16.9795755580232	1
194	42.715	236.55	1.0186	5.10143258421045	11.1477690977527	194	0.00729279674064642	0.00729279674064642	16.9868683547639	1
195	44.699	236.72	1.0171	5.0941397874698	11.1550618944933	195	-0.00486186449376547	0.00486186449376547	16.9917302192576	1
196	37.533	250.77	1.0181	5.09900165196356	11.1502000299996	196	-0.00243093224688096	0.00243093224688096	16.9941611515045	1
197	31.243	251.73	1.0186	5.10143258421045	11.1477690977527	197	0.00729279674064642	0.00729279674064642	17.0014539482452	1
198	26.795	258.72	1.0171	5.0941397874698	11.1550618944933	198	0.00243093224688273	0.00243093224688273	17.003884880492	1
199	39.415	259.97	1.0166	5.09170885522292	11.1574928267402	199	-0.0165303392788001	0.0165303392788001	17.0204152197708	1
200	39.83	268.38	1.02	5.10823919450172	11.1409624874614	200	-0.00972372898752916	0.00972372898752916	17.0301389487584	1
201	43.033	269.09	1.022	5.11796292348925	11.1312387584739	201	0.0213922037725638	0.0213922037725638	17.0515311525309	1
202	43.409	275.76	1.0176	5.09657071971668	11.1526309622465	202	-0.00486186449376369	0.00486186449376369	17.0563930170247	1
203	45.541	275.21	1.0186	5.10143258421045	11.1477690977527	203	-0.0189612715256828	0.0189612715256828	17.0753542885504	1
204	35.139	271.92	1.0225	5.12039385573613	11.128807826227	204	0.0189612715256828	0.0189612715256828	17.0943155600761	1
205	38.107	271.89	1.0186	5.10143258421045	11.1477690977527	205	0.00972372898752916	0.00972372898752916	17.1040392890636	1
206	32.872	264.52	1.0166	5.09170885522292	11.1574928267402	206	-0.0262540682663293	0.0262540682663293	17.1302933573299	1
207	37.505	263.08	1.022	5.11796292348925	11.1312387584739	207	0.0121546612344101	0.0121546612344101	17.1424480185643	1
208	30.368	269.85	1.0195	5.10580826225484	11.1433934197083	208	0.0140994070319191	0.0140994070319191	17.1565474255962	1
209	17.725	277.54	1.0166	5.09170885522292	11.1574928267402	209	-0.0262540682663293	0.0262540682663293	17.1828014938626	1
210	23.15	264.89	1.022	5.11796292348925	11.1312387584739	210	0.0072927967406482	0.0072927967406482	17.1900942906032	1
211	26.808	269.48	1.0205	5.1106701267486	11.1385315552145	211	0.00729279674064642	0.00729279674064642	17.1973870873439	1
212	11.711	259.77	1.019	5.10337733000795	11.1458243519552	212	-0.00729279674064642	0.00729279674064642	17.2046798840845	1
213	10.877	259.09	1.0205	5.1106701267486	11.1385315552145	213	-0.0072927967406482	0.0072927967406482	17.2119726808252	1
214	11.251	262.9	1.022	5.11796292348925	11.1312387584739	214	0.0213922037725638	0.0213922037725638	17.2333648845977	1
215	30.414	260.65	1.0176	5.09657071971668	11.1526309622465	215	0.00243093224688273	0.00243093224688273	17.2357958168446	1
216	22.262	244.83	1.0171	5.0941397874698	11.1550618944933	216	-0.0427844075451276	0.0427844075451276	17.2785802243897	1
217	33.74	234.95	1.0259	5.13692419501493	11.1122774869482	217	0.0335468650069757	0.0335468650069757	17.3121270893967	1
218	41.869	245.25	1.019	5.10337733000795	11.1458243519552	218	-0.00486186449376547	0.00486186449376547	17.3169889538905	1
219	49.33	232.7	1.02	5.10823919450172	11.1409624874614	219	0.0092375425381519	0.0092375425381519	17.3262264964286	1
220	49.705	238.02	1.0181	5.09900165196356	11.1502000299996	220	-0.0140994070319156	0.0140994070319156	17.3403259034605	1
221	43.614	239.81	1.021	5.11310105899548	11.1361006229677	221	0.0262540682663275	0.0262540682663275	17.3665799717269	1
222	53.432	244.7	1.0156	5.08684699072915	11.162354691234	222	-0.00729279674064642	0.00729279674064642	17.3738727684675	1
223	45.768	247.03	1.0171	5.0941397874698	11.1550618944933	223	-0.0140994070319174	0.0140994070319174	17.3879721754994	1
224	52.854	231.44	1.02	5.10823919450172	11.1409624874614	224	0.0140994070319174	0.0140994070319174	17.4020715825314	1
225	61.288	231.48	1.0171	5.0941397874698	11.1550618944933	225	0.0165303392787983	0.0165303392787983	17.4186019218102	1
226	61.9	230.5	1.0137	5.077609448191	11.1715922337721	226	-0.0330606785575966	0.0330606785575966	17.4516626003678	1
227	82.027	230.93	1.0205	5.1106701267486	11.1385315552145	227	0.00729279674064642	0.00729279674064642	17.4589553971084	1
228	63.927	231.96	1.019	5.10337733000795	11.1458243519552	228	0.0092375425381519	0.0092375425381519	17.4681929396465	1
229	63.399	231.53	1.0171	5.0941397874698	11.1550618944933	229	0.00729279674064642	0.00729279674064642	17.4754857363872	1
230	64.261	231.87	1.0156	5.08684699072915	11.162354691234	230	-0.0145855934812928	0.0145855934812928	17.4900713298685	1
231	69.293	233.94	1.0186	5.10143258421045	11.1477690977527	231	-0.0850826286408797	0.0850826286408797	17.5751539585094	1
232	69.356	239.34	1.0361	5.18651521285133	11.0626864691118	232	0.0875135608877606	0.0875135608877606	17.6626675193971	1
233	64.892	250.86	1.0181	5.09900165196356	11.1502000299996	233	-0.0140994070319156	0.0140994070319156	17.676766926429	1
234	67.802	244.7	1.021	5.11310105899548	11.1361006229677	234	0.0116684747850346	0.0116684747850346	17.6884354012141	1
235	70.485	247.43	1.0186	5.10143258421045	11.1477690977527	235	0.00486186449376369	0.00486186449376369	17.6932972657078	1
236	71.848	260.07	1.0176	5.09657071971668	11.1526309622465	236	-0.00486186449376369	0.00486186449376369	17.6981591302016	1
237	59.556	274.14	1.0186	5.10143258421045	11.1477690977527	237	0.00243093224688096	0.00243093224688096	17.7005900624485	1
238	63.256	267.9	1.0181	5.09900165196356	11.1502000299996	238	-0.0092375425381519	0.0092375425381519	17.7098276049866	1
239	51.059	269.59	1.02	5.10823919450172	11.1409624874614	239	0.0116684747850346	0.0116684747850346	17.7214960797717	1
240	53.716	271.25	1.0176	5.09657071971668	11.1526309622465	240	-0.00243093224688273	0.00243093224688273	17.7239270120186	1
241	44.403	266.23	1.0181	5.09900165196356	11.1502000299996	241	-0.00437567804438643	0.00437567804438643	17.7283026900629	1
242	46.828	255.48	1.019	5.10337733000795	11.1458243519552	242	-0.00243093224688451	0.00243093224688451	17.7307336223098	1
243	50.822	244.83	1.0195	5.10580826225484	11.1433934197083	243	0.00437567804438999	0.00437567804438999	17.7351093003542	1
244	50.32	249.08	1.0186	5.10143258421045	11.1477690977527	244	-0.00194474579750548	0.00194474579750548	17.7370540461517	1
245	48.48	240.2	1.019	5.10337733000795	11.1458243519552	245	-0.00243093224688451	0.00243093224688451	17.7394849783986	1
246	51.284	247.37	1.0195	5.10580826225484	11.1433934197083	246	-0.00486186449376191	0.00486186449376191	17.7443468428924	1
247	61.555	240.74	1.0205	5.1106701267486	11.1385315552145	247	0.00486186449376191	0.00486186449376191	17.7492087073861	1
248	59.117	241.3	1.0195	5.10580826225484	11.1433934197083	248	-0.00729279674064465	0.00729279674064465	17.7565015041268	1
249	49.407	232.92	1.021	5.11310105899548	11.1361006229677	249	0.0116684747850346	0.0116684747850346	17.7681699789118	1
250	26.174	247.24	1.0186	5.10143258421045	11.1477690977527	250	-0.0140994070319174	0.0140994070319174	17.7822693859437	1
251	26.732	234.18	1.0215	5.11553199124236	11.1336696907208	251	-0.00243093224688273	0.00243093224688273	17.7847003181906	1
252	10.028	238.99	1.022	5.11796292348925	11.1312387584739	252	0.028685000513212	0.028685000513212	17.8133853187038	1
253	16.963	248.06	1.0161	5.08927792297604	11.1599237589871	253	-0.0121546612344119	0.0121546612344119	17.8255399799382	1
254	23.552	250.96	1.0186	5.10143258421045	11.1477690977527	254	0	0	17.8255399799382	1
255	21.405	250.74	1.0186	5.10143258421045	11.1477690977527	255	-0.00194474579750548	0.00194474579750548	17.8274847257357	1
256	38.387	260.63	1.019	5.10337733000795	11.1458243519552	256	-0.00243093224688451	0.00243093224688451	17.8299156579826	1
257	39.107	256.11	1.0195	5.10580826225484	11.1433934197083	257	0.00680661029127094	0.00680661029127094	17.8367222682739	1
258	41.772	253.69	1.0181	5.09900165196356	11.1502000299996	258	-0.0165303392787983	0.0165303392787983	17.8532526075527	1
259	33.189	255.06	1.0215	5.11553199124236	11.1336696907208	259	0.0189612715256811	0.0189612715256811	17.8722138790784	1
260	27.377	262.97	1.0176	5.09657071971668	11.1526309622465	260	-0.00923754253815368	0.00923754253815368	17.8814514216165	1
261	30.354	265.02	1.0195	5.10580826225484	11.1433934197083	261	0.00437567804438999	0.00437567804438999	17.8858270996609	1
262	24.358	266.92	1.0186	5.10143258421045	11.1477690977527	262	-0.00194474579750548	0.00194474579750548	17.8877718454584	1
263	18.223	271.63	1.019	5.10337733000795	11.1458243519552	263	-0.00243093224688451	0.00243093224688451	17.8902027777053	1
264	32.411	264.67	1.0195	5.10580826225484	11.1433934197083	264	-0.00486186449376191	0.00486186449376191	17.8950646421991	1
265	35.452	270.06	1.0205	5.1106701267486	11.1385315552145	265	0.00243093224688096	0.00243093224688096	17.897495574446	1
266	39.937	273.09	1.02	5.10823919450172	11.1409624874614	266	-0.0238231360194447	0.0238231360194447	17.9213187104654	1
267	46.817	276	1.0249	5.13206233052116	11.117139351442	267	0.0452153397920085	0.0452153397920085	17.9665340502574	1
268	52.428	267.14	1.0156	5.08684699072915	11.162354691234	268	-0.0238231360194447	0.0238231360194447	17.9903571862768	1
269	58.292	261.09	1.0205	5.1106701267486	11.1385315552145	269	0.00729279674064642	0.00729279674064642	17.9976499830175	1
270	57.583	270.31	1.019	5.10337733000795	11.1458243519552	270	0.00437567804438643	0.00437567804438643	18.0020256610619	1
271	52.989	269.22	1.0181	5.09900165196356	11.1502000299996	271	-0.00437567804438643	0.00437567804438643	18.0064013391063	1
272	41.328	277.08	1.019	5.10337733000795	11.1458243519552	272	-0.00729279674064642	0.00729279674064642	18.0136941358469	1
273	34.301	269.64	1.0205	5.1106701267486	11.1385315552145	273	-0.00486186449376547	0.00486186449376547	18.0185560003407	1
274	20.597	276.36	1.0215	5.11553199124236	11.1336696907208	274	0.00486186449376547	0.00486186449376547	18.0234178648344	1
275	19.606	279.5	1.0205	5.1106701267486	11.1385315552145	275	-0.0262540682663293	0.0262540682663293	18.0496719331008	1
276	17.577	276.72	1.0259	5.13692419501493	11.1122774869482	276	0.0311159327600912	0.0311159327600912	18.0807878658609	1
277	20.889	265.44	1.0195	5.10580826225484	11.1433934197083	277	-0.00486186449376191	0.00486186449376191	18.0856497303546	1
278	17.157	255.31	1.0205	5.1106701267486	11.1385315552145	278	0.00486186449376191	0.00486186449376191	18.0905115948484	1
279	14.7	249.2	1.0195	5.10580826225484	11.1433934197083	279	0	0	18.0905115948484	1
280	14.625	244.02	1.0195	5.10580826225484	11.1433934197083	280	-0.00243093224688096	0.00243093224688096	18.0929425270953	1
281	15.241	250.25	1.02	5.10823919450172	11.1409624874614	281	0.00680661029127094	0.00680661029127094	18.0997491373865	1
282	10.649	248.24	1.0186	5.10143258421045	11.1477690977527	282	0.0145855934812928	0.0145855934812928	18.1143347308678	1
283	17.949	240.33	1.0156	5.08684699072915	11.162354691234	283	-0.0379225430513639	0.0379225430513639	18.1522572739192	1
284	27.91	245.85	1.0234	5.12476953378052	11.1244321481826	284	0.00923754253815368	0.00923754253815368	18.1614948164574	1
285	25.974	234.51	1.0215	5.11553199124236	11.1336696907208	285	0.00486186449376547	0.00486186449376547	18.1663566809511	1
286	23.368	236.33	1.0205	5.1106701267486	11.1385315552145	286	0.00729279674064642	0.00729279674064642	18.1736494776918	1
287	29.325	238.97	1.019	5.10337733000795	11.1458243519552	287	-0.00729279674064642	0.00729279674064642	18.1809422744324	1
288	12.607	235.69	1.0205	5.1106701267486	11.1385315552145	288	0.0092375425381519	0.0092375425381519	18.1901798169706	1
289	15.204	235.1	1.0186	5.10143258421045	11.1477690977527	289	-0.0209060173231883	0.0209060173231883	18.2110858342938	1
290	15.766	230.26	1.0229	5.12233860153363	11.1268630804295	290	0.0281988140638347	0.0281988140638347	18.2392846483576	1
291	12.978	257.18	1.0171	5.0941397874698	11.1550618944933	291	-0.00486186449376547	0.00486186449376547	18.2441465128514	1
292	10.523	258.39	1.0181	5.09900165196356	11.1502000299996	292	0.00486186449376547	0.00486186449376547	18.2490083773451	1
293	12.72	263.85	1.0171	5.0941397874698	11.1550618944933	293	0.00972372898752916	0.00972372898752916	18.2587321063326	1
294	12.692	255.69	1.0151	5.08441605848227	11.1647856234809	294	-0.0189612715256811	0.0189612715256811	18.2776933778583	1
295	22.292	259.93	1.019	5.10337733000795	11.1458243519552	295	0.00437567804438643	0.00437567804438643	18.2820690559027	1
296	38.524	256.23	1.0181	5.09900165196356	11.1502000299996	296	-0.0140994070319156	0.0140994070319156	18.2961684629346	1
297	36.021	262.02	1.021	5.11310105899548	11.1361006229677	297	0.0116684747850346	0.0116684747850346	18.3078369377197	1
298	40.427	261.68	1.0186	5.10143258421045	11.1477690977527	298	-0.0092375425381519	0.0092375425381519	18.3170744802578	1
299	43.746	271.75	1.0205	5.1106701267486	11.1385315552145	299	0.0116684747850329	0.0116684747850329	18.3287429550428	1
300	54.957	276.6	1.0181	5.09900165196356	11.1502000299996	300	-0.0140994070319156	0.0140994070319156	18.3428423620748	1
301	68.807	275.94	1.021	5.11310105899548	11.1361006229677	301	0.0262540682663275	0.0262540682663275	18.3690964303411	1
302	79.863	276.02	1.0156	5.08684699072915	11.162354691234	302	-0.0189612715256828	0.0189612715256828	18.3880577018668	1
303	87.336	275.53	1.0195	5.10580826225484	11.1433934197083	303	-0.106961018862819	0.106961018862819	18.4950187207296	1
304	107.78	269.17	1.0415	5.21276928111766	11.0364324008455	304	-0.156552036699217	0.156552036699217	18.6515707574288	1
305	100.95	246.68	1.0737	5.36932131781687	10.8798803641463	305	-0.0311159327600929	0.0311159327600929	18.6826866901889	1
306	91.824	246.18	1.0801	5.40043725057697	10.8487644313862	306	0.228021444757557	0.228021444757557	18.9107081349465	1
307	86.649	252.42	1.0332	5.17241580581941	11.0767858761437	307	0.0520219500832795	0.0520219500832795	18.9627300850297	1
308	94.694	254.99	1.0225	5.12039385573613	11.128807826227	308	-0.291711869625871	0.291711869625871	19.2544419546556	1
309	103.67	258.18	1.0825	5.412105725362	10.8370959566011	309	0.0593147468239259	0.0593147468239259	19.3137567014795	1
310	110.15	258.64	1.0703	5.35279097853807	10.8964107034251	310	0.228021444757557	0.228021444757557	19.5417781462371	1
311	103.14	274.03	1.0234	5.12476953378052	11.1244321481826	311	-0.185237037212429	0.185237037212429	19.7270151834495	1
312	106.87	273.55	1.0615	5.31000657099295	10.9391951109702	312	0	0	19.7270151834495	1
313	109.71	272.76	1.0615	5.31000657099295	10.9391951109702	313	0.113767629154092	0.113767629154092	19.8407828126036	1
314	115.71	270.78	1.0381	5.19623894183886	11.0529627401243	314	-0.21100491902938	0.21100491902938	20.051787731633	1
315	116.77	264.23	1.0815	5.40724386086824	10.8419578210949	315	0.116198561400971	0.116198561400971	20.167986293034	1
316	117.02	263.36	1.0576	5.29104529946726	10.9581563824959	316	-0.133215087129148	0.133215087129148	20.3012013801631	1
317	109.28	252.38	1.085	5.42426038659641	10.8249412953667	317	-0.0379225430513621	0.0379225430513621	20.3391239232145	1
318	112.9	244.85	1.0928	5.46218292964778	10.7870187523154	318	0.047646272038893	0.047646272038893	20.3867701952534	1
319	101.01	234.41	1.083	5.41453665760888	10.8346650243543	319	0.166275765686745	0.166275765686745	20.5530459609401	1
320	99.538	236.34	1.0488	5.24826089192214	11.000940790041	320	0.0447291533426331	0.0447291533426331	20.5977751142827	1
321	92.695	237.75	1.0396	5.2035317385795	11.0456699433836	321	-0.0330606785575966	0.0330606785575966	20.6308357928403	1
322	88.968	231.54	1.0464	5.2365924171371	11.012609264826	322	0.052508136532655	0.052508136532655	20.683343929373	1
323	84.772	239.74	1.0356	5.18408428060444	11.0651174013587	323	-0.111822883356583	0.111822883356583	20.7951668127296	1
324	86.585	240.65	1.0586	5.29590716396103	10.9532945180021	324	-0.0690384758114568	0.0690384758114568	20.864205288541	1
325	107.47	238.49	1.0728	5.36494563977248	10.8842560421907	325	0.028685000513212	0.028685000513212	20.8928902890543	1
326	103.95	240.45	1.0669	5.33626063925927	10.9129410427039	326	-0.149745426407948	0.149745426407948	21.0426357154622	1
327	102.58	241.21	1.0977	5.48600606566722	10.7631956162959	327	0.380197803412385	0.380197803412385	21.4228335188746	1
328	86.992	246.44	1.0195	5.10580826225484	11.1433934197083	328	-0.121060425894736	0.121060425894736	21.5438939447693	1
329	84.108	246.18	1.0444	5.22686868814957	11.0223329938136	329	-0.0714694080583378	0.0714694080583378	21.6153633528277	1
330	91.746	244.06	1.0591	5.29833809620791	10.9508635857552	330	0.194960766199959	0.194960766199959	21.8103241190276	1
331	87.251	236.07	1.019	5.10337733000795	11.1458243519552	331	-0.00486186449376547	0.00486186449376547	21.8151859835214	1
332	88.936	233.86	1.02	5.10823919450172	11.1409624874614	332	-0.524595178877192	0.524595178877192	22.3397811623986	1
333	138.63	252.43	1.1279	5.63283437337891	10.6163673085842	333	-0.0666075435645759	0.0666075435645759	22.4063887059631	1
334	146.1	250.03	1.1416	5.69944191694348	10.5497597650197	334	-0.0238231360194447	0.0238231360194447	22.4302118419826	1
335	144.19	240.76	1.1465	5.72326505296293	10.5259366290002	335	0.199336444244345	0.199336444244345	22.6295482862269	1
336	138.13	241.99	1.1055	5.52392860871858	10.7252730732446	336	-0.223159580263792	0.223159580263792	22.8527078664907	1
337	135.26	243.92	1.1514	5.74708818898238	10.5021134929808	337	0.1589829689461	0.1589829689461	23.0116908354368	1
338	122.95	241.99	1.1187	5.58810522003628	10.6610964619269	338	0.0904306795840206	0.0904306795840206	23.1021215150209	1
339	124.91	236.01	1.1001	5.49767454045226	10.7515271415109	339	0.111822883356584	0.111822883356584	23.2139443983774	1
340	117.68	237.15	1.0771	5.38585165709567	10.8633500248675	340	-0.10015440857155	0.10015440857155	23.314098806949	1
341	121.98	238.13	1.0977	5.48600606566722	10.7631956162959	341	0.0879997473371379	0.0879997473371379	23.4020985542861	1
342	129.76	244.25	1.0796	5.39800631833008	10.8511953636331	342	-0.102099154369055	0.102099154369055	23.5041977086552	1
343	139.32	236.35	1.1006	5.50010547269914	10.749096209264	343	-0.121060425894736	0.121060425894736	23.6252581345499	1
344	137.15	237.67	1.1255	5.62116589859387	10.6280357833693	344	-0.177944240471783	0.177944240471783	23.8032023750217	1
345	139.69	248.76	1.1621	5.79911013906566	10.4500915428975	345	0.228021444757557	0.228021444757557	24.0312238197793	1
346	129.99	254.4	1.1152	5.5710886943081	10.678112987655	346	0.0116684747850346	0.0116684747850346	24.0428922945643	1
347	140.44	234.86	1.1128	5.55942021952307	10.6897814624401	347	0.1589829689461	0.1589829689461	24.2018752635104	1
348	141.42	242.51	1.0801	5.40043725057697	10.8487644313862	348	-0.149259239958571	0.149259239958571	24.351134503469	1
349	137.26	235.08	1.1108	5.54969649053554	10.6995051914276	349	-0.0384087295007394	0.0384087295007394	24.3895432329697	1
350	145.17	241.8	1.1187	5.58810522003628	10.6610964619269	350	0.00729279674064642	0.00729279674064642	24.3968360297103	1
351	154.59	245.11	1.1172	5.58081242329563	10.6683892586675	351	-0.158982968946098	0.158982968946098	24.5558189986564	1
352	158.07	247.74	1.1499	5.73979539224173	10.5094062897214	352	0.196905511997462	0.196905511997462	24.7527245106539	1
353	155.81	242.88	1.1094	5.54288988024427	10.7063118017189	353	-0.225590512510674	0.225590512510674	24.9783150231646	1
354	162.35	247.35	1.1558	5.76848039275494	10.4807212892082	354	-0.106474832413443	0.106474832413443	25.084789855578	1
355	167.44	253.34	1.1777	5.87495522516838	10.3742464567948	355	0.025767881816952	0.025767881816952	25.110557737395	1
356	162.67	249.94	1.1724	5.84918734335143	10.4000143386117	356	0.140021697420419	0.140021697420419	25.2505794348154	1
357	159.57	266.06	1.1436	5.70916564593101	10.5400360360321	357	0.106961018862819	0.106961018862819	25.3575404536782	1
358	162.3	265.2	1.1216	5.60220462706819	10.6469970548949	358	-0.192043647503699	0.192043647503699	25.5495841011819	1
359	161.96	269.65	1.1611	5.79424827457189	10.4549534073912	359	-0.121060425894736	0.121060425894736	25.6706445270767	1
360	161.09	279.44	1.186	5.91530870046663	10.3338929814965	360	0.177944240471781	0.177944240471781	25.8485887675484	1
361	149.76	272.98	1.1494	5.73736445999485	10.5118372219683	361	-0.0948063576284088	0.0948063576284088	25.9433951251768	1
362	149.32	270.46	1.1689	5.83217081762326	10.4170308643399	362	-0.346650938405411	0.346650938405411	26.2900460635823	1
363	157.13	278.01	1.2402	6.17882175602867	10.0703799259345	363	-0.0904306795840188	0.0904306795840188	26.3804767431663	1
364	156.83	275.85	1.2588	6.26925243561269	9.97994924635045	364	0.242120851789473	0.242120851789473	26.6225975949557	1
365	166.69	272.34	1.209	6.02713158382321	10.2220700981399	365	0.0335468650069757	0.0335468650069757	26.6561444599627	1
366	176.39	276.89	1.2021	5.99358471881624	10.2556169631469	366	-0.235314241498205	0.235314241498205	26.8914587014609	1
367	193.15	279.27	1.2505	6.22889896031444	10.0203027216487	367	0.45798763531262	0.45798763531262	27.3494463367735	1
368	186.38	276.37	1.1563	5.77091132500182	10.4782903569613	368	-0.536263653662228	0.536263653662228	27.8857099904358	1
369	192.11	273.36	1.2666	6.30717497866405	9.94202670329909	369	0.0189612715256828	0.0189612715256828	27.9046712619615	1
370	191.51	277.33	1.2627	6.28821370713837	9.96098797482477	370	0.0189612715256828	0.0189612715256828	27.9236325334871	1
371	193.02	278.49	1.2588	6.26925243561269	9.97994924635045	371	0.408396617476217	0.408396617476217	28.3320291509634	1
372	167.92	269.71	1.1748	5.86085581813647	10.3883458638267	372	-0.206629240984991	0.206629240984991	28.5386583919483	1
373	183.67	278.02	1.2173	6.06748505912146	10.1817166228417	373	-0.00243093224688096	0.00243093224688096	28.5410893241952	1
374	184.1	270.58	1.2178	6.06991599136834	10.1792856905948	374	-0.446319160527585	0.446319160527585	28.9874084847228	1
375	194.57	277.14	1.3096	6.51623515189593	9.73296653006721	375	0.292198056075248	0.292198056075248	29.2796065407981	1
376	191.25	272	1.2495	6.22403709582068	10.0251645861425	376	0.047646272038893	0.047646272038893	29.327252812837	1
377	190.77	271.78	1.2397	6.17639082378178	10.0728108581814	377	0.106474832413443	0.106474832413443	29.4337276452504	1
378	187.74	263.31	1.2178	6.06991599136834	10.1792856905948	378	0.128353222635383	0.128353222635383	29.5620808678858	1
379	186.36	255.42	1.1914	5.94156276873296	10.3076389132302	379	-0.118629493647855	0.118629493647855	29.6807103615336	1
380	183.73	247.62	1.2158	6.06019226238081	10.1890094195823	380	-0.125922290388502	0.125922290388502	29.8066326519221	1
381	183.42	241.85	1.2417	6.18611455276931	10.0630871291938	381	0.341789073911649	0.341789073911649	30.1484217258338	1
382	180.83	240.23	1.1714	5.84432547885767	10.4048762031055	382	-0.135159832926655	0.135159832926655	30.2835815587604	1
383	184.37	232.51	1.1992	5.97948531178432	10.2697163701788	383	-0.0641766113176914	0.0641766113176914	30.3477581700781	1
384	176.38	243.1	1.2124	6.04366192310201	10.2055397588611	384	0.194474579750581	0.194474579750581	30.5422327498287	1
385	174.39	239.03	1.1724	5.84918734335143	10.4000143386117	385	-0.151690172205454	0.151690172205454	30.6939229220342	1
386	175.17	232.87	1.2036	6.00087751555689	10.2483241664063	386	-0.163844833439866	0.163844833439866	30.857767755474	1
387	176.89	232.81	1.2373	6.16472234899675	10.0844793329664	387	-0.0165303392787983	0.0165303392787983	30.8742980947528	1
388	177.7	235.34	1.2407	6.18125268827555	10.0679489936876	388	0.228021444757557	0.228021444757557	31.1023195395104	1
389	181.05	235.65	1.1938	5.95323124351799	10.2959704384451	389	-0.0928616118309034	0.0928616118309034	31.1951811513413	1
390	183.91	231.59	1.2129	6.0460928553489	10.2031088266142	390	-0.180375172718662	0.180375172718662	31.37555632406	1
391	186.64	231.46	1.25	6.22646802806756	10.0227336538956	391	0.00972372898752738	0.00972372898752738	31.3852800530475	1
392	183.18	230.32	1.248	6.21674429908003	10.0324573828831	392	0.396241956241809	0.396241956241809	31.7815220092893	1
393	180.95	241.23	1.1665	5.82050234283822	10.4286993391249	393	-0.612594926214332	0.612594926214332	32.3941169355036	1
394	189.86	232.74	1.2925	6.43309726905255	9.81610441291059	394	0.216352969972522	0.216352969972522	32.6104699054761	1
395	194.78	232.35	1.248	6.21674429908003	10.0324573828831	395	-0.206629240984991	0.206629240984991	32.8170991464611	1
396	189.77	233.68	1.2905	6.42337354006502	9.82582814189812	396	0.391380091748044	0.391380091748044	33.2084792382092	1
397	180.35	236.09	1.21	6.03199344831698	10.2172082336462	397	0.0928616118309016	0.0928616118309016	33.3013408500401	1
398	168.55	244.65	1.1909	5.93913183648608	10.3100698454771	398	0.0403534752982466	0.0403534752982466	33.3416943253383	1
399	169.78	243.03	1.1826	5.89877836118783	10.3504233207753	399	0.237258987295711	0.237258987295711	33.578953312634	1
400	149	258.85	1.1338	5.66151937389212	10.587682308071	400	-0.121060425894738	0.121060425894738	33.7000137385288	1
401	148.87	265.25	1.1587	5.78257979978686	10.4666218821763	401	-0.102099154369055	0.102099154369055	33.8021128928978	1
402	149.3	262	1.1797	5.88467895415591	10.3645227278072	402	0.228021444757555	0.228021444757555	34.0301343376554	1
403	157.32	251.72	1.1328	5.65665750939836	10.5925441725648	403	-0.268374920055802	0.268374920055802	34.2985092577112	1
404	155.49	256.08	1.188	5.92503242945416	10.324169252509	404	-0.0092375425381519	0.0092375425381519	34.3077468002493	1
405	160.68	261.51	1.1899	5.93426997199231	10.3149317099708	405	0.0899444931346451	0.0899444931346451	34.397691293384	1
406	148.9	252.55	1.1714	5.84432547885767	10.4048762031055	406	0.360750345437328	0.360750345437328	34.7584416388213	1
407	140.26	256.28	1.0972	5.48357513342034	10.7656265485428	407	-0.137590765173536	0.137590765173536	34.8960324039949	1
408	140.45	262.84	1.1255	5.62116589859387	10.6280357833693	408	0.00486186449376369	0.00486186449376369	34.9008942684886	1
409	143.51	255.9	1.1245	5.61630403410011	10.632897647863	409	-0.192529833953074	0.192529833953074	35.0934241024417	1
410	139.03	248.58	1.1641	5.80883386805319	10.44036781391	410	-0.130297968432892	0.130297968432892	35.2237220708746	1
411	134.23	237.58	1.1909	5.93913183648608	10.3100698454771	411	0.427357889001904	0.427357889001904	35.6510799598765	1
412	128.38	247.97	1.103	5.51177394748417	10.737427734479	412	0.182806104965547	0.182806104965547	35.833886064842	1
413	132.58	247.27	1.0654	5.32896784251863	10.9202338394445	413	-0.278098649043333	0.278098649043333	36.1119847138854	1
414	129.8	250.37	1.1226	5.60706649156196	10.6421351904012	414	0.078762204798986	0.078762204798986	36.1907469186843	1
415	137.29	269.44	1.1064	5.52830428676297	10.7208973952002	415	-0.123491358141619	0.123491358141619	36.314238276826	1
416	140.62	263.11	1.1318	5.65179564490459	10.5974060370585	416	0.0330606785576002	0.0330606785576002	36.3472989553836	1
417	134.85	265.58	1.125	5.61873496634699	10.6304667156161	417	0.0452153397920085	0.0452153397920085	36.3925142951756	1
418	137.8	277.88	1.1157	5.57351962655498	10.6756820554082	418	0.0899444931346451	0.0899444931346451	36.4824587883102	1
419	133.78	276.29	1.0972	5.48357513342034	10.7656265485428	419	0.0121546612344101	0.0121546612344101	36.4946134495446	1
420	135.95	277.95	1.0947	5.47142047218593	10.7777812097772	420	-0.303866530860283	0.303866530860283	36.7984799804049	1
421	145.57	266.57	1.1572	5.77528700304621	10.4739146789169	421	0.244551784036355	0.244551784036355	37.0430317644413	1
422	128.49	254.68	1.1069	5.53073521900985	10.7184664629533	422	0.0685522893620814	0.0685522893620814	37.1115840538034	1
423	122.82	247.97	1.0928	5.46218292964778	10.7870187523154	423	-0.14682830771169	0.14682830771169	37.258412361515	1
424	126.19	248.14	1.123	5.60901123735946	10.6401904446037	424	-0.292198056075247	0.292198056075247	37.5506104175903	1
425	134.42	239.31	1.1831	5.90120929343471	10.3479923885284	425	0.1093919511097	0.1093919511097	37.6600023687	1
426	141.98	232.15	1.1606	5.79181734232501	10.4573843396381	426	0.187181783009935	0.187181783009935	37.8471841517099	1
427	149.68	237.02	1.1221	5.60463555931508	10.6445661226481	427	0.0739003403052205	0.0739003403052205	37.9210844920151	1
428	130.6	232.03	1.1069	5.53073521900985	10.7184664629533	428	0.163844833439866	0.163844833439866	38.084929325455	1
429	105.88	231.39	1.0732	5.36689038556999	10.8823112963931	429	0.180375172718664	0.180375172718664	38.2653044981737	1
430	96.142	235.92	1.0361	5.18651521285133	11.0626864691118	430	0.0427844075451276	0.0427844075451276	38.3080889057188	1
431	83.205	249.1	1.0273	5.1437308053062	11.1054708766569	431	0.0495910178363985	0.0495910178363985	38.3576799235552	1
432	85.755	250.19	1.0171	5.0941397874698	11.1550618944933	432	-0.0116684747850364	0.0116684747850364	38.3693483983402	1
433	77.391	253.64	1.0195	5.10580826225484	11.1433934197083	433	-0.00243093224688096	0.00243093224688096	38.3717793305871	1
434	80.264	261.8	1.02	5.10823919450172	11.1409624874614	434	-0.00729279674064642	0.00729279674064642	38.3790721273278	1
435	71.598	259.71	1.0215	5.11553199124236	11.1336696907208	435	0.0403534752982448	0.0403534752982448	38.419425602626	1
436	65.375	263.82	1.0132	5.07517851594412	11.174023166019	436	-0.028198814063833	0.028198814063833	38.4476244166898	1
437	71.431	271.39	1.019	5.10337733000795	11.1458243519552	437	0	0	38.4476244166898	1
438	84.729	274.2	1.019	5.10337733000795	11.1458243519552	438	-0.152176358654831	0.152176358654831	38.5998007753447	1
439	111	258.97	1.0503	5.25555368866278	10.9936479933004	439	-0.151690172205452	0.151690172205452	38.7514909475501	1
440	109.66	258.09	1.0815	5.40724386086824	10.8419578210949	440	0.00194474579750548	0.00194474579750548	38.7534356933476	1
441	106.46	262.45	1.0811	5.40529911507073	10.8439025668924	441	-0.116198561400973	0.116198561400973	38.8696342547486	1
442	100.49	254.38	1.105	5.5214976764717	10.7277040054914	442	0.351512802899174	0.351512802899174	39.2211470576478	1
443	88.284	230.92	1.0327	5.16998487357253	11.0792168083906	443	0.0379225430513657	0.0379225430513657	39.2590696006991	1
444	88.976	235.96	1.0249	5.13206233052116	11.117139351442	444	0.0354916108044794	0.0354916108044794	39.2945612115036	1
445	68.067	246.98	1.0176	5.09657071971668	11.1526309622465	445	0.00972372898752916	0.00972372898752916	39.3042849404912	1
446	63.05	246.28	1.0156	5.08684699072915	11.162354691234	446	-0.0165303392787983	0.0165303392787983	39.3208152797699	1
447	62.667	252.01	1.019	5.10337733000795	11.1458243519552	447	0.00194474579750548	0.00194474579750548	39.3227600255675	1
448	55.806	241.18	1.0186	5.10143258421045	11.1477690977527	448	-0.0092375425381519	0.0092375425381519	39.3319975681056	1
449	51.099	240.21	1.0205	5.1106701267486	11.1385315552145	449	0	0	39.3319975681056	1
450	44.063	244.24	1.0205	5.1106701267486	11.1385315552145	450	0.0092375425381519	0.0092375425381519	39.3412351106438	1
451	29.717	253.22	1.0186	5.10143258421045	11.1477690977527	451	-0.00437567804438999	0.00437567804438999	39.3456107886881	1
452	33.873	259.43	1.0195	5.10580826225484	11.1433934197083	452	-0.00729279674064465	0.00729279674064465	39.3529035854288	1
453	51.883	262.41	1.021	5.11310105899548	11.1361006229677	453	0.0165303392787983	0.0165303392787983	39.3694339247076	1
454	42.989	277.54	1.0176	5.09657071971668	11.1526309622465	454	-0.0189612715256811	0.0189612715256811	39.3883951962333	1
455	52.979	263.96	1.0215	5.11553199124236	11.1336696907208	455	0	0	39.3883951962333	1
456	67.905	257.95	1.0215	5.11553199124236	11.1336696907208	456	0.0121546612344119	0.0121546612344119	39.4005498574677	1
457	63.655	261.91	1.019	5.10337733000795	11.1458243519552	457	-0.00243093224688451	0.00243093224688451	39.4029807897146	1
458	60.399	260.01	1.0195	5.10580826225484	11.1433934197083	458	0.00923754253815368	0.00923754253815368	39.4122183322527	1
459	72.243	255.82	1.0176	5.09657071971668	11.1526309622465	459	-0.00243093224688273	0.00243093224688273	39.4146492644996	1
460	83.732	262.62	1.0181	5.09900165196356	11.1502000299996	460	-0.075845086102726	0.075845086102726	39.4904943506023	1
461	91.287	252.03	1.0337	5.17484673806629	11.0743549438968	461	0.075845086102726	0.075845086102726	39.5663394367051	1
462	84.204	249.23	1.0181	5.09900165196356	11.1502000299996	462	-0.118629493647854	0.118629493647854	39.6849689303529	1
463	85.242	263.31	1.0425	5.21763114561142	11.0315705363517	463	0.109391951109702	0.109391951109702	39.7943608814626	1
464	89.094	233.79	1.02	5.10823919450172	11.1409624874614	464	-0.0568838145770449	0.0568838145770449	39.8512446960397	1
465	109.47	267.74	1.0317	5.16512300907876	11.0840786728844	465	-0.282474327087719	0.282474327087719	40.1337190231274	1
466	114.69	266.06	1.0898	5.44759733616648	10.8016043457967	466	0.339358141664764	0.339358141664764	40.4730771647921	1
467	106.45	267.98	1.02	5.10823919450172	11.1409624874614	467	-0.669478740791376	0.669478740791376	41.1425559055835	1
468	128.26	277.1	1.1577	5.77771793529309	10.47148374667	468	0.448750092774468	0.448750092774468	41.591305998358	1
469	127.42	270.68	1.0654	5.32896784251863	10.9202338394445	469	-0.0952925440777861	0.0952925440777861	41.6865985424358	1
470	120.16	273.17	1.085	5.42426038659641	10.8249412953667	470	0.325258734632847	0.325258734632847	42.0118572770686	1
471	101.35	271.29	1.0181	5.09900165196356	11.1502000299996	471	-0.0831378828433724	0.0831378828433724	42.094995159912	1
472	99.078	272.02	1.0352	5.18213953480694	11.0670621471562	472	0.0238231360194465	0.0238231360194465	42.1188182959314	1
473	94.526	267.95	1.0303	5.15831639878749	11.0908852831756	473	-0.111336696907209	0.111336696907209	42.2301549928386	1
474	88.937	258.42	1.0532	5.2696530956947	10.9795485862684	474	0.168220511484254	0.168220511484254	42.3983755043229	1
475	85.622	248.02	1.0186	5.10143258421045	11.1477690977527	475	-0.1755133082249	0.1755133082249	42.5738888125478	1
476	98.324	235.14	1.0547	5.27694589243535	10.9722557895278	476	0.177944240471781	0.177944240471781	42.7518330530196	1
477	71.446	231.34	1.0181	5.09900165196356	11.1502000299996	477	-0.0116684747850329	0.0116684747850329	42.7635015278046	1
478	55.696	231.12	1.0205	5.1106701267486	11.1385315552145	478	0.0116684747850329	0.0116684747850329	42.7751700025896	1
479	73.705	231.2	1.0181	5.09900165196356	11.1502000299996	479	0	0	42.7751700025896	1
480	77.658	236.99	1.0181	5.09900165196356	11.1502000299996	480	-0.0233369495700693	0.0233369495700693	42.7985069521597	1
481	76.793	240.25	1.0229	5.12233860153363	11.1268630804295	481	0.0403534752982466	0.0403534752982466	42.838860427458	1
482	75.116	247.83	1.0146	5.08198512623539	11.1672165557278	482	-0.0549390687795395	0.0549390687795395	42.8937994962375	1
483	79.934	243.79	1.0259	5.13692419501493	11.1122774869482	483	0.0238231360194465	0.0238231360194465	42.917622632257	1
484	76.995	260.61	1.021	5.11310105899548	11.1361006229677	484	0.00972372898752916	0.00972372898752916	42.9273463612445	1
485	80.417	271.36	1.019	5.10337733000795	11.1458243519552	485	0.0189612715256811	0.0189612715256811	42.9463076327702	1
486	77	274.17	1.0151	5.08441605848227	11.1647856234809	486	-0.0763312725521033	0.0763312725521033	43.0226389053223	1
487	91.43	265.15	1.0308	5.16074733103437	11.0884543509288	487	-0.168220511484252	0.168220511484252	43.1908594168065	1
488	109.48	262.99	1.0654	5.32896784251863	10.9202338394445	488	-0.00243093224688451	0.00243093224688451	43.1932903490534	1
489	117.33	260.55	1.0659	5.33139877476551	10.9178029071976	489	0	0	43.1932903490534	1
490	123.66	260.49	1.0659	5.33139877476551	10.9178029071976	490	-0.133215087129146	0.133215087129146	43.3265054361825	1
491	127.51	257.73	1.0933	5.46461386189466	10.7845878200685	491	0.370474074424857	0.370474074424857	43.6969795106074	1
492	107.3	267.96	1.0171	5.0941397874698	11.1550618944933	492	-0.0734141538558433	0.0734141538558433	43.7703936644632	1
493	100.28	270.09	1.0322	5.16755394132564	11.0816477406375	493	0.0593147468239259	0.0593147468239259	43.8297084112872	1
494	89.649	276.07	1.02	5.10823919450172	11.1409624874614	494	-0.17113763018051	0.17113763018051	44.0008460414677	1
495	82.632	272.13	1.0552	5.27937682468223	10.9698248572809	495	0.182806104965545	0.182806104965545	44.1836521464332	1
496	90.813	271.78	1.0176	5.09657071971668	11.1526309622465	496	-0.232397122801943	0.232397122801943	44.4160492692352	1
497	106.45	249.31	1.0654	5.32896784251863	10.9202338394445	497	-0.197391698446841	0.197391698446841	44.613440967682	1
498	115.97	256.26	1.106	5.52635954096547	10.7228421409977	498	0.0714694080583396	0.0714694080583396	44.6849103757404	1
499	119.13	252.57	1.0913	5.45489013290713	10.794311549056	499	-0.182806104965547	0.182806104965547	44.8677164807059	1
500	123.68	249.47	1.1289	5.63769623787267	10.6115054440905	500	NA	NA	NA	1
501	117.72	250.17	1.0854	5.42620513239392	10.782643074271	1	-0.050077204285774	0.050077204285774	0.050077204285774	2
502	115.52	255.12	1.0957	5.47628233667969	10.7325658699852	2	0.00729279674064642	0.00729279674064642	0.0573700010264204	2
503	130.19	255.41	1.0942	5.46898953993905	10.7398586667258	3	0	0	0.0573700010264204	2
504	125.8	250.53	1.0942	5.46898953993905	10.7398586667258	4	-0.121060425894736	0.121060425894736	0.178430426921157	2
505	122.44	250.98	1.1191	5.59004996583378	10.6187982408311	5	0.208573986782497	0.208573986782497	0.387004413703654	2
506	125.13	256.2	1.0762	5.38147597905128	10.8273722276136	6	0.123491358141621	0.123491358141621	0.510495771845275	2
507	122.68	255.41	1.0508	5.25798462090966	10.9508635857552	7	-0.258651191068274	0.258651191068274	0.769146962913549	2
508	121.67	243.87	1.104	5.51663581197794	10.692212394687	8	-0.00972372898752916	0.00972372898752916	0.778870691901078	2
509	147.99	245.98	1.106	5.52635954096547	10.6824886656994	9	0.0311159327600929	0.0311159327600929	0.809986624661171	2
510	156.21	243.88	1.0996	5.49524360820537	10.7136045984595	10	-0.0972372898752898	0.0972372898752898	0.907223914536461	2
511	145.2	231.12	1.1196	5.59248089808066	10.6163673085842	11	-0.137590765173536	0.137590765173536	1.04481467971	2
512	159.12	237.15	1.1479	5.7300716632542	10.4787765434107	12	-0.0904306795840206	0.0904306795840206	1.13524535929402	2
513	163.29	237.68	1.1665	5.82050234283822	10.3883458638267	13	-0.0165303392787983	0.0165303392787983	1.15177569857282	2
514	170.03	237.13	1.1699	5.83703268211702	10.3718155245479	14	0.0403534752982448	0.0403534752982448	1.19212917387106	2
515	166.49	230.37	1.1616	5.79667920681877	10.4121689998461	15	0	0	1.19212917387106	2
516	161.13	236.11	1.1616	5.79667920681877	10.4121689998461	16	0.108905764660326	0.108905764660326	1.30103493853139	2
517	158.71	241.16	1.1392	5.68777344215845	10.5210747645064	17	0.111822883356584	0.111822883356584	1.41285782188797	2
518	156.24	245.96	1.1162	5.57595055880186	10.632897647863	18	-0.130784154882267	0.130784154882267	1.54364197677024	2
519	151.55	248.83	1.1431	5.70673471368413	10.5021134929808	19	-0.0233369495700693	0.0233369495700693	1.56697892634031	2
520	163.46	234.37	1.1479	5.7300716632542	10.4787765434107	20	-0.0617456790708104	0.0617456790708104	1.62872460541112	2
521	169.03	241.92	1.1606	5.79181734232501	10.4170308643399	21	0.149259239958573	0.149259239958573	1.77798384536969	2
522	160.59	248	1.1299	5.64255810236644	10.5662901042985	22	-0.0238231360194465	0.0238231360194465	1.80180698138914	2
523	162.27	239.78	1.1348	5.66638123838589	10.542466968279	23	0.052508136532655	0.052508136532655	1.85431511792179	2
524	159.1	243.89	1.124	5.61387310185323	10.5949751048117	24	-0.111822883356583	0.111822883356583	1.96613800127838	2
525	166.16	243.74	1.147	5.72569598520981	10.4831522214551	25	-0.0306297463107175	0.0306297463107175	1.99676774758909	2
526	168.84	243.54	1.1533	5.75632573152053	10.4525224751444	26	-0.0617456790708086	0.0617456790708086	2.0585134266599	2
527	168.07	259.56	1.166	5.81807141059134	10.3907767960736	27	0.0617456790708086	0.0617456790708086	2.12025910573071	2
528	170.26	260	1.1533	5.75632573152053	10.4525224751444	28	-0.137590765173535	0.137590765173535	2.25784987090424	2
529	174.39	272.58	1.1816	5.89391649669407	10.3149317099708	29	-0.178430426921159	0.178430426921159	2.4362802978254	2
530	187.03	269.35	1.2183	6.07234692361522	10.1365012830497	30	0.0879997473371379	0.0879997473371379	2.52428004516254	2
531	191.6	263.95	1.2002	5.98434717627809	10.2245010303868	31	0.209060173231874	0.209060173231874	2.73334021839442	2
532	182.64	256.45	1.1572	5.77528700304621	10.4335612036187	32	-0.192529833953076	0.192529833953076	2.92587005234749	2
533	187.54	244.49	1.1968	5.96781683699929	10.2410313696656	33	-0.177944240471781	0.177944240471781	3.10381429281927	2
534	194.94	234.71	1.2334	6.14576107747107	10.0630871291938	34	-0.0452153397920085	0.0452153397920085	3.14902963261128	2
535	191.47	230.11	1.2427	6.19097641726308	10.0178717894018	35	0.320396870139081	0.320396870139081	3.46942650275036	2
536	179.81	232.92	1.1768	5.870579547124	10.3382686595409	36	-0.194474579750583	0.194474579750583	3.66390108250095	2
537	189.07	230.57	1.2168	6.06505412687458	10.1437940797903	37	0.0452153397920121	0.0452153397920121	3.70911642229296	2
538	186.47	239.92	1.2075	6.01983878708257	10.1890094195823	38	0.182806104965547	0.182806104965547	3.8919225272585	2
539	182.8	238.07	1.1699	5.83703268211702	10.3718155245479	39	-0.185237037212429	0.185237037212429	4.07715956447093	2
540	189.87	250.31	1.208	6.02226971932945	10.1865784873354	40	0.215866783523145	0.215866783523145	4.29302634799408	2
541	180.78	247.8	1.1636	5.8064029358063	10.4024452708586	41	0.0311159327600929	0.0311159327600929	4.32414228075417	2
542	173.93	244.59	1.1572	5.77528700304621	10.4335612036187	42	-0.0213922037725638	0.0213922037725638	4.34553448452674	2
543	167.68	247.33	1.1616	5.79667920681877	10.4121689998461	43	-0.0714694080583378	0.0714694080583378	4.41700389258507	2
544	175.77	247.38	1.1763	5.86814861487711	10.3406995917878	44	0.0952925440777843	0.0952925440777843	4.51229643666286	2
545	182.33	240.31	1.1567	5.77285607079933	10.4359921358656	45	0.0092375425381519	0.0092375425381519	4.52153397920101	2
546	169.82	230.41	1.1548	5.76361852826118	10.4452296784037	46	-0.0641766113176914	0.0641766113176914	4.5857105905187	2
547	184.47	233.05	1.168	5.82779513957887	10.381053067086	47	-0.287336191581485	0.287336191581485	4.87304678210019	2
548	194.61	247.11	1.2271	6.11513133116035	10.0937168755045	48	0	0	4.87304678210019	2
549	193.21	247.14	1.2271	6.11513133116035	10.0937168755045	49	0.0831378828433742	0.0831378828433742	4.95618466494356	2
550	190.11	258.21	1.21	6.03199344831698	10.1768547583479	50	-0.140021697420417	0.140021697420417	5.09620636236398	2
551	193.29	250.56	1.2388	6.1720151457374	10.0368330609275	51	0.149745426407947	0.149745426407947	5.24595178877192	2
552	188.45	241.12	1.208	6.02226971932945	10.1865784873354	52	0.284905259334602	0.284905259334602	5.53085704810653	2
553	175.75	260.43	1.1494	5.73736445999485	10.47148374667	53	-0.244551784036357	0.244551784036357	5.77540883214288	2
554	175.81	267.7	1.1997	5.9819162440312	10.2269319626337	54	0.0807069505964932	0.0807069505964932	5.85611578273938	2
555	177.54	276.5	1.1831	5.90120929343471	10.3076389132302	55	0.379711616963009	0.379711616963009	6.23582739970239	2
556	165.25	278.58	1.105	5.5214976764717	10.6873505301932	56	-0.310673141151554	0.310673141151554	6.54650054085394	2
557	161.85	274.63	1.1689	5.83217081762326	10.3766773890416	57	-0.0121546612344101	0.0121546612344101	6.55865520208835	2
558	162.7	271.06	1.1714	5.84432547885767	10.3645227278072	58	0.0666075435645723	0.0666075435645723	6.62526274565292	2
559	159.11	273.79	1.1577	5.77771793529309	10.4311302713718	59	0.265943987808921	0.265943987808921	6.89120673346184	2
560	153.31	278.05	1.103	5.51177394748417	10.6970742591807	60	-0.0617456790708104	0.0617456790708104	6.95295241253265	2
561	154.78	278.45	1.1157	5.57351962655498	10.6353285801099	61	-0.0452153397920085	0.0452153397920085	6.99816775232466	2
562	153.44	268.26	1.125	5.61873496634699	10.5901132403179	62	-0.0140994070319174	0.0140994070319174	7.01226715935658	2
563	150.18	264.35	1.1279	5.63283437337891	10.576013833286	63	-0.0739003403052223	0.0739003403052223	7.0861674996618	2
564	145.81	262.58	1.1431	5.70673471368413	10.5021134929808	64	0.111822883356584	0.111822883356584	7.19799038301839	2
565	149.28	260.87	1.1201	5.59491183032755	10.6139363763373	65	-0.0855688150902552	0.0855688150902552	7.28355919810864	2
566	143.45	266.92	1.1377	5.6804806454178	10.5283675612471	66	-0.137590765173536	0.137590765173536	7.42114996328218	2
567	152.36	275.83	1.166	5.81807141059134	10.3907767960736	67	0.0238231360194465	0.0238231360194465	7.44497309930162	2
568	159.88	274.34	1.1611	5.79424827457189	10.414599932093	68	-0.147314494161066	0.147314494161066	7.59228759346269	2
569	164.2	274.31	1.1914	5.94156276873296	10.2672854379319	69	-0.154121104452337	0.154121104452337	7.74640869791503	2
570	187.25	267.83	1.2231	6.09568387318529	10.1131643334796	70	-0.0598009332733032	0.0598009332733032	7.80620963118833	2
571	187.37	270.22	1.2354	6.1554848064586	10.0533634002063	71	0.0072927967406482	0.0072927967406482	7.81350242792898	2
572	192.25	274.87	1.2339	6.14819200971795	10.0606561969469	72	0.237258987295707	0.237258987295707	8.05076141522468	2
573	185.63	273.53	1.1851	5.91093302242224	10.2979151842427	73	-0.332065344924118	0.332065344924118	8.3828267601488	2
574	194.08	260.26	1.2534	6.24299836734636	9.96584983931853	74	0.0379225430513639	0.0379225430513639	8.42074930320017	2
575	188.18	260.08	1.2456	6.205075824295	10.0037723823699	75	0.341789073911647	0.341789073911647	8.76253837711181	2
576	187.79	257.31	1.1753	5.86328675038335	10.3455614562815	76	-0.154121104452337	0.154121104452337	8.91665948156415	2
577	191.93	264.18	1.207	6.01740785483568	10.1914403518292	77	-0.135646019376029	0.135646019376029	9.05230550094018	2
578	193.79	261.91	1.2349	6.15305387421172	10.0557943324532	78	-0.0996682221221725	0.0996682221221725	9.15197372306235	2
579	193.31	256.13	1.2554	6.25272209633389	9.95612611033101	79	0.458473821761995	0.458473821761995	9.61044754482435	2
580	174.43	250.53	1.1611	5.79424827457189	10.414599932093	80	-0.0121546612344119	0.0121546612344119	9.62260220605876	2
581	172.03	276.39	1.1636	5.8064029358063	10.4024452708586	81	0.0593147468239277	0.0593147468239277	9.68191695288269	2
582	167.66	257.85	1.1514	5.74708818898238	10.4617600176825	82	0.332551531373495	0.332551531373495	10.0144684842562	2
583	156.33	255.28	1.083	5.41453665760888	10.794311549056	83	-0.161413901192983	0.161413901192983	10.1758823854492	2
584	155.66	256.23	1.1162	5.57595055880186	10.632897647863	84	-0.028685000513212	0.028685000513212	10.2045673859624	2
585	159.02	252.14	1.1221	5.60463555931508	10.6042126473498	85	0.239689919542592	0.239689919542592	10.444257305505	2
586	142.23	242.74	1.0728	5.36494563977248	10.8439025668924	86	-0.11376762915409	0.11376762915409	10.5580249346591	2
587	145.48	236.14	1.0962	5.47871326892657	10.7301349377383	87	-0.218297715770026	0.218297715770026	10.7763226504291	2
588	148.24	253.76	1.1411	5.6970109846966	10.5118372219683	88	0.209060173231872	0.209060173231872	10.985382823661	2
589	146.98	258.49	1.0981	5.48795081146473	10.7208973952002	89	-0.0807069505964897	0.0807069505964897	11.0660897742574	2
590	142.72	260.8	1.1147	5.56865776206122	10.6401904446037	90	-0.097723476324667	0.097723476324667	11.1638132505821	2
591	150.27	266.03	1.1348	5.66638123838589	10.542466968279	91	0.0238231360194465	0.0238231360194465	11.1876363866016	2
592	155.96	273.48	1.1299	5.64255810236644	10.5662901042985	92	0.1259222903885	0.1259222903885	11.3135586769901	2
593	132.42	276.79	1.104	5.51663581197794	10.692212394687	93	0.270805852302685	0.270805852302685	11.5843645292927	2
594	128.53	272.72	1.0483	5.24582995967525	10.9630182469896	94	-0.363181277684211	0.363181277684211	11.947545806977	2
595	131.83	279.77	1.123	5.60901123735946	10.5998369693054	95	0.11376762915409	0.11376762915409	12.061313436131	2
596	140.52	277.54	1.0996	5.49524360820537	10.7136045984595	96	-0.0379225430513621	0.0379225430513621	12.0992359791824	2
597	138.77	276.97	1.1074	5.53316615125674	10.6756820554082	97	0.0189612715256811	0.0189612715256811	12.1181972507081	2
598	134.44	266.23	1.1035	5.51420487973106	10.6946433269338	98	0.166275765686747	0.166275765686747	12.2844730163948	2
599	126.34	258.61	1.0693	5.34792911404431	10.8609190926206	99	-0.130784154882265	0.130784154882265	12.4152571712771	2
600	130.4	261.52	1.0962	5.47871326892657	10.7301349377383	100	0.249413648530121	0.249413648530121	12.6646708198072	2
601	124.13	268.94	1.0449	5.22929962039645	10.9795485862684	101	0.0685522893620796	0.0685522893620796	12.7332231091693	2
602	128.22	270.1	1.0308	5.16074733103437	11.0481008756305	102	-0.3014355986134	0.3014355986134	13.0346587077827	2
603	118.99	251.54	1.0928	5.46218292964778	10.7466652770171	103	0.123491358141619	0.123491358141619	13.1581500659243	2
604	120.52	260.84	1.0674	5.33869157150616	10.8701566351587	104	-0.0452153397920103	0.0452153397920103	13.2033654057163	2
605	123.62	272.96	1.0767	5.38390691129817	10.8249412953667	105	0.199822630693721	0.199822630693721	13.4031880364101	2
606	120.96	264.98	1.0356	5.18408428060444	11.0247639260604	106	0.00437567804438999	0.00437567804438999	13.4075637144544	2
607	124.92	264.51	1.0347	5.17970860256006	11.0291396041048	107	-0.104530086615938	0.104530086615938	13.5120938010704	2
608	119.75	266.03	1.0562	5.28423868917599	10.9246095174889	108	0.0359777972538566	0.0359777972538566	13.5480715983242	2
609	117.62	265.73	1.0488	5.24826089192214	10.9605873147428	109	0.108905764660326	0.108905764660326	13.6569773629846	2
610	92.424	264.17	1.0264	5.13935512726181	11.0694930794031	110	0.0427844075451276	0.0427844075451276	13.6997617705297	2
611	89.001	276.5	1.0176	5.09657071971668	11.1122774869482	111	-0.00486186449376369	0.00486186449376369	13.7046236350235	2
612	102.08	278.84	1.0186	5.10143258421045	11.1074156224544	112	0.00972372898752916	0.00972372898752916	13.714347364011	2
613	104.11	274.4	1.0166	5.09170885522292	11.117139351442	113	0.00486186449376369	0.00486186449376369	13.7192092285047	2
614	101.32	270.07	1.0156	5.08684699072915	11.1220012159357	114	0.00680661029127094	0.00680661029127094	13.726015838796	2
615	72.979	271.02	1.0142	5.08004038043788	11.128807826227	115	0	0	13.726015838796	2
616	79.334	256.34	1.0142	5.08004038043788	11.128807826227	116	-0.0354916108044812	0.0354916108044812	13.7615074496005	2
617	88.803	250.99	1.0215	5.11553199124236	11.0933162154225	117	0.0121546612344119	0.0121546612344119	13.7736621108349	2
618	87.382	255.15	1.019	5.10337733000795	11.1054708766569	118	0	0	13.7736621108349	2
619	87.285	251.9	1.019	5.10337733000795	11.1054708766569	119	-0.0452153397920121	0.0452153397920121	13.8188774506269	2
620	83.658	241.59	1.0283	5.14859266979996	11.0602555368649	120	0.0495910178363985	0.0495910178363985	13.8684684684633	2
621	85.361	241.19	1.0181	5.09900165196356	11.1098465547013	121	-0.0140994070319156	0.0140994070319156	13.8825678754952	2
622	73.101	245.53	1.021	5.11310105899548	11.0957471476694	122	0.0116684747850346	0.0116684747850346	13.8942363502803	2
623	76.481	232.64	1.0186	5.10143258421045	11.1074156224544	123	0.0121546612344119	0.0121546612344119	13.9063910115147	2
624	77.875	234.21	1.0161	5.08927792297604	11.1195702836889	124	0	0	13.9063910115147	2
625	75.774	251.34	1.0161	5.08927792297604	11.1195702836889	125	-0.0238231360194465	0.0238231360194465	13.9302141475341	2
626	76.413	255.13	1.021	5.11310105899548	11.0957471476694	126	-0.0116684747850364	0.0116684747850364	13.9418826223192	2
627	72.516	249.88	1.0234	5.12476953378052	11.0840786728844	127	0.025767881816952	0.025767881816952	13.9676505041361	2
628	57.453	249	1.0181	5.09900165196356	11.1098465547013	128	-0.00243093224688096	0.00243093224688096	13.970081436383	2
629	51.306	248.92	1.0186	5.10143258421045	11.1074156224544	129	-0.00194474579750548	0.00194474579750548	13.9720261821805	2
630	56.631	256.18	1.019	5.10337733000795	11.1054708766569	130	0.00437567804438643	0.00437567804438643	13.9764018602249	2
631	56.306	269.84	1.0181	5.09900165196356	11.1098465547013	131	0.00972372898753093	0.00972372898753093	13.9861255892124	2
632	61.215	275.3	1.0161	5.08927792297604	11.1195702836889	132	0.00243093224688096	0.00243093224688096	13.9885565214593	2
633	69.091	265.84	1.0156	5.08684699072915	11.1220012159357	133	-0.0121546612344119	0.0121546612344119	14.0007111826937	2
634	64.328	268.18	1.0181	5.09900165196356	11.1098465547013	134	-0.0140994070319156	0.0140994070319156	14.0148105897256	2
635	63.917	270.95	1.021	5.11310105899548	11.0957471476694	135	0.00729279674064465	0.00729279674064465	14.0221033864663	2
636	63.26	263.12	1.0195	5.10580826225484	11.1030399444101	136	0.00923754253815368	0.00923754253815368	14.0313409290044	2
637	73.672	260	1.0176	5.09657071971668	11.1122774869482	137	-0.0238231360194465	0.0238231360194465	14.0551640650239	2
638	69.681	269.45	1.0225	5.12039385573613	11.0884543509288	138	0.0072927967406482	0.0072927967406482	14.0624568617645	2
639	54.198	279.12	1.021	5.11310105899548	11.0957471476694	139	0.0116684747850346	0.0116684747850346	14.0741253365496	2
640	61.623	279.79	1.0186	5.10143258421045	11.1074156224544	140	-0.0092375425381519	0.0092375425381519	14.0833628790877	2
641	61.11	279.38	1.0205	5.1106701267486	11.0981780799163	141	0.0092375425381519	0.0092375425381519	14.0926004216259	2
642	74.023	258.79	1.0186	5.10143258421045	11.1074156224544	142	-0.0209060173231883	0.0209060173231883	14.113506438949	2
643	67.463	259.69	1.0229	5.12233860153363	11.0865096051313	143	-0.0262540682663293	0.0262540682663293	14.1397605072154	2
644	79.63	260.43	1.0283	5.14859266979996	11.0602555368649	144	0.0471600855895176	0.0471600855895176	14.1869205928049	2
645	75.516	267.44	1.0186	5.10143258421045	11.1074156224544	145	0.00729279674064642	0.00729279674064642	14.1942133895455	2
646	68.395	276.33	1.0171	5.0941397874698	11.1147084191951	146	-0.0092375425381519	0.0092375425381519	14.2034509320837	2
647	71.739	276.23	1.019	5.10337733000795	11.1054708766569	147	0.0189612715256811	0.0189612715256811	14.2224122036094	2
648	73.303	270.19	1.0151	5.08441605848227	11.1244321481826	148	-0.0170165257281756	0.0170165257281756	14.2394287293376	2
649	80.307	278.59	1.0186	5.10143258421045	11.1074156224544	149	0	0	14.2394287293376	2
650	69.62	268.8	1.0186	5.10143258421045	11.1074156224544	150	0.00243093224688096	0.00243093224688096	14.2418596615844	2
651	60.626	258.75	1.0181	5.09900165196356	11.1098465547013	151	0	0	14.2418596615844	2
652	53.156	274.99	1.0181	5.09900165196356	11.1098465547013	152	-0.0092375425381519	0.0092375425381519	14.2510972041226	2
653	51.539	274.02	1.02	5.10823919450172	11.1006090121632	153	0.0427844075451276	0.0427844075451276	14.2938816116677	2
654	33.614	272.79	1.0112	5.06545478695659	11.1433934197083	154	-0.0238231360194447	0.0238231360194447	14.3177047476872	2
655	18.389	267.05	1.0161	5.08927792297604	11.1195702836889	155	-0.0213922037725638	0.0213922037725638	14.3390969514597	2
656	27.64	271.65	1.0205	5.1106701267486	11.0981780799163	156	0.0165303392787983	0.0165303392787983	14.3556272907385	2
657	33.342	267.28	1.0171	5.0941397874698	11.1147084191951	157	-0.0165303392787983	0.0165303392787983	14.3721576300173	2
658	37.093	268.73	1.0205	5.1106701267486	11.0981780799163	158	0.00243093224688096	0.00243093224688096	14.3745885622642	2
659	36.291	267.32	1.02	5.10823919450172	11.1006090121632	159	0.0189612715256828	0.0189612715256828	14.3935498337899	2
660	36.703	267.92	1.0161	5.08927792297604	11.1195702836889	160	0.00486186449376369	0.00486186449376369	14.3984116982836	2
661	34.775	262.05	1.0151	5.08441605848227	11.1244321481826	161	0.00243093224688273	0.00243093224688273	14.4008426305305	2
662	36.112	249.43	1.0146	5.08198512623539	11.1268630804295	162	-0.0170165257281774	0.0170165257281774	14.4178591562587	2
663	49.245	254.26	1.0181	5.09900165196356	11.1098465547013	163	-0.0092375425381519	0.0092375425381519	14.4270966987969	2
664	43.462	250.32	1.02	5.10823919450172	11.1006090121632	164	0.0092375425381519	0.0092375425381519	14.436334241335	2
665	48.787	254.12	1.0181	5.09900165196356	11.1098465547013	165	0.00243093224688273	0.00243093224688273	14.4387651735819	2
666	62.258	252.7	1.0176	5.09657071971668	11.1122774869482	166	-0.00923754253815368	0.00923754253815368	14.44800271612	2
667	55.899	253.29	1.0195	5.10580826225484	11.1030399444101	167	-0.00972372898752738	0.00972372898752738	14.4577264451076	2
668	56.759	251.96	1.0215	5.11553199124236	11.0933162154225	168	0.0121546612344119	0.0121546612344119	14.469881106342	2
669	60.611	247.35	1.019	5.10337733000795	11.1054708766569	169	0	0	14.469881106342	2
670	66.523	241.41	1.019	5.10337733000795	11.1054708766569	170	-0.00972372898752916	0.00972372898752916	14.4796048353295	2
671	53.59	230.62	1.021	5.11310105899548	11.0957471476694	171	0.0165303392787983	0.0165303392787983	14.4961351746083	2
672	49.062	236.34	1.0176	5.09657071971668	11.1122774869482	172	-0.0306297463107175	0.0306297463107175	14.526764920919	2
673	42.433	238.64	1.0239	5.1272004660274	11.0816477406375	173	0.0330606785576002	0.0330606785576002	14.5598255994766	2
674	44.423	239.29	1.0171	5.0941397874698	11.1147084191951	174	-0.0238231360194465	0.0238231360194465	14.5836487354961	2
675	33.923	240.41	1.022	5.11796292348925	11.0908852831756	175	0.0427844075451276	0.0427844075451276	14.6264331430412	2
676	40.603	237.03	1.0132	5.07517851594412	11.1336696907208	176	-0.0330606785575984	0.0330606785575984	14.6594938215988	2
677	24.514	230.57	1.02	5.10823919450172	11.1006090121632	177	-0.0121546612344119	0.0121546612344119	14.6716484828332	2
678	25.837	231.99	1.0225	5.12039385573613	11.0884543509288	178	0.0145855934812928	0.0145855934812928	14.6862340763145	2
679	26.153	231.65	1.0195	5.10580826225484	11.1030399444101	179	0.0238231360194483	0.0238231360194483	14.710057212334	2
680	24.079	231.02	1.0146	5.08198512623539	11.1268630804295	180	-0.0262540682663293	0.0262540682663293	14.7363112806003	2
681	23.554	234.92	1.02	5.10823919450172	11.1006090121632	181	0.0189612715256828	0.0189612715256828	14.755272552126	2
682	16.603	233.54	1.0161	5.08927792297604	11.1195702836889	182	0.00243093224688096	0.00243093224688096	14.7577034843728	2
683	17.653	235.87	1.0156	5.08684699072915	11.1220012159357	183	-0.0189612715256828	0.0189612715256828	14.7766647558985	2
684	17.795	234.95	1.0195	5.10580826225484	11.1030399444101	184	0.0116684747850364	0.0116684747850364	14.7883332306836	2
685	10.729	234.92	1.0171	5.0941397874698	11.1147084191951	185	-0.00486186449376547	0.00486186449376547	14.7931950951773	2
686	12.391	245.93	1.0181	5.09900165196356	11.1098465547013	186	-0.0281988140638347	0.0281988140638347	14.8213939092412	2
687	15.991	247.67	1.0239	5.1272004660274	11.0816477406375	187	0.0189612715256828	0.0189612715256828	14.8403551807668	2
688	20.574	254.97	1.02	5.10823919450172	11.1006090121632	188	-0.00486186449376369	0.00486186449376369	14.8452170452606	2
689	14.081	258.4	1.021	5.11310105899548	11.0957471476694	189	0.0140994070319156	0.0140994070319156	14.8593164522925	2
690	17.92	251.17	1.0181	5.09900165196356	11.1098465547013	190	0.00486186449376547	0.00486186449376547	14.8641783167863	2
691	12.184	240.5	1.0171	5.0941397874698	11.1147084191951	191	0	0	14.8641783167863	2
692	17.742	231.55	1.0171	5.0941397874698	11.1147084191951	192	-0.0165303392787983	0.0165303392787983	14.8807086560651	2
693	43.334	235.2	1.0205	5.1106701267486	11.0981780799163	193	0.00486186449376191	0.00486186449376191	14.8855705205589	2
694	42.715	236.55	1.0195	5.10580826225484	11.1030399444101	194	0.0116684747850364	0.0116684747850364	14.8972389953439	2
695	44.699	236.72	1.0171	5.0941397874698	11.1147084191951	195	0.00243093224688273	0.00243093224688273	14.8996699275908	2
696	37.533	250.77	1.0166	5.09170885522292	11.117139351442	196	-0.0189612715256811	0.0189612715256811	14.9186311991165	2
697	31.243	251.73	1.0205	5.1106701267486	11.0981780799163	197	0.0165303392787983	0.0165303392787983	14.9351615383953	2
698	26.795	258.72	1.0171	5.0941397874698	11.1147084191951	198	-0.00243093224688273	0.00243093224688273	14.9375924706421	2
699	39.415	259.97	1.0176	5.09657071971668	11.1122774869482	199	-0.0165303392787983	0.0165303392787983	14.9541228099209	2
700	39.83	268.38	1.021	5.11310105899548	11.0957471476694	200	0.0116684747850346	0.0116684747850346	14.965791284706	2
701	43.033	269.09	1.0186	5.10143258421045	11.1074156224544	201	-0.00437567804438999	0.00437567804438999	14.9701669627504	2
702	43.409	275.76	1.0195	5.10580826225484	11.1030399444101	202	-0.00243093224688096	0.00243093224688096	14.9725978949972	2
703	45.541	275.21	1.02	5.10823919450172	11.1006090121632	203	0.00486186449376547	0.00486186449376547	14.977459759491	2
704	35.139	271.92	1.019	5.10337733000795	11.1054708766569	204	-0.00243093224688451	0.00243093224688451	14.9798906917379	2
705	38.107	271.89	1.0195	5.10580826225484	11.1030399444101	205	0.00243093224688451	0.00243093224688451	14.9823216239848	2
706	32.872	264.52	1.019	5.10337733000795	11.1054708766569	206	0.00437567804438643	0.00437567804438643	14.9866973020292	2
707	37.505	263.08	1.0181	5.09900165196356	11.1098465547013	207	-0.00437567804438643	0.00437567804438643	14.9910729800735	2
708	30.368	269.85	1.019	5.10337733000795	11.1054708766569	208	0.00437567804438643	0.00437567804438643	14.9954486581179	2
709	17.725	277.54	1.0181	5.09900165196356	11.1098465547013	209	0.00486186449376547	0.00486186449376547	15.0003105226117	2
710	23.15	264.89	1.0171	5.0941397874698	11.1147084191951	210	-0.00729279674064642	0.00729279674064642	15.0076033193523	2
711	26.808	269.48	1.0186	5.10143258421045	11.1074156224544	211	-0.00194474579750548	0.00194474579750548	15.0095480651499	2
712	11.711	259.77	1.019	5.10337733000795	11.1054708766569	212	0	0	15.0095480651499	2
713	10.877	259.09	1.019	5.10337733000795	11.1054708766569	213	-0.00486186449376547	0.00486186449376547	15.0144099296436	2
714	11.251	262.9	1.02	5.10823919450172	11.1006090121632	214	0.0092375425381519	0.0092375425381519	15.0236474721818	2
715	30.414	260.65	1.0181	5.09900165196356	11.1098465547013	215	-0.0116684747850329	0.0116684747850329	15.0353159469668	2
716	22.262	244.83	1.0205	5.1106701267486	11.0981780799163	216	0.0092375425381519	0.0092375425381519	15.044553489505	2
717	33.74	234.95	1.0186	5.10143258421045	11.1074156224544	217	0.00729279674064642	0.00729279674064642	15.0518462862456	2
718	41.869	245.25	1.0171	5.0941397874698	11.1147084191951	218	0	0	15.0518462862456	2
719	49.33	232.7	1.0171	5.0941397874698	11.1147084191951	219	0	0	15.0518462862456	2
720	49.705	238.02	1.0171	5.0941397874698	11.1147084191951	220	-0.0116684747850364	0.0116684747850364	15.0635147610306	2
721	43.614	239.81	1.0195	5.10580826225484	11.1030399444101	221	0.00923754253815368	0.00923754253815368	15.0727523035688	2
722	53.432	244.7	1.0176	5.09657071971668	11.1122774869482	222	0.00486186449376547	0.00486186449376547	15.0776141680626	2
723	45.768	247.03	1.0166	5.09170885522292	11.117139351442	223	-0.0116684747850346	0.0116684747850346	15.0892826428476	2
724	52.854	231.44	1.019	5.10337733000795	11.1054708766569	224	0.00680661029126917	0.00680661029126917	15.0960892531389	2
725	61.288	231.48	1.0176	5.09657071971668	11.1122774869482	225	-0.00243093224688273	0.00243093224688273	15.0985201853857	2
726	61.9	230.5	1.0181	5.09900165196356	11.1098465547013	226	-0.00680661029127094	0.00680661029127094	15.105326795677	2
727	82.027	230.93	1.0195	5.10580826225484	11.1030399444101	227	0.00437567804438999	0.00437567804438999	15.1097024737214	2
728	63.927	231.96	1.0186	5.10143258421045	11.1074156224544	228	-0.0189612715256828	0.0189612715256828	15.1286637452471	2
729	63.399	231.53	1.0225	5.12039385573613	11.0884543509288	229	0.028685000513212	0.028685000513212	15.1573487457603	2
730	64.261	231.87	1.0166	5.09170885522292	11.117139351442	230	-0.00486186449376547	0.00486186449376547	15.1622106102541	2
731	69.293	233.94	1.0176	5.09657071971668	11.1122774869482	231	-0.00680661029126917	0.00680661029126917	15.1690172205453	2
732	69.356	239.34	1.019	5.10337733000795	11.1054708766569	232	-0.00729279674064642	0.00729279674064642	15.176310017286	2
733	64.892	250.86	1.0205	5.1106701267486	11.0981780799163	233	-0.0238231360194483	0.0238231360194483	15.2001331533054	2
734	67.802	244.7	1.0254	5.13449326276805	11.0743549438968	234	0.0379225430513639	0.0379225430513639	15.2380556963568	2
735	70.485	247.43	1.0176	5.09657071971668	11.1122774869482	235	-0.00486186449376369	0.00486186449376369	15.2429175608506	2
736	71.848	260.07	1.0186	5.10143258421045	11.1074156224544	236	0.00243093224688096	0.00243093224688096	15.2453484930974	2
737	59.556	274.14	1.0181	5.09900165196356	11.1098465547013	237	-0.0092375425381519	0.0092375425381519	15.2545860356356	2
738	63.256	267.9	1.02	5.10823919450172	11.1006090121632	238	0.00680661029127094	0.00680661029127094	15.2613926459269	2
739	51.059	269.59	1.0186	5.10143258421045	11.1074156224544	239	-0.0257678818169538	0.0257678818169538	15.2871605277438	2
740	53.716	271.25	1.0239	5.1272004660274	11.0816477406375	240	0.0520219500832813	0.0520219500832813	15.3391824778271	2
741	44.403	266.23	1.0132	5.07517851594412	11.1336696907208	241	-0.0427844075451276	0.0427844075451276	15.3819668853722	2
742	46.828	255.48	1.022	5.11796292348925	11.0908852831756	242	0	0	15.3819668853722	2
743	50.822	244.83	1.022	5.11796292348925	11.0908852831756	243	0.00972372898752916	0.00972372898752916	15.3916906143597	2
744	50.32	249.08	1.02	5.10823919450172	11.1006090121632	244	0.0116684747850346	0.0116684747850346	15.4033590891448	2
745	48.48	240.2	1.0176	5.09657071971668	11.1122774869482	245	-0.0306297463107175	0.0306297463107175	15.4339888354555	2
746	51.284	247.37	1.0239	5.1272004660274	11.0816477406375	246	0.0306297463107175	0.0306297463107175	15.4646185817662	2
747	61.555	240.74	1.0176	5.09657071971668	11.1122774869482	247	-0.0116684747850346	0.0116684747850346	15.4762870565513	2
748	59.117	241.3	1.02	5.10823919450172	11.1006090121632	248	0.00243093224688096	0.00243093224688096	15.4787179887981	2
749	49.407	232.92	1.0195	5.10580826225484	11.1030399444101	249	0	0	15.4787179887981	2
750	26.174	247.24	1.0195	5.10580826225484	11.1030399444101	250	0	0	15.4787179887981	2
751	26.732	234.18	1.0195	5.10580826225484	11.1030399444101	251	0.00680661029127094	0.00680661029127094	15.4855245990894	2
752	10.028	238.99	1.0181	5.09900165196356	11.1098465547013	252	-0.0116684747850329	0.0116684747850329	15.4971930738744	2
753	16.963	248.06	1.0205	5.1106701267486	11.0981780799163	253	0.0262540682663275	0.0262540682663275	15.5234471421408	2
754	23.552	250.96	1.0151	5.08441605848227	11.1244321481826	254	-0.00972372898752916	0.00972372898752916	15.5331708711283	2
755	21.405	250.74	1.0171	5.0941397874698	11.1147084191951	255	0.00243093224688273	0.00243093224688273	15.5356018033752	2
756	38.387	260.63	1.0166	5.09170885522292	11.117139351442	256	-0.0116684747850346	0.0116684747850346	15.5472702781602	2
757	39.107	256.11	1.019	5.10337733000795	11.1054708766569	257	0.00680661029126917	0.00680661029126917	15.5540768884515	2
758	41.772	253.69	1.0176	5.09657071971668	11.1122774869482	258	-0.00486186449376369	0.00486186449376369	15.5589387529452	2
759	33.189	255.06	1.0186	5.10143258421045	11.1074156224544	259	0.0170165257281756	0.0170165257281756	15.5759552786734	2
760	27.377	262.97	1.0151	5.08441605848227	11.1244321481826	260	-0.0213922037725656	0.0213922037725656	15.597347482446	2
761	30.354	265.02	1.0195	5.10580826225484	11.1030399444101	261	0.00680661029127094	0.00680661029127094	15.6041540927373	2
762	24.358	266.92	1.0181	5.09900165196356	11.1098465547013	262	-0.00437567804438643	0.00437567804438643	15.6085297707816	2
763	18.223	271.63	1.019	5.10337733000795	11.1054708766569	263	0.0116684747850346	0.0116684747850346	15.6201982455667	2
764	32.411	264.67	1.0166	5.09170885522292	11.117139351442	264	-0.00243093224688273	0.00243093224688273	15.6226291778136	2
765	35.452	270.06	1.0171	5.0941397874698	11.1147084191951	265	-0.0092375425381519	0.0092375425381519	15.6318667203517	2
766	39.937	273.09	1.019	5.10337733000795	11.1054708766569	266	0.0092375425381519	0.0092375425381519	15.6411042628899	2
767	46.817	276	1.0171	5.0941397874698	11.1147084191951	267	-0.0092375425381519	0.0092375425381519	15.650341805428	2
768	52.428	267.14	1.019	5.10337733000795	11.1054708766569	268	-0.00972372898752916	0.00972372898752916	15.6600655344155	2
769	58.292	261.09	1.021	5.11310105899548	11.0957471476694	269	0.0140994070319156	0.0140994070319156	15.6741649414475	2
770	57.583	270.31	1.0181	5.09900165196356	11.1098465547013	270	0.00486186449376547	0.00486186449376547	15.6790268059412	2
771	52.989	269.22	1.0171	5.0941397874698	11.1147084191951	271	-0.0189612715256811	0.0189612715256811	15.6979880774669	2
772	41.328	277.08	1.021	5.11310105899548	11.0957471476694	272	0.00729279674064465	0.00729279674064465	15.7052808742076	2
773	34.301	269.64	1.0195	5.10580826225484	11.1030399444101	273	0.00243093224688451	0.00243093224688451	15.7077118064544	2
774	20.597	276.36	1.019	5.10337733000795	11.1054708766569	274	-0.00486186449376547	0.00486186449376547	15.7125736709482	2
775	19.606	279.5	1.02	5.10823919450172	11.1006090121632	275	-0.00729279674064642	0.00729279674064642	15.7198664676888	2
776	17.577	276.72	1.0215	5.11553199124236	11.0933162154225	276	0.0165303392787983	0.0165303392787983	15.7363968069676	2
777	20.889	265.44	1.0181	5.09900165196356	11.1098465547013	277	-0.00437567804438643	0.00437567804438643	15.740772485012	2
778	17.157	255.31	1.019	5.10337733000795	11.1054708766569	278	0.0092375425381519	0.0092375425381519	15.7500100275502	2
779	14.7	249.2	1.0171	5.0941397874698	11.1147084191951	279	-0.0213922037725638	0.0213922037725638	15.7714022313227	2
780	14.625	244.02	1.0215	5.11553199124236	11.0933162154225	280	0.0165303392787983	0.0165303392787983	15.7879325706015	2
781	15.241	250.25	1.0181	5.09900165196356	11.1098465547013	281	-0.00437567804438643	0.00437567804438643	15.7923082486459	2
782	10.649	248.24	1.019	5.10337733000795	11.1054708766569	282	0	0	15.7923082486459	2
783	17.949	240.33	1.019	5.10337733000795	11.1054708766569	283	-0.00972372898752916	0.00972372898752916	15.8020319776335	2
784	27.91	245.85	1.021	5.11310105899548	11.0957471476694	284	0.0140994070319156	0.0140994070319156	15.8161313846654	2
785	25.974	234.51	1.0181	5.09900165196356	11.1098465547013	285	0.0072927967406482	0.0072927967406482	15.823424181406	2
786	23.368	236.33	1.0166	5.09170885522292	11.117139351442	286	-0.0116684747850346	0.0116684747850346	15.8350926561911	2
787	29.325	238.97	1.019	5.10337733000795	11.1054708766569	287	0.00194474579750548	0.00194474579750548	15.8370374019886	2
788	12.607	235.69	1.0186	5.10143258421045	11.1074156224544	288	0	0	15.8370374019886	2
789	15.204	235.1	1.0186	5.10143258421045	11.1074156224544	289	-0.00680661029127094	0.00680661029127094	15.8438440122798	2
790	15.766	230.26	1.02	5.10823919450172	11.1006090121632	290	0.00243093224688096	0.00243093224688096	15.8462749445267	2
791	12.978	257.18	1.0195	5.10580826225484	11.1030399444101	291	0	0	15.8462749445267	2
792	10.523	258.39	1.0195	5.10580826225484	11.1030399444101	292	0.00437567804438999	0.00437567804438999	15.8506506225711	2
793	12.72	263.85	1.0186	5.10143258421045	11.1074156224544	293	-0.0140994070319174	0.0140994070319174	15.864750029603	2
794	12.692	255.69	1.0215	5.11553199124236	11.0933162154225	294	0.0121546612344119	0.0121546612344119	15.8769046908374	2
795	22.292	259.93	1.019	5.10337733000795	11.1054708766569	295	-0.00729279674064642	0.00729279674064642	15.8841974875781	2
796	38.524	256.23	1.0205	5.1106701267486	11.0981780799163	296	0.0238231360194447	0.0238231360194447	15.9080206235975	2
797	36.021	262.02	1.0156	5.08684699072915	11.1220012159357	297	-0.0213922037725638	0.0213922037725638	15.9294128273701	2
798	40.427	261.68	1.02	5.10823919450172	11.1006090121632	298	0	0	15.9294128273701	2
799	43.746	271.75	1.02	5.10823919450172	11.1006090121632	299	0.00243093224688096	0.00243093224688096	15.931843759617	2
800	54.957	276.6	1.0195	5.10580826225484	11.1030399444101	300	0.00923754253815368	0.00923754253815368	15.9410813021551	2
801	68.807	275.94	1.0176	5.09657071971668	11.1122774869482	301	0.00486186449376547	0.00486186449376547	15.9459431666489	2
802	79.863	276.02	1.0166	5.09170885522292	11.117139351442	302	-0.0617456790708104	0.0617456790708104	16.0076888457197	2
803	87.336	275.53	1.0293	5.15345453429373	11.0553936723712	303	0.0476462720388913	0.0476462720388913	16.0553351177586	2
804	107.78	269.17	1.0195	5.10580826225484	11.1030399444101	304	0	0	16.0553351177586	2
805	100.95	246.68	1.0195	5.10580826225484	11.1030399444101	305	0.00680661029127094	0.00680661029127094	16.0621417280499	2
806	91.824	246.18	1.0181	5.09900165196356	11.1098465547013	306	-0.00243093224688096	0.00243093224688096	16.0645726602967	2
807	86.649	252.42	1.0186	5.10143258421045	11.1074156224544	307	0.0121546612344119	0.0121546612344119	16.0767273215312	2
808	94.694	254.99	1.0161	5.08927792297604	11.1195702836889	308	-0.316021192094695	0.316021192094695	16.3927485136259	2
809	103.67	258.18	1.0811	5.40529911507073	10.8035490915942	309	0.182806104965545	0.182806104965545	16.5755546185914	2
810	110.15	258.64	1.0435	5.22249301010518	10.9863551965597	310	0.114253815603467	0.114253815603467	16.6898084341949	2
811	103.14	274.03	1.02	5.10823919450172	11.1006090121632	311	-0.0972372898752916	0.0972372898752916	16.7870457240702	2
812	106.87	273.55	1.04	5.20547648437701	11.0033717222879	312	0.0281988140638347	0.0281988140638347	16.815244538134	2
813	109.71	272.76	1.0342	5.17727767031317	11.0315705363517	313	0.0739003403052223	0.0739003403052223	16.8891448784392	2
814	115.71	270.78	1.019	5.10337733000795	11.1054708766569	314	-0.0763312725521033	0.0763312725521033	16.9654761509913	2
815	116.77	264.23	1.0347	5.17970860256006	11.0291396041048	315	-0.0092375425381519	0.0092375425381519	16.9747136935295	2
816	117.02	263.36	1.0366	5.18894614509821	11.0199020615667	316	-0.228021444757557	0.228021444757557	17.202735138287	2
817	109.28	252.38	1.0835	5.41696758985576	10.7918806168091	317	-0.0116684747850364	0.0116684747850364	17.2144036130721	2
818	112.9	244.85	1.0859	5.4286360646408	10.7802121420241	318	0.108905764660326	0.108905764660326	17.3233093777324	2
819	101.01	234.41	1.0635	5.31973029998047	10.8891179066844	319	0.0452153397920103	0.0452153397920103	17.3685247175244	2
820	99.538	236.34	1.0542	5.27451496018846	10.9343332464764	320	0.163844833439866	0.163844833439866	17.5323695509643	2
821	92.695	237.75	1.0205	5.1106701267486	11.0981780799163	321	-0.0213922037725638	0.0213922037725638	17.5537617547368	2
822	88.968	231.54	1.0249	5.13206233052116	11.0767858761437	322	0.00729279674064465	0.00729279674064465	17.5610545514775	2
823	84.772	239.74	1.0234	5.12476953378052	11.0840786728844	323	0.023336949570071	0.023336949570071	17.5843915010475	2
824	86.585	240.65	1.0186	5.10143258421045	11.1074156224544	324	-0.0422982210957521	0.0422982210957521	17.6266897221433	2
825	107.47	238.49	1.0273	5.1437308053062	11.0651174013587	325	-0.0262540682663293	0.0262540682663293	17.6529437904096	2
826	103.95	240.45	1.0327	5.16998487357253	11.0388633330924	326	0.0685522893620814	0.0685522893620814	17.7214960797717	2
827	102.58	241.21	1.0186	5.10143258421045	11.1074156224544	327	-0.0092375425381519	0.0092375425381519	17.7307336223099	2
828	86.992	246.44	1.0205	5.1106701267486	11.0981780799163	328	-0.00972372898753093	0.00972372898753093	17.7404573512974	2
829	84.108	246.18	1.0225	5.12039385573613	11.0884543509288	329	0.00486186449376547	0.00486186449376547	17.7453192157912	2
830	91.746	244.06	1.0215	5.11553199124236	11.0933162154225	330	-0.0165303392787983	0.0165303392787983	17.76184955507	2
831	87.251	236.07	1.0249	5.13206233052116	11.0767858761437	331	0.0354916108044794	0.0354916108044794	17.7973411658744	2
832	88.936	233.86	1.0176	5.09657071971668	11.1122774869482	332	-0.453125770818854	0.453125770818854	18.2504669366933	2
833	138.63	252.43	1.1108	5.54969649053554	10.6591517161294	333	-0.106961018862821	0.106961018862821	18.3574279555561	2
834	146.1	250.03	1.1328	5.65665750939836	10.5521906972665	334	0.161413901192983	0.161413901192983	18.5188418567491	2
835	144.19	240.76	1.0996	5.49524360820537	10.7136045984595	335	-0.215866783523143	0.215866783523143	18.7347086402722	2
836	138.13	241.99	1.144	5.71111039172852	10.4977378149364	336	0.351026616449797	0.351026616449797	19.085735256722	2
837	135.26	243.92	1.0718	5.36008377527872	10.8487644313862	337	-0.189612715256816	0.189612715256816	19.2753479719788	2
838	122.95	241.99	1.1108	5.54969649053554	10.6591517161294	338	0.0520219500832813	0.0520219500832813	19.3273699220621	2
839	124.91	236.01	1.1001	5.49767454045226	10.7111736662126	339	0.31359025984781	0.31359025984781	19.6409601819099	2
840	117.68	237.15	1.0356	5.18408428060444	11.0247639260604	340	-0.111822883356583	0.111822883356583	19.7527830652665	2
841	121.98	238.13	1.0586	5.29590716396103	10.9129410427039	341	-0.0140994070319191	0.0140994070319191	19.7668824722984	2
842	129.76	244.25	1.0615	5.31000657099295	10.8988416356719	342	-0.078276018349607	0.078276018349607	19.845158490648	2
843	139.32	236.35	1.0776	5.38828258934255	10.8205656173223	343	-0.168706697933631	0.168706697933631	20.0138651885817	2
844	137.15	237.67	1.1123	5.55698928727618	10.6518589193887	344	-0.0807069505964897	0.0807069505964897	20.0945721391782	2
845	139.69	248.76	1.1289	5.63769623787267	10.5711519687922	345	0.130297968432888	0.130297968432888	20.2248701076111	2
846	129.99	254.4	1.1021	5.50739826943979	10.7014499372251	346	0.028685000513212	0.028685000513212	20.2535551081243	2
847	140.44	234.86	1.0962	5.47871326892657	10.7301349377383	347	0.106961018862821	0.106961018862821	20.3605161269871	2
848	141.42	242.51	1.0742	5.37175225006375	10.8370959566011	348	-0.125922290388502	0.125922290388502	20.4864384173756	2
849	137.26	235.08	1.1001	5.49767454045226	10.7111736662126	349	-0.0709832216089623	0.0709832216089623	20.5574216389846	2
850	145.17	241.8	1.1147	5.56865776206122	10.6401904446037	350	-0.00486186449376547	0.00486186449376547	20.5622835034783	2
851	154.59	245.11	1.1157	5.57351962655498	10.6353285801099	351	-0.111822883356584	0.111822883356584	20.6741063868349	2
852	158.07	247.74	1.1387	5.68534250991157	10.5235056967533	352	0.190098901706193	0.190098901706193	20.8642052885411	2
853	155.81	242.88	1.0996	5.49524360820537	10.7136045984595	353	-0.213922037725638	0.213922037725638	21.0781273262667	2
854	162.35	247.35	1.1436	5.70916564593101	10.4996825607339	354	-0.0140994070319174	0.0140994070319174	21.0922267332987	2
855	167.44	253.34	1.1465	5.72326505296293	10.485583153702	355	0.0666075435645723	0.0666075435645723	21.1588342768632	2
856	162.67	249.94	1.1328	5.65665750939836	10.5521906972665	356	-0.130784154882264	0.130784154882264	21.2896184317455	2
857	159.57	266.06	1.1597	5.78744166428062	10.4214065423843	357	0.140021697420417	0.140021697420417	21.4296401291659	2
858	162.3	265.2	1.1309	5.6474199668602	10.5614282398047	358	0.121060425894736	0.121060425894736	21.5507005550606	2
859	161.96	269.65	1.106	5.52635954096547	10.6824886656994	359	-0.344220006158528	0.344220006158528	21.8949205612192	2
860	161.09	279.44	1.1768	5.870579547124	10.3382686595409	360	0.332551531373493	0.332551531373493	22.2274720925927	2
861	149.76	272.98	1.1084	5.5380280157505	10.6708201909144	361	-0.154121104452335	0.154121104452335	22.381593197045	2
862	149.32	270.46	1.1401	5.69214912020284	10.5166990864621	362	-0.339844328114141	0.339844328114141	22.7214375251591	2
863	157.13	278.01	1.21	6.03199344831698	10.1768547583479	363	0.223159580263793	0.223159580263793	22.9445971054229	2
864	156.83	275.85	1.1641	5.80883386805319	10.4000143386117	364	0.0690384758114568	0.0690384758114568	23.0136355812344	2
865	166.69	272.34	1.1499	5.73979539224173	10.4690528144232	365	-0.0879997473371397	0.0879997473371397	23.1016353285715	2
866	176.39	276.89	1.168	5.82779513957887	10.381053067086	366	-0.270319665853307	0.270319665853307	23.3719549944248	2
867	193.15	279.27	1.2236	6.09811480543218	10.1107334012327	367	0.1424526296673	0.1424526296673	23.5144076240921	2
868	186.38	276.37	1.1943	5.95566217576487	10.2531860309	368	-0.204198308738111	0.204198308738111	23.7186059328302	2
869	192.11	273.36	1.2363	6.15986048450298	10.0489877221619	369	0.102099154369055	0.102099154369055	23.8207050871993	2
870	191.51	277.33	1.2153	6.05776133013393	10.151086876531	370	-0.0763312725521033	0.0763312725521033	23.8970363597514	2
871	193.02	278.49	1.231	6.13409260268603	10.0747556039789	371	0.508064839598394	0.508064839598394	24.4051011993498	2
872	167.92	269.71	1.1265	5.62602776308764	10.5828204435773	372	-0.27275059810019	0.27275059810019	24.67785179745	2
873	183.67	278.02	1.1826	5.89877836118783	10.3100698454771	373	-0.140021697420419	0.140021697420419	24.8178734948704	2
874	184.1	270.58	1.2114	6.03880005860825	10.1700481480566	374	-0.282474327087719	0.282474327087719	25.1003478219581	2
875	194.57	277.14	1.2695	6.32127438569597	9.88757382096892	375	0.215866783523147	0.215866783523147	25.3162146054813	2
876	191.25	272	1.2251	6.10540760217282	10.1034406044921	376	0.0238231360194447	0.0238231360194447	25.3400377415007	2
877	190.77	271.78	1.2202	6.08158446615338	10.1272637405115	377	0.180375172718666	0.180375172718666	25.5204129142194	2
878	187.74	263.31	1.1831	5.90120929343471	10.3076389132302	378	0.106961018862819	0.106961018862819	25.6273739330822	2
879	186.36	255.42	1.1611	5.79424827457189	10.414599932093	379	-0.187667969459312	0.187667969459312	25.8150419025415	2
880	183.73	247.62	1.1997	5.9819162440312	10.2269319626337	380	0.0189612715256828	0.0189612715256828	25.8340031740672	2
881	183.42	241.85	1.1958	5.96295497250552	10.2458932341594	381	0.275181530347073	0.275181530347073	26.1091847044143	2
882	180.83	240.23	1.1392	5.68777344215845	10.5210747645064	382	-0.154121104452337	0.154121104452337	26.2633058088666	2
883	184.37	232.51	1.1709	5.84189454661078	10.3669536600541	383	-0.0690384758114568	0.0690384758114568	26.3323442846781	2
884	176.38	243.1	1.1851	5.91093302242224	10.2979151842427	384	0.216352969972522	0.216352969972522	26.5486972546506	2
885	174.39	239.03	1.1406	5.69458005244972	10.5142681542152	385	-0.0952925440777843	0.0952925440777843	26.6439897987284	2
886	175.17	232.87	1.1602	5.7898725965275	10.4189756101374	386	-0.111336696907207	0.111336696907207	26.7553264956356	2
887	176.89	232.81	1.1831	5.90120929343471	10.3076389132302	387	-0.0213922037725638	0.0213922037725638	26.7767186994081	2
888	177.7	235.34	1.1875	5.92260149720728	10.2862467094576	388	0.111336696907205	0.111336696907205	26.8880553963153	2
889	181.05	235.65	1.1646	5.81126480030007	10.3975834063648	389	-0.101612967919678	0.101612967919678	26.989668364235	2
890	183.91	231.59	1.1855	5.91287776821975	10.2959704384451	390	-0.23045237700444	0.23045237700444	27.2201207412395	2
891	186.64	231.46	1.2329	6.14333014522419	10.0655180614407	391	0.185237037212429	0.185237037212429	27.4053577784519	2
892	183.18	230.32	1.1948	5.95809310801176	10.2507550986531	392	0.232397122801945	0.232397122801945	27.6377549012538	2
893	180.95	241.23	1.147	5.72569598520981	10.4831522214551	393	-0.512440517642782	0.512440517642782	28.1501954188966	2
894	189.86	232.74	1.2524	6.23813650285259	9.9707117038123	394	0.130297968432888	0.130297968432888	28.2804933873295	2
895	194.78	232.35	1.2256	6.10783853441971	10.1010096722452	395	-0.189612715256814	0.189612715256814	28.4701061025863	2
896	189.77	233.68	1.2646	6.29745124967652	9.91139695698837	396	0.434164499293171	0.434164499293171	28.9042706018795	2
897	180.35	236.09	1.1753	5.86328675038335	10.3455614562815	397	0.0714694080583378	0.0714694080583378	28.9757400099378	2
898	168.55	244.65	1.1606	5.79181734232501	10.4170308643399	398	-0.00729279674064642	0.00729279674064642	28.9830328066785	2
899	169.78	243.03	1.1621	5.79911013906566	10.4097380675992	399	0.237258987295711	0.237258987295711	29.2202917939742	2
900	149	258.85	1.1133	5.56185115176995	10.6469970548949	400	-0.0568838145770449	0.0568838145770449	29.2771756085512	2
901	148.87	265.25	1.125	5.61873496634699	10.5901132403179	401	0.0568838145770449	0.0568838145770449	29.3340594231283	2
902	149.3	262	1.1133	5.56185115176995	10.6469970548949	402	0.0189612715256811	0.0189612715256811	29.353020694654	2
903	157.32	251.72	1.1094	5.54288988024427	10.6659583264206	403	-0.0403534752982448	0.0403534752982448	29.3933741699522	2
904	155.49	256.08	1.1177	5.58324335554251	10.6256048511224	404	-0.194474579750583	0.194474579750583	29.5878487497028	2
905	160.68	261.51	1.1577	5.77771793529309	10.4311302713718	405	0.0807069505964932	0.0807069505964932	29.6685557002993	2
906	148.9	252.55	1.1411	5.6970109846966	10.5118372219683	406	0.192043647503699	0.192043647503699	29.860599347803	2
907	140.26	256.28	1.1016	5.5049673371929	10.703880869472	407	0.00729279674064642	0.00729279674064642	29.8678921445436	2
908	140.45	262.84	1.1001	5.49767454045226	10.7111736662126	408	-0.0262540682663293	0.0262540682663293	29.89414621281	2
909	143.51	255.9	1.1055	5.52392860871858	10.6849195979463	409	-0.127867036186007	0.127867036186007	30.022013248996	2
910	139.03	248.58	1.1318	5.65179564490459	10.5570525617603	410	0.0189612715256828	0.0189612715256828	30.0409745205216	2
911	134.23	237.58	1.1279	5.63283437337891	10.576013833286	411	0.263513055562036	0.263513055562036	30.3044875760837	2
912	128.38	247.97	1.0737	5.36932131781687	10.839526888848	412	0.116198561400973	0.116198561400973	30.4206861374847	2
913	132.58	247.27	1.0498	5.2531227564159	10.955725450249	413	-0.190098901706193	0.190098901706193	30.6107850391909	2
914	129.8	250.37	1.0889	5.44322165812209	10.7656265485428	414	0.00486186449376369	0.00486186449376369	30.6156469036846	2
915	137.29	269.44	1.0879	5.43835979362833	10.7704884130366	415	-0.0734141538558433	0.0734141538558433	30.6890610575405	2
916	140.62	263.11	1.103	5.51177394748417	10.6970742591807	416	0.0116684747850346	0.0116684747850346	30.7007295323255	2
917	134.85	265.58	1.1006	5.50010547269914	10.7087427339658	417	0.00729279674064642	0.00729279674064642	30.7080223290661	2
918	137.8	277.88	1.0991	5.49281267595849	10.7160355307064	418	-0.0379225430513639	0.0379225430513639	30.7459448721175	2
919	133.78	276.29	1.1069	5.53073521900985	10.678112987655	419	0.0709832216089623	0.0709832216089623	30.8169280937265	2
920	135.95	277.95	1.0923	5.45975199740089	10.749096209264	420	-0.270319665853307	0.270319665853307	31.0872477595798	2
921	145.57	266.57	1.1479	5.7300716632542	10.4787765434107	421	0.19447457975058	0.19447457975058	31.2817223393304	2
922	128.49	254.68	1.1079	5.53559708350362	10.6732511231613	422	0.00243093224688451	0.00243093224688451	31.2841532715772	2
923	122.82	247.97	1.1074	5.53316615125674	10.6756820554082	423	0.194474579750581	0.194474579750581	31.4786278513278	2
924	126.19	248.14	1.0674	5.33869157150616	10.8701566351587	424	-0.261082123315155	0.261082123315155	31.739709974643	2
925	134.42	239.31	1.1211	5.59977369482131	10.6090745118436	425	-0.0690384758114568	0.0690384758114568	31.8087484504544	2
926	141.98	232.15	1.1353	5.66881217063277	10.5400360360321	426	0.280529581290214	0.280529581290214	32.0892780317446	2
927	149.68	237.02	1.0776	5.38828258934255	10.8205656173223	427	-0.0359777972538584	0.0359777972538584	32.1252558289985	2
928	130.6	232.03	1.085	5.42426038659641	10.7845878200685	428	0.182806104965547	0.182806104965547	32.308061933964	2
929	105.88	231.39	1.0474	5.24145428163087	10.967393925034	429	-0.0807069505964915	0.0807069505964915	32.3887688845605	2
930	96.142	235.92	1.064	5.32216123222736	10.8866869744375	430	0.225590512510674	0.225590512510674	32.6143593970712	2
931	83.205	249.1	1.0176	5.09657071971668	11.1122774869482	431	0	0	32.6143593970712	2
932	85.755	250.19	1.0176	5.09657071971668	11.1122774869482	432	0	0	32.6143593970712	2
933	77.391	253.64	1.0176	5.09657071971668	11.1122774869482	433	-0.00680661029126917	0.00680661029126917	32.6211660073625	2
934	80.264	261.8	1.019	5.10337733000795	11.1054708766569	434	0	0	32.6211660073625	2
935	71.598	259.71	1.019	5.10337733000795	11.1054708766569	435	-0.00243093224688451	0.00243093224688451	32.6235969396094	2
936	65.375	263.82	1.0195	5.10580826225484	11.1030399444101	436	0.00243093224688451	0.00243093224688451	32.6260278718563	2
937	71.431	271.39	1.019	5.10337733000795	11.1054708766569	437	-0.0189612715256828	0.0189612715256828	32.6449891433819	2
938	84.729	274.2	1.0229	5.12233860153363	11.0865096051313	438	-0.104530086615938	0.104530086615938	32.7495192299979	2
939	111	258.97	1.0444	5.22686868814957	10.9819795185153	439	0.0189612715256828	0.0189612715256828	32.7684805015236	2
940	109.66	258.09	1.0405	5.20790741662389	11.000940790041	440	-0.109391951109702	0.109391951109702	32.8778724526333	2
941	106.46	262.45	1.063	5.31729936773359	10.8915488389313	441	-0.00486186449376547	0.00486186449376547	32.882734317127	2
942	100.49	254.38	1.064	5.32216123222736	10.8866869744375	442	0.218783902219405	0.218783902219405	33.1015182193464	2
943	88.284	230.92	1.019	5.10337733000795	11.1054708766569	443	0.00194474579750548	0.00194474579750548	33.1034629651439	2
944	88.976	235.96	1.0186	5.10143258421045	11.1074156224544	444	0	0	33.1034629651439	2
945	68.067	246.98	1.0186	5.10143258421045	11.1074156224544	445	0.00243093224688096	0.00243093224688096	33.1058938973908	2
946	63.05	246.28	1.0181	5.09900165196356	11.1098465547013	446	0	0	33.1058938973908	2
947	62.667	252.01	1.0181	5.09900165196356	11.1098465547013	447	0.00243093224688273	0.00243093224688273	33.1083248296377	2
948	55.806	241.18	1.0176	5.09657071971668	11.1122774869482	448	0.0145855934812946	0.0145855934812946	33.122910423119	2
949	51.099	240.21	1.0146	5.08198512623539	11.1268630804295	449	-0.0145855934812946	0.0145855934812946	33.1374960166003	2
950	44.063	244.24	1.0176	5.09657071971668	11.1122774869482	450	-0.00680661029126917	0.00680661029126917	33.1443026268916	2
951	29.717	253.22	1.019	5.10337733000795	11.1054708766569	451	0	0	33.1443026268916	2
952	33.873	259.43	1.019	5.10337733000795	11.1054708766569	452	-0.00729279674064642	0.00729279674064642	33.1515954236322	2
953	51.883	262.41	1.0205	5.1106701267486	11.0981780799163	453	0.0116684747850329	0.0116684747850329	33.1632638984172	2
954	42.989	277.54	1.0181	5.09900165196356	11.1098465547013	454	0.00243093224688273	0.00243093224688273	33.1656948306641	2
955	52.979	263.96	1.0176	5.09657071971668	11.1122774869482	455	0.0072927967406482	0.0072927967406482	33.1729876274048	2
956	67.905	257.95	1.0161	5.08927792297604	11.1195702836889	456	-0.00486186449376547	0.00486186449376547	33.1778494918985	2
957	63.655	261.91	1.0171	5.0941397874698	11.1147084191951	457	-0.00486186449376547	0.00486186449376547	33.1827113563923	2
958	60.399	260.01	1.0181	5.09900165196356	11.1098465547013	458	-0.0116684747850329	0.0116684747850329	33.1943798311773	2
959	72.243	255.82	1.0205	5.1106701267486	11.0981780799163	459	0.0116684747850329	0.0116684747850329	33.2060483059624	2
960	83.732	262.62	1.0181	5.09900165196356	11.1098465547013	460	-0.00437567804438643	0.00437567804438643	33.2104239840068	2
961	91.287	252.03	1.019	5.10337733000795	11.1054708766569	461	0.00194474579750548	0.00194474579750548	33.2123687298043	2
962	84.204	249.23	1.0186	5.10143258421045	11.1074156224544	462	-0.0092375425381519	0.0092375425381519	33.2216062723424	2
963	85.242	263.31	1.0205	5.1106701267486	11.0981780799163	463	0.00729279674064642	0.00729279674064642	33.2288990690831	2
964	89.094	233.79	1.019	5.10337733000795	11.1054708766569	464	0.00437567804438643	0.00437567804438643	33.2332747471274	2
965	109.47	267.74	1.0181	5.09900165196356	11.1098465547013	465	-0.0831378828433724	0.0831378828433724	33.3164126299708	2
966	114.69	266.06	1.0352	5.18213953480694	11.026708671858	466	0.078762204798986	0.078762204798986	33.3951748347698	2
967	106.45	267.98	1.019	5.10337733000795	11.1054708766569	467	-0.313590259847812	0.313590259847812	33.7087650946176	2
968	128.26	277.1	1.0835	5.41696758985576	10.7918806168091	468	0.249413648530121	0.249413648530121	33.9581787431477	2
969	127.42	270.68	1.0322	5.16755394132564	11.0412942653392	469	-0.0617456790708104	0.0617456790708104	34.0199244222185	2
970	120.16	273.17	1.0449	5.22929962039645	10.9795485862684	470	0.106961018862819	0.106961018862819	34.1268854410814	2
971	101.35	271.29	1.0229	5.12233860153363	11.0865096051313	471	0.0281988140638347	0.0281988140638347	34.1550842551452	2
972	99.078	272.02	1.0171	5.0941397874698	11.1147084191951	472	0.00243093224688273	0.00243093224688273	34.1575151873921	2
973	94.526	267.95	1.0166	5.09170885522292	11.117139351442	473	-0.054452882330164	0.054452882330164	34.2119680697222	2
974	88.937	258.42	1.0278	5.14616173755308	11.0626864691118	474	0.00437567804438821	0.00437567804438821	34.2163437477666	2
975	85.622	248.02	1.0269	5.14178605950869	11.0670621471562	475	-0.144397375464806	0.144397375464806	34.3607411232314	2
976	98.324	235.14	1.0566	5.2861834349735	10.9226647716914	476	0.194474579750581	0.194474579750581	34.555215702982	2
977	71.446	231.34	1.0166	5.09170885522292	11.117139351442	477	-0.0354916108044829	0.0354916108044829	34.5907073137865	2
978	55.696	231.12	1.0239	5.1272004660274	11.0816477406375	478	0.00486186449376547	0.00486186449376547	34.5955691782803	2
979	73.705	231.2	1.0229	5.12233860153363	11.0865096051313	479	0.0116684747850364	0.0116684747850364	34.6072376530653	2
980	77.658	236.99	1.0205	5.1106701267486	11.0981780799163	480	-0.00486186449376547	0.00486186449376547	34.6120995175591	2
981	76.793	240.25	1.0215	5.11553199124236	11.0933162154225	481	0.00486186449376547	0.00486186449376547	34.6169613820528	2
982	75.116	247.83	1.0205	5.1106701267486	11.0981780799163	482	0.0189612715256811	0.0189612715256811	34.6359226535785	2
983	79.934	243.79	1.0166	5.09170885522292	11.117139351442	483	0.00486186449376369	0.00486186449376369	34.6407845180723	2
984	76.995	260.61	1.0156	5.08684699072915	11.1220012159357	484	-0.0189612715256828	0.0189612715256828	34.659745789598	2
985	80.417	271.36	1.0195	5.10580826225484	11.1030399444101	485	0.00437567804438999	0.00437567804438999	34.6641214676423	2
986	77	274.17	1.0186	5.10143258421045	11.1074156224544	486	0.00243093224688096	0.00243093224688096	34.6665523998892	2
987	91.43	265.15	1.0181	5.09900165196356	11.1098465547013	487	-0.204198308738111	0.204198308738111	34.8707507086273	2
988	109.48	262.99	1.0601	5.30319996070167	10.9056482459632	488	-0.102099154369053	0.102099154369053	34.9728498629964	2
989	117.33	260.55	1.0811	5.40529911507073	10.8035490915942	489	0.152176358654829	0.152176358654829	35.1250262216512	2
990	123.66	260.49	1.0498	5.2531227564159	10.955725450249	490	-0.190098901706193	0.190098901706193	35.3151251233574	2
991	127.51	257.73	1.0889	5.44322165812209	10.7656265485428	491	0.337413395867257	0.337413395867257	35.6525385192247	2
992	107.3	267.96	1.0195	5.10580826225484	11.1030399444101	492	0.00243093224688451	0.00243093224688451	35.6549694514716	2
993	100.28	270.09	1.019	5.10337733000795	11.1054708766569	493	0	0	35.6549694514716	2
994	89.649	276.07	1.019	5.10337733000795	11.1054708766569	494	0.0140994070319174	0.0140994070319174	35.6690688585035	2
995	82.632	272.13	1.0161	5.08927792297604	11.1195702836889	495	-0.0452153397920121	0.0452153397920121	35.7142841982955	2
996	90.813	271.78	1.0254	5.13449326276805	11.0743549438968	496	-0.0899444931346434	0.0899444931346434	35.8042286914301	2
997	106.45	249.31	1.0439	5.22443775590269	10.9844104507622	497	-0.282960513537097	0.282960513537097	36.0871892049672	2
998	115.97	256.26	1.1021	5.50739826943979	10.7014499372251	498	0.0238231360194483	0.0238231360194483	36.1110123409867	2
999	119.13	252.57	1.0972	5.48357513342034	10.7252730732446	499	0.106961018862819	0.106961018862819	36.2179733598495	2
1000	123.68	249.47	1.0752	5.37661411455752	10.8322340921074	500	NA	NA	NA	2
1001	160.72	259.11	1.1948	5.95809310801176	9.86375068494948	1	0.111336696907209	0.111336696907209	0.111336696907209	3
1002	151.62	259.3	1.1719	5.84675641110455	9.97508738185669	2	-0.0661213571151968	0.0661213571151968	0.177458054022406	3
1003	153.36	263.32	1.1855	5.91287776821975	9.90896602474149	3	0.0826516963939952	0.0826516963939952	0.260109750416401	3
1004	152.5	269.45	1.1685	5.83022607182575	9.99161772113548	4	-0.0782760183496087	0.0782760183496087	0.33838576876601	3
1005	154.12	263.4	1.1846	5.90850209017536	9.91334170278587	5	0.0879997473371379	0.0879997473371379	0.426385516103148	3
1006	141.23	264.39	1.1665	5.82050234283822	10.001341450123	6	0.0641766113176931	0.0641766113176931	0.490562127420841	3
1007	142.9	273.56	1.1533	5.75632573152053	10.0655180614407	7	-0.0739003403052223	0.0739003403052223	0.564462467726063	3
1008	147.48	276.64	1.1685	5.83022607182575	9.99161772113548	8	0.0573700010264204	0.0573700010264204	0.621832468752483	3
1009	139.7	276.69	1.1567	5.77285607079933	10.0489877221619	9	0.180375172718666	0.180375172718666	0.802207641471149	3
1010	129.57	252.12	1.1196	5.59248089808066	10.2293628948806	10	-0.0641766113176914	0.0641766113176914	0.866384252788841	3
1011	133.31	254.38	1.1328	5.65665750939836	10.1651862835629	11	-0.0831378828433742	0.0831378828433742	0.949522135632215	3
1012	132.03	267	1.1499	5.73979539224173	10.0820484007195	12	0.0286850005132102	0.0286850005132102	0.978207136145425	3
1013	129.81	267.6	1.144	5.71111039172852	10.1107334012327	13	-0.0335468650069757	0.0335468650069757	1.0117540011524	3
1014	130.06	278.53	1.1509	5.74465725673549	10.0771865362257	14	0.154607290901712	0.154607290901712	1.16636129205411	3
1015	121.4	271.18	1.1191	5.59004996583378	10.2317938271275	15	0.277612462593956	0.277612462593956	1.44397375464807	3
1016	111.23	270.43	1.062	5.31243750323983	10.5094062897214	16	0.00486186449376547	0.00486186449376547	1.44883561914183	3
1017	102.59	269.92	1.061	5.30757563874606	10.5142681542152	17	0.0116684747850346	0.0116684747850346	1.46050409392687	3
1018	100.39	274.86	1.0586	5.29590716396103	10.5259366290002	18	-0.0140994070319174	0.0140994070319174	1.47460350095879	3
1019	103.6	274.39	1.0615	5.31000657099295	10.5118372219683	19	-0.173568562427395	0.173568562427395	1.64817206338618	3
1020	108.3	264.28	1.0972	5.48357513342034	10.3382686595409	20	0.130784154882267	0.130784154882267	1.77895621826845	3
1021	100.63	266.72	1.0703	5.35279097853807	10.4690528144232	21	0.0165303392787983	0.0165303392787983	1.79548655754725	3
1022	99.794	266.05	1.0669	5.33626063925927	10.485583153702	22	0.0189612715256828	0.0189612715256828	1.81444782907293	3
1023	95.27	265.14	1.063	5.31729936773359	10.5045444252276	23	0.0904306795840206	0.0904306795840206	1.90487850865695	3
1024	88.225	251.62	1.0444	5.22686868814957	10.5949751048117	24	-0.190098901706193	0.190098901706193	2.09497741036314	3
1025	105.94	241.74	1.0835	5.41696758985576	10.4048762031055	25	-0.0379225430513639	0.0379225430513639	2.13289995341451	3
1026	105.84	236.24	1.0913	5.45489013290713	10.3669536600541	26	-0.0666075435645741	0.0666075435645741	2.19950749697908	3
1027	118.6	235.91	1.105	5.5214976764717	10.3003461164895	27	0.0286850005132102	0.0286850005132102	2.22819249749229	3
1028	119.06	235.44	1.0991	5.49281267595849	10.3290311170027	28	-0.216352969972522	0.216352969972522	2.44454546746481	3
1029	134.94	240.61	1.1436	5.70916564593101	10.1126781470302	29	0.0403534752982466	0.0403534752982466	2.48489894276306	3
1030	133.27	239.37	1.1353	5.66881217063277	10.1530316223285	30	-0.108905764660324	0.108905764660324	2.59380470742338	3
1031	145.37	232.6	1.1577	5.77771793529309	10.0441258576681	31	0.0495910178363985	0.0495910178363985	2.64339572525978	3
1032	138.75	233.7	1.1475	5.72812691745669	10.0937168755045	32	0.0617456790708069	0.0617456790708069	2.70514140433059	3
1033	137.5	230.03	1.1348	5.66638123838589	10.1554625545753	33	0	0	2.70514140433059	3
1034	130.95	230.52	1.1348	5.66638123838589	10.1554625545753	34	0.0379225430513657	0.0379225430513657	2.74306394738196	3
1035	125.45	233.1	1.127	5.62845869533452	10.1933850976267	35	0.337413395867257	0.337413395867257	3.08047734324921	3
1036	118.27	243.51	1.0576	5.29104529946726	10.530798493494	36	-0.161413901192981	0.161413901192981	3.24189124444219	3
1037	115.05	245.93	1.0908	5.45245920066025	10.369384592301	37	0.0544528823301622	0.0544528823301622	3.29634412677236	3
1038	111.12	258.87	1.0796	5.39800631833008	10.4238374746312	38	-0.249413648530121	0.249413648530121	3.54575777530248	3
1039	125.74	255.67	1.1309	5.6474199668602	10.174423826101	39	-0.0422982210957521	0.0422982210957521	3.58805599639823	3
1040	129.2	257.95	1.1396	5.68971818795595	10.1321256050053	40	0.127867036186007	0.127867036186007	3.71592303258424	3
1041	129.22	242.88	1.1133	5.56185115176995	10.2599926411913	41	-0.0495910178363985	0.0495910178363985	3.76551405042063	3
1042	131.26	239.6	1.1235	5.61144216960635	10.2104016233549	42	-0.0573700010264204	0.0573700010264204	3.82288405144705	3
1043	126.99	245.9	1.1353	5.66881217063277	10.1530316223285	43	0.0403534752982466	0.0403534752982466	3.8632375267453	3
1044	122.35	249.54	1.127	5.62845869533452	10.1933850976267	44	0.106961018862819	0.106961018862819	3.97019854560812	3
1045	117.03	239.83	1.105	5.5214976764717	10.3003461164895	45	0.0140994070319174	0.0140994070319174	3.98429795264004	3
1046	116.69	236.39	1.1021	5.50739826943979	10.3144455235214	46	0	0	3.98429795264004	3
1047	111.16	235.08	1.1021	5.50739826943979	10.3144455235214	47	-0.121060425894736	0.121060425894736	4.10535837853477	3
1048	129.28	234.62	1.127	5.62845869533452	10.1933850976267	48	0.154607290901712	0.154607290901712	4.25996566943649	3
1049	106.51	235.87	1.0952	5.47385140443281	10.3479923885284	49	0.0568838145770449	0.0568838145770449	4.31684948401353	3
1050	102.5	249.83	1.0835	5.41696758985576	10.4048762031055	50	0.0568838145770449	0.0568838145770449	4.37373329859058	3
1051	100.61	267.75	1.0718	5.36008377527872	10.4617600176825	51	0.230452377004438	0.230452377004438	4.60418567559501	3
1052	93.275	270.81	1.0244	5.12963139827428	10.692212394687	52	-0.171137630180512	0.171137630180512	4.77532330577553	3
1053	95.553	274.72	1.0596	5.30076902845479	10.5210747645064	53	-0.0379225430513621	0.0379225430513621	4.81324584882689	3
1054	93.35	260.63	1.0674	5.33869157150616	10.4831522214551	54	0.123491358141617	0.123491358141617	4.93673720696851	3
1055	86.989	261.78	1.042	5.21520021336454	10.6066435795967	55	-0.121060425894736	0.121060425894736	5.05779763286324	3
1056	96.837	254.75	1.0669	5.33626063925927	10.485583153702	56	0.121060425894736	0.121060425894736	5.17885805875798	3
1057	87.283	251.63	1.042	5.21520021336454	10.6066435795967	57	0.054452882330164	0.054452882330164	5.23331094108814	3
1058	84.334	248.12	1.0308	5.16074733103437	10.6610964619269	58	0.0666075435645741	0.0666075435645741	5.29991848465272	3
1059	78.25	245.79	1.0171	5.0941397874698	10.7277040054914	59	0	0	5.29991848465272	3
1060	72.806	235.24	1.0171	5.0941397874698	10.7277040054914	60	0.00486186449376369	0.00486186449376369	5.30478034914648	3
1061	75.334	234.1	1.0161	5.08927792297604	10.7325658699852	61	-0.140021697420417	0.140021697420417	5.4448020465669	3
1062	83.863	240.28	1.0449	5.22929962039645	10.5925441725648	62	-0.0807069505964915	0.0807069505964915	5.52550899716339	3
1063	97.121	249.84	1.0615	5.31000657099295	10.5118372219683	63	0.0238231360194465	0.0238231360194465	5.54933213318284	3
1064	91.416	257.92	1.0566	5.2861834349735	10.5356603579877	64	0.0734141538558433	0.0734141538558433	5.62274628703868	3
1065	84.724	273.7	1.0415	5.21276928111766	10.6090745118436	65	0.0520219500832813	0.0520219500832813	5.67476823712196	3
1066	91.895	272.26	1.0308	5.16074733103437	10.6610964619269	66	-0.102099154369055	0.102099154369055	5.77686739149101	3
1067	95.234	268.64	1.0518	5.26284648540343	10.5589973075578	67	-0.0661213571151968	0.0661213571151968	5.84298874860621	3
1068	94.624	251.22	1.0654	5.32896784251863	10.4928759504426	68	0.1589829689461	0.1589829689461	6.00197171755231	3
1069	85.41	238.06	1.0327	5.16998487357253	10.6518589193887	69	-0.050077204285774	0.050077204285774	6.05204892183809	3
1070	91.191	240.45	1.043	5.2200620778583	10.6017817151029	70	0.1093919511097	0.1093919511097	6.16144087294779	3
1071	89.855	237.59	1.0205	5.1106701267486	10.7111736662126	71	-0.242120851789473	0.242120851789473	6.40356172473726	3
1072	94.887	245.37	1.0703	5.35279097853807	10.4690528144232	72	0.0709832216089623	0.0709832216089623	6.47454494634622	3
1073	91.168	247.39	1.0557	5.28180775692911	10.5400360360321	73	-0.0447291533426331	0.0447291533426331	6.51927409968885	3
1074	92.655	244.78	1.0649	5.32653691027174	10.4953068826895	74	0.111336696907205	0.111336696907205	6.63061079659606	3
1075	88.76	252	1.042	5.21520021336454	10.6066435795967	75	-0.190098901706191	0.190098901706191	6.82070969830225	3
1076	104.49	262.41	1.0811	5.40529911507073	10.4165446778905	76	0.0928616118309016	0.0928616118309016	6.91357131013315	3
1077	97.121	265.35	1.062	5.31243750323983	10.5094062897214	77	-0.133215087129146	0.133215087129146	7.0467863972623	3
1078	104.07	253.35	1.0894	5.44565259036897	10.3761912025923	78	0.0452153397920085	0.0452153397920085	7.09200173705431	3
1079	104.95	260.74	1.0801	5.40043725057697	10.4214065423843	79	-0.0403534752982466	0.0403534752982466	7.13235521235255	3
1080	111.17	262.28	1.0884	5.44079072587521	10.381053067086	80	0.0666075435645759	0.0666075435645759	7.19896275591713	3
1081	111.72	272.24	1.0747	5.37418318231064	10.4476606106506	81	0.180375172718662	0.180375172718662	7.37933792863579	3
1082	100.06	276.96	1.0376	5.19380800959197	10.6280357833693	82	0.0782760183496087	0.0782760183496087	7.4576139469854	3
1083	78.17	269.28	1.0215	5.11553199124236	10.7063118017189	83	0.0311159327600947	0.0311159327600947	7.4887298797455	3
1084	73.726	264.08	1.0151	5.08441605848227	10.737427734479	84	-0.0145855934812928	0.0145855934812928	7.50331547322679	3
1085	74.747	271.68	1.0181	5.09900165196356	10.7228421409977	85	-0.0709832216089623	0.0709832216089623	7.57429869483575	3
1086	88.339	246.77	1.0327	5.16998487357253	10.6518589193887	86	-0.111822883356584	0.111822883356584	7.68612157819233	3
1087	90.634	245.07	1.0557	5.28180775692911	10.5400360360321	87	-0.0996682221221725	0.0996682221221725	7.78578980031451	3
1088	97.595	236.01	1.0762	5.38147597905128	10.44036781391	88	0.123491358141617	0.123491358141617	7.90928115845612	3
1089	90.604	235.01	1.0508	5.25798462090966	10.5638591720516	89	0.0641766113176914	0.0641766113176914	7.97345776977382	3
1090	89.588	232.84	1.0376	5.19380800959197	10.6280357833693	90	0.0758450861027278	0.0758450861027278	8.04930285587654	3
1091	88.471	236.71	1.022	5.11796292348925	10.703880869472	91	0.00729279674064642	0.00729279674064642	8.05659565261719	3
1092	88.026	240.93	1.0205	5.1106701267486	10.7111736662126	92	-0.0165303392787983	0.0165303392787983	8.07312599189599	3
1093	80.588	237.5	1.0239	5.1272004660274	10.6946433269338	93	-0.0452153397920103	0.0452153397920103	8.118341331688	3
1094	83.17	232.32	1.0332	5.17241580581941	10.6494279871418	94	-0.149745426407948	0.149745426407948	8.26808675809595	3
1095	93.953	234.31	1.064	5.32216123222736	10.4996825607339	95	0.0121546612344119	0.0121546612344119	8.28024141933036	3
1096	100.45	244.87	1.0615	5.31000657099295	10.5118372219683	96	-0.0403534752982466	0.0403534752982466	8.32059489462861	3
1097	102.2	230.98	1.0698	5.35036004629119	10.47148374667	97	-0.0354916108044812	0.0354916108044812	8.35608650543309	3
1098	101.42	232.42	1.0771	5.38585165709567	10.4359921358656	98	-0.0811931370458669	0.0811931370458669	8.43727964247895	3
1099	108.2	235.59	1.0938	5.46704479414154	10.3547989988197	99	-0.0972372898752898	0.0972372898752898	8.53451693235424	3
1100	116.41	250.85	1.1138	5.56428208401683	10.2575617089444	100	0.0739003403052205	0.0739003403052205	8.60841727265946	3
1101	108.57	252.3	1.0986	5.49038174371161	10.3314620492496	101	-0.102099154369055	0.102099154369055	8.71051642702852	3
1102	117.25	254.21	1.1196	5.59248089808066	10.2293628948806	102	-0.0525081365326585	0.0525081365326585	8.76302456356118	3
1103	128.13	250.12	1.1304	5.64498903461332	10.1768547583479	103	-0.127867036186007	0.127867036186007	8.89089159974719	3
1104	153.51	231.54	1.1567	5.77285607079933	10.0489877221619	104	-0.0855688150902534	0.0855688150902534	8.97646041483744	3
1105	161.2	234.17	1.1743	5.85842488588958	9.96341890707165	105	-0.0427844075451294	0.0427844075451294	9.01924482238257	3
1106	158.62	234.33	1.1831	5.90120929343471	9.92063449952652	106	-0.00729279674064642	0.00729279674064642	9.02653761912321	3
1107	160.14	247.39	1.1846	5.90850209017536	9.91334170278587	107	-0.149259239958571	0.149259239958571	9.17579685908179	3
1108	176.51	254.96	1.2153	6.05776133013393	9.7640824628273	108	0.0140994070319174	0.0140994070319174	9.1898962661137	3
1109	178.97	253.98	1.2124	6.04366192310201	9.77818186985922	109	-0.0140994070319174	0.0140994070319174	9.20399567314562	3
1110	173.15	252.59	1.2153	6.05776133013393	9.7640824628273	110	0.0213922037725638	0.0213922037725638	9.22538787691818	3
1111	171.94	251.47	1.2109	6.03636912636137	9.78547466659987	111	0.0850826286408797	0.0850826286408797	9.31047050555906	3
1112	172.05	263.14	1.1934	5.95128649772049	9.87055729524075	112	-0.0807069505964897	0.0807069505964897	9.39117745615555	3
1113	170.82	273.14	1.21	6.03199344831698	9.78985034464426	113	0.114253815603465	0.114253815603465	9.50543127175902	3
1114	165.76	277.54	1.1865	5.91773963271351	9.90410416024772	114	-0.192529833953076	0.192529833953076	9.69796110571209	3
1115	177.37	269.01	1.2261	6.11026946666659	9.71157432629465	115	-0.00243093224688273	0.00243093224688273	9.70039203795898	3
1116	174.82	266.49	1.2266	6.11270039891347	9.70914339404776	116	0.00972372898753093	0.00972372898753093	9.71011576694651	3
1117	186.05	235.61	1.2246	6.10297666992594	9.7188671230353	117	-0.109391951109703	0.109391951109703	9.81950771805621	3
1118	191.06	233.64	1.2471	6.21236862103564	9.60947517192559	118	-0.047160085589514	0.047160085589514	9.86666780364573	3
1119	189.2	247.54	1.2568	6.25952870662516	9.56231508633608	119	0.118629493647852	0.118629493647852	9.98529729729358	3
1120	187.08	257.19	1.2324	6.1408992129773	9.68094457998393	120	0.0452153397920121	0.0452153397920121	10.0305126370856	3
1121	177.67	257.79	1.2231	6.09568387318529	9.72615991977594	121	-0.047646272038893	0.047646272038893	10.0781589091245	3
1122	178.47	259.07	1.2329	6.14333014522419	9.67851364773705	122	-0.147314494161066	0.147314494161066	10.2254734032855	3
1123	190	266.75	1.2632	6.29064463938525	9.53119915357598	123	0.0140994070319174	0.0140994070319174	10.2395728103175	3
1124	191.79	245.82	1.2603	6.27654523235333	9.5452985606079	124	0.047646272038893	0.047646272038893	10.2872190823564	3
1125	192.05	235.03	1.2505	6.22889896031444	9.59294483264679	125	0.0330606785575966	0.0330606785575966	10.320279760914	3
1126	184.57	231.22	1.2437	6.19583828175684	9.62600551120439	126	-0.0116684747850329	0.0116684747850329	10.331948235699	3
1127	187.47	249.84	1.2461	6.20750675654188	9.61433703641936	127	0.0238231360194447	0.0238231360194447	10.3557713717184	3
1128	188.17	252.8	1.2412	6.18368362052243	9.6381601724388	128	-0.0354916108044812	0.0354916108044812	10.3912629825229	3
1129	187.17	245.88	1.2485	6.21917523132691	9.60266856163432	129	0.204198308738111	0.204198308738111	10.595461291261	3
1130	179.68	239.99	1.2065	6.0149769225888	9.80686687037243	130	-0.0238231360194447	0.0238231360194447	10.6192844272805	3
1131	179.46	238.18	1.2114	6.03880005860825	9.78304373435299	131	-0.0427844075451276	0.0427844075451276	10.6620688348256	3
1132	180.83	247.98	1.2202	6.08158446615338	9.74025932680786	132	0.111336696907205	0.111336696907205	10.7734055317328	3
1133	179.72	242.77	1.1973	5.97024776924617	9.85159602371506	133	-0.192043647503697	0.192043647503697	10.9654491792365	3
1134	184.79	261.76	1.2368	6.16229141674987	9.65955237621137	134	0.0116684747850346	0.0116684747850346	10.9771176540215	3
1135	185.79	267.06	1.2344	6.15062294196483	9.6712208509964	135	0.0335468650069757	0.0335468650069757	11.0106645190285	3
1136	174	274.52	1.2275	6.11707607695786	9.70476771600338	136	0.158982968946098	0.158982968946098	11.1696474879746	3
1137	163.7	274.21	1.1948	5.95809310801176	9.86375068494948	137	-0.0335468650069757	0.0335468650069757	11.2031943529816	3
1138	158.06	273.35	1.2017	5.99163997301873	9.8302038199425	138	-0.00194474579750548	0.00194474579750548	11.2051390987791	3
1139	157.04	272.11	1.2021	5.99358471881624	9.828259074145	139	0.267888733606426	0.267888733606426	11.4730278323855	3
1140	137.05	279.22	1.147	5.72569598520981	10.0961478077514	140	0.0238231360194465	0.0238231360194465	11.496850968405	3
1141	135.08	277.85	1.1421	5.70187284919037	10.1199709437709	141	-0.0476462720388913	0.0476462720388913	11.5444972404439	3
1142	131	279.45	1.1519	5.74951912122926	10.072324671732	142	-0.118629493647855	0.118629493647855	11.6631267340917	3
1143	147.77	273.02	1.1763	5.86814861487711	9.95369517808412	143	-0.0281988140638347	0.0281988140638347	11.6913255481555	3
1144	149.44	271.28	1.1821	5.89634742894095	9.92549636402029	144	0.00243093224688096	0.00243093224688096	11.6937564804024	3
1145	148.98	271.09	1.1816	5.89391649669407	9.92792729626717	145	0.0379225430513657	0.0379225430513657	11.7316790234538	3
1146	148.41	273.27	1.1738	5.8559939536427	9.96584983931853	146	0.161413901192981	0.161413901192981	11.8930929246468	3
1147	135.75	271.29	1.1406	5.69458005244972	10.1272637405115	147	0.00243093224688273	0.00243093224688273	11.8955238568937	3
1148	136.42	269.73	1.1401	5.69214912020284	10.1296946727584	148	0.0617456790708104	0.0617456790708104	11.9572695359645	3
1149	133.8	260.49	1.1274	5.63040344113203	10.1914403518292	149	-0.047646272038893	0.047646272038893	12.0049158080034	3
1150	132.47	255.28	1.1372	5.67804971317092	10.1437940797903	150	-0.102099154369055	0.102099154369055	12.1070149623724	3
1151	138.54	249.67	1.1582	5.78014886753997	10.0416949254213	151	0.0476462720388913	0.0476462720388913	12.1546612344113	3
1152	135.57	261.39	1.1484	5.73250259550108	10.0893411974602	152	0.132728900679773	0.132728900679773	12.2873901350911	3
1153	121.37	270.77	1.1211	5.59977369482131	10.2220700981399	153	-0.11376762915409	0.11376762915409	12.4011577642452	3
1154	129.83	276.56	1.1445	5.7135413239754	10.1083024689858	154	0.154121104452335	0.154121104452335	12.5552788686975	3
1155	118.27	259.4	1.1128	5.55942021952307	10.2624235734382	155	0.0855688150902569	0.0855688150902569	12.6408476837878	3
1156	126.18	262.1	1.0952	5.47385140443281	10.3479923885284	156	-0.401103820735575	0.401103820735575	13.0419515045233	3
1157	150.08	267.44	1.1777	5.87495522516838	9.94688856779285	157	0.0281988140638347	0.0281988140638347	13.0701503185872	3
1158	147.65	257.83	1.1719	5.84675641110455	9.97508738185669	158	-0.0257678818169538	0.0257678818169538	13.0959182004041	3
1159	146.5	260.18	1.1772	5.8725242929215	9.94931950003973	159	0.0403534752982466	0.0403534752982466	13.1362716757024	3
1160	146.61	250.75	1.1689	5.83217081762326	9.98967297533798	160	0.00680661029127094	0.00680661029127094	13.1430782859936	3
1161	165.53	269.52	1.1675	5.82536420733198	9.99647958562925	161	-0.11376762915409	0.11376762915409	13.2568459151477	3
1162	169	267.06	1.1909	5.93913183648608	9.88271195647516	162	-0.121060425894736	0.121060425894736	13.3779063410425	3
1163	181.91	251.93	1.2158	6.06019226238081	9.76165153058042	163	0.0685522893620778	0.0685522893620778	13.4464586304045	3
1164	177.4	246.79	1.2017	5.99163997301873	9.8302038199425	164	0.0525081365326585	0.0525081365326585	13.4989667669372	3
1165	172.74	239.22	1.1909	5.93913183648608	9.88271195647516	165	-0.137590765173538	0.137590765173538	13.6365575321107	3
1166	179.41	235.29	1.2192	6.07672260165961	9.74512119130162	166	-0.0286850005132102	0.0286850005132102	13.6652425326239	3
1167	177	232.13	1.2251	6.10540760217282	9.71643619078841	167	0.232883309251321	0.232883309251321	13.8981258418753	3
1168	173.76	234.49	1.1772	5.8725242929215	9.94931950003973	168	-0.140507883869795	0.140507883869795	14.0386337257451	3
1169	178.97	243.24	1.2061	6.0130321767913	9.80881161616994	169	0.109391951109703	0.109391951109703	14.1480256768548	3
1170	182.79	268.18	1.1836	5.90364022568159	9.91820356727964	170	-0.436595431540056	0.436595431540056	14.5846211083948	3
1171	191.6	264.82	1.2734	6.34023565722165	9.48160813573958	171	0.0165303392787983	0.0165303392787983	14.6011514476736	3
1172	192.78	268.07	1.27	6.32370531794285	9.49813847501838	172	0.26351305556204	0.26351305556204	14.8646645032357	3
1173	181.84	252.09	1.2158	6.06019226238081	9.76165153058042	173	-0.27566771679645	0.27566771679645	15.1403322200321	3
1174	194.83	243.65	1.2725	6.33585997917726	9.48598381378397	174	0.313590259847812	0.313590259847812	15.4539224798799	3
1175	184.86	268.37	1.208	6.02226971932945	9.79957407363178	175	0.0899444931346451	0.0899444931346451	15.5438669730146	3
1176	184.41	267.9	1.1895	5.9323252261948	9.88951856676643	176	-0.206143054535616	0.206143054535616	15.7500100275502	3
1177	184.28	258.25	1.2319	6.13846828073042	9.68337551223081	177	-0.140021697420419	0.140021697420419	15.8900317249706	3
1178	188.5	261.97	1.2607	6.27848997815084	9.54335381481039	178	0.1424526296673	0.1424526296673	16.0324843546379	3
1179	187.14	253.97	1.2314	6.13603734848354	9.6858064444777	179	0.0593147468239259	0.0593147468239259	16.0917991014618	3
1180	182.79	263.93	1.2192	6.07672260165961	9.74512119130162	180	0.151690172205456	0.151690172205456	16.2434892736673	3
1181	167.81	257.61	1.188	5.92503242945416	9.89681136350708	181	0.0165303392787983	0.0165303392787983	16.2600196129461	3
1182	162.68	248.46	1.1846	5.90850209017536	9.91334170278587	182	0.00729279674064642	0.00729279674064642	16.2673124096867	3
1183	161.36	246.44	1.1831	5.90120929343471	9.92063449952652	183	0.25622025882139	0.25622025882139	16.5235326685081	3
1184	155.18	257.04	1.1304	5.64498903461332	10.1768547583479	184	-0.486672635825828	0.486672635825828	17.010205304334	3
1185	174.82	268.46	1.2305	6.13166167043915	9.69018212252208	185	0.178430426921159	0.178430426921159	17.1886357312551	3
1186	170.71	261.3	1.1938	5.95323124351799	9.86861254944324	186	-0.0359777972538584	0.0359777972538584	17.224613528509	3
1187	167.09	248.29	1.2012	5.98920904077185	9.83263475218938	187	0.0879997473371379	0.0879997473371379	17.3126132758461	3
1188	166.2	244.39	1.1831	5.90120929343471	9.92063449952652	188	0.00486186449376547	0.00486186449376547	17.3174751403399	3
1189	162.34	254.24	1.1821	5.89634742894095	9.92549636402029	189	-0.00972372898752916	0.00972372898752916	17.3271988693274	3
1190	164.09	252.2	1.1841	5.90607115792848	9.91577263503276	190	-0.137590765173536	0.137590765173536	17.4647896345009	3
1191	177.19	256.31	1.2124	6.04366192310201	9.77818186985922	191	-0.0140994070319174	0.0140994070319174	17.4788890415329	3
1192	177.57	257.04	1.2153	6.05776133013393	9.7640824628273	192	-0.244551784036357	0.244551784036357	17.7234408255692	3
1193	189.56	262.37	1.2656	6.30231311417029	9.51953067879095	193	-0.0354916108044794	0.0354916108044794	17.7589324363737	3
1194	191.86	262.77	1.2729	6.33780472497477	9.48403906798647	194	0.0403534752982448	0.0403534752982448	17.7992859116719	3
1195	194.28	275.04	1.2646	6.29745124967652	9.52439254328471	195	0.448263906325089	0.448263906325089	18.247549817997	3
1196	180.26	269.22	1.1724	5.84918734335143	9.9726564496098	196	-0.327203480430352	0.327203480430352	18.5747532984274	3
1197	186.88	262.02	1.2397	6.17639082378178	9.64545296917945	197	-0.0427844075451276	0.0427844075451276	18.6175377059725	3
1198	187.95	259.3	1.2485	6.21917523132691	9.60266856163432	198	0.267888733606426	0.267888733606426	18.8854264395789	3
1199	161.25	262.69	1.1934	5.95128649772049	9.87055729524075	199	0.159469155395477	0.159469155395477	19.0448955949744	3
1200	154.4	253.16	1.1606	5.79181734232501	10.0300264506362	200	0.0379225430513621	0.0379225430513621	19.0828181380258	3
1201	158.05	256.12	1.1528	5.75389479927365	10.0679489936876	201	-0.0170165257281756	0.0170165257281756	19.0998346637539	3
1202	156.94	258.03	1.1563	5.77091132500182	10.0509324679594	202	-0.104043900166561	0.104043900166561	19.2038785639205	3
1203	154.34	238.88	1.1777	5.87495522516838	9.94688856779285	203	0.0233369495700693	0.0233369495700693	19.2272155134906	3
1204	154.35	236.2	1.1729	5.85161827559831	9.97022551736292	204	-0.0612594926214314	0.0612594926214314	19.288475006112	3
1205	156.56	235.48	1.1855	5.91287776821975	9.90896602474149	205	0.047160085589514	0.047160085589514	19.3356350917015	3
1206	161.92	235.29	1.1758	5.86571768263023	9.956126110331	206	-0.0520219500832795	0.0520219500832795	19.3876570417848	3
1207	166.21	235.3	1.1865	5.91773963271351	9.90410416024772	207	-0.0568838145770449	0.0568838145770449	19.4445408563618	3
1208	163.81	240.3	1.1982	5.97462344729056	9.84722034567068	208	-0.121060425894736	0.121060425894736	19.5656012822566	3
1209	183.72	238.86	1.2231	6.09568387318529	9.72615991977594	209	0	0	19.5656012822566	3
1210	178.96	234.04	1.2231	6.09568387318529	9.72615991977594	210	0.144397375464806	0.144397375464806	19.7099986577214	3
1211	168.27	236.51	1.1934	5.95128649772049	9.87055729524075	211	-0.0140994070319174	0.0140994070319174	19.7240980647533	3
1212	161.26	231.26	1.1963	5.9653859047524	9.85645788820883	212	0.054452882330164	0.054452882330164	19.7785509470835	3
1213	159.02	235.24	1.1851	5.91093302242224	9.91091077053899	213	-0.0709832216089623	0.0709832216089623	19.8495341686924	3
1214	161.29	240.6	1.1997	5.9819162440312	9.83992754893003	214	0.277612462593954	0.277612462593954	20.1271466312864	3
1215	157.11	243.11	1.1426	5.70430378143725	10.117540011524	215	-0.192043647503699	0.192043647503699	20.3191902787901	3
1216	160.64	246.38	1.1821	5.89634742894095	9.92549636402029	216	0.0092375425381519	0.0092375425381519	20.3284278213282	3
1217	149.62	247.96	1.1802	5.88710988640279	9.93473390655844	217	0.1424526296673	0.1424526296673	20.4708804509955	3
1218	135.74	249.74	1.1509	5.74465725673549	10.0771865362257	218	0.246982716283238	0.246982716283238	20.7178631672788	3
1219	131.07	249.07	1.1001	5.49767454045226	10.324169252509	219	-0.132728900679769	0.132728900679769	20.8505920679585	3
1220	127.98	244.51	1.1274	5.63040344113203	10.1914403518292	220	0.075845086102726	0.075845086102726	20.9264371540613	3
1221	143.43	244.7	1.1118	5.5545583550293	10.2672854379319	221	-0.311159327600931	0.311159327600931	21.2375964816622	3
1222	154.15	236.81	1.1758	5.86571768263023	9.956126110331	222	0.0807069505964915	0.0807069505964915	21.3183034322587	3
1223	158.19	242.12	1.1592	5.78501073203374	10.0368330609275	223	-0.11376762915409	0.11376762915409	21.4320710614128	3
1224	162.51	245.87	1.1826	5.89877836118783	9.9230654317734	224	-0.0831378828433724	0.0831378828433724	21.5152089442562	3
1225	162.78	241.39	1.1997	5.9819162440312	9.83992754893003	225	-0.263513055562038	0.263513055562038	21.7787219998182	3
1226	187.55	246.54	1.2539	6.24542929959324	9.57641449336799	226	-0.0641766113176914	0.0641766113176914	21.8428986111359	3
1227	191.25	238.78	1.2671	6.30960591091093	9.5122378820503	227	0.113767629154088	0.113767629154088	21.95666624029	3
1228	187.51	233.18	1.2437	6.19583828175684	9.62600551120439	228	0.173568562427395	0.173568562427395	22.1302348027174	3
1229	181.94	236.7	1.208	6.02226971932945	9.79957407363178	229	0.301435598613402	0.301435598613402	22.4316704013308	3
1230	141.85	234.43	1.146	5.72083412071605	10.1010096722452	230	0.0831378828433724	0.0831378828433724	22.5148082841741	3
1231	136.16	236.6	1.1289	5.63769623787267	10.1841475550886	231	-0.102099154369055	0.102099154369055	22.6169074385432	3
1232	135.62	241.43	1.1499	5.73979539224173	10.0820484007195	232	0.00486186449376547	0.00486186449376547	22.621769303037	3
1233	152.48	237.68	1.1489	5.73493352774797	10.0869102652133	233	0.0140994070319174	0.0140994070319174	22.6358687100689	3
1234	139.48	264.2	1.146	5.72083412071605	10.1010096722452	234	-0.0690384758114568	0.0690384758114568	22.7049071858803	3
1235	142.28	260.17	1.1602	5.7898725965275	10.0319711964337	235	-0.0140994070319174	0.0140994070319174	22.7190065929123	3
1236	140.62	264.81	1.1631	5.80397200355942	10.0178717894018	236	0.00729279674064642	0.00729279674064642	22.7262993896529	3
1237	132.46	270.73	1.1616	5.79667920681877	10.0251645861425	237	0.116198561400973	0.116198561400973	22.8424979510539	3
1238	130.09	258.69	1.1377	5.6804806454178	10.1413631475434	238	0.0904306795840188	0.0904306795840188	22.9329286306379	3
1239	121.53	267.28	1.1191	5.59004996583378	10.2317938271275	239	0.488617381623337	0.488617381623337	23.4215460122612	3
1240	64.885	259.86	1.0186	5.10143258421045	10.7204112087508	240	-0.0165303392788001	0.0165303392788001	23.43807635154	3
1241	68.663	263.57	1.022	5.11796292348925	10.703880869472	241	0.0213922037725638	0.0213922037725638	23.4594685553126	3
1242	58.804	259	1.0176	5.09657071971668	10.7252730732446	242	-0.00680661029126917	0.00680661029126917	23.4662751656039	3
1243	65.731	257	1.019	5.10337733000795	10.7184664629533	243	-0.00486186449376547	0.00486186449376547	23.4711370300976	3
1244	66.675	246.65	1.02	5.10823919450172	10.7136045984595	244	-0.0165303392788001	0.0165303392788001	23.4876673693764	3
1245	59.297	252.63	1.0234	5.12476953378052	10.6970742591807	245	0.0116684747850364	0.0116684747850364	23.4993358441615	3
1246	57.193	251.5	1.021	5.11310105899548	10.7087427339658	246	0.00972372898752916	0.00972372898752916	23.509059573149	3
1247	64.017	254.22	1.019	5.10337733000795	10.7184664629533	247	0.0116684747850346	0.0116684747850346	23.520728047934	3
1248	46.37	268.44	1.0166	5.09170885522292	10.7301349377383	248	-0.0140994070319174	0.0140994070319174	23.5348274549659	3
1249	61.065	266.82	1.0195	5.10580826225484	10.7160355307064	249	0.0092375425381519	0.0092375425381519	23.5440649975041	3
1250	57.136	267.97	1.0176	5.09657071971668	10.7252730732446	250	-0.0165303392787983	0.0165303392787983	23.5605953367829	3
1251	52.361	256.38	1.021	5.11310105899548	10.7087427339658	251	0	0	23.5605953367829	3
1252	48.653	263.56	1.021	5.11310105899548	10.7087427339658	252	-0.00243093224688451	0.00243093224688451	23.5630262690298	3
1253	54.531	262.68	1.0215	5.11553199124236	10.7063118017189	253	0.00486186449376547	0.00486186449376547	23.5678881335235	3
1254	53.703	262.1	1.0205	5.1106701267486	10.7111736662126	254	0.0116684747850364	0.0116684747850364	23.5795566083086	3
1255	55.052	263.56	1.0181	5.09900165196356	10.7228421409977	255	-0.00243093224688273	0.00243093224688273	23.5819875405555	3
1256	57.742	263.77	1.0186	5.10143258421045	10.7204112087508	256	0.00243093224688273	0.00243093224688273	23.5844184728023	3
1257	58.446	256.69	1.0181	5.09900165196356	10.7228421409977	257	-0.0116684747850364	0.0116684747850364	23.5960869475874	3
1258	54.387	254.26	1.0205	5.1106701267486	10.7111736662126	258	0.0306297463107175	0.0306297463107175	23.6267166938981	3
1259	73.108	246.29	1.0142	5.08004038043788	10.7418034125234	259	-0.0471600855895158	0.0471600855895158	23.6738767794876	3
1260	67.853	245.67	1.0239	5.1272004660274	10.6946433269338	260	0.0330606785575984	0.0330606785575984	23.7069374580452	3
1261	62.88	250.35	1.0171	5.0941397874698	10.7277040054914	261	-0.00243093224688273	0.00243093224688273	23.7093683902921	3
1262	52.845	246.6	1.0176	5.09657071971668	10.7252730732446	262	0.00486186449376547	0.00486186449376547	23.7142302547859	3
1263	31.722	239.21	1.0166	5.09170885522292	10.7301349377383	263	0	0	23.7142302547859	3
1264	27.844	243.51	1.0166	5.09170885522292	10.7301349377383	264	-0.00486186449376547	0.00486186449376547	23.7190921192796	3
1265	26.802	244.96	1.0176	5.09657071971668	10.7252730732446	265	0.00243093224688273	0.00243093224688273	23.7215230515265	3
1266	46.652	234.57	1.0171	5.0941397874698	10.7277040054914	266	-0.0116684747850346	0.0116684747850346	23.7331915263115	3
1267	39.875	238.31	1.0195	5.10580826225484	10.7160355307064	267	-0.00486186449376547	0.00486186449376547	23.7380533908053	3
1268	44.571	232.22	1.0205	5.1106701267486	10.7111736662126	268	0.0189612715256828	0.0189612715256828	23.757014662331	3
1269	38.935	236.27	1.0166	5.09170885522292	10.7301349377383	269	0	0	23.757014662331	3
1270	22.729	250.11	1.0166	5.09170885522292	10.7301349377383	270	-0.0286850005132102	0.0286850005132102	23.7856996628442	3
1271	16.607	252.42	1.0225	5.12039385573613	10.7014499372251	271	0.0145855934812928	0.0145855934812928	23.8002852563255	3
1272	19.745	244.58	1.0195	5.10580826225484	10.7160355307064	272	-0.00243093224688273	0.00243093224688273	23.8027161885724	3
1273	32.814	239.63	1.02	5.10823919450172	10.7136045984595	273	0.0189612715256811	0.0189612715256811	23.8216774600981	3
1274	35.173	236.04	1.0161	5.08927792297604	10.7325658699852	274	-0.00972372898752738	0.00972372898752738	23.8314011890856	3
1275	29.65	241.87	1.0181	5.09900165196356	10.7228421409977	275	-0.00437567804438821	0.00437567804438821	23.83577686713	3
1276	46.595	244.4	1.019	5.10337733000795	10.7184664629533	276	0.0092375425381519	0.0092375425381519	23.8450144096681	3
1277	45.321	251.16	1.0171	5.0941397874698	10.7277040054914	277	-0.0189612715256811	0.0189612715256811	23.8639756811938	3
1278	51.796	253.24	1.021	5.11310105899548	10.7087427339658	278	-0.0189612715256828	0.0189612715256828	23.8829369527195	3
1279	53.897	234.67	1.0249	5.13206233052116	10.6897814624401	279	0.0140994070319174	0.0140994070319174	23.8970363597514	3
1280	54.927	239.04	1.022	5.11796292348925	10.703880869472	280	0.00729279674064642	0.00729279674064642	23.9043291564921	3
1281	51.405	239.85	1.0205	5.1106701267486	10.7111736662126	281	0.0072927967406482	0.0072927967406482	23.9116219532327	3
1282	35.262	246.9	1.019	5.10337733000795	10.7184664629533	282	0.00437567804438821	0.00437567804438821	23.9159976312771	3
1283	32.015	252.12	1.0181	5.09900165196356	10.7228421409977	283	-0.00243093224688273	0.00243093224688273	23.918428563524	3
1284	34.033	254.76	1.0186	5.10143258421045	10.7204112087508	284	-0.023336949570071	0.023336949570071	23.941765513094	3
1285	43.841	257.48	1.0234	5.12476953378052	10.6970742591807	285	0.0140994070319174	0.0140994070319174	23.955864920126	3
1286	40.645	259.14	1.0205	5.1106701267486	10.7111736662126	286	-0.0213922037725638	0.0213922037725638	23.9772571238985	3
1287	25.621	263.05	1.0249	5.13206233052116	10.6897814624401	287	0.0238231360194465	0.0238231360194465	24.001080259918	3
1288	16.982	261.55	1.02	5.10823919450172	10.7136045984595	288	0.00923754253815368	0.00923754253815368	24.0103178024561	3
1289	15.65	264.63	1.0181	5.09900165196356	10.7228421409977	289	-0.00680661029127094	0.00680661029127094	24.0171244127474	3
1290	17.85	266.14	1.0195	5.10580826225484	10.7160355307064	290	-0.00486186449376547	0.00486186449376547	24.0219862772412	3
1291	14.165	265.34	1.0205	5.1106701267486	10.7111736662126	291	0.00923754253815368	0.00923754253815368	24.0312238197793	3
1292	34.415	240.42	1.0186	5.10143258421045	10.7204112087508	292	-0.0116684747850346	0.0116684747850346	24.0428922945643	3
1293	41.067	232.57	1.021	5.11310105899548	10.7087427339658	293	0.0116684747850346	0.0116684747850346	24.0545607693494	3
1294	41.657	231.86	1.0186	5.10143258421045	10.7204112087508	294	-0.00680661029127094	0.00680661029127094	24.0613673796407	3
1295	45.23	232.97	1.02	5.10823919450172	10.7136045984595	295	0.0116684747850346	0.0116684747850346	24.0730358544257	3
1296	63.732	237.1	1.0176	5.09657071971668	10.7252730732446	296	-0.00486186449376369	0.00486186449376369	24.0778977189195	3
1297	72.041	235.46	1.0186	5.10143258421045	10.7204112087508	297	0.00486186449376369	0.00486186449376369	24.0827595834132	3
1298	73.617	242.55	1.0176	5.09657071971668	10.7252730732446	298	0	0	24.0827595834132	3
1299	81.553	238.75	1.0176	5.09657071971668	10.7252730732446	299	-0.0403534752982466	0.0403534752982466	24.1231130587115	3
1300	74.885	232.71	1.0259	5.13692419501493	10.6849195979463	300	-0.0140994070319156	0.0140994070319156	24.1372124657434	3
1301	79.61	230.39	1.0288	5.15102360204684	10.6708201909144	301	0.0306297463107175	0.0306297463107175	24.1678422120541	3
1302	58.509	235.2	1.0225	5.12039385573613	10.7014499372251	302	0	0	24.1678422120541	3
1303	56.584	234.93	1.0225	5.12039385573613	10.7014499372251	303	0.0189612715256811	0.0189612715256811	24.1868034835798	3
1304	67.554	238.91	1.0186	5.10143258421045	10.7204112087508	304	-0.0116684747850346	0.0116684747850346	24.1984719583648	3
1305	61.986	247.98	1.021	5.11310105899548	10.7087427339658	305	-0.00243093224688451	0.00243093224688451	24.2009028906117	3
1306	78.896	256.54	1.0215	5.11553199124236	10.7063118017189	306	0.0238231360194483	0.0238231360194483	24.2247260266311	3
1307	72.478	264.76	1.0166	5.09170885522292	10.7301349377383	307	-0.0116684747850346	0.0116684747850346	24.2363945014162	3
1308	69.126	261.03	1.019	5.10337733000795	10.7184664629533	308	-0.0072927967406482	0.0072927967406482	24.2436872981568	3
1309	71.82	265.36	1.0205	5.1106701267486	10.7111736662126	309	0.00486186449376547	0.00486186449376547	24.2485491626506	3
1310	80.382	269.5	1.0195	5.10580826225484	10.7160355307064	310	-0.0121546612344119	0.0121546612344119	24.260703823885	3
1311	80.043	272.7	1.022	5.11796292348925	10.703880869472	311	0.00972372898752916	0.00972372898752916	24.2704275528725	3
1312	82.562	278.64	1.02	5.10823919450172	10.7136045984595	312	-0.185237037212429	0.185237037212429	24.455664590085	3
1313	97.151	277.15	1.0581	5.29347623171415	10.5283675612471	313	-0.154121104452337	0.154121104452337	24.6097856945373	3
1314	107.78	264.83	1.0898	5.44759733616648	10.3742464567948	314	0.0734141538558468	0.0734141538558468	24.6831998483931	3
1315	107.52	267.13	1.0747	5.37418318231064	10.4476606106506	315	-0.0330606785576002	0.0330606785576002	24.7162605269507	3
1316	120.06	275.61	1.0815	5.40724386086824	10.414599932093	316	0.0140994070319174	0.0140994070319174	24.7303599339827	3
1317	119.96	275.69	1.0786	5.39314445383632	10.4286993391249	317	-0.196905511997464	0.196905511997464	24.9272654459801	3
1318	123.03	271.62	1.1191	5.59004996583378	10.2317938271275	318	0.363181277684212	0.363181277684212	25.2904467236643	3
1319	116.6	276.05	1.0444	5.22686868814957	10.5949751048117	319	-0.0525081365326585	0.0525081365326585	25.342954860197	3
1320	118.05	274.65	1.0552	5.27937682468223	10.542466968279	320	-0.229966190555061	0.229966190555061	25.5729210507521	3
1321	125.16	274.92	1.1025	5.50934301523729	10.3125007777239	321	-0.0403534752982466	0.0403534752982466	25.6132745260503	3
1322	123.97	273.1	1.1108	5.54969649053554	10.2721473024257	322	0.144397375464807	0.144397375464807	25.7576719015151	3
1323	111.2	266.89	1.0811	5.40529911507073	10.4165446778905	323	-0.0354916108044829	0.0354916108044829	25.7931635123196	3
1324	111.36	264.74	1.0884	5.44079072587521	10.381053067086	324	0.0904306795840206	0.0904306795840206	25.8835941919036	3
1325	99.174	266.15	1.0698	5.35036004629119	10.47148374667	325	0.11376762915409	0.11376762915409	25.9973618210577	3
1326	87.108	257.59	1.0464	5.2365924171371	10.5852513758241	326	-0.0165303392787983	0.0165303392787983	26.0138921603365	3
1327	85.613	253.42	1.0498	5.2531227564159	10.5687210365453	327	0.130784154882267	0.130784154882267	26.1446763152188	3
1328	58.235	233.87	1.0229	5.12233860153363	10.6995051914276	328	0.0306297463107157	0.0306297463107157	26.1753060615295	3
1329	57.442	233	1.0166	5.09170885522292	10.7301349377383	329	-0.00486186449376547	0.00486186449376547	26.1801679260233	3
1330	54.391	240.27	1.0176	5.09657071971668	10.7252730732446	330	-0.0092375425381519	0.0092375425381519	26.1894054685614	3
1331	56.451	238.36	1.0195	5.10580826225484	10.7160355307064	331	0.0092375425381519	0.0092375425381519	26.1986430110996	3
1332	57.639	240.8	1.0176	5.09657071971668	10.7252730732446	332	-0.00680661029126917	0.00680661029126917	26.2054496213908	3
1333	59.077	239.81	1.019	5.10337733000795	10.7184664629533	333	-0.00243093224688273	0.00243093224688273	26.2078805536377	3
1334	68.974	245	1.0195	5.10580826225484	10.7160355307064	334	-0.0311159327600947	0.0311159327600947	26.2389964863978	3
1335	70.152	244.71	1.0259	5.13692419501493	10.6849195979463	335	-0.137590765173535	0.137590765173535	26.3765872515713	3
1336	88.673	257.89	1.0542	5.27451496018846	10.5473288327728	336	0.0306297463107157	0.0306297463107157	26.4072169978821	3
1337	89.227	262.78	1.0479	5.24388521387775	10.5779585790835	337	0.147314494161066	0.147314494161066	26.5545314920431	3
1338	72.971	251.22	1.0176	5.09657071971668	10.7252730732446	338	0.00243093224688273	0.00243093224688273	26.55696242429	3
1339	81.155	236.32	1.0171	5.0941397874698	10.7277040054914	339	-0.0165303392788001	0.0165303392788001	26.5734927635688	3
1340	87.194	237.33	1.0205	5.1106701267486	10.7111736662126	340	0.0072927967406482	0.0072927967406482	26.5807855603095	3
1341	72.368	232.75	1.019	5.10337733000795	10.7184664629533	341	-0.00486186449376547	0.00486186449376547	26.5856474248032	3
1342	74.926	231.6	1.02	5.10823919450172	10.7136045984595	342	-0.0165303392788001	0.0165303392788001	26.602177764082	3
1343	64.819	233.17	1.0234	5.12476953378052	10.6970742591807	343	0.0213922037725656	0.0213922037725656	26.6235699678546	3
1344	65.769	235.49	1.019	5.10337733000795	10.7184664629533	344	-0.0145855934812946	0.0145855934812946	26.6381555613359	3
1345	61.231	256.27	1.022	5.11796292348925	10.703880869472	345	-0.106474832413443	0.106474832413443	26.7446303937493	3
1346	82.323	248.38	1.0439	5.22443775590269	10.5974060370585	346	-0.0952925440777825	0.0952925440777825	26.8399229378271	3
1347	92.433	242.14	1.0635	5.31973029998047	10.5021134929808	347	0.0641766113176896	0.0641766113176896	26.9040995491448	3
1348	88.505	255.83	1.0503	5.25555368866278	10.5662901042985	348	-0.0734141538558433	0.0734141538558433	26.9775137030006	3
1349	94.864	245.87	1.0654	5.32896784251863	10.4928759504426	349	-0.0568838145770467	0.0568838145770467	27.0343975175777	3
1350	98.786	233.08	1.0771	5.38585165709567	10.4359921358656	350	-0.256706445270765	0.256706445270765	27.2911039628484	3
1351	127.62	233.21	1.1299	5.64255810236644	10.1792856905948	351	-0.0116684747850364	0.0116684747850364	27.3027724376335	3
1352	135.64	244.91	1.1323	5.65422657715147	10.1676172158098	352	-0.0403534752982448	0.0403534752982448	27.3431259129317	3
1353	122.83	246.88	1.1406	5.69458005244972	10.1272637405115	353	0.213435851276262	0.213435851276262	27.556561764208	3
1354	120.73	242.89	1.0967	5.48114420117346	10.3406995917878	354	-0.0972372898752898	0.0972372898752898	27.6537990540833	3
1355	124.16	238.41	1.1167	5.57838149104875	10.2434623019125	355	0.0904306795840206	0.0904306795840206	27.7442297336673	3
1356	111.7	237.74	1.0981	5.48795081146473	10.3338929814965	356	-0.0194474579750583	0.0194474579750583	27.7636771916424	3
1357	117.85	236.72	1.1021	5.50739826943979	10.3144455235214	357	0.0928616118309016	0.0928616118309016	27.8565388034733	3
1358	108.21	237.72	1.083	5.41453665760888	10.4073071353524	358	-0.075845086102726	0.075845086102726	27.932383889576	3
1359	109.74	243.31	1.0986	5.49038174371161	10.3314620492496	359	0.104530086615936	0.104530086615936	28.0369139761919	3
1360	107.47	249.41	1.0771	5.38585165709567	10.4359921358656	360	-0.0452153397920085	0.0452153397920085	28.0821293159839	3
1361	100.51	256.93	1.0864	5.43106699688768	10.3907767960736	361	0.189612715256816	0.189612715256816	28.2717420312407	3
1362	89.992	248.32	1.0474	5.24145428163087	10.5803895113304	362	-0.0447291533426331	0.0447291533426331	28.3164711845834	3
1363	100.59	250.27	1.0566	5.2861834349735	10.5356603579877	363	-0.0977234763246688	0.0977234763246688	28.4141946609081	3
1364	103.95	240.63	1.0767	5.38390691129817	10.4379368816631	364	-0.0923754253815243	0.0923754253815243	28.5065700862896	3
1365	115.23	239.49	1.0957	5.47628233667969	10.3455614562815	365	-0.0879997473371379	0.0879997473371379	28.5945698336267	3
1366	111.78	246.54	1.1138	5.56428208401683	10.2575617089444	366	0.0427844075451276	0.0427844075451276	28.6373542411718	3
1367	113.82	251.48	1.105	5.5214976764717	10.3003461164895	367	0.0544528823301622	0.0544528823301622	28.691807123502	3
1368	109.59	254.9	1.0938	5.46704479414154	10.3547989988197	368	-0.00437567804438821	0.00437567804438821	28.6961828015464	3
1369	122.37	257.32	1.0947	5.47142047218593	10.3504233207753	369	-0.0972372898752916	0.0972372898752916	28.7934200914217	3
1370	123.49	273.34	1.1147	5.56865776206122	10.2531860309	370	0.154121104452337	0.154121104452337	28.947541195874	3
1371	106.41	279.77	1.083	5.41453665760888	10.4073071353524	371	0.140021697420419	0.140021697420419	29.0875628932944	3
1372	97.558	279.49	1.0542	5.27451496018846	10.5473288327728	372	0.0948063576284071	0.0948063576284071	29.1823692509228	3
1373	88.234	279.4	1.0347	5.17970860256006	10.6421351904012	373	-0.0807069505964897	0.0807069505964897	29.2630762015193	3
1374	89.812	268.45	1.0513	5.26041555315655	10.5614282398047	374	0.147314494161066	0.147314494161066	29.4103906956804	3
1375	83.96	266.49	1.021	5.11310105899548	10.7087427339658	375	0.0165303392787983	0.0165303392787983	29.4269210349592	3
1376	77.976	255.27	1.0176	5.09657071971668	10.7252730732446	376	-0.0734141538558433	0.0734141538558433	29.500335188815	3
1377	75.057	255.72	1.0327	5.16998487357253	10.6518589193887	377	0.0831378828433724	0.0831378828433724	29.5834730716584	3
1378	53.434	277.4	1.0156	5.08684699072915	10.7349968022321	378	-0.0213922037725638	0.0213922037725638	29.604865275431	3
1379	42.077	269.47	1.02	5.10823919450172	10.7136045984595	379	0.00680661029127094	0.00680661029127094	29.6116718857223	3
1380	43.95	272.95	1.0186	5.10143258421045	10.7204112087508	380	0.00243093224688273	0.00243093224688273	29.6141028179691	3
1381	42.955	268.45	1.0181	5.09900165196356	10.7228421409977	381	0.00243093224688096	0.00243093224688096	29.616533750216	3
1382	44.957	276.72	1.0176	5.09657071971668	10.7252730732446	382	-0.0116684747850346	0.0116684747850346	29.628202225001	3
1383	51.845	261.59	1.02	5.10823919450172	10.7136045984595	383	-0.00243093224688273	0.00243093224688273	29.6306331572479	3
1384	54.713	272.65	1.0205	5.1106701267486	10.7111736662126	384	0.00923754253815368	0.00923754253815368	29.6398706997861	3
1385	61.522	276.99	1.0186	5.10143258421045	10.7204112087508	385	-0.00194474579750548	0.00194474579750548	29.6418154455836	3
1386	63.477	276.79	1.019	5.10337733000795	10.7184664629533	386	-0.00243093224688273	0.00243093224688273	29.6442463778305	3
1387	52.64	279.97	1.0195	5.10580826225484	10.7160355307064	387	-0.00486186449376547	0.00486186449376547	29.6491082423242	3
1388	57.042	277.47	1.0205	5.1106701267486	10.7111736662126	388	0.0116684747850364	0.0116684747850364	29.6607767171093	3
1389	48.432	279.42	1.0181	5.09900165196356	10.7228421409977	389	-0.00243093224688273	0.00243093224688273	29.6632076493562	3
1390	58.076	274.54	1.0186	5.10143258421045	10.7204112087508	390	0.00729279674064642	0.00729279674064642	29.6705004460968	3
1391	63.187	276.63	1.0171	5.0941397874698	10.7277040054914	391	-0.00243093224688273	0.00243093224688273	29.6729313783437	3
1392	69.657	277.67	1.0176	5.09657071971668	10.7252730732446	392	-0.0140994070319174	0.0140994070319174	29.6870307853756	3
1393	54.384	254.48	1.0205	5.1106701267486	10.7111736662126	393	0.0140994070319174	0.0140994070319174	29.7011301924075	3
1394	45.473	249.94	1.0176	5.09657071971668	10.7252730732446	394	0.0145855934812928	0.0145855934812928	29.7157157858888	3
1395	38.426	251.13	1.0146	5.08198512623539	10.7398586667258	395	-0.0170165257281738	0.0170165257281738	29.732732311617	3
1396	37.619	248.87	1.0181	5.09900165196356	10.7228421409977	396	-0.00243093224688273	0.00243093224688273	29.7351632438639	3
1397	30.573	252.26	1.0186	5.10143258421045	10.7204112087508	397	0.00243093224688273	0.00243093224688273	29.7375941761108	3
1398	39.158	257.24	1.0181	5.09900165196356	10.7228421409977	398	-0.0165303392788019	0.0165303392788019	29.7541245153896	3
1399	41.263	261.05	1.0215	5.11553199124236	10.7063118017189	399	0.00486186449376547	0.00486186449376547	29.7589863798833	3
1400	46.031	250.73	1.0205	5.1106701267486	10.7111736662126	400	0.0116684747850364	0.0116684747850364	29.7706548546684	3
1401	16.616	231.83	1.0181	5.09900165196356	10.7228421409977	401	-0.0233369495700693	0.0233369495700693	29.7939918042384	3
1402	15.889	234.69	1.0229	5.12233860153363	10.6995051914276	402	0.0233369495700693	0.0233369495700693	29.8173287538085	3
1403	12.85	237.1	1.0181	5.09900165196356	10.7228421409977	403	-0.0189612715256828	0.0189612715256828	29.8362900253342	3
1404	12.202	237.38	1.022	5.11796292348925	10.703880869472	404	0.0145855934812946	0.0145855934812946	29.8508756188155	3
1405	17.959	238.32	1.019	5.10337733000795	10.7184664629533	405	-0.00972372898752916	0.00972372898752916	29.860599347803	3
1406	25.008	249.93	1.021	5.11310105899548	10.7087427339658	406	0.0262540682663275	0.0262540682663275	29.8868534160693	3
1407	41.67	236.94	1.0156	5.08684699072915	10.7349968022321	407	-0.047646272038893	0.047646272038893	29.9344996881082	3
1408	40.926	244.7	1.0254	5.13449326276805	10.6873505301932	408	-0.0092375425381519	0.0092375425381519	29.9437372306464	3
1409	33.683	249.8	1.0273	5.1437308053062	10.678112987655	409	0.0403534752982466	0.0403534752982466	29.9840907059446	3
1410	32.088	250.95	1.019	5.10337733000795	10.7184664629533	410	0	0	29.9840907059446	3
1411	16.031	263.66	1.019	5.10337733000795	10.7184664629533	411	0.0189612715256811	0.0189612715256811	30.0030519774703	3
1412	21.029	264.19	1.0151	5.08441605848227	10.737427734479	412	-0.0145855934812928	0.0145855934812928	30.0176375709516	3
1413	24.033	256.7	1.0181	5.09900165196356	10.7228421409977	413	-0.00437567804438821	0.00437567804438821	30.022013248996	3
1414	29.541	256.53	1.019	5.10337733000795	10.7184664629533	414	0.00437567804438821	0.00437567804438821	30.0263889270404	3
1415	44.191	256.09	1.0181	5.09900165196356	10.7228421409977	415	0	0	30.0263889270404	3
1416	51.023	258.09	1.0181	5.09900165196356	10.7228421409977	416	-0.0189612715256828	0.0189612715256828	30.0453501985661	3
1417	52.118	270.91	1.022	5.11796292348925	10.703880869472	417	0.0121546612344119	0.0121546612344119	30.0575048598005	3
1418	51.447	267.03	1.0195	5.10580826225484	10.7160355307064	418	0.00243093224688273	0.00243093224688273	30.0599357920473	3
1419	44.902	262.68	1.019	5.10337733000795	10.7184664629533	419	-0.0170165257281756	0.0170165257281756	30.0769523177755	3
1420	43.642	276.42	1.0225	5.12039385573613	10.7014499372251	420	0.0145855934812928	0.0145855934812928	30.0915379112568	3
1421	36.249	279.69	1.0195	5.10580826225484	10.7160355307064	421	-0.0145855934812928	0.0145855934812928	30.1061235047381	3
1422	30.557	275.26	1.0225	5.12039385573613	10.7014499372251	422	0.00243093224688096	0.00243093224688096	30.108554436985	3
1423	28.262	275.26	1.022	5.11796292348925	10.703880869472	423	0.0189612715256828	0.0189612715256828	30.1275157085107	3
1424	25.82	274.75	1.0181	5.09900165196356	10.7228421409977	424	-0.0116684747850364	0.0116684747850364	30.1391841832957	3
1425	42.537	270.46	1.0205	5.1106701267486	10.7111736662126	425	0.0286850005132102	0.0286850005132102	30.1678691838089	3
1426	32.313	256.56	1.0146	5.08198512623539	10.7398586667258	426	-0.0262540682663275	0.0262540682663275	30.1941232520753	3
1427	34.637	259.9	1.02	5.10823919450172	10.7136045984595	427	0.0165303392788001	0.0165303392788001	30.210653591354	3
1428	37.725	259.16	1.0166	5.09170885522292	10.7301349377383	428	0	0	30.210653591354	3
1429	41.581	268.2	1.0166	5.09170885522292	10.7301349377383	429	-0.00486186449376547	0.00486186449376547	30.2155154558478	3
1430	27.969	273.06	1.0176	5.09657071971668	10.7252730732446	430	0.0165303392788001	0.0165303392788001	30.2320457951266	3
1431	25.507	279.5	1.0142	5.08004038043788	10.7418034125234	431	-0.0165303392788001	0.0165303392788001	30.2485761344054	3
1432	16.217	279.14	1.0176	5.09657071971668	10.7252730732446	432	-0.0092375425381519	0.0092375425381519	30.2578136769436	3
1433	15.305	269.95	1.0195	5.10580826225484	10.7160355307064	433	0.0189612715256811	0.0189612715256811	30.2767749484692	3
1434	12.865	269.1	1.0156	5.08684699072915	10.7349968022321	434	-0.0238231360194465	0.0238231360194465	30.3005980844887	3
1435	10.213	263.3	1.0205	5.1106701267486	10.7111736662126	435	-0.0213922037725638	0.0213922037725638	30.3219902882613	3
1436	38.253	256.25	1.0249	5.13206233052116	10.6897814624401	436	0.0213922037725638	0.0213922037725638	30.3433824920338	3
1437	28.045	235.96	1.0205	5.1106701267486	10.7111736662126	437	0.0427844075451276	0.0427844075451276	30.3861668995789	3
1438	27.432	238.52	1.0117	5.06788571920347	10.7539580737578	438	-0.0452153397920085	0.0452153397920085	30.431382239371	3
1439	23.217	235.52	1.021	5.11310105899548	10.7087427339658	439	0.0262540682663275	0.0262540682663275	30.4576363076373	3
1440	24.054	232.48	1.0156	5.08684699072915	10.7349968022321	440	-0.0238231360194465	0.0238231360194465	30.4814594436567	3
1441	15.406	232.69	1.0205	5.1106701267486	10.7111736662126	441	0.0140994070319174	0.0140994070319174	30.4955588506886	3
1442	19.186	239.45	1.0176	5.09657071971668	10.7252730732446	442	-0.0213922037725638	0.0213922037725638	30.5169510544612	3
1443	11.242	234.93	1.022	5.11796292348925	10.703880869472	443	0.0262540682663293	0.0262540682663293	30.5432051227275	3
1444	10.857	242.34	1.0166	5.09170885522292	10.7301349377383	444	-0.0306297463107157	0.0306297463107157	30.5738348690383	3
1445	18.542	256.52	1.0229	5.12233860153363	10.6995051914276	445	0.0257678818169502	0.0257678818169502	30.5996027508552	3
1446	27.895	262.04	1.0176	5.09657071971668	10.7252730732446	446	-0.00243093224688096	0.00243093224688096	30.6020336831021	3
1447	35.646	267.75	1.0181	5.09900165196356	10.7228421409977	447	-0.00923754253815368	0.00923754253815368	30.6112712256402	3
1448	29.731	266.93	1.02	5.10823919450172	10.7136045984595	448	0	0	30.6112712256402	3
1449	38.19	270.07	1.02	5.10823919450172	10.7136045984595	449	0.00923754253815368	0.00923754253815368	30.6205087681784	3
1450	40.004	272.54	1.0181	5.09900165196356	10.7228421409977	450	-0.00680661029127094	0.00680661029127094	30.6273153784697	3
1451	67.575	276.48	1.0195	5.10580826225484	10.7160355307064	451	-0.0165303392787983	0.0165303392787983	30.6438457177485	3
1452	74.79	272.61	1.0229	5.12233860153363	10.6995051914276	452	0.0447291533426331	0.0447291533426331	30.6885748710911	3
1453	59.787	278.22	1.0137	5.077609448191	10.7442343447702	453	-0.0330606785576002	0.0330606785576002	30.7216355496487	3
1454	58.65	273.95	1.0205	5.1106701267486	10.7111736662126	454	0.00923754253815368	0.00923754253815368	30.7308730921869	3
1455	43.072	261.12	1.0186	5.10143258421045	10.7204112087508	455	0.00243093224688273	0.00243093224688273	30.7333040244337	3
1456	40.083	265.2	1.0181	5.09900165196356	10.7228421409977	456	0.00243093224688096	0.00243093224688096	30.7357349566806	3
1457	33.493	273.5	1.0176	5.09657071971668	10.7252730732446	457	-0.0238231360194447	0.0238231360194447	30.7595580927001	3
1458	29.751	267.32	1.0225	5.12039385573613	10.7014499372251	458	0.0213922037725638	0.0213922037725638	30.7809502964726	3
1459	22.579	268.19	1.0181	5.09900165196356	10.7228421409977	459	0	0	30.7809502964726	3
1460	16.373	256	1.0181	5.09900165196356	10.7228421409977	460	-0.00923754253815368	0.00923754253815368	30.7901878390108	3
1461	21.187	268.6	1.02	5.10823919450172	10.7136045984595	461	-0.00243093224688273	0.00243093224688273	30.7926187712577	3
1462	25.442	264.25	1.0205	5.1106701267486	10.7111736662126	462	-0.0116684747850329	0.0116684747850329	30.8042872460427	3
1463	29.937	265.16	1.0229	5.12233860153363	10.6995051914276	463	0.0233369495700693	0.0233369495700693	30.8276241956128	3
1464	24.462	258.73	1.0181	5.09900165196356	10.7228421409977	464	-0.00923754253815368	0.00923754253815368	30.8368617381509	3
1465	21.059	240.3	1.02	5.10823919450172	10.7136045984595	465	0.00243093224688273	0.00243093224688273	30.8392926703978	3
1466	19.981	234.5	1.0195	5.10580826225484	10.7160355307064	466	0.0092375425381519	0.0092375425381519	30.848530212936	3
1467	26.856	238.18	1.0176	5.09657071971668	10.7252730732446	467	-0.0257678818169502	0.0257678818169502	30.8742980947529	3
1468	36.817	240.47	1.0229	5.12233860153363	10.6995051914276	468	0.0092375425381519	0.0092375425381519	30.8835356372911	3
1469	36.925	230.85	1.021	5.11310105899548	10.7087427339658	469	-0.00729279674064642	0.00729279674064642	30.8908284340317	3
1470	59.776	231.03	1.0225	5.12039385573613	10.7014499372251	470	0.0121546612344101	0.0121546612344101	30.9029830952661	3
1471	58.559	233.57	1.02	5.10823919450172	10.7136045984595	471	-0.0165303392788001	0.0165303392788001	30.9195134345449	3
1472	44.023	236.15	1.0234	5.12476953378052	10.6970742591807	472	0	0	30.9195134345449	3
1473	78.311	256.79	1.0234	5.12476953378052	10.6970742591807	473	-0.0714694080583378	0.0714694080583378	30.9909828426032	3
1474	82.102	254.52	1.0381	5.19623894183886	10.6256048511224	474	-0.104530086615938	0.104530086615938	31.0955129292192	3
1475	93.421	266.43	1.0596	5.30076902845479	10.5210747645064	475	0.130784154882267	0.130784154882267	31.2262970841015	3
1476	97.201	263.99	1.0327	5.16998487357253	10.6518589193887	476	-0.144883561914185	0.144883561914185	31.3711806460156	3
1477	100.81	244.09	1.0625	5.31486843548671	10.5069753574745	477	-0.275181530347073	0.275181530347073	31.6463621763627	3
1478	124.27	260.39	1.1191	5.59004996583378	10.2317938271275	478	0.0948063576284106	0.0948063576284106	31.7411685339911	3
1479	125.08	261.49	1.0996	5.49524360820537	10.3266001847559	479	-0.0238231360194483	0.0238231360194483	31.7649916700106	3
1480	131.19	264.17	1.1045	5.51906674422482	10.3027770487364	480	-0.265943987808919	0.265943987808919	32.0309356578195	3
1481	139.15	269.89	1.1592	5.78501073203374	10.0368330609275	481	-0.00923754253815368	0.00923754253815368	32.0401732003576	3
1482	139.27	269.07	1.1611	5.79424827457189	10.0275955183893	482	-0.0714694080583378	0.0714694080583378	32.111642608416	3
1483	143.65	267.46	1.1758	5.86571768263023	9.956126110331	483	0	0	32.111642608416	3
1484	141.22	265.76	1.1758	5.86571768263023	9.956126110331	484	0.185237037212429	0.185237037212429	32.2968796456284	3
1485	134.28	252.89	1.1377	5.6804806454178	10.1413631475434	485	-0.0904306795840206	0.0904306795840206	32.3873103252124	3
1486	139.33	249.56	1.1563	5.77091132500182	10.0509324679594	486	0.223159580263792	0.223159580263792	32.6104699054762	3
1487	131.31	250.23	1.1104	5.54775174473803	10.2740920482232	487	0.0617456790708104	0.0617456790708104	32.672215584547	3
1488	131.52	241.45	1.0977	5.48600606566722	10.335837727294	488	-0.301435598613402	0.301435598613402	32.9736511831604	3
1489	145.11	230.66	1.1597	5.78744166428062	10.0344021286806	489	0.0359777972538566	0.0359777972538566	33.0096289804143	3
1490	145.1	240.88	1.1523	5.75146386702677	10.0703799259345	490	0.0233369495700728	0.0233369495700728	33.0329659299844	3
1491	138.6	242.02	1.1475	5.72812691745669	10.0937168755045	491	-0.0403534752982466	0.0403534752982466	33.0733194052826	3
1492	133.55	267.18	1.1558	5.76848039275494	10.0533634002063	492	-0.0923754253815261	0.0923754253815261	33.1656948306641	3
1493	143.53	267.43	1.1748	5.86085581813647	9.96098797482477	493	-0.0568838145770449	0.0568838145770449	33.2225786452412	3
1494	151.62	276.18	1.1865	5.91773963271351	9.90410416024772	494	0.0661213571151968	0.0661213571151968	33.2887000023564	3
1495	161.7	267.91	1.1729	5.85161827559831	9.97022551736292	495	-0.168220511484252	0.168220511484252	33.4569205138406	3
1496	157.29	268.86	1.2075	6.01983878708257	9.80200500587867	496	0.075845086102726	0.075845086102726	33.5327655999434	3
1497	158.01	279.12	1.1919	5.94399370097984	9.87785009198139	497	0.0452153397920103	0.0452153397920103	33.5779809397354	3
1498	150.18	268.6	1.1826	5.89877836118783	9.9230654317734	498	0.0568838145770449	0.0568838145770449	33.6348647543124	3
1499	141.57	266.81	1.1709	5.84189454661078	9.97994924635045	499	-0.073414153855845	0.073414153855845	33.7082789081683	3
1500	154.08	259.87	1.186	5.91530870046663	9.9065350924946	500	NA	NA	NA	3
