# Supplementary material for: Assessment of crusting effects on interrill erosion by laser scanning
Source: PeerJ. 2020 Jan 31;8:e8487. doi: 10.7717/peerj.8487 (PMC6996510; doi:10.7717/peerj.8487)
Supplement: Data S1 — Each has two transects and four subplots. [file peerj-08-8487-s001.zip › raw data for uploading/os10plotb.txt]

x	y	z	cal	h	code	deltah	absh	cumsumh	number
1	258.14	130.6	1.0981	5.48795081146473	10.7612508704984	1	0.1920436475037	0.1920436475037	0.1920436475037	1
2	257.82	139.68	1.0586	5.29590716396103	10.9532945180021	2	-0.365612209931092	0.365612209931092	0.557655857434792	1
3	257.55	125.62	1.1338	5.66151937389212	10.587682308071	3	0.118629493647854	0.118629493647854	0.676285351082646	1
4	253.51	126.72	1.1094	5.54288988024427	10.7063118017189	4	-0.232397122801945	0.232397122801945	0.908682473884591	1
5	250.15	117.72	1.1572	5.77528700304621	10.4739146789169	5	0.146828307711688	0.146828307711688	1.05551078159628	1
6	253.61	119.31	1.127	5.62845869533452	10.6207429866286	6	0.0573700010264222	0.0573700010264222	1.1128807826227	1
7	245.8	117.18	1.1152	5.5710886943081	10.678112987655	7	0.277612462593956	0.277612462593956	1.39049324521666	1
8	233.86	133.2	1.0581	5.29347623171415	10.955725450249	8	0.0165303392787983	0.0165303392787983	1.40702358449546	1
9	232.28	109.73	1.0547	5.27694589243535	10.9722557895278	9	0.0262540682663293	0.0262540682663293	1.43327765276178	1
10	231.92	110.85	1.0493	5.25069182416902	10.9985098577941	10	-0.0855688150902552	0.0855688150902552	1.51884646785204	1
11	230.2	111.86	1.0669	5.33626063925927	10.9129410427039	11	0.19447457975058	0.19447457975058	1.71332104760262	1
12	231.55	96.604	1.0269	5.14178605950869	11.1074156224544	12	0.0213922037725638	0.0213922037725638	1.73471325137518	1
13	233.77	99.447	1.0225	5.12039385573613	11.128807826227	13	-0.0092375425381519	0.0092375425381519	1.74395079391333	1
14	236.54	99.171	1.0244	5.12963139827428	11.1195702836889	14	0.0189612715256828	0.0189612715256828	1.76291206543902	1
15	238.47	105.72	1.0205	5.1106701267486	11.1385315552145	15	-0.612594926214332	0.612594926214332	2.37550699165335	1
16	237.41	116.08	1.1465	5.72326505296293	10.5259366290002	16	0.481810771332064	0.481810771332064	2.85731776298541	1
17	243.31	121.68	1.0474	5.24145428163087	11.0077474003323	17	-0.132728900679773	0.132728900679773	2.99004666366519	1
18	247.86	121.15	1.0747	5.37418318231064	10.8750184996525	18	-0.111822883356583	0.111822883356583	3.10186954702177	1
19	258.32	123.16	1.0977	5.48600606566722	10.7631956162959	19	0.168706697933629	0.168706697933629	3.2705762449554	1
20	260.92	125.91	1.063	5.31729936773359	10.9319023142295	20	-0.125922290388502	0.125922290388502	3.3964985353439	1
21	275.89	123.28	1.0889	5.44322165812209	10.805980023841	21	0.232883309251323	0.232883309251323	3.62938184459522	1
22	269.36	112.78	1.041	5.21033834887077	11.0388633330924	22	-0.20176737649123	0.20176737649123	3.83114922108645	1
23	274.36	111.55	1.0825	5.412105725362	10.8370959566011	23	0.308728395354049	0.308728395354049	4.1398776164405	1
24	274.63	100.76	1.019	5.10337733000795	11.1458243519552	24	-0.0879997473371397	0.0879997473371397	4.22787736377764	1
25	269.01	97.539	1.0371	5.19137707734509	11.057824604618	25	-0.0568838145770449	0.0568838145770449	4.28476117835469	1
26	260.96	97.482	1.0488	5.24826089192214	11.000940790041	26	-0.0311159327600912	0.0311159327600912	4.31587711111478	1
27	264.95	101.35	1.0552	5.27937682468223	10.9698248572809	27	0.0904306795840206	0.0904306795840206	4.4063077906988	1
28	271.75	98.671	1.0366	5.18894614509821	11.0602555368649	28	0.0734141538558433	0.0734141538558433	4.47972194455464	1
29	259.4	96.148	1.0215	5.11553199124236	11.1336696907208	29	-0.228021444757557	0.228021444757557	4.7077433893122	1
30	259.16	100.5	1.0684	5.34355343599992	10.9056482459632	30	0.0189612715256811	0.0189612715256811	4.72670466083788	1
31	256.07	101.95	1.0645	5.32459216447424	10.9246095174889	31	0.0311159327600947	0.0311159327600947	4.75782059359797	1
32	244.45	101.3	1.0581	5.29347623171415	10.955725450249	32	0.0476462720388913	0.0476462720388913	4.80546686563686	1
33	240.07	105.63	1.0483	5.24582995967525	11.0033717222879	33	-0.0763312725521033	0.0763312725521033	4.88179813818897	1
34	230.96	105.57	1.064	5.32216123222736	10.9270404497358	34	0.220728648016911	0.220728648016911	5.10252678620588	1
35	236.72	98.503	1.0186	5.10143258421045	11.1477690977527	35	-0.00680661029127094	0.00680661029127094	5.10933339649715	1
36	233.94	88.351	1.02	5.10823919450172	11.1409624874614	36	-0.00729279674064642	0.00729279674064642	5.1166261932378	1
37	239.2	91.883	1.0215	5.11553199124236	11.1336696907208	37	-0.196905511997464	0.196905511997464	5.31353170523526	1
38	243.53	79.932	1.062	5.31243750323983	10.9367641787233	38	0.215866783523145	0.215866783523145	5.5293984887584	1
39	238.16	85.186	1.0176	5.09657071971668	11.1526309622465	39	-0.00923754253815368	0.00923754253815368	5.53863603129656	1
40	235.55	87.524	1.0195	5.10580826225484	11.1433934197083	40	-0.00486186449376191	0.00486186449376191	5.54349789579032	1
41	230.19	84.665	1.0205	5.1106701267486	11.1385315552145	41	-0.00972372898753093	0.00972372898753093	5.55322162477785	1
42	233.41	51.201	1.0225	5.12039385573613	11.128807826227	42	0.0145855934812928	0.0145855934812928	5.56780721825914	1
43	238.27	61.902	1.0195	5.10580826225484	11.1433934197083	43	0	0	5.56780721825914	1
44	235.18	75.736	1.0195	5.10580826225484	11.1433934197083	44	0.00680661029127094	0.00680661029127094	5.57461382855042	1
45	238.98	84.137	1.0181	5.09900165196356	11.1502000299996	45	0	0	5.57461382855042	1
46	240.08	82.884	1.0181	5.09900165196356	11.1502000299996	46	-0.0140994070319156	0.0140994070319156	5.58871323558233	1
47	232.69	78.731	1.021	5.11310105899548	11.1361006229677	47	0	0	5.58871323558233	1
48	232.05	82.237	1.021	5.11310105899548	11.1361006229677	48	-0.299004666366519	0.299004666366519	5.88771790194885	1
49	249.1	99.885	1.0825	5.412105725362	10.8370959566011	49	0.149259239958571	0.149259239958571	6.03697714190742	1
50	242.39	98.881	1.0518	5.26284648540343	10.9863551965597	50	-0.00680661029127094	0.00680661029127094	6.04378375219869	1
51	243.76	102.83	1.0532	5.2696530956947	10.9795485862684	51	-0.0379225430513621	0.0379225430513621	6.08170629525005	1
52	230.32	106.73	1.061	5.30757563874606	10.9416260432171	52	-0.334982463620376	0.334982463620376	6.41668875887043	1
53	230.81	114.85	1.1299	5.64255810236644	10.6066435795967	53	0.370474074424857	0.370474074424857	6.78716283329529	1
54	234.53	132.03	1.0537	5.27208402794158	10.9771176540216	54	-0.0165303392788001	0.0165303392788001	6.80369317257409	1
55	231.43	125.29	1.0571	5.28861436722038	10.9605873147428	55	-0.142452629667302	0.142452629667302	6.94614580224139	1
56	250.91	133.04	1.0864	5.43106699688768	10.8181346850755	56	-0.256706445270765	0.256706445270765	7.20285224751215	1
57	256.19	147.85	1.1392	5.68777344215845	10.5614282398047	57	-0.0899444931346451	0.0899444931346451	7.2927967406468	1
58	247.89	151.44	1.1577	5.77771793529309	10.47148374667	58	-0.268374920055802	0.268374920055802	7.5611716607026	1
59	250.85	155.1	1.2129	6.0460928553489	10.2031088266142	59	0.220728648016911	0.220728648016911	7.78190030871951	1
60	246.72	152.29	1.1675	5.82536420733198	10.4238374746312	60	0.104530086615936	0.104530086615936	7.88643039533545	1
61	238.96	150.28	1.146	5.72083412071605	10.5283675612471	61	-0.0782760183496087	0.0782760183496087	7.96470641368506	1
62	254.43	147.25	1.1621	5.79911013906566	10.4500915428975	62	-0.137590765173535	0.137590765173535	8.10229717885859	1
63	255.3	150.67	1.1904	5.93670090423919	10.3125007777239	63	0.258651191068271	0.258651191068271	8.36094836992686	1
64	259.92	144.35	1.1372	5.67804971317092	10.5711519687922	64	0.339358141664766	0.339358141664766	8.70030651159163	1
65	265.03	143.71	1.0674	5.33869157150616	10.910510110457	65	-0.802207641471147	0.802207641471147	9.50251415306278	1
66	259.01	164.24	1.2324	6.1408992129773	10.1083024689858	66	0.329634412677233	0.329634412677233	9.83214856574001	1
67	234.93	169.78	1.1646	5.81126480030007	10.4379368816631	67	0.0452153397920121	0.0452153397920121	9.87736390553202	1
68	242.66	164.2	1.1553	5.76604946050806	10.4831522214551	68	-0.215866783523147	0.215866783523147	10.0932306890552	1
69	235.92	166.91	1.1997	5.9819162440312	10.2672854379319	69	-0.0189612715256811	0.0189612715256811	10.1121919605808	1
70	237.32	169.01	1.2036	6.00087751555689	10.2483241664063	70	0.3014355986134	0.3014355986134	10.4136275591942	1
71	235.53	163.47	1.1416	5.69944191694348	10.5497597650197	71	-0.0568838145770449	0.0568838145770449	10.4705113737713	1
72	233.74	163.63	1.1533	5.75632573152053	10.4928759504426	72	-0.0213922037725638	0.0213922037725638	10.4919035775439	1
73	247.89	153.89	1.1577	5.77771793529309	10.47148374667	73	-0.00243093224688096	0.00243093224688096	10.4943345097907	1
74	244.57	163.24	1.1582	5.78014886753997	10.4690528144232	74	-0.228021444757557	0.228021444757557	10.7223559545483	1
75	248.04	165.98	1.2051	6.00817031229753	10.2410313696656	75	0.147314494161064	0.147314494161064	10.8696704487094	1
76	242.01	154.32	1.1748	5.86085581813647	10.3883458638267	76	-0.0690384758114551	0.0690384758114551	10.9387089245208	1
77	242.63	156.13	1.189	5.92989429394792	10.3193073880152	77	0.572241450916087	0.572241450916087	11.5109503754369	1
78	248.1	145.1	1.0713	5.35765284303184	10.8915488389313	78	-0.277612462593957	0.277612462593957	11.7885628380309	1
79	236.75	123.27	1.1284	5.63526530562579	10.6139363763373	79	0.149259239958573	0.149259239958573	11.9378220779894	1
80	233.29	119.51	1.0977	5.48600606566722	10.7631956162959	80	0.0121546612344101	0.0121546612344101	11.9499767392238	1
81	237.66	126.41	1.0952	5.47385140443281	10.7753502775303	81	0.199336444244347	0.199336444244347	12.1493131834682	1
82	230.16	130.7	1.0542	5.27451496018846	10.9746867217747	82	-0.185237037212429	0.185237037212429	12.3345502206806	1
83	239.54	141.45	1.0923	5.45975199740089	10.7894496845622	83	-0.25622025882139	0.25622025882139	12.590770479502	1
84	238.53	137.45	1.145	5.71597225622228	10.5332294257409	84	0.1755133082249	0.1755133082249	12.7662837877269	1
85	249.35	135.95	1.1089	5.54045894799738	10.7087427339658	85	-0.0996682221221725	0.0996682221221725	12.8659520098491	1
86	247.74	118.43	1.1294	5.64012717011956	10.6090745118436	86	0.261082123315154	0.261082123315154	13.1270341331642	1
87	240.04	128.19	1.0757	5.3790450468044	10.8701566351587	87	0.109391951109702	0.109391951109702	13.2364260842739	1
88	239.88	125.77	1.0532	5.2696530956947	10.9795485862684	88	-0.177944240471781	0.177944240471781	13.4143703247457	1
89	256.78	141.33	1.0898	5.44759733616648	10.8016043457967	89	-0.201767376491228	0.201767376491228	13.6161377012369	1
90	260.47	145.04	1.1313	5.64936471265771	10.5998369693054	90	0.199336444244345	0.199336444244345	13.8154741454813	1
91	271.29	135.62	1.0903	5.45002826841336	10.7991734135498	91	-0.0617456790708086	0.0617456790708086	13.8772198245521	1
92	277.12	137.67	1.103	5.51177394748417	10.737427734479	92	-0.268374920055802	0.268374920055802	14.1455947446079	1
93	277.21	146.87	1.1582	5.78014886753997	10.4690528144232	93	0.196905511997464	0.196905511997464	14.3425002566054	1
94	277.92	149.02	1.1177	5.58324335554251	10.6659583264206	94	0.158982968946098	0.158982968946098	14.5014832255515	1
95	278.32	132.61	1.085	5.42426038659641	10.8249412953667	95	-0.118629493647854	0.118629493647854	14.6201127191993	1
96	274.94	124.7	1.1094	5.54288988024427	10.7063118017189	96	-0.206629240984993	0.206629240984993	14.8267419601843	1
97	248.29	115.49	1.1519	5.74951912122926	10.4996825607339	97	0.280529581290214	0.280529581290214	15.1072715414745	1
98	249.76	128.31	1.0942	5.46898953993905	10.7802121420241	98	-0.11668474785035	0.11668474785035	15.2239562893249	1
99	252.39	127.2	1.1182	5.58567428778939	10.6635273941737	99	0.213922037725641	0.213922037725641	15.4378783270505	1
100	249	129.39	1.0742	5.37175225006375	10.8774494318994	100	-0.368043142177974	0.368043142177974	15.8059214692285	1
101	247.65	119.77	1.1499	5.73979539224173	10.5094062897214	101	-0.132728900679773	0.132728900679773	15.9386503699083	1
102	250.22	115.96	1.1772	5.8725242929215	10.3766773890416	102	0.728793487615302	0.728793487615302	16.6674438575236	1
103	249.93	111.23	1.0273	5.1437308053062	11.1054708766569	103	0.0422982210957521	0.0422982210957521	16.7097420786193	1
104	243.96	86.351	1.0186	5.10143258421045	11.1477690977527	104	0	0	16.7097420786193	1
105	260.13	84.282	1.0186	5.10143258421045	11.1477690977527	105	-0.132728900679773	0.132728900679773	16.8424709792991	1
106	260.16	82.928	1.0459	5.23416148489022	11.0150401970729	106	0.140021697420419	0.140021697420419	16.9824926767195	1
107	263.25	84.501	1.0171	5.0941397874698	11.1550618944933	107	-0.00243093224688273	0.00243093224688273	16.9849236089664	1
108	261.74	80.545	1.0176	5.09657071971668	11.1526309622465	108	-0.0782760183496087	0.0782760183496087	17.063199627316	1
109	258.73	79.836	1.0337	5.17484673806629	11.0743549438968	109	0.0879997473371379	0.0879997473371379	17.1511993746531	1
110	248.99	73.118	1.0156	5.08684699072915	11.162354691234	110	-0.0311159327600929	0.0311159327600929	17.1823153074132	1
111	247.56	69.753	1.022	5.11796292348925	11.1312387584739	111	0.0189612715256811	0.0189612715256811	17.2012765789389	1
112	249.14	72.217	1.0181	5.09900165196356	11.1502000299996	112	-0.00680661029127094	0.00680661029127094	17.2080831892302	1
113	245.11	72.839	1.0195	5.10580826225484	11.1433934197083	113	0.00923754253815368	0.00923754253815368	17.2173207317683	1
114	241.48	74.958	1.0176	5.09657071971668	11.1526309622465	114	-0.0140994070319156	0.0140994070319156	17.2314201388003	1
115	239.73	68.837	1.0205	5.1106701267486	11.1385315552145	115	0.0189612715256811	0.0189612715256811	17.2503814103259	1
116	237.68	88.734	1.0166	5.09170885522292	11.1574928267402	116	-0.0354916108044829	0.0354916108044829	17.2858730211304	1
117	239.41	87.057	1.0239	5.1272004660274	11.1220012159357	117	0.0257678818169538	0.0257678818169538	17.3116409029474	1
118	242.55	90.28	1.0186	5.10143258421045	11.1477690977527	118	0.00486186449376369	0.00486186449376369	17.3165027674411	1
119	235.78	84.796	1.0176	5.09657071971668	11.1526309622465	119	-0.0306297463107175	0.0306297463107175	17.3471325137519	1
120	236.48	103.06	1.0239	5.1272004660274	11.1220012159357	120	0.0495910178363985	0.0495910178363985	17.3967235315883	1
121	235.35	92.506	1.0137	5.077609448191	11.1715922337721	121	-0.0165303392787983	0.0165303392787983	17.413253870867	1
122	246.76	67.611	1.0171	5.0941397874698	11.1550618944933	122	0	0	17.413253870867	1
123	242.43	73.532	1.0171	5.0941397874698	11.1550618944933	123	-0.0189612715256811	0.0189612715256811	17.4322151423927	1
124	237.95	72.99	1.021	5.11310105899548	11.1361006229677	124	0.00243093224688273	0.00243093224688273	17.4346460746396	1
125	246.38	53.878	1.0205	5.1106701267486	11.1385315552145	125	0.0116684747850329	0.0116684747850329	17.4463145494246	1
126	251.68	56.421	1.0181	5.09900165196356	11.1502000299996	126	-0.00437567804438643	0.00437567804438643	17.450690227469	1
127	247.41	51.162	1.019	5.10337733000795	11.1458243519552	127	-0.00972372898752916	0.00972372898752916	17.4604139564566	1
128	244.63	61.008	1.021	5.11310105899548	11.1361006229677	128	-0.0709832216089641	0.0709832216089641	17.5313971780655	1
129	233.81	78	1.0356	5.18408428060444	11.0651174013587	129	0.0685522893620814	0.0685522893620814	17.5999494674276	1
130	246.9	88.789	1.0215	5.11553199124236	11.1336696907208	130	-0.0379225430513639	0.0379225430513639	17.637872010479	1
131	266.95	87.017	1.0293	5.15345453429373	11.0957471476694	131	0.0476462720388913	0.0476462720388913	17.6855182825179	1
132	270.41	92.526	1.0195	5.10580826225484	11.1433934197083	132	-0.1093919511097	0.1093919511097	17.7949102336276	1
133	268.24	97.746	1.042	5.21520021336454	11.0340014685986	133	-0.0072927967406482	0.0072927967406482	17.8022030303682	1
134	276.41	102.48	1.0435	5.22249301010518	11.026708671858	134	0.128353222635385	0.128353222635385	17.9305562530036	1
135	278.97	87.656	1.0171	5.0941397874698	11.1550618944933	135	-0.00486186449376547	0.00486186449376547	17.9354181174974	1
136	275.29	78.452	1.0181	5.09900165196356	11.1502000299996	136	-0.0116684747850329	0.0116684747850329	17.9470865922824	1
137	277.4	83.08	1.0205	5.1106701267486	11.1385315552145	137	0.0092375425381519	0.0092375425381519	17.9563241348205	1
138	272.16	73.118	1.0186	5.10143258421045	11.1477690977527	138	-0.144397375464807	0.144397375464807	18.1007215102854	1
139	266.24	75.865	1.0483	5.24582995967525	11.0033717222879	139	0.163844833439866	0.163844833439866	18.2645663437252	1
140	251.26	78.641	1.0146	5.08198512623539	11.1672165557278	140	-0.0598009332733049	0.0598009332733049	18.3243672769985	1
141	263.01	91.308	1.0269	5.14178605950869	11.1074156224544	141	0.0403534752982466	0.0403534752982466	18.3647207522968	1
142	251.15	108.98	1.0186	5.10143258421045	11.1477690977527	142	0.00243093224688096	0.00243093224688096	18.3671516845436	1
143	256.32	108.86	1.0181	5.09900165196356	11.1502000299996	143	-0.286850005132106	0.286850005132106	18.6540016896758	1
144	259.42	120.7	1.0771	5.38585165709567	10.8633500248675	144	-0.130784154882267	0.130784154882267	18.784785844558	1
145	258.87	115.41	1.104	5.51663581197794	10.7325658699852	145	0.251844580777004	0.251844580777004	19.036630425335	1
146	256.14	113.23	1.0522	5.26479123120094	10.9844104507622	146	0.144397375464806	0.144397375464806	19.1810278007998	1
147	251.49	110.45	1.0225	5.12039385573613	11.128807826227	147	-0.393811023994926	0.393811023994926	19.5748388247948	1
148	254.19	104.77	1.1035	5.51420487973106	10.7349968022321	148	-0.258651191068273	0.258651191068273	19.833490015863	1
149	255.16	115.13	1.1567	5.77285607079933	10.4763456111638	149	0.0140994070319174	0.0140994070319174	19.8475894228949	1
150	254.93	115.25	1.1538	5.75875666376741	10.4904450181957	150	0.662185944050728	0.662185944050728	20.5097753669457	1
151	256.1	107.18	1.0176	5.09657071971668	11.1526309622465	151	-0.189612715256816	0.189612715256816	20.6993880822025	1
152	242.62	102.13	1.0566	5.2861834349735	10.9630182469896	152	-0.0525081365326567	0.0525081365326567	20.7518962187351	1
153	244.38	108.54	1.0674	5.33869157150616	10.910510110457	153	-0.355888480943564	0.355888480943564	21.1077846996787	1
154	246.68	115.47	1.1406	5.69458005244972	10.5546216295134	154	-0.17113763018051	0.17113763018051	21.2789223298592	1
155	253.04	115.46	1.1758	5.86571768263023	10.3834839993329	155	0.558142043884168	0.558142043884168	21.8370643737434	1
156	265.01	101.17	1.061	5.30757563874606	10.9416260432171	156	-0.050077204285774	0.050077204285774	21.8871415780292	1
157	258.73	103.7	1.0713	5.35765284303184	10.8915488389313	157	0.254275513023885	0.254275513023885	22.1414170910531	1
158	261.82	87.963	1.019	5.10337733000795	11.1458243519552	158	-0.142452629667302	0.142452629667302	22.2838697207204	1
159	271.3	97.767	1.0483	5.24582995967525	11.0033717222879	159	0.0661213571151986	0.0661213571151986	22.3499910778356	1
160	269.94	88.887	1.0347	5.17970860256006	11.0694930794031	160	-0.0379225430513639	0.0379225430513639	22.3879136208869	1
161	269.55	98.146	1.0425	5.21763114561142	11.0315705363517	161	-0.137590765173536	0.137590765173536	22.5255043860605	1
162	263.34	106.52	1.0708	5.35522191078496	10.8939797711782	162	-0.1424526296673	0.1424526296673	22.6679570157278	1
163	264.67	114.09	1.1001	5.49767454045226	10.7515271415109	163	-0.0427844075451276	0.0427844075451276	22.7107414232729	1
164	257.59	115.67	1.1089	5.54045894799738	10.7087427339658	164	0.294628988322129	0.294628988322129	23.005370411595	1
165	274.79	108.55	1.0483	5.24582995967525	11.0033717222879	165	-0.00243093224688273	0.00243093224688273	23.0078013438419	1
166	274.44	109.21	1.0488	5.24826089192214	11.000940790041	166	0.00680661029127094	0.00680661029127094	23.0146079541332	1
167	279.8	93.619	1.0474	5.24145428163087	11.0077474003323	167	-0.232397122801945	0.232397122801945	23.2470050769351	1
168	263.29	107.89	1.0952	5.47385140443281	10.7753502775303	168	0.0831378828433742	0.0831378828433742	23.3301429597785	1
169	253.81	104.07	1.0781	5.39071352158944	10.8584881603737	169	0.218297715770028	0.218297715770028	23.5484406755485	1
170	258.47	93.561	1.0332	5.17241580581941	11.0767858761437	170	0.0782760183496087	0.0782760183496087	23.6267166938981	1
171	260.11	70.218	1.0171	5.0941397874698	11.1550618944933	171	-0.0238231360194465	0.0238231360194465	23.6505398299176	1
172	262.69	64.36	1.022	5.11796292348925	11.1312387584739	172	0.0145855934812946	0.0145855934812946	23.6651254233989	1
173	272.31	55.728	1.019	5.10337733000795	11.1458243519552	173	-0.00729279674064642	0.00729279674064642	23.6724182201395	1
174	266.93	44.791	1.0205	5.1106701267486	11.1385315552145	174	0.0092375425381519	0.0092375425381519	23.6816557626777	1
175	274.02	47.262	1.0186	5.10143258421045	11.1477690977527	175	-0.0165303392788001	0.0165303392788001	23.6981861019565	1
176	272.65	43.297	1.022	5.11796292348925	11.1312387584739	176	-0.00243093224688273	0.00243093224688273	23.7006170342033	1
177	258.76	31.831	1.0225	5.12039385573613	11.128807826227	177	0.00486186449376547	0.00486186449376547	23.7054788986971	1
178	259.02	39.849	1.0215	5.11553199124236	11.1336696907208	178	0.00729279674064642	0.00729279674064642	23.7127716954378	1
179	265.41	47.642	1.02	5.10823919450172	11.1409624874614	179	0.0140994070319174	0.0140994070319174	23.7268711024697	1
180	270.54	51.053	1.0171	5.0941397874698	11.1550618944933	180	-0.0092375425381519	0.0092375425381519	23.7361086450078	1
181	262.3	63.769	1.019	5.10337733000795	11.1458243519552	181	-0.0170165257281774	0.0170165257281774	23.753125170736	1
182	261.86	61.992	1.0225	5.12039385573613	11.128807826227	182	0.0170165257281774	0.0170165257281774	23.7701416964642	1
183	250.76	51.259	1.019	5.10337733000795	11.1458243519552	183	0.00437567804438643	0.00437567804438643	23.7745173745086	1
184	252.53	55.691	1.0181	5.09900165196356	11.1502000299996	184	-0.0092375425381519	0.0092375425381519	23.7837549170467	1
185	237.36	61.001	1.02	5.10823919450172	11.1409624874614	185	0.00340330514563547	0.00340330514563547	23.7871582221923	1
186	238.65	60.645	0.11084	0.688026471350757	11.1443657926071	186	0.00340330514563547	0.00340330514563547	23.790561527338	1
187	231.96	44.723	1.0186	5.10143258421045	11.1477690977527	187	0	0	23.790561527338	1
188	230.79	59.058	1.0186	5.10143258421045	11.1477690977527	188	-0.00437567804438999	0.00437567804438999	23.7949372053824	1
189	245.24	60.399	1.0195	5.10580826225484	11.1433934197083	189	-0.0145855934812928	0.0145855934812928	23.8095227988637	1
190	238.73	59.134	1.0225	5.12039385573613	11.128807826227	190	-0.123491358141619	0.123491358141619	23.9330141570053	1
191	230.91	96.799	1.0479	5.24388521387775	11.0053164680854	191	0.142452629667302	0.142452629667302	24.0754667866726	1
192	232.74	87.461	1.0186	5.10143258421045	11.1477690977527	192	-0.0826516963939987	0.0826516963939987	24.1581184830666	1
193	231.97	91.656	1.0356	5.18408428060444	11.0651174013587	193	0.0850826286408797	0.0850826286408797	24.2432011117075	1
194	231.28	70.364	1.0181	5.09900165196356	11.1502000299996	194	0.00243093224688273	0.00243093224688273	24.2456320439544	1
195	232.36	64.481	1.0176	5.09657071971668	11.1526309622465	195	-0.00486186449376369	0.00486186449376369	24.2504939084481	1
196	240.3	69.278	1.0186	5.10143258421045	11.1477690977527	196	0	0	24.2504939084481	1
197	245.61	71.653	1.0186	5.10143258421045	11.1477690977527	197	0.0145855934812928	0.0145855934812928	24.2650795019294	1
198	258.96	75.324	1.0156	5.08684699072915	11.162354691234	198	-0.0335468650069757	0.0335468650069757	24.2986263669364	1
199	259.42	78.615	1.0225	5.12039385573613	11.128807826227	199	0.0213922037725638	0.0213922037725638	24.3200185707089	1
200	253.43	72.392	1.0181	5.09900165196356	11.1502000299996	200	-0.00680661029127094	0.00680661029127094	24.3268251810002	1
201	260.76	60.247	1.0195	5.10580826225484	11.1433934197083	201	-0.0165303392787983	0.0165303392787983	24.343355520279	1
202	251.04	45.776	1.0229	5.12233860153363	11.1268630804295	202	0.0233369495700693	0.0233369495700693	24.3666924698491	1
203	256.1	42.691	1.0181	5.09900165196356	11.1502000299996	203	-0.0233369495700693	0.0233369495700693	24.3900294194192	1
204	255.7	45.508	1.0229	5.12233860153363	11.1268630804295	204	0.0116684747850364	0.0116684747850364	24.4016978942042	1
205	272.01	33.651	1.0205	5.1106701267486	11.1385315552145	205	0.00729279674064642	0.00729279674064642	24.4089906909448	1
206	271.45	27.99	1.019	5.10337733000795	11.1458243519552	206	-0.0170165257281774	0.0170165257281774	24.426007216673	1
207	278.97	16.524	1.0225	5.12039385573613	11.128807826227	207	-0.0213922037725638	0.0213922037725638	24.4473994204456	1
208	277.82	12.091	1.0269	5.14178605950869	11.1074156224544	208	0.047646272038893	0.047646272038893	24.4950456924845	1
209	276.76	19.558	1.0171	5.0941397874698	11.1550618944933	209	-0.0092375425381519	0.0092375425381519	24.5042832350226	1
210	273.42	24.469	1.019	5.10337733000795	11.1458243519552	210	0.00194474579750548	0.00194474579750548	24.5062279808201	1
211	275.53	36.968	1.0186	5.10143258421045	11.1477690977527	211	-0.0140994070319174	0.0140994070319174	24.520327387852	1
212	278.85	41.484	1.0215	5.11553199124236	11.1336696907208	212	0.00972372898752738	0.00972372898752738	24.5300511168396	1
213	275.53	65.295	1.0195	5.10580826225484	11.1433934197083	213	0.00680661029127094	0.00680661029127094	24.5368577271308	1
214	266.08	56.51	1.0181	5.09900165196356	11.1502000299996	214	0.00486186449376547	0.00486186449376547	24.5417195916246	1
215	259.35	54.89	1.0171	5.0941397874698	11.1550618944933	215	-0.0452153397920103	0.0452153397920103	24.5869349314166	1
216	278.16	44.481	1.0264	5.13935512726181	11.1098465547013	216	0.028685000513212	0.028685000513212	24.6156199319298	1
217	272.99	12.932	1.0205	5.1106701267486	11.1385315552145	217	0.0116684747850329	0.0116684747850329	24.6272884067149	1
218	275.87	17.313	1.0181	5.09900165196356	11.1502000299996	218	0.0145855934812946	0.0145855934812946	24.6418740001962	1
219	266.23	13.302	1.0151	5.08441605848227	11.1647856234809	219	-0.00729279674064642	0.00729279674064642	24.6491667969368	1
220	263.62	14.45	1.0166	5.09170885522292	11.1574928267402	220	-0.00972372898752916	0.00972372898752916	24.6588905259243	1
221	263.37	42.284	1.0186	5.10143258421045	11.1477690977527	221	-0.0140994070319174	0.0140994070319174	24.6729899329563	1
222	262.24	43.609	1.0215	5.11553199124236	11.1336696907208	222	-0.00680661029127094	0.00680661029127094	24.6797965432475	1
223	275.61	35.286	1.0229	5.12233860153363	11.1268630804295	223	0.025767881816952	0.025767881816952	24.7055644250645	1
224	273.2	26.48	1.0176	5.09657071971668	11.1526309622465	224	-0.0471600855895158	0.0471600855895158	24.752724510654	1
225	269.13	14.45	1.0273	5.1437308053062	11.1054708766569	225	0.0140994070319174	0.0140994070319174	24.7668239176859	1
226	257.2	11.233	1.0244	5.12963139827428	11.1195702836889	226	0.0165303392788001	0.0165303392788001	24.7833542569647	1
227	254.94	22.727	1.021	5.11310105899548	11.1361006229677	227	0.0189612715256811	0.0189612715256811	24.8023155284904	1
228	255.56	18.186	1.0171	5.0941397874698	11.1550618944933	228	-0.0189612715256811	0.0189612715256811	24.8212768000161	1
229	268.41	18.754	1.021	5.11310105899548	11.1361006229677	229	0.0189612715256811	0.0189612715256811	24.8402380715418	1
230	267.07	11.768	1.0171	5.0941397874698	11.1550618944933	230	-0.0330606785576002	0.0330606785576002	24.8732987500994	1
231	266	21.286	1.0239	5.1272004660274	11.1220012159357	231	0.0213922037725638	0.0213922037725638	24.8946909538719	1
232	259.02	26.975	1.0195	5.10580826225484	11.1433934197083	232	0.00923754253815368	0.00923754253815368	24.9039284964101	1
233	255.12	33.789	1.0176	5.09657071971668	11.1526309622465	233	-0.0116684747850346	0.0116684747850346	24.9155969711951	1
234	240.02	54.871	1.02	5.10823919450172	11.1409624874614	234	-0.0140994070319174	0.0140994070319174	24.929696378227	1
235	245.91	42.724	1.0229	5.12233860153363	11.1268630804295	235	0	0	24.929696378227	1
236	241.18	42.005	1.0229	5.12233860153363	11.1268630804295	236	0.0116684747850364	0.0116684747850364	24.9413648530121	1
237	231.03	24.772	1.0205	5.1106701267486	11.1385315552145	237	0.00729279674064642	0.00729279674064642	24.9486576497527	1
238	239.08	15.287	1.019	5.10337733000795	11.1458243519552	238	0.0189612715256811	0.0189612715256811	24.9676189212784	1
239	238.09	18.791	1.0151	5.08441605848227	11.1647856234809	239	-0.0311159327600929	0.0311159327600929	24.9987348540385	1
240	244.21	21.761	1.0215	5.11553199124236	11.1336696907208	240	0.00729279674064642	0.00729279674064642	25.0060276507791	1
241	239.37	13.181	1.02	5.10823919450172	11.1409624874614	241	0.00486186449376547	0.00486186449376547	25.0108895152729	1
242	234.84	10.551	1.019	5.10337733000795	11.1458243519552	242	0.00437567804438643	0.00437567804438643	25.0152651933173	1
243	236.57	13.809	1.0181	5.09900165196356	11.1502000299996	243	-0.00437567804438643	0.00437567804438643	25.0196408713617	1
244	233.06	18.046	1.019	5.10337733000795	11.1458243519552	244	0.00437567804438643	0.00437567804438643	25.024016549406	1
245	238.17	22.782	1.0181	5.09900165196356	11.1502000299996	245	-0.025767881816952	0.025767881816952	25.049784431223	1
246	250.01	18.107	1.0234	5.12476953378052	11.1244321481826	246	0.0281988140638347	0.0281988140638347	25.0779832452868	1
247	252.15	13.971	1.0176	5.09657071971668	11.1526309622465	247	0.00486186449376547	0.00486186449376547	25.0828451097806	1
248	279.16	10.624	1.0166	5.09170885522292	11.1574928267402	248	-0.00972372898752916	0.00972372898752916	25.0925688387681	1
249	276.99	20.654	1.0186	5.10143258421045	11.1477690977527	249	0.00243093224688096	0.00243093224688096	25.094999771015	1
250	274.71	17.975	1.0181	5.09900165196356	11.1502000299996	250	-0.00437567804438643	0.00437567804438643	25.0993754490594	1
251	279.27	23.016	1.019	5.10337733000795	11.1458243519552	251	-0.00243093224688451	0.00243093224688451	25.1018063813063	1
252	270.55	38.134	1.0195	5.10580826225484	11.1433934197083	252	0.0116684747850364	0.0116684747850364	25.1134748560913	1
253	261.3	36.905	1.0171	5.0941397874698	11.1550618944933	253	-0.0330606785576002	0.0330606785576002	25.1465355346489	1
254	274.19	44.915	1.0239	5.1272004660274	11.1220012159357	254	0.0257678818169538	0.0257678818169538	25.1723034164659	1
255	272.55	46.733	1.0186	5.10143258421045	11.1477690977527	255	0	0	25.1723034164659	1
256	266.9	52.595	1.0186	5.10143258421045	11.1477690977527	256	0.00243093224688096	0.00243093224688096	25.1747343487128	1
257	279.24	50.975	1.0181	5.09900165196356	11.1502000299996	257	-0.0189612715256811	0.0189612715256811	25.1936956202384	1
258	273.78	56.292	1.022	5.11796292348925	11.1312387584739	258	0.00486186449376547	0.00486186449376547	25.1985574847322	1
259	267.59	53.655	1.021	5.11310105899548	11.1361006229677	259	0	0	25.1985574847322	1
260	274.28	55.925	1.021	5.11310105899548	11.1361006229677	260	0.00243093224688273	0.00243093224688273	25.2009884169791	1
261	277.83	56.796	1.0205	5.1106701267486	11.1385315552145	261	-0.00486186449376547	0.00486186449376547	25.2058502814728	1
262	274.26	64.463	1.0215	5.11553199124236	11.1336696907208	262	0.0238231360194465	0.0238231360194465	25.2296734174923	1
263	268.86	65.283	1.0166	5.09170885522292	11.1574928267402	263	-0.0262540682663293	0.0262540682663293	25.2559274857586	1
264	266.13	59.532	1.022	5.11796292348925	11.1312387584739	264	-0.123491358141619	0.123491358141619	25.3794188439002	1
265	266.98	89.673	1.0474	5.24145428163087	11.0077474003323	265	-0.0116684747850346	0.0116684747850346	25.3910873186853	1
266	268.73	89.929	1.0498	5.2531227564159	10.9960789255472	266	0.151690172205454	0.151690172205454	25.5427774908907	1
267	263.76	76.648	1.0186	5.10143258421045	11.1477690977527	267	-0.00680661029127094	0.00680661029127094	25.549584101182	1
268	266.79	71.884	1.02	5.10823919450172	11.1409624874614	268	-0.00729279674064642	0.00729279674064642	25.5568768979226	1
269	273.86	64.456	1.0215	5.11553199124236	11.1336696907208	269	0.0121546612344119	0.0121546612344119	25.5690315591571	1
270	271.73	66.921	1.019	5.10337733000795	11.1458243519552	270	-0.00243093224688451	0.00243093224688451	25.5714624914039	1
271	270.99	70.976	1.0195	5.10580826225484	11.1433934197083	271	-0.0262540682663257	0.0262540682663257	25.5977165596703	1
272	278.4	60.877	1.0249	5.13206233052116	11.117139351442	272	0.0403534752982448	0.0403534752982448	25.6380700349685	1
273	275.89	56.861	1.0166	5.09170885522292	11.1574928267402	273	-0.0165303392788001	0.0165303392788001	25.6546003742473	1
274	271.77	55.997	1.02	5.10823919450172	11.1409624874614	274	0.00243093224688096	0.00243093224688096	25.6570313064942	1
275	270.64	58.772	1.0195	5.10580826225484	11.1433934197083	275	0.00243093224688451	0.00243093224688451	25.6594622387411	1
276	262.43	46.51	1.019	5.10337733000795	11.1458243519552	276	-0.0262540682663293	0.0262540682663293	25.6857163070074	1
277	259.52	56.692	1.0244	5.12963139827428	11.1195702836889	277	0.0544528823301622	0.0544528823301622	25.7401691893376	1
278	275.69	55.099	1.0132	5.07517851594412	11.174023166019	278	-0.0330606785575984	0.0330606785575984	25.7732298678952	1
279	272.68	60.992	1.02	5.10823919450172	11.1409624874614	279	0.00680661029127094	0.00680661029127094	25.7800364781864	1
280	279.81	53.776	1.0186	5.10143258421045	11.1477690977527	280	0.00486186449376369	0.00486186449376369	25.7848983426802	1
281	279.83	38.74	1.0176	5.09657071971668	11.1526309622465	281	-0.00486186449376369	0.00486186449376369	25.789760207174	1
282	274.24	35.788	1.0186	5.10143258421045	11.1477690977527	282	-0.0257678818169538	0.0257678818169538	25.8155280889909	1
283	270.77	27.18	1.0239	5.1272004660274	11.1220012159357	283	0.0189612715256828	0.0189612715256828	25.8344893605166	1
284	263.43	26.494	1.02	5.10823919450172	11.1409624874614	284	-0.00486186449376369	0.00486186449376369	25.8393512250104	1
285	264.86	15.406	1.021	5.11310105899548	11.1361006229677	285	-0.00923754253815368	0.00923754253815368	25.8485887675485	1
286	263.88	18.999	1.0229	5.12233860153363	11.1268630804295	286	0.0140994070319174	0.0140994070319174	25.8626881745804	1
287	261.92	13.269	1.02	5.10823919450172	11.1409624874614	287	-0.00486186449376369	0.00486186449376369	25.8675500390742	1
288	250.98	13.501	1.021	5.11310105899548	11.1361006229677	288	0.0165303392787983	0.0165303392787983	25.884080378353	1
289	254.1	10.42	1.0176	5.09657071971668	11.1526309622465	289	-0.00243093224688273	0.00243093224688273	25.8865113105999	1
290	244.99	19.131	1.0181	5.09900165196356	11.1502000299996	290	-0.0165303392787983	0.0165303392787983	25.9030416498787	1
291	255.58	23.784	1.0215	5.11553199124236	11.1336696907208	291	0.00729279674064642	0.00729279674064642	25.9103344466193	1
292	237.02	22.482	1.02	5.10823919450172	11.1409624874614	292	0.0092375425381519	0.0092375425381519	25.9195719891575	1
293	232.35	20.793	1.0181	5.09900165196356	11.1502000299996	293	0	0	25.9195719891575	1
294	254.61	10.67	1.0181	5.09900165196356	11.1502000299996	294	-0.00243093224688096	0.00243093224688096	25.9220029214044	1
295	253.51	10.624	1.0186	5.10143258421045	11.1477690977527	295	-0.00680661029127094	0.00680661029127094	25.9288095316956	1
296	262.83	10.121	1.02	5.10823919450172	11.1409624874614	296	0	0	25.9288095316956	1
297	256.61	11.381	1.02	5.10823919450172	11.1409624874614	297	-0.0238231360194447	0.0238231360194447	25.9526326677151	1
298	254.97	18.76	1.0249	5.13206233052116	11.117139351442	298	0.0286850005132102	0.0286850005132102	25.9813176682283	1
299	258.51	39.43	1.019	5.10337733000795	11.1458243519552	299	-0.00729279674064642	0.00729279674064642	25.9886104649689	1
300	257.82	38.02	1.0205	5.1106701267486	11.1385315552145	300	-0.00486186449376547	0.00486186449376547	25.9934723294627	1
301	271.11	40.858	1.0215	5.11553199124236	11.1336696907208	301	0.00486186449376547	0.00486186449376547	25.9983341939565	1
302	270.37	48.916	1.0205	5.1106701267486	11.1385315552145	302	0.00486186449376191	0.00486186449376191	26.0031960584502	1
303	266.89	65.315	1.0195	5.10580826225484	11.1433934197083	303	0.00680661029127094	0.00680661029127094	26.0100026687415	1
304	263.55	60.14	1.0181	5.09900165196356	11.1502000299996	304	-0.0116684747850329	0.0116684747850329	26.0216711435265	1
305	263.92	72.543	1.0205	5.1106701267486	11.1385315552145	305	0.0213922037725638	0.0213922037725638	26.0430633472991	1
306	261.42	69.943	1.0161	5.08927792297604	11.1599237589871	306	-0.0189612715256828	0.0189612715256828	26.0620246188248	1
307	260.12	64.989	1.02	5.10823919450172	11.1409624874614	307	-0.0238231360194447	0.0238231360194447	26.0858477548442	1
308	251.35	65.162	1.0249	5.13206233052116	11.117139351442	308	0.0262540682663257	0.0262540682663257	26.1121018231105	1
309	243.04	51.397	1.0195	5.10580826225484	11.1433934197083	309	-0.0189612715256811	0.0189612715256811	26.1310630946362	1
310	234.21	43.773	1.0234	5.12476953378052	11.1244321481826	310	0.0116684747850364	0.0116684747850364	26.1427315694213	1
311	230.68	39.324	1.021	5.11310105899548	11.1361006229677	311	0.00729279674064465	0.00729279674064465	26.1500243661619	1
312	230.03	37.153	1.0195	5.10580826225484	11.1433934197083	312	0.00680661029127094	0.00680661029127094	26.1568309764532	1
313	242.82	30.445	1.0181	5.09900165196356	11.1502000299996	313	-0.0165303392787983	0.0165303392787983	26.173361315732	1
314	258.26	43.008	1.0215	5.11553199124236	11.1336696907208	314	0.0165303392787983	0.0165303392787983	26.1898916550108	1
315	250.54	41.303	1.0181	5.09900165196356	11.1502000299996	315	-0.00437567804438643	0.00437567804438643	26.1942673330552	1
316	254.18	46.331	1.019	5.10337733000795	11.1458243519552	316	-0.00972372898752916	0.00972372898752916	26.2039910620427	1
317	247.3	42.787	1.021	5.11310105899548	11.1361006229677	317	0.00243093224688273	0.00243093224688273	26.2064219942896	1
318	244.09	42.252	1.0205	5.1106701267486	11.1385315552145	318	0.00243093224688096	0.00243093224688096	26.2088529265365	1
319	261.58	57.103	1.02	5.10823919450172	11.1409624874614	319	0.00486186449376547	0.00486186449376547	26.2137147910302	1
320	254.07	65.106	1.019	5.10337733000795	11.1458243519552	320	-0.00243093224688451	0.00243093224688451	26.2161457232771	1
321	248.37	56.198	1.0195	5.10580826225484	11.1433934197083	321	0.00437567804438999	0.00437567804438999	26.2205214013215	1
322	244.31	53.948	1.0186	5.10143258421045	11.1477690977527	322	-0.0379225430513639	0.0379225430513639	26.2584439443729	1
323	243.44	52.895	1.0264	5.13935512726181	11.1098465547013	323	0.0189612715256811	0.0189612715256811	26.2774052158985	1
324	241.72	48.952	1.0225	5.12039385573613	11.128807826227	324	0.0189612715256828	0.0189612715256828	26.2963664874242	1
325	236.18	49.291	1.0186	5.10143258421045	11.1477690977527	325	-0.00680661029127094	0.00680661029127094	26.3031730977155	1
326	234.73	28.773	1.02	5.10823919450172	11.1409624874614	326	-0.00972372898752916	0.00972372898752916	26.312896826703	1
327	234.63	22.434	1.022	5.11796292348925	11.1312387584739	327	0.00243093224688273	0.00243093224688273	26.3153277589499	1
328	243.34	23.999	1.0215	5.11553199124236	11.1336696907208	328	0.00486186449376547	0.00486186449376547	26.3201896234437	1
329	251.1	29.076	1.0205	5.1106701267486	11.1385315552145	329	0.00729279674064642	0.00729279674064642	26.3274824201843	1
330	244.63	32.797	1.019	5.10337733000795	11.1458243519552	330	-0.00486186449376547	0.00486186449376547	26.3323442846781	1
331	236.3	26.478	1.02	5.10823919450172	11.1409624874614	331	-0.00729279674064642	0.00729279674064642	26.3396370814187	1
332	252.06	40.592	1.0215	5.11553199124236	11.1336696907208	332	0.0262540682663293	0.0262540682663293	26.3658911496851	1
333	264.28	22.866	1.0161	5.08927792297604	11.1599237589871	333	-0.0189612715256828	0.0189612715256828	26.3848524212107	1
334	272.65	27.965	1.02	5.10823919450172	11.1409624874614	334	0.0189612715256828	0.0189612715256828	26.4038136927364	1
335	266.52	25.476	1.0161	5.08927792297604	11.1599237589871	335	-0.0165303392788019	0.0165303392788019	26.4203440320152	1
336	263.97	26.337	1.0195	5.10580826225484	11.1433934197083	336	0.00680661029127094	0.00680661029127094	26.4271506423065	1
337	252.28	28.476	1.0181	5.09900165196356	11.1502000299996	337	-0.0140994070319156	0.0140994070319156	26.4412500493384	1
338	252.7	51.806	1.021	5.11310105899548	11.1361006229677	338	-0.00486186449376547	0.00486186449376547	26.4461119138322	1
339	253.34	47.531	1.022	5.11796292348925	11.1312387584739	339	0.0121546612344101	0.0121546612344101	26.4582665750666	1
340	246.14	49.277	1.0195	5.10580826225484	11.1433934197083	340	0	0	26.4582665750666	1
341	250.4	63.27	1.0195	5.10580826225484	11.1433934197083	341	-0.0714694080583378	0.0714694080583378	26.5297359831249	1
342	253.19	78.4	1.0342	5.17727767031317	11.07192401165	342	0.0714694080583378	0.0714694080583378	26.6012053911833	1
343	256.2	84.072	1.0195	5.10580826225484	11.1433934197083	343	-0.125922290388502	0.125922290388502	26.7271276815718	1
344	266.09	82.571	1.0454	5.23173055264334	11.0174711293198	344	0.140021697420421	0.140021697420421	26.8671493789922	1
345	264.36	77.795	1.0166	5.09170885522292	11.1574928267402	345	-0.0072927967406482	0.0072927967406482	26.8744421757328	1
346	272.18	81.015	1.0181	5.09900165196356	11.1502000299996	346	-0.00680661029127094	0.00680661029127094	26.8812487860241	1
347	270.7	89.852	1.0195	5.10580826225484	11.1433934197083	347	-0.144883561914181	0.144883561914181	27.0261323479383	1
348	277.69	91.639	1.0493	5.25069182416902	10.9985098577941	348	0.0379225430513621	0.0379225430513621	27.0640548909897	1
349	266.25	91.952	1.0415	5.21276928111766	11.0364324008455	349	0.106961018862819	0.106961018862819	27.1710159098525	1
350	270.84	85.033	1.0195	5.10580826225484	11.1433934197083	350	-0.140021697420417	0.140021697420417	27.3110376072729	1
351	273.25	86.383	1.0483	5.24582995967525	11.0033717222879	351	0.0636904248683159	0.0636904248683159	27.3747280321412	1
352	265	92.623	1.0352	5.18213953480694	11.0670621471562	352	0.00243093224688273	0.00243093224688273	27.3771589643881	1
353	267.54	93.47	1.0347	5.17970860256006	11.0694930794031	353	-0.054452882330164	0.054452882330164	27.4316118467183	1
354	254.92	101.66	1.0459	5.23416148489022	11.0150401970729	354	-0.151690172205452	0.151690172205452	27.5833020189237	1
355	264.22	102.48	1.0771	5.38585165709567	10.8633500248675	355	0.116198561400971	0.116198561400971	27.6995005803247	1
356	255.54	99.475	1.0532	5.2696530956947	10.9795485862684	356	0.125922290388502	0.125922290388502	27.8254228707132	1
357	257.44	94.59	1.0273	5.1437308053062	11.1054708766569	357	-0.128353222635383	0.128353222635383	27.9537760933486	1
358	254.29	89.895	1.0537	5.27208402794158	10.9771176540216	358	0.185237037212428	0.185237037212428	28.139013130561	1
359	261.07	90.113	1.0156	5.08684699072915	11.162354691234	359	-0.0617456790708104	0.0617456790708104	28.2007588096318	1
360	263.39	87.409	1.0283	5.14859266979996	11.1006090121632	360	0.0354916108044829	0.0354916108044829	28.2362504204363	1
361	258.17	87.652	1.021	5.11310105899548	11.1361006229677	361	-0.149745426407948	0.149745426407948	28.3859958468442	1
362	254.31	90.259	1.0518	5.26284648540343	10.9863551965597	362	0.0739003403052223	0.0739003403052223	28.4598961871495	1
363	237.66	97.88	1.0366	5.18894614509821	11.0602555368649	363	0.0923754253815243	0.0923754253815243	28.552271612531	1
364	238.64	95.851	1.0176	5.09657071971668	11.1526309622465	364	-0.00680661029126917	0.00680661029126917	28.5590782228222	1
365	233.42	102.63	1.019	5.10337733000795	11.1458243519552	365	-0.358805599639823	0.358805599639823	28.9178838224621	1
366	244.96	105.31	1.0928	5.46218292964778	10.7870187523154	366	0.147314494161066	0.147314494161066	29.0651983166231	1
367	252.61	97.024	1.0625	5.31486843548671	10.9343332464764	367	-0.130784154882267	0.130784154882267	29.1959824715054	1
368	253.35	113.94	1.0894	5.44565259036897	10.8035490915942	368	-0.415203227767492	0.415203227767492	29.6111856992729	1
369	251.44	116.77	1.1748	5.86085581813647	10.3883458638267	369	0.0262540682663293	0.0262540682663293	29.6374397675392	1
370	254.03	115.76	1.1694	5.83460174987014	10.414599932093	370	0.168220511484254	0.168220511484254	29.8056602790235	1
371	258.64	135.65	1.1348	5.66638123838589	10.5828204435773	371	0.0879997473371361	0.0879997473371361	29.8936600263606	1
372	250.09	144.79	1.1167	5.57838149104875	10.6708201909144	372	-0.0641766113176896	0.0641766113176896	29.9578366376783	1
373	256.48	147.55	1.1299	5.64255810236644	10.6066435795967	373	-0.225590512510674	0.225590512510674	30.183427150189	1
374	267.91	158.69	1.1763	5.86814861487711	10.381053067086	374	0.161413901192981	0.161413901192981	30.344841051382	1
375	265.32	135.15	1.1431	5.70673471368413	10.542466968279	375	0.415689414216867	0.415689414216867	30.7605304655988	1
376	263.66	129.47	1.0576	5.29104529946726	10.9581563824959	376	-0.140021697420419	0.140021697420419	30.9005521630192	1
377	267.6	128.04	1.0864	5.43106699688768	10.8181346850755	377	0.00923754253815368	0.00923754253815368	30.9097897055574	1
378	261.35	118.63	1.0845	5.42182945434953	10.8273722276136	378	0.318452124341578	0.318452124341578	31.228241829899	1
379	255.32	109.63	1.019	5.10337733000795	11.1458243519552	379	-0.574672383162969	0.574672383162969	31.8029142130619	1
380	241.68	130.93	1.1372	5.67804971317092	10.5711519687922	380	0.0452153397920121	0.0452153397920121	31.848129552854	1
381	245.22	135.53	1.1279	5.63283437337891	10.6163673085842	381	0.1424526296673	0.1424526296673	31.9905821825213	1
382	242.06	140.26	1.0986	5.49038174371161	10.7588199382515	382	0.0495910178363985	0.0495910178363985	32.0401732003577	1
383	239.8	141.08	1.0884	5.44079072587521	10.8084109560879	383	-0.0238231360194465	0.0238231360194465	32.0639963363771	1
384	245.18	127.55	1.0933	5.46461386189466	10.7845878200685	384	-0.275181530347071	0.275181530347071	32.3391778667242	1
385	246.7	139.28	1.1499	5.73979539224173	10.5094062897214	385	0.209060173231872	0.209060173231872	32.548238039956	1
386	252.14	141.01	1.1069	5.53073521900985	10.7184664629533	386	-0.327689666879728	0.327689666879728	32.8759277068358	1
387	255.9	154	1.1743	5.85842488588958	10.3907767960736	387	-0.137590765173536	0.137590765173536	33.0135184720093	1
388	252.35	152.82	1.2026	5.99601565106312	10.2531860309	388	0.261082123315154	0.261082123315154	33.2746005953245	1
389	254.17	154.91	1.1489	5.73493352774797	10.5142681542152	389	0.223159580263793	0.223159580263793	33.4977601755883	1
390	264.16	154.57	1.103	5.51177394748417	10.737427734479	390	-0.669478740791376	0.669478740791376	34.1672389163796	1
391	267.8	170.57	1.2407	6.18125268827555	10.0679489936876	391	0.13029796843289	0.13029796843289	34.2975368848125	1
392	277.41	169.88	1.2139	6.05095471984266	10.1982469621205	392	0.325258734632847	0.325258734632847	34.6227956194454	1
393	269.65	161.86	1.147	5.72569598520981	10.5235056967533	393	-0.170651443731135	0.170651443731135	34.7934470631765	1
394	266.91	165.17	1.1821	5.89634742894095	10.3528542530222	394	0.108905764660326	0.108905764660326	34.9023528278368	1
395	273.98	146.58	1.1597	5.78744166428062	10.4617600176825	395	0.334982463620374	0.334982463620374	35.2373352914572	1
396	279	140.24	1.0908	5.45245920066025	10.7967424813029	396	-0.17113763018051	0.17113763018051	35.4084729216377	1
397	278.96	144.53	1.126	5.62359683084076	10.6256048511224	397	0.114253815603465	0.114253815603465	35.5227267372412	1
398	274.2	141.57	1.1025	5.50934301523729	10.7398586667258	398	0.00680661029127094	0.00680661029127094	35.5295333475324	1
399	273.4	136.53	1.1011	5.50253640494602	10.7466652770171	399	-0.025767881816952	0.025767881816952	35.5553012293494	1
400	275.54	138.18	1.1064	5.52830428676297	10.7208973952002	400	0.0899444931346434	0.0899444931346434	35.645245722484	1
401	278.45	136.21	1.0879	5.43835979362833	10.8108418883348	401	-0.0593147468239259	0.0593147468239259	35.704560469308	1
402	279.39	125.99	1.1001	5.49767454045226	10.7515271415109	402	0.391866278197419	0.391866278197419	36.0964267475054	1
403	271.09	116.04	1.0195	5.10580826225484	11.1433934197083	403	-0.341789073911645	0.341789073911645	36.438215821417	1
404	275.6	117.43	1.0898	5.44759733616648	10.8016043457967	404	-0.0335468650069757	0.0335468650069757	36.471762686424	1
405	279.66	125.46	1.0967	5.48114420117346	10.7680574807897	405	-0.344220006158528	0.344220006158528	36.8159826925825	1
406	262.36	164.53	1.1675	5.82536420733198	10.4238374746312	406	0.0972372898752898	0.0972372898752898	36.9132199824578	1
407	270.53	165.55	1.1475	5.72812691745669	10.5210747645064	407	-0.0165303392787983	0.0165303392787983	36.9297503217366	1
408	272	162.74	1.1509	5.74465725673549	10.5045444252276	408	-0.054452882330164	0.054452882330164	36.9842032040668	1
409	274.25	162.36	1.1621	5.79911013906566	10.4500915428975	409	-0.379711616963009	0.379711616963009	37.3639148210298	1
410	270.74	168.94	1.2402	6.17882175602867	10.0703799259345	410	0.218297715770026	0.218297715770026	37.5822125367998	1
411	277.86	167.51	1.1953	5.96052404025864	10.2886776417045	411	-0.00486186449376191	0.00486186449376191	37.5870744012936	1
412	276.01	170.59	1.1963	5.9653859047524	10.2838157772107	412	0.225590512510674	0.225590512510674	37.8126649138043	1
413	270.56	165.99	1.1499	5.73979539224173	10.5094062897214	413	0.00243093224688096	0.00243093224688096	37.8150958460511	1
414	273.98	174.14	1.1494	5.73736445999485	10.5118372219683	414	0.0427844075451276	0.0427844075451276	37.8578802535963	1
415	273.53	174.55	1.1406	5.69458005244972	10.5546216295134	415	-0.325258734632847	0.325258734632847	38.1831389882291	1
416	264.88	171.18	1.2075	6.01983878708257	10.2293628948806	416	-0.0140994070319174	0.0140994070319174	38.197238395261	1
417	268.42	174.85	1.2104	6.03393819411448	10.2152634878487	417	-0.152176358654831	0.152176358654831	38.3494147539159	1
418	265.45	176.08	1.2417	6.18611455276931	10.0630871291938	418	0.0306297463107175	0.0306297463107175	38.3800445002266	1
419	271.42	193.26	1.2354	6.1554848064586	10.0937168755045	419	0.0666075435645741	0.0666075435645741	38.4466520437912	1
420	273.07	192.22	1.2217	6.08887726289402	10.1603244190691	420	-0.234828055048826	0.234828055048826	38.68148009884	1
421	274.22	194.83	1.27	6.32370531794285	9.92549636402029	421	-0.0262540682663293	0.0262540682663293	38.7077341671063	1
422	278.04	194.7	1.2754	6.34995938620918	9.89924229575396	422	0.394297210444304	0.394297210444304	39.1020313775506	1
423	278.95	189.16	1.1943	5.95566217576487	10.2935395061983	423	-0.106961018862819	0.106961018862819	39.2089923964134	1
424	273.08	191.83	1.2163	6.06262319462769	10.1865784873354	424	-0.0427844075451276	0.0427844075451276	39.2517768039586	1
425	272.96	192.43	1.2251	6.10540760217282	10.1437940797903	425	-0.253789326574509	0.253789326574509	39.5055661305331	1
426	267.75	192.41	1.2773	6.35919692874733	9.89000475321581	426	0.36998788797548	0.36998788797548	39.8755540185086	1
427	255.75	178.84	1.2012	5.98920904077185	10.2599926411913	427	-0.351026616449799	0.351026616449799	40.2265806349584	1
428	261.01	182.88	1.2734	6.34023565722165	9.90896602474149	428	0.075845086102726	0.075845086102726	40.3024257210611	1
429	277.84	184.98	1.2578	6.26439057111892	9.98481111084422	429	0.336927209417883	0.336927209417883	40.639352930479	1
430	279.28	162.45	1.1885	5.92746336170104	10.3217383202621	430	0.261082123315155	0.261082123315155	40.9004350537941	1
431	277.73	157.6	1.1348	5.66638123838589	10.5828204435773	431	-0.410341363273727	0.410341363273727	41.3107764170678	1
432	279.48	175.54	1.2192	6.07672260165961	10.1724790803035	432	0.0116684747850329	0.0116684747850329	41.3224448918529	1
433	261.99	172.26	1.2168	6.06505412687458	10.1841475550886	433	-0.0807069505964897	0.0807069505964897	41.4031518424494	1
434	267	175.85	1.2334	6.14576107747107	10.1034406044921	434	0	0	41.4031518424494	1
435	256.23	190.09	1.2334	6.14576107747107	10.1034406044921	435	-0.0996682221221725	0.0996682221221725	41.5028200645715	1
436	264.88	187.96	1.2539	6.24542929959324	10.0037723823699	436	0.401103820735575	0.401103820735575	41.9039238853071	1
437	272.71	166.64	1.1714	5.84432547885767	10.4048762031055	437	-0.0072927967406482	0.0072927967406482	41.9112166820478	1
438	279.67	167.49	1.1729	5.85161827559831	10.3975834063648	438	-0.028198814063833	0.028198814063833	41.9394154961116	1
439	274.99	156.67	1.1787	5.87981708966215	10.369384592301	439	-0.104530086615938	0.104530086615938	42.0439455827275	1
440	269.91	154.42	1.2002	5.98434717627809	10.2648545056851	440	0.363181277684211	0.363181277684211	42.4071268604117	1
441	256.55	145.48	1.1255	5.62116589859387	10.6280357833693	441	0.102099154369055	0.102099154369055	42.5092260147808	1
442	255.89	142.69	1.1045	5.51906674422482	10.7301349377383	442	-0.358319413190447	0.358319413190447	42.8675454279712	1
443	234.94	154.05	1.1782	5.87738615741527	10.3718155245479	443	0.199336444244345	0.199336444244345	43.0668818722156	1
444	231.99	162.89	1.1372	5.67804971317092	10.5711519687922	444	-0.246982716283238	0.246982716283238	43.3138645884988	1
445	236.8	160.21	1.188	5.92503242945416	10.324169252509	445	0.225590512510674	0.225590512510674	43.5394551010095	1
446	253.5	162.76	1.1416	5.69944191694348	10.5497597650197	446	-0.0520219500832795	0.0520219500832795	43.5914770510928	1
447	251.82	167.49	1.1523	5.75146386702677	10.4977378149364	447	-0.424926956755019	0.424926956755019	44.0164040078478	1
448	255.7	169.89	1.2397	6.17639082378178	10.0728108581814	448	0.374849752469245	0.374849752469245	44.391253760317	1
449	261.81	162.95	1.1626	5.80154107131254	10.4476606106506	449	-0.0330606785576002	0.0330606785576002	44.4243144388746	1
450	250.52	153.67	1.1694	5.83460174987014	10.414599932093	450	0.20176737649123	0.20176737649123	44.6260818153659	1
451	247.8	156.62	1.1279	5.63283437337891	10.6163673085842	451	-0.443888228280702	0.443888228280702	45.0699700436466	1
452	259.32	163.41	1.2192	6.07672260165961	10.1724790803035	452	0.0520219500832795	0.0520219500832795	45.1219919937299	1
453	259.81	166.67	1.2085	6.02470065157633	10.2245010303868	453	0.365612209931093	0.365612209931093	45.487604203661	1
454	255.68	164.11	1.1333	5.65908844164524	10.5901132403179	454	-0.239689919542592	0.239689919542592	45.7272941232035	1
455	258.29	165.65	1.1826	5.89877836118783	10.3504233207753	455	-0.161413901192983	0.161413901192983	45.8887080243965	1
456	241.33	188.85	1.2158	6.06019226238081	10.1890094195823	456	-0.0165303392787983	0.0165303392787983	45.9052383636753	1
457	238.01	193.3	1.2192	6.07672260165961	10.1724790803035	457	-0.11668474785035	0.11668474785035	46.0219231115257	1
458	241.29	194.48	1.2432	6.19340734950996	10.0557943324532	458	0.0879997473371397	0.0879997473371397	46.1099228588628	1
459	242.52	189.62	1.2251	6.10540760217282	10.1437940797903	459	0.0520219500832795	0.0520219500832795	46.1619448089461	1
460	238.28	186.54	1.2144	6.05338565208954	10.1958160298736	460	-0.0734141538558433	0.0734141538558433	46.2353589628019	1
461	232.34	190.51	1.2295	6.12679980594539	10.1224018760178	461	0.104530086615936	0.104530086615936	46.3398890494179	1
462	254.66	178.4	1.208	6.02226971932945	10.2269319626337	462	0.0262540682663293	0.0262540682663293	46.3661431176842	1
463	264.39	179.11	1.2026	5.99601565106312	10.2531860309	463	-0.0641766113176931	0.0641766113176931	46.4303197290019	1
464	263.98	175.92	1.2158	6.06019226238081	10.1890094195823	464	-0.0807069505964897	0.0807069505964897	46.5110266795984	1
465	269.43	182.88	1.2324	6.1408992129773	10.1083024689858	465	-0.0121546612344119	0.0121546612344119	46.5231813408328	1
466	272.41	193.03	1.2349	6.15305387421172	10.0961478077514	466	-0.102099154369055	0.102099154369055	46.6252804952018	1
467	279.5	192.14	1.2559	6.25515302858077	9.99404865338237	467	0.123491358141619	0.123491358141619	46.7487718533435	1
468	272	191.41	1.2305	6.13166167043915	10.117540011524	468	0.0928616118309016	0.0928616118309016	46.8416334651744	1
469	271.87	184.45	1.2114	6.03880005860825	10.2104016233549	469	0.154121104452337	0.154121104452337	46.9957545696267	1
470	269.44	174.93	1.1797	5.88467895415591	10.3645227278072	470	-0.2849052593346	0.2849052593346	47.2806598289613	1
471	253.91	187.62	1.2383	6.16958421349051	10.0796174684726	471	-0.246982716283238	0.246982716283238	47.5276425452445	1
472	245.63	189.38	1.2891	6.41656692977375	9.83263475218939	472	0.270805852302683	0.270805852302683	47.7984483975472	1
473	256.26	184.31	1.2334	6.14576107747107	10.1034406044921	473	0.194474579750581	0.194474579750581	47.9929229772978	1
474	241.98	177.19	1.1934	5.95128649772049	10.2979151842427	474	-0.175513308224899	0.175513308224899	48.1684362855227	1
475	234.56	186.53	1.2295	6.12679980594539	10.1224018760178	475	-0.00243093224688273	0.00243093224688273	48.1708672177696	1
476	236.38	185.98	1.23	6.12923073819227	10.1199709437709	476	-0.0165303392788001	0.0165303392788001	48.1873975570484	1
477	235.03	187.62	1.2334	6.14576107747107	10.1034406044921	477	-0.0568838145770449	0.0568838145770449	48.2442813716254	1
478	237.49	188.94	1.2451	6.20264489204811	10.046556789915	478	0.0899444931346451	0.0899444931346451	48.3342258647601	1
479	232.01	178.71	1.2266	6.11270039891347	10.1365012830497	479	0.216352969972521	0.216352969972521	48.5505788347326	1
480	240.2	177.72	1.1821	5.89634742894095	10.3528542530222	480	-0.0952925440777843	0.0952925440777843	48.6458713788104	1
481	245.15	180.76	1.2017	5.99163997301873	10.2575617089444	481	-0.054452882330164	0.054452882330164	48.7003242611406	1
482	247.77	181.67	1.2129	6.0460928553489	10.2031088266142	482	0.118629493647855	0.118629493647855	48.8189537547884	1
483	237.45	168.02	1.1885	5.92746336170104	10.3217383202621	483	0.239689919542592	0.239689919542592	49.058643674331	1
484	232.6	169.21	1.1392	5.68777344215845	10.5614282398047	484	-0.165789579237371	0.165789579237371	49.2244332535684	1
485	234.8	172.68	1.1733	5.85356302139582	10.3956386605673	485	0.121060425894736	0.121060425894736	49.3454936794631	1
486	235.87	147.35	1.1484	5.73250259550108	10.5166990864621	486	-0.0121546612344101	0.0121546612344101	49.3576483406975	1
487	232.96	146.79	1.1509	5.74465725673549	10.5045444252276	487	0	0	49.3576483406975	1
488	231.23	152.89	1.1509	5.74465725673549	10.5045444252276	488	-0.135159832926654	0.135159832926654	49.4928081736242	1
489	232.8	144.82	1.1787	5.87981708966215	10.369384592301	489	0.581478993454237	0.581478993454237	50.0742871670784	1
490	230.92	132.96	1.0591	5.29833809620791	10.9508635857552	490	-0.296573734119637	0.296573734119637	50.370860901198	1
491	242.21	153.05	1.1201	5.59491183032755	10.6542898516356	491	-0.334982463620376	0.334982463620376	50.7058433648184	1
492	248.48	162.98	1.189	5.92989429394792	10.3193073880152	492	0.218783902219405	0.218783902219405	50.9246272670378	1
493	259.16	151.45	1.144	5.71111039172852	10.5380912902346	493	0.296573734119637	0.296573734119637	51.2212010011575	1
494	264.36	146.25	1.083	5.41453665760888	10.8346650243543	494	-0.0403534752982466	0.0403534752982466	51.2615544764557	1
495	275.58	138.57	1.0913	5.45489013290713	10.794311549056	495	-0.152176358654831	0.152176358654831	51.4137308351105	1
496	267.87	150.78	1.1226	5.60706649156196	10.6421351904012	496	0.130784154882267	0.130784154882267	51.5445149899928	1
497	249.85	133.54	1.0957	5.47628233667969	10.7729193452834	497	0.0116684747850346	0.0116684747850346	51.5561834647778	1
498	259.61	116.59	1.0933	5.46461386189466	10.7845878200685	498	0.0763312725521033	0.0763312725521033	51.6325147373299	1
499	265.71	118.51	1.0776	5.38828258934255	10.8609190926206	499	-0.0573700010264222	0.0573700010264222	51.6898847383564	1
500	266.78	118.43	1.0894	5.44565259036897	10.8035490915942	500	NA	NA	NA	1
501	258.14	130.6	1.0708	5.35522191078496	10.8536262958799	1	0.187667969459312	0.187667969459312	0.187667969459312	2
502	257.82	139.68	1.0322	5.16755394132564	11.0412942653392	2	-0.339844328114143	0.339844328114143	0.527512297573455	2
503	257.55	125.62	1.1021	5.50739826943979	10.7014499372251	3	0.0335468650069757	0.0335468650069757	0.561059162580431	2
504	253.51	126.72	1.0952	5.47385140443281	10.7349968022321	4	-0.194960766199957	0.194960766199957	0.756019928780388	2
505	250.15	117.72	1.1353	5.66881217063277	10.5400360360321	5	0.0690384758114568	0.0690384758114568	0.825058404591845	2
506	253.61	119.31	1.1211	5.59977369482131	10.6090745118436	6	0.0831378828433724	0.0831378828433724	0.908196287435217	2
507	245.8	117.18	1.104	5.51663581197794	10.692212394687	7	0.424926956755021	0.424926956755021	1.33312324419024	2
508	233.86	133.2	1.0166	5.09170885522292	11.117139351442	8	-0.0213922037725638	0.0213922037725638	1.3545154479628	2
509	232.28	109.73	1.021	5.11310105899548	11.0957471476694	9	0.00243093224688273	0.00243093224688273	1.35694638020968	2
510	231.92	110.85	1.0205	5.1106701267486	11.0981780799163	10	-0.0311159327600947	0.0311159327600947	1.38806231296978	2
511	230.2	111.86	1.0269	5.14178605950869	11.0670621471562	11	0.0238231360194465	0.0238231360194465	1.41188544898923	2
512	231.55	96.604	1.022	5.11796292348925	11.0908852831756	12	0.0238231360194465	0.0238231360194465	1.43570858500867	2
513	233.77	99.447	1.0171	5.0941397874698	11.1147084191951	13	0.00243093224688273	0.00243093224688273	1.43813951725556	2
514	236.54	99.171	1.0166	5.09170885522292	11.117139351442	14	-0.028685000513212	0.028685000513212	1.46682451776877	2
515	238.47	105.72	1.0225	5.12039385573613	11.0884543509288	15	-0.351026616449799	0.351026616449799	1.81785113421857	2
516	237.41	116.08	1.0947	5.47142047218593	10.737427734479	16	0.306297463107166	0.306297463107166	2.12414859732573	2
517	243.31	121.68	1.0317	5.16512300907876	11.0437251975861	17	-0.185237037212428	0.185237037212428	2.30938563453816	2
518	247.86	121.15	1.0698	5.35036004629119	10.8584881603737	18	-0.0145855934812946	0.0145855934812946	2.32397122801945	2
519	258.32	123.16	1.0728	5.36494563977248	10.8439025668924	19	-0.00437567804438821	0.00437567804438821	2.32834690606384	2
520	260.92	125.91	1.0737	5.36932131781687	10.839526888848	20	0.0899444931346451	0.0899444931346451	2.41829139919849	2
521	275.89	123.28	1.0552	5.27937682468223	10.9294713819827	21	0.123491358141617	0.123491358141617	2.5417827573401	2
522	269.36	112.78	1.0298	5.15588546654061	11.0529627401243	22	-0.0452153397920085	0.0452153397920085	2.58699809713211	2
523	274.36	111.55	1.0391	5.20110080633262	11.0077474003323	23	0.0879997473371379	0.0879997473371379	2.67499784446925	2
524	274.63	100.76	1.021	5.11310105899548	11.0957471476694	24	0.0213922037725638	0.0213922037725638	2.69639004824182	2
525	269.01	97.539	1.0166	5.09170885522292	11.117139351442	25	-0.00486186449376547	0.00486186449376547	2.70125191273558	2
526	260.96	97.482	1.0176	5.09657071971668	11.1122774869482	26	-0.0948063576284088	0.0948063576284088	2.79605827036399	2
527	264.95	101.35	1.0371	5.19137707734509	11.0174711293198	27	0.0879997473371397	0.0879997473371397	2.88405801770113	2
528	271.75	98.671	1.019	5.10337733000795	11.1054708766569	28	0.00680661029126917	0.00680661029126917	2.8908646279924	2
529	259.4	96.148	1.0176	5.09657071971668	11.1122774869482	29	-0.0666075435645741	0.0666075435645741	2.95747217155697	2
530	259.16	100.5	1.0313	5.16317826328126	11.0456699433836	30	0.00486186449376547	0.00486186449376547	2.96233403605074	2
531	256.07	101.95	1.0303	5.15831639878749	11.0505318078774	31	-0.0471600855895176	0.0471600855895176	3.00949412164026	2
532	244.45	101.3	1.04	5.20547648437701	11.0033717222879	32	0.0948063576284106	0.0948063576284106	3.10430047926867	2
533	240.07	105.63	1.0205	5.1106701267486	11.0981780799163	33	0.0140994070319156	0.0140994070319156	3.11839988630058	2
534	230.96	105.57	1.0176	5.09657071971668	11.1122774869482	34	-0.0116684747850346	0.0116684747850346	3.13006836108562	2
535	236.72	98.503	1.02	5.10823919450172	11.1006090121632	35	-0.00486186449376369	0.00486186449376369	3.13493022557938	2
536	233.94	88.351	1.021	5.11310105899548	11.0957471476694	36	-0.00923754253815368	0.00923754253815368	3.14416776811753	2
537	239.2	91.883	1.0229	5.12233860153363	11.0865096051313	37	-0.0359777972538566	0.0359777972538566	3.18014556537139	2
538	243.53	79.932	1.0303	5.15831639878749	11.0505318078774	38	0.0568838145770449	0.0568838145770449	3.23702937994844	2
539	238.16	85.186	1.0186	5.10143258421045	11.1074156224544	39	-0.0140994070319174	0.0140994070319174	3.25112878698035	2
540	235.55	87.524	1.0215	5.11553199124236	11.0933162154225	40	0.00972372898752738	0.00972372898752738	3.26085251596788	2
541	230.19	84.665	1.0195	5.10580826225484	11.1030399444101	41	-0.0121546612344101	0.0121546612344101	3.27300717720229	2
542	233.41	51.201	1.022	5.11796292348925	11.0908852831756	42	0.0189612715256811	0.0189612715256811	3.29196844872797	2
543	238.27	61.902	1.0181	5.09900165196356	11.1098465547013	43	-0.0213922037725638	0.0213922037725638	3.31336065250053	2
544	235.18	75.736	1.0225	5.12039385573613	11.0884543509288	44	0.0213922037725638	0.0213922037725638	3.3347528562731	2
545	238.98	84.137	1.0181	5.09900165196356	11.1098465547013	45	0.00486186449376547	0.00486186449376547	3.33961472076686	2
546	240.08	82.884	1.0171	5.0941397874698	11.1147084191951	46	-0.0140994070319174	0.0140994070319174	3.35371412779878	2
547	232.69	78.731	1.02	5.10823919450172	11.1006090121632	47	-0.0140994070319174	0.0140994070319174	3.3678135348307	2
548	232.05	82.237	1.0229	5.12233860153363	11.0865096051313	48	-0.0714694080583378	0.0714694080583378	3.43928294288904	2
549	249.1	99.885	1.0376	5.19380800959197	11.0150401970729	49	0.0904306795840206	0.0904306795840206	3.52971362247306	2
550	242.39	98.881	1.019	5.10337733000795	11.1054708766569	50	-0.00729279674064642	0.00729279674064642	3.5370064192137	2
551	243.76	102.83	1.0205	5.1106701267486	11.0981780799163	51	-0.00486186449376547	0.00486186449376547	3.54186828370747	2
552	230.32	106.73	1.0215	5.11553199124236	11.0933162154225	52	-0.156552036699217	0.156552036699217	3.69842032040669	2
553	230.81	114.85	1.0537	5.27208402794158	10.9367641787233	53	0.185237037212428	0.185237037212428	3.88365735761911	2
554	234.53	132.03	1.0156	5.08684699072915	11.1220012159357	54	-0.121060425894736	0.121060425894736	4.00471778351385	2
555	231.43	125.29	1.0405	5.20790741662389	11.000940790041	55	-0.0807069505964915	0.0807069505964915	4.08542473411034	2
556	250.91	133.04	1.0571	5.28861436722038	10.9202338394445	56	-0.265943987808919	0.265943987808919	4.35136872191926	2
557	256.19	147.85	1.1118	5.5545583550293	10.6542898516356	57	-0.180375172718666	0.180375172718666	4.53174389463793	2
558	247.89	151.44	1.1489	5.73493352774797	10.4739146789169	58	-0.192529833953074	0.192529833953074	4.724273728591	2
559	250.85	155.1	1.1885	5.92746336170104	10.2813848449639	59	0.17113763018051	0.17113763018051	4.89541135877151	2
560	246.72	152.29	1.1533	5.75632573152053	10.4525224751444	60	0.132728900679773	0.132728900679773	5.02814025945128	2
561	238.96	150.28	1.126	5.62359683084076	10.5852513758241	61	-0.0996682221221725	0.0996682221221725	5.12780848157346	2
562	254.43	147.25	1.1465	5.72326505296293	10.485583153702	62	-0.073414153855845	0.073414153855845	5.2012226354293	2
563	255.3	150.67	1.1616	5.79667920681877	10.4121689998461	63	0.289280937378988	0.289280937378988	5.49050357280829	2
564	259.92	144.35	1.1021	5.50739826943979	10.7014499372251	64	0.268374920055804	0.268374920055804	5.75887849286409	2
565	265.03	143.71	1.0469	5.23902334938398	10.9698248572809	65	-0.403534752982456	0.403534752982456	6.16241324584655	2
566	259.01	164.24	1.1299	5.64255810236644	10.5662901042985	66	0.0140994070319156	0.0140994070319156	6.17651265287846	2
567	234.93	169.78	1.127	5.62845869533452	10.5803895113304	67	-0.0709832216089623	0.0709832216089623	6.24749587448743	2
568	242.66	164.2	1.1416	5.69944191694348	10.5094062897214	68	-0.0286850005132102	0.0286850005132102	6.27618087500064	2
569	235.92	166.91	1.1475	5.72812691745669	10.4807212892082	69	-0.111336696907209	0.111336696907209	6.38751757190785	2
570	237.32	169.01	1.1704	5.8394636143639	10.369384592301	70	0.206629240984995	0.206629240984995	6.59414681289284	2
571	235.53	163.47	1.1279	5.63283437337891	10.576013833286	71	-0.0904306795840206	0.0904306795840206	6.68457749247686	2
572	233.74	163.63	1.1465	5.72326505296293	10.485583153702	72	0.0311159327600929	0.0311159327600929	6.71569342523695	2
573	247.89	153.89	1.1401	5.69214912020284	10.5166990864621	73	-0.0121546612344119	0.0121546612344119	6.72784808647137	2
574	244.57	163.24	1.1426	5.70430378143725	10.5045444252276	74	-0.0520219500832813	0.0520219500832813	6.77987003655465	2
575	248.04	165.98	1.1533	5.75632573152053	10.4525224751444	75	0.132728900679773	0.132728900679773	6.91259893723442	2
576	242.01	154.32	1.126	5.62359683084076	10.5852513758241	76	-0.163844833439864	0.163844833439864	7.07644377067428	2
577	242.63	156.13	1.1597	5.78744166428062	10.4214065423843	77	0.61259492621433	0.61259492621433	7.68903869688861	2
578	248.1	145.1	1.0337	5.17484673806629	11.0340014685986	78	-0.265943987808919	0.265943987808919	7.95498268469753	2
579	236.75	123.27	1.0884	5.44079072587521	10.7680574807897	79	0.0690384758114568	0.0690384758114568	8.02402116050899	2
580	233.29	119.51	1.0742	5.37175225006375	10.8370959566011	80	0.0593147468239259	0.0593147468239259	8.08333590733292	2
581	237.66	126.41	1.062	5.31243750323983	10.8964107034251	81	0.170651443731135	0.170651443731135	8.25398735106405	2
582	230.16	130.7	1.0269	5.14178605950869	11.0670621471562	82	-0.184750850763052	0.184750850763052	8.4387382018271	2
583	239.54	141.45	1.0649	5.32653691027174	10.8823112963931	83	-0.280529581290214	0.280529581290214	8.71926778311732	2
584	238.53	137.45	1.1226	5.60706649156196	10.6017817151029	84	0.144883561914185	0.144883561914185	8.8641513450315	2
585	249.35	135.95	1.0928	5.46218292964778	10.7466652770171	85	0.106961018862819	0.106961018862819	8.97111236389432	2
586	247.74	118.43	1.0708	5.35522191078496	10.8536262958799	86	0.0709832216089623	0.0709832216089623	9.04209558550328	2
587	240.04	128.19	1.0562	5.28423868917599	10.9246095174889	87	-0.0354916108044812	0.0354916108044812	9.07758719630776	2
588	239.88	125.77	1.0635	5.31973029998047	10.8891179066844	88	0.218297715770028	0.218297715770028	9.29588491207779	2
589	256.78	141.33	1.0186	5.10143258421045	11.1074156224544	89	-0.403534752982456	0.403534752982456	9.69941966506025	2
590	260.47	145.04	1.1016	5.5049673371929	10.703880869472	90	0.168706697933629	0.168706697933629	9.86812636299388	2
591	271.29	135.62	1.0669	5.33626063925927	10.8725875674056	91	-0.130784154882267	0.130784154882267	9.99891051787614	2
592	277.12	137.67	1.0938	5.46704479414154	10.7418034125234	92	0.0170165257281756	0.0170165257281756	10.0159270436043	2
593	277.21	146.87	1.0903	5.45002826841336	10.7588199382515	93	-0.223159580263792	0.223159580263792	10.2390866238681	2
594	277.92	149.02	1.1362	5.67318784867716	10.5356603579877	94	0.377280684716128	0.377280684716128	10.6163673085842	2
595	278.32	132.61	1.0586	5.29590716396103	10.9129410427039	95	0.0286850005132102	0.0286850005132102	10.6450523090974	2
596	274.94	124.7	1.0527	5.26722216344782	10.9416260432171	96	-0.351512802899174	0.351512802899174	10.9965651119966	2
597	248.29	115.49	1.125	5.61873496634699	10.5901132403179	97	0.251844580777002	0.251844580777002	11.2484096927736	2
598	249.76	128.31	1.0732	5.36689038556999	10.8419578210949	98	-0.0855688150902569	0.0855688150902569	11.3339785078639	2
599	252.39	127.2	1.0908	5.45245920066025	10.7563890060046	99	0.199336444244347	0.199336444244347	11.5333149521082	2
600	249	129.39	1.0498	5.2531227564159	10.955725450249	100	-0.121060425894738	0.121060425894738	11.654375378003	2
601	247.65	119.77	1.0747	5.37418318231064	10.8346650243543	101	-0.363181277684209	0.363181277684209	12.0175566556872	2
602	250.22	115.96	1.1494	5.73736445999485	10.47148374667	102	0.616970604258718	0.616970604258718	12.6345272599459	2
603	249.93	111.23	1.0225	5.12039385573613	11.0884543509288	103	0.0189612715256828	0.0189612715256828	12.6534885314716	2
604	243.96	86.351	1.0186	5.10143258421045	11.1074156224544	104	0.00243093224688096	0.00243093224688096	12.6559194637185	2
605	260.13	84.282	1.0181	5.09900165196356	11.1098465547013	105	0	0	12.6559194637185	2
606	260.16	82.928	1.0181	5.09900165196356	11.1098465547013	106	-0.0213922037725638	0.0213922037725638	12.677311667491	2
607	263.25	84.501	1.0225	5.12039385573613	11.0884543509288	107	0.0189612715256828	0.0189612715256828	12.6962729390167	2
608	261.74	80.545	1.0186	5.10143258421045	11.1074156224544	108	-0.00194474579750548	0.00194474579750548	12.6982176848142	2
609	258.73	79.836	1.019	5.10337733000795	11.1054708766569	109	0.00437567804438643	0.00437567804438643	12.7025933628586	2
610	248.99	73.118	1.0181	5.09900165196356	11.1098465547013	110	-0.0165303392787983	0.0165303392787983	12.7191237021374	2
611	247.56	69.753	1.0215	5.11553199124236	11.0933162154225	111	0.0189612715256811	0.0189612715256811	12.7380849736631	2
612	249.14	72.217	1.0176	5.09657071971668	11.1122774869482	112	-0.0165303392787983	0.0165303392787983	12.7546153129419	2
613	245.11	72.839	1.021	5.11310105899548	11.0957471476694	113	0.0165303392787983	0.0165303392787983	12.7711456522207	2
614	241.48	74.958	1.0176	5.09657071971668	11.1122774869482	114	-0.0116684747850346	0.0116684747850346	12.7828141270057	2
615	239.73	68.837	1.02	5.10823919450172	11.1006090121632	115	0.0238231360194465	0.0238231360194465	12.8066372630252	2
616	237.68	88.734	1.0151	5.08441605848227	11.1244321481826	116	-0.0213922037725656	0.0213922037725656	12.8280294667977	2
617	239.41	87.057	1.0195	5.10580826225484	11.1030399444101	117	-0.0189612715256811	0.0189612715256811	12.8469907383234	2
618	242.55	90.28	1.0234	5.12476953378052	11.0840786728844	118	0.0165303392788001	0.0165303392788001	12.8635210776022	2
619	235.78	84.796	1.02	5.10823919450172	11.1006090121632	119	0.0140994070319174	0.0140994070319174	12.8776204846341	2
620	236.48	103.06	1.0171	5.0941397874698	11.1147084191951	120	-0.0116684747850364	0.0116684747850364	12.8892889594192	2
621	235.35	92.506	1.0195	5.10580826225484	11.1030399444101	121	0.00243093224688451	0.00243093224688451	12.891719891666	2
622	246.76	67.611	1.019	5.10337733000795	11.1054708766569	122	0.00194474579750548	0.00194474579750548	12.8936646374635	2
623	242.43	73.532	1.0186	5.10143258421045	11.1074156224544	123	0.0170165257281756	0.0170165257281756	12.9106811631917	2
624	237.95	72.99	1.0151	5.08441605848227	11.1244321481826	124	-0.0121546612344119	0.0121546612344119	12.9228358244261	2
625	246.38	53.878	1.0176	5.09657071971668	11.1122774869482	125	0	0	12.9228358244261	2
626	251.68	56.421	1.0176	5.09657071971668	11.1122774869482	126	0.00243093224688273	0.00243093224688273	12.925266756673	2
627	247.41	51.162	1.0171	5.0941397874698	11.1147084191951	127	-0.00486186449376547	0.00486186449376547	12.9301286211668	2
628	244.63	61.008	1.0181	5.09900165196356	11.1098465547013	128	-0.0165303392787983	0.0165303392787983	12.9466589604456	2
629	233.81	78	1.0215	5.11553199124236	11.0933162154225	129	0.0121546612344119	0.0121546612344119	12.95881362168	2
630	246.9	88.789	1.019	5.10337733000795	11.1054708766569	130	0	0	12.95881362168	2
631	266.95	87.017	1.019	5.10337733000795	11.1054708766569	131	0.0165303392787983	0.0165303392787983	12.9753439609588	2
632	270.41	92.526	1.0156	5.08684699072915	11.1220012159357	132	-0.0189612715256828	0.0189612715256828	12.9943052324845	2
633	268.24	97.746	1.0195	5.10580826225484	11.1030399444101	133	0.00680661029127094	0.00680661029127094	13.0011118427757	2
634	276.41	102.48	1.0181	5.09900165196356	11.1098465547013	134	-0.00680661029127094	0.00680661029127094	13.007918453067	2
635	278.97	87.656	1.0195	5.10580826225484	11.1030399444101	135	0.00243093224688451	0.00243093224688451	13.0103493853139	2
636	275.29	78.452	1.019	5.10337733000795	11.1054708766569	136	-0.00243093224688451	0.00243093224688451	13.0127803175608	2
637	277.4	83.08	1.0195	5.10580826225484	11.1030399444101	137	0.00680661029127094	0.00680661029127094	13.0195869278521	2
638	272.16	73.118	1.0181	5.09900165196356	11.1098465547013	138	-0.00437567804438643	0.00437567804438643	13.0239626058964	2
639	266.24	75.865	1.019	5.10337733000795	11.1054708766569	139	0.00680661029126917	0.00680661029126917	13.0307692161877	2
640	251.26	78.641	1.0176	5.09657071971668	11.1122774869482	140	-0.00243093224688273	0.00243093224688273	13.0332001484346	2
641	263.01	91.308	1.0181	5.09900165196356	11.1098465547013	141	0.00486186449376547	0.00486186449376547	13.0380620129284	2
642	251.15	108.98	1.0171	5.0941397874698	11.1147084191951	142	-0.00486186449376547	0.00486186449376547	13.0429238774221	2
643	256.32	108.86	1.0181	5.09900165196356	11.1098465547013	143	-0.220728648016909	0.220728648016909	13.263652525439	2
644	259.42	120.7	1.0635	5.31973029998047	10.8891179066844	144	-0.121060425894736	0.121060425894736	13.3847129513338	2
645	258.87	115.41	1.0884	5.44079072587521	10.7680574807897	145	0.365612209931092	0.365612209931092	13.7503251612649	2
646	256.14	113.23	1.0132	5.07517851594412	11.1336696907208	146	-0.0306297463107175	0.0306297463107175	13.7809549075756	2
647	251.49	110.45	1.0195	5.10580826225484	11.1030399444101	147	-0.182806104965545	0.182806104965545	13.9637610125411	2
648	254.19	104.77	1.0571	5.28861436722038	10.9202338394445	148	-0.178430426921159	0.178430426921159	14.1421914394623	2
649	255.16	115.13	1.0938	5.46704479414154	10.7418034125234	149	-0.0116684747850346	0.0116684747850346	14.1538599142473	2
650	254.93	115.25	1.0962	5.47871326892657	10.7301349377383	150	0.370474074424857	0.370474074424857	14.5243339886722	2
651	256.1	107.18	1.02	5.10823919450172	11.1006090121632	151	-0.00243093224688096	0.00243093224688096	14.5267649209191	2
652	242.62	102.13	1.0205	5.1106701267486	11.0981780799163	152	-0.144883561914185	0.144883561914185	14.6716484828332	2
653	244.38	108.54	1.0503	5.25555368866278	10.9532945180021	153	-0.3179659378922	0.3179659378922	14.9896144207254	2
654	246.68	115.47	1.1157	5.57351962655498	10.6353285801099	154	0.0281988140638347	0.0281988140638347	15.0178132347893	2
655	253.04	115.46	1.1099	5.54532081249115	10.6635273941737	155	0.356374667392942	0.356374667392942	15.3741879021822	2
656	265.01	101.17	1.0366	5.18894614509821	11.0199020615667	156	-0.0641766113176931	0.0641766113176931	15.4383645134999	2
657	258.73	103.7	1.0498	5.2531227564159	10.955725450249	157	0.163844833439866	0.163844833439866	15.6022093469398	2
658	261.82	87.963	1.0161	5.08927792297604	11.1195702836889	158	-0.00972372898753093	0.00972372898753093	15.6119330759273	2
659	271.3	97.767	1.0181	5.09900165196356	11.1098465547013	159	-0.0140994070319156	0.0140994070319156	15.6260324829592	2
660	269.94	88.887	1.021	5.11310105899548	11.0957471476694	160	0.0189612715256811	0.0189612715256811	15.6449937544849	2
661	269.55	98.146	1.0171	5.0941397874698	11.1147084191951	161	-0.194474579750581	0.194474579750581	15.8394683342355	2
662	263.34	106.52	1.0571	5.28861436722038	10.9202338394445	162	-0.128353222635383	0.128353222635383	15.9678215568709	2
663	264.67	114.09	1.0835	5.41696758985576	10.7918806168091	163	-0.0593147468239277	0.0593147468239277	16.0271363036948	2
664	257.59	115.67	1.0957	5.47628233667969	10.7325658699852	164	0.280043394840837	0.280043394840837	16.3071796985356	2
665	274.79	108.55	1.0381	5.19623894183886	11.012609264826	165	-0.0116684747850346	0.0116684747850346	16.3188481733207	2
666	274.44	109.21	1.0405	5.20790741662389	11.000940790041	166	0.116198561400973	0.116198561400973	16.4350467347216	2
667	279.8	93.619	1.0166	5.09170885522292	11.117139351442	167	-0.261082123315157	0.261082123315157	16.6961288580368	2
668	263.29	107.89	1.0703	5.35279097853807	10.8560572281268	168	0.0709832216089623	0.0709832216089623	16.7671120796458	2
669	253.81	104.07	1.0557	5.28180775692911	10.9270404497358	169	0.171137630180514	0.171137630180514	16.9382497098263	2
670	258.47	93.561	1.0205	5.1106701267486	11.0981780799163	170	0.00243093224688096	0.00243093224688096	16.9406806420732	2
671	260.11	70.218	1.02	5.10823919450172	11.1006090121632	171	0.0116684747850346	0.0116684747850346	16.9523491168582	2
672	262.69	64.36	1.0176	5.09657071971668	11.1122774869482	172	-0.0116684747850346	0.0116684747850346	16.9640175916432	2
673	272.31	55.728	1.02	5.10823919450172	11.1006090121632	173	0.00680661029127094	0.00680661029127094	16.9708242019345	2
674	266.93	44.791	1.0186	5.10143258421045	11.1074156224544	174	0.00486186449376369	0.00486186449376369	16.9756860664283	2
675	274.02	47.262	1.0176	5.09657071971668	11.1122774869482	175	-0.00486186449376369	0.00486186449376369	16.980547930922	2
676	272.65	43.297	1.0186	5.10143258421045	11.1074156224544	176	-0.0092375425381519	0.0092375425381519	16.9897854734602	2
677	258.76	31.831	1.0205	5.1106701267486	11.0981780799163	177	0.0116684747850329	0.0116684747850329	17.0014539482452	2
678	259.02	39.849	1.0181	5.09900165196356	11.1098465547013	178	0.0072927967406482	0.0072927967406482	17.0087467449858	2
679	265.41	47.642	1.0166	5.09170885522292	11.117139351442	179	-0.0072927967406482	0.0072927967406482	17.0160395417265	2
680	270.54	51.053	1.0181	5.09900165196356	11.1098465547013	180	0.0238231360194465	0.0238231360194465	17.0398626777459	2
681	262.3	63.769	1.0132	5.07517851594412	11.1336696907208	181	-0.0471600855895158	0.0471600855895158	17.0870227633355	2
682	261.86	61.992	1.0229	5.12233860153363	11.0865096051313	182	0.0233369495700693	0.0233369495700693	17.1103597129055	2
683	250.76	51.259	1.0181	5.09900165196356	11.1098465547013	183	-0.00437567804438643	0.00437567804438643	17.1147353909499	2
684	252.53	55.691	1.019	5.10337733000795	11.1054708766569	184	0.0116684747850346	0.0116684747850346	17.126403865735	2
685	237.36	61.001	1.0166	5.09170885522292	11.117139351442	185	0.00972372898752916	0.00972372898752916	17.1361275947225	2
686	238.65	60.645	1.0146	5.08198512623539	11.1268630804295	186	-0.0286850005132102	0.0286850005132102	17.1648125952357	2
687	231.96	44.723	1.0205	5.1106701267486	11.0981780799163	187	0.00243093224688096	0.00243093224688096	17.1672435274826	2
688	230.79	59.058	1.02	5.10823919450172	11.1006090121632	188	0.0165303392788001	0.0165303392788001	17.1837738667614	2
689	245.24	60.399	1.0166	5.09170885522292	11.117139351442	189	-0.028685000513212	0.028685000513212	17.2124588672746	2
690	238.73	59.134	1.0225	5.12039385573613	11.0884543509288	190	0.0072927967406482	0.0072927967406482	17.2197516640152	2
691	230.91	96.799	1.021	5.11310105899548	11.0957471476694	191	0.0116684747850346	0.0116684747850346	17.2314201388003	2
692	232.74	87.461	1.0186	5.10143258421045	11.1074156224544	192	-0.0092375425381519	0.0092375425381519	17.2406576813384	2
693	231.97	91.656	1.0205	5.1106701267486	11.0981780799163	193	-0.0116684747850364	0.0116684747850364	17.2523261561235	2
694	231.28	70.364	1.0229	5.12233860153363	11.0865096051313	194	-0.00729279674064642	0.00729279674064642	17.2596189528641	2
695	232.36	64.481	1.0244	5.12963139827428	11.0792168083906	195	0.0330606785575984	0.0330606785575984	17.2926796314217	2
696	240.3	69.278	1.0176	5.09657071971668	11.1122774869482	196	0.0072927967406482	0.0072927967406482	17.2999724281623	2
697	245.61	71.653	1.0161	5.08927792297604	11.1195702836889	197	-0.0140994070319174	0.0140994070319174	17.3140718351943	2
698	258.96	75.324	1.019	5.10337733000795	11.1054708766569	198	-0.00243093224688451	0.00243093224688451	17.3165027674412	2
699	259.42	78.615	1.0195	5.10580826225484	11.1030399444101	199	0	0	17.3165027674412	2
700	253.43	72.392	1.0195	5.10580826225484	11.1030399444101	200	0	0	17.3165027674412	2
701	260.76	60.247	1.0195	5.10580826225484	11.1030399444101	201	0.00923754253815368	0.00923754253815368	17.3257403099793	2
702	251.04	45.776	1.0176	5.09657071971668	11.1122774869482	202	-0.00680661029126917	0.00680661029126917	17.3325469202706	2
703	256.1	42.691	1.019	5.10337733000795	11.1054708766569	203	0.00437567804438643	0.00437567804438643	17.336922598315	2
704	255.7	45.508	1.0181	5.09900165196356	11.1098465547013	204	-0.00243093224688096	0.00243093224688096	17.3393535305618	2
705	272.01	33.651	1.0186	5.10143258421045	11.1074156224544	205	-0.0189612715256828	0.0189612715256828	17.3583148020875	2
706	271.45	27.99	1.0225	5.12039385573613	11.0884543509288	206	0.0213922037725638	0.0213922037725638	17.3797070058601	2
707	278.97	16.524	1.0181	5.09900165196356	11.1098465547013	207	0.00972372898753093	0.00972372898753093	17.3894307348476	2
708	277.82	12.091	1.0161	5.08927792297604	11.1195702836889	208	-0.00972372898753093	0.00972372898753093	17.3991544638351	2
709	276.76	19.558	1.0181	5.09900165196356	11.1098465547013	209	-0.0306297463107157	0.0306297463107157	17.4297842101459	2
710	273.42	24.469	1.0244	5.12963139827428	11.0792168083906	210	0.0262540682663293	0.0262540682663293	17.4560382784122	2
711	275.53	36.968	1.019	5.10337733000795	11.1054708766569	211	-0.0170165257281774	0.0170165257281774	17.4730548041404	2
712	278.85	41.484	1.0225	5.12039385573613	11.0884543509288	212	-0.0092375425381519	0.0092375425381519	17.4822923466785	2
713	275.53	65.295	1.0244	5.12963139827428	11.0792168083906	213	0.00486186449376369	0.00486186449376369	17.4871542111723	2
714	266.08	56.51	1.0234	5.12476953378052	11.0840786728844	214	0.023336949570071	0.023336949570071	17.5104911607424	2
715	259.35	54.89	1.0186	5.10143258421045	11.1074156224544	215	0.0238231360194447	0.0238231360194447	17.5343142967618	2
716	278.16	44.481	1.0137	5.077609448191	11.1312387584739	216	-0.0238231360194447	0.0238231360194447	17.5581374327812	2
717	272.99	12.932	1.0186	5.10143258421045	11.1074156224544	217	0.0194474579750583	0.0194474579750583	17.5775848907563	2
718	275.87	17.313	1.0146	5.08198512623539	11.1268630804295	218	-0.0145855934812946	0.0145855934812946	17.5921704842376	2
719	266.23	13.302	1.0176	5.09657071971668	11.1122774869482	219	0	0	17.5921704842376	2
720	263.62	14.45	1.0176	5.09657071971668	11.1122774869482	220	0.0145855934812946	0.0145855934812946	17.6067560777189	2
721	263.37	42.284	1.0146	5.08198512623539	11.1268630804295	221	-0.0194474579750583	0.0194474579750583	17.626203535694	2
722	262.24	43.609	1.0186	5.10143258421045	11.1074156224544	222	-0.00437567804438999	0.00437567804438999	17.6305792137383	2
723	275.61	35.286	1.0195	5.10580826225484	11.1030399444101	223	0	0	17.6305792137383	2
724	273.2	26.48	1.0195	5.10580826225484	11.1030399444101	224	0.00437567804438999	0.00437567804438999	17.6349548917827	2
725	269.13	14.45	1.0186	5.10143258421045	11.1074156224544	225	0	0	17.6349548917827	2
726	257.2	11.233	1.0186	5.10143258421045	11.1074156224544	226	0.00486186449376369	0.00486186449376369	17.6398167562765	2
727	254.94	22.727	1.0176	5.09657071971668	11.1122774869482	227	-0.00680661029126917	0.00680661029126917	17.6466233665678	2
728	255.56	18.186	1.019	5.10337733000795	11.1054708766569	228	-0.00729279674064642	0.00729279674064642	17.6539161633084	2
729	268.41	18.754	1.0205	5.1106701267486	11.0981780799163	229	0.0092375425381519	0.0092375425381519	17.6631537058466	2
730	267.07	11.768	1.0186	5.10143258421045	11.1074156224544	230	-0.00680661029127094	0.00680661029127094	17.6699603161378	2
731	266	21.286	1.02	5.10823919450172	11.1006090121632	231	0.00243093224688096	0.00243093224688096	17.6723912483847	2
732	259.02	26.975	1.0195	5.10580826225484	11.1030399444101	232	0.00243093224688451	0.00243093224688451	17.6748221806316	2
733	255.12	33.789	1.019	5.10337733000795	11.1054708766569	233	0.0165303392787983	0.0165303392787983	17.6913525199104	2
734	240.02	54.871	1.0156	5.08684699072915	11.1220012159357	234	-0.00972372898752916	0.00972372898752916	17.7010762488979	2
735	245.91	42.724	1.0176	5.09657071971668	11.1122774869482	235	-0.00486186449376369	0.00486186449376369	17.7059381133917	2
736	241.18	42.005	1.0186	5.10143258421045	11.1074156224544	236	0	0	17.7059381133917	2
737	231.03	24.772	1.0186	5.10143258421045	11.1074156224544	237	0.00729279674064642	0.00729279674064642	17.7132309101323	2
738	239.08	15.287	1.0171	5.0941397874698	11.1147084191951	238	-0.0189612715256811	0.0189612715256811	17.732192181658	2
739	238.09	18.791	1.021	5.11310105899548	11.0957471476694	239	0.00972372898752916	0.00972372898752916	17.7419159106455	2
740	244.21	21.761	1.019	5.10337733000795	11.1054708766569	240	0.00680661029126917	0.00680661029126917	17.7487225209368	2
741	239.37	13.181	1.0176	5.09657071971668	11.1122774869482	241	-0.00243093224688273	0.00243093224688273	17.7511534531837	2
742	234.84	10.551	1.0181	5.09900165196356	11.1098465547013	242	0	0	17.7511534531837	2
743	236.57	13.809	1.0181	5.09900165196356	11.1098465547013	243	0	0	17.7511534531837	2
744	233.06	18.046	1.0181	5.09900165196356	11.1098465547013	244	0.00243093224688273	0.00243093224688273	17.7535843854306	2
745	238.17	22.782	1.0176	5.09657071971668	11.1122774869482	245	0	0	17.7535843854306	2
746	250.01	18.107	1.0176	5.09657071971668	11.1122774869482	246	-0.00923754253815368	0.00923754253815368	17.7628219279687	2
747	252.15	13.971	1.0195	5.10580826225484	11.1030399444101	247	-0.0262540682663257	0.0262540682663257	17.7890759962351	2
748	279.16	10.624	1.0249	5.13206233052116	11.0767858761437	248	0.0306297463107157	0.0306297463107157	17.8197057425458	2
749	276.99	20.654	1.0186	5.10143258421045	11.1074156224544	249	0.00243093224688096	0.00243093224688096	17.8221366747927	2
750	274.71	17.975	1.0181	5.09900165196356	11.1098465547013	250	-0.0189612715256811	0.0189612715256811	17.8410979463183	2
751	279.27	23.016	1.022	5.11796292348925	11.0908852831756	251	0.0189612715256811	0.0189612715256811	17.860059217844	2
752	270.55	38.134	1.0181	5.09900165196356	11.1098465547013	252	-0.00680661029127094	0.00680661029127094	17.8668658281353	2
753	261.3	36.905	1.0195	5.10580826225484	11.1030399444101	253	0.00680661029127094	0.00680661029127094	17.8736724384266	2
754	274.19	44.915	1.0181	5.09900165196356	11.1098465547013	254	-0.00437567804438643	0.00437567804438643	17.8780481164709	2
755	272.55	46.733	1.019	5.10337733000795	11.1054708766569	255	0.00194474579750548	0.00194474579750548	17.8799928622685	2
756	266.9	52.595	1.0186	5.10143258421045	11.1074156224544	256	-0.00194474579750548	0.00194474579750548	17.881937608066	2
757	279.24	50.975	1.019	5.10337733000795	11.1054708766569	257	0.00194474579750548	0.00194474579750548	17.8838823538635	2
758	273.78	56.292	1.0186	5.10143258421045	11.1074156224544	258	-0.023336949570071	0.023336949570071	17.9072193034335	2
759	267.59	53.655	1.0234	5.12476953378052	11.0840786728844	259	0.023336949570071	0.023336949570071	17.9305562530036	2
760	274.28	55.925	1.0186	5.10143258421045	11.1074156224544	260	0.00243093224688096	0.00243093224688096	17.9329871852505	2
761	277.83	56.796	1.0181	5.09900165196356	11.1098465547013	261	-0.0116684747850329	0.0116684747850329	17.9446556600355	2
762	274.26	64.463	1.0205	5.1106701267486	11.0981780799163	262	0.0165303392787983	0.0165303392787983	17.9611859993143	2
763	268.86	65.283	1.0171	5.0941397874698	11.1147084191951	263	-0.00486186449376547	0.00486186449376547	17.9660478638081	2
764	266.13	59.532	1.0181	5.09900165196356	11.1098465547013	264	0.0170165257281774	0.0170165257281774	17.9830643895363	2
765	266.98	89.673	1.0146	5.08198512623539	11.1268630804295	265	-0.0170165257281774	0.0170165257281774	18.0000809152644	2
766	268.73	89.929	1.0181	5.09900165196356	11.1098465547013	266	-0.0165303392787983	0.0165303392787983	18.0166112545432	2
767	263.76	76.648	1.0215	5.11553199124236	11.0933162154225	267	0.0165303392787983	0.0165303392787983	18.033141593822	2
768	266.79	71.884	1.0181	5.09900165196356	11.1098465547013	268	-0.00680661029127094	0.00680661029127094	18.0399482041133	2
769	273.86	64.456	1.0195	5.10580826225484	11.1030399444101	269	-0.00729279674064465	0.00729279674064465	18.047241000854	2
770	271.73	66.921	1.021	5.11310105899548	11.0957471476694	270	0.00729279674064465	0.00729279674064465	18.0545337975946	2
771	270.99	70.976	1.0195	5.10580826225484	11.1030399444101	271	0	0	18.0545337975946	2
772	278.4	60.877	1.0195	5.10580826225484	11.1030399444101	272	0.00680661029127094	0.00680661029127094	18.0613404078859	2
773	275.89	56.861	1.0181	5.09900165196356	11.1098465547013	273	-0.00680661029127094	0.00680661029127094	18.0681470181771	2
774	271.77	55.997	1.0195	5.10580826225484	11.1030399444101	274	-0.00243093224688096	0.00243093224688096	18.070577950424	2
775	270.64	58.772	1.02	5.10823919450172	11.1006090121632	275	-0.00972372898752916	0.00972372898752916	18.0803016794115	2
776	262.43	46.51	1.022	5.11796292348925	11.0908852831756	276	0.0189612715256811	0.0189612715256811	18.0992629509372	2
777	259.52	56.692	1.0181	5.09900165196356	11.1098465547013	277	-0.00243093224688096	0.00243093224688096	18.1016938831841	2
778	275.69	55.099	1.0186	5.10143258421045	11.1074156224544	278	-0.0140994070319174	0.0140994070319174	18.115793290216	2
779	272.68	60.992	1.0215	5.11553199124236	11.0933162154225	279	-0.00680661029127094	0.00680661029127094	18.1225999005073	2
780	279.81	53.776	1.0229	5.12233860153363	11.0865096051313	280	0.0189612715256828	0.0189612715256828	18.141561172033	2
781	279.83	38.74	1.019	5.10337733000795	11.1054708766569	281	0	0	18.141561172033	2
782	274.24	35.788	1.019	5.10337733000795	11.1054708766569	282	0.00680661029126917	0.00680661029126917	18.1483677823243	2
783	270.77	27.18	1.0176	5.09657071971668	11.1122774869482	283	-0.0140994070319156	0.0140994070319156	18.1624671893562	2
784	263.43	26.494	1.0205	5.1106701267486	11.0981780799163	284	0	0	18.1624671893562	2
785	264.86	15.406	1.0205	5.1106701267486	11.0981780799163	285	0.00729279674064642	0.00729279674064642	18.1697599860968	2
786	263.88	18.999	1.019	5.10337733000795	11.1054708766569	286	-0.00486186449376547	0.00486186449376547	18.1746218505906	2
787	261.92	13.269	1.02	5.10823919450172	11.1006090121632	287	0	0	18.1746218505906	2
788	250.98	13.501	1.02	5.10823919450172	11.1006090121632	288	0.0189612715256828	0.0189612715256828	18.1935831221163	2
789	254.1	10.42	1.0161	5.08927792297604	11.1195702836889	289	-0.0140994070319174	0.0140994070319174	18.2076825291482	2
790	244.99	19.131	1.019	5.10337733000795	11.1054708766569	290	-0.0121546612344119	0.0121546612344119	18.2198371903826	2
791	255.58	23.784	1.0215	5.11553199124236	11.0933162154225	291	0.00729279674064642	0.00729279674064642	18.2271299871232	2
792	237.02	22.482	1.02	5.10823919450172	11.1006090121632	292	0.00243093224688096	0.00243093224688096	18.2295609193701	2
793	232.35	20.793	1.0195	5.10580826225484	11.1030399444101	293	-0.00729279674064465	0.00729279674064465	18.2368537161108	2
794	254.61	10.67	1.021	5.11310105899548	11.0957471476694	294	0.0165303392787983	0.0165303392787983	18.2533840553896	2
795	253.51	10.624	1.0176	5.09657071971668	11.1122774869482	295	-0.00243093224688273	0.00243093224688273	18.2558149876364	2
796	262.83	10.121	1.0181	5.09900165196356	11.1098465547013	296	-0.00437567804438643	0.00437567804438643	18.2601906656808	2
797	256.61	11.381	1.019	5.10337733000795	11.1054708766569	297	0.0116684747850346	0.0116684747850346	18.2718591404659	2
798	254.97	18.76	1.0166	5.09170885522292	11.117139351442	298	-0.0427844075451294	0.0427844075451294	18.314643548011	2
799	258.51	39.43	1.0254	5.13449326276805	11.0743549438968	299	0.0311159327600947	0.0311159327600947	18.3457594807711	2
800	257.82	38.02	1.019	5.10337733000795	11.1054708766569	300	0.0140994070319174	0.0140994070319174	18.359858887803	2
801	271.11	40.858	1.0161	5.08927792297604	11.1195702836889	301	-0.0140994070319174	0.0140994070319174	18.3739582948349	2
802	270.37	48.916	1.019	5.10337733000795	11.1054708766569	302	-0.0189612715256828	0.0189612715256828	18.3929195663606	2
803	266.89	65.315	1.0229	5.12233860153363	11.0865096051313	303	0.0233369495700693	0.0233369495700693	18.4162565159307	2
804	263.55	60.14	1.0181	5.09900165196356	11.1098465547013	304	-0.0092375425381519	0.0092375425381519	18.4254940584688	2
805	263.92	72.543	1.02	5.10823919450172	11.1006090121632	305	0.00680661029127094	0.00680661029127094	18.4323006687601	2
806	261.42	69.943	1.0186	5.10143258421045	11.1074156224544	306	-0.00194474579750548	0.00194474579750548	18.4342454145576	2
807	260.12	64.989	1.019	5.10337733000795	11.1054708766569	307	-0.0145855934812946	0.0145855934812946	18.4488310080389	2
808	251.35	65.162	1.022	5.11796292348925	11.0908852831756	308	0.0145855934812946	0.0145855934812946	18.4634166015202	2
809	243.04	51.397	1.019	5.10337733000795	11.1054708766569	309	0.00437567804438643	0.00437567804438643	18.4677922795646	2
810	234.21	43.773	1.0181	5.09900165196356	11.1098465547013	310	-0.025767881816952	0.025767881816952	18.4935601613815	2
811	230.68	39.324	1.0234	5.12476953378052	11.0840786728844	311	0.0189612715256811	0.0189612715256811	18.5125214329072	2
812	230.03	37.153	1.0195	5.10580826225484	11.1030399444101	312	0.00680661029127094	0.00680661029127094	18.5193280431985	2
813	242.82	30.445	1.0181	5.09900165196356	11.1098465547013	313	-0.0281988140638347	0.0281988140638347	18.5475268572623	2
814	258.26	43.008	1.0239	5.1272004660274	11.0816477406375	314	0.0354916108044829	0.0354916108044829	18.5830184680668	2
815	250.54	41.303	1.0166	5.09170885522292	11.117139351442	315	-0.00243093224688273	0.00243093224688273	18.5854494003137	2
816	254.18	46.331	1.0171	5.0941397874698	11.1147084191951	316	-0.00243093224688273	0.00243093224688273	18.5878803325606	2
817	247.3	42.787	1.0176	5.09657071971668	11.1122774869482	317	-0.00680661029126917	0.00680661029126917	18.5946869428518	2
818	244.09	42.252	1.019	5.10337733000795	11.1054708766569	318	0.0092375425381519	0.0092375425381519	18.60392448539	2
819	261.58	57.103	1.0171	5.0941397874698	11.1147084191951	319	-0.0354916108044812	0.0354916108044812	18.6394160961945	2
820	254.07	65.106	1.0244	5.12963139827428	11.0792168083906	320	0.0262540682663293	0.0262540682663293	18.6656701644608	2
821	248.37	56.198	1.019	5.10337733000795	11.1054708766569	321	0.00437567804438643	0.00437567804438643	18.6700458425052	2
822	244.31	53.948	1.0181	5.09900165196356	11.1098465547013	322	-0.0189612715256811	0.0189612715256811	18.6890071140309	2
823	243.44	52.895	1.022	5.11796292348925	11.0908852831756	323	0.0189612715256811	0.0189612715256811	18.7079683855565	2
824	241.72	48.952	1.0181	5.09900165196356	11.1098465547013	324	-0.00243093224688096	0.00243093224688096	18.7103993178034	2
825	236.18	49.291	1.0186	5.10143258421045	11.1074156224544	325	-0.0116684747850346	0.0116684747850346	18.7220677925885	2
826	234.73	28.773	1.021	5.11310105899548	11.0957471476694	326	0.00729279674064465	0.00729279674064465	18.7293605893291	2
827	234.63	22.434	1.0195	5.10580826225484	11.1030399444101	327	0.00437567804438999	0.00437567804438999	18.7337362673735	2
828	243.34	23.999	1.0186	5.10143258421045	11.1074156224544	328	-0.00680661029127094	0.00680661029127094	18.7405428776648	2
829	251.1	29.076	1.02	5.10823919450172	11.1006090121632	329	-0.00243093224688096	0.00243093224688096	18.7429738099116	2
830	244.63	32.797	1.0205	5.1106701267486	11.0981780799163	330	0.0140994070319156	0.0140994070319156	18.7570732169436	2
831	236.3	26.478	1.0176	5.09657071971668	11.1122774869482	331	-0.00680661029126917	0.00680661029126917	18.7638798272348	2
832	252.06	40.592	1.019	5.10337733000795	11.1054708766569	332	0.00194474579750548	0.00194474579750548	18.7658245730323	2
833	264.28	22.866	1.0186	5.10143258421045	11.1074156224544	333	-0.0092375425381519	0.0092375425381519	18.7750621155705	2
834	272.65	27.965	1.0205	5.1106701267486	11.0981780799163	334	-0.0116684747850364	0.0116684747850364	18.7867305903555	2
835	266.52	25.476	1.0229	5.12233860153363	11.0865096051313	335	0.0233369495700693	0.0233369495700693	18.8100675399256	2
836	263.97	26.337	1.0181	5.09900165196356	11.1098465547013	336	0	0	18.8100675399256	2
837	252.28	28.476	1.0181	5.09900165196356	11.1098465547013	337	-0.00243093224688096	0.00243093224688096	18.8124984721725	2
838	252.7	51.806	1.0186	5.10143258421045	11.1074156224544	338	0.00729279674064642	0.00729279674064642	18.8197912689131	2
839	253.34	47.531	1.0171	5.0941397874698	11.1147084191951	339	-0.0116684747850364	0.0116684747850364	18.8314597436982	2
840	246.14	49.277	1.0195	5.10580826225484	11.1030399444101	340	0.0140994070319191	0.0140994070319191	18.8455591507301	2
841	250.4	63.27	1.0166	5.09170885522292	11.117139351442	341	-0.0189612715256811	0.0189612715256811	18.8645204222558	2
842	253.19	78.4	1.0205	5.1106701267486	11.0981780799163	342	-0.0116684747850364	0.0116684747850364	18.8761888970408	2
843	256.2	84.072	1.0229	5.12233860153363	11.0865096051313	343	0.0165303392787983	0.0165303392787983	18.8927192363196	2
844	266.09	82.571	1.0195	5.10580826225484	11.1030399444101	344	-0.00486186449376191	0.00486186449376191	18.8975811008134	2
845	264.36	77.795	1.0205	5.1106701267486	11.0981780799163	345	0	0	18.8975811008134	2
846	272.18	81.015	1.0205	5.1106701267486	11.0981780799163	346	0.0116684747850329	0.0116684747850329	18.9092495755984	2
847	270.7	89.852	1.0181	5.09900165196356	11.1098465547013	347	-0.00680661029127094	0.00680661029127094	18.9160561858897	2
848	277.69	91.639	1.0195	5.10580826225484	11.1030399444101	348	-0.00972372898752738	0.00972372898752738	18.9257799148772	2
849	266.25	91.952	1.0215	5.11553199124236	11.0933162154225	349	-0.00243093224688273	0.00243093224688273	18.9282108471241	2
850	270.84	85.033	1.022	5.11796292348925	11.0908852831756	350	0.0238231360194465	0.0238231360194465	18.9520339831435	2
851	273.25	86.383	1.0171	5.0941397874698	11.1147084191951	351	-0.0140994070319174	0.0140994070319174	18.9661333901754	2
852	265	92.623	1.02	5.10823919450172	11.1006090121632	352	0.0281988140638347	0.0281988140638347	18.9943322042393	2
853	267.54	93.47	1.0142	5.08004038043788	11.128807826227	353	-0.00194474579750548	0.00194474579750548	18.9962769500368	2
854	254.92	101.66	1.0146	5.08198512623539	11.1268630804295	354	-0.166275765686748	0.166275765686748	19.1625527157235	2
855	264.22	102.48	1.0488	5.24826089192214	10.9605873147428	355	0.13029796843289	0.13029796843289	19.2928506841564	2
856	255.54	99.475	1.022	5.11796292348925	11.0908852831756	356	0.0145855934812946	0.0145855934812946	19.3074362776377	2
857	257.44	94.59	1.019	5.10337733000795	11.1054708766569	357	0.00680661029126917	0.00680661029126917	19.314242887929	2
858	254.29	89.895	1.0176	5.09657071971668	11.1122774869482	358	-0.0306297463107175	0.0306297463107175	19.3448726342397	2
859	261.07	90.113	1.0239	5.1272004660274	11.0816477406375	359	0.0238231360194483	0.0238231360194483	19.3686957702591	2
860	263.39	87.409	1.019	5.10337733000795	11.1054708766569	360	-0.0121546612344119	0.0121546612344119	19.3808504314936	2
861	258.17	87.652	1.0215	5.11553199124236	11.0933162154225	361	0.00729279674064642	0.00729279674064642	19.3881432282342	2
862	254.31	90.259	1.02	5.10823919450172	11.1006090121632	362	0.00486186449376547	0.00486186449376547	19.393005092728	2
863	237.66	97.88	1.019	5.10337733000795	11.1054708766569	363	-0.00972372898752916	0.00972372898752916	19.4027288217155	2
864	238.64	95.851	1.021	5.11310105899548	11.0957471476694	364	-0.00923754253815368	0.00923754253815368	19.4119663642537	2
865	233.42	102.63	1.0229	5.12233860153363	11.0865096051313	365	-0.192529833953074	0.192529833953074	19.6044961982067	2
866	244.96	105.31	1.0625	5.31486843548671	10.8939797711782	366	0.137590765173535	0.137590765173535	19.7420869633803	2
867	252.61	97.024	1.0342	5.17727767031317	11.0315705363517	367	-0.0306297463107157	0.0306297463107157	19.772716709691	2
868	253.35	113.94	1.0405	5.20790741662389	11.000940790041	368	-0.553280179390406	0.553280179390406	20.3259968890814	2
869	251.44	116.77	1.1543	5.76118759601429	10.4476606106506	369	0.242120851789476	0.242120851789476	20.5681177408709	2
870	254.03	115.76	1.1045	5.51906674422482	10.6897814624401	370	-0.0330606785576002	0.0330606785576002	20.6011784194285	2
871	258.64	135.65	1.1113	5.55212742278242	10.6567207838825	371	0.215866783523147	0.215866783523147	20.8170452029516	2
872	250.09	144.79	1.0669	5.33626063925927	10.8725875674056	372	-0.20176737649123	0.20176737649123	21.0188125794428	2
873	256.48	147.55	1.1084	5.5380280157505	10.6708201909144	373	-0.0403534752982466	0.0403534752982466	21.0591660547411	2
874	267.91	158.69	1.1167	5.57838149104875	10.6304667156161	374	0.0165303392788019	0.0165303392788019	21.0756963940199	2
875	265.32	135.15	1.1133	5.56185115176995	10.6469970548949	375	0.330120599126609	0.330120599126609	21.4058169931465	2
876	263.66	129.47	1.0454	5.23173055264334	10.9771176540216	376	-0.0855688150902534	0.0855688150902534	21.4913858082367	2
877	267.6	128.04	1.063	5.31729936773359	10.8915488389313	377	-0.0568838145770467	0.0568838145770467	21.5482696228138	2
878	261.35	118.63	1.0747	5.37418318231064	10.8346650243543	378	0.284905259334604	0.284905259334604	21.8331748821484	2
879	255.32	109.63	1.0161	5.08927792297604	11.1195702836889	379	-0.363181277684212	0.363181277684212	22.1963561598326	2
880	241.68	130.93	1.0908	5.45245920066025	10.7563890060046	380	-0.0904306795840188	0.0904306795840188	22.2867868394166	2
881	245.22	135.53	1.1094	5.54288988024427	10.6659583264206	381	0.23968991954259	0.23968991954259	22.5264767589592	2
882	242.06	140.26	1.0601	5.30319996070167	10.9056482459632	382	-0.00437567804438643	0.00437567804438643	22.5308524370036	2
883	239.8	141.08	1.061	5.30757563874606	10.9012725679188	383	0.104043900166559	0.104043900166559	22.6348963371702	2
884	245.18	127.55	1.0396	5.2035317385795	11.0053164680854	384	-0.472087042344535	0.472087042344535	23.1069833795147	2
885	246.7	139.28	1.1367	5.67561878092404	10.5332294257409	385	0.229966190555063	0.229966190555063	23.3369495700698	2
886	252.14	141.01	1.0894	5.44565259036897	10.7631956162959	386	-0.39867288848869	0.39867288848869	23.7356224585584	2
887	255.9	154	1.1714	5.84432547885767	10.3645227278072	387	0.0544528823301622	0.0544528823301622	23.7900753408886	2
888	252.35	152.82	1.1602	5.7898725965275	10.4189756101374	388	-0.0807069505964915	0.0807069505964915	23.8707822914851	2
889	254.17	154.91	1.1768	5.870579547124	10.3382686595409	389	0.439512550236312	0.439512550236312	24.3102948417214	2
890	264.16	154.57	1.0864	5.43106699688768	10.7777812097772	390	-0.59606458693553	0.59606458693553	24.9063594286569	2
891	267.8	170.57	1.209	6.02713158382321	10.1817166228417	391	0.133215087129148	0.133215087129148	25.0395745157861	2
892	277.41	169.88	1.1816	5.89391649669407	10.3149317099708	392	0.275181530347073	0.275181530347073	25.3147560461332	2
893	269.65	161.86	1.125	5.61873496634699	10.5901132403179	393	-0.163844833439866	0.163844833439866	25.478600879573	2
894	266.91	165.17	1.1587	5.78257979978686	10.426268406878	394	0.363181277684211	0.363181277684211	25.8417821572572	2
895	273.98	146.58	1.084	5.41939852210265	10.7894496845622	395	-0.0427844075451276	0.0427844075451276	25.8845665648024	2
896	279	140.24	1.0928	5.46218292964778	10.7466652770171	396	0.00486186449376369	0.00486186449376369	25.8894284292961	2
897	278.96	144.53	1.0918	5.45732106515401	10.7515271415109	397	-0.0306297463107175	0.0306297463107175	25.9200581756069	2
898	274.2	141.57	1.0981	5.48795081146473	10.7208973952002	398	0.158982968946102	0.158982968946102	26.079041144553	2
899	273.4	136.53	1.0654	5.32896784251863	10.8798803641463	399	-0.157038223148595	0.157038223148595	26.2360793677015	2
900	275.54	138.18	1.0977	5.48600606566722	10.7228421409977	400	0.180861359168039	0.180861359168039	26.4169407268696	2
901	278.45	136.21	1.0605	5.30514470649918	10.9037035001657	401	-0.0855688150902552	0.0855688150902552	26.5025095419598	2
902	279.39	125.99	1.0781	5.39071352158944	10.8181346850755	402	0.27275059810019	0.27275059810019	26.77526014006	2
903	271.09	116.04	1.022	5.11796292348925	11.0908852831756	403	-0.0330606785575984	0.0330606785575984	26.8083208186176	2
904	275.6	117.43	1.0288	5.15102360204684	11.057824604618	404	-0.21392203772564	0.21392203772564	27.0222428563433	2
905	279.66	125.46	1.0728	5.36494563977248	10.8439025668924	405	-0.47451797459142	0.47451797459142	27.4967608309347	2
906	262.36	164.53	1.1704	5.8394636143639	10.369384592301	406	0.0641766113176931	0.0641766113176931	27.5609374422524	2
907	270.53	165.55	1.1572	5.77528700304621	10.4335612036187	407	0.0306297463107175	0.0306297463107175	27.5915671885631	2
908	272	162.74	1.1509	5.74465725673549	10.4641909499294	408	-0.0758450861027278	0.0758450861027278	27.6674122746658	2
909	274.25	162.36	1.1665	5.82050234283822	10.3883458638267	409	-0.213435851276262	0.213435851276262	27.8808481259421	2
910	270.74	168.94	1.2104	6.03393819411448	10.1749100125504	410	0.208573986782499	0.208573986782499	28.0894221127246	2
911	277.86	167.51	1.1675	5.82536420733198	10.3834839993329	411	-0.135159832926655	0.135159832926655	28.2245819456512	2
912	276.01	170.59	1.1953	5.96052404025864	10.2483241664063	412	0.209060173231876	0.209060173231876	28.4336421188831	2
913	270.56	165.99	1.1523	5.75146386702677	10.4573843396381	413	0.0923754253815261	0.0923754253815261	28.5260175442646	2
914	273.98	174.14	1.1333	5.65908844164524	10.5497597650197	414	0.0116684747850346	0.0116684747850346	28.5376860190497	2
915	273.53	174.55	1.1309	5.6474199668602	10.5614282398047	415	-0.365612209931092	0.365612209931092	28.9032982289808	2
916	264.88	171.18	1.2061	6.0130321767913	10.1958160298736	416	0.0617456790708086	0.0617456790708086	28.9650439080516	2
917	268.42	174.85	1.1934	5.95128649772049	10.2575617089444	417	-0.0972372898752898	0.0972372898752898	29.0622811979269	2
918	265.45	176.08	1.2134	6.04852378759578	10.1603244190691	418	-0.073414153855845	0.073414153855845	29.1356953517827	2
919	271.42	193.26	1.2285	6.12193794145162	10.0869102652133	419	0.0879997473371379	0.0879997473371379	29.2236950991199	2
920	273.07	192.22	1.2104	6.03393819411448	10.1749100125504	420	-0.278098649043331	0.278098649043331	29.5017937481632	2
921	274.22	194.83	1.2676	6.31203684315781	9.89681136350708	421	0.0476462720388913	0.0476462720388913	29.5494400202021	2
922	278.04	194.7	1.2578	6.26439057111892	9.94445763554597	422	0.472573228793912	0.472573228793912	30.022013248996	2
923	278.95	189.16	1.1606	5.79181734232501	10.4170308643399	423	-0.201767376491226	0.201767376491226	30.2237806254872	2
924	273.08	191.83	1.2021	5.99358471881624	10.2152634878487	424	-0.0335468650069757	0.0335468650069757	30.2573274904942	2
925	272.96	192.43	1.209	6.02713158382321	10.1817166228417	425	-0.199336444244345	0.199336444244345	30.4566639347385	2
926	267.75	192.41	1.25	6.22646802806756	9.98238017859734	426	0.251844580777002	0.251844580777002	30.7085085155155	2
927	255.75	178.84	1.1982	5.97462344729056	10.2342247593743	427	-0.199822630693722	0.199822630693722	30.9083311462093	2
928	261.01	182.88	1.2393	6.17444607798428	10.0344021286806	428	0.0213922037725638	0.0213922037725638	30.9297233499818	2
929	277.84	184.98	1.2349	6.15305387421172	10.0557943324532	429	0.351512802899176	0.351512802899176	31.281236152881	2
930	279.28	162.45	1.1626	5.80154107131254	10.4073071353524	430	0.199336444244345	0.199336444244345	31.4805725971253	2
931	277.73	157.6	1.1216	5.60220462706819	10.6066435795967	431	-0.368043142177974	0.368043142177974	31.8486157393033	2
932	279.48	175.54	1.1973	5.97024776924617	10.2386004374187	432	-0.0972372898752916	0.0972372898752916	31.9458530291786	2
933	261.99	172.26	1.2173	6.06748505912146	10.1413631475434	433	0.0739003403052223	0.0739003403052223	32.0197533694838	2
934	267	175.85	1.2021	5.99358471881624	10.2152634878487	434	-0.14974542640795	0.14974542640795	32.1694987958918	2
935	256.23	190.09	1.2329	6.14333014522419	10.0655180614407	435	-0.00729279674064465	0.00729279674064465	32.1767915926324	2
936	264.88	187.96	1.2344	6.15062294196483	10.0582252647001	436	0.453611957268231	0.453611957268231	32.6304035499007	2
937	272.71	166.64	1.1411	5.6970109846966	10.5118372219683	437	-0.171137630180512	0.171137630180512	32.8015411800812	2
938	279.67	167.49	1.1763	5.86814861487711	10.3406995917878	438	0.0763312725521015	0.0763312725521015	32.8778724526333	2
939	274.99	156.67	1.1606	5.79181734232501	10.4170308643399	439	0.0826516963939987	0.0826516963939987	32.9605241490273	2
940	269.91	154.42	1.1436	5.70916564593101	10.4996825607339	440	0.17113763018051	0.17113763018051	33.1316617792078	2
941	256.55	145.48	1.1084	5.5380280157505	10.6708201909144	441	0.223159580263793	0.223159580263793	33.3548213594716	2
942	255.89	142.69	1.0625	5.31486843548671	10.8939797711782	442	-0.439026363786938	0.439026363786938	33.7938477232585	2
943	234.94	154.05	1.1528	5.75389479927365	10.4549534073912	443	0.208573986782499	0.208573986782499	34.002421710041	2
944	231.99	162.89	1.1099	5.54532081249115	10.6635273941737	444	-0.239689919542592	0.239689919542592	34.2421116295836	2
945	236.8	160.21	1.1592	5.78501073203374	10.4238374746312	445	0.114253815603467	0.114253815603467	34.3563654451871	2
946	253.5	162.76	1.1357	5.67075691643027	10.5380912902346	446	-0.0189612715256811	0.0189612715256811	34.3753267167127	2
947	251.82	167.49	1.1396	5.68971818795595	10.5191300187089	447	-0.128353222635385	0.128353222635385	34.5036799393481	2
948	255.7	169.89	1.166	5.81807141059134	10.3907767960736	448	0.0306297463107175	0.0306297463107175	34.5343096856589	2
949	261.81	162.95	1.1597	5.78744166428062	10.4214065423843	449	0.0714694080583378	0.0714694080583378	34.6057790937172	2
950	250.52	153.67	1.145	5.71597225622228	10.4928759504426	450	0.177944240471781	0.177944240471781	34.783723334189	2
951	247.8	156.62	1.1084	5.5380280157505	10.6708201909144	451	-0.249413648530119	0.249413648530119	35.0331369827191	2
952	259.32	163.41	1.1597	5.78744166428062	10.4214065423843	452	-0.0617456790708104	0.0617456790708104	35.0948826617899	2
953	259.81	166.67	1.1724	5.84918734335143	10.3596608633135	453	0.206629240984993	0.206629240984993	35.3015119027749	2
954	255.68	164.11	1.1299	5.64255810236644	10.5662901042985	454	0.0165303392787983	0.0165303392787983	35.3180422420537	2
955	258.29	165.65	1.1265	5.62602776308764	10.5828204435773	455	-0.303866530860283	0.303866530860283	35.621908772914	2
956	241.33	188.85	1.189	5.92989429394792	10.278953912717	456	-0.149259239958571	0.149259239958571	35.7711680128726	2
957	238.01	193.3	1.2197	6.07915353390649	10.1296946727584	457	0.00680661029127094	0.00680661029127094	35.7779746231638	2
958	241.29	194.48	1.2183	6.07234692361522	10.1365012830497	458	0.121060425894736	0.121060425894736	35.8990350490586	2
959	242.52	189.62	1.1934	5.95128649772049	10.2575617089444	459	-0.108905764660326	0.108905764660326	36.0079408137189	2
960	238.28	186.54	1.2158	6.06019226238081	10.1486559442841	460	0.0354916108044812	0.0354916108044812	36.0434324245234	2
961	232.34	190.51	1.2085	6.02470065157633	10.1841475550886	461	-0.0213922037725638	0.0213922037725638	36.0648246282959	2
962	254.66	178.4	1.2129	6.0460928553489	10.162755351316	462	0.0972372898752916	0.0972372898752916	36.1620619181712	2
963	264.39	179.11	1.1929	5.9488555654736	10.2599926411913	463	-0.0641766113176914	0.0641766113176914	36.2262385294889	2
964	263.98	175.92	1.2061	6.0130321767913	10.1958160298736	464	-0.0899444931346451	0.0899444931346451	36.3161830226236	2
965	269.43	182.88	1.2246	6.10297666992594	10.105871536739	465	0.0330606785576002	0.0330606785576002	36.3492437011812	2
966	272.41	193.03	1.2178	6.06991599136834	10.1389322152966	466	0.0476462720388913	0.0476462720388913	36.39688997322	2
967	279.5	192.14	1.208	6.02226971932945	10.1865784873354	467	-0.0666075435645741	0.0666075435645741	36.4634975167846	2
968	272	191.41	1.2217	6.08887726289402	10.1199709437709	468	0.0452153397920103	0.0452153397920103	36.5087128565766	2
969	271.87	184.45	1.2124	6.04366192310201	10.1651862835629	469	0.1589829689461	0.1589829689461	36.6676958255227	2
970	269.44	174.93	1.1797	5.88467895415591	10.324169252509	470	-0.215866783523145	0.215866783523145	36.8835626090459	2
971	253.91	187.62	1.2241	6.10054573767906	10.1083024689858	471	-0.152176358654829	0.152176358654829	37.0357389677007	2
972	245.63	189.38	1.2554	6.25272209633389	9.95612611033101	472	0.180375172718664	0.180375172718664	37.2161141404194	2
973	256.26	184.31	1.2183	6.07234692361522	10.1365012830497	473	0.211491105478755	0.211491105478755	37.4276052458981	2
974	241.98	177.19	1.1748	5.86085581813647	10.3479923885284	474	-0.163844833439864	0.163844833439864	37.591450079338	2
975	234.56	186.53	1.2085	6.02470065157633	10.1841475550886	475	-0.0092375425381519	0.0092375425381519	37.6006876218761	2
976	236.38	185.98	1.2104	6.03393819411448	10.1749100125504	476	-0.0359777972538566	0.0359777972538566	37.63666541913	2
977	235.03	187.62	1.2178	6.06991599136834	10.1389322152966	477	0.0213922037725638	0.0213922037725638	37.6580576229026	2
978	237.49	188.94	1.2134	6.04852378759578	10.1603244190691	478	-0.0281988140638347	0.0281988140638347	37.6862564369664	2
979	232.01	178.71	1.2192	6.07672260165961	10.1321256050053	479	0.322827802385964	0.322827802385964	38.0090842393524	2
980	240.2	177.72	1.1528	5.75389479927365	10.4549534073912	480	-0.199336444244345	0.199336444244345	38.2084206835967	2
981	245.15	180.76	1.1938	5.95323124351799	10.2556169631469	481	-0.0403534752982448	0.0403534752982448	38.2487741588949	2
982	247.77	181.67	1.2021	5.99358471881624	10.2152634878487	482	0.182319918516168	0.182319918516168	38.4310940774111	2
983	237.45	168.02	1.1646	5.81126480030007	10.3975834063648	483	0.221214834466288	0.221214834466288	38.6523089118774	2
984	232.6	169.21	1.1191	5.59004996583378	10.6187982408311	484	-0.0739003403052223	0.0739003403052223	38.7262092521826	2
985	234.8	172.68	1.1343	5.663950306139	10.5448979005259	485	-0.0495910178363985	0.0495910178363985	38.775800270019	2
986	235.87	147.35	1.1445	5.7135413239754	10.4953068826895	486	0.127867036186007	0.127867036186007	38.903667306205	2
987	232.96	146.79	1.1182	5.58567428778939	10.6231739188755	487	-0.0850826286408779	0.0850826286408779	38.9887499348459	2
988	231.23	152.89	1.1357	5.67075691643027	10.5380912902346	488	-0.102099154369055	0.102099154369055	39.090849089215	2
989	232.8	144.82	1.1567	5.77285607079933	10.4359921358656	489	0.602871197226801	0.602871197226801	39.6937202864418	2
990	230.92	132.96	1.0327	5.16998487357253	11.0388633330924	490	-0.273236784549566	0.273236784549566	39.9669570709913	2
991	242.21	153.05	1.0889	5.44322165812209	10.7656265485428	491	-0.365612209931092	0.365612209931092	40.3325692809224	2
992	248.48	162.98	1.1641	5.80883386805319	10.4000143386117	492	0.114253815603465	0.114253815603465	40.4468230965259	2
993	259.16	151.45	1.1406	5.69458005244972	10.5142681542152	493	0.443888228280702	0.443888228280702	40.8907113248066	2
994	264.36	146.25	1.0493	5.25069182416902	10.9581563824959	494	-0.220728648016911	0.220728648016911	41.1114399728235	2
995	275.58	138.57	1.0947	5.47142047218593	10.737427734479	495	-0.0452153397920103	0.0452153397920103	41.1566553126155	2
996	267.87	150.78	1.104	5.51663581197794	10.692212394687	496	0.177944240471783	0.177944240471783	41.3345995530873	2
997	249.85	133.54	1.0674	5.33869157150616	10.8701566351587	497	-0.0330606785575984	0.0330606785575984	41.3676602316449	2
998	259.61	116.59	1.0742	5.37175225006375	10.8370959566011	498	0.0709832216089605	0.0709832216089605	41.4386434532539	2
999	265.71	118.51	1.0596	5.30076902845479	10.9080791782101	499	0.0311159327600929	0.0311159327600929	41.4697593860139	2
1000	266.78	118.43	1.0532	5.2696530956947	10.9391951109702	500	NA	NA	NA	2
1001	248.73	31.193	1.0225	5.12039385573613	10.7014499372251	1	0.0238231360194447	0.0238231360194447	0.0238231360194447	3
1002	251.6	24.622	1.0176	5.09657071971668	10.7252730732446	2	0	0	0.0238231360194447	3
1003	252.33	22.036	1.0176	5.09657071971668	10.7252730732446	3	0	0	0.0238231360194447	3
1004	250.76	25.538	1.0176	5.09657071971668	10.7252730732446	4	-0.0189612715256828	0.0189612715256828	0.0427844075451276	3
1005	263.76	32.907	1.0215	5.11553199124236	10.7063118017189	5	0.00486186449376547	0.00486186449376547	0.047646272038893	3
1006	276.71	29.253	1.0205	5.1106701267486	10.7111736662126	6	-0.0165303392787983	0.0165303392787983	0.0641766113176914	3
1007	278.58	32.121	1.0239	5.1272004660274	10.6946433269338	7	0.0165303392787983	0.0165303392787983	0.0807069505964897	3
1008	279.54	61.759	1.0205	5.1106701267486	10.7111736662126	8	-0.00486186449376547	0.00486186449376547	0.0855688150902552	3
1009	272.69	63.126	1.0215	5.11553199124236	10.7063118017189	9	0.0121546612344137	0.0121546612344137	0.0977234763246688	3
1010	275.54	62.536	1.019	5.10337733000795	10.7184664629533	10	0	0	0.0977234763246688	3
1011	276.07	61.193	1.019	5.10337733000795	10.7184664629533	11	-0.00486186449376547	0.00486186449376547	0.102585340818434	3
1012	278.61	60.006	1.02	5.10823919450172	10.7136045984595	12	0.00923754253815368	0.00923754253815368	0.111822883356588	3
1013	275.41	24.907	1.0181	5.09900165196356	10.7228421409977	13	-0.0116684747850364	0.0116684747850364	0.123491358141624	3
1014	275.5	35.092	1.0205	5.1106701267486	10.7111736662126	14	-0.0165303392787983	0.0165303392787983	0.140021697420423	3
1015	256.79	33.79	1.0239	5.1272004660274	10.6946433269338	15	0.0330606785575984	0.0330606785575984	0.173082375978021	3
1016	256.56	36.086	1.0171	5.0941397874698	10.7277040054914	16	-0.00729279674064642	0.00729279674064642	0.180375172718668	3
1017	274.67	26.27	1.0186	5.10143258421045	10.7204112087508	17	0.0121546612344101	0.0121546612344101	0.192529833953078	3
1018	275.01	10.805	1.0161	5.08927792297604	10.7325658699852	18	-0.0262540682663293	0.0262540682663293	0.218783902219407	3
1019	276.06	17.062	1.0215	5.11553199124236	10.7063118017189	19	0.0189612715256828	0.0189612715256828	0.23774517374509	3
1020	266.89	13.653	1.0176	5.09657071971668	10.7252730732446	20	-0.00680661029126917	0.00680661029126917	0.244551784036359	3
1021	277.64	15.731	1.019	5.10337733000795	10.7184664629533	21	0.0092375425381519	0.0092375425381519	0.253789326574511	3
1022	276.11	15.473	1.0171	5.0941397874698	10.7277040054914	22	-0.0262540682663275	0.0262540682663275	0.280043394840838	3
1023	265.12	23.957	1.0225	5.12039385573613	10.7014499372251	23	0.0189612715256811	0.0189612715256811	0.299004666366519	3
1024	266.19	25.123	1.0186	5.10143258421045	10.7204112087508	24	0.00243093224688273	0.00243093224688273	0.301435598613402	3
1025	267.31	25.282	1.0181	5.09900165196356	10.7228421409977	25	-0.00243093224688273	0.00243093224688273	0.303866530860285	3
1026	263.24	35.275	1.0186	5.10143258421045	10.7204112087508	26	0.00729279674064642	0.00729279674064642	0.311159327600931	3
1027	267.53	39.595	1.0171	5.0941397874698	10.7277040054914	27	-0.00486186449376369	0.00486186449376369	0.316021192094695	3
1028	263.56	56.65	1.0181	5.09900165196356	10.7228421409977	28	-0.0116684747850364	0.0116684747850364	0.327689666879731	3
1029	268.24	52.141	1.0205	5.1106701267486	10.7111736662126	29	0.0140994070319174	0.0140994070319174	0.341789073911649	3
1030	255.86	53.011	1.0176	5.09657071971668	10.7252730732446	30	0.0165303392788001	0.0165303392788001	0.358319413190449	3
1031	253.94	61.831	1.0142	5.08004038043788	10.7418034125234	31	-0.0213922037725638	0.0213922037725638	0.379711616963013	3
1032	246.18	65.763	1.0186	5.10143258421045	10.7204112087508	32	-0.0471600855895158	0.0471600855895158	0.426871702552528	3
1033	251.19	78.926	1.0283	5.14859266979996	10.6732511231613	33	0.0354916108044812	0.0354916108044812	0.46236331335701	3
1034	253	72.41	1.021	5.11310105899548	10.7087427339658	34	0	0	0.46236331335701	3
1035	265.72	76.539	1.021	5.11310105899548	10.7087427339658	35	-0.0165303392788001	0.0165303392788001	0.47889365263581	3
1036	270.11	74.614	1.0244	5.12963139827428	10.692212394687	36	-0.028685000513212	0.028685000513212	0.507578653149022	3
1037	264.91	77.859	1.0303	5.15831639878749	10.6635273941737	37	0.0593147468239295	0.0593147468239295	0.566893399972951	3
1038	273.04	76.544	1.0181	5.09900165196356	10.7228421409977	38	0.00243093224688096	0.00243093224688096	0.569324332219832	3
1039	269.81	83.807	1.0176	5.09657071971668	10.7252730732446	39	0.0145855934812928	0.0145855934812928	0.583909925701125	3
1040	275.72	88.465	1.0146	5.08198512623539	10.7398586667258	40	-0.0311159327600912	0.0311159327600912	0.615025858461216	3
1041	271.52	87.132	1.021	5.11310105899548	10.7087427339658	41	-0.225590512510674	0.225590512510674	0.84061637097189	3
1042	264.21	95.261	1.0674	5.33869157150616	10.4831522214551	42	0.0238231360194447	0.0238231360194447	0.864439506991335	3
1043	259.7	94.683	1.0625	5.31486843548671	10.5069753574745	43	-0.0140994070319156	0.0140994070319156	0.878538914023251	3
1044	249.5	93.921	1.0654	5.32896784251863	10.4928759504426	44	0.0734141538558433	0.0734141538558433	0.951953067879094	3
1045	231.11	98.003	1.0503	5.25555368866278	10.5662901042985	45	-0.0690384758114551	0.0690384758114551	1.02099154369055	3
1046	237.08	102.04	1.0645	5.32459216447424	10.497251628487	46	0.0262540682663275	0.0262540682663275	1.04724561195688	3
1047	231.15	106.05	1.0591	5.29833809620791	10.5235056967533	47	-0.116198561400973	0.116198561400973	1.16344417335785	3
1048	239.41	101.91	1.083	5.41453665760888	10.4073071353524	48	0.0972372898752916	0.0972372898752916	1.26068146323314	3
1049	257.45	95.992	1.063	5.31729936773359	10.5045444252276	49	-0.073414153855845	0.073414153855845	1.33409561708899	3
1050	267.51	100.45	1.0781	5.39071352158944	10.4311302713718	50	0.111336696907207	0.111336696907207	1.44543231399619	3
1051	260.41	93.201	1.0552	5.27937682468223	10.542466968279	51	-0.0855688150902552	0.0855688150902552	1.53100112908645	3
1052	248.01	99.301	1.0728	5.36494563977248	10.4568981531887	52	0.0690384758114568	0.0690384758114568	1.6000396048979	3
1053	247.79	100.86	1.0586	5.29590716396103	10.5259366290002	53	-0.185237037212429	0.185237037212429	1.78527664211033	3
1054	263.32	109.14	1.0967	5.48114420117346	10.3406995917878	54	0.0311159327600929	0.0311159327600929	1.81639257487043	3
1055	259.74	108.21	1.0903	5.45002826841336	10.3718155245479	55	0.00680661029127094	0.00680661029127094	1.8231991851617	3
1056	258.71	113.61	1.0889	5.44322165812209	10.3786221348391	56	0.353943735146057	0.353943735146057	2.17714292030776	3
1057	256.5	109.29	1.0161	5.08927792297604	10.7325658699852	57	-0.564948654175438	0.564948654175438	2.74209157448319	3
1058	259.39	131.99	1.1323	5.65422657715147	10.1676172158098	58	0.0306297463107175	0.0306297463107175	2.77272132079391	3
1059	261.14	131.29	1.126	5.62359683084076	10.1982469621205	59	0.0238231360194465	0.0238231360194465	2.79654445681336	3
1060	255.71	131.26	1.1211	5.59977369482131	10.2220700981399	60	-0.268374920055802	0.268374920055802	3.06491937686916	3
1061	256.16	149.01	1.1763	5.86814861487711	9.95369517808412	61	-0.121060425894738	0.121060425894738	3.1859798027639	3
1062	254.75	160.64	1.2012	5.98920904077185	9.83263475218938	62	-0.21100491902938	0.21100491902938	3.39698472179328	3
1063	251.04	179.56	1.2446	6.20021395980123	9.62162983316	63	-0.0403534752982466	0.0403534752982466	3.43733819709152	3
1064	251	186.37	1.2529	6.24056743509948	9.58127635786176	64	0.0116684747850364	0.0116684747850364	3.44900667187656	3
1065	237.55	193.8	1.2505	6.22889896031444	9.59294483264679	65	-0.0593147468239277	0.0593147468239277	3.50832141870049	3
1066	258.23	193.09	1.2627	6.28821370713837	9.53363008582287	66	0.109391951109702	0.109391951109702	3.61771336981019	3
1067	269.83	187.22	1.2402	6.17882175602867	9.64302203693257	67	-0.047646272038893	0.047646272038893	3.66535964184908	3
1068	268.34	188.02	1.25	6.22646802806756	9.59537576489367	68	0.223159580263793	0.223159580263793	3.88851922211288	3
1069	274.55	174.12	1.2041	6.00330844780377	9.81853534515747	69	-0.0116684747850364	0.0116684747850364	3.90018769689791	3
1070	269.21	166.91	1.2065	6.0149769225888	9.80686687037243	70	-0.0286850005132102	0.0286850005132102	3.92887269741112	3
1071	275.17	164.48	1.2124	6.04366192310201	9.77818186985922	71	0.410827549723104	0.410827549723104	4.33970024713423	3
1072	276.97	143.12	1.1279	5.63283437337891	10.1890094195823	72	0.151690172205452	0.151690172205452	4.49139041933968	3
1073	275.27	145.32	1.0967	5.48114420117346	10.3406995917878	73	0.00243093224688273	0.00243093224688273	4.49382135158656	3
1074	275.45	144.82	1.0962	5.47871326892657	10.3431305240347	74	-0.251358394327625	0.251358394327625	4.74517974591419	3
1075	270.72	145.19	1.1479	5.7300716632542	10.091772129707	75	0.0379225430513621	0.0379225430513621	4.78310228896555	3
1076	254.17	133.21	1.1401	5.69214912020284	10.1296946727584	76	0.0306297463107157	0.0306297463107157	4.81373203527626	3
1077	252.85	130.45	1.1338	5.66151937389212	10.1603244190691	77	0.182806104965547	0.182806104965547	4.99653814024181	3
1078	243.21	123.39	1.0962	5.47871326892657	10.3431305240347	78	-0.151690172205452	0.151690172205452	5.14822831244726	3
1079	248.37	133.5	1.1274	5.63040344113203	10.1914403518292	79	0.0233369495700693	0.0233369495700693	5.17156526201733	3
1080	271.43	143.97	1.1226	5.60706649156196	10.2147773013993	80	0.0189612715256811	0.0189612715256811	5.19052653354301	3
1081	277.11	140.84	1.1187	5.58810522003628	10.233738572925	81	0.0121546612344101	0.0121546612344101	5.20268119477742	3
1082	276.33	135.25	1.1162	5.57595055880186	10.2458932341594	82	0.277612462593956	0.277612462593956	5.48029365737138	3
1083	271.92	114.85	1.0591	5.29833809620791	10.5235056967533	83	-0.0948063576284088	0.0948063576284088	5.57510001499979	3
1084	270.96	124.53	1.0786	5.39314445383632	10.4286993391249	84	-0.265943987808919	0.265943987808919	5.84104400280871	3
1085	263.64	134.43	1.1333	5.65908844164524	10.162755351316	85	0.185237037212429	0.185237037212429	6.02628104002114	3
1086	263.64	127.78	1.0952	5.47385140443281	10.3479923885284	86	-0.140021697420419	0.140021697420419	6.16630273744155	3
1087	254.89	130.94	1.124	5.61387310185323	10.207970691108	87	-0.0121546612344119	0.0121546612344119	6.17845739867597	3
1088	245.36	130.54	1.1265	5.62602776308764	10.1958160298736	88	0.242120851789473	0.242120851789473	6.42057825046544	3
1089	249.13	123.15	1.0767	5.38390691129817	10.4379368816631	89	-0.16822051148425	0.16822051148425	6.58879876194969	3
1090	243.3	129.47	1.1113	5.55212742278242	10.2697163701788	90	-0.130784154882267	0.130784154882267	6.71958291683196	3
1091	253.75	128.77	1.1382	5.68291157766468	10.1389322152965	91	0.0807069505964915	0.0807069505964915	6.80028986742845	3
1092	258.33	127.06	1.1216	5.60220462706819	10.219639165893	92	-0.132728900679771	0.132728900679771	6.93301876810822	3
1093	257.12	135.86	1.1489	5.73493352774797	10.0869102652133	93	0.135159832926654	0.135159832926654	7.06817860103487	3
1094	255.36	130.91	1.1211	5.59977369482131	10.2220700981399	94	-0.0879997473371397	0.0879997473371397	7.15617834837201	3
1095	250.08	134.03	1.1392	5.68777344215845	10.1340703508028	95	0.0072927967406482	0.0072927967406482	7.16347114511266	3
1096	245.09	132.79	1.1377	5.6804806454178	10.1413631475434	96	-0.228021444757557	0.228021444757557	7.39149258987022	3
1097	251.5	150.59	1.1846	5.90850209017536	9.91334170278587	97	-0.0116684747850346	0.0116684747850346	7.40316106465525	3
1098	237.16	157.43	1.187	5.92017056496039	9.90167322800084	98	-0.111822883356583	0.111822883356583	7.51498394801184	3
1099	242.58	171.05	1.21	6.03199344831698	9.78985034464426	99	-0.180375172718666	0.180375172718666	7.6953591207305	3
1100	251.36	182.46	1.2471	6.21236862103564	9.60947517192559	100	0.152176358654831	0.152176358654831	7.84753547938533	3
1101	251.14	172.63	1.2158	6.06019226238081	9.76165153058042	101	0.144883561914181	0.144883561914181	7.99241904129951	3
1102	253.03	155.92	1.186	5.91530870046663	9.9065350924946	102	-0.0641766113176914	0.0641766113176914	8.0565956526172	3
1103	250.15	165.88	1.1992	5.97948531178432	9.84235848117691	103	0.0855688150902552	0.0855688150902552	8.14216446770746	3
1104	251.78	164.09	1.1816	5.89391649669407	9.92792729626717	104	-0.235314241498202	0.235314241498202	8.37747870920566	3
1105	262.5	172.3	1.23	6.12923073819227	9.69261305476897	105	0.0544528823301604	0.0544528823301604	8.43193159153582	3
1106	257.07	169.98	1.2188	6.07477785586211	9.74706593709913	106	-0.0306297463107157	0.0306297463107157	8.46256133784654	3
1107	264.62	169.71	1.2251	6.10540760217282	9.71643619078841	107	0.0262540682663293	0.0262540682663293	8.48881540611287	3
1108	264.93	169.52	1.2197	6.07915353390649	9.74269025905474	108	-0.0739003403052223	0.0739003403052223	8.56271574641809	3
1109	263.14	173.22	1.2349	6.15305387421172	9.66878991874952	109	0.303866530860283	0.303866530860283	8.86658227727837	3
1110	248.82	155.99	1.1724	5.84918734335143	9.9726564496098	110	0.0311159327600947	0.0311159327600947	8.89769821003847	3
1111	263.28	157.7	1.166	5.81807141059134	10.0037723823699	111	-0.0690384758114568	0.0690384758114568	8.96673668584992	3
1112	262.8	151.95	1.1802	5.88710988640279	9.93473390655844	112	-0.0354916108044812	0.0354916108044812	9.0022282966544	3
1113	260.99	160.15	1.1875	5.92260149720728	9.89924229575396	113	-0.0641766113176914	0.0641766113176914	9.0664049079721	3
1114	273.52	168.85	1.2007	5.98677810852497	9.83506568443627	114	-0.0330606785575984	0.0330606785575984	9.09946558652969	3
1115	270.35	169.31	1.2075	6.01983878708257	9.80200500587867	115	-0.0213922037725638	0.0213922037725638	9.12085779030226	3
1116	268.72	165.07	1.2119	6.04123099085513	9.7806128021061	116	0.249413648530121	0.249413648530121	9.37027143883238	3
1117	264.07	153.12	1.1606	5.79181734232501	10.0300264506362	117	-0.346650938405411	0.346650938405411	9.71692237723779	3
1118	267.13	173.73	1.2319	6.13846828073042	9.68337551223081	118	-0.13321508712915	0.13321508712915	9.85013746436694	3
1119	253.89	188.16	1.2593	6.27168336785957	9.55016042510166	119	0.0262540682663293	0.0262540682663293	9.87639153263327	3
1120	255.83	190.06	1.2539	6.24542929959324	9.57641449336799	120	-0.0262540682663293	0.0262540682663293	9.9026456008996	3
1121	256.61	193.63	1.2593	6.27168336785957	9.55016042510166	121	0.0213922037725656	0.0213922037725656	9.92403780467216	3
1122	253.42	193.13	1.2549	6.25029116408701	9.57155262887423	122	-0.0666075435645759	0.0666075435645759	9.99064534823674	3
1123	263.53	192.37	1.2686	6.31689870765158	9.50494508530965	123	0.0194474579750583	0.0194474579750583	10.0100928062118	3
1124	260.26	194.06	1.2646	6.29745124967652	9.52439254328471	124	0.118629493647855	0.118629493647855	10.1287222998597	3
1125	239.17	190.75	1.2402	6.17882175602867	9.64302203693257	125	-0.050077204285774	0.050077204285774	10.1787995041454	3
1126	235.8	189.05	1.2505	6.22889896031444	9.59294483264679	126	-0.0452153397920121	0.0452153397920121	10.2240148439374	3
1127	233.64	187.96	1.2598	6.27411430010645	9.54772949285478	127	0.353943735146059	0.353943735146059	10.5779585790835	3
1128	245.43	168.39	1.187	5.92017056496039	9.90167322800084	128	-0.0238231360194465	0.0238231360194465	10.6017817151029	3
1129	237.62	168.93	1.1919	5.94399370097984	9.87785009198139	129	0.0996682221221725	0.0996682221221725	10.7014499372251	3
1130	235.08	166.86	1.1714	5.84432547885767	9.97751831410357	130	-0.0782760183496087	0.0782760183496087	10.7797259555747	3
1131	239.8	168.31	1.1875	5.92260149720728	9.89924229575396	131	-0.0709832216089623	0.0709832216089623	10.8507091771837	3
1132	239.16	169.86	1.2021	5.99358471881624	9.828259074145	132	-0.0617456790708104	0.0617456790708104	10.9124548562545	3
1133	240.49	173.59	1.2148	6.05533039788705	9.76651339507418	133	-0.0359777972538566	0.0359777972538566	10.9484326535084	3
1134	243.75	172.83	1.2222	6.0913081951409	9.73053559782033	134	-0.0213922037725638	0.0213922037725638	10.9698248572809	3
1135	245.79	177.39	1.2266	6.11270039891347	9.70914339404776	135	-0.0709832216089623	0.0709832216089623	11.0408080788899	3
1136	246.31	179.84	1.2412	6.18368362052243	9.6381601724388	136	0.0593147468239277	0.0593147468239277	11.1001228257138	3
1137	248.97	175.53	1.229	6.1243688736985	9.69747491926273	137	0.177944240471783	0.177944240471783	11.2780670661856	3
1138	246.41	169.17	1.1924	5.94642463322672	9.87541915973451	138	-0.135159832926654	0.135159832926654	11.4132268991122	3
1139	255.99	171.73	1.2202	6.08158446615338	9.74025932680786	139	0.166275765686745	0.166275765686745	11.579502664799	3
1140	251.09	164.53	1.186	5.91530870046663	9.9065350924946	140	-0.0714694080583378	0.0714694080583378	11.6509720728573	3
1141	263.86	160.62	1.2007	5.98677810852497	9.83506568443627	141	-0.0165303392787983	0.0165303392787983	11.6675024121361	3
1142	269.98	167.06	1.2041	6.00330844780377	9.81853534515747	142	-0.00972372898753093	0.00972372898753093	11.6772261411237	3
1143	271.18	174.36	1.2061	6.0130321767913	9.80881161616994	143	-0.177944240471781	0.177944240471781	11.8551703815954	3
1144	262.25	182.87	1.2427	6.19097641726308	9.63086737569816	144	-0.140021697420419	0.140021697420419	11.9951920790159	3
1145	249.65	193.52	1.2715	6.3309981146835	9.49084567827774	145	0.206629240984993	0.206629240984993	12.2018213200009	3
1146	258.98	175.91	1.229	6.1243688736985	9.69747491926273	146	-0.109391951109702	0.109391951109702	12.3112132711106	3
1147	263.24	185.24	1.2515	6.23376082480821	9.58808296815303	147	0.0286850005132102	0.0286850005132102	12.3398982716238	3
1148	269.36	188.1	1.2456	6.205075824295	9.61676796866624	148	-0.102099154369053	0.102099154369053	12.4419974259928	3
1149	265.03	189.01	1.2666	6.30717497866405	9.51466881429718	149	0.128353222635383	0.128353222635383	12.5703506486282	3
1150	279.44	190.07	1.2402	6.17882175602867	9.64302203693257	150	0.0471600855895158	0.0471600855895158	12.6175107342177	3
1151	268.34	178.22	1.2305	6.13166167043915	9.69018212252208	151	-0.0379225430513639	0.0379225430513639	12.6554332772691	3
1152	276.83	185.34	1.2383	6.16958421349051	9.65225957947072	152	-0.0403534752982448	0.0403534752982448	12.6957867525673	3
1153	279.32	193.9	1.2466	6.20993768878876	9.61190610417247	153	0.0121546612344101	0.0121546612344101	12.7079414138017	3
1154	270.08	183.59	1.2441	6.19778302755435	9.62406076540688	154	0.0354916108044829	0.0354916108044829	12.7434330246062	3
1155	276.73	186.16	1.2368	6.16229141674987	9.65955237621137	155	-0.047646272038893	0.047646272038893	12.7910792966451	3
1156	279.61	187.57	1.2466	6.20993768878876	9.61190610417247	156	0.0928616118309034	0.0928616118309034	12.883940908476	3
1157	279.42	178.61	1.2275	6.11707607695786	9.70476771600338	157	-0.0452153397920103	0.0452153397920103	12.929156248268	3
1158	269.45	181.46	1.2368	6.16229141674987	9.65955237621137	158	0.0709832216089605	0.0709832216089605	13.000139469877	3
1159	279.44	175.15	1.2222	6.0913081951409	9.73053559782033	159	-0.11376762915409	0.11376762915409	13.1139070990311	3
1160	271.33	183.12	1.2456	6.205075824295	9.61676796866624	160	0.11376762915409	0.11376762915409	13.2276747281852	3
1161	264.63	181.38	1.2222	6.0913081951409	9.73053559782033	161	-0.11376762915409	0.11376762915409	13.3414423573393	3
1162	256.27	181.35	1.2456	6.205075824295	9.61676796866624	162	-0.0403534752982448	0.0403534752982448	13.3817958326375	3
1163	255.97	183.94	1.2539	6.24542929959324	9.57641449336799	163	0.0617456790708086	0.0617456790708086	13.4435415117083	3
1164	242.4	185.13	1.2412	6.18368362052243	9.6381601724388	164	0.0116684747850364	0.0116684747850364	13.4552099864933	3
1165	239.07	186.74	1.2388	6.1720151457374	9.64982864722384	165	-0.0354916108044812	0.0354916108044812	13.4907015972978	3
1166	243.74	182.46	1.2461	6.20750675654188	9.61433703641936	166	-0.111336696907209	0.111336696907209	13.602038294205	3
1167	245.32	194.54	1.269	6.31884345344908	9.50300033951215	167	0.0972372898752916	0.0972372898752916	13.6992755840803	3
1168	236.37	183.98	1.249	6.22160616357379	9.60023762938744	168	0.0306297463107157	0.0306297463107157	13.729905330391	3
1169	242.93	181.88	1.2427	6.19097641726308	9.63086737569816	169	0.0928616118309016	0.0928616118309016	13.8227669422219	3
1170	265.15	180.39	1.2236	6.09811480543218	9.72372898752906	170	0.00243093224688451	0.00243093224688451	13.8251978744688	3
1171	266.39	181.89	1.2231	6.09568387318529	9.72615991977594	171	0.0140994070319174	0.0140994070319174	13.8392972815007	3
1172	277.97	177.12	1.2202	6.08158446615338	9.74025932680786	172	0.0140994070319156	0.0140994070319156	13.8533966885327	3
1173	277.19	177.52	1.2173	6.06748505912146	9.75435873383977	173	0.075845086102726	0.075845086102726	13.9292417746354	3
1174	274.01	169.16	1.2017	5.99163997301873	9.8302038199425	174	0.152176358654831	0.152176358654831	14.0814181332902	3
1175	279.1	155.79	1.1704	5.8394636143639	9.98238017859733	175	0.0495910178363985	0.0495910178363985	14.1310091511266	3
1176	263.48	150.25	1.1602	5.7898725965275	10.0319711964337	176	0.268374920055802	0.268374920055802	14.3993840711824	3
1177	275.77	125.06	1.105	5.5214976764717	10.3003461164895	177	0.175999494674276	0.175999494674276	14.5753835658567	3
1178	271.9	113.23	1.0688	5.34549818179743	10.4763456111638	178	0.0422982210957521	0.0422982210957521	14.6176817869524	3
1179	269.62	115.58	1.0601	5.30319996070167	10.5186438322596	179	0.0359777972538566	0.0359777972538566	14.6536595842063	3
1180	274.94	101.77	1.0527	5.26722216344782	10.5546216295134	180	0.0520219500832795	0.0520219500832795	14.7056815342896	3
1181	279.74	97.866	1.042	5.21520021336454	10.6066435795967	181	-0.102099154369053	0.102099154369053	14.8077806886586	3
1182	275.78	99.247	1.063	5.31729936773359	10.5045444252276	182	-0.0568838145770449	0.0568838145770449	14.8646645032357	3
1183	267.94	101.32	1.0747	5.37418318231064	10.4476606106506	183	0.0709832216089623	0.0709832216089623	14.9356477248446	3
1184	266.8	91.112	1.0601	5.30319996070167	10.5186438322596	184	-0.0471600855895176	0.0471600855895176	14.9828078104342	3
1185	272.02	98.965	1.0698	5.35036004629119	10.47148374667	185	0.218297715770028	0.218297715770028	15.2011055262042	3
1186	274.36	96.199	1.0249	5.13206233052116	10.6897814624401	186	0.0140994070319174	0.0140994070319174	15.2152049332361	3
1187	260.86	78.842	1.022	5.11796292348925	10.703880869472	187	0.00729279674064642	0.00729279674064642	15.2224977299768	3
1188	257.33	73.431	1.0205	5.1106701267486	10.7111736662126	188	-0.0879997473371361	0.0879997473371361	15.3104974773139	3
1189	245.46	78.688	1.0386	5.19866987408574	10.6231739188755	189	0.102099154369053	0.102099154369053	15.4125966316829	3
1190	236.05	80.55	1.0176	5.09657071971668	10.7252730732446	190	-0.0213922037725638	0.0213922037725638	15.4339888354555	3
1191	231.51	79.833	1.022	5.11796292348925	10.703880869472	191	-0.123491358141619	0.123491358141619	15.5574801935971	3
1192	234.67	104.82	1.0474	5.24145428163087	10.5803895113304	192	0.0452153397920103	0.0452153397920103	15.6026955333891	3
1193	233.18	97.854	1.0381	5.19623894183886	10.6256048511224	193	0.0948063576284088	0.0948063576284088	15.6975018910175	3
1194	236.45	85.666	1.0186	5.10143258421045	10.7204112087508	194	-0.0948063576284088	0.0948063576284088	15.792308248646	3
1195	238.57	96.312	1.0381	5.19623894183886	10.6256048511224	195	-0.116198561400973	0.116198561400973	15.9085068100469	3
1196	236.79	101.29	1.062	5.31243750323983	10.5094062897214	196	0.199336444244347	0.199336444244347	16.1078432542913	3
1197	260.41	65.196	1.021	5.11310105899548	10.7087427339658	197	0.0238231360194447	0.0238231360194447	16.1316663903107	3
1198	263.52	57.553	1.0161	5.08927792297604	10.7325658699852	198	-0.00486186449376369	0.00486186449376369	16.1365282548045	3
1199	265.62	49.283	1.0171	5.0941397874698	10.7277040054914	199	-0.0165303392788001	0.0165303392788001	16.1530585940833	3
1200	270.25	44.447	1.0205	5.1106701267486	10.7111736662126	200	-0.00243093224688096	0.00243093224688096	16.1554895263302	3
1201	269.89	50.776	1.021	5.11310105899548	10.7087427339658	201	0.00243093224688096	0.00243093224688096	16.157920458577	3
1202	275.49	51.249	1.0205	5.1106701267486	10.7111736662126	202	0.0286850005132102	0.0286850005132102	16.1866054590903	3
1203	268.29	41.556	1.0146	5.08198512623539	10.7398586667258	203	-0.0359777972538566	0.0359777972538566	16.2225832563441	3
1204	277.14	41.175	1.022	5.11796292348925	10.703880869472	204	0.0145855934812946	0.0145855934812946	16.2371688498254	3
1205	275.22	41.636	1.019	5.10337733000795	10.7184664629533	205	-0.028685000513212	0.028685000513212	16.2658538503386	3
1206	279.74	65.928	1.0249	5.13206233052116	10.6897814624401	206	0.0403534752982466	0.0403534752982466	16.3062073256369	3
1207	278.34	86.656	1.0166	5.09170885522292	10.7301349377383	207	-0.306297463107166	0.306297463107166	16.612504788744	3
1208	241.67	101.62	1.0796	5.39800631833008	10.4238374746312	208	-0.0165303392788001	0.0165303392788001	16.6290351280228	3
1209	242.93	101.05	1.083	5.41453665760888	10.4073071353524	209	0.0330606785576002	0.0330606785576002	16.6620958065804	3
1210	250.84	100.41	1.0762	5.38147597905128	10.44036781391	210	-0.0685522893620814	0.0685522893620814	16.7306480959425	3
1211	252.12	100.55	1.0903	5.45002826841336	10.3718155245479	211	0.267888733606426	0.267888733606426	16.9985368295489	3
1212	259.6	85.914	1.0352	5.18213953480694	10.6397042581543	212	-0.144397375464806	0.144397375464806	17.1429342050137	3
1213	266.48	95.817	1.0649	5.32653691027174	10.4953068826895	213	-0.0714694080583396	0.0714694080583396	17.2144036130721	3
1214	265.49	102.13	1.0796	5.39800631833008	10.4238374746312	214	0.299004666366519	0.299004666366519	17.5134082794386	3
1215	277.07	86.855	1.0181	5.09900165196356	10.7228421409977	215	-0.0641766113176931	0.0641766113176931	17.5775848907563	3
1216	275.68	92.292	1.0313	5.16317826328126	10.65866552968	216	-0.194474579750581	0.194474579750581	17.7720594705069	3
1217	269.96	101	1.0713	5.35765284303184	10.4641909499294	217	0.0330606785576002	0.0330606785576002	17.8051201490645	3
1218	274.17	106.94	1.0645	5.32459216447424	10.497251628487	218	-0.113767629154092	0.113767629154092	17.9188877782186	3
1219	272.53	108.95	1.0879	5.43835979362833	10.3834839993329	219	0.116198561400973	0.116198561400973	18.0350863396195	3
1220	276.8	102.9	1.064	5.32216123222736	10.4996825607339	220	-0.0617456790708104	0.0617456790708104	18.0968320186903	3
1221	278.27	109.27	1.0767	5.38390691129817	10.4379368816631	221	-0.0116684747850329	0.0116684747850329	18.1085004934754	3
1222	267.71	108.11	1.0791	5.3955753860832	10.426268406878	222	-0.00486186449376547	0.00486186449376547	18.1133623579691	3
1223	267.61	107.75	1.0801	5.40043725057697	10.4214065423843	223	-0.0855688150902552	0.0855688150902552	18.1989311730594	3
1224	265.59	115.61	1.0977	5.48600606566722	10.335837727294	224	0.370474074424855	0.370474074424855	18.5694052474843	3
1225	264.65	70.386	1.0215	5.11553199124236	10.7063118017189	225	0.0140994070319191	0.0140994070319191	18.5835046545162	3
1226	263.38	68.168	1.0186	5.10143258421045	10.7204112087508	226	-0.00680661029127094	0.00680661029127094	18.5903112648074	3
1227	262.77	62.093	1.02	5.10823919450172	10.7136045984595	227	0.0189612715256811	0.0189612715256811	18.6092725363331	3
1228	265.46	61.891	1.0161	5.08927792297604	10.7325658699852	228	-0.0121546612344101	0.0121546612344101	18.6214271975675	3
1229	268.98	35.284	1.0186	5.10143258421045	10.7204112087508	229	0	0	18.6214271975675	3
1230	266.14	40.073	1.0186	5.10143258421045	10.7204112087508	230	-0.0165303392788001	0.0165303392788001	18.6379575368463	3
1231	260.16	38.579	1.022	5.11796292348925	10.703880869472	231	0.0189612715256828	0.0189612715256828	18.656918808372	3
1232	252.03	34.245	1.0181	5.09900165196356	10.7228421409977	232	0.0145855934812928	0.0145855934812928	18.6715044018533	3
1233	253.17	34.329	1.0151	5.08441605848227	10.737427734479	233	-0.0189612715256811	0.0189612715256811	18.690465673379	3
1234	258.89	26.728	1.019	5.10337733000795	10.7184664629533	234	-0.0121546612344137	0.0121546612344137	18.7026203346134	3
1235	278.97	11.603	1.0215	5.11553199124236	10.7063118017189	235	0.0189612715256828	0.0189612715256828	18.7215816061391	3
1236	269.48	14.488	1.0176	5.09657071971668	10.7252730732446	236	-0.00243093224688096	0.00243093224688096	18.724012538386	3
1237	276	25.457	1.0181	5.09900165196356	10.7228421409977	237	-0.0140994070319174	0.0140994070319174	18.7381119454179	3
1238	270.66	19.258	1.021	5.11310105899548	10.7087427339658	238	0.0189612715256811	0.0189612715256811	18.7570732169436	3
1239	257.64	24.431	1.0171	5.0941397874698	10.7277040054914	239	-0.0140994070319174	0.0140994070319174	18.7711726239755	3
1240	247.63	22.283	1.02	5.10823919450172	10.7136045984595	240	0.0165303392788001	0.0165303392788001	18.7877029632543	3
1241	230.73	12.979	1.0166	5.09170885522292	10.7301349377383	241	-0.00486186449376547	0.00486186449376547	18.7925648277481	3
1242	241.37	26.408	1.0176	5.09657071971668	10.7252730732446	242	0.00243093224688273	0.00243093224688273	18.7949957599949	3
1243	242.18	32.318	1.0171	5.0941397874698	10.7277040054914	243	-0.0213922037725656	0.0213922037725656	18.8163879637675	3
1244	252.49	44.501	1.0215	5.11553199124236	10.7063118017189	244	0	0	18.8163879637675	3
1245	250.36	56.667	1.0215	5.11553199124236	10.7063118017189	245	-0.00243093224688096	0.00243093224688096	18.8188188960144	3
1246	267.35	69	1.022	5.11796292348925	10.703880869472	246	0.0238231360194465	0.0238231360194465	18.8426420320338	3
1247	270.84	64.483	1.0171	5.0941397874698	10.7277040054914	247	-0.00486186449376369	0.00486186449376369	18.8475038965276	3
1248	275.79	66.979	1.0181	5.09900165196356	10.7228421409977	248	-0.0281988140638347	0.0281988140638347	18.8757027105914	3
1249	278.17	72.151	1.0239	5.1272004660274	10.6946433269338	249	0.0165303392787983	0.0165303392787983	18.8922330498702	3
1250	277.57	74.362	1.0205	5.1106701267486	10.7111736662126	250	0.0286850005132102	0.0286850005132102	18.9209180503834	3
1251	276.13	73.379	1.0146	5.08198512623539	10.7398586667258	251	-0.0549390687795395	0.0549390687795395	18.975857119163	3
1252	275.08	68.465	1.0259	5.13692419501493	10.6849195979463	252	0.0238231360194483	0.0238231360194483	18.9996802551824	3
1253	271.02	69.43	1.021	5.11310105899548	10.7087427339658	253	0.00486186449376369	0.00486186449376369	19.0045421196762	3
1254	271.56	71.248	1.02	5.10823919450172	10.7136045984595	254	-0.0140994070319156	0.0140994070319156	19.0186415267081	3
1255	268.67	80.316	1.0229	5.12233860153363	10.6995051914276	255	0.0092375425381519	0.0092375425381519	19.0278790692463	3
1256	273.56	75.459	1.021	5.11310105899548	10.7087427339658	256	-0.3179659378922	0.3179659378922	19.3458450071385	3
1257	279.51	117.85	1.0864	5.43106699688768	10.3907767960736	257	-0.182806104965547	0.182806104965547	19.528651112104	3
1258	279.95	126.03	1.124	5.61387310185323	10.207970691108	258	-0.0335468650069757	0.0335468650069757	19.562197977111	3
1259	274.26	131.77	1.1309	5.6474199668602	10.174423826101	259	0.0121546612344119	0.0121546612344119	19.5743526383454	3
1260	273.73	130.4	1.1284	5.63526530562579	10.1865784873354	260	0.0403534752982448	0.0403534752982448	19.6147061136436	3
1261	277.39	130.53	1.1201	5.59491183032755	10.2269319626337	261	0.144883561914183	0.144883561914183	19.7595896755578	3
1262	264.19	148.06	1.0903	5.45002826841336	10.3718155245479	262	-0.332551531373493	0.332551531373493	20.0921412069313	3
1263	263.91	153.49	1.1587	5.78257979978686	10.0392639931744	263	-0.075845086102726	0.075845086102726	20.167986293034	3
1264	278.97	154.3	1.1743	5.85842488588958	9.96341890707165	264	-0.0072927967406482	0.0072927967406482	20.1752790897747	3
1265	273.75	148.26	1.1758	5.86571768263023	9.956126110331	265	-0.0452153397920085	0.0452153397920085	20.2204944295667	3
1266	273.73	152.65	1.1851	5.91093302242224	9.91091077053899	266	0.0145855934812928	0.0145855934812928	20.235080023048	3
1267	262.15	153.51	1.1821	5.89634742894095	9.92549636402029	267	0.377280684716126	0.377280684716126	20.6123607077641	3
1268	266.49	141.92	1.1045	5.51906674422482	10.3027770487364	268	0.00243093224688273	0.00243093224688273	20.614791640011	3
1269	263.72	142.27	1.104	5.51663581197794	10.3052079809833	269	-0.173082375978018	0.173082375978018	20.787874015989	3
1270	263.57	138.51	1.1396	5.68971818795595	10.1321256050053	270	0.294142801872756	0.294142801872756	21.0820168178618	3
1271	268.47	127.11	1.0791	5.3955753860832	10.426268406878	271	-0.0855688150902569	0.0855688150902569	21.167585632952	3
1272	265.36	127.05	1.0967	5.48114420117346	10.3406995917878	272	-0.121060425894736	0.121060425894736	21.2886460588468	3
1273	249.03	129.01	1.1216	5.60220462706819	10.219639165893	273	-0.118629493647854	0.118629493647854	21.4072755524946	3
1274	249.15	136.15	1.146	5.72083412071605	10.1010096722452	274	0.0354916108044812	0.0354916108044812	21.4427671632991	3
1275	252.09	129.44	1.1387	5.68534250991157	10.1365012830497	275	0.137590765173535	0.137590765173535	21.5803579284726	3
1276	243.21	129.5	1.1104	5.54775174473803	10.2740920482232	276	-0.0140994070319174	0.0140994070319174	21.5944573355046	3
1277	242.05	129.9	1.1133	5.56185115176995	10.2599926411913	277	-0.0641766113176914	0.0641766113176914	21.6586339468222	3
1278	256.96	123.52	1.1265	5.62602776308764	10.1958160298736	278	0.235314241498203	0.235314241498203	21.8939481883204	3
1279	251.42	122.31	1.0781	5.39071352158944	10.4311302713718	279	-0.185237037212429	0.185237037212429	22.0791852255329	3
1280	254.42	123.66	1.1162	5.57595055880186	10.2458932341594	280	0.054452882330164	0.054452882330164	22.133638107863	3
1281	238.02	118.43	1.105	5.5214976764717	10.3003461164895	281	0.0427844075451276	0.0427844075451276	22.1764225154082	3
1282	243.51	124.52	1.0962	5.47871326892657	10.3431305240347	282	0.377280684716128	0.377280684716128	22.5537032001243	3
1283	241.24	122.4	1.0186	5.10143258421045	10.7204112087508	283	-0.36075034543733	0.36075034543733	22.9144535455616	3
1284	233.4	117.42	1.0928	5.46218292964778	10.3596608633135	284	-0.0452153397920085	0.0452153397920085	22.9596688853536	3
1285	236.47	114.64	1.1021	5.50739826943979	10.3144455235214	285	0.00972372898752738	0.00972372898752738	22.9693926143412	3
1286	233.8	115.67	1.1001	5.49767454045226	10.324169252509	286	0.0354916108044812	0.0354916108044812	23.0048842251456	3
1287	238.26	111.57	1.0928	5.46218292964778	10.3596608633135	287	-0.0831378828433742	0.0831378828433742	23.088022107989	3
1288	249.91	118.7	1.1099	5.54532081249115	10.2765229804701	288	0.228021444757559	0.228021444757559	23.3160435527466	3
1289	247.25	111.05	1.063	5.31729936773359	10.5045444252276	289	-0.265943987808921	0.265943987808921	23.5819875405555	3
1290	260.21	120.31	1.1177	5.58324335554251	10.2386004374187	290	0.284905259334602	0.284905259334602	23.8668927998901	3
1291	240.32	121.63	1.0591	5.29833809620791	10.5235056967533	291	0	0	23.8668927998901	3
1292	240.97	121.25	1.0591	5.29833809620791	10.5235056967533	292	-0.0617456790708086	0.0617456790708086	23.9286384789609	3
1293	239.63	121.72	1.0718	5.36008377527872	10.4617600176825	293	0.106961018862819	0.106961018862819	24.0355994978237	3
1294	239.63	122.31	1.0498	5.2531227564159	10.5687210365453	294	-0.3179659378922	0.3179659378922	24.3535654357159	3
1295	238.78	127.29	1.1152	5.5710886943081	10.2507550986531	295	-0.0359777972538566	0.0359777972538566	24.3895432329698	3
1296	237.85	130.68	1.1226	5.60706649156196	10.2147773013993	296	0.0145855934812928	0.0145855934812928	24.4041288264511	3
1297	237.44	132.65	1.1196	5.59248089808066	10.2293628948806	297	0.0092375425381519	0.0092375425381519	24.4133663689892	3
1298	239.37	131.11	1.1177	5.58324335554251	10.2386004374187	298	-0.0330606785575984	0.0330606785575984	24.4464270475468	3
1299	248.59	132.97	1.1245	5.61630403410011	10.2055397588611	299	-0.147314494161066	0.147314494161066	24.5937415417079	3
1300	252.88	138.91	1.1548	5.76361852826118	10.0582252647001	300	0.0262540682663293	0.0262540682663293	24.6199956099742	3
1301	254.52	144.34	1.1494	5.73736445999485	10.0844793329664	301	-0.0544528823301622	0.0544528823301622	24.6744484923044	3
1302	251.82	139.09	1.1606	5.79181734232501	10.0300264506362	302	0.0495910178363967	0.0495910178363967	24.7240395101408	3
1303	252.27	142.34	1.1504	5.74222632448861	10.0796174684726	303	0.0904306795840224	0.0904306795840224	24.8144701897248	3
1304	253.7	141.35	1.1318	5.65179564490459	10.1700481480566	304	0.0899444931346416	0.0899444931346416	24.9044146828594	3
1305	247.67	143.07	1.1133	5.56185115176995	10.2599926411913	305	-0.229966190555061	0.229966190555061	25.1343808734145	3
1306	230.78	145.9	1.1606	5.79181734232501	10.0300264506362	306	-0.0690384758114568	0.0690384758114568	25.203419349226	3
1307	233.62	154.97	1.1748	5.86085581813647	9.96098797482477	307	-0.0262540682663293	0.0262540682663293	25.2296734174923	3
1308	233.48	168.1	1.1802	5.88710988640279	9.93473390655844	308	-0.180375172718664	0.180375172718664	25.410048590211	3
1309	233.01	178.48	1.2173	6.06748505912146	9.75435873383977	309	-0.0782760183496087	0.0782760183496087	25.4883246085606	3
1310	240.9	181.19	1.2334	6.14576107747107	9.67608271549017	310	-0.0666075435645741	0.0666075435645741	25.5549321521251	3
1311	232.74	188.29	1.2471	6.21236862103564	9.60947517192559	311	-0.0709832216089623	0.0709832216089623	25.6259153737341	3
1312	248.18	186.98	1.2617	6.2833518426446	9.53849195031663	312	0.163844833439864	0.163844833439864	25.789760207174	3
1313	243.74	177.4	1.228	6.11950700920474	9.70233678375649	313	-0.0379225430513621	0.0379225430513621	25.8276827502253	3
1314	234.17	181.82	1.2358	6.1574295522561	9.66441424070513	314	0.0471600855895158	0.0471600855895158	25.8748428358148	3
1315	244.68	177.03	1.2261	6.11026946666659	9.71157432629465	315	0.0379225430513639	0.0379225430513639	25.9127653788662	3
1316	242.79	174.64	1.2183	6.07234692361522	9.74949686934601	316	0.121060425894736	0.121060425894736	26.0338258047609	3
1317	237.66	177.99	1.1934	5.95128649772049	9.87055729524075	317	-0.116198561400973	0.116198561400973	26.1500243661619	3
1318	233.66	176.23	1.2173	6.06748505912146	9.75435873383977	318	0.173568562427393	0.173568562427393	26.3235929285893	3
1319	235.83	163.38	1.1816	5.89391649669407	9.92792729626717	319	0.0661213571151986	0.0661213571151986	26.3897142857045	3
1320	231.7	165.16	1.168	5.82779513957887	9.99404865338237	320	-0.123491358141619	0.123491358141619	26.5132056438461	3
1321	237.45	168.15	1.1934	5.95128649772049	9.87055729524075	321	0.0384087295007411	0.0384087295007411	26.5516143733469	3
1322	241.97	163.86	1.1855	5.91287776821975	9.90896602474149	322	0.220728648016909	0.220728648016909	26.7723430213638	3
1323	245.39	157.52	1.1401	5.69214912020284	10.1296946727584	323	-0.104530086615938	0.104530086615938	26.8768731079797	3
1324	244.35	156.19	1.1616	5.79667920681877	10.0251645861425	324	-0.140021697420419	0.140021697420419	27.0168948054001	3
1325	242.2	161.02	1.1904	5.93670090423919	9.88514288872204	325	0.0257678818169538	0.0257678818169538	27.0426626872171	3
1326	231.84	160.56	1.1851	5.91093302242224	9.91091077053899	326	0.0384087295007376	0.0384087295007376	27.0810714167178	3
1327	234.78	155.2	1.1772	5.8725242929215	9.94931950003973	327	-0.0194474579750583	0.0194474579750583	27.1005188746929	3
1328	237.93	158.92	1.1812	5.89197175089656	9.92987204206467	328	0.0238231360194483	0.0238231360194483	27.1243420107123	3
1329	245.42	154.97	1.1763	5.86814861487711	9.95369517808412	329	0.0690384758114568	0.0690384758114568	27.1933804865238	3
1330	236.89	150.59	1.1621	5.79911013906566	10.0227336538956	330	0.0520219500832795	0.0520219500832795	27.2454024366071	3
1331	241.82	150.53	1.1514	5.74708818898238	10.0747556039789	331	0.149745426407947	0.149745426407947	27.395147863015	3
1332	243.38	152	1.1206	5.59734276257443	10.2245010303868	332	-0.19447457975058	0.19447457975058	27.5896224427656	3
1333	246.77	156.17	1.1606	5.79181734232501	10.0300264506362	333	0.225104326061295	0.225104326061295	27.8147267688269	3
1334	240.72	140.7	1.1143	5.56671301626371	10.2551307766975	334	-0.116198561400971	0.116198561400971	27.9309253302279	3
1335	246.72	141.52	1.1382	5.68291157766468	10.1389322152965	335	-0.0666075435645723	0.0666075435645723	27.9975328737924	3
1336	251.96	141.74	1.1519	5.74951912122926	10.072324671732	336	0.0831378828433706	0.0831378828433706	28.0806707566358	3
1337	264.6	138.19	1.1348	5.66638123838589	10.1554625545753	337	0.190098901706195	0.190098901706195	28.270769658342	3
1338	263.78	145.14	1.0957	5.47628233667969	10.3455614562815	338	-0.228021444757557	0.228021444757557	28.4987911030996	3
1339	269.77	138.35	1.1426	5.70430378143725	10.117540011524	339	-0.0641766113176914	0.0641766113176914	28.5629677144172	3
1340	260.16	146.1	1.1558	5.76848039275494	10.0533634002063	340	-0.291711869625871	0.291711869625871	28.8546795840431	3
1341	244.98	172.88	1.2158	6.06019226238081	9.76165153058042	341	-0.0238231360194465	0.0238231360194465	28.8785027200626	3
1342	255.63	171.41	1.2207	6.08401539840026	9.73782839456098	342	0.261082123315154	0.261082123315154	29.1395848433777	3
1343	253.12	165.42	1.167	5.8229332750851	9.99891051787613	343	-0.280043394840835	0.280043394840835	29.4196282382186	3
1344	263.1	170.8	1.2246	6.10297666992594	9.7188671230353	344	0.0330606785575966	0.0330606785575966	29.4526889167761	3
1345	259.09	170.62	1.2178	6.06991599136834	9.75192780159289	345	-0.102099154369053	0.102099154369053	29.5547880711452	3
1346	265.22	174.49	1.2388	6.1720151457374	9.64982864722384	346	0.199336444244345	0.199336444244345	29.7541245153895	3
1347	260.85	169.6	1.1978	5.97267870149305	9.84916509146818	347	0.0359777972538566	0.0359777972538566	29.7901023126434	3
1348	257.31	161.35	1.1904	5.93670090423919	9.88514288872204	348	0.0661213571151968	0.0661213571151968	29.8562236697586	3
1349	253.55	153.52	1.1768	5.870579547124	9.95126424583724	349	-0.0593147468239259	0.0593147468239259	29.9155384165825	3
1350	252.38	160.24	1.189	5.92989429394792	9.89194949901331	350	0.0311159327600929	0.0311159327600929	29.9466543493426	3
1351	255.4	150.44	1.1826	5.89877836118783	9.9230654317734	351	0.0306297463107175	0.0306297463107175	29.9772840956533	3
1352	238.72	150.66	1.1763	5.86814861487711	9.95369517808412	352	0.351512802899174	0.351512802899174	30.3287968985525	3
1353	235.4	134.22	1.104	5.51663581197794	10.3052079809833	353	0.311159327600931	0.311159327600931	30.6399562261534	3
1354	250.6	125.41	1.04	5.20547648437701	10.6163673085842	354	-0.394297210444304	0.394297210444304	31.0342534365977	3
1355	252.92	118.71	1.1211	5.59977369482131	10.2220700981399	355	0.163844833439864	0.163844833439864	31.1980982700376	3
1356	251.69	114.24	1.0874	5.43592886138145	10.3859149315798	356	-0.0189612715256811	0.0189612715256811	31.2170595415633	3
1357	248.26	123.64	1.0913	5.45489013290713	10.3669536600541	357	0.0330606785575984	0.0330606785575984	31.2501202201209	3
1358	245.29	125.9	1.0845	5.42182945434953	10.4000143386117	358	0.00486186449376547	0.00486186449376547	31.2549820846147	3
1359	239.46	121.13	1.0835	5.41696758985576	10.4048762031055	359	0.00243093224688096	0.00243093224688096	31.2574130168615	3
1360	238.17	123.51	1.083	5.41453665760888	10.4073071353524	360	-0.047646272038893	0.047646272038893	31.3050592889004	3
1361	234.26	126.71	1.0928	5.46218292964778	10.3596608633135	361	-0.265943987808917	0.265943987808917	31.5710032767093	3
1362	258.25	138.37	1.1475	5.72812691745669	10.0937168755045	362	0.244551784036354	0.244551784036354	31.8155550607457	3
1363	266.22	122.17	1.0972	5.48357513342034	10.3382686595409	363	-0.0850826286408797	0.0850826286408797	31.9006376893866	3
1364	258.97	125.89	1.1147	5.56865776206122	10.2531860309	364	0.123005171692245	0.123005171692245	32.0236428610788	3
1365	249.05	113.5	1.0894	5.44565259036897	10.3761912025923	365	0.102099154369053	0.102099154369053	32.1257420154479	3
1366	232.43	108.09	1.0684	5.34355343599992	10.4782903569613	366	-0.108905764660324	0.108905764660324	32.2346477801082	3
1367	233.24	119.13	1.0908	5.45245920066025	10.369384592301	367	-0.0525081365326585	0.0525081365326585	32.2871559166409	3
1368	241.19	117.14	1.1016	5.5049673371929	10.3168764557683	368	0.0145855934812946	0.0145855934812946	32.3017415101222	3
1369	230.93	113.87	1.0986	5.49038174371161	10.3314620492496	369	0.116198561400973	0.116198561400973	32.4179400715231	3
1370	238.75	101.44	1.0747	5.37418318231064	10.4476606106506	370	0.0899444931346434	0.0899444931346434	32.5078845646578	3
1371	245.17	98.751	1.0562	5.28423868917599	10.5376051037852	371	-0.0495910178363985	0.0495910178363985	32.5574755824942	3
1372	247.84	102.04	1.0664	5.33382970701239	10.4880140859488	372	0.116198561400973	0.116198561400973	32.6736741438951	3
1373	261	88.233	1.0425	5.21763114561142	10.6042126473498	373	0.0690384758114568	0.0690384758114568	32.7427126197066	3
1374	272.67	89.587	1.0283	5.14859266979996	10.6732511231613	374	-0.00486186449376547	0.00486186449376547	32.7475744842004	3
1375	261.51	85.946	1.0293	5.15345453429373	10.6683892586675	375	-0.111336696907209	0.111336696907209	32.8589111811076	3
1376	277.38	95.021	1.0522	5.26479123120094	10.5570525617603	376	0.0140994070319191	0.0140994070319191	32.8730105881395	3
1377	279.62	91.706	1.0493	5.25069182416902	10.5711519687922	377	-0.0379225430513639	0.0379225430513639	32.9109331311909	3
1378	264.99	92.338	1.0571	5.28861436722038	10.5332294257409	378	-0.0238231360194465	0.0238231360194465	32.9347562672103	3
1379	255.95	97.34	1.062	5.31243750323983	10.5094062897214	379	0.237258987295709	0.237258987295709	33.172015254506	3
1380	241.57	94.683	1.0132	5.07517851594412	10.7466652770171	380	-0.0238231360194447	0.0238231360194447	33.1958383905255	3
1381	238.43	76.973	1.0181	5.09900165196356	10.7228421409977	381	-0.0165303392788019	0.0165303392788019	33.2123687298043	3
1382	237.1	89.126	1.0215	5.11553199124236	10.7063118017189	382	-0.161413901192981	0.161413901192981	33.3737826309972	3
1383	242.67	81.197	1.0547	5.27694589243535	10.5448979005259	383	0.185237037212429	0.185237037212429	33.5590196682097	3
1384	241.73	79.801	1.0166	5.09170885522292	10.7301349377383	384	-0.0213922037725638	0.0213922037725638	33.5804118719822	3
1385	252.39	66.102	1.021	5.11310105899548	10.7087427339658	385	0.0165303392787983	0.0165303392787983	33.596942211261	3
1386	251.68	57.747	1.0176	5.09657071971668	10.7252730732446	386	-0.0140994070319174	0.0140994070319174	33.6110416182929	3
1387	269.5	61.513	1.0205	5.1106701267486	10.7111736662126	387	-0.0330606785575984	0.0330606785575984	33.6441022968505	3
1388	271.28	62.642	1.0273	5.1437308053062	10.678112987655	388	0.028198814063833	0.028198814063833	33.6723011109144	3
1389	254.5	67.508	1.0215	5.11553199124236	10.7063118017189	389	-0.00486186449376191	0.00486186449376191	33.6771629754081	3
1390	257.03	69.882	1.0225	5.12039385573613	10.7014499372251	390	0.0121546612344101	0.0121546612344101	33.6893176366425	3
1391	267.74	71.677	1.02	5.10823919450172	10.7136045984595	391	-0.00243093224688273	0.00243093224688273	33.6917485688894	3
1392	274.06	71.858	1.0205	5.1106701267486	10.7111736662126	392	0.00243093224688273	0.00243093224688273	33.6941795011363	3
1393	274.79	61.38	1.02	5.10823919450172	10.7136045984595	393	0.00680661029127094	0.00680661029127094	33.7009861114276	3
1394	278.1	54.441	1.0186	5.10143258421045	10.7204112087508	394	0	0	33.7009861114276	3
1395	256.62	59.493	1.0186	5.10143258421045	10.7204112087508	395	-0.0116684747850346	0.0116684747850346	33.7126545862126	3
1396	249.11	61.26	1.021	5.11310105899548	10.7087427339658	396	0.00972372898752916	0.00972372898752916	33.7223783152002	3
1397	249.17	55.515	1.019	5.10337733000795	10.7184664629533	397	-0.028685000513212	0.028685000513212	33.7510633157134	3
1398	256.38	55.628	1.0249	5.13206233052116	10.6897814624401	398	0.0140994070319174	0.0140994070319174	33.7651627227453	3
1399	265.21	45.966	1.022	5.11796292348925	10.703880869472	399	0.0238231360194465	0.0238231360194465	33.7889858587647	3
1400	254.36	41.454	1.0171	5.0941397874698	10.7277040054914	400	-0.00729279674064642	0.00729279674064642	33.7962786555054	3
1401	240.49	27.599	1.0186	5.10143258421045	10.7204112087508	401	0.00729279674064642	0.00729279674064642	33.803571452246	3
1402	241.13	28.527	1.0171	5.0941397874698	10.7277040054914	402	-0.00243093224688273	0.00243093224688273	33.8060023844929	3
1403	240.27	29.646	1.0176	5.09657071971668	10.7252730732446	403	-0.0140994070319174	0.0140994070319174	33.8201017915248	3
1404	232.35	29.634	1.0205	5.1106701267486	10.7111736662126	404	0.0140994070319174	0.0140994070319174	33.8342011985567	3
1405	237.55	27.391	1.0176	5.09657071971668	10.7252730732446	405	0.00729279674064642	0.00729279674064642	33.8414939952974	3
1406	253.31	21.339	1.0161	5.08927792297604	10.7325658699852	406	-0.00972372898752738	0.00972372898752738	33.8512177242849	3
1407	265.3	13.739	1.0181	5.09900165196356	10.7228421409977	407	-0.0354916108044829	0.0354916108044829	33.8867093350894	3
1408	273.14	11.948	1.0254	5.13449326276805	10.6873505301932	408	0.028685000513212	0.028685000513212	33.9153943356026	3
1409	277.29	13.925	1.0195	5.10580826225484	10.7160355307064	409	-0.00729279674064642	0.00729279674064642	33.9226871323433	3
1410	259.69	15.161	1.021	5.11310105899548	10.7087427339658	410	0.00729279674064642	0.00729279674064642	33.9299799290839	3
1411	258.23	19.22	1.0195	5.10580826225484	10.7160355307064	411	0.00680661029127094	0.00680661029127094	33.9367865393752	3
1412	243.17	27.036	1.0181	5.09900165196356	10.7228421409977	412	0.0189612715256811	0.0189612715256811	33.9557478109009	3
1413	251.4	28.882	1.0142	5.08004038043788	10.7418034125234	413	-0.0116684747850346	0.0116684747850346	33.9674162856859	3
1414	240.77	34.237	0.10303	0.650055309654456	10.7301349377383	414	-0.0116684747850346	0.0116684747850346	33.9790847604709	3
1415	248.02	33.837	1.019	5.10337733000795	10.7184664629533	415	-0.00243093224688273	0.00243093224688273	33.9815156927178	3
1416	249.14	33.378	1.0195	5.10580826225484	10.7160355307064	416	-0.00486186449376547	0.00486186449376547	33.9863775572116	3
1417	248.12	47.646	1.0205	5.1106701267486	10.7111736662126	417	0.0072927967406482	0.0072927967406482	33.9936703539522	3
1418	254.58	42.705	1.019	5.10337733000795	10.7184664629533	418	-0.00486186449376547	0.00486186449376547	33.998532218446	3
1419	249.11	44.437	1.02	5.10823919450172	10.7136045984595	419	0.00923754253815368	0.00923754253815368	34.0077697609841	3
1420	232.3	64.747	1.0181	5.09900165196356	10.7228421409977	420	-0.00680661029127094	0.00680661029127094	34.0145763712754	3
1421	230.78	71.598	1.0195	5.10580826225484	10.7160355307064	421	0.0116684747850346	0.0116684747850346	34.0262448460604	3
1422	233.92	76.652	1.0171	5.0941397874698	10.7277040054914	422	-0.0165303392788001	0.0165303392788001	34.0427751853392	3
1423	236.35	78.23	1.0205	5.1106701267486	10.7111736662126	423	0.0140994070319174	0.0140994070319174	34.0568745923712	3
1424	252.67	65.921	1.0176	5.09657071971668	10.7252730732446	424	-0.00486186449376369	0.00486186449376369	34.0617364568649	3
1425	251.31	67.205	1.0186	5.10143258421045	10.7204112087508	425	0	0	34.0617364568649	3
1426	250.06	69.787	1.0186	5.10143258421045	10.7204112087508	426	-0.00437567804438821	0.00437567804438821	34.0661121349093	3
1427	253.14	53.375	1.0195	5.10580826225484	10.7160355307064	427	0.00680661029127094	0.00680661029127094	34.0729187452006	3
1428	252.71	53.298	1.0181	5.09900165196356	10.7228421409977	428	-0.0116684747850364	0.0116684747850364	34.0845872199856	3
1429	232.77	52.625	1.0205	5.1106701267486	10.7111736662126	429	-0.0140994070319174	0.0140994070319174	34.0986866270175	3
1430	230.47	47.656	1.0234	5.12476953378052	10.6970742591807	430	0.0165303392788001	0.0165303392788001	34.1152169662963	3
1431	234.74	47.459	1.02	5.10823919450172	10.7136045984595	431	0.0116684747850346	0.0116684747850346	34.1268854410814	3
1432	234.53	45.367	1.0176	5.09657071971668	10.7252730732446	432	-0.00680661029126917	0.00680661029126917	34.1336920513726	3
1433	233.75	36.423	1.019	5.10337733000795	10.7184664629533	433	0.0165303392787983	0.0165303392787983	34.1502223906514	3
1434	236.6	54.175	1.0156	5.08684699072915	10.7349968022321	434	-0.0121546612344101	0.0121546612344101	34.1623770518858	3
1435	235.09	63.688	1.0181	5.09900165196356	10.7228421409977	435	0.0145855934812928	0.0145855934812928	34.1769626453671	3
1436	238.63	63.018	1.0151	5.08441605848227	10.737427734479	436	-0.0145855934812928	0.0145855934812928	34.1915482388484	3
1437	240.35	60.343	1.0181	5.09900165196356	10.7228421409977	437	-0.0213922037725638	0.0213922037725638	34.212940442621	3
1438	236.47	57.374	1.0225	5.12039385573613	10.7014499372251	438	0.0213922037725638	0.0213922037725638	34.2343326463936	3
1439	242.47	70.831	1.0181	5.09900165196356	10.7228421409977	439	-0.0281988140638347	0.0281988140638347	34.2625314604574	3
1440	239.59	67.889	1.0239	5.1272004660274	10.6946433269338	440	0.0281988140638347	0.0281988140638347	34.2907302745212	3
1441	232.63	83.976	1.0181	5.09900165196356	10.7228421409977	441	-0.0641766113176931	0.0641766113176931	34.3549068858389	3
1442	234.27	90.959	1.0313	5.16317826328126	10.65866552968	442	-0.0116684747850346	0.0116684747850346	34.366575360624	3
1443	230.48	90.833	1.0337	5.17484673806629	10.6469970548949	443	0.00729279674064642	0.00729279674064642	34.3738681573646	3
1444	231.37	94.865	1.0322	5.16755394132564	10.6542898516356	444	0.00437567804438821	0.00437567804438821	34.378243835409	3
1445	241.51	82.6	1.0313	5.16317826328126	10.65866552968	445	0.0831378828433742	0.0831378828433742	34.4613817182524	3
1446	234.37	75.824	1.0142	5.08004038043788	10.7418034125234	446	-0.146828307711688	0.146828307711688	34.6082100259641	3
1447	242.93	82.875	1.0444	5.22686868814957	10.5949751048117	447	0.0495910178363985	0.0495910178363985	34.6578010438005	3
1448	254.74	77.425	1.0342	5.17727767031317	10.6445661226481	448	0.0666075435645723	0.0666075435645723	34.724408587365	3
1449	262.59	79.759	1.0205	5.1106701267486	10.7111736662126	449	0.00923754253815368	0.00923754253815368	34.7336461299032	3
1450	258.39	77.02	1.0186	5.10143258421045	10.7204112087508	450	0.00486186449376369	0.00486186449376369	34.7385079943969	3
1451	251.93	66.232	1.0176	5.09657071971668	10.7252730732446	451	-0.00680661029126917	0.00680661029126917	34.7453146046882	3
1452	258.35	60.417	1.019	5.10337733000795	10.7184664629533	452	0.0140994070319156	0.0140994070319156	34.7594140117201	3
1453	257.37	62.703	1.0161	5.08927792297604	10.7325658699852	453	-0.0189612715256811	0.0189612715256811	34.7783752832458	3
1454	240.19	57.347	1.02	5.10823919450172	10.7136045984595	454	-0.0165303392788001	0.0165303392788001	34.7949056225246	3
1455	245.86	63.466	1.0234	5.12476953378052	10.6970742591807	455	0.0281988140638347	0.0281988140638347	34.8231044365884	3
1456	246.71	54.551	1.0176	5.09657071971668	10.7252730732446	456	-0.0238231360194447	0.0238231360194447	34.8469275726079	3
1457	248.1	55.054	1.0225	5.12039385573613	10.7014499372251	457	0.0145855934812928	0.0145855934812928	34.8615131660892	3
1458	238.91	55.889	1.0195	5.10580826225484	10.7160355307064	458	0.0092375425381519	0.0092375425381519	34.8707507086273	3
1459	247.1	52.568	1.0176	5.09657071971668	10.7252730732446	459	-0.0257678818169502	0.0257678818169502	34.8965185904443	3
1460	261.12	53.492	1.0229	5.12233860153363	10.6995051914276	460	0.0306297463107157	0.0306297463107157	34.927148336755	3
1461	271.87	54.738	1.0166	5.09170885522292	10.7301349377383	461	-0.0379225430513639	0.0379225430513639	34.9650708798064	3
1462	271.01	63.885	1.0244	5.12963139827428	10.692212394687	462	0.0213922037725638	0.0213922037725638	34.9864630835789	3
1463	255.29	73.405	1.02	5.10823919450172	10.7136045984595	463	0.00486186449376547	0.00486186449376547	34.9913249480727	3
1464	259.37	68.385	1.019	5.10337733000795	10.7184664629533	464	-0.0072927967406482	0.0072927967406482	34.9986177448133	3
1465	246.33	74.121	1.0205	5.1106701267486	10.7111736662126	465	0.0072927967406482	0.0072927967406482	35.005910541554	3
1466	243.59	59.092	1.019	5.10337733000795	10.7184664629533	466	0.00194474579750548	0.00194474579750548	35.0078552873515	3
1467	240.99	51.811	1.0186	5.10143258421045	10.7204112087508	467	0.00972372898752916	0.00972372898752916	35.017579016339	3
1468	244.73	50.829	1.0166	5.09170885522292	10.7301349377383	468	-0.0262540682663293	0.0262540682663293	35.0438330846054	3
1469	255.1	35.572	1.022	5.11796292348925	10.703880869472	469	0.0311159327600929	0.0311159327600929	35.0749490173654	3
1470	253.54	35.96	1.0156	5.08684699072915	10.7349968022321	470	-0.0452153397920103	0.0452153397920103	35.1201643571575	3
1471	257.16	35.069	1.0249	5.13206233052116	10.6897814624401	471	0.0213922037725638	0.0213922037725638	35.14155656093	3
1472	258.24	40.333	1.0205	5.1106701267486	10.7111736662126	472	0.0262540682663293	0.0262540682663293	35.1678106291964	3
1473	255.04	44.283	1.0151	5.08441605848227	10.737427734479	473	-0.0189612715256811	0.0189612715256811	35.186771900722	3
1474	242.62	33.542	1.019	5.10337733000795	10.7184664629533	474	0.0233369495700693	0.0233369495700693	35.2101088502921	3
1475	240.27	33.796	1.0142	5.08004038043788	10.7418034125234	475	-0.0165303392788001	0.0165303392788001	35.2266391895709	3
1476	236.19	31.531	1.0176	5.09657071971668	10.7252730732446	476	0.00486186449376547	0.00486186449376547	35.2315010540647	3
1477	240.72	43.724	1.0166	5.09170885522292	10.7301349377383	477	-0.0262540682663293	0.0262540682663293	35.257755122331	3
1478	236.89	41.726	1.022	5.11796292348925	10.703880869472	478	0	0	35.257755122331	3
1479	234.71	36.518	1.022	5.11796292348925	10.703880869472	479	0.0311159327600929	0.0311159327600929	35.2888710550911	3
1480	233.94	37.193	1.0156	5.08684699072915	10.7349968022321	480	-0.0379225430513639	0.0379225430513639	35.3267935981425	3
1481	234.22	26.822	1.0234	5.12476953378052	10.6970742591807	481	0.0116684747850364	0.0116684747850364	35.3384620729275	3
1482	250.53	33.187	1.021	5.11310105899548	10.7087427339658	482	-0.00729279674064642	0.00729279674064642	35.3457548696681	3
1483	255.4	30.335	1.0225	5.12039385573613	10.7014499372251	483	0.0262540682663275	0.0262540682663275	35.3720089379345	3
1484	243.82	16.649	1.0171	5.0941397874698	10.7277040054914	484	0	0	35.3720089379345	3
1485	256.26	13.11	1.0171	5.0941397874698	10.7277040054914	485	-0.0092375425381519	0.0092375425381519	35.3812464804726	3
1486	250.68	17.472	1.019	5.10337733000795	10.7184664629533	486	-0.00972372898752916	0.00972372898752916	35.3909702094601	3
1487	245.25	10.54	1.021	5.11310105899548	10.7087427339658	487	-0.00729279674064642	0.00729279674064642	35.3982630062008	3
1488	260.64	14.453	1.0225	5.12039385573613	10.7014499372251	488	0.0189612715256811	0.0189612715256811	35.4172242777265	3
1489	256.65	18.988	1.0186	5.10143258421045	10.7204112087508	489	0.00243093224688273	0.00243093224688273	35.4196552099734	3
1490	256.96	12.839	1.0181	5.09900165196356	10.7228421409977	490	0	0	35.4196552099734	3
1491	255.14	13.812	1.0181	5.09900165196356	10.7228421409977	491	-0.00243093224688273	0.00243093224688273	35.4220861422202	3
1492	249.96	17.911	1.0186	5.10143258421045	10.7204112087508	492	-0.00194474579750548	0.00194474579750548	35.4240308880177	3
1493	245.97	15.905	1.019	5.10337733000795	10.7184664629533	493	0.00680661029126917	0.00680661029126917	35.430837498309	3
1494	244.84	11.384	1.0176	5.09657071971668	10.7252730732446	494	0.00243093224688273	0.00243093224688273	35.4332684305559	3
1495	240.9	16.943	1.0171	5.0941397874698	10.7277040054914	495	-0.00729279674064642	0.00729279674064642	35.4405612272965	3
1496	236.01	23.307	1.0186	5.10143258421045	10.7204112087508	496	0.0145855934812928	0.0145855934812928	35.4551468207778	3
1497	242.71	39.997	1.0156	5.08684699072915	10.7349968022321	497	-0.028685000513212	0.028685000513212	35.483831821291	3
1498	260.53	48.558	1.0215	5.11553199124236	10.7063118017189	498	-0.00243093224688096	0.00243093224688096	35.4862627535379	3
1499	250.73	40.214	1.022	5.11796292348925	10.703880869472	499	0.00729279674064642	0.00729279674064642	35.4935555502786	3
1500	255.64	46.025	1.0205	5.1106701267486	10.7111736662126	500	NA	NA	NA	3
