# Supplementary material for: Assessment of crusting effects on interrill erosion by laser scanning
Source: PeerJ. 2020 Jan 31;8:e8487. doi: 10.7717/peerj.8487 (PMC6996510; doi:10.7717/peerj.8487)
Supplement: Data S1 — Each has two transects and four subplots. [file peerj-08-8487-s001.zip › raw data for uploading/os10plotc.txt]

x	y	z	cal	h	code	deltah	absh	cumsumh	number
1	325.4	248.5	1.1895	5.9323252261948	10.3168764557683	1	-0.0471600855895158	0.0471600855895158	0.0471600855895158	1
2	323.61	246.19	1.1992	5.97948531178432	10.2697163701788	2	0.246982716283238	0.246982716283238	0.294142801872754	1
3	323.24	241.44	1.1484	5.73250259550108	10.5166990864621	3	-0.168706697933628	0.168706697933628	0.462849499806381	1
4	332.14	244.47	1.1831	5.90120929343471	10.3479923885284	4	-0.0666075435645759	0.0666075435645759	0.529457043370957	1
5	327.04	244.8	1.1968	5.96781683699929	10.2813848449639	5	0.116198561400973	0.116198561400973	0.64565560477193	1
6	319.37	243.03	1.1729	5.85161827559831	10.3975834063648	6	-0.00437567804438821	0.00437567804438821	0.650031282816318	1
7	324.75	238.23	1.1738	5.8559939536427	10.3932077283204	7	-0.0165303392787983	0.0165303392787983	0.666561622095116	1
8	330.81	240.95	1.1772	5.8725242929215	10.3766773890416	8	-0.11668474785035	0.11668474785035	0.783246369945466	1
9	330.58	238.37	1.2012	5.98920904077185	10.2599926411913	9	-0.00243093224688096	0.00243093224688096	0.785677302192347	1
10	336.43	234.03	1.2017	5.99163997301873	10.2575617089444	10	0.192529833953074	0.192529833953074	0.978207136145421	1
11	332.99	230.75	1.1621	5.79911013906566	10.4500915428975	11	0.0690384758114568	0.0690384758114568	1.04724561195688	1
12	334.28	230.09	1.1479	5.7300716632542	10.5191300187089	12	-0.368043142177974	0.368043142177974	1.41528875413485	1
13	316.75	236.08	1.2236	6.09811480543218	10.151086876531	13	-0.251844580777004	0.251844580777004	1.66713333491186	1
14	317.29	244.76	1.2754	6.34995938620918	9.89924229575396	14	0.0311159327600947	0.0311159327600947	1.69824926767195	1
15	315.46	246	1.269	6.31884345344908	9.93035822851406	15	0.177944240471781	0.177944240471781	1.87619350814373	1
16	316.43	250.8	1.2324	6.1408992129773	10.1083024689858	16	0.0379225430513621	0.0379225430513621	1.91411605119509	1
17	315.07	232.65	1.2246	6.10297666992594	10.1462250120372	17	0.0354916108044812	0.0354916108044812	1.94960766199958	1
18	330.54	239.62	1.2173	6.06748505912146	10.1817166228417	18	0.228021444757555	0.228021444757555	2.17762910675713	1
19	334.1	243.07	1.1704	5.8394636143639	10.4097380675992	19	-0.0855688150902552	0.0855688150902552	2.26319792184739	1
20	329.94	244.04	1.188	5.92503242945416	10.324169252509	20	-0.116198561400971	0.116198561400971	2.37939648324836	1
21	330.77	231.89	1.2119	6.04123099085513	10.207970691108	21	0.237258987295709	0.237258987295709	2.61665547054407	1
22	335	231.19	1.1631	5.80397200355942	10.4452296784037	22	-0.168706697933629	0.168706697933629	2.7853621684777	1
23	336.62	234.92	1.1978	5.97267870149305	10.2765229804701	23	0.144883561914183	0.144883561914183	2.93024573039188	1
24	339.44	240.84	1.168	5.82779513957887	10.4214065423843	24	0.318452124341576	0.318452124341576	3.24869785473345	1
25	353.95	249.24	1.1025	5.50934301523729	10.7398586667258	25	-0.0359777972538566	0.0359777972538566	3.28467565198731	1
26	348.71	248.22	1.1099	5.54532081249115	10.703880869472	26	-0.246496529833863	0.246496529833863	3.53117218182117	1
27	356.81	256.55	1.1606	5.79181734232501	10.4573843396381	27	0.00923754253815368	0.00923754253815368	3.54040972435933	1
28	365.63	271.73	1.1587	5.78257979978686	10.4666218821763	28	0.0238231360194465	0.0238231360194465	3.56423286037877	1
29	365.46	276.06	1.1538	5.75875666376741	10.4904450181957	29	0.0262540682663275	0.0262540682663275	3.5904869286451	1
30	363.39	276.08	1.1484	5.73250259550108	10.5166990864621	30	0.025767881816952	0.025767881816952	3.61625481046205	1
31	360.42	250.52	1.1431	5.70673471368413	10.542466968279	31	-0.0306297463107157	0.0306297463107157	3.64688455677277	1
32	360.2	249.87	1.1494	5.73736445999485	10.5118372219683	32	0.229966190555061	0.229966190555061	3.87685074732783	1
33	355.17	249.22	1.1021	5.50739826943979	10.7418034125234	33	-0.187181783009933	0.187181783009933	4.06403253033776	1
34	354.55	251.65	1.1406	5.69458005244972	10.5546216295134	34	-0.0121546612344119	0.0121546612344119	4.07618719157217	1
35	349.52	257.55	1.1431	5.70673471368413	10.542466968279	35	-0.00243093224688096	0.00243093224688096	4.07861812381906	1
36	344.66	258.38	1.1436	5.70916564593101	10.5400360360321	36	0.0879997473371379	0.0879997473371379	4.16661787115619	1
37	352.68	259.96	1.1255	5.62116589859387	10.6280357833693	37	-0.144883561914183	0.144883561914183	4.31150143307038	1
38	356.5	255.51	1.1553	5.76604946050806	10.4831522214551	38	0.135646019376029	0.135646019376029	4.4471474524464	1
39	351.26	248	1.1274	5.63040344113203	10.6187982408311	39	-0.0213922037725638	0.0213922037725638	4.46853965621897	1
40	346.85	255.44	1.1318	5.65179564490459	10.5974060370585	40	-0.213922037725638	0.213922037725638	4.68246169394461	1
41	343.11	256.66	1.1758	5.86571768263023	10.3834839993329	41	0.133215087129146	0.133215087129146	4.81567678107375	1
42	351.15	264.72	1.1484	5.73250259550108	10.5166990864621	42	-0.524595178877192	0.524595178877192	5.34027195995094	1
43	332.19	267.34	1.2563	6.25709777437828	9.99210390758486	43	0.476948906838301	0.476948906838301	5.81722086678925	1
44	328.97	278.29	1.1582	5.78014886753997	10.4690528144232	44	-0.11376762915409	0.11376762915409	5.93098849594334	1
45	352.04	265.86	1.1816	5.89391649669407	10.3552851852691	45	0.00437567804438643	0.00437567804438643	5.93536417398772	1
46	347.37	270.58	1.1807	5.88954081864968	10.3596608633135	46	-0.00437567804438643	0.00437567804438643	5.93973985203211	1
47	347.88	270.65	1.1816	5.89391649669407	10.3552851852691	47	-0.178430426921159	0.178430426921159	6.11817027895327	1
48	346.67	275.66	1.2183	6.07234692361522	10.1768547583479	48	0.0831378828433724	0.0831378828433724	6.20130816179664	1
49	334.23	269	1.2012	5.98920904077185	10.2599926411913	49	0.0568838145770449	0.0568838145770449	6.25819197637368	1
50	341.07	271.41	1.1895	5.9323252261948	10.3168764557683	50	0.424926956755019	0.424926956755019	6.6831189331287	1
51	361.86	270.95	1.1021	5.50739826943979	10.7418034125234	51	-0.294142801872752	0.294142801872752	6.97726173500146	1
52	354.09	274.11	1.1626	5.80154107131254	10.4476606106506	52	0.0831378828433742	0.0831378828433742	7.06039961784483	1
53	357.06	275.09	1.1455	5.71840318846917	10.530798493494	53	-0.287336191581485	0.287336191581485	7.34773580942631	1
54	321.29	273.46	1.2046	6.00573938005065	10.2434623019125	54	0.211491105478757	0.211491105478757	7.55922691490507	1
55	323.71	278.25	1.1611	5.79424827457189	10.4549534073912	55	-0.330120599126612	0.330120599126612	7.88934751403168	1
56	322.94	272.87	1.229	6.1243688736985	10.1248328082646	56	-0.213435851276262	0.213435851276262	8.10278336530795	1
57	317.77	275.33	1.2729	6.33780472497477	9.91139695698837	57	0.218297715770028	0.218297715770028	8.32108108107797	1
58	322.41	270.06	1.228	6.11950700920474	10.1296946727584	58	-0.0739003403052223	0.0739003403052223	8.3949814213832	1
59	321.44	269.47	1.2432	6.19340734950996	10.0557943324532	59	0.261082123315155	0.261082123315155	8.65606354469835	1
60	327.06	269.98	1.1895	5.9323252261948	10.3168764557683	60	-0.106474832413443	0.106474832413443	8.7625383771118	1
61	323.91	250.19	1.2114	6.03880005860825	10.2104016233549	61	0.296573734119637	0.296573734119637	9.05911211123143	1
62	320.66	237.73	1.1504	5.74222632448861	10.5069753574745	62	-0.522164246630311	0.522164246630311	9.58127635786174	1
63	317.62	233.56	1.2578	6.26439057111892	9.98481111084422	63	0.218297715770028	0.218297715770028	9.79957407363177	1
64	324.63	234.6	1.2129	6.0460928553489	10.2031088266142	64	0.375335938918623	0.375335938918623	10.1749100125504	1
65	321.01	240.73	1.1357	5.67075691643027	10.5784447655329	65	-0.109391951109702	0.109391951109702	10.2843019636601	1
66	322.72	237.1	1.1582	5.78014886753997	10.4690528144232	66	-0.118629493647855	0.118629493647855	10.402931457308	1
67	316.78	239.74	1.1826	5.89877836118783	10.3504233207753	67	0.0140994070319174	0.0140994070319174	10.4170308643399	1
68	317.62	239.77	1.1797	5.88467895415591	10.3645227278072	68	-0.149259239958571	0.149259239958571	10.5662901042984	1
69	324.05	244.55	1.2104	6.03393819411448	10.2152634878487	69	0.132728900679773	0.132728900679773	10.6990190049782	1
70	317.32	240.74	1.1831	5.90120929343471	10.3479923885284	70	-0.349081870652295	0.349081870652295	11.0481008756305	1
71	317.87	242.87	1.2549	6.25029116408701	9.99891051787613	71	0.180375172718666	0.180375172718666	11.2284760483492	1
72	324.06	243.04	1.2178	6.06991599136834	10.1792856905948	72	0.531887975617838	0.531887975617838	11.760364023967	1
73	358.49	231.56	1.1084	5.5380280157505	10.7111736662126	73	0.00972372898752916	0.00972372898752916	11.7700877529545	1
74	357.94	230.59	1.1064	5.52830428676297	10.7208973952002	74	-0.0573700010264222	0.0573700010264222	11.827457753981	1
75	361.22	232.32	1.1182	5.58567428778939	10.6635273941737	75	0.173568562427395	0.173568562427395	12.0010263164084	1
76	371.57	237.6	1.0825	5.412105725362	10.8370959566011	76	-0.102099154369055	0.102099154369055	12.1031254707774	1
77	372.16	231.08	1.1035	5.51420487973106	10.7349968022321	77	0.192043647503699	0.192043647503699	12.2951691182811	1
78	379.37	232.5	1.064	5.32216123222736	10.9270404497358	78	-0.27275059810019	0.27275059810019	12.5679197163813	1
79	376.7	241.71	1.1201	5.59491183032755	10.6542898516356	79	0.346650938405411	0.346650938405411	12.9145706547867	1
80	381.59	232.85	1.0488	5.24826089192214	11.000940790041	80	0.0330606785576002	0.0330606785576002	12.9476313333443	1
81	376.49	232.26	1.042	5.21520021336454	11.0340014685986	81	-0.251844580777004	0.251844580777004	13.1994759141213	1
82	384.66	242.19	1.0938	5.46704479414154	10.7821568878216	82	0.261568309764531	0.261568309764531	13.4610442238858	1
83	392.64	244.75	1.04	5.20547648437701	11.0437251975861	83	-0.0213922037725638	0.0213922037725638	13.4824364276584	1
84	399.66	245.31	1.0444	5.22686868814957	11.0223329938136	84	0.00437567804438821	0.00437567804438821	13.4868121057028	1
85	399.5	245.7	1.0435	5.22249301010518	11.026708671858	85	0.114253815603467	0.114253815603467	13.6010659213063	1
86	401.9	247.74	1.02	5.10823919450172	11.1409624874614	86	0.00680661029127094	0.00680661029127094	13.6078725315975	1
87	401.94	259.01	1.0186	5.10143258421045	11.1477690977527	87	0.00729279674064642	0.00729279674064642	13.6151653283382	1
88	407.98	250.82	1.0171	5.0941397874698	11.1550618944933	88	-0.0140994070319174	0.0140994070319174	13.6292647353701	1
89	409.38	251.24	1.02	5.10823919450172	11.1409624874614	89	-0.168706697933629	0.168706697933629	13.7979714333037	1
90	401.68	245.04	1.0547	5.27694589243535	10.9722557895278	90	0.152176358654829	0.152176358654829	13.9501477919586	1
91	409.79	240.82	1.0234	5.12476953378052	11.1244321481826	91	0.0379225430513639	0.0379225430513639	13.9880703350099	1
92	410.81	238.11	1.0156	5.08684699072915	11.162354691234	92	-0.00972372898752916	0.00972372898752916	13.9977940639975	1
93	420.48	245.38	1.0176	5.09657071971668	11.1526309622465	93	0	0	13.9977940639975	1
94	419.81	246.73	1.0176	5.09657071971668	11.1526309622465	94	-0.00243093224688273	0.00243093224688273	14.0002249962443	1
95	419.59	244.73	1.0181	5.09900165196356	11.1502000299996	95	-0.00243093224688096	0.00243093224688096	14.0026559284912	1
96	417.02	238.62	1.0186	5.10143258421045	11.1477690977527	96	-0.0116684747850346	0.0116684747850346	14.0143244032762	1
97	418.71	237.58	1.021	5.11310105899548	11.1361006229677	97	0.0238231360194465	0.0238231360194465	14.0381475392957	1
98	424.12	232.85	1.0161	5.08927792297604	11.1599237589871	98	-0.0121546612344119	0.0121546612344119	14.0503022005301	1
99	423.25	235.81	1.0186	5.10143258421045	11.1477690977527	99	0.0170165257281756	0.0170165257281756	14.0673187262583	1
100	447.59	247.57	1.0151	5.08441605848227	11.1647856234809	100	-0.0335468650069757	0.0335468650069757	14.1008655912653	1
101	448.15	241.24	1.022	5.11796292348925	11.1312387584739	101	-0.00680661029127094	0.00680661029127094	14.1076722015565	1
102	440.87	249.85	1.0234	5.12476953378052	11.1244321481826	102	0.0140994070319191	0.0140994070319191	14.1217716085884	1
103	410.69	231.41	1.0205	5.1106701267486	11.1385315552145	103	-0.109391951109703	0.109391951109703	14.2311635596982	1
104	400.11	240.07	1.043	5.2200620778583	11.0291396041048	104	0.097723476324667	0.097723476324667	14.3288870360228	1
105	407.43	240.28	1.0229	5.12233860153363	11.1268630804295	105	-0.0855688150902552	0.0855688150902552	14.4144558511131	1
106	390.76	234.06	1.0405	5.20790741662389	11.0412942653392	106	-0.268374920055802	0.268374920055802	14.6828307711689	1
107	385.95	242.07	1.0957	5.47628233667969	10.7729193452834	107	0.0262540682663275	0.0262540682663275	14.7090848394352	1
108	384.3	241.63	1.0903	5.45002826841336	10.7991734135498	108	0.346650938405412	0.346650938405412	15.0557357778406	1
109	391.18	246.22	1.019	5.10337733000795	11.1458243519552	109	-0.429788821248785	0.429788821248785	15.4855245990894	1
110	373.28	245.75	1.1074	5.53316615125674	10.7160355307064	110	-0.00486186449376547	0.00486186449376547	15.4903864635832	1
111	362.98	238.04	1.1084	5.5380280157505	10.7111736662126	111	-0.116198561400973	0.116198561400973	15.6065850249841	1
112	361.6	239.21	1.1323	5.65422657715147	10.5949751048117	112	-0.0427844075451258	0.0427844075451258	15.6493694325293	1
113	350.09	241.21	1.1411	5.6970109846966	10.5521906972665	113	-0.0948063576284106	0.0948063576284106	15.7441757901577	1
114	341.14	243.99	1.1606	5.79181734232501	10.4573843396381	114	0.149259239958573	0.149259239958573	15.8934350301162	1
115	348.12	238.42	1.1299	5.64255810236644	10.6066435795967	115	0.0140994070319156	0.0140994070319156	15.9075344371482	1
116	351.43	231.54	1.127	5.62845869533452	10.6207429866286	116	-0.0636904248683141	0.0636904248683141	15.9712248620165	1
117	346.25	230.05	1.1401	5.69214912020284	10.5570525617603	117	-0.0170165257281756	0.0170165257281756	15.9882413877447	1
118	349.25	234.06	1.1436	5.70916564593101	10.5400360360321	118	0.121060425894736	0.121060425894736	16.1093018136394	1
119	359.82	240.51	1.1187	5.58810522003628	10.6610964619269	119	0.294628988322131	0.294628988322131	16.4039308019615	1
120	372.65	237.18	1.0581	5.29347623171415	10.955725450249	120	-0.242120851789476	0.242120851789476	16.646051653751	1
121	365	238.54	1.1079	5.53559708350362	10.7136045984595	121	-0.168706697933628	0.168706697933628	16.8147583516846	1
122	358.12	234.41	1.1426	5.70430378143725	10.5448979005259	122	0.149745426407948	0.149745426407948	16.9645037780926	1
123	366.47	238.78	1.1118	5.5545583550293	10.6946433269338	123	0.325258734632847	0.325258734632847	17.2897625127254	1
124	382.35	233.06	1.0449	5.22929962039645	11.0199020615667	124	-0.0568838145770449	0.0568838145770449	17.3466463273025	1
125	374.69	237.84	1.0566	5.2861834349735	10.9630182469896	125	-0.0928616118309034	0.0928616118309034	17.4395079391334	1
126	387.12	239.67	1.0757	5.3790450468044	10.8701566351587	126	-0.028198814063833	0.028198814063833	17.4677067531972	1
127	388.05	257.08	1.0815	5.40724386086824	10.8419578210949	127	0.261082123315154	0.261082123315154	17.7287888765124	1
128	395.02	261.55	1.0278	5.14616173755308	11.1030399444101	128	0.0403534752982448	0.0403534752982448	17.7691423518106	1
129	393.92	263.31	1.0195	5.10580826225484	11.1433934197083	129	-0.303866530860283	0.303866530860283	18.0730088826709	1
130	386.61	257.02	1.082	5.40967479311512	10.839526888848	130	0.137590765173538	0.137590765173538	18.2105996478444	1
131	389.15	256.9	1.0537	5.27208402794158	10.9771176540216	131	0.166275765686745	0.166275765686745	18.3768754135312	1
132	394.28	252.86	1.0195	5.10580826225484	11.1433934197083	132	-0.0593147468239259	0.0593147468239259	18.4361901603551	1
133	396.96	245.94	1.0317	5.16512300907876	11.0840786728844	133	0.0709832216089623	0.0709832216089623	18.5071733819641	1
134	396.99	234.49	1.0171	5.0941397874698	11.1550618944933	134	-0.0116684747850364	0.0116684747850364	18.5188418567491	1
135	397.71	234.82	1.0195	5.10580826225484	11.1433934197083	135	-0.00486186449376191	0.00486186449376191	18.5237037212429	1
136	396.78	257.61	1.0205	5.1106701267486	11.1385315552145	136	0.00729279674064642	0.00729279674064642	18.5309965179835	1
137	401.99	252.96	1.019	5.10337733000795	11.1458243519552	137	-0.0904306795840206	0.0904306795840206	18.6214271975675	1
138	402.05	255.05	1.0376	5.19380800959197	11.0553936723712	138	0.0923754253815261	0.0923754253815261	18.713802622949	1
139	402.02	250.56	1.0186	5.10143258421045	11.1477690977527	139	-0.0636904248683159	0.0636904248683159	18.7774930478174	1
140	400.52	267.14	1.0317	5.16512300907876	11.0840786728844	140	0.0568838145770449	0.0568838145770449	18.8343768623944	1
141	424.43	279.15	1.02	5.10823919450172	11.1409624874614	141	0.00486186449376547	0.00486186449376547	18.8392387268882	1
142	462.56	274.64	1.019	5.10337733000795	11.1458243519552	142	-0.0145855934812946	0.0145855934812946	18.8538243203695	1
143	467	267.97	1.022	5.11796292348925	11.1312387584739	143	0.0165303392788001	0.0165303392788001	18.8703546596483	1
144	473.18	266.32	1.0186	5.10143258421045	11.1477690977527	144	0	0	18.8703546596483	1
145	480.13	262.21	1.0186	5.10143258421045	11.1477690977527	145	0.00243093224688096	0.00243093224688096	18.8727855918951	1
146	485.11	269.59	1.0181	5.09900165196356	11.1502000299996	146	0.00972372898753093	0.00972372898753093	18.8825093208827	1
147	470.36	271.59	1.0161	5.08927792297604	11.1599237589871	147	-0.0121546612344119	0.0121546612344119	18.8946639821171	1
148	475.73	256.62	1.0186	5.10143258421045	11.1477690977527	148	-0.0140994070319174	0.0140994070319174	18.908763389149	1
149	473.89	252.37	1.0215	5.11553199124236	11.1336696907208	149	0.00486186449376547	0.00486186449376547	18.9136252536428	1
150	469.17	253.32	1.0205	5.1106701267486	11.1385315552145	150	0.0116684747850329	0.0116684747850329	18.9252937284278	1
151	468.99	244.85	1.0181	5.09900165196356	11.1502000299996	151	-0.0116684747850329	0.0116684747850329	18.9369622032128	1
152	492.8	237.59	1.0205	5.1106701267486	11.1385315552145	152	0.0189612715256811	0.0189612715256811	18.9559234747385	1
153	493.81	230.61	1.0166	5.09170885522292	11.1574928267402	153	0	0	18.9559234747385	1
154	485	234.67	1.0166	5.09170885522292	11.1574928267402	154	-0.00486186449376547	0.00486186449376547	18.9607853392323	1
155	491.01	239.84	1.0176	5.09657071971668	11.1526309622465	155	-0.00486186449376369	0.00486186449376369	18.965647203726	1
156	492.05	236.69	1.0186	5.10143258421045	11.1477690977527	156	-0.00680661029127094	0.00680661029127094	18.9724538140173	1
157	490.93	243.61	1.02	5.10823919450172	11.1409624874614	157	0.0140994070319174	0.0140994070319174	18.9865532210492	1
158	479.17	248.1	1.0171	5.0941397874698	11.1550618944933	158	-0.0116684747850364	0.0116684747850364	18.9982216958343	1
159	478.53	240.16	1.0195	5.10580826225484	11.1433934197083	159	-0.0145855934812928	0.0145855934812928	19.0128072893156	1
160	474.54	241.22	1.0225	5.12039385573613	11.128807826227	160	0.0238231360194465	0.0238231360194465	19.036630425335	1
161	479.53	248.77	1.0176	5.09657071971668	11.1526309622465	161	-0.0140994070319156	0.0140994070319156	19.0507298323669	1
162	475.16	259.78	1.0205	5.1106701267486	11.1385315552145	162	0.00729279674064642	0.00729279674064642	19.0580226291076	1
163	484.39	255.59	1.019	5.10337733000795	11.1458243519552	163	0.0165303392787983	0.0165303392787983	19.0745529683864	1
164	488.35	256.34	1.0156	5.08684699072915	11.162354691234	164	-0.0213922037725638	0.0213922037725638	19.0959451721589	1
165	485.85	254.02	1.02	5.10823919450172	11.1409624874614	165	0.00680661029127094	0.00680661029127094	19.1027517824502	1
166	479.92	252.3	1.0186	5.10143258421045	11.1477690977527	166	0.00243093224688096	0.00243093224688096	19.1051827146971	1
167	471	252.82	1.0181	5.09900165196356	11.1502000299996	167	0	0	19.1051827146971	1
168	487.5	255.99	1.0181	5.09900165196356	11.1502000299996	168	-0.00680661029127094	0.00680661029127094	19.1119893249884	1
169	491.95	255.06	1.0195	5.10580826225484	11.1433934197083	169	0.0140994070319191	0.0140994070319191	19.1260887320203	1
170	494.74	231.64	1.0166	5.09170885522292	11.1574928267402	170	-0.00243093224688273	0.00243093224688273	19.1285196642672	1
171	493.38	232.67	1.0171	5.0941397874698	11.1550618944933	171	-0.00243093224688273	0.00243093224688273	19.130950596514	1
172	485.73	238.38	1.0176	5.09657071971668	11.1526309622465	172	0.0072927967406482	0.0072927967406482	19.1382433932547	1
173	477.52	235.03	1.0161	5.08927792297604	11.1599237589871	173	-0.0165303392788019	0.0165303392788019	19.1547737325335	1
174	461.18	237.22	1.0195	5.10580826225484	11.1433934197083	174	0.0189612715256828	0.0189612715256828	19.1737350040592	1
175	470.02	243.95	1.0156	5.08684699072915	11.162354691234	175	-0.0213922037725638	0.0213922037725638	19.1951272078317	1
176	450.13	230.05	1.02	5.10823919450172	11.1409624874614	176	0.00680661029127094	0.00680661029127094	19.201933818123	1
177	454.21	230.04	1.0186	5.10143258421045	11.1477690977527	177	-0.0209060173231883	0.0209060173231883	19.2228398354462	1
178	438.59	238.34	1.0229	5.12233860153363	11.1268630804295	178	0.025767881816952	0.025767881816952	19.2486077172632	1
179	436.78	243.09	1.0176	5.09657071971668	11.1526309622465	179	-0.00923754253815368	0.00923754253815368	19.2578452598013	1
180	440.35	246.06	1.0195	5.10580826225484	11.1433934197083	180	-0.0189612715256811	0.0189612715256811	19.276806531327	1
181	427.83	245.23	1.0234	5.12476953378052	11.1244321481826	181	0.00680661029127094	0.00680661029127094	19.2836131416183	1
182	432.38	238.87	1.022	5.11796292348925	11.1312387584739	182	0	0	19.2836131416183	1
183	429.62	233.77	1.022	5.11796292348925	11.1312387584739	183	0.0165303392788001	0.0165303392788001	19.3001434808971	1
184	428.85	240.46	1.0186	5.10143258421045	11.1477690977527	184	-0.0209060173231883	0.0209060173231883	19.3210494982202	1
185	441.35	233.53	1.0229	5.12233860153363	11.1268630804295	185	-0.0170165257281756	0.0170165257281756	19.3380660239484	1
186	441.42	233.91	1.0264	5.13935512726181	11.1098465547013	186	0.0311159327600929	0.0311159327600929	19.3691819567085	1
187	462.71	238.8	1.02	5.10823919450172	11.1409624874614	187	0.0140994070319174	0.0140994070319174	19.3832813637404	1
188	462.1	238.54	1.0171	5.0941397874698	11.1550618944933	188	-0.0140994070319174	0.0140994070319174	19.3973807707724	1
189	455.02	239.78	1.02	5.10823919450172	11.1409624874614	189	0.0238231360194465	0.0238231360194465	19.4212039067918	1
190	463.66	247.55	1.0151	5.08441605848227	11.1647856234809	190	-0.0121546612344119	0.0121546612344119	19.4333585680262	1
191	467.7	241.56	1.0176	5.09657071971668	11.1526309622465	191	-0.0116684747850346	0.0116684747850346	19.4450270428112	1
192	466.08	231.89	1.02	5.10823919450172	11.1409624874614	192	0.0379225430513639	0.0379225430513639	19.4829495858626	1
193	469.95	230.64	1.0122	5.07031665145035	11.1788850305128	193	-0.0500772042857758	0.0500772042857758	19.5330267901484	1
194	447.42	236.84	1.0225	5.12039385573613	11.128807826227	194	0.0359777972538584	0.0359777972538584	19.5690045874022	1
195	444.99	247.11	1.0151	5.08441605848227	11.1647856234809	195	-0.0476462720388913	0.0476462720388913	19.6166508594411	1
196	446.46	240.94	1.0249	5.13206233052116	11.117139351442	196	0.0189612715256811	0.0189612715256811	19.6356121309668	1
197	425.8	244.99	1.021	5.11310105899548	11.1361006229677	197	0.0354916108044794	0.0354916108044794	19.6711037417713	1
198	421.9	245.27	1.0137	5.077609448191	11.1715922337721	198	-0.0330606785575966	0.0330606785575966	19.7041644203289	1
199	420.01	235.46	1.0205	5.1106701267486	11.1385315552145	199	-0.0165303392788019	0.0165303392788019	19.7206947596077	1
200	415.91	241.8	1.0239	5.1272004660274	11.1220012159357	200	0.0379225430513657	0.0379225430513657	19.7586173026591	1
201	414.74	243.26	1.0161	5.08927792297604	11.1599237589871	201	-0.0452153397920121	0.0452153397920121	19.8038326424511	1
202	411.14	231.53	1.0254	5.13449326276805	11.1147084191951	202	0.0238231360194483	0.0238231360194483	19.8276557784705	1
203	415.16	232.3	1.0205	5.1106701267486	11.1385315552145	203	-0.0072927967406482	0.0072927967406482	19.8349485752112	1
204	432.21	239.94	1.022	5.11796292348925	11.1312387584739	204	0.0262540682663293	0.0262540682663293	19.8612026434775	1
205	447.02	234.9	1.0166	5.09170885522292	11.1574928267402	205	0.00243093224688273	0.00243093224688273	19.8636335757244	1
206	471.95	233.92	1.0161	5.08927792297604	11.1599237589871	206	-0.0165303392788019	0.0165303392788019	19.8801639150032	1
207	484	238.43	1.0195	5.10580826225484	11.1433934197083	207	-0.00486186449376191	0.00486186449376191	19.8850257794969	1
208	469.84	251.61	1.0205	5.1106701267486	11.1385315552145	208	0.0262540682663275	0.0262540682663275	19.9112798477633	1
209	472.44	250.65	1.0151	5.08441605848227	11.1647856234809	209	-0.0145855934812946	0.0145855934812946	19.9258654412446	1
210	477.13	250.55	1.0181	5.09900165196356	11.1502000299996	210	-0.0092375425381519	0.0092375425381519	19.9351029837827	1
211	486.1	248.99	1.02	5.10823919450172	11.1409624874614	211	-0.0189612715256828	0.0189612715256828	19.9540642553084	1
212	480.23	253.63	1.0239	5.1272004660274	11.1220012159357	212	0.00923754253815368	0.00923754253815368	19.9633017978466	1
213	488.73	266.71	1.022	5.11796292348925	11.1312387584739	213	0.0213922037725638	0.0213922037725638	19.9846940016191	1
214	488.25	272.91	1.0176	5.09657071971668	11.1526309622465	214	0.0121546612344119	0.0121546612344119	19.9968486628535	1
215	493.64	270.46	1.0151	5.08441605848227	11.1647856234809	215	-0.0189612715256811	0.0189612715256811	20.0158099343792	1
216	490.36	267.07	1.019	5.10337733000795	11.1458243519552	216	-0.00486186449376547	0.00486186449376547	20.020671798873	1
217	469.01	263.08	1.02	5.10823919450172	11.1409624874614	217	-0.00972372898752916	0.00972372898752916	20.0303955278605	1
218	465.84	264.26	1.022	5.11796292348925	11.1312387584739	218	0.00243093224688273	0.00243093224688273	20.0328264601074	1
219	468.72	251.75	1.0215	5.11553199124236	11.1336696907208	219	0	0	20.0328264601074	1
220	468.14	249.2	1.0215	5.11553199124236	11.1336696907208	220	-0.00680661029127094	0.00680661029127094	20.0396330703987	1
221	469.03	242.72	1.0229	5.12233860153363	11.1268630804295	221	0.0233369495700693	0.0233369495700693	20.0629700199687	1
222	462.63	248.09	1.0181	5.09900165196356	11.1502000299996	222	-0.0165303392787983	0.0165303392787983	20.0795003592475	1
223	462.5	253.79	1.0215	5.11553199124236	11.1336696907208	223	-0.00923754253815368	0.00923754253815368	20.0887379017857	1
224	461.5	274.49	1.0234	5.12476953378052	11.1244321481826	224	0.0330606785576002	0.0330606785576002	20.1217985803433	1
225	457.18	266.07	1.0166	5.09170885522292	11.1574928267402	225	-0.0072927967406482	0.0072927967406482	20.1290913770839	1
226	450.21	262.22	1.0181	5.09900165196356	11.1502000299996	226	-0.00437567804438643	0.00437567804438643	20.1334670551283	1
227	434.99	275.05	1.019	5.10337733000795	11.1458243519552	227	-0.0213922037725656	0.0213922037725656	20.1548592589009	1
228	427.91	273.88	1.0234	5.12476953378052	11.1244321481826	228	0.0330606785576002	0.0330606785576002	20.1879199374585	1
229	411.91	273.82	1.0166	5.09170885522292	11.1574928267402	229	-0.0452153397920103	0.0452153397920103	20.2331352772505	1
230	406.93	278.28	1.0259	5.13692419501493	11.1122774869482	230	0.0213922037725638	0.0213922037725638	20.2545274810231	1
231	411.94	275.92	1.0215	5.11553199124236	11.1336696907208	231	0.00486186449376547	0.00486186449376547	20.2593893455168	1
232	411.49	275.28	1.0205	5.1106701267486	11.1385315552145	232	0.0140994070319156	0.0140994070319156	20.2734887525487	1
233	416.53	260.35	1.0176	5.09657071971668	11.1526309622465	233	-0.0140994070319156	0.0140994070319156	20.2875881595807	1
234	417.47	253.95	1.0205	5.1106701267486	11.1385315552145	234	0.00486186449376191	0.00486186449376191	20.2924500240744	1
235	414.03	256.35	1.0195	5.10580826225484	11.1433934197083	235	-0.00972372898752738	0.00972372898752738	20.3021737530619	1
236	408.51	259.6	1.0215	5.11553199124236	11.1336696907208	236	-0.00243093224688273	0.00243093224688273	20.3046046853088	1
237	404.12	265.66	1.022	5.11796292348925	11.1312387584739	237	-0.21100491902938	0.21100491902938	20.5156096043382	1
238	377.55	246.51	1.0654	5.32896784251863	10.9202338394445	238	-0.123491358141621	0.123491358141621	20.6391009624798	1
239	376.95	254.39	1.0908	5.45245920066025	10.7967424813029	239	0.0427844075451276	0.0427844075451276	20.681885370025	1
240	373.07	250.65	1.082	5.40967479311512	10.839526888848	240	0.0116684747850364	0.0116684747850364	20.69355384481	1
241	378.08	232.33	1.0796	5.39800631833008	10.8511953636331	241	-0.0666075435645741	0.0666075435645741	20.7601613883746	1
242	369.32	255.66	1.0933	5.46461386189466	10.7845878200685	242	0.0904306795840188	0.0904306795840188	20.8505920679586	1
243	369.79	246.58	1.0747	5.37418318231064	10.8750184996525	243	-0.175513308224899	0.175513308224899	21.0261053761835	1
244	376.51	243.11	1.1108	5.54969649053554	10.6995051914276	244	0.211004919029381	0.211004919029381	21.2371102952129	1
245	378.28	234.81	1.0674	5.33869157150616	10.910510110457	245	-0.123491358141619	0.123491358141619	21.3606016533545	1
246	379.32	236.86	1.0928	5.46218292964778	10.7870187523154	246	0.294628988322131	0.294628988322131	21.6552306416766	1
247	386.36	231.42	1.0322	5.16755394132564	11.0816477406375	247	-0.0072927967406482	0.0072927967406482	21.6625234384173	1
248	395.97	243.04	1.0337	5.17484673806629	11.0743549438968	248	0.075845086102726	0.075845086102726	21.73836852452	1
249	393.81	248.91	1.0181	5.09900165196356	11.1502000299996	249	-0.00437567804438643	0.00437567804438643	21.7427442025644	1
250	405.33	256.85	1.019	5.10337733000795	11.1458243519552	250	0	0	21.7427442025644	1
251	408.12	257.49	1.019	5.10337733000795	11.1458243519552	251	-0.00243093224688451	0.00243093224688451	21.7451751348113	1
252	420.44	247.6	1.0195	5.10580826225484	11.1433934197083	252	-0.163844833439864	0.163844833439864	21.9090199682511	1
253	408.64	245.2	1.0532	5.2696530956947	10.9795485862684	253	0.161413901192983	0.161413901192983	22.0704338694441	1
254	414.74	246.97	1.02	5.10823919450172	11.1409624874614	254	-0.00243093224688096	0.00243093224688096	22.072864801691	1
255	417.81	251.07	1.0205	5.1106701267486	11.1385315552145	255	0	0	22.072864801691	1
256	412.58	255.2	1.0205	5.1106701267486	11.1385315552145	256	0.0213922037725638	0.0213922037725638	22.0942570054635	1
257	413.59	241.69	1.0161	5.08927792297604	11.1599237589871	257	-0.0213922037725638	0.0213922037725638	22.1156492092361	1
258	401.3	240.15	1.0205	5.1106701267486	11.1385315552145	258	-0.0972372898752916	0.0972372898752916	22.2128864991114	1
259	400.08	246.72	1.0405	5.20790741662389	11.0412942653392	259	-0.128353222635383	0.128353222635383	22.3412397217468	1
260	392.19	243.61	1.0669	5.33626063925927	10.9129410427039	260	0.0690384758114551	0.0690384758114551	22.4102781975582	1
261	386.53	246.7	1.0527	5.26722216344782	10.9819795185153	261	0.00923754253815368	0.00923754253815368	22.4195157400964	1
262	384.26	246.17	1.0508	5.25798462090966	10.9912170610535	262	0.0879997473371361	0.0879997473371361	22.5075154874335	1
263	382.38	268.41	1.0327	5.16998487357253	11.0792168083906	263	0.0641766113176914	0.0641766113176914	22.5716920987512	1
264	382.43	277.69	1.0195	5.10580826225484	11.1433934197083	264	0	0	22.5716920987512	1
265	397.87	275.49	1.0195	5.10580826225484	11.1433934197083	265	0.00437567804438999	0.00437567804438999	22.5760677767956	1
266	396.43	279.34	1.0186	5.10143258421045	11.1477690977527	266	-0.0782760183496087	0.0782760183496087	22.6543437951452	1
267	389.99	267.89	1.0347	5.17970860256006	11.0694930794031	267	0.0617456790708086	0.0617456790708086	22.716089474216	1
268	396.06	265.21	1.022	5.11796292348925	11.1312387584739	268	0.0213922037725638	0.0213922037725638	22.7374816779886	1
269	393.1	270.12	1.0176	5.09657071971668	11.1526309622465	269	-0.0281988140638347	0.0281988140638347	22.7656804920524	1
270	386.85	275.26	1.0234	5.12476953378052	11.1244321481826	270	0.0281988140638347	0.0281988140638347	22.7938793061163	1
271	384.08	262.72	1.0176	5.09657071971668	11.1526309622465	271	-0.00243093224688273	0.00243093224688273	22.7963102383631	1
272	392.64	269.65	1.0181	5.09900165196356	11.1502000299996	272	-0.0281988140638347	0.0281988140638347	22.824509052427	1
273	408.36	275.05	1.0239	5.1272004660274	11.1220012159357	273	0.0165303392788019	0.0165303392788019	22.8410393917058	1
274	414.1	278.89	1.0205	5.1106701267486	11.1385315552145	274	0.00486186449376191	0.00486186449376191	22.8459012561995	1
275	415.28	276.86	1.0195	5.10580826225484	11.1433934197083	275	-0.0121546612344101	0.0121546612344101	22.858055917434	1
276	420.84	269.34	1.022	5.11796292348925	11.1312387584739	276	-0.00680661029127094	0.00680661029127094	22.8648625277252	1
277	424.55	271.49	1.0234	5.12476953378052	11.1244321481826	277	0.00437567804438821	0.00437567804438821	22.8692382057696	1
278	422.48	279	1.0225	5.12039385573613	11.128807826227	278	0.0262540682663293	0.0262540682663293	22.8954922740359	1
279	422.67	265.31	1.0171	5.0941397874698	11.1550618944933	279	-0.0116684747850364	0.0116684747850364	22.907160748821	1
280	413.62	264.68	1.0195	5.10580826225484	11.1433934197083	280	-0.0145855934812928	0.0145855934812928	22.9217463423023	1
281	421.06	258.69	1.0225	5.12039385573613	11.128807826227	281	-0.0734141538558433	0.0734141538558433	22.9951604961581	1
282	405.47	252.84	1.0376	5.19380800959197	11.0553936723712	282	0.0923754253815261	0.0923754253815261	23.0875359215396	1
283	404.15	255.12	1.0186	5.10143258421045	11.1477690977527	283	0	0	23.0875359215396	1
284	412.93	270.3	1.0186	5.10143258421045	11.1477690977527	284	0	0	23.0875359215396	1
285	409.94	269.98	1.0186	5.10143258421045	11.1477690977527	285	-0.0782760183496087	0.0782760183496087	23.1658119398892	1
286	408.14	266.2	1.0347	5.17970860256006	11.0694930794031	286	0.0666075435645741	0.0666075435645741	23.2324194834538	1
287	420.98	266.4	1.021	5.11310105899548	11.1361006229677	287	-0.0072927967406482	0.0072927967406482	23.2397122801945	1
288	414.82	275.54	1.0225	5.12039385573613	11.128807826227	288	0.0189612715256828	0.0189612715256828	23.2586735517202	1
289	423.37	278.35	1.0186	5.10143258421045	11.1477690977527	289	-0.0281988140638347	0.0281988140638347	23.286872365784	1
290	430.05	267.53	1.0244	5.12963139827428	11.1195702836889	290	0.0116684747850346	0.0116684747850346	23.298540840569	1
291	424.91	275.65	1.022	5.11796292348925	11.1312387584739	291	-0.00243093224688273	0.00243093224688273	23.3009717728159	1
292	427.99	270.11	1.0225	5.12039385573613	11.128807826227	292	0.00486186449376547	0.00486186449376547	23.3058336373097	1
293	428.29	269.87	1.0215	5.11553199124236	11.1336696907208	293	0.00972372898752738	0.00972372898752738	23.3155573662972	1
294	424.95	249.33	1.0195	5.10580826225484	11.1433934197083	294	-0.0403534752982448	0.0403534752982448	23.3559108415954	1
295	425.8	249.97	1.0278	5.14616173755308	11.1030399444101	295	0.0354916108044829	0.0354916108044829	23.3914024523999	1
296	428.32	247.26	1.0205	5.1106701267486	11.1385315552145	296	0.00486186449376191	0.00486186449376191	23.3962643168937	1
297	428.27	252.51	1.0195	5.10580826225484	11.1433934197083	297	-0.00729279674064465	0.00729279674064465	23.4035571136343	1
298	439.64	241.53	1.021	5.11310105899548	11.1361006229677	298	0.0140994070319156	0.0140994070319156	23.4176565206662	1
299	443.46	241.54	1.0181	5.09900165196356	11.1502000299996	299	-0.00243093224688096	0.00243093224688096	23.4200874529131	1
300	430.08	252.1	1.0186	5.10143258421045	11.1477690977527	300	0	0	23.4200874529131	1
301	438.02	253.57	1.0186	5.10143258421045	11.1477690977527	301	0	0	23.4200874529131	1
302	423.89	240.77	1.0186	5.10143258421045	11.1477690977527	302	-0.00194474579750548	0.00194474579750548	23.4220321987106	1
303	434.01	259.02	1.019	5.10337733000795	11.1458243519552	303	-0.00972372898752916	0.00972372898752916	23.4317559276982	1
304	434.11	258.56	1.021	5.11310105899548	11.1361006229677	304	0.00729279674064465	0.00729279674064465	23.4390487244388	1
305	434.27	255.03	1.0195	5.10580826225484	11.1433934197083	305	-0.00486186449376191	0.00486186449376191	23.4439105889326	1
306	439.49	253.77	1.0205	5.1106701267486	11.1385315552145	306	0.0092375425381519	0.0092375425381519	23.4531481314707	1
307	429.76	258.58	1.0186	5.10143258421045	11.1477690977527	307	0.00729279674064642	0.00729279674064642	23.4604409282114	1
308	436.93	266.39	1.0171	5.0941397874698	11.1550618944933	308	-0.00729279674064642	0.00729279674064642	23.467733724952	1
309	442.37	269.61	1.0186	5.10143258421045	11.1477690977527	309	0.00729279674064642	0.00729279674064642	23.4750265216927	1
310	444.8	274.88	1.0171	5.0941397874698	11.1550618944933	310	-0.0281988140638347	0.0281988140638347	23.5032253357565	1
311	435.34	266.7	1.0229	5.12233860153363	11.1268630804295	311	0.0281988140638347	0.0281988140638347	23.5314241498203	1
312	438.93	258.21	1.0171	5.0941397874698	11.1550618944933	312	0	0	23.5314241498203	1
313	444.28	257.76	1.0171	5.0941397874698	11.1550618944933	313	-0.00486186449376547	0.00486186449376547	23.5362860143141	1
314	449.57	260.28	1.0181	5.09900165196356	11.1502000299996	314	-0.0140994070319156	0.0140994070319156	23.550385421346	1
315	449.08	256.88	1.021	5.11310105899548	11.1361006229677	315	0.00486186449376369	0.00486186449376369	23.5552472858398	1
316	445.9	257.02	1.02	5.10823919450172	11.1409624874614	316	0.0165303392788001	0.0165303392788001	23.5717776251186	1
317	447.3	257.46	1.0166	5.09170885522292	11.1574928267402	317	-0.0213922037725638	0.0213922037725638	23.5931698288911	1
318	445.41	257.56	1.021	5.11310105899548	11.1361006229677	318	0.0165303392787983	0.0165303392787983	23.6097001681699	1
319	446.93	259.58	1.0176	5.09657071971668	11.1526309622465	319	-0.00486186449376369	0.00486186449376369	23.6145620326637	1
320	456.06	255.52	1.0186	5.10143258421045	11.1477690977527	320	-0.00680661029127094	0.00680661029127094	23.621368642955	1
321	455.98	256.73	1.02	5.10823919450172	11.1409624874614	321	0.00243093224688096	0.00243093224688096	23.6237995752019	1
322	452.87	256.32	1.0195	5.10580826225484	11.1433934197083	322	0.00923754253815368	0.00923754253815368	23.63303711774	1
323	455.51	248.9	1.0176	5.09657071971668	11.1526309622465	323	0.00243093224688273	0.00243093224688273	23.6354680499869	1
324	454.7	242.8	1.0171	5.0941397874698	11.1550618944933	324	-0.0116684747850364	0.0116684747850364	23.6471365247719	1
325	457.07	245.65	1.0195	5.10580826225484	11.1433934197083	325	0.00680661029127094	0.00680661029127094	23.6539431350632	1
326	456.79	254.94	1.0181	5.09900165196356	11.1502000299996	326	-0.0116684747850329	0.0116684747850329	23.6656116098482	1
327	450.97	252.38	1.0205	5.1106701267486	11.1385315552145	327	0	0	23.6656116098482	1
328	452.24	266.64	1.0205	5.1106701267486	11.1385315552145	328	0.0116684747850329	0.0116684747850329	23.6772800846333	1
329	448.21	259.62	1.0181	5.09900165196356	11.1502000299996	329	-0.0092375425381519	0.0092375425381519	23.6865176271714	1
330	439.71	263.8	1.02	5.10823919450172	11.1409624874614	330	-0.00243093224688096	0.00243093224688096	23.6889485594183	1
331	440.31	263.63	1.0205	5.1106701267486	11.1385315552145	331	0.00729279674064642	0.00729279674064642	23.6962413561589	1
332	436.68	266.05	1.019	5.10337733000795	11.1458243519552	332	-0.0262540682663293	0.0262540682663293	23.7224954244253	1
333	435.79	272.69	1.0244	5.12963139827428	11.1195702836889	333	0.0306297463107157	0.0306297463107157	23.753125170736	1
334	426.02	276.75	1.0181	5.09900165196356	11.1502000299996	334	-0.00437567804438643	0.00437567804438643	23.7575008487804	1
335	432.03	267.89	1.019	5.10337733000795	11.1458243519552	335	-0.00729279674064642	0.00729279674064642	23.764793645521	1
336	440.61	276.28	1.0205	5.1106701267486	11.1385315552145	336	0.0165303392787983	0.0165303392787983	23.7813239847998	1
337	434.91	274.73	1.0171	5.0941397874698	11.1550618944933	337	-0.0116684747850364	0.0116684747850364	23.7929924595849	1
338	435.09	269.8	1.0195	5.10580826225484	11.1433934197083	338	-0.00486186449376191	0.00486186449376191	23.7978543240786	1
339	433.92	268.84	1.0205	5.1106701267486	11.1385315552145	339	0.0116684747850329	0.0116684747850329	23.8095227988637	1
340	437.82	260.01	1.0181	5.09900165196356	11.1502000299996	340	0.00243093224688273	0.00243093224688273	23.8119537311105	1
341	445.94	261.14	1.0176	5.09657071971668	11.1526309622465	341	-0.0238231360194465	0.0238231360194465	23.83577686713	1
342	443.08	269.83	1.0225	5.12039385573613	11.128807826227	342	0	0	23.83577686713	1
343	460.77	273.99	1.0225	5.12039385573613	11.128807826227	343	-0.0165303392787983	0.0165303392787983	23.8523072064088	1
344	453.61	273.18	1.0259	5.13692419501493	11.1122774869482	344	0.0121546612344101	0.0121546612344101	23.8644618676432	1
345	461.26	277.36	1.0234	5.12476953378052	11.1244321481826	345	0.0116684747850364	0.0116684747850364	23.8761303424282	1
346	446.03	275.96	1.021	5.11310105899548	11.1361006229677	346	-0.00243093224688273	0.00243093224688273	23.8785612746751	1
347	442.75	277.12	1.0215	5.11553199124236	11.1336696907208	347	0.0286850005132102	0.0286850005132102	23.9072462751883	1
348	442.88	274.06	1.0156	5.08684699072915	11.162354691234	348	-0.0262540682663275	0.0262540682663275	23.9335003434546	1
349	459.33	273.4	1.021	5.11310105899548	11.1361006229677	349	0.00243093224688273	0.00243093224688273	23.9359312757015	1
350	458.37	267.64	1.0205	5.1106701267486	11.1385315552145	350	0.00486186449376191	0.00486186449376191	23.9407931401953	1
351	459.28	267.94	1.0195	5.10580826225484	11.1433934197083	351	0.00243093224688451	0.00243093224688451	23.9432240724422	1
352	459.48	247	1.019	5.10337733000795	11.1458243519552	352	-0.0170165257281774	0.0170165257281774	23.9602405981704	1
353	454.64	240.65	1.0225	5.12039385573613	11.128807826227	353	-0.0165303392787983	0.0165303392787983	23.9767709374491	1
354	452.63	235.08	1.0259	5.13692419501493	11.1122774869482	354	-0.00243093224688273	0.00243093224688273	23.979201869696	1
355	462.42	232.47	1.0264	5.13935512726181	11.1098465547013	355	0.0403534752982448	0.0403534752982448	24.0195553449943	1
356	470.79	231.04	1.0181	5.09900165196356	11.1502000299996	356	-0.00680661029127094	0.00680661029127094	24.0263619552855	1
357	486.56	232.18	1.0195	5.10580826225484	11.1433934197083	357	0	0	24.0263619552855	1
358	485.36	237	1.0195	5.10580826225484	11.1433934197083	358	-0.0165303392787983	0.0165303392787983	24.0428922945643	1
359	486.46	238.11	1.0229	5.12233860153363	11.1268630804295	359	0.00923754253815368	0.00923754253815368	24.0521298371025	1
360	490.44	243.38	1.021	5.11310105899548	11.1361006229677	360	0.00972372898752916	0.00972372898752916	24.06185356609	1
361	488.41	246.02	1.019	5.10337733000795	11.1458243519552	361	-0.00729279674064642	0.00729279674064642	24.0691463628307	1
362	494.47	249.09	1.0205	5.1106701267486	11.1385315552145	362	0.0165303392787983	0.0165303392787983	24.0856767021095	1
363	474.83	256.82	1.0171	5.0941397874698	11.1550618944933	363	-0.00243093224688273	0.00243093224688273	24.0881076343564	1
364	468.92	254.01	1.0176	5.09657071971668	11.1526309622465	364	-0.0116684747850346	0.0116684747850346	24.0997761091414	1
365	477.96	252.51	1.02	5.10823919450172	11.1409624874614	365	0.0165303392788001	0.0165303392788001	24.1163064484202	1
366	474.58	250.95	1.0166	5.09170885522292	11.1574928267402	366	-0.0262540682663293	0.0262540682663293	24.1425605166865	1
367	465.29	257.3	1.022	5.11796292348925	11.1312387584739	367	0.0213922037725638	0.0213922037725638	24.1639527204591	1
368	461.76	265.5	1.0176	5.09657071971668	11.1526309622465	368	-0.00923754253815368	0.00923754253815368	24.1731902629972	1
369	464.57	275.51	1.0195	5.10580826225484	11.1433934197083	369	0	0	24.1731902629972	1
370	462.01	279.64	1.0195	5.10580826225484	11.1433934197083	370	-0.00972372898752738	0.00972372898752738	24.1829139919848	1
371	469.44	264.03	1.0215	5.11553199124236	11.1336696907208	371	0.0238231360194465	0.0238231360194465	24.2067371280042	1
372	484.6	267.64	1.0166	5.09170885522292	11.1574928267402	372	-0.00972372898752916	0.00972372898752916	24.2164608569917	1
373	486.62	263.56	1.0186	5.10143258421045	11.1477690977527	373	-0.0209060173231883	0.0209060173231883	24.2373668743149	1
374	479.41	258.62	1.0229	5.12233860153363	11.1268630804295	374	0.0281988140638347	0.0281988140638347	24.2655656883788	1
375	472.71	267.73	1.0171	5.0941397874698	11.1550618944933	375	-0.00243093224688273	0.00243093224688273	24.2679966206256	1
376	467.64	272.87	1.0176	5.09657071971668	11.1526309622465	376	-0.0140994070319156	0.0140994070319156	24.2820960276576	1
377	489.33	260.75	1.0205	5.1106701267486	11.1385315552145	377	0.00729279674064642	0.00729279674064642	24.2893888243982	1
378	490.74	249.2	1.019	5.10337733000795	11.1458243519552	378	0.0233369495700693	0.0233369495700693	24.3127257739683	1
379	485.44	251.55	1.0142	5.08004038043788	11.1691613015253	379	-0.0281988140638347	0.0281988140638347	24.3409245880321	1
380	486.55	269.63	1.02	5.10823919450172	11.1409624874614	380	0.00680661029127094	0.00680661029127094	24.3477311983234	1
381	493.63	271.57	1.0186	5.10143258421045	11.1477690977527	381	0	0	24.3477311983234	1
382	494.36	268.71	1.0186	5.10143258421045	11.1477690977527	382	0	0	24.3477311983234	1
383	492.52	277.21	1.0186	5.10143258421045	11.1477690977527	383	-0.0165303392788001	0.0165303392788001	24.3642615376022	1
384	483.33	274.71	1.022	5.11796292348925	11.1312387584739	384	0.0189612715256811	0.0189612715256811	24.3832228091279	1
385	477.76	274.78	1.0181	5.09900165196356	11.1502000299996	385	0.00243093224688273	0.00243093224688273	24.3856537413747	1
386	478.25	279.73	1.0176	5.09657071971668	11.1526309622465	386	-0.00680661029126917	0.00680661029126917	24.392460351666	1
387	480.22	275.68	1.019	5.10337733000795	11.1458243519552	387	-0.00972372898752916	0.00972372898752916	24.4021840806535	1
388	466.67	277.88	1.021	5.11310105899548	11.1361006229677	388	-0.0116684747850364	0.0116684747850364	24.4138525554386	1
389	473.4	275.05	1.0234	5.12476953378052	11.1244321481826	389	0.0281988140638347	0.0281988140638347	24.4420513695024	1
390	466.88	279.52	1.0176	5.09657071971668	11.1526309622465	390	-0.0116684747850346	0.0116684747850346	24.4537198442875	1
391	458.11	266.68	1.02	5.10823919450172	11.1409624874614	391	0.00243093224688096	0.00243093224688096	24.4561507765343	1
392	449.9	275.3	1.0195	5.10580826225484	11.1433934197083	392	0	0	24.4561507765343	1
393	443.5	276.95	1.0195	5.10580826225484	11.1433934197083	393	-0.00486186449376191	0.00486186449376191	24.4610126410281	1
394	429.95	275.38	1.0205	5.1106701267486	11.1385315552145	394	0.00486186449376191	0.00486186449376191	24.4658745055219	1
395	419.53	263.29	1.0195	5.10580826225484	11.1433934197083	395	-0.235314241498202	0.235314241498202	24.7011887470201	1
396	392.67	277.84	1.0679	5.34112250375304	10.9080791782101	396	0.0165303392787983	0.0165303392787983	24.7177190862989	1
397	391.99	278.19	1.0645	5.32459216447424	10.9246095174889	397	0.211491105478759	0.211491105478759	24.9292101917776	1
398	399.19	275.63	1.021	5.11310105899548	11.1361006229677	398	-0.144883561914183	0.144883561914183	25.0740937536918	1
399	390.71	275.16	1.0508	5.25798462090966	10.9912170610535	399	-0.11376762915409	0.11376762915409	25.1878613828459	1
400	394.57	267.64	1.0742	5.37175225006375	10.8774494318994	400	0.201767376491226	0.201767376491226	25.3896287593371	1
401	403.72	259.71	1.0327	5.16998487357253	11.0792168083906	401	0.0685522893620814	0.0685522893620814	25.4581810486992	1
402	408.94	260.29	1.0186	5.10143258421045	11.1477690977527	402	-0.0189612715256828	0.0189612715256828	25.4771423202249	1
403	414.26	251.9	1.0225	5.12039385573613	11.128807826227	403	0.0072927967406482	0.0072927967406482	25.4844351169655	1
404	414.91	255.34	1.021	5.11310105899548	11.1361006229677	404	-0.00243093224688273	0.00243093224688273	25.4868660492124	1
405	408.74	252.6	1.0215	5.11553199124236	11.1336696907208	405	0.00972372898752738	0.00972372898752738	25.4965897781999	1
406	415.34	261.44	1.0195	5.10580826225484	11.1433934197083	406	-0.00243093224688096	0.00243093224688096	25.4990207104468	1
407	426.86	274.41	1.02	5.10823919450172	11.1409624874614	407	0.0116684747850346	0.0116684747850346	25.5106891852319	1
408	426.77	266.3	1.0176	5.09657071971668	11.1526309622465	408	-0.00486186449376369	0.00486186449376369	25.5155510497256	1
409	417.08	268.67	1.0186	5.10143258421045	11.1477690977527	409	-0.0782760183496087	0.0782760183496087	25.5938270680752	1
410	405.83	267.37	1.0347	5.17970860256006	11.0694930794031	410	-0.154121104452337	0.154121104452337	25.7479481725276	1
411	391.14	266.68	1.0664	5.33382970701239	10.9153719749507	411	0.0140994070319174	0.0140994070319174	25.7620475795595	1
412	383.29	272.03	1.0635	5.31973029998047	10.9294713819827	412	-0.0782760183496087	0.0782760183496087	25.8403235979091	1
413	374.94	275.85	1.0796	5.39800631833008	10.8511953636331	413	-0.0116684747850364	0.0116684747850364	25.8519920726941	1
414	377.31	265.89	1.082	5.40967479311512	10.839526888848	414	-0.0311159327600912	0.0311159327600912	25.8831080054542	1
415	371.02	247.31	1.0884	5.44079072587521	10.8084109560879	415	-0.140021697420419	0.140021697420419	26.0231297028746	1
416	357.38	260.16	1.1172	5.58081242329563	10.6683892586675	416	0.161413901192983	0.161413901192983	26.1845436040676	1
417	361.54	262.65	1.084	5.41939852210265	10.8298031598605	417	-0.168706697933629	0.168706697933629	26.3532503020012	1
418	363.78	269.17	1.1187	5.58810522003628	10.6610964619269	418	-0.0544528823301622	0.0544528823301622	26.4077031843314	1
419	374.18	272.3	1.1299	5.64255810236644	10.6066435795967	419	0.484241703578947	0.484241703578947	26.8919448879104	1
420	390.23	277.85	1.0303	5.15831639878749	11.0908852831756	420	-0.185237037212429	0.185237037212429	27.0771819251228	1
421	373.53	275.09	1.0684	5.34355343599992	10.9056482459632	421	-0.405965685229338	0.405965685229338	27.4831476103521	1
422	339.31	273.41	1.1519	5.74951912122926	10.4996825607339	422	0.0690384758114568	0.0690384758114568	27.5521860861636	1
423	335.36	274.66	1.1377	5.6804806454178	10.5687210365453	423	-0.147314494161066	0.147314494161066	27.6995005803246	1
424	332.85	271.62	1.168	5.82779513957887	10.4214065423843	424	-0.308242208904671	0.308242208904671	28.0077427892293	1
425	324.47	255.32	1.2314	6.13603734848354	10.1131643334796	425	0.0544528823301622	0.0544528823301622	28.0621956715595	1
426	327.18	256.96	1.2202	6.08158446615338	10.1676172158098	426	-0.177944240471781	0.177944240471781	28.2401399120313	1
427	321.33	257.24	1.2568	6.25952870662516	9.98967297533798	427	0.412772295520609	0.412772295520609	28.6529122075519	1
428	323.08	262.84	1.1719	5.84675641110455	10.4024452708586	428	-0.0972372898752898	0.0972372898752898	28.7501494974272	1
429	330.58	261.08	1.1919	5.94399370097984	10.3052079809833	429	0.161413901192981	0.161413901192981	28.9115633986201	1
430	348.17	274.92	1.1587	5.78257979978686	10.4666218821763	430	-0.0520219500832813	0.0520219500832813	28.9635853487034	1
431	341.66	264.61	1.1694	5.83460174987014	10.414599932093	431	-0.223159580263792	0.223159580263792	29.1867449289672	1
432	340.11	268.54	1.2153	6.05776133013393	10.1914403518292	432	0.142452629667302	0.142452629667302	29.3291975586345	1
433	335.65	260.27	1.186	5.91530870046663	10.3338929814965	433	-0.0262540682663293	0.0262540682663293	29.3554516269008	1
434	341.08	274.61	1.1914	5.94156276873296	10.3076389132302	434	0.132728900679773	0.132728900679773	29.4881805275806	1
435	337.92	271.73	1.1641	5.80883386805319	10.44036781391	435	-0.211004919029381	0.211004919029381	29.69918544661	1
436	323.93	275.8	1.2075	6.01983878708257	10.2293628948806	436	-0.0568838145770449	0.0568838145770449	29.756069261187	1
437	316.39	263.93	1.2192	6.07672260165961	10.1724790803035	437	0.0189612715256811	0.0189612715256811	29.7750305327127	1
438	318.53	261.77	1.2153	6.05776133013393	10.1914403518292	438	0.237258987295709	0.237258987295709	30.0122895200084	1
439	334.37	270.76	1.1665	5.82050234283822	10.4286993391249	439	-0.1259222903885	0.1259222903885	30.1382118103969	1
440	327.69	270.21	1.1924	5.94642463322672	10.3027770487364	440	-0.108905764660326	0.108905764660326	30.2471175750573	1
441	329.15	261.28	1.2148	6.05533039788705	10.1938712840761	441	0.0972372898752898	0.0972372898752898	30.3443548649325	1
442	327.92	260.43	1.1948	5.95809310801176	10.2911085739514	442	-0.0972372898752898	0.0972372898752898	30.4415921548078	1
443	326.25	260.63	1.2148	6.05533039788705	10.1938712840761	443	-0.154607290901712	0.154607290901712	30.5961994457096	1
444	317.57	267.76	1.2466	6.20993768878876	10.0392639931744	444	0.0525081365326567	0.0525081365326567	30.6487075822422	1
445	323.72	256.73	1.2358	6.1574295522561	10.091772129707	445	0.3014355986134	0.3014355986134	30.9501431808556	1
446	337.47	254.47	1.1738	5.8559939536427	10.3932077283204	446	-0.204198308738111	0.204198308738111	31.1543414895937	1
447	338.61	266.36	1.2158	6.06019226238081	10.1890094195823	447	0.346650938405411	0.346650938405411	31.5009924279991	1
448	353.08	271.4	1.1445	5.7135413239754	10.5356603579877	448	0.170651443731137	0.170651443731137	31.6716438717303	1
449	361.14	271.82	1.1094	5.54288988024427	10.7063118017189	449	-0.0354916108044829	0.0354916108044829	31.7071354825347	1
450	365.7	279.58	1.1167	5.57838149104875	10.6708201909144	450	-0.177944240471781	0.177944240471781	31.8850797230065	1
451	367.95	275.94	1.1533	5.75632573152053	10.4928759504426	451	0.135159832926655	0.135159832926655	32.0202395559332	1
452	362.56	273.98	1.1255	5.62116589859387	10.6280357833693	452	-0.296573734119638	0.296573734119638	32.3168132900528	1
453	356.02	269.1	1.1865	5.91773963271351	10.3314620492496	453	0.396241956241811	0.396241956241811	32.7130552462946	1
454	383.86	257.63	1.105	5.5214976764717	10.7277040054914	454	0.209060173231874	0.209060173231874	32.9221154195265	1
455	383.64	258.82	1.062	5.31243750323983	10.9367641787233	455	0.0116684747850346	0.0116684747850346	32.9337838943115	1
456	377.95	258.17	1.0596	5.30076902845479	10.9484326535083	456	-0.075845086102726	0.075845086102726	33.0096289804143	1
457	362.17	263.52	1.0752	5.37661411455752	10.8725875674056	457	-0.168706697933629	0.168706697933629	33.1783356783479	1
458	355.91	260.11	1.1099	5.54532081249115	10.703880869472	458	0.0525081365326567	0.0525081365326567	33.2308438148806	1
459	386.01	257.07	1.0991	5.49281267595849	10.7563890060046	459	0.38943534595054	0.38943534595054	33.6202791608311	1
460	385.49	261.46	1.019	5.10337733000795	11.1458243519552	460	-0.380197803412386	0.380197803412386	34.0004769642435	1
461	377.81	268.23	1.0972	5.48357513342034	10.7656265485428	461	0.316021192094695	0.316021192094695	34.3164981563382	1
462	382.58	265.6	1.0322	5.16755394132564	11.0816477406375	462	-0.0165303392788019	0.0165303392788019	34.333028495617	1
463	376.5	262.93	1.0356	5.18408428060444	11.0651174013587	463	-0.539180772358485	0.539180772358485	34.8722092679755	1
464	369.18	276	1.1465	5.72326505296293	10.5259366290002	464	0.0189612715256811	0.0189612715256811	34.8911705395011	1
465	360.76	267.51	1.1426	5.70430378143725	10.5448979005259	465	0.0121546612344119	0.0121546612344119	34.9033252007356	1
466	361.23	251.44	1.1401	5.69214912020284	10.5570525617603	466	-0.00243093224688273	0.00243093224688273	34.9057561329824	1
467	366.56	251.71	1.1406	5.69458005244972	10.5546216295134	467	0.146828307711688	0.146828307711688	35.0525844406941	1
468	366.31	254.45	1.1104	5.54775174473803	10.7014499372251	468	-0.0923754253815243	0.0923754253815243	35.1449598660757	1
469	362.84	254.21	1.1294	5.64012717011956	10.6090745118436	469	-0.140021697420419	0.140021697420419	35.2849815634961	1
470	356.53	265.61	1.1582	5.78014886753997	10.4690528144232	470	0.144883561914181	0.144883561914181	35.4298651254103	1
471	359.11	259.75	1.1284	5.63526530562579	10.6139363763373	471	0.1920436475037	0.1920436475037	35.621908772914	1
472	362.21	265.29	1.0889	5.44322165812209	10.805980023841	472	-0.286850005132107	0.286850005132107	35.9087587780461	1
473	359.86	257.95	1.1479	5.7300716632542	10.5191300187089	473	0.13029796843289	0.13029796843289	36.0390567464789	1
474	364.67	259.15	1.1211	5.59977369482131	10.6494279871418	474	0.00972372898752916	0.00972372898752916	36.0487804754665	1
475	351.69	233.58	1.1191	5.59004996583378	10.6591517161294	475	-0.0855688150902569	0.0855688150902569	36.1343492905567	1
476	351.17	246.23	1.1367	5.67561878092404	10.5735829010391	476	0.0948063576284088	0.0948063576284088	36.2291556481851	1
477	350.35	237.18	1.1172	5.58081242329563	10.6683892586675	477	-0.132728900679773	0.132728900679773	36.3618845488649	1
478	345.55	232.98	1.1445	5.7135413239754	10.5356603579877	478	-0.0690384758114551	0.0690384758114551	36.4309230246764	1
479	347.78	231.07	1.1587	5.78257979978686	10.4666218821763	479	-0.140021697420417	0.140021697420417	36.5709447220968	1
480	332.02	231.64	1.1875	5.92260149720728	10.3266001847559	480	0.204198308738111	0.204198308738111	36.7751430308349	1
481	346.73	237.4	1.1455	5.71840318846917	10.530798493494	481	-0.149745426407948	0.149745426407948	36.9248884572429	1
482	333.66	246.43	1.1763	5.86814861487711	10.381053067086	482	0.0476462720388913	0.0476462720388913	36.9725347292817	1
483	332.73	248	1.1665	5.82050234283822	10.4286993391249	483	-0.00243093224688096	0.00243093224688096	36.9749656615286	1
484	340.21	235.43	1.167	5.8229332750851	10.426268406878	484	0.0666075435645723	0.0666075435645723	37.0415732050932	1
485	345.84	243.64	1.1533	5.75632573152053	10.4928759504426	485	0.0709832216089623	0.0709832216089623	37.1125564267022	1
486	350.6	240.37	1.1387	5.68534250991157	10.5638591720516	486	0.0641766113176931	0.0641766113176931	37.1767330380198	1
487	357.47	241.94	1.1255	5.62116589859387	10.6280357833693	487	0.0140994070319156	0.0140994070319156	37.1908324450518	1
488	355.97	245.78	1.1226	5.60706649156196	10.6421351904012	488	-0.0116684747850329	0.0116684747850329	37.2025009198368	1
489	352.98	242.28	1.125	5.61873496634699	10.6304667156161	489	-0.00972372898753093	0.00972372898753093	37.2122246488243	1
490	358.94	235.76	1.127	5.62845869533452	10.6207429866286	490	0.0617456790708104	0.0617456790708104	37.2739703278951	1
491	371.08	233.76	1.1143	5.56671301626371	10.6824886656994	491	0.097723476324667	0.097723476324667	37.3716938042198	1
492	370.91	230.47	1.0942	5.46898953993905	10.7802121420241	492	0.165789579237369	0.165789579237369	37.5374833834572	1
493	366.97	230.78	1.0601	5.30319996070167	10.9460017212615	493	-0.246496529833861	0.246496529833861	37.783979913291	1
494	363.7	231.71	1.1108	5.54969649053554	10.6995051914276	494	-0.0213922037725638	0.0213922037725638	37.8053721170636	1
495	354.21	237.89	1.1152	5.5710886943081	10.678112987655	495	-0.116684747850348	0.116684747850348	37.9220568649139	1
496	347.38	250.61	1.1392	5.68777344215845	10.5614282398047	496	-0.0116684747850364	0.0116684747850364	37.933725339699	1
497	338.08	251.75	1.1416	5.69944191694348	10.5497597650197	497	0.00972372898753093	0.00972372898753093	37.9434490686865	1
498	340.77	251.16	1.1396	5.68971818795595	10.5594834940072	498	-0.14974542640795	0.14974542640795	38.0931944950945	1
499	334.71	249.89	1.1704	5.8394636143639	10.4097380675992	499	0.0666075435645759	0.0666075435645759	38.159802038659	1
500	341.33	250.27	1.1567	5.77285607079933	10.4763456111638	500	NA	NA	NA	1
501	325.4	248.5	1.1797	5.88467895415591	10.324169252509	1	-0.11376762915409	0.11376762915409	0.11376762915409	2
502	323.61	246.19	1.2031	5.99844658331	10.2104016233549	2	0.0782760183496087	0.0782760183496087	0.192043647503699	2
503	323.24	241.44	1.187	5.92017056496039	10.2886776417045	3	0.0189612715256828	0.0189612715256828	0.211004919029381	2
504	332.14	244.47	1.1831	5.90120929343471	10.3076389132302	4	-0.0116684747850364	0.0116684747850364	0.222673393814418	2
505	327.04	244.8	1.1855	5.91287776821975	10.2959704384451	5	0.0661213571151986	0.0661213571151986	0.288794750929616	2
506	319.37	243.03	1.1719	5.84675641110455	10.3620917955603	6	0.0452153397920103	0.0452153397920103	0.334010090721627	2
507	324.75	238.23	1.1626	5.80154107131254	10.4073071353524	7	-0.109391951109703	0.109391951109703	0.44340204183133	2
508	330.81	240.95	1.1851	5.91093302242224	10.2979151842427	8	-0.108905764660324	0.108905764660324	0.552307806491655	2
509	330.58	238.37	1.2075	6.01983878708257	10.1890094195823	9	0.1424526296673	0.1424526296673	0.694760436158955	2
510	336.43	234.03	1.1782	5.87738615741527	10.3314620492496	10	0.158982968946102	0.158982968946102	0.853743405105057	2
511	332.99	230.75	1.1455	5.71840318846917	10.4904450181957	11	0.0189612715256793	0.0189612715256793	0.872704676630736	2
512	334.28	230.09	1.1416	5.69944191694348	10.5094062897214	12	-0.308728395354047	0.308728395354047	1.18143307198478	2
513	316.75	236.08	1.2051	6.00817031229753	10.2006778943674	13	-0.23968991954259	0.23968991954259	1.42112299152737	2
514	317.29	244.76	1.2544	6.24786023184012	9.96098797482477	14	-0.128353222635385	0.128353222635385	1.54947621416276	2
515	315.46	246	1.2808	6.37621345447551	9.83263475218939	15	0.299490852815895	0.299490852815895	1.84896706697865	2
516	316.43	250.8	1.2192	6.07672260165961	10.1321256050053	16	-0.00486186449376547	0.00486186449376547	1.85382893147242	2
517	315.07	232.65	1.2202	6.08158446615338	10.1272637405115	17	0.106961018862821	0.106961018862821	1.96078995033524	2
518	330.54	239.62	1.1982	5.97462344729056	10.2342247593743	18	0.104043900166561	0.104043900166561	2.0648338505018	2
519	334.1	243.07	1.1768	5.870579547124	10.3382686595409	19	-0.0617456790708104	0.0617456790708104	2.12657952957261	2
520	329.94	244.04	1.1895	5.9323252261948	10.2765229804701	20	-0.00437567804438643	0.00437567804438643	2.130955207617	2
521	330.77	231.89	1.1904	5.93670090423919	10.2721473024257	21	0.156552036699217	0.156552036699217	2.28750724431621	2
522	335	231.19	1.1582	5.78014886753997	10.4286993391249	22	-0.0996682221221725	0.0996682221221725	2.38717546643839	2
523	336.62	234.92	1.1787	5.87981708966215	10.3290311170027	23	0.132728900679771	0.132728900679771	2.51990436711816	2
524	339.44	240.84	1.1514	5.74708818898238	10.4617600176825	24	0.166275765686747	0.166275765686747	2.6861801328049	2
525	353.95	249.24	1.1172	5.58081242329563	10.6280357833693	25	-0.102099154369055	0.102099154369055	2.78827928717396	2
526	348.71	248.22	1.1382	5.68291157766468	10.5259366290002	26	0.00243093224688273	0.00243093224688273	2.79071021942084	2
527	356.81	256.55	1.1377	5.6804806454178	10.5283675612471	27	0	0	2.79071021942084	2
528	365.63	271.73	1.1377	5.6804806454178	10.5283675612471	28	-0.0262540682663293	0.0262540682663293	2.81696428768717	2
529	365.46	276.06	1.1431	5.70673471368413	10.5021134929808	29	-0.0233369495700693	0.0233369495700693	2.84030123725724	2
530	363.39	276.08	1.1479	5.7300716632542	10.4787765434107	30	0.0972372898752916	0.0972372898752916	2.93753852713253	2
531	360.42	250.52	1.1279	5.63283437337891	10.576013833286	31	-0.0525081365326585	0.0525081365326585	2.99004666366519	2
532	360.2	249.87	1.1387	5.68534250991157	10.5235056967533	32	0.168706697933629	0.168706697933629	3.15875336159882	2
533	355.17	249.22	1.104	5.51663581197794	10.692212394687	33	-0.1589829689461	0.1589829689461	3.31773633054492	2
534	354.55	251.65	1.1367	5.67561878092404	10.5332294257409	34	0.0189612715256811	0.0189612715256811	3.3366976020706	2
535	349.52	257.55	1.1328	5.65665750939836	10.5521906972665	35	-0.0641766113176914	0.0641766113176914	3.40087421338829	2
536	344.66	258.38	1.146	5.72083412071605	10.4880140859488	36	0.168706697933629	0.168706697933629	3.56958091132192	2
537	352.68	259.96	1.1113	5.55212742278242	10.6567207838825	37	-0.123491358141619	0.123491358141619	3.69307226946354	2
538	356.5	255.51	1.1367	5.67561878092404	10.5332294257409	38	0.113767629154092	0.113767629154092	3.80683989861763	2
539	351.26	248	1.1133	5.56185115176995	10.6469970548949	39	-0.0972372898752916	0.0972372898752916	3.90407718849292	2
540	346.85	255.44	1.1333	5.65908844164524	10.5497597650197	40	-0.123491358141619	0.123491358141619	4.02756854663454	2
541	343.11	256.66	1.1587	5.78257979978686	10.426268406878	41	0.0525081365326567	0.0525081365326567	4.0800766831672	2
542	351.15	264.72	1.1479	5.7300716632542	10.4787765434107	42	-0.444374414730078	0.444374414730078	4.52445109789728	2
543	332.19	267.34	1.2393	6.17444607798428	10.0344021286806	43	0.396728142691185	0.396728142691185	4.92117924058846	2
544	328.97	278.29	1.1577	5.77771793529309	10.4311302713718	44	0.00680661029127094	0.00680661029127094	4.92798585087973	2
545	352.04	265.86	1.1563	5.77091132500182	10.4379368816631	45	-0.0189612715256811	0.0189612715256811	4.94694712240541	2
546	347.37	270.58	1.1602	5.7898725965275	10.4189756101374	46	0.00243093224688273	0.00243093224688273	4.9493780546523	2
547	347.88	270.65	1.1597	5.78744166428062	10.4214065423843	47	-0.0617456790708104	0.0617456790708104	5.01112373372311	2
548	346.67	275.66	1.1724	5.84918734335143	10.3596608633135	48	-0.0379225430513621	0.0379225430513621	5.04904627677447	2
549	334.23	269	1.1802	5.88710988640279	10.3217383202621	49	0.0739003403052187	0.0739003403052187	5.12294661707969	2
550	341.07	271.41	1.165	5.81320954609757	10.3956386605673	50	0.308242208904673	0.308242208904673	5.43118882598436	2
551	361.86	270.95	1.1016	5.5049673371929	10.703880869472	51	-0.28928093737899	0.28928093737899	5.72046976336335	2
552	354.09	274.11	1.1611	5.79424827457189	10.414599932093	52	0.0923754253815261	0.0923754253815261	5.81284518874488	2
553	357.06	275.09	1.1421	5.70187284919037	10.5069753574745	53	-0.213435851276262	0.213435851276262	6.02628104002114	2
554	321.29	273.46	1.186	5.91530870046663	10.2935395061983	54	0.189612715256816	0.189612715256816	6.21589375527796	2
555	323.71	278.25	1.147	5.72569598520981	10.4831522214551	55	-0.204198308738111	0.204198308738111	6.42009206401607	2
556	322.94	272.87	1.189	5.92989429394792	10.278953912717	56	-0.194474579750581	0.194474579750581	6.61456664376665	2
557	317.77	275.33	1.229	6.1243688736985	10.0844793329664	57	0.0495910178363985	0.0495910178363985	6.66415766160305	2
558	322.41	270.06	1.2188	6.07477785586211	10.1340703508028	58	-0.0612594926214332	0.0612594926214332	6.72541715422448	2
559	321.44	269.47	1.2314	6.13603734848354	10.0728108581814	59	0.24406559758698	0.24406559758698	6.96948275181146	2
560	327.06	269.98	1.1812	5.89197175089656	10.3168764557683	60	-0.0923754253815261	0.0923754253815261	7.06185817719298	2
561	323.91	250.19	1.2002	5.98434717627809	10.2245010303868	61	0.11376762915409	0.11376762915409	7.17562580634707	2
562	320.66	237.73	1.1768	5.870579547124	10.3382686595409	62	-0.237258987295711	0.237258987295711	7.41288479364279	2
563	317.62	233.56	1.2256	6.10783853441971	10.1010096722452	63	0.171137630180514	0.171137630180514	7.5840224238233	2
564	324.63	234.6	1.1904	5.93670090423919	10.2721473024257	64	0.175513308224897	0.175513308224897	7.7595357320482	2
565	321.01	240.73	1.1543	5.76118759601429	10.4476606106506	65	-0.261082123315154	0.261082123315154	8.02061785536335	2
566	322.72	237.1	1.208	6.02226971932945	10.1865784873354	66	-0.00729279674064642	0.00729279674064642	8.027910652104	2
567	316.78	239.74	1.2095	6.0295625160701	10.1792856905948	67	0.0714694080583378	0.0714694080583378	8.09938006016233	2
568	317.62	239.77	1.1948	5.95809310801176	10.2507550986531	68	-0.0262540682663275	0.0262540682663275	8.12563412842866	2
569	324.05	244.55	1.2002	5.98434717627809	10.2245010303868	69	-0.0330606785576002	0.0330606785576002	8.15869480698626	2
570	317.32	240.74	1.207	6.01740785483568	10.1914403518292	70	0.0734141538558468	0.0734141538558468	8.23210896084211	2
571	317.87	242.87	1.1919	5.94399370097984	10.2648545056851	71	-0.0452153397920121	0.0452153397920121	8.27732430063412	2
572	324.06	243.04	1.2012	5.98920904077185	10.219639165893	72	0.524595178877194	0.524595178877194	8.80191947951131	2
573	358.49	231.56	1.0933	5.46461386189466	10.7442343447702	73	0	0	8.80191947951131	2
574	357.94	230.59	1.0933	5.46461386189466	10.7442343447702	74	-0.135159832926654	0.135159832926654	8.93707931243797	2
575	361.22	232.32	1.1211	5.59977369482131	10.6090745118436	75	0.211491105478757	0.211491105478757	9.14857041791672	2
576	371.57	237.6	1.0776	5.38828258934255	10.8205656173223	76	-0.0379225430513639	0.0379225430513639	9.18649296096809	2
577	372.16	231.08	1.0854	5.42620513239392	10.782643074271	77	0.215866783523147	0.215866783523147	9.40235974449124	2
578	379.37	232.5	1.041	5.21033834887077	10.9985098577941	78	-0.268374920055804	0.268374920055804	9.67073466454704	2
579	376.7	241.71	1.0962	5.47871326892657	10.7301349377383	79	0.3179659378922	0.3179659378922	9.98870060243924	2
580	381.59	232.85	1.0308	5.16074733103437	11.0481008756305	80	-0.144397375464807	0.144397375464807	10.133097977904	2
581	376.49	232.26	1.0605	5.30514470649918	10.9037035001657	81	-0.047646272038893	0.047646272038893	10.1807442499429	2
582	384.66	242.19	1.0703	5.35279097853807	10.8560572281268	82	0.246982716283238	0.246982716283238	10.4277269662262	2
583	392.64	244.75	1.0195	5.10580826225484	11.1030399444101	83	-0.0335468650069739	0.0335468650069739	10.4612738312332	2
584	399.66	245.31	1.0264	5.13935512726181	11.0694930794031	84	0.00972372898752916	0.00972372898752916	10.4709975602207	2
585	399.5	245.7	1.0244	5.12963139827428	11.0792168083906	85	0.0306297463107157	0.0306297463107157	10.5016273065314	2
586	401.9	247.74	1.0181	5.09900165196356	11.1098465547013	86	-0.0092375425381519	0.0092375425381519	10.5108648490695	2
587	401.94	259.01	1.02	5.10823919450172	11.1006090121632	87	0.00680661029127094	0.00680661029127094	10.5176714593608	2
588	407.98	250.82	1.0186	5.10143258421045	11.1074156224544	88	-0.00194474579750548	0.00194474579750548	10.5196162051583	2
589	409.38	251.24	1.019	5.10337733000795	11.1054708766569	89	-0.00243093224688451	0.00243093224688451	10.5220471374052	2
590	401.68	245.04	1.0195	5.10580826225484	11.1030399444101	90	-0.00243093224688096	0.00243093224688096	10.5244780696521	2
591	409.79	240.82	1.02	5.10823919450172	11.1006090121632	91	0.0189612715256828	0.0189612715256828	10.5434393411778	2
592	410.81	238.11	1.0161	5.08927792297604	11.1195702836889	92	-0.0238231360194465	0.0238231360194465	10.5672624771972	2
593	420.48	245.38	1.021	5.11310105899548	11.0957471476694	93	0.0165303392787983	0.0165303392787983	10.583792816476	2
594	419.81	246.73	1.0176	5.09657071971668	11.1122774869482	94	-0.0354916108044794	0.0354916108044794	10.6192844272805	2
595	419.59	244.73	1.0249	5.13206233052116	11.0767858761437	95	0.0286850005132102	0.0286850005132102	10.6479694277937	2
596	417.02	238.62	1.019	5.10337733000795	11.1054708766569	96	0.00437567804438643	0.00437567804438643	10.6523451058381	2
597	418.71	237.58	1.0181	5.09900165196356	11.1098465547013	97	0	0	10.6523451058381	2
598	424.12	232.85	1.0181	5.09900165196356	11.1098465547013	98	-0.0233369495700693	0.0233369495700693	10.6756820554082	2
599	423.25	235.81	1.0229	5.12233860153363	11.0865096051313	99	0.0306297463107175	0.0306297463107175	10.7063118017189	2
600	447.59	247.57	1.0166	5.09170885522292	11.117139351442	100	-0.0330606785576002	0.0330606785576002	10.7393724802765	2
601	448.15	241.24	1.0234	5.12476953378052	11.0840786728844	101	0.00243093224688273	0.00243093224688273	10.7418034125234	2
602	440.87	249.85	1.0229	5.12233860153363	11.0865096051313	102	0.0306297463107175	0.0306297463107175	10.7724331588341	2
603	410.69	231.41	1.0166	5.09170885522292	11.117139351442	103	-0.0140994070319191	0.0140994070319191	10.786532565866	2
604	400.11	240.07	1.0195	5.10580826225484	11.1030399444101	104	0.0140994070319191	0.0140994070319191	10.8006319728979	2
605	407.43	240.28	1.0166	5.09170885522292	11.117139351442	105	-0.0831378828433742	0.0831378828433742	10.8837698557413	2
606	390.76	234.06	1.0337	5.17484673806629	11.0340014685986	106	-0.192043647503699	0.192043647503699	11.075813503245	2
607	385.95	242.07	1.0732	5.36689038556999	10.8419578210949	107	-0.0189612715256811	0.0189612715256811	11.0947747747707	2
608	384.3	241.63	1.0771	5.38585165709567	10.8229965495692	108	0.291711869625871	0.291711869625871	11.3864866443965	2
609	391.18	246.22	1.0171	5.0941397874698	11.1147084191951	109	-0.223159580263792	0.223159580263792	11.6096462246603	2
610	373.28	245.75	1.063	5.31729936773359	10.8915488389313	110	-0.282474327087719	0.282474327087719	11.8921205517481	2
611	362.98	238.04	1.1211	5.59977369482131	10.6090745118436	111	-0.0189612715256811	0.0189612715256811	11.9110818232737	2
612	361.6	239.21	1.125	5.61873496634699	10.5901132403179	112	-0.0116684747850364	0.0116684747850364	11.9227502980588	2
613	350.09	241.21	1.1274	5.63040344113203	10.5784447655329	113	-0.133215087129148	0.133215087129148	12.0559653851879	2
614	341.14	243.99	1.1548	5.76361852826118	10.4452296784037	114	0.137590765173536	0.137590765173536	12.1935561503615	2
615	348.12	238.42	1.1265	5.62602776308764	10.5828204435773	115	0.0213922037725638	0.0213922037725638	12.214948354134	2
616	351.43	231.54	1.1221	5.60463555931508	10.6042126473498	116	-0.0831378828433724	0.0831378828433724	12.2980862369774	2
617	346.25	230.05	1.1392	5.68777344215845	10.5210747645064	117	-0.00680661029127094	0.00680661029127094	12.3048928472687	2
618	349.25	234.06	1.1406	5.69458005244972	10.5142681542152	118	0.166275765686747	0.166275765686747	12.4711686129554	2
619	359.82	240.51	1.1064	5.52830428676297	10.6805439199019	119	0.246496529833861	0.246496529833861	12.7176651427893	2
620	372.65	237.18	1.0557	5.28180775692911	10.9270404497358	120	-0.229966190555061	0.229966190555061	12.9476313333443	2
621	365	238.54	1.103	5.51177394748417	10.6970742591807	121	-0.0690384758114568	0.0690384758114568	13.0166698091558	2
622	358.12	234.41	1.1172	5.58081242329563	10.6280357833693	122	0.0311159327600929	0.0311159327600929	13.0477857419159	2
623	366.47	238.78	1.1108	5.54969649053554	10.6591517161294	123	0.388949159501163	0.388949159501163	13.436734901417	2
624	382.35	233.06	1.0308	5.16074733103437	11.0481008756305	124	-0.0306297463107175	0.0306297463107175	13.4673646477278	2
625	374.69	237.84	1.0371	5.19137707734509	11.0174711293198	125	-0.0996682221221725	0.0996682221221725	13.5670328698499	2
626	387.12	239.67	1.0576	5.29104529946726	10.9178029071976	126	0	0	13.5670328698499	2
627	388.05	257.08	1.0576	5.29104529946726	10.9178029071976	127	0.123491358141621	0.123491358141621	13.6905242279916	2
628	395.02	261.55	1.0322	5.16755394132564	11.0412942653392	128	0.0685522893620778	0.0685522893620778	13.7590765173536	2
629	393.92	263.31	1.0181	5.09900165196356	11.1098465547013	129	-0.208573986782497	0.208573986782497	13.9676505041361	2
630	386.61	257.02	1.061	5.30757563874606	10.9012725679188	130	0.0165303392787983	0.0165303392787983	13.9841808434149	2
631	389.15	256.9	1.0576	5.29104529946726	10.9178029071976	131	0.199336444244347	0.199336444244347	14.1835172876593	2
632	394.28	252.86	1.0166	5.09170885522292	11.117139351442	132	-0.0520219500832813	0.0520219500832813	14.2355392377426	2
633	396.96	245.94	1.0273	5.1437308053062	11.0651174013587	133	0.0447291533426331	0.0447291533426331	14.2802683910852	2
634	396.99	234.49	1.0181	5.09900165196356	11.1098465547013	134	0.0189612715256828	0.0189612715256828	14.2992296626109	2
635	397.71	234.82	1.0142	5.08004038043788	11.128807826227	135	-0.0306297463107157	0.0306297463107157	14.3298594089216	2
636	396.78	257.61	1.0205	5.1106701267486	11.0981780799163	136	0.00486186449376191	0.00486186449376191	14.3347212734154	2
637	401.99	252.96	1.0195	5.10580826225484	11.1030399444101	137	-0.00972372898752738	0.00972372898752738	14.3444450024029	2
638	402.05	255.05	1.0215	5.11553199124236	11.0933162154225	138	0.00972372898752738	0.00972372898752738	14.3541687313904	2
639	402.02	250.56	1.0195	5.10580826225484	11.1030399444101	139	0.0140994070319191	0.0140994070319191	14.3682681384223	2
640	400.52	267.14	1.0166	5.09170885522292	11.117139351442	140	-0.0238231360194465	0.0238231360194465	14.3920912744418	2
641	424.43	279.15	1.0215	5.11553199124236	11.0933162154225	141	0.0189612715256811	0.0189612715256811	14.4110525459675	2
642	462.56	274.64	1.0176	5.09657071971668	11.1122774869482	142	-0.00243093224688273	0.00243093224688273	14.4134834782143	2
643	467	267.97	1.0181	5.09900165196356	11.1098465547013	143	0	0	14.4134834782143	2
644	473.18	266.32	1.0181	5.09900165196356	11.1098465547013	144	0.00486186449376547	0.00486186449376547	14.4183453427081	2
645	480.13	262.21	1.0171	5.0941397874698	11.1147084191951	145	0	0	14.4183453427081	2
646	485.11	269.59	1.0171	5.0941397874698	11.1147084191951	146	-0.00729279674064642	0.00729279674064642	14.4256381394487	2
647	470.36	271.59	1.0186	5.10143258421045	11.1074156224544	147	0.0194474579750583	0.0194474579750583	14.4450855974238	2
648	475.73	256.62	1.0146	5.08198512623539	11.1268630804295	148	-0.0194474579750583	0.0194474579750583	14.4645330553989	2
649	473.89	252.37	1.0186	5.10143258421045	11.1074156224544	149	0.00243093224688096	0.00243093224688096	14.4669639876457	2
650	469.17	253.32	1.0181	5.09900165196356	11.1098465547013	150	0.0189612715256828	0.0189612715256828	14.4859252591714	2
651	468.99	244.85	1.0142	5.08004038043788	11.128807826227	151	-0.0213922037725638	0.0213922037725638	14.507317462944	2
652	492.8	237.59	1.0186	5.10143258421045	11.1074156224544	152	0.00972372898752916	0.00972372898752916	14.5170411919315	2
653	493.81	230.61	1.0166	5.09170885522292	11.117139351442	153	-0.00486186449376547	0.00486186449376547	14.5219030564253	2
654	485	234.67	1.0176	5.09657071971668	11.1122774869482	154	0.0072927967406482	0.0072927967406482	14.5291958531659	2
655	491.01	239.84	1.0161	5.08927792297604	11.1195702836889	155	-0.0189612715256828	0.0189612715256828	14.5481571246916	2
656	492.05	236.69	1.02	5.10823919450172	11.1006090121632	156	0.0116684747850346	0.0116684747850346	14.5598255994767	2
657	490.93	243.61	1.0176	5.09657071971668	11.1122774869482	157	-0.00486186449376369	0.00486186449376369	14.5646874639704	2
658	479.17	248.1	1.0186	5.10143258421045	11.1074156224544	158	-0.0209060173231883	0.0209060173231883	14.5855934812936	2
659	478.53	240.16	1.0229	5.12233860153363	11.0865096051313	159	0.0165303392787983	0.0165303392787983	14.6021238205724	2
660	474.54	241.22	1.0195	5.10580826225484	11.1030399444101	160	0.00680661029127094	0.00680661029127094	14.6089304308637	2
661	479.53	248.77	1.0181	5.09900165196356	11.1098465547013	161	0.00486186449376547	0.00486186449376547	14.6137922953574	2
662	475.16	259.78	1.0171	5.0941397874698	11.1147084191951	162	0.00243093224688273	0.00243093224688273	14.6162232276043	2
663	484.39	255.59	1.0166	5.09170885522292	11.117139351442	163	0.00243093224688273	0.00243093224688273	14.6186541598512	2
664	488.35	256.34	1.0161	5.08927792297604	11.1195702836889	164	-0.00972372898753093	0.00972372898753093	14.6283778888387	2
665	485.85	254.02	1.0181	5.09900165196356	11.1098465547013	165	0.00486186449376547	0.00486186449376547	14.6332397533325	2
666	479.92	252.3	1.0171	5.0941397874698	11.1147084191951	166	-0.0213922037725638	0.0213922037725638	14.6546319571051	2
667	471	252.82	1.0215	5.11553199124236	11.0933162154225	167	0.0165303392787983	0.0165303392787983	14.6711622963839	2
668	487.5	255.99	1.0181	5.09900165196356	11.1098465547013	168	-0.00243093224688096	0.00243093224688096	14.6735932286307	2
669	491.95	255.06	1.0186	5.10143258421045	11.1074156224544	169	-0.0140994070319174	0.0140994070319174	14.6876926356627	2
670	494.74	231.64	1.0215	5.11553199124236	11.0933162154225	170	0.0189612715256811	0.0189612715256811	14.7066539071883	2
671	493.38	232.67	1.0176	5.09657071971668	11.1122774869482	171	0.00243093224688273	0.00243093224688273	14.7090848394352	2
672	485.73	238.38	1.0171	5.0941397874698	11.1147084191951	172	-0.0116684747850364	0.0116684747850364	14.7207533142203	2
673	477.52	235.03	1.0195	5.10580826225484	11.1030399444101	173	0.00243093224688451	0.00243093224688451	14.7231842464671	2
674	461.18	237.22	1.019	5.10337733000795	11.1054708766569	174	-0.0145855934812946	0.0145855934812946	14.7377698399484	2
675	470.02	243.95	1.022	5.11796292348925	11.0908852831756	175	0.0262540682663293	0.0262540682663293	14.7640239082148	2
676	450.13	230.05	1.0166	5.09170885522292	11.117139351442	176	-0.0379225430513639	0.0379225430513639	14.8019464512661	2
677	454.21	230.04	1.0244	5.12963139827428	11.0792168083906	177	0.0403534752982466	0.0403534752982466	14.8422999265644	2
678	438.59	238.34	1.0161	5.08927792297604	11.1195702836889	178	-0.00243093224688273	0.00243093224688273	14.8447308588113	2
679	436.78	243.09	1.0166	5.09170885522292	11.117139351442	179	-0.00972372898752916	0.00972372898752916	14.8544545877988	2
680	440.35	246.06	1.0186	5.10143258421045	11.1074156224544	180	0.0121546612344119	0.0121546612344119	14.8666092490332	2
681	427.83	245.23	1.0161	5.08927792297604	11.1195702836889	181	-0.0140994070319174	0.0140994070319174	14.8807086560651	2
682	432.38	238.87	1.019	5.10337733000795	11.1054708766569	182	0.0140994070319174	0.0140994070319174	14.894808063097	2
683	429.62	233.77	1.0161	5.08927792297604	11.1195702836889	183	-0.00486186449376547	0.00486186449376547	14.8996699275908	2
684	428.85	240.46	1.0171	5.0941397874698	11.1147084191951	184	-0.0306297463107175	0.0306297463107175	14.9302996739015	2
685	441.35	233.53	1.0234	5.12476953378052	11.0840786728844	185	0.0427844075451294	0.0427844075451294	14.9730840814467	2
686	441.42	233.91	1.0146	5.08198512623539	11.1268630804295	186	-0.0238231360194483	0.0238231360194483	14.9969072174661	2
687	462.71	238.8	1.0195	5.10580826225484	11.1030399444101	187	0.0354916108044829	0.0354916108044829	15.0323988282706	2
688	462.1	238.54	1.0122	5.07031665145035	11.1385315552145	188	-0.0330606785575984	0.0330606785575984	15.0654595068282	2
689	455.02	239.78	1.019	5.10337733000795	11.1054708766569	189	0.0116684747850346	0.0116684747850346	15.0771279816132	2
690	463.66	247.55	1.0166	5.09170885522292	11.117139351442	190	0.00243093224688273	0.00243093224688273	15.0795589138601	2
691	467.7	241.56	1.0161	5.08927792297604	11.1195702836889	191	-0.0140994070319174	0.0140994070319174	15.093658320892	2
692	466.08	231.89	1.019	5.10337733000795	11.1054708766569	192	0.0092375425381519	0.0092375425381519	15.1028958634302	2
693	469.95	230.64	1.0171	5.0941397874698	11.1147084191951	193	0	0	15.1028958634302	2
694	447.42	236.84	1.0171	5.0941397874698	11.1147084191951	194	-0.0213922037725638	0.0213922037725638	15.1242880672027	2
695	444.99	247.11	1.0215	5.11553199124236	11.0933162154225	195	0.0189612715256811	0.0189612715256811	15.1432493387284	2
696	446.46	240.94	1.0176	5.09657071971668	11.1122774869482	196	-0.0403534752982448	0.0403534752982448	15.1836028140267	2
697	425.8	244.99	1.0259	5.13692419501493	11.07192401165	197	0.0189612715256811	0.0189612715256811	15.2025640855523	2
698	421.9	245.27	1.022	5.11796292348925	11.0908852831756	198	-0.00923754253815368	0.00923754253815368	15.2118016280905	2
699	420.01	235.46	1.0239	5.1272004660274	11.0816477406375	199	0.0354916108044829	0.0354916108044829	15.247293238895	2
700	415.91	241.8	1.0166	5.09170885522292	11.117139351442	200	0.00729279674064642	0.00729279674064642	15.2545860356356	2
701	414.74	243.26	1.0151	5.08441605848227	11.1244321481826	201	0.0140994070319174	0.0140994070319174	15.2686854426675	2
702	411.14	231.53	1.0122	5.07031665145035	11.1385315552145	202	-0.0262540682663293	0.0262540682663293	15.2949395109339	2
703	415.16	232.3	1.0176	5.09657071971668	11.1122774869482	203	-0.0165303392787983	0.0165303392787983	15.3114698502127	2
704	432.21	239.94	1.021	5.11310105899548	11.0957471476694	204	0.0189612715256811	0.0189612715256811	15.3304311217383	2
705	447.02	234.9	1.0171	5.0941397874698	11.1147084191951	205	-0.00243093224688273	0.00243093224688273	15.3328620539852	2
706	471.95	233.92	1.0176	5.09657071971668	11.1122774869482	206	0.0165303392788001	0.0165303392788001	15.349392393264	2
707	484	238.43	1.0142	5.08004038043788	11.128807826227	207	-0.0422982210957521	0.0422982210957521	15.3916906143598	2
708	469.84	251.61	1.0229	5.12233860153363	11.0865096051313	208	0.0233369495700693	0.0233369495700693	15.4150275639299	2
709	472.44	250.65	1.0181	5.09900165196356	11.1098465547013	209	-0.00243093224688096	0.00243093224688096	15.4174584961767	2
710	477.13	250.55	1.0186	5.10143258421045	11.1074156224544	210	0.00243093224688096	0.00243093224688096	15.4198894284236	2
711	486.1	248.99	1.0181	5.09900165196356	11.1098465547013	211	0	0	15.4198894284236	2
712	480.23	253.63	1.0181	5.09900165196356	11.1098465547013	212	0	0	15.4198894284236	2
713	488.73	266.71	1.0181	5.09900165196356	11.1098465547013	213	0.0072927967406482	0.0072927967406482	15.4271822251643	2
714	488.25	272.91	1.0166	5.09170885522292	11.117139351442	214	-0.00972372898752916	0.00972372898752916	15.4369059541518	2
715	493.64	270.46	1.0186	5.10143258421045	11.1074156224544	215	0	0	15.4369059541518	2
716	490.36	267.07	1.0186	5.10143258421045	11.1074156224544	216	0.00243093224688096	0.00243093224688096	15.4393368863987	2
717	469.01	263.08	1.0181	5.09900165196356	11.1098465547013	217	0	0	15.4393368863987	2
718	465.84	264.26	1.0181	5.09900165196356	11.1098465547013	218	-0.0281988140638347	0.0281988140638347	15.4675357004625	2
719	468.72	251.75	1.0239	5.1272004660274	11.0816477406375	219	0.0257678818169538	0.0257678818169538	15.4933035822795	2
720	468.14	249.2	1.0186	5.10143258421045	11.1074156224544	220	-0.00194474579750548	0.00194474579750548	15.495248328077	2
721	469.03	242.72	1.019	5.10337733000795	11.1054708766569	221	0.0092375425381519	0.0092375425381519	15.5044858706151	2
722	462.63	248.09	1.0171	5.0941397874698	11.1147084191951	222	-0.00486186449376547	0.00486186449376547	15.5093477351089	2
723	462.5	253.79	1.0181	5.09900165196356	11.1098465547013	223	-0.0281988140638347	0.0281988140638347	15.5375465491727	2
724	461.5	274.49	1.0239	5.1272004660274	11.0816477406375	224	0.0257678818169538	0.0257678818169538	15.5633144309897	2
725	457.18	266.07	1.0186	5.10143258421045	11.1074156224544	225	-0.00194474579750548	0.00194474579750548	15.5652591767872	2
726	450.21	262.22	1.019	5.10337733000795	11.1054708766569	226	-0.00972372898752916	0.00972372898752916	15.5749829057747	2
727	434.99	275.05	1.021	5.11310105899548	11.0957471476694	227	0.0140994070319156	0.0140994070319156	15.5890823128066	2
728	427.91	273.88	1.0181	5.09900165196356	11.1098465547013	228	-0.025767881816952	0.025767881816952	15.6148501946236	2
729	411.91	273.82	1.0234	5.12476953378052	11.0840786728844	229	0.0281988140638347	0.0281988140638347	15.6430490086874	2
730	406.93	278.28	1.0176	5.09657071971668	11.1122774869482	230	-0.0379225430513639	0.0379225430513639	15.6809715517388	2
731	411.94	275.92	1.0254	5.13449326276805	11.0743549438968	231	0.0403534752982466	0.0403534752982466	15.721325027037	2
732	411.49	275.28	1.0171	5.0941397874698	11.1147084191951	232	-0.0140994070319174	0.0140994070319174	15.7354244340689	2
733	416.53	260.35	1.02	5.10823919450172	11.1006090121632	233	-0.0189612715256828	0.0189612715256828	15.7543857055946	2
734	417.47	253.95	1.0239	5.1272004660274	11.0816477406375	234	0.0140994070319191	0.0140994070319191	15.7684851126265	2
735	414.03	256.35	1.021	5.11310105899548	11.0957471476694	235	0.00729279674064465	0.00729279674064465	15.7757779093672	2
736	408.51	259.6	1.0195	5.10580826225484	11.1030399444101	236	0.00680661029127094	0.00680661029127094	15.7825845196585	2
737	404.12	265.66	1.0181	5.09900165196356	11.1098465547013	237	-0.320396870139081	0.320396870139081	16.1029813897975	2
738	377.55	246.51	1.084	5.41939852210265	10.7894496845622	238	0.0427844075451276	0.0427844075451276	16.1457657973427	2
739	376.95	254.39	1.0752	5.37661411455752	10.8322340921074	239	0.0213922037725638	0.0213922037725638	16.1671580011152	2
740	373.07	250.65	1.0708	5.35522191078496	10.8536262958799	240	0.0972372898752916	0.0972372898752916	16.2643952909905	2
741	378.08	232.33	1.0508	5.25798462090966	10.9508635857552	241	-0.296573734119637	0.296573734119637	16.5609690251102	2
742	369.32	255.66	1.1118	5.5545583550293	10.6542898516356	242	0.229966190555061	0.229966190555061	16.7909352156652	2
743	369.79	246.58	1.0645	5.32459216447424	10.8842560421907	243	-0.123005171692242	0.123005171692242	16.9139403873575	2
744	376.51	243.11	1.0898	5.44759733616648	10.7612508704984	244	0.156552036699217	0.156552036699217	17.0704924240567	2
745	378.28	234.81	1.0576	5.29104529946726	10.9178029071976	245	-0.0593147468239259	0.0593147468239259	17.1298071708806	2
746	379.32	236.86	1.0698	5.35036004629119	10.8584881603737	246	0.234828055048826	0.234828055048826	17.3646352259294	2
747	386.36	231.42	1.0215	5.11553199124236	11.0933162154225	247	-0.102099154369055	0.102099154369055	17.4667343802985	2
748	395.97	243.04	1.0425	5.21763114561142	10.9912170610535	248	0.102099154369055	0.102099154369055	17.5688335346675	2
749	393.81	248.91	1.0215	5.11553199124236	11.0933162154225	249	0.0121546612344119	0.0121546612344119	17.5809881959019	2
750	405.33	256.85	1.019	5.10337733000795	11.1054708766569	250	-0.0238231360194483	0.0238231360194483	17.6048113319214	2
751	408.12	257.49	1.0239	5.1272004660274	11.0816477406375	251	0.0306297463107175	0.0306297463107175	17.6354410782321	2
752	420.44	247.6	1.0176	5.09657071971668	11.1122774869482	252	-0.163844833439864	0.163844833439864	17.799285911672	2
753	408.64	245.2	1.0513	5.26041555315655	10.9484326535083	253	0.168706697933629	0.168706697933629	17.9679926096056	2
754	414.74	246.97	1.0166	5.09170885522292	11.117139351442	254	-0.0213922037725638	0.0213922037725638	17.9893848133782	2
755	417.81	251.07	1.021	5.11310105899548	11.0957471476694	255	0.0116684747850346	0.0116684747850346	18.0010532881632	2
756	412.58	255.2	1.0186	5.10143258421045	11.1074156224544	256	-0.00194474579750548	0.00194474579750548	18.0029980339607	2
757	413.59	241.69	1.019	5.10337733000795	11.1054708766569	257	0	0	18.0029980339607	2
758	401.3	240.15	1.019	5.10337733000795	11.1054708766569	258	-0.0427844075451294	0.0427844075451294	18.0457824415058	2
759	400.08	246.72	1.0278	5.14616173755308	11.0626864691118	259	-0.050077204285774	0.050077204285774	18.0958596457916	2
760	392.19	243.61	1.0381	5.19623894183886	11.012609264826	260	-0.0807069505964915	0.0807069505964915	18.1765665963881	2
761	386.53	246.7	1.0547	5.27694589243535	10.9319023142295	261	-0.0165303392787983	0.0165303392787983	18.1930969356669	2
762	384.26	246.17	1.0581	5.29347623171415	10.9153719749507	262	0.0568838145770449	0.0568838145770449	18.2499807502439	2
763	382.38	268.41	1.0464	5.2365924171371	10.9722557895278	263	0.152176358654829	0.152176358654829	18.4021571088988	2
764	382.43	277.69	1.0151	5.08441605848227	11.1244321481826	264	-0.0238231360194465	0.0238231360194465	18.4259802449182	2
765	397.87	275.49	1.02	5.10823919450172	11.1006090121632	265	0.0140994070319174	0.0140994070319174	18.4400796519501	2
766	396.43	279.34	1.0171	5.0941397874698	11.1147084191951	266	-0.0690384758114568	0.0690384758114568	18.5091181277616	2
767	389.99	267.89	1.0313	5.16317826328126	11.0456699433836	267	0.0641766113176914	0.0641766113176914	18.5732947390793	2
768	396.06	265.21	1.0181	5.09900165196356	11.1098465547013	268	0.00243093224688273	0.00243093224688273	18.5757256713262	2
769	393.1	270.12	1.0176	5.09657071971668	11.1122774869482	269	-0.00680661029126917	0.00680661029126917	18.5825322816174	2
770	386.85	275.26	1.019	5.10337733000795	11.1054708766569	270	-0.00243093224688451	0.00243093224688451	18.5849632138643	2
771	384.08	262.72	1.0195	5.10580826225484	11.1030399444101	271	0.0116684747850364	0.0116684747850364	18.5966316886494	2
772	392.64	269.65	1.0171	5.0941397874698	11.1147084191951	272	-0.00729279674064642	0.00729279674064642	18.60392448539	2
773	408.36	275.05	1.0186	5.10143258421045	11.1074156224544	273	0.0262540682663275	0.0262540682663275	18.6301785536563	2
774	414.1	278.89	1.0132	5.07517851594412	11.1336696907208	274	-0.00486186449376369	0.00486186449376369	18.6350404181501	2
775	415.28	276.86	1.0142	5.08004038043788	11.128807826227	275	-0.0354916108044812	0.0354916108044812	18.6705320289546	2
776	420.84	269.34	1.0215	5.11553199124236	11.0933162154225	276	0.0165303392787983	0.0165303392787983	18.6870623682334	2
777	424.55	271.49	1.0181	5.09900165196356	11.1098465547013	277	-0.00437567804438643	0.00437567804438643	18.6914380462778	2
778	422.48	279	1.019	5.10337733000795	11.1054708766569	278	0	0	18.6914380462778	2
779	422.67	265.31	1.019	5.10337733000795	11.1054708766569	279	-0.00729279674064642	0.00729279674064642	18.6987308430184	2
780	413.62	264.68	1.0205	5.1106701267486	11.0981780799163	280	0.0092375425381519	0.0092375425381519	18.7079683855566	2
781	421.06	258.69	1.0186	5.10143258421045	11.1074156224544	281	0	0	18.7079683855566	2
782	405.47	252.84	1.0186	5.10143258421045	11.1074156224544	282	0.00243093224688096	0.00243093224688096	18.7103993178034	2
783	404.15	255.12	1.0181	5.09900165196356	11.1098465547013	283	0.0145855934812946	0.0145855934812946	18.7249849112847	2
784	412.93	270.3	1.0151	5.08441605848227	11.1244321481826	284	-0.0145855934812946	0.0145855934812946	18.739570504766	2
785	409.94	269.98	1.0181	5.09900165196356	11.1098465547013	285	0.0072927967406482	0.0072927967406482	18.7468633015067	2
786	408.14	266.2	1.0166	5.09170885522292	11.117139351442	286	-0.0140994070319191	0.0140994070319191	18.7609627085386	2
787	420.98	266.4	1.0195	5.10580826225484	11.1030399444101	287	0	0	18.7609627085386	2
788	414.82	275.54	1.0195	5.10580826225484	11.1030399444101	288	0	0	18.7609627085386	2
789	423.37	278.35	1.0195	5.10580826225484	11.1030399444101	289	-0.0189612715256811	0.0189612715256811	18.7799239800643	2
790	430.05	267.53	1.0234	5.12476953378052	11.0840786728844	290	0.0189612715256811	0.0189612715256811	18.79888525159	2
791	424.91	275.65	1.0195	5.10580826225484	11.1030399444101	291	0.0140994070319191	0.0140994070319191	18.8129846586219	2
792	427.99	270.11	1.0166	5.09170885522292	11.117139351442	292	-0.0165303392788001	0.0165303392788001	18.8295149979007	2
793	428.29	269.87	1.02	5.10823919450172	11.1006090121632	293	0.0092375425381519	0.0092375425381519	18.8387525404388	2
794	424.95	249.33	1.0181	5.09900165196356	11.1098465547013	294	-0.00243093224688096	0.00243093224688096	18.8411834726857	2
795	425.8	249.97	1.0186	5.10143258421045	11.1074156224544	295	-0.0092375425381519	0.0092375425381519	18.8504210152239	2
796	428.32	247.26	1.0205	5.1106701267486	11.0981780799163	296	0.0092375425381519	0.0092375425381519	18.859658557762	2
797	428.27	252.51	1.0186	5.10143258421045	11.1074156224544	297	-0.00680661029127094	0.00680661029127094	18.8664651680533	2
798	439.64	241.53	1.02	5.10823919450172	11.1006090121632	298	0	0	18.8664651680533	2
799	443.46	241.54	1.02	5.10823919450172	11.1006090121632	299	0.00680661029127094	0.00680661029127094	18.8732717783446	2
800	430.08	252.1	1.0186	5.10143258421045	11.1074156224544	300	-0.00194474579750548	0.00194474579750548	18.8752165241421	2
801	438.02	253.57	1.019	5.10337733000795	11.1054708766569	301	0.00437567804438643	0.00437567804438643	18.8795922021865	2
802	423.89	240.77	1.0181	5.09900165196356	11.1098465547013	302	-0.00243093224688096	0.00243093224688096	18.8820231344333	2
803	434.01	259.02	1.0186	5.10143258421045	11.1074156224544	303	0	0	18.8820231344333	2
804	434.11	258.56	1.0186	5.10143258421045	11.1074156224544	304	-0.0092375425381519	0.0092375425381519	18.8912606769715	2
805	434.27	255.03	1.0205	5.1106701267486	11.0981780799163	305	0.0116684747850329	0.0116684747850329	18.9029291517565	2
806	439.49	253.77	1.0181	5.09900165196356	11.1098465547013	306	-0.00680661029127094	0.00680661029127094	18.9097357620478	2
807	429.76	258.58	1.0195	5.10580826225484	11.1030399444101	307	-0.00486186449376191	0.00486186449376191	18.9145976265416	2
808	436.93	266.39	1.0205	5.1106701267486	11.0981780799163	308	0.00243093224688096	0.00243093224688096	18.9170285587884	2
809	442.37	269.61	1.02	5.10823919450172	11.1006090121632	309	0	0	18.9170285587884	2
810	444.8	274.88	1.02	5.10823919450172	11.1006090121632	310	0.00680661029127094	0.00680661029127094	18.9238351690797	2
811	435.34	266.7	1.0186	5.10143258421045	11.1074156224544	311	-0.00680661029127094	0.00680661029127094	18.930641779371	2
812	438.93	258.21	1.02	5.10823919450172	11.1006090121632	312	-0.00486186449376369	0.00486186449376369	18.9355036438647	2
813	444.28	257.76	1.021	5.11310105899548	11.0957471476694	313	0.00486186449376369	0.00486186449376369	18.9403655083585	2
814	449.57	260.28	1.02	5.10823919450172	11.1006090121632	314	0.0116684747850346	0.0116684747850346	18.9520339831435	2
815	449.08	256.88	1.0176	5.09657071971668	11.1122774869482	315	-0.0116684747850346	0.0116684747850346	18.9637024579286	2
816	445.9	257.02	1.02	5.10823919450172	11.1006090121632	316	-0.00972372898752916	0.00972372898752916	18.9734261869161	2
817	447.3	257.46	1.022	5.11796292348925	11.0908852831756	317	0.0165303392788001	0.0165303392788001	18.9899565261949	2
818	445.41	257.56	1.0186	5.10143258421045	11.1074156224544	318	-0.00437567804438999	0.00437567804438999	18.9943322042393	2
819	446.93	259.58	1.0195	5.10580826225484	11.1030399444101	319	-0.00486186449376191	0.00486186449376191	18.9991940687331	2
820	456.06	255.52	1.0205	5.1106701267486	11.0981780799163	320	-0.0140994070319191	0.0140994070319191	19.013293475765	2
821	455.98	256.73	1.0234	5.12476953378052	11.0840786728844	321	0.0165303392788001	0.0165303392788001	19.0298238150438	2
822	452.87	256.32	1.02	5.10823919450172	11.1006090121632	322	-0.0121546612344119	0.0121546612344119	19.0419784762782	2
823	455.51	248.9	1.0225	5.12039385573613	11.0884543509288	323	0.0238231360194465	0.0238231360194465	19.0658016122976	2
824	454.7	242.8	1.0176	5.09657071971668	11.1122774869482	324	-0.00923754253815368	0.00923754253815368	19.0750391548358	2
825	457.07	245.65	1.0195	5.10580826225484	11.1030399444101	325	0.00243093224688451	0.00243093224688451	19.0774700870827	2
826	456.79	254.94	1.019	5.10337733000795	11.1054708766569	326	0.00194474579750548	0.00194474579750548	19.0794148328802	2
827	450.97	252.38	1.0186	5.10143258421045	11.1074156224544	327	-0.0140994070319174	0.0140994070319174	19.0935142399121	2
828	452.24	266.64	1.0215	5.11553199124236	11.0933162154225	328	0.0121546612344119	0.0121546612344119	19.1056689011465	2
829	448.21	259.62	1.019	5.10337733000795	11.1054708766569	329	0.00194474579750548	0.00194474579750548	19.107613646944	2
830	439.71	263.8	1.0186	5.10143258421045	11.1074156224544	330	0.00972372898752916	0.00972372898752916	19.1173373759315	2
831	440.31	263.63	1.0166	5.09170885522292	11.117139351442	331	-0.0140994070319191	0.0140994070319191	19.1314367829635	2
832	436.68	266.05	1.0195	5.10580826225484	11.1030399444101	332	0.00243093224688451	0.00243093224688451	19.1338677152103	2
833	435.79	272.69	1.019	5.10337733000795	11.1054708766569	333	0.00680661029126917	0.00680661029126917	19.1406743255016	2
834	426.02	276.75	1.0176	5.09657071971668	11.1122774869482	334	-0.00923754253815368	0.00923754253815368	19.1499118680398	2
835	432.03	267.89	1.0195	5.10580826225484	11.1030399444101	335	0.00437567804438999	0.00437567804438999	19.1542875460842	2
836	440.61	276.28	1.0186	5.10143258421045	11.1074156224544	336	-0.00194474579750548	0.00194474579750548	19.1562322918817	2
837	434.91	274.73	1.019	5.10337733000795	11.1054708766569	337	0.0140994070319174	0.0140994070319174	19.1703316989136	2
838	435.09	269.8	1.0161	5.08927792297604	11.1195702836889	338	-0.0140994070319174	0.0140994070319174	19.1844311059455	2
839	433.92	268.84	1.019	5.10337733000795	11.1054708766569	339	0	0	19.1844311059455	2
840	437.82	260.01	1.019	5.10337733000795	11.1054708766569	340	0.00437567804438643	0.00437567804438643	19.1888067839899	2
841	445.94	261.14	1.0181	5.09900165196356	11.1098465547013	341	-0.00437567804438643	0.00437567804438643	19.1931824620343	2
842	443.08	269.83	1.019	5.10337733000795	11.1054708766569	342	0.00194474579750548	0.00194474579750548	19.1951272078318	2
843	460.77	273.99	1.0186	5.10143258421045	11.1074156224544	343	-0.00437567804438999	0.00437567804438999	19.1995028858762	2
844	453.61	273.18	1.0195	5.10580826225484	11.1030399444101	344	0.00243093224688451	0.00243093224688451	19.201933818123	2
845	461.26	277.36	1.019	5.10337733000795	11.1054708766569	345	0.00437567804438643	0.00437567804438643	19.2063094961674	2
846	446.03	275.96	1.0181	5.09900165196356	11.1098465547013	346	-0.0092375425381519	0.0092375425381519	19.2155470387056	2
847	442.75	277.12	1.02	5.10823919450172	11.1006090121632	347	0.00243093224688096	0.00243093224688096	19.2179779709525	2
848	442.88	274.06	1.0195	5.10580826225484	11.1030399444101	348	0	0	19.2179779709525	2
849	459.33	273.4	1.0195	5.10580826225484	11.1030399444101	349	0.00680661029127094	0.00680661029127094	19.2247845812437	2
850	458.37	267.64	1.0181	5.09900165196356	11.1098465547013	350	-0.00680661029127094	0.00680661029127094	19.231591191535	2
851	459.28	267.94	1.0195	5.10580826225484	11.1030399444101	351	0.00243093224688451	0.00243093224688451	19.2340221237819	2
852	459.48	247	1.019	5.10337733000795	11.1054708766569	352	-0.0145855934812946	0.0145855934812946	19.2486077172632	2
853	454.64	240.65	1.022	5.11796292348925	11.0908852831756	353	0.00972372898752916	0.00972372898752916	19.2583314462507	2
854	452.63	235.08	1.02	5.10823919450172	11.1006090121632	354	0.00486186449376547	0.00486186449376547	19.2631933107445	2
855	462.42	232.47	1.019	5.10337733000795	11.1054708766569	355	-0.00729279674064642	0.00729279674064642	19.2704861074851	2
856	470.79	231.04	1.0205	5.1106701267486	11.0981780799163	356	0.0165303392787983	0.0165303392787983	19.2870164467639	2
857	486.56	232.18	1.0171	5.0941397874698	11.1147084191951	357	-0.0165303392787983	0.0165303392787983	19.3035467860427	2
858	485.36	237	1.0205	5.1106701267486	11.0981780799163	358	-0.0238231360194483	0.0238231360194483	19.3273699220622	2
859	486.46	238.11	1.0254	5.13449326276805	11.0743549438968	359	0.0403534752982466	0.0403534752982466	19.3677233973604	2
860	490.44	243.38	1.0171	5.0941397874698	11.1147084191951	360	-0.0140994070319174	0.0140994070319174	19.3818228043923	2
861	488.41	246.02	1.02	5.10823919450172	11.1006090121632	361	0.00680661029127094	0.00680661029127094	19.3886294146836	2
862	494.47	249.09	1.0186	5.10143258421045	11.1074156224544	362	-0.00437567804438999	0.00437567804438999	19.393005092728	2
863	474.83	256.82	1.0195	5.10580826225484	11.1030399444101	363	0.0165303392788019	0.0165303392788019	19.4095354320068	2
864	468.92	254.01	1.0161	5.08927792297604	11.1195702836889	364	-0.0121546612344119	0.0121546612344119	19.4216900932412	2
865	477.96	252.51	1.0186	5.10143258421045	11.1074156224544	365	0	0	19.4216900932412	2
866	474.58	250.95	1.0186	5.10143258421045	11.1074156224544	366	0.00243093224688096	0.00243093224688096	19.4241210254881	2
867	465.29	257.3	1.0181	5.09900165196356	11.1098465547013	367	-0.0189612715256811	0.0189612715256811	19.4430822970138	2
868	461.76	265.5	1.022	5.11796292348925	11.0908852831756	368	0.0213922037725638	0.0213922037725638	19.4644745007863	2
869	464.57	275.51	1.0176	5.09657071971668	11.1122774869482	369	0.0072927967406482	0.0072927967406482	19.471767297527	2
870	462.01	279.64	1.0161	5.08927792297604	11.1195702836889	370	-0.0072927967406482	0.0072927967406482	19.4790600942676	2
871	469.44	264.03	1.0176	5.09657071971668	11.1122774869482	371	-0.0213922037725638	0.0213922037725638	19.5004522980402	2
872	484.6	267.64	1.022	5.11796292348925	11.0908852831756	372	0.0121546612344101	0.0121546612344101	19.5126069592746	2
873	486.62	263.56	1.0195	5.10580826225484	11.1030399444101	373	0.00243093224688451	0.00243093224688451	19.5150378915215	2
874	479.41	258.62	1.019	5.10337733000795	11.1054708766569	374	0	0	19.5150378915215	2
875	472.71	267.73	1.019	5.10337733000795	11.1054708766569	375	0.00194474579750548	0.00194474579750548	19.516982637319	2
876	467.64	272.87	1.0186	5.10143258421045	11.1074156224544	376	0.00243093224688096	0.00243093224688096	19.5194135695659	2
877	489.33	260.75	1.0181	5.09900165196356	11.1098465547013	377	-0.0140994070319156	0.0140994070319156	19.5335129765978	2
878	490.74	249.2	1.021	5.11310105899548	11.0957471476694	378	0.00486186449376369	0.00486186449376369	19.5383748410916	2
879	485.44	251.55	1.02	5.10823919450172	11.1006090121632	379	0.0116684747850346	0.0116684747850346	19.5500433158766	2
880	486.55	269.63	1.0176	5.09657071971668	11.1122774869482	380	-0.0116684747850346	0.0116684747850346	19.5617117906616	2
881	493.63	271.57	1.02	5.10823919450172	11.1006090121632	381	0.0189612715256828	0.0189612715256828	19.5806730621873	2
882	494.36	268.71	1.0161	5.08927792297604	11.1195702836889	382	-0.0072927967406482	0.0072927967406482	19.587965858928	2
883	492.52	277.21	1.0176	5.09657071971668	11.1122774869482	383	-0.00243093224688273	0.00243093224688273	19.5903967911748	2
884	483.33	274.71	1.0181	5.09900165196356	11.1098465547013	384	-0.00437567804438643	0.00437567804438643	19.5947724692192	2
885	477.76	274.78	1.019	5.10337733000795	11.1054708766569	385	0.0140994070319174	0.0140994070319174	19.6088718762511	2
886	478.25	279.73	1.0161	5.08927792297604	11.1195702836889	386	-0.0262540682663293	0.0262540682663293	19.6351259445175	2
887	480.22	275.68	1.0215	5.11553199124236	11.0933162154225	387	0.0238231360194465	0.0238231360194465	19.6589490805369	2
888	466.67	277.88	1.0166	5.09170885522292	11.117139351442	388	-0.0165303392788001	0.0165303392788001	19.6754794198157	2
889	473.4	275.05	1.02	5.10823919450172	11.1006090121632	389	0.00486186449376547	0.00486186449376547	19.6803412843095	2
890	466.88	279.52	1.019	5.10337733000795	11.1054708766569	390	-0.00243093224688451	0.00243093224688451	19.6827722165564	2
891	458.11	266.68	1.0195	5.10580826225484	11.1030399444101	391	0.00437567804438999	0.00437567804438999	19.6871478946008	2
892	449.9	275.3	1.0186	5.10143258421045	11.1074156224544	392	-0.00680661029127094	0.00680661029127094	19.693954504892	2
893	443.5	276.95	1.02	5.10823919450172	11.1006090121632	393	0.0165303392788001	0.0165303392788001	19.7104848441708	2
894	429.95	275.38	1.0166	5.09170885522292	11.117139351442	394	-0.0189612715256811	0.0189612715256811	19.7294461156965	2
895	419.53	263.29	1.0205	5.1106701267486	11.0981780799163	395	-0.125922290388502	0.125922290388502	19.855368406085	2
896	392.67	277.84	1.0464	5.2365924171371	10.9722557895278	396	0.0427844075451276	0.0427844075451276	19.8981528136301	2
897	391.99	278.19	1.0376	5.19380800959197	11.0150401970729	397	0.109391951109702	0.109391951109702	20.0075447647398	2
898	399.19	275.63	1.0151	5.08441605848227	11.1244321481826	398	-0.0379225430513639	0.0379225430513639	20.0454673077912	2
899	390.71	275.16	1.0229	5.12233860153363	11.0865096051313	399	0.00194474579750548	0.00194474579750548	20.0474120535887	2
900	394.57	267.64	1.0225	5.12039385573613	11.0884543509288	400	-0.00194474579750548	0.00194474579750548	20.0493567993862	2
901	403.72	259.71	1.0229	5.12233860153363	11.0865096051313	401	0.025767881816952	0.025767881816952	20.0751246812032	2
902	408.94	260.29	1.0176	5.09657071971668	11.1122774869482	402	-0.0116684747850346	0.0116684747850346	20.0867931559882	2
903	414.26	251.9	1.02	5.10823919450172	11.1006090121632	403	0.0116684747850346	0.0116684747850346	20.0984616307732	2
904	414.91	255.34	1.0176	5.09657071971668	11.1122774869482	404	-0.0165303392787983	0.0165303392787983	20.114991970052	2
905	408.74	252.6	1.021	5.11310105899548	11.0957471476694	405	0.0165303392787983	0.0165303392787983	20.1315223093308	2
906	415.34	261.44	1.0176	5.09657071971668	11.1122774869482	406	0.00243093224688273	0.00243093224688273	20.1339532415777	2
907	426.86	274.41	1.0171	5.0941397874698	11.1147084191951	407	-0.00729279674064642	0.00729279674064642	20.1412460383184	2
908	426.77	266.3	1.0186	5.10143258421045	11.1074156224544	408	0	0	20.1412460383184	2
909	417.08	268.67	1.0186	5.10143258421045	11.1074156224544	409	-0.0140994070319174	0.0140994070319174	20.1553454453503	2
910	405.83	267.37	1.0215	5.11553199124236	11.0933162154225	410	-0.102099154369055	0.102099154369055	20.2574445997193	2
911	391.14	266.68	1.0425	5.21763114561142	10.9912170610535	411	-0.0568838145770449	0.0568838145770449	20.3143284142964	2
912	383.29	272.03	1.0542	5.27451496018846	10.9343332464764	412	-0.0330606785575984	0.0330606785575984	20.347389092854	2
913	374.94	275.85	1.061	5.30757563874606	10.9012725679188	413	0.00243093224688096	0.00243093224688096	20.3498200251009	2
914	377.31	265.89	1.0605	5.30514470649918	10.9037035001657	414	-0.0286850005132102	0.0286850005132102	20.3785050256141	2
915	371.02	247.31	1.0664	5.33382970701239	10.8750184996525	415	-0.277612462593954	0.277612462593954	20.656117488208	2
916	357.38	260.16	1.1235	5.61144216960635	10.5974060370585	416	0.121060425894736	0.121060425894736	20.7771779141028	2
917	361.54	262.65	1.0986	5.49038174371161	10.7184664629533	417	-0.00486186449376547	0.00486186449376547	20.7820397785965	2
918	363.78	269.17	1.0996	5.49524360820537	10.7136045984595	418	-0.0121546612344119	0.0121546612344119	20.7941944398309	2
919	374.18	272.3	1.1021	5.50739826943979	10.7014499372251	419	0.394297210444305	0.394297210444305	21.1884916502752	2
920	390.23	277.85	1.021	5.11310105899548	11.0957471476694	420	-0.147314494161066	0.147314494161066	21.3358061444363	2
921	373.53	275.09	1.0513	5.26041555315655	10.9484326535083	421	-0.405965685229338	0.405965685229338	21.7417718296657	2
922	339.31	273.41	1.1348	5.66638123838589	10.542466968279	422	0.0714694080583378	0.0714694080583378	21.813241237724	2
923	335.36	274.66	1.1201	5.59491183032755	10.6139363763373	423	-0.1589829689461	0.1589829689461	21.9722242066701	2
924	332.85	271.62	1.1528	5.75389479927365	10.4549534073912	424	-0.370474074424857	0.370474074424857	22.3426982810949	2
925	324.47	255.32	1.229	6.1243688736985	10.0844793329664	425	0.0238231360194465	0.0238231360194465	22.3665214171144	2
926	327.18	256.96	1.2241	6.10054573767906	10.1083024689858	426	-0.130784154882265	0.130784154882265	22.4973055719967	2
927	321.33	257.24	1.251	6.23132989256132	9.97751831410357	427	0.403534752982456	0.403534752982456	22.9008403249791	2
928	323.08	262.84	1.168	5.82779513957887	10.381053067086	428	-0.194474579750581	0.194474579750581	23.0953149047297	2
929	330.58	261.08	1.208	6.02226971932945	10.1865784873354	429	0.294142801872754	0.294142801872754	23.3894577066024	2
930	348.17	274.92	1.1475	5.72812691745669	10.4807212892082	430	-0.127867036186007	0.127867036186007	23.5173247427885	2
931	341.66	264.61	1.1738	5.8559939536427	10.3528542530222	431	-0.0879997473371361	0.0879997473371361	23.6053244901256	2
932	340.11	268.54	1.1919	5.94399370097984	10.2648545056851	432	0.00243093224688096	0.00243093224688096	23.6077554223725	2
933	335.65	260.27	1.1914	5.94156276873296	10.2672854379319	433	0.0972372898752916	0.0972372898752916	23.7049927122478	2
934	341.08	274.61	1.1714	5.84432547885767	10.3645227278072	434	0.192529833953074	0.192529833953074	23.8975225462008	2
935	337.92	271.73	1.1318	5.65179564490459	10.5570525617603	435	-0.211491105478757	0.211491105478757	24.1090136516796	2
936	323.93	275.8	1.1753	5.86328675038335	10.3455614562815	436	-0.253789326574509	0.253789326574509	24.3628029782541	2
937	316.39	263.93	1.2275	6.11707607695786	10.091772129707	437	0.0165303392788001	0.0165303392788001	24.3793333175329	2
938	318.53	261.77	1.2241	6.10054573767906	10.1083024689858	438	0.387004413703655	0.387004413703655	24.7663377312366	2
939	334.37	270.76	1.1445	5.7135413239754	10.4953068826895	439	-0.157038223148593	0.157038223148593	24.9233759543852	2
940	327.69	270.21	1.1768	5.870579547124	10.3382686595409	440	-0.258651191068273	0.258651191068273	25.1820271454534	2
941	329.15	261.28	1.23	6.12923073819227	10.0796174684726	441	0.130784154882265	0.130784154882265	25.3128113003357	2
942	327.92	260.43	1.2031	5.99844658331	10.2104016233549	442	-0.0427844075451276	0.0427844075451276	25.3555957078808	2
943	326.25	260.63	1.2119	6.04123099085513	10.1676172158098	443	-0.180375172718666	0.180375172718666	25.5359708805995	2
944	317.57	267.76	1.249	6.22160616357379	9.9872420430911	444	0.00243093224688451	0.00243093224688451	25.5384018128464	2
945	323.72	256.73	1.2485	6.21917523132691	9.98967297533798	445	0.41520322776749	0.41520322776749	25.9536050406139	2
946	337.47	254.47	1.1631	5.80397200355942	10.4048762031055	446	-0.1755133082249	0.1755133082249	26.1291183488388	2
947	338.61	266.36	1.1992	5.97948531178432	10.2293628948806	447	0.325258734632847	0.325258734632847	26.4543770834716	2
948	353.08	271.4	1.1323	5.65422657715147	10.5546216295134	448	0.132728900679773	0.132728900679773	26.5871059841514	2
949	361.14	271.82	1.105	5.5214976764717	10.6873505301932	449	-0.111336696907207	0.111336696907207	26.6984426810586	2
950	365.7	279.58	1.1279	5.63283437337891	10.576013833286	450	-0.0904306795840206	0.0904306795840206	26.7888733606426	2
951	367.95	275.94	1.1465	5.72326505296293	10.485583153702	451	0.116198561400971	0.116198561400971	26.9050719220436	2
952	362.56	273.98	1.1226	5.60706649156196	10.6017817151029	452	-0.229966190555061	0.229966190555061	27.1350381125986	2
953	356.02	269.1	1.1699	5.83703268211702	10.3718155245479	453	0.422496024508138	0.422496024508138	27.5575341371068	2
954	383.86	257.63	1.083	5.41453665760888	10.794311549056	454	0.075845086102726	0.075845086102726	27.6333792232095	2
955	383.64	258.82	1.0674	5.33869157150616	10.8701566351587	455	-0.0213922037725656	0.0213922037725656	27.6547714269821	2
956	377.95	258.17	1.0718	5.36008377527872	10.8487644313862	456	-0.11376762915409	0.11376762915409	27.7685390561362	2
957	362.17	263.52	1.0952	5.47385140443281	10.7349968022321	457	0.00486186449376547	0.00486186449376547	27.7734009206299	2
958	355.91	260.11	1.0942	5.46898953993905	10.7398586667258	458	0.1424526296673	0.1424526296673	27.9158535502972	2
959	386.01	257.07	1.0649	5.32653691027174	10.8823112963931	459	0.220728648016909	0.220728648016909	28.1365821983141	2
960	385.49	261.46	1.0195	5.10580826225484	11.1030399444101	460	-0.306297463107164	0.306297463107164	28.4428796614213	2
961	377.81	268.23	1.0825	5.412105725362	10.7967424813029	461	0.211004919029381	0.211004919029381	28.6538845804507	2
962	382.58	265.6	1.0391	5.20110080633262	11.0077474003323	462	0.0335468650069757	0.0335468650069757	28.6874314454577	2
963	376.5	262.93	1.0322	5.16755394132564	11.0412942653392	463	-0.567379586422323	0.567379586422323	29.25481103188	2
964	369.18	276	1.1489	5.73493352774797	10.4739146789169	464	0.0782760183496087	0.0782760183496087	29.3330870502296	2
965	360.76	267.51	1.1328	5.65665750939836	10.5521906972665	465	0.0666075435645759	0.0666075435645759	29.3996945937942	2
966	361.23	251.44	1.1191	5.59004996583378	10.6187982408311	466	-0.0213922037725638	0.0213922037725638	29.4210867975667	2
967	366.56	251.71	1.1235	5.61144216960635	10.5974060370585	467	0.0709832216089623	0.0709832216089623	29.4920700191757	2
968	366.31	254.45	1.1089	5.54045894799738	10.6683892586675	468	-0.102099154369055	0.102099154369055	29.5941691735447	2
969	362.84	254.21	1.1299	5.64255810236644	10.5662901042985	469	-0.1589829689461	0.1589829689461	29.7531521424908	2
970	356.53	265.61	1.1626	5.80154107131254	10.4073071353524	470	0.0782760183496087	0.0782760183496087	29.8314281608405	2
971	359.11	259.75	1.1465	5.72326505296293	10.485583153702	471	0.199336444244345	0.199336444244345	30.0307646050848	2
972	362.21	265.29	1.1055	5.52392860871858	10.6849195979463	472	-0.177944240471781	0.177944240471781	30.2087088455566	2
973	359.86	257.95	1.1421	5.70187284919037	10.5069753574745	473	0.0879997473371361	0.0879997473371361	30.2967085928937	2
974	364.67	259.15	1.124	5.61387310185323	10.5949751048117	474	0.0330606785576002	0.0330606785576002	30.3297692714513	2
975	351.69	233.58	1.1172	5.58081242329563	10.6280357833693	475	-0.0427844075451276	0.0427844075451276	30.3725536789964	2
976	351.17	246.23	1.126	5.62359683084076	10.5852513758241	476	0.050077204285774	0.050077204285774	30.4226308832822	2
977	350.35	237.18	1.1157	5.57351962655498	10.6353285801099	477	-0.075845086102726	0.075845086102726	30.4984759693849	2
978	345.55	232.98	1.1313	5.64936471265771	10.5594834940072	478	-0.0928616118309034	0.0928616118309034	30.5913375812158	2
979	347.78	231.07	1.1504	5.74222632448861	10.4666218821763	479	-0.163844833439864	0.163844833439864	30.7551824146557	2
980	332.02	231.64	1.1841	5.90607115792848	10.3027770487364	480	0.254275513023885	0.254275513023885	31.0094579276796	2
981	346.73	237.4	1.1318	5.65179564490459	10.5570525617603	481	-0.216352969972521	0.216352969972521	31.2258108976521	2
982	333.66	246.43	1.1763	5.86814861487711	10.3406995917878	482	0.0403534752982448	0.0403534752982448	31.2661643729504	2
983	332.73	248	1.168	5.82779513957887	10.381053067086	483	-0.0116684747850364	0.0116684747850364	31.2778328477354	2
984	340.21	235.43	1.1704	5.8394636143639	10.369384592301	484	0.111336696907209	0.111336696907209	31.3891695446426	2
985	345.84	243.64	1.1475	5.72812691745669	10.4807212892082	485	0.157038223148595	0.157038223148595	31.5462077677912	2
986	350.6	240.37	1.1152	5.5710886943081	10.6377595123568	486	0.025767881816952	0.025767881816952	31.5719756496082	2
987	357.47	241.94	1.1099	5.54532081249115	10.6635273941737	487	-0.00680661029127094	0.00680661029127094	31.5787822598994	2
988	355.97	245.78	1.1113	5.55212742278242	10.6567207838825	488	-0.00486186449376547	0.00486186449376547	31.5836441243932	2
989	352.98	242.28	1.1123	5.55698928727618	10.6518589193887	489	-0.0403534752982431	0.0403534752982431	31.6239975996914	2
990	358.94	235.76	1.1206	5.59734276257443	10.6115054440905	490	0.0690384758114551	0.0690384758114551	31.6930360755029	2
991	371.08	233.76	1.1064	5.52830428676297	10.6805439199019	491	0.125436103939125	0.125436103939125	31.818472179442	2
992	370.91	230.47	1.0806	5.40286818282385	10.805980023841	492	0.133215087129148	0.133215087129148	31.9516872665712	2
993	366.97	230.78	1.0532	5.2696530956947	10.9391951109702	493	-0.258651191068273	0.258651191068273	32.2103384576394	2
994	363.7	231.71	1.1064	5.52830428676297	10.6805439199019	494	-0.028685000513212	0.028685000513212	32.2390234581526	2
995	354.21	237.89	1.1123	5.55698928727618	10.6518589193887	495	-0.0617456790708069	0.0617456790708069	32.3007691372235	2
996	347.38	250.61	1.125	5.61873496634699	10.5901132403179	496	-0.161413901192983	0.161413901192983	32.4621830384164	2
997	338.08	251.75	1.1582	5.78014886753997	10.4286993391249	497	0.0330606785575984	0.0330606785575984	32.495243716974	2
998	340.77	251.16	1.1514	5.74708818898238	10.4617600176825	498	-0.0850826286408797	0.0850826286408797	32.5803263456149	2
999	334.71	249.89	1.1689	5.83217081762326	10.3766773890416	499	0.0996682221221725	0.0996682221221725	32.6799945677371	2
1000	341.33	250.27	1.1484	5.73250259550108	10.4763456111638	500	NA	NA	NA	2
1001	464.43	259.19	1.0176	5.09657071971668	10.7252730732446	1	0.00243093224688273	0.00243093224688273	0.00243093224688273	3
1002	457.64	253.94	1.0171	5.0941397874698	10.7277040054914	2	-0.0140994070319174	0.0140994070319174	0.0165303392788001	3
1003	464.21	253.85	1.02	5.10823919450172	10.7136045984595	3	0.0213922037725638	0.0213922037725638	0.0379225430513639	3
1004	474.74	244.21	1.0156	5.08684699072915	10.7349968022321	4	-0.0145855934812928	0.0145855934812928	0.0525081365326567	3
1005	474.26	231.22	1.0186	5.10143258421045	10.7204112087508	5	-0.025767881816952	0.025767881816952	0.0782760183496087	3
1006	484.66	237.29	1.0239	5.1272004660274	10.6946433269338	6	0.0306297463107157	0.0306297463107157	0.108905764660324	3
1007	484.47	251.05	1.0176	5.09657071971668	10.7252730732446	7	-0.0257678818169502	0.0257678818169502	0.134673646477275	3
1008	490.1	253.03	1.0229	5.12233860153363	10.6995051914276	8	0.0330606785575966	0.0330606785575966	0.167734325034871	3
1009	491.53	263.1	1.0161	5.08927792297604	10.7325658699852	9	-0.0238231360194447	0.0238231360194447	0.191557461054316	3
1010	493.35	267.06	1.021	5.11310105899548	10.7087427339658	10	0.0140994070319174	0.0140994070319174	0.205656868086233	3
1011	476.6	278.82	1.0181	5.09900165196356	10.7228421409977	11	0.00486186449376369	0.00486186449376369	0.210518732579997	3
1012	484.97	278.04	1.0171	5.0941397874698	10.7277040054914	12	-0.0213922037725656	0.0213922037725656	0.231910936352563	3
1013	494.33	274.16	1.0215	5.11553199124236	10.7063118017189	13	0.0262540682663293	0.0262540682663293	0.258165004618892	3
1014	493.08	264.16	1.0161	5.08927792297604	10.7325658699852	14	-0.0140994070319156	0.0140994070319156	0.272264411650808	3
1015	486.37	271.3	1.019	5.10337733000795	10.7184664629533	15	0.00680661029126917	0.00680661029126917	0.279071021942077	3
1016	486.29	270.01	1.0176	5.09657071971668	10.7252730732446	16	-0.00486186449376369	0.00486186449376369	0.28393288643584	3
1017	481.92	269.18	1.0186	5.10143258421045	10.7204112087508	17	0.00486186449376369	0.00486186449376369	0.288794750929604	3
1018	475.91	266.07	1.0176	5.09657071971668	10.7252730732446	18	0.00243093224688273	0.00243093224688273	0.291225683176487	3
1019	478.86	268.54	1.0171	5.0941397874698	10.7277040054914	19	-0.00243093224688273	0.00243093224688273	0.29365661542337	3
1020	474.4	268.87	1.0176	5.09657071971668	10.7252730732446	20	-0.00486186449376369	0.00486186449376369	0.298518479917133	3
1021	478.12	253.78	1.0186	5.10143258421045	10.7204112087508	21	0.00486186449376369	0.00486186449376369	0.303380344410897	3
1022	482	256.33	1.0176	5.09657071971668	10.7252730732446	22	-0.0116684747850346	0.0116684747850346	0.315048819195932	3
1023	477.5	243.04	1.02	5.10823919450172	10.7136045984595	23	0.0238231360194465	0.0238231360194465	0.338871955215378	3
1024	475.79	231.94	1.0151	5.08441605848227	10.737427734479	24	-0.0145855934812928	0.0145855934812928	0.353457548696671	3
1025	479.98	230.06	1.0181	5.09900165196356	10.7228421409977	25	0.00486186449376369	0.00486186449376369	0.358319413190435	3
1026	472.88	233.14	1.0171	5.0941397874698	10.7277040054914	26	-0.0116684747850346	0.0116684747850346	0.369987887975469	3
1027	492.54	248.91	1.0195	5.10580826225484	10.7160355307064	27	0	0	0.369987887975469	3
1028	480.36	247.43	1.0195	5.10580826225484	10.7160355307064	28	0	0	0.369987887975469	3
1029	493.22	245.21	1.0195	5.10580826225484	10.7160355307064	29	0.0116684747850346	0.0116684747850346	0.381656362760504	3
1030	492.1	234.87	1.0171	5.0941397874698	10.7277040054914	30	0.00243093224688273	0.00243093224688273	0.384087295007387	3
1031	469.17	234.94	1.0166	5.09170885522292	10.7301349377383	31	-0.00486186449376547	0.00486186449376547	0.388949159501152	3
1032	461.62	232.12	1.0176	5.09657071971668	10.7252730732446	32	-0.0092375425381519	0.0092375425381519	0.398186702039304	3
1033	450.71	230.61	1.0195	5.10580826225484	10.7160355307064	33	-0.00243093224688273	0.00243093224688273	0.400617634286187	3
1034	453.89	240.6	1.02	5.10823919450172	10.7136045984595	34	0.0116684747850346	0.0116684747850346	0.412286109071221	3
1035	445.73	236.14	1.0176	5.09657071971668	10.7252730732446	35	-0.00680661029126917	0.00680661029126917	0.41909271936249	3
1036	427.52	234.53	1.019	5.10337733000795	10.7184664629533	36	-0.00243093224688273	0.00243093224688273	0.421523651609373	3
1037	445.94	251.42	1.0195	5.10580826225484	10.7160355307064	37	0.0238231360194447	0.0238231360194447	0.445346787628818	3
1038	444.84	252.32	1.0146	5.08198512623539	10.7398586667258	38	-0.0335468650069757	0.0335468650069757	0.478893652635794	3
1039	438.07	234.37	1.0215	5.11553199124236	10.7063118017189	39	0.0072927967406482	0.0072927967406482	0.486186449376442	3
1040	445.27	231.88	1.02	5.10823919450172	10.7136045984595	40	0	0	0.486186449376442	3
1041	448.41	244.95	1.02	5.10823919450172	10.7136045984595	41	0.00680661029127094	0.00680661029127094	0.492993059667713	3
1042	449.85	245.87	1.0186	5.10143258421045	10.7204112087508	42	-0.00437567804438821	0.00437567804438821	0.497368737712101	3
1043	446.65	239.23	1.0195	5.10580826225484	10.7160355307064	43	-0.0121546612344119	0.0121546612344119	0.509523398946513	3
1044	443.9	234.86	1.022	5.11796292348925	10.703880869472	44	0.0403534752982466	0.0403534752982466	0.54987687424476	3
1045	450.9	258.33	1.0137	5.077609448191	10.7442343447702	45	-0.0281988140638347	0.0281988140638347	0.578075688308594	3
1046	478.74	274.3	1.0195	5.10580826225484	10.7160355307064	46	0	0	0.578075688308594	3
1047	475.33	266.19	1.0195	5.10580826225484	10.7160355307064	47	-0.00243093224688273	0.00243093224688273	0.580506620555477	3
1048	475.57	279.22	1.02	5.10823919450172	10.7136045984595	48	0.00923754253815368	0.00923754253815368	0.589744163093631	3
1049	485.79	276.89	1.0181	5.09900165196356	10.7228421409977	49	-0.00923754253815368	0.00923754253815368	0.598981705631784	3
1050	481.22	277	1.02	5.10823919450172	10.7136045984595	50	-0.0072927967406482	0.0072927967406482	0.606274502372433	3
1051	480.46	278.96	1.0215	5.11553199124236	10.7063118017189	51	0.00972372898753093	0.00972372898753093	0.615998231359963	3
1052	487.02	278.49	1.0195	5.10580826225484	10.7160355307064	52	0.00680661029127094	0.00680661029127094	0.622804841651234	3
1053	476.54	267.48	1.0181	5.09900165196356	10.7228421409977	53	-0.00243093224688273	0.00243093224688273	0.625235773898117	3
1054	481.67	260.84	1.0186	5.10143258421045	10.7204112087508	54	0.00243093224688273	0.00243093224688273	0.627666706145	3
1055	488.45	260.46	1.0181	5.09900165196356	10.7228421409977	55	0.00729279674064642	0.00729279674064642	0.634959502885646	3
1056	492.28	254.8	1.0166	5.09170885522292	10.7301349377383	56	-0.00972372898752916	0.00972372898752916	0.644683231873175	3
1057	488.25	259.12	1.0186	5.10143258421045	10.7204112087508	57	0.00243093224688273	0.00243093224688273	0.647114164120058	3
1058	476.51	260.61	1.0181	5.09900165196356	10.7228421409977	58	-0.0213922037725638	0.0213922037725638	0.668506367892622	3
1059	467.82	257.47	1.0225	5.12039385573613	10.7014499372251	59	0.00486186449376191	0.00486186449376191	0.673368232386384	3
1060	473.03	249.41	1.0215	5.11553199124236	10.7063118017189	60	0.0121546612344137	0.0121546612344137	0.685522893620798	3
1061	479	233.73	1.019	5.10337733000795	10.7184664629533	61	-0.0170165257281756	0.0170165257281756	0.702539419348973	3
1062	484.01	238.11	1.0225	5.12039385573613	10.7014499372251	62	0.00972372898752738	0.00972372898752738	0.712263148336501	3
1063	474.61	235.57	1.0205	5.1106701267486	10.7111736662126	63	0.0238231360194465	0.0238231360194465	0.736086284355947	3
1064	477.74	235.37	1.0156	5.08684699072915	10.7349968022321	64	-0.0262540682663275	0.0262540682663275	0.762340352622275	3
1065	477.98	230.48	1.021	5.11310105899548	10.7087427339658	65	-0.0116684747850364	0.0116684747850364	0.774008827407311	3
1066	469.88	230.75	1.0234	5.12476953378052	10.6970742591807	66	0.0213922037725656	0.0213922037725656	0.795401031179876	3
1067	479.97	241.97	1.019	5.10337733000795	10.7184664629533	67	0	0	0.795401031179876	3
1068	488.26	252.4	1.019	5.10337733000795	10.7184664629533	68	-0.0072927967406482	0.0072927967406482	0.802693827920525	3
1069	490.84	256.53	1.0205	5.1106701267486	10.7111736662126	69	-0.00243093224688096	0.00243093224688096	0.805124760167406	3
1070	494.7	238.03	1.021	5.11310105899548	10.7087427339658	70	-0.00486186449376547	0.00486186449376547	0.809986624661171	3
1071	483.23	249.45	1.022	5.11796292348925	10.703880869472	71	0	0	0.809986624661171	3
1072	483.84	253.52	1.022	5.11796292348925	10.703880869472	72	0.00972372898752916	0.00972372898752916	0.8197103536487	3
1073	473.14	255.3	1.02	5.10823919450172	10.7136045984595	73	0.0116684747850346	0.0116684747850346	0.831378828433735	3
1074	474.69	256.95	1.0176	5.09657071971668	10.7252730732446	74	0.00243093224688273	0.00243093224688273	0.833809760680618	3
1075	479.48	254.95	1.0171	5.0941397874698	10.7277040054914	75	-0.0330606785575984	0.0330606785575984	0.866870439238216	3
1076	465.96	252.06	1.0239	5.1272004660274	10.6946433269338	76	0.0281988140638347	0.0281988140638347	0.895069253302051	3
1077	472.29	239.71	1.0181	5.09900165196356	10.7228421409977	77	-0.0165303392788019	0.0165303392788019	0.911599592580853	3
1078	465.26	233.16	1.0215	5.11553199124236	10.7063118017189	78	-0.00486186449376191	0.00486186449376191	0.916461457074615	3
1079	462.33	241.4	1.0225	5.12039385573613	10.7014499372251	79	0.0335468650069739	0.0335468650069739	0.950008322081588	3
1080	466.24	248.81	1.0156	5.08684699072915	10.7349968022321	80	-0.0145855934812928	0.0145855934812928	0.964593915562881	3
1081	479.45	252.65	1.0186	5.10143258421045	10.7204112087508	81	-0.00194474579750548	0.00194474579750548	0.966538661360387	3
1082	482.88	239.29	1.019	5.10337733000795	10.7184664629533	82	0.00437567804438821	0.00437567804438821	0.970914339404775	3
1083	476.61	236.29	1.0181	5.09900165196356	10.7228421409977	83	-0.00437567804438821	0.00437567804438821	0.975290017449163	3
1084	467.9	247.34	1.019	5.10337733000795	10.7184664629533	84	0.00194474579750548	0.00194474579750548	0.977234763246669	3
1085	480.6	247.91	1.0186	5.10143258421045	10.7204112087508	85	-0.00923754253815368	0.00923754253815368	0.986472305784822	3
1086	475.14	255.91	1.0205	5.1106701267486	10.7111736662126	86	0.0072927967406482	0.0072927967406482	0.993765102525471	3
1087	483.21	230.25	1.019	5.10337733000795	10.7184664629533	87	0.00194474579750548	0.00194474579750548	0.995709848322976	3
1088	474.54	239.82	1.0186	5.10143258421045	10.7204112087508	88	-0.00680661029127094	0.00680661029127094	1.00251645861425	3
1089	476.6	241.14	1.02	5.10823919450172	10.7136045984595	89	0.0140994070319174	0.0140994070319174	1.01661586564616	3
1090	455.6	241.2	1.0171	5.0941397874698	10.7277040054914	90	-0.0116684747850346	0.0116684747850346	1.0282843404312	3
1091	455.95	243.29	1.0195	5.10580826225484	10.7160355307064	91	-0.028685000513212	0.028685000513212	1.05696934094441	3
1092	459.42	244.82	1.0254	5.13449326276805	10.6873505301932	92	0.0238231360194465	0.0238231360194465	1.08079247696386	3
1093	457.98	254.35	1.0205	5.1106701267486	10.7111736662126	93	-0.00972372898752738	0.00972372898752738	1.09051620595138	3
1094	452.37	256.9	1.0225	5.12039385573613	10.7014499372251	94	0.0238231360194447	0.0238231360194447	1.11433934197083	3
1095	452.62	276.65	1.0176	5.09657071971668	10.7252730732446	95	0	0	1.11433934197083	3
1096	451.82	274.79	1.0176	5.09657071971668	10.7252730732446	96	-0.0116684747850346	0.0116684747850346	1.12600781675586	3
1097	447.84	272.35	1.02	5.10823919450172	10.7136045984595	97	0.00680661029127094	0.00680661029127094	1.13281442704714	3
1098	458.22	270.03	1.0186	5.10143258421045	10.7204112087508	98	0.00486186449376369	0.00486186449376369	1.1376762915409	3
1099	450.78	264.79	1.0176	5.09657071971668	10.7252730732446	99	-0.0544528823301622	0.0544528823301622	1.19212917387106	3
1100	456.24	267.17	1.0288	5.15102360204684	10.6708201909144	100	0.0379225430513639	0.0379225430513639	1.23005171692242	3
1101	463.22	276.56	1.021	5.11310105899548	10.7087427339658	101	-0.0116684747850364	0.0116684747850364	1.24172019170746	3
1102	464.32	278.01	1.0234	5.12476953378052	10.6970742591807	102	0.0213922037725656	0.0213922037725656	1.26311239548003	3
1103	465.5	279.56	1.019	5.10337733000795	10.7184664629533	103	0	0	1.26311239548003	3
1104	454.21	275.46	1.019	5.10337733000795	10.7184664629533	104	-0.0121546612344137	0.0121546612344137	1.27526705671444	3
1105	448.88	276.08	1.0215	5.11553199124236	10.7063118017189	105	0.0189612715256828	0.0189612715256828	1.29422832824012	3
1106	458.45	269.86	1.0176	5.09657071971668	10.7252730732446	106	-0.00680661029126917	0.00680661029126917	1.30103493853139	3
1107	444.43	277.56	1.019	5.10337733000795	10.7184664629533	107	0.0092375425381519	0.0092375425381519	1.31027248106954	3
1108	444.75	272.96	1.0171	5.0941397874698	10.7277040054914	108	-0.0116684747850346	0.0116684747850346	1.32194095585458	3
1109	443.63	272.09	1.0195	5.10580826225484	10.7160355307064	109	0.0140994070319174	0.0140994070319174	1.3360403628865	3
1110	443.18	277.39	1.0166	5.09170885522292	10.7301349377383	110	-0.0140994070319174	0.0140994070319174	1.35013976991841	3
1111	423.96	277.23	1.0195	5.10580826225484	10.7160355307064	111	0.0165303392787983	0.0165303392787983	1.36667010919721	3
1112	431.61	274.83	1.0161	5.08927792297604	10.7325658699852	112	-0.0121546612344101	0.0121546612344101	1.37882477043162	3
1113	425.31	270.22	1.0186	5.10143258421045	10.7204112087508	113	0	0	1.37882477043162	3
1114	416.2	271.04	1.0186	5.10143258421045	10.7204112087508	114	-0.182806104965547	0.182806104965547	1.56163087539717	3
1115	406.21	275.66	1.0562	5.28423868917599	10.5376051037852	115	-0.141966443217923	0.141966443217923	1.70359731861509	3
1116	393.22	279.25	1.0854	5.42620513239392	10.3956386605673	116	0.0520219500832795	0.0520219500832795	1.75561926869837	3
1117	394.79	268.23	1.0747	5.37418318231064	10.4476606106506	117	-0.137590765173536	0.137590765173536	1.89321003387191	3
1118	385.61	271.37	1.103	5.51177394748417	10.3100698454771	118	-0.157038223148595	0.157038223148595	2.0502482570205	3
1119	372.07	259.76	1.1353	5.66881217063277	10.1530316223285	119	-0.121060425894736	0.121060425894736	2.17130868291524	3
1120	370	278.35	1.1602	5.7898725965275	10.0319711964337	120	0.178430426921157	0.178430426921157	2.3497391098364	3
1121	376.79	276.07	1.1235	5.61144216960635	10.2104016233549	121	-0.111822883356584	0.111822883356584	2.46156199319298	3
1122	370.79	278.57	1.1465	5.72326505296293	10.0985787399983	122	0.0238231360194483	0.0238231360194483	2.48538512921243	3
1123	363.47	265.52	1.1416	5.69944191694348	10.1224018760178	123	-0.121060425894738	0.121060425894738	2.60644555510717	3
1124	359.21	270.38	1.1665	5.82050234283822	10.001341450123	124	-0.0544528823301622	0.0544528823301622	2.66089843743733	3
1125	362.67	278.07	1.1777	5.87495522516838	9.94688856779285	125	0.163844833439864	0.163844833439864	2.82474327087719	3
1126	366.56	265.32	1.144	5.71111039172852	10.1107334012327	126	-0.0573700010264204	0.0573700010264204	2.88211327190361	3
1127	361.89	268.91	1.1558	5.76848039275494	10.0533634002063	127	0.050077204285774	0.050077204285774	2.93219047618939	3
1128	368.11	268.19	1.1455	5.71840318846917	10.1034406044921	128	0.23045237700444	0.23045237700444	3.16264285319383	3
1129	375.03	261.48	1.0981	5.48795081146473	10.3338929814965	129	-0.10015440857155	0.10015440857155	3.26279726176538	3
1130	381.23	268.05	1.1187	5.58810522003628	10.233738572925	130	-0.0116684747850346	0.0116684747850346	3.27446573655041	3
1131	381.41	269.65	1.1211	5.59977369482131	10.2220700981399	131	-0.185237037212429	0.185237037212429	3.45970277376284	3
1132	363.86	274.35	1.1592	5.78501073203374	10.0368330609275	132	-0.1259222903885	0.1259222903885	3.58562506415134	3
1133	356.18	275.29	1.1851	5.91093302242224	9.91091077053899	133	-0.170651443731135	0.170651443731135	3.75627650788248	3
1134	331.38	272.99	1.2202	6.08158446615338	9.74025932680786	134	-0.0758450861027278	0.0758450861027278	3.8321215939852	3
1135	328.75	259.51	1.2358	6.1574295522561	9.66441424070513	135	0.0996682221221725	0.0996682221221725	3.93178981610738	3
1136	333.16	252.46	1.2153	6.05776133013393	9.7640824628273	136	0.0165303392788001	0.0165303392788001	3.94832015538618	3
1137	334.97	249.61	1.2119	6.04123099085513	9.7806128021061	137	-0.152176358654831	0.152176358654831	4.10049651404101	3
1138	328.48	261.71	1.2432	6.19340734950996	9.62843644345127	138	-0.0471600855895158	0.0471600855895158	4.14765659963052	3
1139	320.88	260.07	1.2529	6.24056743509948	9.58127635786176	139	0.0403534752982466	0.0403534752982466	4.18801007492877	3
1140	320.7	264.11	1.2446	6.20021395980123	9.62162983316	140	0.111336696907207	0.111336696907207	4.29934677183598	3
1141	330.99	275.84	1.2217	6.08887726289402	9.73296653006721	141	-0.0471600855895158	0.0471600855895158	4.34650685742549	3
1142	328.99	270.7	1.2314	6.13603734848354	9.6858064444777	142	0.0972372898752916	0.0972372898752916	4.44374414730078	3
1143	334.7	270.47	1.2114	6.03880005860825	9.78304373435299	143	-0.104530086615938	0.104530086615938	4.54827423391672	3
1144	333.81	266.72	1.2329	6.14333014522419	9.67851364773705	144	-0.0140994070319174	0.0140994070319174	4.56237364094864	3
1145	325.15	264.81	1.2358	6.1574295522561	9.66441424070513	145	-0.0286850005132102	0.0286850005132102	4.59105864146185	3
1146	323.45	266.55	1.2417	6.18611455276931	9.63572924019192	146	-0.0690384758114568	0.0690384758114568	4.66009711727331	3
1147	323.14	255.76	1.2559	6.25515302858077	9.56669076438046	147	0.157038223148593	0.157038223148593	4.8171353404219	3
1148	324.86	239.39	1.2236	6.09811480543218	9.72372898752906	148	0.0427844075451276	0.0427844075451276	4.85991974796703	3
1149	325.95	239.28	1.2148	6.05533039788705	9.76651339507418	149	-0.130784154882264	0.130784154882264	4.99070390284929	3
1150	319.58	237.24	1.2417	6.18611455276931	9.63572924019192	150	-0.0189612715256828	0.0189612715256828	5.00966517437497	3
1151	319.43	234.46	1.2456	6.205075824295	9.61676796866624	151	-0.0354916108044812	0.0354916108044812	5.04515678517945	3
1152	319.59	240.56	1.2529	6.24056743509948	9.58127635786176	152	0.0923754253815261	0.0923754253815261	5.13753221056098	3
1153	329.56	252.66	1.2339	6.14819200971795	9.67365178324328	153	-0.0495910178363985	0.0495910178363985	5.18712322839738	3
1154	324.17	249.2	1.2441	6.19778302755435	9.62406076540688	154	0.154121104452337	0.154121104452337	5.34124433284972	3
1155	342.59	262.49	1.2124	6.04366192310201	9.77818186985922	155	0.0306297463107157	0.0306297463107157	5.37187407916043	3
1156	336.84	271.08	1.2061	6.0130321767913	9.80881161616994	156	-0.102099154369053	0.102099154369053	5.47397323352948	3
1157	336.06	266.75	1.2271	6.11513133116035	9.70671246180088	157	0.0714694080583378	0.0714694080583378	5.54544264158782	3
1158	335.73	250.18	1.2124	6.04366192310201	9.77818186985922	158	-0.0354916108044812	0.0354916108044812	5.5809342523923	3
1159	340.45	257.7	1.2197	6.07915353390649	9.74269025905474	159	-0.177944240471781	0.177944240471781	5.75887849286408	3
1160	315.86	234.88	1.2563	6.25709777437828	9.56474601858296	160	0.149259239958571	0.149259239958571	5.90813773282266	3
1161	324.87	231.82	1.2256	6.10783853441971	9.71400525854153	161	0.0758450861027278	0.0758450861027278	5.98398281892538	3
1162	328.55	236.21	1.21	6.03199344831698	9.78985034464426	162	-0.0948063576284106	0.0948063576284106	6.07878917655379	3
1163	324.66	232.38	1.2295	6.12679980594539	9.69504398701585	163	0.116198561400973	0.116198561400973	6.19498773795477	3
1164	336.9	234.42	1.2056	6.01060124454441	9.81124254841682	164	0.0170165257281756	0.0170165257281756	6.21200426368294	3
1165	339.52	230.72	1.2021	5.99358471881624	9.828259074145	165	0.222673393814416	0.222673393814416	6.43467765749736	3
1166	354.38	236.95	1.1563	5.77091132500182	10.0509324679594	166	-0.13029796843289	0.13029796843289	6.56497562593025	3
1167	344.6	231.11	1.1831	5.90120929343471	9.92063449952652	167	0.574672383162969	0.574672383162969	7.13964800909322	3
1168	387.48	263.24	1.0649	5.32653691027174	10.4953068826895	168	-0.123491358141621	0.123491358141621	7.26313936723484	3
1169	385.48	258.89	1.0903	5.45002826841336	10.3718155245479	169	-0.168706697933629	0.168706697933629	7.43184606516847	3
1170	379.25	248.09	1.125	5.61873496634699	10.2031088266142	170	0.0213922037725638	0.0213922037725638	7.45323826894103	3
1171	375.46	240.66	1.1206	5.59734276257443	10.2245010303868	171	0.194474579750583	0.194474579750583	7.64771284869162	3
1172	388.76	236.56	1.0806	5.40286818282385	10.4189756101374	172	0.0379225430513621	0.0379225430513621	7.68563539174298	3
1173	384.28	232.07	1.0728	5.36494563977248	10.4568981531887	173	-0.118629493647855	0.118629493647855	7.80426488539083	3
1174	381.25	239.76	1.0972	5.48357513342034	10.3382686595409	174	0.0145855934812946	0.0145855934812946	7.81885047887213	3
1175	383.05	237.22	1.0942	5.46898953993905	10.3528542530222	175	0.102099154369055	0.102099154369055	7.92094963324118	3
1176	386.15	255.68	1.0732	5.36689038556999	10.4549534073912	176	0.0923754253815261	0.0923754253815261	8.01332505862271	3
1177	394.49	273.59	1.0542	5.27451496018846	10.5473288327728	177	0.0666075435645741	0.0666075435645741	8.07993260218728	3
1178	409.13	269.11	1.0405	5.20790741662389	10.6139363763373	178	0.137590765173536	0.137590765173536	8.21752336736082	3
1179	420.95	260.6	1.0122	5.07031665145035	10.7515271415109	179	-0.0286850005132102	0.0286850005132102	8.24620836787403	3
1180	422.61	250.25	1.0181	5.09900165196356	10.7228421409977	180	0.00486186449376369	0.00486186449376369	8.25107023236779	3
1181	428.74	251.38	1.0171	5.0941397874698	10.7277040054914	181	0.00486186449376369	0.00486186449376369	8.25593209686156	3
1182	426.66	260.41	1.0161	5.08927792297604	10.7325658699852	182	-0.0286850005132102	0.0286850005132102	8.28461709737477	3
1183	414.92	260.11	1.022	5.11796292348925	10.703880869472	183	0.00972372898752916	0.00972372898752916	8.2943408263623	3
1184	420.01	257.14	1.02	5.10823919450172	10.7136045984595	184	0.0140994070319174	0.0140994070319174	8.30844023339421	3
1185	423.1	241.51	1.0171	5.0941397874698	10.7277040054914	185	-0.00243093224688273	0.00243093224688273	8.3108711656411	3
1186	424.05	238.77	1.0176	5.09657071971668	10.7252730732446	186	-0.00680661029126917	0.00680661029126917	8.31767777593237	3
1187	423.18	240.83	1.019	5.10337733000795	10.7184664629533	187	-0.00972372898752916	0.00972372898752916	8.32740150491989	3
1188	434.61	234.83	1.021	5.11310105899548	10.7087427339658	188	0.00243093224688096	0.00243093224688096	8.32983243716678	3
1189	432.63	237.54	1.0205	5.1106701267486	10.7111736662126	189	0.00486186449376547	0.00486186449376547	8.33469430166054	3
1190	430.61	241.83	1.0195	5.10580826225484	10.7160355307064	190	0.00437567804438821	0.00437567804438821	8.33906997970493	3
1191	435.48	234.36	1.0186	5.10143258421045	10.7204112087508	191	-0.00437567804438821	0.00437567804438821	8.34344565774932	3
1192	451.26	230.8	1.0195	5.10580826225484	10.7160355307064	192	0.00243093224688273	0.00243093224688273	8.3458765899962	3
1193	443.65	236.9	1.019	5.10337733000795	10.7184664629533	193	-0.00243093224688273	0.00243093224688273	8.34830752224308	3
1194	443.75	236.53	1.0195	5.10580826225484	10.7160355307064	194	0.00437567804438821	0.00437567804438821	8.35268320028747	3
1195	446.41	274.04	1.0186	5.10143258421045	10.7204112087508	195	-0.00680661029127094	0.00680661029127094	8.35948981057874	3
1196	446.7	275.32	1.02	5.10823919450172	10.7136045984595	196	0.00923754253815368	0.00923754253815368	8.3687273531169	3
1197	447.69	278.33	1.0181	5.09900165196356	10.7228421409977	197	-0.00437567804438821	0.00437567804438821	8.37310303116128	3
1198	438.63	271.94	1.019	5.10337733000795	10.7184664629533	198	-0.00486186449376547	0.00486186449376547	8.37796489565505	3
1199	428.59	277.23	1.02	5.10823919450172	10.7136045984595	199	0.0116684747850346	0.0116684747850346	8.38963337044008	3
1200	434.63	272.86	1.0176	5.09657071971668	10.7252730732446	200	-0.00243093224688096	0.00243093224688096	8.39206430268696	3
1201	435.38	268.73	1.0181	5.09900165196356	10.7228421409977	201	-0.0165303392788019	0.0165303392788019	8.40859464196577	3
1202	429.89	264.14	1.0215	5.11553199124236	10.7063118017189	202	0.0165303392788019	0.0165303392788019	8.42512498124457	3
1203	435.96	264.55	1.0181	5.09900165196356	10.7228421409977	203	-0.0116684747850364	0.0116684747850364	8.4367934560296	3
1204	442.25	269.87	1.0205	5.1106701267486	10.7111736662126	204	0.0072927967406482	0.0072927967406482	8.44408625277025	3
1205	441.38	266.19	1.019	5.10337733000795	10.7184664629533	205	-0.00486186449376547	0.00486186449376547	8.44894811726402	3
1206	434.57	279.78	1.02	5.10823919450172	10.7136045984595	206	-0.0072927967406482	0.0072927967406482	8.45624091400467	3
1207	433.08	279.7	1.0215	5.11553199124236	10.7063118017189	207	-0.0116684747850329	0.0116684747850329	8.4679093887897	3
1208	436.45	267.88	1.0239	5.1272004660274	10.6946433269338	208	0.0238231360194465	0.0238231360194465	8.49173252480915	3
1209	447.65	254.38	1.019	5.10337733000795	10.7184664629533	209	0	0	8.49173252480915	3
1210	453.91	254.65	1.019	5.10337733000795	10.7184664629533	210	0.0092375425381519	0.0092375425381519	8.5009700673473	3
1211	453.18	254.7	1.0171	5.0941397874698	10.7277040054914	211	-0.0092375425381519	0.0092375425381519	8.51020760988545	3
1212	443.65	254.42	1.019	5.10337733000795	10.7184664629533	212	-0.00486186449376547	0.00486186449376547	8.51506947437922	3
1213	453.79	257.94	1.02	5.10823919450172	10.7136045984595	213	0.00486186449376547	0.00486186449376547	8.51993133887298	3
1214	445.54	263.31	1.019	5.10337733000795	10.7184664629533	214	-0.00486186449376547	0.00486186449376547	8.52479320336675	3
1215	439.36	266.05	1.02	5.10823919450172	10.7136045984595	215	0	0	8.52479320336675	3
1216	435.51	276.66	1.02	5.10823919450172	10.7136045984595	216	-0.0165303392788001	0.0165303392788001	8.54132354264555	3
1217	420.7	266.2	1.0234	5.12476953378052	10.6970742591807	217	-0.0549390687795395	0.0549390687795395	8.59626261142509	3
1218	413.42	266.71	1.0347	5.17970860256006	10.6421351904012	218	-0.0923754253815261	0.0923754253815261	8.68863803680661	3
1219	407.25	264.38	1.0537	5.27208402794158	10.5497597650197	219	0.102099154369057	0.102099154369057	8.79073719117567	3
1220	410	270.99	1.0327	5.16998487357253	10.6518589193887	220	0.0568838145770449	0.0568838145770449	8.84762100575271	3
1221	425.38	277.45	1.021	5.11310105899548	10.7087427339658	221	0.00729279674064642	0.00729279674064642	8.85491380249336	3
1222	426.87	271.13	1.0195	5.10580826225484	10.7160355307064	222	-0.0121546612344119	0.0121546612344119	8.86706846372777	3
1223	427.13	267.07	1.022	5.11796292348925	10.703880869472	223	0.0121546612344119	0.0121546612344119	8.87922312496218	3
1224	411.72	273.79	1.0195	5.10580826225484	10.7160355307064	224	-0.163844833439864	0.163844833439864	9.04306795840205	3
1225	406.91	272.59	1.0532	5.2696530956947	10.5521906972665	225	0.0379225430513621	0.0379225430513621	9.08099050145341	3
1226	409.51	274.61	1.0454	5.23173055264334	10.5901132403179	226	0.0709832216089623	0.0709832216089623	9.15197372306237	3
1227	411.92	278.6	1.0308	5.16074733103437	10.6610964619269	227	-0.00243093224688273	0.00243093224688273	9.15440465530926	3
1228	414.48	276.48	1.0313	5.16317826328126	10.65866552968	228	0.0690384758114568	0.0690384758114568	9.22344313112071	3
1229	411.11	272.16	1.0171	5.0941397874698	10.7277040054914	229	-0.00729279674064642	0.00729279674064642	9.23073592786136	3
1230	424.02	257.15	1.0186	5.10143258421045	10.7204112087508	230	0.00243093224688273	0.00243093224688273	9.23316686010824	3
1231	418.14	261.36	1.0181	5.09900165196356	10.7228421409977	231	-0.00923754253815368	0.00923754253815368	9.24240440264639	3
1232	407.35	258.13	1.02	5.10823919450172	10.7136045984595	232	-0.182806104965547	0.182806104965547	9.42521050761194	3
1233	394.57	263.57	1.0576	5.29104529946726	10.530798493494	233	-0.0238231360194465	0.0238231360194465	9.44903364363139	3
1234	400.1	267.71	1.0625	5.31486843548671	10.5069753574745	234	-0.11376762915409	0.11376762915409	9.56280127278548	3
1235	390.07	267.34	1.0859	5.4286360646408	10.3932077283204	235	-0.18766796945931	0.18766796945931	9.75046924224479	3
1236	376.56	275.82	1.1245	5.61630403410011	10.2055397588611	236	0.0262540682663275	0.0262540682663275	9.77672331051112	3
1237	376.22	273.88	1.1191	5.59004996583378	10.2317938271275	237	0.111336696907209	0.111336696907209	9.88806000741832	3
1238	384.76	257.32	1.0962	5.47871326892657	10.3431305240347	238	0.0311159327600912	0.0311159327600912	9.91917594017842	3
1239	391.79	254.43	1.0898	5.44759733616648	10.3742464567948	239	0.00680661029127094	0.00680661029127094	9.92598255046969	3
1240	389.54	258.05	1.0884	5.44079072587521	10.381053067086	240	0.118629493647855	0.118629493647855	10.0446120441175	3
1241	390.44	245.34	1.064	5.32216123222736	10.4996825607339	241	-0.0807069505964897	0.0807069505964897	10.125318994714	3
1242	384.57	245.22	1.0806	5.40286818282385	10.4189756101374	242	0.00729279674064642	0.00729279674064642	10.1326117914547	3
1243	386.09	247.29	1.0791	5.3955753860832	10.426268406878	243	-0.0427844075451294	0.0427844075451294	10.1753961989998	3
1244	389.74	239.76	1.0879	5.43835979362833	10.3834839993329	244	0.0238231360194465	0.0238231360194465	10.1992193350193	3
1245	389.49	231.49	1.083	5.41453665760888	10.4073071353524	245	0.253789326574509	0.253789326574509	10.4530086615938	3
1246	406.51	233.57	1.0308	5.16074733103437	10.6610964619269	246	0.0525081365326567	0.0525081365326567	10.5055167981264	3
1247	393.81	236.94	1.02	5.10823919450172	10.7136045984595	247	0.00486186449376547	0.00486186449376547	10.5103786626202	3
1248	412.5	250	1.019	5.10337733000795	10.7184664629533	248	0	0	10.5103786626202	3
1249	418.16	255.11	1.019	5.10337733000795	10.7184664629533	249	-0.0072927967406482	0.0072927967406482	10.5176714593608	3
1250	415.81	263.46	1.0205	5.1106701267486	10.7111736662126	250	-0.047646272038893	0.047646272038893	10.5653177313997	3
1251	410.17	266.73	1.0303	5.15831639878749	10.6635273941737	251	0.0593147468239295	0.0593147468239295	10.6246324782237	3
1252	409.68	262.24	1.0181	5.09900165196356	10.7228421409977	252	-0.00680661029127094	0.00680661029127094	10.6314390885149	3
1253	419.98	245.71	1.0195	5.10580826225484	10.7160355307064	253	0.00680661029127094	0.00680661029127094	10.6382456988062	3
1254	417.97	237.99	1.0181	5.09900165196356	10.7228421409977	254	0.00486186449376369	0.00486186449376369	10.6431075633	3
1255	430.74	238.93	1.0171	5.0941397874698	10.7277040054914	255	-0.00486186449376369	0.00486186449376369	10.6479694277937	3
1256	416.13	235.69	1.0181	5.09900165196356	10.7228421409977	256	-0.286850005132109	0.286850005132109	10.9348194329258	3
1257	382.98	230.84	1.0771	5.38585165709567	10.4359921358656	257	0.123005171692244	0.123005171692244	11.0578246046181	3
1258	395.68	231.57	1.0518	5.26284648540343	10.5589973075578	258	0.182806104965547	0.182806104965547	11.2406307095836	3
1259	412.54	233.6	1.0142	5.08004038043788	10.7418034125234	259	-0.0354916108044829	0.0354916108044829	11.2761223203881	3
1260	423.37	239.12	1.0215	5.11553199124236	10.7063118017189	260	0.00486186449376547	0.00486186449376547	11.2809841848819	3
1261	424.18	255.08	1.0205	5.1106701267486	10.7111736662126	261	0	0	11.2809841848819	3
1262	427.69	251.91	1.0205	5.1106701267486	10.7111736662126	262	-0.00243093224688096	0.00243093224688096	11.2834151171288	3
1263	424.07	257.49	1.021	5.11310105899548	10.7087427339658	263	0.00972372898752916	0.00972372898752916	11.2931388461163	3
1264	427.33	262.49	1.019	5.10337733000795	10.7184664629533	264	0.00194474579750548	0.00194474579750548	11.2950835919138	3
1265	441.4	266.31	1.0186	5.10143258421045	10.7204112087508	265	0.0170165257281756	0.0170165257281756	11.312100117642	3
1266	434.53	265.08	1.0151	5.08441605848227	10.737427734479	266	-0.0170165257281756	0.0170165257281756	11.3291166433701	3
1267	430.24	259.75	1.0186	5.10143258421045	10.7204112087508	267	-0.0165303392788001	0.0165303392788001	11.3456469826489	3
1268	430.7	257.12	1.022	5.11796292348925	10.703880869472	268	0.00486186449376547	0.00486186449376547	11.3505088471427	3
1269	422.75	239.17	1.021	5.11310105899548	10.7087427339658	269	0.0140994070319174	0.0140994070319174	11.3646082541746	3
1270	420.16	239.22	1.0181	5.09900165196356	10.7228421409977	270	-0.0189612715256828	0.0189612715256828	11.3835695257003	3
1271	439.58	249.17	1.022	5.11796292348925	10.703880869472	271	0.0189612715256828	0.0189612715256828	11.402530797226	3
1272	437.09	247.36	1.0181	5.09900165196356	10.7228421409977	272	-0.00923754253815368	0.00923754253815368	11.4117683397641	3
1273	425.32	264.95	1.02	5.10823919450172	10.7136045984595	273	-0.0262540682663293	0.0262540682663293	11.4380224080305	3
1274	421.41	261.02	1.0254	5.13449326276805	10.6873505301932	274	-0.0354916108044794	0.0354916108044794	11.473514018835	3
1275	401.28	276.98	1.0327	5.16998487357253	10.6518589193887	275	0.0379225430513621	0.0379225430513621	11.5114365618863	3
1276	398.38	278.5	1.0249	5.13206233052116	10.6897814624401	276	-0.182806104965547	0.182806104965547	11.6942426668519	3
1277	405.44	277.49	1.0625	5.31486843548671	10.5069753574745	277	0.237258987295711	0.237258987295711	11.9315016541476	3
1278	423.27	272.88	1.0137	5.077609448191	10.7442343447702	278	-0.0330606785576002	0.0330606785576002	11.9645623327052	3
1279	421.67	273.13	1.0205	5.1106701267486	10.7111736662126	279	0.0189612715256828	0.0189612715256828	11.9835236042309	3
1280	425.29	275.25	1.0166	5.09170885522292	10.7301349377383	280	-0.0262540682663293	0.0262540682663293	12.0097776724972	3
1281	412.99	275.97	1.022	5.11796292348925	10.703880869472	281	0.0262540682663293	0.0262540682663293	12.0360317407635	3
1282	417.79	276.22	1.0166	5.09170885522292	10.7301349377383	282	-0.0904306795840206	0.0904306795840206	12.1264624203475	3
1283	411.72	266.56	1.0352	5.18213953480694	10.6397042581543	283	-0.0403534752982466	0.0403534752982466	12.1668158956458	3
1284	398.82	263.97	1.0435	5.22249301010518	10.599350782856	284	0.0525081365326585	0.0525081365326585	12.2193240321784	3
1285	388.68	277.16	1.0327	5.16998487357253	10.6518589193887	285	-0.0427844075451294	0.0427844075451294	12.2621084397236	3
1286	389.45	278.44	1.0415	5.21276928111766	10.6090745118436	286	0.0354916108044829	0.0354916108044829	12.2976000505281	3
1287	385.55	278.3	1.0342	5.17727767031317	10.6445661226481	287	-0.258651191068274	0.258651191068274	12.5562512415963	3
1288	393.23	277.5	1.0874	5.43592886138145	10.3859149315798	288	0.218297715770028	0.218297715770028	12.7745489573664	3
1289	384.94	278.78	1.0425	5.21763114561142	10.6042126473498	289	-0.220728648016911	0.220728648016911	12.9952776053833	3
1290	381.85	278.75	1.0879	5.43835979362833	10.3834839993329	290	-0.116198561400971	0.116198561400971	13.1114761667842	3
1291	377.9	276.71	1.1118	5.5545583550293	10.2672854379319	291	-0.128353222635385	0.128353222635385	13.2398293894196	3
1292	371.55	270.8	1.1382	5.68291157766468	10.1389322152965	292	0.0782760183496087	0.0782760183496087	13.3181054077692	3
1293	368.55	253.23	1.1221	5.60463555931508	10.2172082336462	293	-0.14682830771169	0.14682830771169	13.4649337154809	3
1294	369.08	260.35	1.1523	5.75146386702677	10.0703799259345	294	0.182806104965547	0.182806104965547	13.6477398204465	3
1295	380.71	252.42	1.1147	5.56865776206122	10.2531860309	295	0.142452629667304	0.142452629667304	13.7901924501138	3
1296	385.05	255.74	1.0854	5.42620513239392	10.3956386605673	296	-0.204198308738111	0.204198308738111	13.9943907588519	3
1297	377.07	248.95	1.1274	5.63040344113203	10.1914403518292	297	0.154121104452335	0.154121104452335	14.1485118633042	3
1298	382.52	238.16	1.0957	5.47628233667969	10.3455614562815	298	0.00486186449376369	0.00486186449376369	14.153373727798	3
1299	378	234.01	1.0947	5.47142047218593	10.3504233207753	299	0.0213922037725638	0.0213922037725638	14.1747659315705	3
1300	384.33	237.38	1.0903	5.45002826841336	10.3718155245479	300	0.284905259334602	0.284905259334602	14.4596711909051	3
1301	399.61	233.64	1.0317	5.16512300907876	10.6567207838825	301	-0.204198308738111	0.204198308738111	14.6638694996433	3
1302	394.57	240.83	1.0737	5.36932131781687	10.4525224751444	302	0.0116684747850346	0.0116684747850346	14.6755379744283	3
1303	393.44	234.64	1.0713	5.35765284303184	10.4641909499294	303	-0.111336696907207	0.111336696907207	14.7868746713355	3
1304	383.54	239.17	1.0942	5.46898953993905	10.3528542530222	304	0.021392203772562	0.021392203772562	14.8082668751081	3
1305	389.28	244.05	1.0898	5.44759733616648	10.3742464567948	305	0.0257678818169538	0.0257678818169538	14.834034756925	3
1306	391.66	242.96	1.0845	5.42182945434953	10.4000143386117	306	0.0904306795840206	0.0904306795840206	14.924465436509	3
1307	391.03	245.17	1.0659	5.33139877476551	10.4904450181957	307	-0.0641766113176914	0.0641766113176914	14.9886420478267	3
1308	394.39	240.79	1.0791	5.3955753860832	10.426268406878	308	0.0189612715256811	0.0189612715256811	15.0076033193524	3
1309	396.68	244.57	1.0752	5.37661411455752	10.4452296784037	309	0.273236784549567	0.273236784549567	15.280840103902	3
1310	400.9	252.16	1.019	5.10337733000795	10.7184664629533	310	-0.218783902219405	0.218783902219405	15.4996240061214	3
1311	386.18	255.09	1.064	5.32216123222736	10.4996825607339	311	-0.265943987808919	0.265943987808919	15.7655679939303	3
1312	381.74	269.22	1.1187	5.58810522003628	10.233738572925	312	-0.0661213571151986	0.0661213571151986	15.8316893510455	3
1313	373.94	279.04	1.1323	5.65422657715147	10.1676172158098	313	-0.137590765173535	0.137590765173535	15.969280116219	3
1314	367.42	275.15	1.1606	5.79181734232501	10.0300264506362	314	0.282474327087719	0.282474327087719	16.2517544433067	3
1315	382.87	267.28	1.1025	5.50934301523729	10.3125007777239	315	0.0422982210957503	0.0422982210957503	16.2940526644025	3
1316	388.55	271.75	1.0938	5.46704479414154	10.3547989988197	316	0.273236784549566	0.273236784549566	16.5672894489521	3
1317	385.19	279.54	1.0376	5.19380800959197	10.6280357833693	317	-0.320396870139081	0.320396870139081	16.8876863190911	3
1318	375.07	276.08	1.1035	5.51420487973106	10.3076389132302	318	-0.054452882330164	0.054452882330164	16.9421392014213	3
1319	375.88	279.46	1.1147	5.56865776206122	10.2531860309	319	-0.0573700010264204	0.0573700010264204	16.9995092024477	3
1320	368.8	249.96	1.1265	5.62602776308764	10.1958160298736	320	-0.0520219500832795	0.0520219500832795	17.051531152531	3
1321	364.2	248.44	1.1372	5.67804971317092	10.1437940797903	321	-0.296573734119637	0.296573734119637	17.3481048866506	3
1322	344.01	246.95	1.1982	5.97462344729056	9.84722034567068	322	-0.0549390687795395	0.0549390687795395	17.4030439554302	3
1323	337.76	251.65	1.2095	6.0295625160701	9.79228127689114	323	-0.00680661029127094	0.00680661029127094	17.4098505657215	3
1324	340.45	260.69	1.2109	6.03636912636137	9.78547466659987	324	0.025767881816952	0.025767881816952	17.4356184475384	3
1325	343.73	261.68	1.2056	6.01060124454441	9.81124254841682	325	0.0641766113176931	0.0641766113176931	17.4997950588561	3
1326	336.95	248.57	1.1924	5.94642463322672	9.87541915973451	326	-0.199336444244347	0.199336444244347	17.6991315031004	3
1327	327.65	245.82	1.2334	6.14576107747107	9.67608271549017	327	0.116198561400973	0.116198561400973	17.8153300645014	3
1328	325.5	238.98	1.2095	6.0295625160701	9.79228127689114	328	-0.0427844075451276	0.0427844075451276	17.8581144720465	3
1329	328.77	238.48	1.2183	6.07234692361522	9.74949686934601	329	0.228021444757555	0.228021444757555	18.0861359168041	3
1330	349.26	239.41	1.1714	5.84432547885767	9.97751831410357	330	0.00486186449376547	0.00486186449376547	18.0909977812979	3
1331	347.77	246.16	1.1704	5.8394636143639	9.98238017859733	331	-0.0666075435645741	0.0666075435645741	18.1576053248624	3
1332	347.91	259.34	1.1841	5.90607115792848	9.91577263503276	332	-0.108905764660326	0.108905764660326	18.2665110895228	3
1333	344.53	268.96	1.2065	6.0149769225888	9.80686687037243	333	0.0899444931346451	0.0899444931346451	18.3564555826574	3
1334	346.5	276.38	1.188	5.92503242945416	9.89681136350708	334	-0.228021444757559	0.228021444757559	18.584477027415	3
1335	328.25	268.56	1.2349	6.15305387421172	9.66878991874952	335	0.00972372898753093	0.00972372898753093	18.5942007564025	3
1336	321.4	261.51	1.2329	6.14333014522419	9.67851364773705	336	0.0354916108044812	0.0354916108044812	18.629692367207	3
1337	330.45	252.59	1.2256	6.10783853441971	9.71400525854153	337	-0.0403534752982466	0.0403534752982466	18.6700458425052	3
1338	333.49	263.56	1.2339	6.14819200971795	9.67365178324328	338	-0.047646272038893	0.047646272038893	18.7176921145441	3
1339	322.57	275.97	1.2437	6.19583828175684	9.62600551120439	339	-0.0807069505964897	0.0807069505964897	18.7983990651406	3
1340	319.7	274.54	1.2603	6.27654523235333	9.5452985606079	340	0.0879997473371379	0.0879997473371379	18.8863988124778	3
1341	323.19	273.96	1.2422	6.1885454850162	9.63329830794504	341	0.152176358654829	0.152176358654829	19.0385751711326	3
1342	336.93	278.19	1.2109	6.03636912636137	9.78547466659987	342	0.0379225430513639	0.0379225430513639	19.0764977141839	3
1343	339.76	279.33	1.2031	5.99844658331	9.82339720965123	343	-0.18766796945931	0.18766796945931	19.2641656836433	3
1344	328.79	266.4	1.2417	6.18611455276931	9.63572924019192	344	0.0855688150902552	0.0855688150902552	19.3497344987335	3
1345	331.2	259.1	1.2241	6.10054573767906	9.72129805528218	345	0.0734141538558433	0.0734141538558433	19.4231486525894	3
1346	339.57	245.76	1.209	6.02713158382321	9.79471220913802	346	0.225590512510674	0.225590512510674	19.6487391651	3
1347	349.99	235.94	1.1626	5.80154107131254	10.0203027216487	347	0.0714694080583413	0.0714694080583413	19.7202085731584	3
1348	362.59	249	1.1479	5.7300716632542	10.091772129707	348	0.0306297463107157	0.0306297463107157	19.7508383194691	3
1349	370.18	241.84	1.1416	5.69944191694348	10.1224018760178	349	0.144883561914183	0.144883561914183	19.8957218813833	3
1350	371.57	245.54	1.1118	5.5545583550293	10.2672854379319	350	-0.0354916108044829	0.0354916108044829	19.9312134921878	3
1351	373.51	249.36	1.1191	5.59004996583378	10.2317938271275	351	-0.147314494161064	0.147314494161064	20.0785279863488	3
1352	368.06	240.41	1.1494	5.73736445999485	10.0844793329664	352	0.0140994070319156	0.0140994070319156	20.0926273933807	3
1353	369.29	240.22	1.1465	5.72326505296293	10.0985787399983	353	-0.173082375978016	0.173082375978016	20.2657097693587	3
1354	350.65	256.15	1.1821	5.89634742894095	9.92549636402029	354	-0.106961018862819	0.106961018862819	20.3726707882216	3
1355	342.73	246.57	1.2041	6.00330844780377	9.81853534515747	355	0.0641766113176914	0.0641766113176914	20.4368473995393	3
1356	346.73	256.76	1.1909	5.93913183648608	9.88271195647516	356	-0.0690384758114568	0.0690384758114568	20.5058858753507	3
1357	340.62	255.1	1.2051	6.00817031229753	9.8136734806637	357	0.0335468650069757	0.0335468650069757	20.5394327403577	3
1358	342.32	253.18	1.1982	5.97462344729056	9.84722034567068	358	-0.0593147468239277	0.0593147468239277	20.5987474871816	3
1359	341.61	261.89	1.2104	6.03393819411448	9.78790559884675	359	-0.0145855934812946	0.0145855934812946	20.6133330806629	3
1360	341.97	265.99	1.2134	6.04852378759578	9.77332000536546	360	0.152176358654831	0.152176358654831	20.7655094393177	3
1361	350.4	263.79	1.1821	5.89634742894095	9.92549636402029	361	-0.194960766199959	0.194960766199959	20.9604702055177	3
1362	336.42	268.39	1.2222	6.0913081951409	9.73053559782033	362	0.171137630180512	0.171137630180512	21.1316078356982	3
1363	338.4	276.35	1.187	5.92017056496039	9.90167322800084	363	0.0072927967406482	0.0072927967406482	21.1389006324389	3
1364	339.15	276.6	1.1855	5.91287776821975	9.90896602474149	364	-0.0831378828433742	0.0831378828433742	21.2220385152822	3
1365	340.01	279.44	1.2026	5.99601565106312	9.82582814189811	365	-0.228021444757557	0.228021444757557	21.4500599600398	3
1366	319.65	279.02	1.2495	6.22403709582068	9.59780669714056	366	-0.0238231360194465	0.0238231360194465	21.4738830960592	3
1367	321.1	272.62	1.2544	6.24786023184012	9.57398356112111	367	-0.0189612715256811	0.0189612715256811	21.4928443675849	3
1368	321.17	269.27	1.2583	6.2668215033658	9.55502228959543	368	0.161413901192981	0.161413901192981	21.6542582687779	3
1369	322.48	264.43	1.2251	6.10540760217282	9.71643619078841	369	-0.151690172205452	0.151690172205452	21.8059484409834	3
1370	318.56	260.87	1.2563	6.25709777437828	9.56474601858296	370	-0.0335468650069757	0.0335468650069757	21.8394953059903	3
1371	317.29	260.46	1.2632	6.29064463938525	9.53119915357598	371	0.0311159327600947	0.0311159327600947	21.8706112387504	3
1372	319.53	249.98	1.2568	6.25952870662516	9.56231508633608	372	0.0379225430513621	0.0379225430513621	21.9085337818018	3
1373	318.63	233.81	1.249	6.22160616357379	9.60023762938744	373	0	0	21.9085337818018	3
1374	317.94	234.25	1.249	6.22160616357379	9.60023762938744	374	0.156552036699217	0.156552036699217	22.065085818501	3
1375	327.28	239.77	1.2168	6.06505412687458	9.75678966608666	375	-0.0140994070319174	0.0140994070319174	22.0791852255329	3
1376	332.21	240.73	1.2197	6.07915353390649	9.74269025905474	376	0.0330606785575984	0.0330606785575984	22.1122459040905	3
1377	328.53	236.83	1.2129	6.0460928553489	9.77575093761234	377	0.242120851789474	0.242120851789474	22.35436675588	3
1378	349.52	232.4	1.1631	5.80397200355942	10.0178717894018	378	0.00972372898752738	0.00972372898752738	22.3640904848675	3
1379	357.01	230.46	1.1611	5.79424827457189	10.0275955183893	379	-0.192529833953074	0.192529833953074	22.5566203188206	3
1380	339.39	230.38	1.2007	5.98677810852497	9.83506568443627	380	-0.0403534752982466	0.0403534752982466	22.5969737941188	3
1381	339.16	238.32	1.209	6.02713158382321	9.79471220913802	381	0	0	22.5969737941188	3
1382	335.48	234.47	1.209	6.02713158382321	9.79471220913802	382	-0.182806104965545	0.182806104965545	22.7797798990844	3
1383	321	231.3	1.2466	6.20993768878876	9.61190610417247	383	0.152176358654829	0.152176358654829	22.9319562577392	3
1384	335.8	241.69	1.2153	6.05776133013393	9.7640824628273	384	-0.0739003403052205	0.0739003403052205	23.0058565980444	3
1385	328.97	242.82	1.2305	6.13166167043915	9.69018212252208	385	0.0359777972538584	0.0359777972538584	23.0418343952983	3
1386	329.78	239.12	1.2231	6.09568387318529	9.72615991977594	386	0.420065092261254	0.420065092261254	23.4618994875595	3
1387	358.8	232.57	1.1367	5.67561878092404	10.1462250120372	387	-0.0739003403052187	0.0739003403052187	23.5357998278648	3
1388	361.56	242.87	1.1519	5.74951912122926	10.072324671732	388	-0.0165303392788019	0.0165303392788019	23.5523301671436	3
1389	361.76	235.68	1.1553	5.76604946050806	10.0557943324532	389	0.19739169844684	0.19739169844684	23.7497218655904	3
1390	372.07	237.09	1.1147	5.56865776206122	10.2531860309	390	-0.0904306795840188	0.0904306795840188	23.8401525451744	3
1391	371.42	235.42	1.1333	5.65908844164524	10.162755351316	391	-0.0520219500832813	0.0520219500832813	23.8921744952577	3
1392	363.4	235.38	1.144	5.71111039172852	10.1107334012327	392	0.377280684716128	0.377280684716128	24.2694551799738	3
1393	385.3	230.14	1.0664	5.33382970701239	10.4880140859488	393	0.0520219500832813	0.0520219500832813	24.3214771300571	3
1394	392.67	236.54	1.0557	5.28180775692911	10.5400360360321	394	-0.185237037212429	0.185237037212429	24.5067141672695	3
1395	382.66	237.07	1.0938	5.46704479414154	10.3547989988197	395	0.10015440857155	0.10015440857155	24.6068685758411	3
1396	394.85	253.43	1.0732	5.36689038556999	10.4549534073912	396	-0.0831378828433742	0.0831378828433742	24.6900064586845	3
1397	391.7	253.99	1.0903	5.45002826841336	10.3718155245479	397	-0.0145855934812928	0.0145855934812928	24.7045920521658	3
1398	390.45	254.08	1.0933	5.46461386189466	10.3572299310666	398	0.0452153397920085	0.0452153397920085	24.7498073919578	3
1399	392.44	260.16	1.084	5.41939852210265	10.4024452708586	399	0.0739003403052223	0.0739003403052223	24.823707732263	3
1400	389.78	259.04	1.0688	5.34549818179743	10.4763456111638	400	0.00194474579750548	0.00194474579750548	24.8256524780605	3
1401	398.97	246.09	1.0684	5.34355343599992	10.4782903569613	401	0.237745173745086	0.237745173745086	25.0633976518056	3
1402	411.79	251.1	1.0195	5.10580826225484	10.7160355307064	402	-0.246982716283238	0.246982716283238	25.3103803680888	3
1403	400.22	256.79	1.0703	5.35279097853807	10.4690528144232	403	-0.0189612715256828	0.0189612715256828	25.3293416396145	3
1404	394.18	261.41	1.0742	5.37175225006375	10.4500915428975	404	-0.0213922037725638	0.0213922037725638	25.3507338433871	3
1405	387.13	265.7	1.0786	5.39314445383632	10.4286993391249	405	-0.102099154369053	0.102099154369053	25.4528329977561	3
1406	382.56	259.35	1.0996	5.49524360820537	10.3266001847559	406	0.170651443731135	0.170651443731135	25.6234844414873	3
1407	385.48	249.6	1.0645	5.32459216447424	10.497251628487	407	-0.420065092261257	0.420065092261257	26.0435495337485	3
1408	369.61	265.83	1.1509	5.74465725673549	10.0771865362257	408	0.111822883356586	0.111822883356586	26.1553724171051	3
1409	363.84	262.68	1.1279	5.63283437337891	10.1890094195823	409	-0.0666075435645741	0.0666075435645741	26.2219799606697	3
1410	368.45	270.07	1.1416	5.69944191694348	10.1224018760178	410	-0.273236784549567	0.273236784549567	26.4952167452192	3
1411	355.94	274.39	1.1978	5.97267870149305	9.84916509146818	411	0.154607290901712	0.154607290901712	26.649824036121	3
1412	358.04	279.41	1.166	5.81807141059134	10.0037723823699	412	-0.128353222635383	0.128353222635383	26.7781772587563	3
1413	337.15	277.33	1.1924	5.94642463322672	9.87541915973451	413	0.0140994070319174	0.0140994070319174	26.7922766657883	3
1414	333.93	273.57	1.1895	5.9323252261948	9.88951856676643	414	-0.163358646990488	0.163358646990488	26.9556353127787	3
1415	341.94	263.92	1.2231	6.09568387318529	9.72615991977594	415	0.0209060173231848	0.0209060173231848	26.9765413301019	3
1416	339.67	261.51	1.2188	6.07477785586211	9.74706593709913	416	0.144883561914185	0.144883561914185	27.1214248920161	3
1417	335.47	272.7	1.189	5.92989429394792	9.89194949901331	417	-0.382142549209892	0.382142549209892	27.503567441226	3
1418	316.28	270.01	1.2676	6.31203684315781	9.50980694980342	418	0.0379225430513621	0.0379225430513621	27.5414899842774	3
1419	316.47	270.92	1.2598	6.27411430010645	9.54772949285478	419	-0.0213922037725638	0.0213922037725638	27.5628821880499	3
1420	315.45	263.05	1.2642	6.29550650387902	9.52633728908222	420	0.0311159327600947	0.0311159327600947	27.59399812081	3
1421	317.24	259.31	1.2578	6.26439057111892	9.55745322184231	421	-0.0427844075451276	0.0427844075451276	27.6367825283552	3
1422	320.35	272.7	1.2666	6.30717497866405	9.51466881429718	422	0.0213922037725638	0.0213922037725638	27.6581747321277	3
1423	315.32	272.96	1.2622	6.28578277489149	9.53606101806975	423	0.0476462720388913	0.0476462720388913	27.7058210041666	3
1424	324.1	272.76	1.2524	6.23813650285259	9.58370729010864	424	0.180375172718664	0.180375172718664	27.8861961768853	3
1425	327.2	274.78	1.2153	6.05776133013393	9.7640824628273	425	0.177944240471781	0.177944240471781	28.0641404173571	3
1426	337.35	273.56	1.1787	5.87981708966215	9.94202670329908	426	-0.0189612715256811	0.0189612715256811	28.0831016888827	3
1427	336.97	273.6	1.1826	5.89877836118783	9.9230654317734	427	-0.133215087129146	0.133215087129146	28.2163167760119	3
1428	340.64	267.33	1.21	6.03199344831698	9.78985034464426	428	0.0928616118309016	0.0928616118309016	28.3091783878428	3
1429	346.25	278.2	1.1909	5.93913183648608	9.88271195647516	429	0.00486186449376547	0.00486186449376547	28.3140402523366	3
1430	354.69	266.7	1.1899	5.93426997199231	9.88757382096892	430	-0.0072927967406482	0.0072927967406482	28.3213330490772	3
1431	356.65	271.77	1.1914	5.94156276873296	9.88028102422828	431	0.1920436475037	0.1920436475037	28.5133766965809	3
1432	364.01	261.7	1.1519	5.74951912122926	10.072324671732	432	-0.154121104452337	0.154121104452337	28.6674978010332	3
1433	356.66	269.71	1.1836	5.90364022568159	9.91820356727964	433	-0.106961018862821	0.106961018862821	28.7744588198961	3
1434	348.16	267.3	1.2056	6.01060124454441	9.81124254841682	434	-0.156552036699217	0.156552036699217	28.9310108565953	3
1435	332.82	267.4	1.2378	6.16715328124363	9.6546905117176	435	-0.0072927967406482	0.0072927967406482	28.9383036533359	3
1436	326.13	262.6	1.2393	6.17444607798428	9.64739771497695	436	0.209060173231876	0.209060173231876	29.1473638265678	3
1437	341.55	245.34	1.1963	5.9653859047524	9.85645788820883	437	-0.163844833439864	0.163844833439864	29.3112086600077	3
1438	328.47	240.78	1.23	6.12923073819227	9.69261305476897	438	0.256706445270765	0.256706445270765	29.5679151052784	3
1439	334.98	237.39	1.1772	5.8725242929215	9.94931950003973	439	-0.138076951622912	0.138076951622912	29.7059920569013	3
1440	339.49	235.04	1.2056	6.01060124454441	9.81124254841682	440	-0.0116684747850346	0.0116684747850346	29.7176605316864	3
1441	332.85	233.69	1.208	6.02226971932945	9.79957407363178	441	-0.0189612715256811	0.0189612715256811	29.7366218032121	3
1442	337.11	239.56	1.2119	6.04123099085513	9.7806128021061	442	0.0782760183496087	0.0782760183496087	29.8148978215617	3
1443	344.25	253.31	1.1958	5.96295497250552	9.85888882045571	443	-0.0831378828433742	0.0831378828433742	29.898035704405	3
1444	339.58	259.88	1.2129	6.0460928553489	9.77575093761234	444	0.194474579750581	0.194474579750581	30.0925102841556	3
1445	350.86	252.87	1.1729	5.85161827559831	9.97022551736292	445	0.109391951109702	0.109391951109702	30.2019022352653	3
1446	364.01	254.3	1.1504	5.74222632448861	10.0796174684726	446	-0.137590765173536	0.137590765173536	30.3394930004389	3
1447	358.44	253.9	1.1787	5.87981708966215	9.94202670329908	447	0.0238231360194483	0.0238231360194483	30.3633161364583	3
1448	359.35	257.69	1.1738	5.8559939536427	9.96584983931853	448	0.0807069505964897	0.0807069505964897	30.4440230870548	3
1449	366.23	260.95	1.1572	5.77528700304621	10.046556789915	449	0.0257678818169538	0.0257678818169538	30.4697909688717	3
1450	367.6	260.35	1.1519	5.74951912122926	10.072324671732	450	-0.00194474579750903	0.00194474579750903	30.4717357146693	3
1451	369.59	259.84	1.1523	5.75146386702677	10.0703799259345	451	0.242120851789476	0.242120851789476	30.7138565664587	3
1452	381.5	246.78	1.1025	5.50934301523729	10.3125007777239	452	0.0520219500832795	0.0520219500832795	30.765878516542	3
1453	382.89	246.5	1.0918	5.45732106515401	10.3645227278072	453	0.261082123315155	0.261082123315155	31.0269606398572	3
1454	404.81	233.75	1.0381	5.19623894183886	10.6256048511224	454	0.0904306795840206	0.0904306795840206	31.1173913194412	3
1455	406.94	239.22	1.0195	5.10580826225484	10.7160355307064	455	0.0092375425381519	0.0092375425381519	31.1266288619793	3
1456	412.11	242.98	1.0176	5.09657071971668	10.7252730732446	456	0.00243093224688273	0.00243093224688273	31.1290597942262	3
1457	411.76	246.75	1.0171	5.0941397874698	10.7277040054914	457	-0.0092375425381519	0.0092375425381519	31.1382973367644	3
1458	415.09	249.74	1.019	5.10337733000795	10.7184664629533	458	-0.0335468650069775	0.0335468650069775	31.1718442017714	3
1459	412.6	245.29	1.0259	5.13692419501493	10.6849195979463	459	0.0311159327600947	0.0311159327600947	31.2029601345314	3
1460	407.51	254.21	1.0195	5.10580826225484	10.7160355307064	460	-0.225590512510674	0.225590512510674	31.4285506470421	3
1461	399.44	267.38	1.0659	5.33139877476551	10.4904450181957	461	-0.0165303392787983	0.0165303392787983	31.4450809863209	3
1462	395.65	248.1	1.0693	5.34792911404431	10.4739146789169	462	0.237258987295707	0.237258987295707	31.6823399736166	3
1463	407.89	234.37	1.0205	5.1106701267486	10.7111736662126	463	0.0072927967406482	0.0072927967406482	31.6896327703573	3
1464	425.68	232.41	1.019	5.10337733000795	10.7184664629533	464	0.00437567804438821	0.00437567804438821	31.6940084484017	3
1465	427.37	235.16	1.0181	5.09900165196356	10.7228421409977	465	0.00243093224688096	0.00243093224688096	31.6964393806485	3
1466	431.1	244.36	1.0176	5.09657071971668	10.7252730732446	466	0	0	31.6964393806485	3
1467	442.12	248.16	1.0176	5.09657071971668	10.7252730732446	467	-0.00486186449376369	0.00486186449376369	31.7013012451423	3
1468	450.22	249.79	1.0186	5.10143258421045	10.7204112087508	468	0.00486186449376369	0.00486186449376369	31.7061631096361	3
1469	456.96	243.74	1.0176	5.09657071971668	10.7252730732446	469	0.00243093224688273	0.00243093224688273	31.708594041883	3
1470	456.27	246.25	1.0171	5.0941397874698	10.7277040054914	470	0.00243093224688273	0.00243093224688273	31.7110249741298	3
1471	453.72	230.64	1.0166	5.09170885522292	10.7301349377383	471	-0.00972372898752916	0.00972372898752916	31.7207487031174	3
1472	449.81	237.36	1.0186	5.10143258421045	10.7204112087508	472	0.00243093224688273	0.00243093224688273	31.7231796353643	3
1473	450.07	235.81	1.0181	5.09900165196356	10.7228421409977	473	0	0	31.7231796353643	3
1474	453.95	236.59	1.0181	5.09900165196356	10.7228421409977	474	0	0	31.7231796353643	3
1475	459.06	251.15	1.0181	5.09900165196356	10.7228421409977	475	-0.00437567804438821	0.00437567804438821	31.7275553134086	3
1476	472.61	255.7	1.019	5.10337733000795	10.7184664629533	476	0.0165303392787983	0.0165303392787983	31.7440856526874	3
1477	473.59	251.93	1.0156	5.08684699072915	10.7349968022321	477	-0.028685000513212	0.028685000513212	31.7727706532006	3
1478	478.64	254.86	1.0215	5.11553199124236	10.7063118017189	478	0.00972372898753093	0.00972372898753093	31.7824943821882	3
1479	490.69	264.21	1.0195	5.10580826225484	10.7160355307064	479	-0.0121546612344119	0.0121546612344119	31.7946490434226	3
1480	492.7	264.18	1.022	5.11796292348925	10.703880869472	480	0.00729279674064642	0.00729279674064642	31.8019418401632	3
1481	491.96	263.81	1.0205	5.1106701267486	10.7111736662126	481	0.0189612715256828	0.0189612715256828	31.8209031116889	3
1482	488.57	259.14	1.0166	5.09170885522292	10.7301349377383	482	-0.00243093224688273	0.00243093224688273	31.8233340439358	3
1483	486.95	274.63	1.0171	5.0941397874698	10.7277040054914	483	-0.0238231360194465	0.0238231360194465	31.8471571799552	3
1484	494.15	279.28	1.022	5.11796292348925	10.703880869472	484	0.00972372898752916	0.00972372898752916	31.8568809089428	3
1485	469.45	273.55	1.02	5.10823919450172	10.7136045984595	485	-0.00243093224688273	0.00243093224688273	31.8593118411897	3
1486	470.22	264.04	1.0205	5.1106701267486	10.7111736662126	486	-0.00243093224688096	0.00243093224688096	31.8617427734365	3
1487	472.98	266.33	1.021	5.11310105899548	10.7087427339658	487	0.00972372898752916	0.00972372898752916	31.8714665024241	3
1488	475.18	270.87	1.019	5.10337733000795	10.7184664629533	488	0.0165303392787983	0.0165303392787983	31.8879968417029	3
1489	474.59	269.33	1.0156	5.08684699072915	10.7349968022321	489	-0.0121546612344101	0.0121546612344101	31.9001515029373	3
1490	476.62	258.55	1.0181	5.09900165196356	10.7228421409977	490	-0.00243093224688273	0.00243093224688273	31.9025824351842	3
1491	468.2	258.58	1.0186	5.10143258421045	10.7204112087508	491	-0.00194474579750548	0.00194474579750548	31.9045271809817	3
1492	464.91	260.91	1.019	5.10337733000795	10.7184664629533	492	-0.0072927967406482	0.0072927967406482	31.9118199777223	3
1493	465.73	258.98	1.0205	5.1106701267486	10.7111736662126	493	-0.00243093224688096	0.00243093224688096	31.9142509099692	3
1494	467.62	261.41	1.021	5.11310105899548	10.7087427339658	494	0.00729279674064642	0.00729279674064642	31.9215437067098	3
1495	462.2	252.53	1.0195	5.10580826225484	10.7160355307064	495	0.025767881816952	0.025767881816952	31.9473115885268	3
1496	459.02	247.95	1.0142	5.08004038043788	10.7418034125234	496	-0.0233369495700693	0.0233369495700693	31.9706485380969	3
1497	456.59	241.88	1.019	5.10337733000795	10.7184664629533	497	-0.00972372898752916	0.00972372898752916	31.9803722670844	3
1498	461.14	230.94	1.021	5.11310105899548	10.7087427339658	498	-0.0092375425381519	0.0092375425381519	31.9896098096225	3
1499	461.11	234.71	1.0229	5.12233860153363	10.6995051914276	499	0.0140994070319156	0.0140994070319156	32.0037092166545	3
1500	449.34	245.99	1.02	5.10823919450172	10.7136045984595	500	NA	NA	NA	3
