# Supplementary material for: Assessment of crusting effects on interrill erosion by laser scanning
Source: PeerJ. 2020 Jan 31;8:e8487. doi: 10.7717/peerj.8487 (PMC6996510; doi:10.7717/peerj.8487)
Supplement: Data S1 — Each has two transects and four subplots. [file peerj-08-8487-s001.zip › raw data for uploading/os10plotd.txt]

x	y	z	cal	h	code	deltah	absh	cumsumh	number
1	268.71	456.45	1.0181	5.09900165196356	11.1502000299996	1	0.00243093224688273	0.00243093224688273	0.00243093224688273	1
2	257.1	447.22	1.0176	5.09657071971668	11.1526309622465	2	0.00486186449376547	0.00486186449376547	0.0072927967406482	1
3	260.65	440.64	1.0166	5.09170885522292	11.1574928267402	3	-0.00486186449376547	0.00486186449376547	0.0121546612344137	1
4	264.04	436.67	1.0176	5.09657071971668	11.1526309622465	4	-0.00486186449376369	0.00486186449376369	0.0170165257281774	1
5	270.35	443.64	1.0186	5.10143258421045	11.1477690977527	5	0.00243093224688096	0.00243093224688096	0.0194474579750583	1
6	266.65	454.69	1.0181	5.09900165196356	11.1502000299996	6	-0.0379225430513621	0.0379225430513621	0.0573700010264204	1
7	277.33	456.31	1.0259	5.13692419501493	11.1122774869482	7	0.0335468650069757	0.0335468650069757	0.0909168660333961	1
8	271.75	436.92	1.019	5.10337733000795	11.1458243519552	8	0.00194474579750548	0.00194474579750548	0.0928616118309016	1
9	269.89	441.33	1.0186	5.10143258421045	11.1477690977527	9	-0.0165303392788001	0.0165303392788001	0.109391951109702	1
10	273.04	463.66	1.022	5.11796292348925	11.1312387584739	10	0.0145855934812946	0.0145855934812946	0.123977544590996	1
11	271.5	468.61	1.019	5.10337733000795	11.1458243519552	11	-0.00729279674064642	0.00729279674064642	0.131270341331643	1
12	279.8	471.33	1.0205	5.1106701267486	11.1385315552145	12	0.0092375425381519	0.0092375425381519	0.140507883869795	1
13	277.64	467.56	1.0186	5.10143258421045	11.1477690977527	13	-0.0257678818169538	0.0257678818169538	0.166275765686748	1
14	276.75	466.02	1.0239	5.1272004660274	11.1220012159357	14	0.0330606785576002	0.0330606785576002	0.199336444244349	1
15	269.86	469	1.0171	5.0941397874698	11.1550618944933	15	-0.0092375425381519	0.0092375425381519	0.2085739867825	1
16	271.7	484.88	1.019	5.10337733000795	11.1458243519552	16	0	0	0.2085739867825	1
17	267.61	494.38	1.019	5.10337733000795	11.1458243519552	17	-0.00729279674064642	0.00729279674064642	0.215866783523147	1
18	277.87	489.55	1.0205	5.1106701267486	11.1385315552145	18	0.0092375425381519	0.0092375425381519	0.225104326061299	1
19	278.1	483.33	1.0186	5.10143258421045	11.1477690977527	19	0	0	0.225104326061299	1
20	275.6	471.83	1.0186	5.10143258421045	11.1477690977527	20	-0.0189612715256828	0.0189612715256828	0.244065597586982	1
21	275.39	489.73	1.0225	5.12039385573613	11.128807826227	21	0.00972372898753093	0.00972372898753093	0.253789326574513	1
22	267.47	494.32	1.0205	5.1106701267486	11.1385315552145	22	0.0286850005132102	0.0286850005132102	0.282474327087723	1
23	248.79	487.63	1.0146	5.08198512623539	11.1672165557278	23	-0.0286850005132102	0.0286850005132102	0.311159327600933	1
24	241.9	468.98	1.0205	5.1106701267486	11.1385315552145	24	0.0092375425381519	0.0092375425381519	0.320396870139085	1
25	244.91	477.41	1.0186	5.10143258421045	11.1477690977527	25	0.0213922037725638	0.0213922037725638	0.341789073911649	1
26	254.34	469.94	1.0142	5.08004038043788	11.1691613015253	26	-0.0257678818169538	0.0257678818169538	0.367556955728602	1
27	243.35	461.6	1.0195	5.10580826225484	11.1433934197083	27	-0.00486186449376191	0.00486186449376191	0.372418820222364	1
28	243.41	459.66	1.0205	5.1106701267486	11.1385315552145	28	0.0116684747850329	0.0116684747850329	0.384087295007397	1
29	246.17	462.91	1.0181	5.09900165196356	11.1502000299996	29	-0.00680661029127094	0.00680661029127094	0.390893905298668	1
30	249.85	471.58	1.0195	5.10580826225484	11.1433934197083	30	0.00680661029127094	0.00680661029127094	0.397700515589939	1
31	250.16	470.76	1.0181	5.09900165196356	11.1502000299996	31	-0.0140994070319156	0.0140994070319156	0.411799922621855	1
32	240.93	475.31	1.021	5.11310105899548	11.1361006229677	32	0.0140994070319156	0.0140994070319156	0.42589932965377	1
33	242.24	478.21	1.0181	5.09900165196356	11.1502000299996	33	-0.00680661029127094	0.00680661029127094	0.432705939945041	1
34	235.62	485.62	1.0195	5.10580826225484	11.1433934197083	34	0.00680661029127094	0.00680661029127094	0.439512550236312	1
35	267.02	493.76	1.0181	5.09900165196356	11.1502000299996	35	0.0072927967406482	0.0072927967406482	0.44680534697696	1
36	257.23	486.65	1.0166	5.09170885522292	11.1574928267402	36	-0.0140994070319191	0.0140994070319191	0.46090475400888	1
37	240	485.01	1.0195	5.10580826225484	11.1433934197083	37	0.0140994070319191	0.0140994070319191	0.475004161040799	1
38	237.42	487.33	1.0166	5.09170885522292	11.1574928267402	38	0.00729279674064642	0.00729279674064642	0.482296957781445	1
39	259.55	485.68	1.0151	5.08441605848227	11.1647856234809	39	-0.0403534752982466	0.0403534752982466	0.522650433079692	1
40	249.4	460.04	1.0234	5.12476953378052	11.1244321481826	40	-0.00729279674064465	0.00729279674064465	0.529943229820336	1
41	249.5	449.91	1.0249	5.13206233052116	11.117139351442	41	0.0403534752982448	0.0403534752982448	0.570296705118581	1
42	256.55	455.51	1.0166	5.09170885522292	11.1574928267402	42	-0.0238231360194465	0.0238231360194465	0.594119841138028	1
43	274.75	462.02	1.0215	5.11553199124236	11.1336696907208	43	0.00243093224688273	0.00243093224688273	0.59655077338491	1
44	274.24	458.39	1.021	5.11310105899548	11.1361006229677	44	-0.0116684747850364	0.0116684747850364	0.608219248169947	1
45	272.28	463.44	1.0234	5.12476953378052	11.1244321481826	45	0.0354916108044829	0.0354916108044829	0.64371085897443	1
46	261.17	462.69	1.0161	5.08927792297604	11.1599237589871	46	-0.0121546612344119	0.0121546612344119	0.655865520208842	1
47	262.33	470.24	1.0186	5.10143258421045	11.1477690977527	47	0.00729279674064642	0.00729279674064642	0.663158316949488	1
48	268.43	474.94	1.0171	5.0941397874698	11.1550618944933	48	-0.0189612715256811	0.0189612715256811	0.682119588475169	1
49	274.67	475.45	1.021	5.11310105899548	11.1361006229677	49	0.0140994070319156	0.0140994070319156	0.696218995507085	1
50	277.78	480.51	1.0181	5.09900165196356	11.1502000299996	50	-0.0427844075451276	0.0427844075451276	0.739003403052212	1
51	269.19	477.04	1.0269	5.14178605950869	11.1074156224544	51	0.0427844075451276	0.0427844075451276	0.78178781059734	1
52	264.21	492.99	1.0181	5.09900165196356	11.1502000299996	52	0.0121546612344119	0.0121546612344119	0.793942471831752	1
53	263.4	491.19	1.0156	5.08684699072915	11.162354691234	53	-0.00486186449376369	0.00486186449376369	0.798804336325516	1
54	263.39	492.79	1.0166	5.09170885522292	11.1574928267402	54	-0.00243093224688273	0.00243093224688273	0.801235268572398	1
55	268.24	486.1	1.0171	5.0941397874698	11.1550618944933	55	0.00729279674064642	0.00729279674064642	0.808528065313045	1
56	276.08	487.02	1.0156	5.08684699072915	11.162354691234	56	-0.00972372898752916	0.00972372898752916	0.818251794300574	1
57	273.43	490.62	1.0176	5.09657071971668	11.1526309622465	57	-0.0140994070319156	0.0140994070319156	0.832351201332489	1
58	260.28	489.22	1.0205	5.1106701267486	11.1385315552145	58	0.0140994070319156	0.0140994070319156	0.846450608364405	1
59	251.88	484.42	1.0176	5.09657071971668	11.1526309622465	59	-0.0140994070319156	0.0140994070319156	0.860550015396321	1
60	255.39	481.79	1.0205	5.1106701267486	11.1385315552145	60	0	0	0.860550015396321	1
61	250.68	487.83	1.0205	5.1106701267486	11.1385315552145	61	-0.00972372898753093	0.00972372898753093	0.870273744383852	1
62	246.83	489.49	1.0225	5.12039385573613	11.128807826227	62	0.0311159327600947	0.0311159327600947	0.901389677143946	1
63	251.41	481.78	1.0161	5.08927792297604	11.1599237589871	63	-0.0213922037725638	0.0213922037725638	0.92278188091651	1
64	259.72	481.23	1.0205	5.1106701267486	11.1385315552145	64	0.0092375425381519	0.0092375425381519	0.932019423454662	1
65	271.29	481.98	1.0186	5.10143258421045	11.1477690977527	65	-0.0092375425381519	0.0092375425381519	0.941256965992814	1
66	264.24	475.2	1.0205	5.1106701267486	11.1385315552145	66	0.0116684747850329	0.0116684747850329	0.952925440777847	1
67	258.17	474.95	1.0181	5.09900165196356	11.1502000299996	67	-0.0544528823301622	0.0544528823301622	1.00737832310801	1
68	262.37	480.32	1.0293	5.15345453429373	11.0957471476694	68	0.00972372898752916	0.00972372898752916	1.01710205209554	1
69	272.15	471.41	1.0273	5.1437308053062	11.1054708766569	69	0.0617456790708104	0.0617456790708104	1.07884773116635	1
70	270.01	470.87	1.0146	5.08198512623539	11.1672165557278	70	-0.0170165257281774	0.0170165257281774	1.09586425689453	1
71	267.3	472.52	1.0181	5.09900165196356	11.1502000299996	71	-0.00680661029127094	0.00680661029127094	1.1026708671858	1
72	264.91	490.18	1.0195	5.10580826225484	11.1433934197083	72	0.0116684747850364	0.0116684747850364	1.11433934197083	1
73	243.12	488.28	1.0171	5.0941397874698	11.1550618944933	73	-0.0116684747850364	0.0116684747850364	1.12600781675587	1
74	230.09	494.07	1.0195	5.10580826225484	11.1433934197083	74	0	0	1.12600781675587	1
75	231.51	483.11	1.0195	5.10580826225484	11.1433934197083	75	-0.00486186449376191	0.00486186449376191	1.13086968124963	1
76	255.53	473.58	1.0205	5.1106701267486	11.1385315552145	76	-0.0072927967406482	0.0072927967406482	1.13816247799028	1
77	235.13	463.66	1.022	5.11796292348925	11.1312387584739	77	0.0072927967406482	0.0072927967406482	1.14545527473093	1
78	236.95	455.61	1.0205	5.1106701267486	11.1385315552145	78	-0.0213922037725638	0.0213922037725638	1.16684747850349	1
79	232.19	475.64	1.0249	5.13206233052116	11.117139351442	79	0.0165303392787983	0.0165303392787983	1.18337781778229	1
80	232.82	489.6	1.0215	5.11553199124236	11.1336696907208	80	0.0121546612344119	0.0121546612344119	1.1955324790167	1
81	232.49	484.5	1.019	5.10337733000795	11.1458243519552	81	-0.00243093224688451	0.00243093224688451	1.19796341126359	1
82	245.22	489.14	1.0195	5.10580826225484	11.1433934197083	82	0.00243093224688451	0.00243093224688451	1.20039434351047	1
83	239.48	486.27	1.019	5.10337733000795	11.1458243519552	83	-0.00486186449376547	0.00486186449376547	1.20525620800424	1
84	246.16	484.72	1.02	5.10823919450172	11.1409624874614	84	0	0	1.20525620800424	1
85	247.42	483.97	1.02	5.10823919450172	11.1409624874614	85	0	0	1.20525620800424	1
86	237.75	479.5	1.02	5.10823919450172	11.1409624874614	86	0.0140994070319174	0.0140994070319174	1.21935561503615	1
87	243.15	478.6	1.0171	5.0941397874698	11.1550618944933	87	-0.0330606785576002	0.0330606785576002	1.25241629359375	1
88	235.33	470.03	1.0239	5.1272004660274	11.1220012159357	88	0.0213922037725638	0.0213922037725638	1.27380849736632	1
89	253.57	471.37	1.0195	5.10580826225484	11.1433934197083	89	0	0	1.27380849736632	1
90	261.38	476.22	1.0195	5.10580826225484	11.1433934197083	90	-0.00729279674064465	0.00729279674064465	1.28110129410696	1
91	263.38	488.77	1.021	5.11310105899548	11.1361006229677	91	0.0140994070319156	0.0140994070319156	1.29520070113888	1
92	271.33	484.32	1.0181	5.09900165196356	11.1502000299996	92	-0.00243093224688096	0.00243093224688096	1.29763163338576	1
93	260.98	448.56	1.0186	5.10143258421045	11.1477690977527	93	0.00486186449376369	0.00486186449376369	1.30249349787952	1
94	263.86	451.41	1.0176	5.09657071971668	11.1526309622465	94	-0.0189612715256811	0.0189612715256811	1.3214547694052	1
95	263.37	449.02	1.0215	5.11553199124236	11.1336696907208	95	-0.00243093224688273	0.00243093224688273	1.32388570165209	1
96	256.54	434.51	1.022	5.11796292348925	11.1312387584739	96	-0.0189612715256811	0.0189612715256811	1.34284697317777	1
97	267.61	438.77	1.0259	5.13692419501493	11.1122774869482	97	0.0335468650069757	0.0335468650069757	1.37639383818474	1
98	266.77	421.53	1.019	5.10337733000795	11.1458243519552	98	-0.00243093224688451	0.00243093224688451	1.37882477043163	1
99	257.88	418.85	1.0195	5.10580826225484	11.1433934197083	99	-0.0121546612344101	0.0121546612344101	1.39097943166604	1
100	255.46	423.42	1.022	5.11796292348925	11.1312387584739	100	0.0189612715256811	0.0189612715256811	1.40994070319172	1
101	258.85	437.08	1.0181	5.09900165196356	11.1502000299996	101	-0.0281988140638347	0.0281988140638347	1.43813951725555	1
102	255.78	434.93	1.0239	5.1272004660274	11.1220012159357	102	0.0189612715256828	0.0189612715256828	1.45710078878124	1
103	259.02	424.68	1.02	5.10823919450172	11.1409624874614	103	-0.0140994070319174	0.0140994070319174	1.47120019581315	1
104	259.74	425.17	1.0229	5.12233860153363	11.1268630804295	104	0.0116684747850364	0.0116684747850364	1.48286867059819	1
105	268.71	405.9	1.0205	5.1106701267486	11.1385315552145	105	0.00243093224688096	0.00243093224688096	1.48529960284507	1
106	267.33	412.12	1.02	5.10823919450172	11.1409624874614	106	0	0	1.48529960284507	1
107	272.25	421.17	1.02	5.10823919450172	11.1409624874614	107	-0.00486186449376369	0.00486186449376369	1.49016146733883	1
108	272.65	408.37	1.021	5.11310105899548	11.1361006229677	108	0.0140994070319156	0.0140994070319156	1.50426087437075	1
109	271.04	407.74	1.0181	5.09900165196356	11.1502000299996	109	-0.00243093224688096	0.00243093224688096	1.50669180661763	1
110	266.61	407.78	1.0186	5.10143258421045	11.1477690977527	110	-0.0140994070319174	0.0140994070319174	1.52079121364955	1
111	261.42	413.28	1.0215	5.11553199124236	11.1336696907208	111	0	0	1.52079121364955	1
112	267.62	414.22	1.0215	5.11553199124236	11.1336696907208	112	-0.0972372898752916	0.0972372898752916	1.61802850352484	1
113	274.9	387.76	1.0415	5.21276928111766	11.0364324008455	113	-0.0116684747850346	0.0116684747850346	1.62969697830987	1
114	278.48	391.03	1.0439	5.22443775590269	11.0247639260604	114	-0.349081870652293	0.349081870652293	1.97877884896217	1
115	270.68	376.98	1.1157	5.57351962655498	10.6756820554082	115	0.0495910178363985	0.0495910178363985	2.02836986679857	1
116	267.4	374.45	1.1055	5.52392860871858	10.7252730732446	116	-0.0923754253815261	0.0923754253815261	2.12074529218009	1
117	270.53	369.84	1.1245	5.61630403410011	10.632897647863	117	-0.336927209417881	0.336927209417881	2.45767250159797	1
118	258.94	345.64	1.1938	5.95323124351799	10.2959704384451	118	-0.0641766113176931	0.0641766113176931	2.52184911291567	1
119	271.61	336.46	1.207	6.01740785483568	10.2317938271275	119	0.0948063576284106	0.0948063576284106	2.61665547054408	1
120	274.8	324.07	1.1875	5.92260149720728	10.3266001847559	120	-0.0782760183496105	0.0782760183496105	2.69493148889369	1
121	268.17	330.88	1.2036	6.00087751555689	10.2483241664063	121	0.0330606785575984	0.0330606785575984	2.72799216745129	1
122	259.27	347.38	1.1968	5.96781683699929	10.2813848449639	122	0.0286850005132102	0.0286850005132102	2.7566771679645	1
123	250.56	358.76	1.1909	5.93913183648608	10.3100698454771	123	0.180375172718666	0.180375172718666	2.93705234068316	1
124	252.14	364.58	1.1538	5.75875666376741	10.4904450181957	124	0.0495910178363985	0.0495910178363985	2.98664335851956	1
125	251.86	367.97	1.1436	5.70916564593101	10.5400360360321	125	0.297059920569012	0.297059920569012	3.28370327908857	1
126	257.55	361.17	1.0825	5.412105725362	10.8370959566011	126	-0.330120599126612	0.330120599126612	3.61382387821519	1
127	251.9	366.98	1.1504	5.74222632448861	10.5069753574745	127	0.234828055048826	0.234828055048826	3.84865193326401	1
128	253.79	376.71	1.1021	5.50739826943979	10.7418034125234	128	0.078762204798986	0.078762204798986	3.927414138063	1
129	259.71	379.72	1.0859	5.4286360646408	10.8205656173223	129	-0.0476462720388913	0.0476462720388913	3.97506041010189	1
130	262.21	377.33	1.0957	5.47628233667969	10.7729193452834	130	0.0617456790708104	0.0617456790708104	4.0368060891727	1
131	261.93	389.82	1.083	5.41453665760888	10.8346650243543	131	0.182806104965543	0.182806104965543	4.21961219413824	1
132	264.34	383.42	1.0454	5.23173055264334	11.0174711293198	132	-0.149745426407947	0.149745426407947	4.36935762054619	1
133	279.37	360.71	1.0762	5.38147597905128	10.8677257029119	133	-0.294142801872754	0.294142801872754	4.66350042241894	1
134	273.25	359	1.1367	5.67561878092404	10.5735829010391	134	-0.265943987808919	0.265943987808919	4.92944441022786	1
135	265.34	355.64	1.1914	5.94156276873296	10.3076389132302	135	0.170651443731135	0.170651443731135	5.100095853959	1
136	263.77	351.41	1.1563	5.77091132500182	10.4782903569613	136	-0.130297968432888	0.130297968432888	5.23039382239189	1
137	255.91	353.56	1.1831	5.90120929343471	10.3479923885284	137	-0.0427844075451276	0.0427844075451276	5.27317822993701	1
138	252.4	343.35	1.1919	5.94399370097984	10.3052079809833	138	0.0379225430513621	0.0379225430513621	5.31110077298838	1
139	264.83	341.37	1.1841	5.90607115792848	10.3431305240347	139	-0.144883561914183	0.144883561914183	5.45598433490256	1
140	273.74	340.84	1.2139	6.05095471984266	10.1982469621205	140	0.157038223148595	0.157038223148595	5.61302255805115	1
141	264.36	348.12	1.1816	5.89391649669407	10.3552851852691	141	0.135159832926654	0.135159832926654	5.74818239097781	1
142	259.92	352.02	1.1538	5.75875666376741	10.4904450181957	142	-0.073414153855845	0.073414153855845	5.82159654483365	1
143	254.07	338.97	1.1689	5.83217081762326	10.4170308643399	143	-0.1424526296673	0.1424526296673	5.96404917450095	1
144	241.14	348.39	1.1982	5.97462344729056	10.2745782346726	144	0.237258987295709	0.237258987295709	6.20130816179666	1
145	236.58	353.14	1.1494	5.73736445999485	10.5118372219683	145	-0.114253815603467	0.114253815603467	6.31556197740013	1
146	254.88	334.79	1.1729	5.85161827559831	10.3975834063648	146	-0.275181530347071	0.275181530347071	6.5907435077472	1
147	245.6	329.21	1.2295	6.12679980594539	10.1224018760178	147	0.106961018862819	0.106961018862819	6.69770452661002	1
148	248.02	337.31	1.2075	6.01983878708257	10.2293628948806	148	0.258651191068271	0.258651191068271	6.95635571767829	1
149	252.42	350.36	1.1543	5.76118759601429	10.4880140859488	149	-0.185237037212426	0.185237037212426	7.14159275489071	1
150	249.11	360.68	1.1924	5.94642463322672	10.3027770487364	150	0.475004161040793	0.475004161040793	7.61659691593151	1
151	237.88	363.63	1.0947	5.47142047218593	10.7777812097772	151	0.332065344924118	0.332065344924118	7.94866226085563	1
152	239.59	378.85	1.0264	5.13935512726181	11.1098465547013	152	-0.280043394840837	0.280043394840837	8.22870565569646	1
153	235.94	369.57	1.084	5.41939852210265	10.8298031598605	153	0.3179659378922	0.3179659378922	8.54667159358866	1
154	239.55	385.3	1.0186	5.10143258421045	11.1477690977527	154	-0.365612209931093	0.365612209931093	8.91228380351976	1
155	257.98	376.1	1.0938	5.46704479414154	10.7821568878216	155	0.0525081365326585	0.0525081365326585	8.96479194005241	1
156	258.36	374.28	1.083	5.41453665760888	10.8346650243543	156	0.0092375425381519	0.0092375425381519	8.97402948259057	1
157	268.01	384.16	1.0811	5.40529911507073	10.8439025668924	157	0.301921785062778	0.301921785062778	9.27595126765334	1
158	266.58	401.34	1.019	5.10337733000795	11.1458243519552	158	-0.00972372898752916	0.00972372898752916	9.28567499664087	1
159	271.97	399.34	1.021	5.11310105899548	11.1361006229677	159	-0.277612462593956	0.277612462593956	9.56328745923483	1
160	265.89	383.79	1.0781	5.39071352158944	10.8584881603737	160	-0.0189612715256828	0.0189612715256828	9.58224873076051	1
161	271.62	378.85	1.082	5.40967479311512	10.839526888848	161	-0.1424526296673	0.1424526296673	9.72470136042781	1
162	278.9	353	1.1113	5.55212742278242	10.6970742591807	162	-0.370474074424855	0.370474074424855	10.0951754348527	1
163	272	347.33	1.1875	5.92260149720728	10.3266001847559	163	0.0641766113176914	0.0641766113176914	10.1593520461704	1
164	276.79	356.81	1.1743	5.85842488588958	10.3907767960736	164	-0.0593147468239295	0.0593147468239295	10.2186667929943	1
165	259.35	326.99	1.1865	5.91773963271351	10.3314620492496	165	-0.377766871165502	0.377766871165502	10.5964336641598	1
166	263.33	335.36	1.2642	6.29550650387902	9.95369517808412	166	0.344220006158528	0.344220006158528	10.9406536703183	1
167	261.08	339.8	1.1934	5.95128649772049	10.2979151842427	167	-0.0330606785575984	0.0330606785575984	10.9737143488759	1
168	267.16	330.45	1.2002	5.98434717627809	10.2648545056851	168	0.102099154369053	0.102099154369053	11.075813503245	1
169	263.02	329.71	1.1792	5.88224802190903	10.3669536600541	169	-0.151690172205452	0.151690172205452	11.2275036754504	1
170	274.24	341.7	1.2104	6.03393819411448	10.2152634878487	170	0.291711869625871	0.291711869625871	11.5192155450763	1
171	275.94	345.57	1.1504	5.74222632448861	10.5069753574745	171	0.275181530347073	0.275181530347073	11.7943970754234	1
172	278.09	361.66	1.0938	5.46704479414154	10.7821568878216	172	-0.363181277684211	0.363181277684211	12.1575783531076	1
173	278.57	341.06	1.1685	5.83022607182575	10.4189756101374	173	0.0384087295007394	0.0384087295007394	12.1959870826083	1
174	278.39	334.12	1.1606	5.79181734232501	10.4573843396381	174	-0.0238231360194447	0.0238231360194447	12.2198102186278	1
175	279.97	332.68	1.1655	5.81564047834446	10.4335612036187	175	0.0593147468239259	0.0593147468239259	12.2791249654517	1
176	279.55	333.59	1.1533	5.75632573152053	10.4928759504426	176	-0.05469597555485	0.05469597555485	12.3338209410065	1
177	272.44	339.33	0.10645	0.66668288622313	10.4381799748878	177	-0.05469597555485	0.05469597555485	12.3885169165614	1
178	279.31	340.56	1.1758	5.86571768263023	10.3834839993329	178	0.106961018862819	0.106961018862819	12.4954779354242	1
179	279.13	333.96	1.1538	5.75875666376741	10.4904450181957	179	-0.332551531373493	0.332551531373493	12.8280294667977	1
180	258.97	319.73	1.2222	6.0913081951409	10.1578934868222	180	-0.165789579237371	0.165789579237371	12.9938190460351	1
181	254.39	316.22	1.2563	6.25709777437828	9.99210390758486	181	0.0636904248683141	0.0636904248683141	13.0575094709034	1
182	270.31	315.06	1.2432	6.19340734950996	10.0557943324532	182	-0.0354916108044812	0.0354916108044812	13.0930010817079	1
183	277.35	319.49	1.2505	6.22889896031444	10.0203027216487	183	0.0165303392788001	0.0165303392788001	13.1095314209867	1
184	273.3	317.78	1.2471	6.21236862103564	10.0368330609275	184	0.00972372898752916	0.00972372898752916	13.1192551499742	1
185	274.46	317.69	1.2451	6.20264489204811	10.046556789915	185	0.0831378828433742	0.0831378828433742	13.2023930328176	1
186	265.53	317.54	1.228	6.11950700920474	10.1296946727584	186	-0.047646272038893	0.047646272038893	13.2500393048565	1
187	267.98	319.76	1.2378	6.16715328124363	10.0820484007195	187	0.239689919542592	0.239689919542592	13.4897292243991	1
188	249.59	327.34	1.1885	5.92746336170104	10.3217383202621	188	-0.213435851276262	0.213435851276262	13.7031650756753	1
189	245.82	319.9	1.2324	6.1408992129773	10.1083024689858	189	0	0	13.7031650756753	1
190	233.75	316.74	1.2324	6.1408992129773	10.1083024689858	190	0.151690172205452	0.151690172205452	13.8548552478808	1
191	240.21	321.08	1.2012	5.98920904077185	10.2599926411913	191	0.104530086615938	0.104530086615938	13.9593853344967	1
192	239.65	319.24	1.1797	5.88467895415591	10.3645227278072	192	-0.118629493647855	0.118629493647855	14.0780148281446	1
193	232.6	320.15	1.2041	6.00330844780377	10.2458932341594	193	0.187667969459312	0.187667969459312	14.2656827976039	1
194	247.41	343.82	1.1655	5.81564047834446	10.4335612036187	194	0.0734141538558433	0.0734141538558433	14.3390969514597	1
195	246.55	339.8	1.1504	5.74222632448861	10.5069753574745	195	-0.121060425894736	0.121060425894736	14.4601573773545	1
196	249.24	338.58	1.1753	5.86328675038335	10.3859149315798	196	0.0213922037725638	0.0213922037725638	14.481549581127	1
197	257.38	348.24	1.1709	5.84189454661078	10.4073071353524	197	0.358319413190447	0.358319413190447	14.8398689943175	1
198	256.89	371.38	1.0972	5.48357513342034	10.7656265485428	198	0.0831378828433724	0.0831378828433724	14.9230068771608	1
199	257.97	381.03	1.0801	5.40043725057697	10.8487644313862	199	0.0807069505964915	0.0807069505964915	15.0037138277573	1
200	260.12	395.04	1.0635	5.31973029998047	10.9294713819827	200	0.185237037212428	0.185237037212428	15.1889508649698	1
201	260.83	405.94	1.0254	5.13449326276805	11.1147084191951	201	0.0140994070319174	0.0140994070319174	15.2030502720017	1
202	232.38	413.36	1.0225	5.12039385573613	11.128807826227	202	-0.0972372898752898	0.0972372898752898	15.300287561877	1
203	233.77	403.88	1.0425	5.21763114561142	11.0315705363517	203	0.0427844075451276	0.0427844075451276	15.3430719694221	1
204	233.38	401.94	1.0337	5.17484673806629	11.0743549438968	204	0.0666075435645741	0.0666075435645741	15.4096795129867	1
205	235.76	405.93	1.02	5.10823919450172	11.1409624874614	205	0.0116684747850346	0.0116684747850346	15.4213479877717	1
206	237.06	410.09	1.0176	5.09657071971668	11.1526309622465	206	-0.00243093224688273	0.00243093224688273	15.4237789200186	1
207	233.75	409.36	1.0181	5.09900165196356	11.1502000299996	207	-0.00680661029127094	0.00680661029127094	15.4305855303099	1
208	240.31	419.38	1.0195	5.10580826225484	11.1433934197083	208	0.00923754253815368	0.00923754253815368	15.439823072848	1
209	242.07	422.98	1.0176	5.09657071971668	11.1526309622465	209	-0.00486186449376369	0.00486186449376369	15.4446849373418	1
210	248.3	406.54	1.0186	5.10143258421045	11.1477690977527	210	-0.00437567804438999	0.00437567804438999	15.4490606153862	1
211	249.2	409.08	1.0195	5.10580826225484	11.1433934197083	211	0	0	15.4490606153862	1
212	253.45	422.4	1.0195	5.10580826225484	11.1433934197083	212	-0.00729279674064465	0.00729279674064465	15.4563534121268	1
213	243	415.73	1.021	5.11310105899548	11.1361006229677	213	0.0165303392787983	0.0165303392787983	15.4728837514056	1
214	250.84	414.81	1.0176	5.09657071971668	11.1526309622465	214	-0.256220258821392	0.256220258821392	15.729104010227	1
215	259.26	392.36	1.0703	5.35279097853807	10.8964107034251	215	0.0996682221221743	0.0996682221221743	15.8287722323492	1
216	267.87	393.35	1.0498	5.2531227564159	10.9960789255472	216	0.144883561914183	0.144883561914183	15.9736557942634	1
217	261.93	403.73	1.02	5.10823919450172	11.1409624874614	217	-0.0165303392788001	0.0165303392788001	15.9901861335422	1
218	258.9	396.42	1.0234	5.12476953378052	11.1244321481826	218	-0.429788821248783	0.429788821248783	16.4199749547909	1
219	248.19	382.38	1.1118	5.5545583550293	10.6946433269338	219	0.215866783523145	0.215866783523145	16.6358417383141	1
220	250.76	393.43	1.0674	5.33869157150616	10.910510110457	220	0.249413648530121	0.249413648530121	16.8852553868442	1
221	260.24	402.02	1.0161	5.08927792297604	11.1599237589871	221	-0.0121546612344119	0.0121546612344119	16.8974100480786	1
222	274.25	410.25	1.0186	5.10143258421045	11.1477690977527	222	0.00243093224688096	0.00243093224688096	16.8998409803255	1
223	263.99	422.63	1.0181	5.09900165196356	11.1502000299996	223	0.0121546612344119	0.0121546612344119	16.9119956415599	1
224	261.86	426.01	1.0156	5.08684699072915	11.162354691234	224	-0.0189612715256828	0.0189612715256828	16.9309569130856	1
225	272.35	429.35	1.0195	5.10580826225484	11.1433934197083	225	0.0116684747850364	0.0116684747850364	16.9426253878706	1
226	277.14	425.63	1.0171	5.0941397874698	11.1550618944933	226	-0.0213922037725638	0.0213922037725638	16.9640175916432	1
227	277.51	447.54	1.0215	5.11553199124236	11.1336696907208	227	0.0213922037725638	0.0213922037725638	16.9854097954158	1
228	274.69	442.42	1.0171	5.0941397874698	11.1550618944933	228	-0.00729279674064642	0.00729279674064642	16.9927025921564	1
229	271.95	440.12	1.0186	5.10143258421045	11.1477690977527	229	0.00486186449376369	0.00486186449376369	16.9975644566502	1
230	266.96	444.28	1.0176	5.09657071971668	11.1526309622465	230	-0.0238231360194465	0.0238231360194465	17.0213875926696	1
231	277.78	426.21	1.0225	5.12039385573613	11.128807826227	231	0.028685000513212	0.028685000513212	17.0500725931828	1
232	272.38	427.16	1.0166	5.09170885522292	11.1574928267402	232	-0.0189612715256811	0.0189612715256811	17.0690338647085	1
233	279.2	439.43	1.0205	5.1106701267486	11.1385315552145	233	0.00486186449376191	0.00486186449376191	17.0738957292023	1
234	275.01	430.85	1.0195	5.10580826225484	11.1433934197083	234	-0.00972372898752738	0.00972372898752738	17.0836194581898	1
235	274.89	420.68	1.0215	5.11553199124236	11.1336696907208	235	0.0189612715256811	0.0189612715256811	17.1025807297155	1
236	279.25	433.05	1.0176	5.09657071971668	11.1526309622465	236	-0.00680661029126917	0.00680661029126917	17.1093873400067	1
237	273.45	434.1	1.019	5.10337733000795	11.1458243519552	237	-0.00243093224688451	0.00243093224688451	17.1118182722536	1
238	254.81	442.15	1.0195	5.10580826225484	11.1433934197083	238	0	0	17.1118182722536	1
239	253.92	442.84	1.0195	5.10580826225484	11.1433934197083	239	-0.0145855934812928	0.0145855934812928	17.1264038657349	1
240	253.73	443.09	1.0225	5.12039385573613	11.128807826227	240	0.00972372898753093	0.00972372898753093	17.1361275947224	1
241	243.32	446.45	1.0205	5.1106701267486	11.1385315552145	241	0.0354916108044794	0.0354916108044794	17.1716192055269	1
242	240.56	449.77	1.0132	5.07517851594412	11.174023166019	242	-0.0165303392787983	0.0165303392787983	17.1881495448057	1
243	232.05	452.79	1.0166	5.09170885522292	11.1574928267402	243	-0.00243093224688273	0.00243093224688273	17.1905804770526	1
244	238.48	463.14	1.0171	5.0941397874698	11.1550618944933	244	0	0	17.1905804770526	1
245	238.11	462.32	1.0171	5.0941397874698	11.1550618944933	245	-0.0281988140638347	0.0281988140638347	17.2187792911164	1
246	234.03	434.66	1.0229	5.12233860153363	11.1268630804295	246	0.00194474579750548	0.00194474579750548	17.2207240369139	1
247	239.95	423.98	1.0225	5.12039385573613	11.128807826227	247	0.00972372898753093	0.00972372898753093	17.2304477659015	1
248	248.86	427.74	1.0205	5.1106701267486	11.1385315552145	248	0.00243093224688096	0.00243093224688096	17.2328786981484	1
249	249	419.6	1.02	5.10823919450172	11.1409624874614	249	0.0140994070319174	0.0140994070319174	17.2469781051803	1
250	232.15	419.77	1.0171	5.0941397874698	11.1550618944933	250	-0.0189612715256811	0.0189612715256811	17.265939376706	1
251	231.31	424.95	1.021	5.11310105899548	11.1361006229677	251	-0.0072927967406482	0.0072927967406482	17.2732321734466	1
252	230.2	431.04	1.0225	5.12039385573613	11.128807826227	252	0.0262540682663293	0.0262540682663293	17.2994862417129	1
253	242.92	445.09	1.0171	5.0941397874698	11.1550618944933	253	-0.0213922037725638	0.0213922037725638	17.3208784454855	1
254	234.53	430.04	1.0215	5.11553199124236	11.1336696907208	254	0.00486186449376547	0.00486186449376547	17.3257403099793	1
255	233.47	418.3	1.0205	5.1106701267486	11.1385315552145	255	0.0238231360194447	0.0238231360194447	17.3495634459987	1
256	230.58	415.79	1.0156	5.08684699072915	11.162354691234	256	-0.0121546612344119	0.0121546612344119	17.3617181072331	1
257	232.24	415.75	1.0181	5.09900165196356	11.1502000299996	257	0	0	17.3617181072331	1
258	248.89	410.14	1.0181	5.09900165196356	11.1502000299996	258	-0.0140994070319156	0.0140994070319156	17.375817514265	1
259	254.36	405.46	1.021	5.11310105899548	11.1361006229677	259	0.0330606785575984	0.0330606785575984	17.4088781928226	1
260	244.81	405.47	1.0142	5.08004038043788	11.1691613015253	260	-0.0257678818169538	0.0257678818169538	17.4346460746396	1
261	241.78	406.11	1.0195	5.10580826225484	11.1433934197083	261	-0.0165303392787983	0.0165303392787983	17.4511764139184	1
262	247.69	410.91	1.0229	5.12233860153363	11.1268630804295	262	-0.0238231360194465	0.0238231360194465	17.4749995499378	1
263	246.85	413.35	1.0278	5.14616173755308	11.1030399444101	263	0.0165303392788001	0.0165303392788001	17.4915298892166	1
264	244.48	419.32	1.0244	5.12963139827428	11.1195702836889	264	0.0262540682663293	0.0262540682663293	17.517783957483	1
265	246.8	409.91	1.019	5.10337733000795	11.1458243519552	265	-0.0170165257281774	0.0170165257281774	17.5348004832111	1
266	247.12	409.07	1.0225	5.12039385573613	11.128807826227	266	-0.00194474579750548	0.00194474579750548	17.5367452290086	1
267	253.17	416.3	1.0229	5.12233860153363	11.1268630804295	267	0.00923754253815368	0.00923754253815368	17.5459827715468	1
268	249.8	420.08	1.021	5.11310105899548	11.1361006229677	268	0.0286850005132102	0.0286850005132102	17.57466777206	1
269	238.32	407.18	1.0151	5.08441605848227	11.1647856234809	269	-0.0335468650069757	0.0335468650069757	17.608214637067	1
270	233.13	422.08	1.022	5.11796292348925	11.1312387584739	270	-0.0165303392788001	0.0165303392788001	17.6247449763458	1
271	248.33	429.06	1.0254	5.13449326276805	11.1147084191951	271	0.0286850005132102	0.0286850005132102	17.653429976859	1
272	251.05	437.41	1.0195	5.10580826225484	11.1433934197083	272	0.00923754253815368	0.00923754253815368	17.6626675193972	1
273	261.14	438.12	1.0176	5.09657071971668	11.1526309622465	273	-0.0238231360194465	0.0238231360194465	17.6864906554166	1
274	255.29	438.41	1.0225	5.12039385573613	11.128807826227	274	-0.0140994070319174	0.0140994070319174	17.7005900624485	1
275	255.31	441.79	1.0254	5.13449326276805	11.1147084191951	275	0.0354916108044812	0.0354916108044812	17.736081673253	1
276	251.88	454.24	1.0181	5.09900165196356	11.1502000299996	276	0.00243093224688273	0.00243093224688273	17.7385126054999	1
277	259.36	461.65	1.0176	5.09657071971668	11.1526309622465	277	0.00243093224688273	0.00243093224688273	17.7409435377468	1
278	249.68	461.17	1.0171	5.0941397874698	11.1550618944933	278	0	0	17.7409435377468	1
279	242.26	475.22	1.0171	5.0941397874698	11.1550618944933	279	-0.00729279674064642	0.00729279674064642	17.7482363344874	1
280	241.22	469.01	1.0186	5.10143258421045	11.1477690977527	280	-0.0092375425381519	0.0092375425381519	17.7574738770256	1
281	242.8	464.85	1.0205	5.1106701267486	11.1385315552145	281	0.0189612715256811	0.0189612715256811	17.7764351485512	1
282	231.95	456.23	1.0166	5.09170885522292	11.1574928267402	282	-0.0213922037725638	0.0213922037725638	17.7978273523238	1
283	239.63	454.55	1.021	5.11310105899548	11.1361006229677	283	-0.00243093224688273	0.00243093224688273	17.8002582845707	1
284	256.69	451.56	1.0215	5.11553199124236	11.1336696907208	284	-0.00243093224688273	0.00243093224688273	17.8026892168176	1
285	254.99	451.53	1.022	5.11796292348925	11.1312387584739	285	0.0262540682663293	0.0262540682663293	17.8289432850839	1
286	240.55	433.53	1.0166	5.09170885522292	11.1574928267402	286	-0.0116684747850346	0.0116684747850346	17.8406117598689	1
287	238.21	424.48	1.019	5.10337733000795	11.1458243519552	287	-0.00729279674064642	0.00729279674064642	17.8479045566096	1
288	249.09	428.08	1.0205	5.1106701267486	11.1385315552145	288	0.0092375425381519	0.0092375425381519	17.8571420991477	1
289	254.71	411.93	1.0186	5.10143258421045	11.1477690977527	289	-0.00680661029127094	0.00680661029127094	17.863948709439	1
290	243.22	409.82	1.02	5.10823919450172	11.1409624874614	290	-0.00486186449376369	0.00486186449376369	17.8688105739328	1
291	243.49	408.01	1.021	5.11310105899548	11.1361006229677	291	0.00972372898752916	0.00972372898752916	17.8785343029203	1
292	240.21	411.92	1.019	5.10337733000795	11.1458243519552	292	-0.147314494161066	0.147314494161066	18.0258487970814	1
293	233.13	401.27	1.0493	5.25069182416902	10.9985098577941	293	0.1424526296673	0.1424526296673	18.1683014267487	1
294	239.03	392.99	1.02	5.10823919450172	11.1409624874614	294	0.0116684747850346	0.0116684747850346	18.1799699015337	1
295	237.38	401.26	1.0176	5.09657071971668	11.1526309622465	295	-0.170651443731135	0.170651443731135	18.3506213452648	1
296	252.76	395.96	1.0527	5.26722216344782	10.9819795185153	296	0.154121104452337	0.154121104452337	18.5047424497172	1
297	241.2	394.48	1.021	5.11310105899548	11.1361006229677	297	-0.135159832926655	0.135159832926655	18.6399022826438	1
298	244.77	396.68	1.0488	5.24826089192214	11.000940790041	298	0.154121104452337	0.154121104452337	18.7940233870962	1
299	243.05	405.02	1.0171	5.0941397874698	11.1550618944933	299	-0.00243093224688273	0.00243093224688273	18.796454319343	1
300	252.46	415.5	1.0176	5.09657071971668	11.1526309622465	300	-0.00680661029126917	0.00680661029126917	18.8032609296343	1
301	245.92	426.64	1.019	5.10337733000795	11.1458243519552	301	-0.0238231360194483	0.0238231360194483	18.8270840656538	1
302	249.87	432.43	1.0239	5.1272004660274	11.1220012159357	302	0.0238231360194483	0.0238231360194483	18.8509072016732	1
303	248.14	436.88	1.019	5.10337733000795	11.1458243519552	303	-0.00729279674064642	0.00729279674064642	18.8581999984139	1
304	253.58	444.7	1.0205	5.1106701267486	11.1385315552145	304	-0.00972372898753093	0.00972372898753093	18.8679237274014	1
305	254.6	452.73	1.0225	5.12039385573613	11.128807826227	305	0.0262540682663293	0.0262540682663293	18.8941777956677	1
306	259.9	450.28	1.0171	5.0941397874698	11.1550618944933	306	-0.0238231360194465	0.0238231360194465	18.9180009316872	1
307	257.2	454.83	1.022	5.11796292348925	11.1312387584739	307	0.0165303392788001	0.0165303392788001	18.934531270966	1
308	266.16	453.62	1.0186	5.10143258421045	11.1477690977527	308	-0.0189612715256828	0.0189612715256828	18.9534925424916	1
309	266.01	453.01	1.0225	5.12039385573613	11.128807826227	309	0.0121546612344119	0.0121546612344119	18.9656472037261	1
310	253.75	447.63	1.02	5.10823919450172	11.1409624874614	310	0.0092375425381519	0.0092375425381519	18.9748847462642	1
311	240.02	441.92	1.0181	5.09900165196356	11.1502000299996	311	-0.00437567804438643	0.00437567804438643	18.9792604243086	1
312	240.87	456.23	1.019	5.10337733000795	11.1458243519552	312	0.0092375425381519	0.0092375425381519	18.9884979668467	1
313	246.88	449.71	1.0171	5.0941397874698	11.1550618944933	313	-0.0330606785576002	0.0330606785576002	19.0215586454043	1
314	241.76	464.97	1.0239	5.1272004660274	11.1220012159357	314	0.0189612715256828	0.0189612715256828	19.04051991693	1
315	234.44	467.28	1.02	5.10823919450172	11.1409624874614	315	0.0092375425381519	0.0092375425381519	19.0497574594682	1
316	230.43	471.55	1.0181	5.09900165196356	11.1502000299996	316	0.00243093224688273	0.00243093224688273	19.0521883917151	1
317	233.86	478.86	1.0176	5.09657071971668	11.1526309622465	317	-0.0116684747850346	0.0116684747850346	19.0638568665001	1
318	231.26	457.39	1.02	5.10823919450172	11.1409624874614	318	0.00243093224688096	0.00243093224688096	19.066287798747	1
319	238.92	459.86	1.0195	5.10580826225484	11.1433934197083	319	0.0189612715256828	0.0189612715256828	19.0852490702727	1
320	239.28	463.62	1.0156	5.08684699072915	11.162354691234	320	-0.0165303392787983	0.0165303392787983	19.1017794095515	1
321	246.49	464.58	1.019	5.10337733000795	11.1458243519552	321	0	0	19.1017794095515	1
322	232.01	455.58	1.019	5.10337733000795	11.1458243519552	322	0.0116684747850346	0.0116684747850346	19.1134478843365	1
323	241.85	451.53	1.0166	5.09170885522292	11.1574928267402	323	-0.0189612715256811	0.0189612715256811	19.1324091558622	1
324	240.99	450.35	1.0205	5.1106701267486	11.1385315552145	324	-0.0116684747850364	0.0116684747850364	19.1440776306472	1
325	260.58	464.61	1.0229	5.12233860153363	11.1268630804295	325	0	0	19.1440776306472	1
326	259.07	457.82	1.0229	5.12233860153363	11.1268630804295	326	0.0189612715256828	0.0189612715256828	19.1630389021729	1
327	262.7	466.75	1.019	5.10337733000795	11.1458243519552	327	0.00680661029126917	0.00680661029126917	19.1698455124642	1
328	256.34	473.79	1.0176	5.09657071971668	11.1526309622465	328	0	0	19.1698455124642	1
329	264.36	468.81	1.0176	5.09657071971668	11.1526309622465	329	-0.00923754253815368	0.00923754253815368	19.1790830550023	1
330	269.73	460.69	1.0195	5.10580826225484	11.1433934197083	330	-0.0262540682663257	0.0262540682663257	19.2053371232686	1
331	273.05	461.16	1.0249	5.13206233052116	11.117139351442	331	0.00486186449376191	0.00486186449376191	19.2101989877624	1
332	277.44	459.8	1.0239	5.1272004660274	11.1220012159357	332	0.0165303392788019	0.0165303392788019	19.2267293270412	1
333	272.76	458.16	1.0205	5.1106701267486	11.1385315552145	333	-0.0072927967406482	0.0072927967406482	19.2340221237819	1
334	259.03	455.89	1.022	5.11796292348925	11.1312387584739	334	0.0165303392788001	0.0165303392788001	19.2505524630607	1
335	250.55	440.23	1.0186	5.10143258421045	11.1477690977527	335	-0.0116684747850346	0.0116684747850346	19.2622209378457	1
336	271.14	441.33	1.021	5.11310105899548	11.1361006229677	336	0.00486186449376369	0.00486186449376369	19.2670828023395	1
337	277.9	410.35	1.02	5.10823919450172	11.1409624874614	337	-0.185237037212428	0.185237037212428	19.4523198395519	1
338	279.94	385.48	1.0581	5.29347623171415	10.955725450249	338	-0.258651191068274	0.258651191068274	19.7109710306202	1
339	269.8	367.24	1.1113	5.55212742278242	10.6970742591807	339	-0.45361195726823	0.45361195726823	20.1645829878884	1
340	264.49	352.92	1.2046	6.00573938005065	10.2434623019125	340	0.268374920055802	0.268374920055802	20.4329579079442	1
341	260.52	355.63	1.1494	5.73736445999485	10.5118372219683	341	-0.104530086615938	0.104530086615938	20.5374879945601	1
342	265.88	357.35	1.1709	5.84189454661078	10.4073071353524	342	0.0641766113176914	0.0641766113176914	20.6016646058778	1
343	269.41	362.97	1.1577	5.77771793529309	10.47148374667	343	0.346650938405411	0.346650938405411	20.9483155442832	1
344	272.74	365.54	1.0864	5.43106699688768	10.8181346850755	344	-0.00486186449376191	0.00486186449376191	20.953177408777	1
345	274.16	367.21	1.0874	5.43592886138145	10.8132728205817	345	-0.51973331438343	0.51973331438343	21.4729107231604	1
346	269.1	338.37	1.1943	5.95566217576487	10.2935395061983	346	0.550363060694146	0.550363060694146	22.0232737838546	1
347	260.88	374.97	1.0811	5.40529911507073	10.8439025668924	347	-0.223159580263793	0.223159580263793	22.2464333641184	1
348	258.47	371.73	1.127	5.62845869533452	10.6207429866286	348	0.356374667392942	0.356374667392942	22.6028080315113	1
349	233.77	370.76	1.0537	5.27208402794158	10.9771176540216	349	-0.00486186449376547	0.00486186449376547	22.6076698960051	1
350	234.98	370.96	1.0547	5.27694589243535	10.9722557895278	350	-0.201767376491228	0.201767376491228	22.8094372724963	1
351	246.33	364.57	1.0962	5.47871326892657	10.7704884130366	351	-0.553280179390404	0.553280179390404	23.3627174518867	1
352	242.74	356.35	1.21	6.03199344831698	10.2172082336462	352	0.477435093287678	0.477435093287678	23.8401525451744	1
353	238.44	361.06	1.1118	5.5545583550293	10.6946433269338	353	-0.054452882330164	0.054452882330164	23.8946054275045	1
354	231.24	365.92	1.123	5.60901123735946	10.6401904446037	354	0.0875135608877624	0.0875135608877624	23.9821189883923	1
355	246.08	367.43	1.105	5.5214976764717	10.7277040054914	355	-0.0544528823301622	0.0544528823301622	24.0365718707225	1
356	257.34	367.79	1.1162	5.57595055880186	10.6732511231613	356	0.0593147468239259	0.0593147468239259	24.0958866175464	1
357	251.75	376.69	1.104	5.51663581197794	10.7325658699852	357	-0.1424526296673	0.1424526296673	24.2383392472137	1
358	249.83	373.56	1.1333	5.65908844164524	10.5901132403179	358	0.0452153397920085	0.0452153397920085	24.2835545870057	1
359	245.55	380.43	1.124	5.61387310185323	10.6353285801099	359	0.422496024508138	0.422496024508138	24.7060506115138	1
360	231.75	389.96	1.0371	5.19137707734509	11.057824604618	360	-0.282474327087719	0.282474327087719	24.9885249386016	1
361	230.27	380.7	1.0952	5.47385140443281	10.7753502775303	361	-0.0213922037725638	0.0213922037725638	25.0099171423741	1
362	232.25	362.24	1.0996	5.49524360820537	10.7539580737578	362	-0.415689414216867	0.415689414216867	25.425606556591	1
363	249.33	353.88	1.1851	5.91093302242224	10.3382686595409	363	0.173568562427395	0.173568562427395	25.5991751190184	1
364	252.74	358.87	1.1494	5.73736445999485	10.5118372219683	364	-0.137590765173536	0.137590765173536	25.7367658841919	1
365	252.61	352.33	1.1777	5.87495522516838	10.3742464567948	365	0.329634412677235	0.329634412677235	26.0664002968692	1
366	235.54	355.34	1.1099	5.54532081249115	10.703880869472	366	-0.265943987808921	0.265943987808921	26.3323442846781	1
367	247.78	344.84	1.1646	5.81126480030007	10.4379368816631	367	0.142452629667302	0.142452629667302	26.4747969143454	1
368	254.6	357.16	1.1353	5.66881217063277	10.5803895113304	368	-0.253789326574507	0.253789326574507	26.7285862409199	1
369	255.8	355.28	1.1875	5.92260149720728	10.3266001847559	369	-0.0238231360194465	0.0238231360194465	26.7524093769393	1
370	254.17	353.33	1.1924	5.94642463322672	10.3027770487364	370	-0.0831378828433742	0.0831378828433742	26.8355472597827	1
371	263.94	353.24	1.2095	6.0295625160701	10.219639165893	371	0.223159580263792	0.223159580263792	27.0587068400465	1
372	269.36	362.47	1.1636	5.8064029358063	10.4427987461568	372	0.0904306795840206	0.0904306795840206	27.1491375196305	1
373	272.76	358.56	1.145	5.71597225622228	10.5332294257409	373	-0.147314494161066	0.147314494161066	27.2964520137916	1
374	274	356	1.1753	5.86328675038335	10.3859149315798	374	0.443888228280702	0.443888228280702	27.7403402420723	1
375	276.65	371.19	1.084	5.41939852210265	10.8298031598605	375	-0.161413901192983	0.161413901192983	27.9017541432653	1
376	266.23	377.09	1.1172	5.58081242329563	10.6683892586675	376	0.349081870652292	0.349081870652292	28.2508360139176	1
377	264.27	384.04	1.0454	5.23173055264334	11.0174711293198	377	-0.0165303392787983	0.0165303392787983	28.2673663531964	1
378	272.45	384.43	1.0488	5.24826089192214	11.000940790041	378	0.156552036699219	0.156552036699219	28.4239183898956	1
379	267.93	396.7	1.0166	5.09170885522292	11.1574928267402	379	-0.370474074424857	0.370474074424857	28.7943924643204	1
380	268.57	382.57	1.0928	5.46218292964778	10.7870187523154	380	-0.137590765173536	0.137590765173536	28.931983229494	1
381	267.33	371.93	1.1211	5.59977369482131	10.6494279871418	381	0.0520219500832795	0.0520219500832795	28.9840051795773	1
382	267.79	371.07	1.1104	5.54775174473803	10.7014499372251	382	0.251844580777004	0.251844580777004	29.2358497603543	1
383	279.93	375.5	1.0586	5.29590716396103	10.9532945180021	383	-0.18766796945931	0.18766796945931	29.4235177298136	1
384	276.43	376.15	1.0972	5.48357513342034	10.7656265485428	384	0.263513055562036	0.263513055562036	29.6870307853756	1
385	253.28	385.44	1.043	5.2200620778583	11.0291396041048	385	0.0739003403052205	0.0739003403052205	29.7609311256808	1
386	242.59	384.74	1.0278	5.14616173755308	11.1030399444101	386	-0.218783902219403	0.218783902219403	29.9797150279002	1
387	243.48	383.16	1.0728	5.36494563977248	10.8842560421907	387	0.282960513537097	0.282960513537097	30.2626755414373	1
388	241.15	386.3	1.0146	5.08198512623539	11.1672165557278	388	-0.313590259847814	0.313590259847814	30.5762658012851	1
389	233.69	379.55	1.0791	5.3955753860832	10.8536262958799	389	0.0568838145770467	0.0568838145770467	30.6331496158622	1
390	245.04	388.17	1.0674	5.33869157150616	10.910510110457	390	0.244551784036355	0.244551784036355	30.8777013998985	1
391	248.99	390.42	1.0171	5.0941397874698	11.1550618944933	391	-0.0213922037725638	0.0213922037725638	30.8990936036711	1
392	252.09	390.34	1.0215	5.11553199124236	11.1336696907208	392	-0.0140994070319174	0.0140994070319174	30.913193010703	1
393	259.36	386.07	1.0244	5.12963139827428	11.1195702836889	393	-0.0641766113176914	0.0641766113176914	30.9773696220207	1
394	254.24	384.17	1.0376	5.19380800959197	11.0553936723712	394	0.0427844075451276	0.0427844075451276	31.0201540295658	1
395	256.37	395.93	1.0288	5.15102360204684	11.0981780799163	395	0.0666075435645741	0.0666075435645741	31.0867615731304	1
396	276.34	392.95	1.0151	5.08441605848227	11.1647856234809	396	-0.0952925440777843	0.0952925440777843	31.1820541172082	1
397	278.3	391.03	1.0347	5.17970860256006	11.0694930794031	397	0.0641766113176914	0.0641766113176914	31.2462307285259	1
398	277.01	399.53	1.0215	5.11553199124236	11.1336696907208	398	-0.00923754253815368	0.00923754253815368	31.255468271064	1
399	274.74	394.42	1.0234	5.12476953378052	11.1244321481826	399	0.0306297463107175	0.0306297463107175	31.2860980173748	1
400	271.22	403.77	1.0171	5.0941397874698	11.1550618944933	400	-0.0092375425381519	0.0092375425381519	31.2953355599129	1
401	277.79	420.22	1.019	5.10337733000795	11.1458243519552	401	-0.00972372898752916	0.00972372898752916	31.3050592889004	1
402	274.51	411.49	1.021	5.11310105899548	11.1361006229677	402	0.00972372898752916	0.00972372898752916	31.314783017888	1
403	267.23	397.33	1.019	5.10337733000795	11.1458243519552	403	-0.149745426407948	0.149745426407948	31.4645284442959	1
404	260.56	395.48	1.0498	5.2531227564159	10.9960789255472	404	0.137590765173536	0.137590765173536	31.6021192094695	1
405	250.12	401.63	1.0215	5.11553199124236	11.1336696907208	405	-0.047646272038893	0.047646272038893	31.6497654815083	1
406	240.45	377.9	1.0313	5.16317826328126	11.0860234186819	406	-0.0996682221221725	0.0996682221221725	31.7494337036305	1
407	240.64	380.69	1.0518	5.26284648540343	10.9863551965597	407	0.0573700010264204	0.0573700010264204	31.8068037046569	1
408	231.46	391.89	1.04	5.20547648437701	11.0437251975861	408	-0.175999494674276	0.175999494674276	31.9828031993312	1
409	233.99	379.45	1.0762	5.38147597905128	10.8677257029119	409	0.168706697933629	0.168706697933629	32.1515098972648	1
410	232.23	371.34	1.0415	5.21276928111766	11.0364324008455	410	-0.475004161040793	0.475004161040793	32.6265140583056	1
411	230.39	367.23	1.1392	5.68777344215845	10.5614282398047	411	0.0403534752982448	0.0403534752982448	32.6668675336039	1
412	244.36	359.27	1.1309	5.6474199668602	10.6017817151029	412	0.325258734632847	0.325258734632847	32.9921262682367	1
413	241.9	363.66	1.064	5.32216123222736	10.9270404497358	413	-0.263513055562038	0.263513055562038	33.2556393237988	1
414	236.49	359.57	1.1182	5.58567428778939	10.6635273941737	414	-0.248927462080744	0.248927462080744	33.5045667858795	1
415	239.3	358.37	1.1694	5.83460174987014	10.414599932093	415	-0.0121546612344101	0.0121546612344101	33.5167214471139	1
416	240.52	349.3	1.1719	5.84675641110455	10.4024452708586	416	-0.0165303392788001	0.0165303392788001	33.5332517863927	1
417	239.3	342.17	1.1753	5.86328675038335	10.3859149315798	417	0.0807069505964915	0.0807069505964915	33.6139587369892	1
418	239.33	332.95	1.1587	5.78257979978686	10.4666218821763	418	-0.0855688150902552	0.0855688150902552	33.6995275520795	1
419	234.51	335.25	1.1763	5.86814861487711	10.381053067086	419	0.0593147468239277	0.0593147468239277	33.7588422989034	1
420	230.55	341.98	1.1641	5.80883386805319	10.44036781391	420	0.00729279674064642	0.00729279674064642	33.766135095644	1
421	233.37	336.84	1.1626	5.80154107131254	10.4476606106506	421	-0.104530086615938	0.104530086615938	33.87066518226	1
422	234.76	335.55	1.1841	5.90607115792848	10.3431305240347	422	0.0354916108044812	0.0354916108044812	33.9061567930645	1
423	244.04	336.5	1.1768	5.870579547124	10.3786221348391	423	0.104530086615938	0.104530086615938	34.0106868796804	1
424	251.57	342.03	1.1553	5.76604946050806	10.4831522214551	424	-0.258651191068274	0.258651191068274	34.2693380707487	1
425	272.23	322.51	1.2085	6.02470065157633	10.2245010303868	425	0.0641766113176914	0.0641766113176914	34.3335146820664	1
426	276.07	326.01	1.1953	5.96052404025864	10.2886776417045	426	-0.1093919511097	0.1093919511097	34.4429066331761	1
427	279.27	320.83	1.2178	6.06991599136834	10.1792856905948	427	-0.142452629667302	0.142452629667302	34.5853592628434	1
428	276.97	319.01	1.2471	6.21236862103564	10.0368330609275	428	0.00972372898752916	0.00972372898752916	34.5950829918309	1
429	271.67	320.69	1.2451	6.20264489204811	10.046556789915	429	0.154121104452337	0.154121104452337	34.7492040962832	1
430	264.25	317.72	1.2134	6.04852378759578	10.2006778943674	430	-0.225590512510674	0.225590512510674	34.9747946087939	1
431	257.71	323.41	1.2598	6.27411430010645	9.97508738185669	431	0.278098649043331	0.278098649043331	35.2528932578372	1
432	253.66	328.91	1.2026	5.99601565106312	10.2531860309	432	-0.106961018862821	0.106961018862821	35.3598542767001	1
433	254.7	326.66	1.2246	6.10297666992594	10.1462250120372	433	0.109391951109703	0.109391951109703	35.4692462278098	1
434	252.25	326.26	1.2021	5.99358471881624	10.2556169631469	434	-0.111822883356584	0.111822883356584	35.5810691111663	1
435	250.14	324.29	1.2251	6.10540760217282	10.1437940797903	435	0.180375172718662	0.180375172718662	35.761444283885	1
436	249.39	328.49	1.188	5.92503242945416	10.324169252509	436	-0.104530086615936	0.104530086615936	35.8659743705009	1
437	253.79	335.37	1.2095	6.0295625160701	10.219639165893	437	0.0739003403052205	0.0739003403052205	35.9398747108062	1
438	248	336.27	1.1943	5.95566217576487	10.2935395061983	438	0.0189612715256828	0.0189612715256828	35.9588359823318	1
439	231.32	333.51	1.1904	5.93670090423919	10.3125007777239	439	-0.123491358141621	0.123491358141621	36.0823273404735	1
440	238.86	324.89	1.2158	6.06019226238081	10.1890094195823	440	-0.225590512510674	0.225590512510674	36.3079178529841	1
441	246.7	316.31	1.2622	6.28578277489149	9.96341890707165	441	-0.0140994070319156	0.0140994070319156	36.3220172600161	1
442	250.26	315.13	1.2651	6.2998821819234	9.94931950003974	442	0.420065092261256	0.420065092261256	36.7420823522773	1
443	233.19	328.36	1.1787	5.87981708966215	10.369384592301	443	-0.296573734119637	0.296573734119637	37.038656086397	1
444	236.08	326.96	1.2397	6.17639082378178	10.0728108581814	444	0.267888733606425	0.267888733606425	37.3065448200034	1
445	239.44	320.03	1.1846	5.90850209017536	10.3406995917878	445	-0.322827802385964	0.322827802385964	37.6293726223893	1
446	251.38	319.81	1.251	6.23132989256132	10.0178717894018	446	0.209060173231874	0.209060173231874	37.8384327956212	1
447	257.57	326.67	1.208	6.02226971932945	10.2269319626337	447	0.1755133082249	0.1755133082249	38.0139461038461	1
448	240.59	333.36	1.1719	5.84675641110455	10.4024452708586	448	0.249413648530121	0.249413648530121	38.2633597523762	1
449	240.91	353.38	1.1206	5.59734276257443	10.6518589193887	449	0.0213922037725638	0.0213922037725638	38.2847519561488	1
450	236.53	355.16	1.1162	5.57595055880186	10.6732511231613	450	0.234828055048826	0.234828055048826	38.5195800111976	1
451	241.32	362.7	1.0679	5.34112250375304	10.9080791782101	451	-0.125922290388502	0.125922290388502	38.6455023015861	1
452	245.26	362.92	1.0938	5.46704479414154	10.7821568878216	452	0.00243093224688273	0.00243093224688273	38.647933233833	1
453	233.17	351.74	1.0933	5.46461386189466	10.7845878200685	453	-0.427357889001902	0.427357889001902	39.0752911228349	1
454	251.29	358.05	1.1812	5.89197175089656	10.3572299310666	454	0.206629240984991	0.206629240984991	39.2819203638199	1
455	248.47	365.09	1.1387	5.68534250991157	10.5638591720516	455	-0.0831378828433724	0.0831378828433724	39.3650582466633	1
456	256.05	338.72	1.1558	5.76848039275494	10.4807212892082	456	-0.140021697420419	0.140021697420419	39.5050799440837	1
457	260.28	338.62	1.1846	5.90850209017536	10.3406995917878	457	0.0928616118309034	0.0928616118309034	39.5979415559146	1
458	254.24	339.45	1.1655	5.81564047834446	10.4335612036187	458	-0.0952925440777861	0.0952925440777861	39.6932340999924	1
459	260.87	339.91	1.1851	5.91093302242224	10.3382686595409	459	0.047646272038893	0.047646272038893	39.7408803720313	1
460	270.78	331.23	1.1753	5.86328675038335	10.3859149315798	460	0.0403534752982466	0.0403534752982466	39.7812338473295	1
461	273.57	347.36	1.167	5.8229332750851	10.426268406878	461	0.0116684747850329	0.0116684747850329	39.7929023221146	1
462	270.77	349.05	1.1646	5.81126480030007	10.4379368816631	462	0.0855688150902569	0.0855688150902569	39.8784711372048	1
463	277.08	350.93	1.147	5.72569598520981	10.5235056967533	463	-0.180375172718664	0.180375172718664	40.0588463099235	1
464	273.88	353.07	1.1841	5.90607115792848	10.3431305240347	464	0.166275765686748	0.166275765686748	40.2251220756102	1
465	273.22	358.44	1.1499	5.73979539224173	10.5094062897214	465	0.218297715770026	0.218297715770026	40.4434197913803	1
466	274.66	361.66	1.105	5.5214976764717	10.7277040054914	466	0.121060425894736	0.121060425894736	40.564480217275	1
467	273.74	366.88	1.0801	5.40043725057697	10.8487644313862	467	-0.0281988140638347	0.0281988140638347	40.5926790313388	1
468	271.61	380.11	1.0859	5.4286360646408	10.8205656173223	468	0.0807069505964915	0.0807069505964915	40.6733859819353	1
469	271.73	373.79	1.0693	5.34792911404431	10.9012725679188	469	0.00923754253815368	0.00923754253815368	40.6826235244735	1
470	273.33	373.77	1.0674	5.33869157150616	10.910510110457	470	-0.313104073398437	0.313104073398437	40.9957275978719	1
471	279.17	368.24	1.1318	5.65179564490459	10.5974060370585	471	0.225590512510674	0.225590512510674	41.2213181103826	1
472	272.23	377.82	1.0854	5.42620513239392	10.8229965495692	472	0.327203480430352	0.327203480430352	41.5485215908129	1
473	277.06	384.53	1.0181	5.09900165196356	11.1502000299996	473	-0.310673141151554	0.310673141151554	41.8591947319645	1
474	254.43	379.86	1.082	5.40967479311512	10.839526888848	474	0.0641766113176931	0.0641766113176931	41.9233713432822	1
475	255.45	379.77	1.0688	5.34549818179743	10.9037035001657	475	0.229966190555063	0.229966190555063	42.1533375338372	1
476	258.78	386.34	1.0215	5.11553199124236	11.1336696907208	476	0.00729279674064642	0.00729279674064642	42.1606303305779	1
477	257.84	387.63	1.02	5.10823919450172	11.1409624874614	477	-0.0739003403052205	0.0739003403052205	42.2345306708831	1
478	258.2	388.64	1.0352	5.18213953480694	11.0670621471562	478	0.0714694080583396	0.0714694080583396	42.3060000789415	1
479	254.58	413.27	1.0205	5.1106701267486	11.1385315552145	479	-0.0116684747850364	0.0116684747850364	42.3176685537265	1
480	273.61	411.15	1.0229	5.12233860153363	11.1268630804295	480	0.00923754253815368	0.00923754253815368	42.3269060962646	1
481	277.72	416.52	1.021	5.11310105899548	11.1361006229677	481	0.0140994070319156	0.0140994070319156	42.3410055032966	1
482	270.41	429.05	1.0181	5.09900165196356	11.1502000299996	482	-0.025767881816952	0.025767881816952	42.3667733851135	1
483	261.1	413.42	1.0234	5.12476953378052	11.1244321481826	483	0.0140994070319191	0.0140994070319191	42.3808727921454	1
484	258.21	402.14	1.0205	5.1106701267486	11.1385315552145	484	-0.0568838145770449	0.0568838145770449	42.4377566067225	1
485	258.09	398.59	1.0322	5.16755394132564	11.0816477406375	485	-0.560572976131052	0.560572976131052	42.9983295828535	1
486	247.54	379.93	1.1475	5.72812691745669	10.5210747645064	486	0.479866025534559	0.479866025534559	43.4781956083881	1
487	230.18	396.7	1.0488	5.24826089192214	11.000940790041	487	0.137590765173538	0.137590765173538	43.6157863735616	1
488	235.36	398.48	1.0205	5.1106701267486	11.1385315552145	488	-0.0593147468239295	0.0593147468239295	43.6751011203855	1
489	232.07	399.14	1.0327	5.16998487357253	11.0792168083906	489	-0.106961018862819	0.106961018862819	43.7820621392484	1
490	232.02	401.64	1.0547	5.27694589243535	10.9722557895278	490	0.17113763018051	0.17113763018051	43.9531997694289	1
491	233.54	424.4	1.0195	5.10580826225484	11.1433934197083	491	0.00437567804438999	0.00437567804438999	43.9575754474733	1
492	239.41	442.92	1.0186	5.10143258421045	11.1477690977527	492	-0.0116684747850346	0.0116684747850346	43.9692439222583	1
493	243.18	442.27	1.021	5.11310105899548	11.1361006229677	493	0	0	43.9692439222583	1
494	238.62	453.78	1.021	5.11310105899548	11.1361006229677	494	0.0165303392787983	0.0165303392787983	43.9857742615371	1
495	268.77	467.82	1.0176	5.09657071971668	11.1526309622465	495	-0.0140994070319156	0.0140994070319156	43.999873668569	1
496	273.12	469.36	1.0205	5.1106701267486	11.1385315552145	496	0.00486186449376191	0.00486186449376191	44.0047355330628	1
497	266.89	463.18	1.0195	5.10580826225484	11.1433934197083	497	0.00243093224688451	0.00243093224688451	44.0071664653097	1
498	265.64	466.25	1.019	5.10337733000795	11.1458243519552	498	0.00194474579750548	0.00194474579750548	44.0091112111072	1
499	265.56	463.43	1.0186	5.10143258421045	11.1477690977527	499	0.00243093224688096	0.00243093224688096	44.011542143354	1
500	271.01	454.54	1.0181	5.09900165196356	11.1502000299996	500	NA	NA	NA	1
501	268.71	456.45	1.0176	5.09657071971668	11.1122774869482	1	-0.00486186449376369	0.00486186449376369	0.00486186449376369	2
502	257.1	447.22	1.0186	5.10143258421045	11.1074156224544	2	0.00486186449376369	0.00486186449376369	0.00972372898752738	2
503	260.65	440.64	1.0176	5.09657071971668	11.1122774869482	3	0	0	0.00972372898752738	2
504	264.04	436.67	1.0176	5.09657071971668	11.1122774869482	4	-0.00923754253815368	0.00923754253815368	0.0189612715256811	2
505	270.35	443.64	1.0195	5.10580826225484	11.1030399444101	5	-0.00972372898752738	0.00972372898752738	0.0286850005132084	2
506	266.65	454.69	1.0215	5.11553199124236	11.0933162154225	6	0.0140994070319174	0.0140994070319174	0.0427844075451258	2
507	277.33	456.31	1.0186	5.10143258421045	11.1074156224544	7	-0.0092375425381519	0.0092375425381519	0.0520219500832777	2
508	271.75	436.92	1.0205	5.1106701267486	11.0981780799163	8	0	0	0.0520219500832777	2
509	269.89	441.33	1.0205	5.1106701267486	11.0981780799163	9	0.0116684747850329	0.0116684747850329	0.0636904248683106	2
510	273.04	463.66	1.0181	5.09900165196356	11.1098465547013	10	0.00486186449376547	0.00486186449376547	0.068552289362076	2
511	271.5	468.61	1.0171	5.0941397874698	11.1147084191951	11	-0.00243093224688273	0.00243093224688273	0.0709832216089588	2
512	279.8	471.33	1.0176	5.09657071971668	11.1122774869482	12	0.00486186449376547	0.00486186449376547	0.0758450861027242	2
513	277.64	467.56	1.0166	5.09170885522292	11.117139351442	13	0.00243093224688273	0.00243093224688273	0.078276018349607	2
514	276.75	466.02	1.0161	5.08927792297604	11.1195702836889	14	-0.00243093224688273	0.00243093224688273	0.0807069505964897	2
515	269.86	469	1.0166	5.09170885522292	11.117139351442	15	-0.00243093224688273	0.00243093224688273	0.0831378828433724	2
516	271.7	484.88	1.0171	5.0941397874698	11.1147084191951	16	0	0	0.0831378828433724	2
517	267.61	494.38	1.0171	5.0941397874698	11.1147084191951	17	-0.00486186449376547	0.00486186449376547	0.0879997473371379	2
518	277.87	489.55	1.0181	5.09900165196356	11.1098465547013	18	0.00243093224688273	0.00243093224688273	0.0904306795840206	2
519	278.1	483.33	1.0176	5.09657071971668	11.1122774869482	19	-0.00923754253815368	0.00923754253815368	0.0996682221221743	2
520	275.6	471.83	1.0195	5.10580826225484	11.1030399444101	20	-0.0121546612344101	0.0121546612344101	0.111822883356584	2
521	275.39	489.73	1.022	5.11796292348925	11.0908852831756	21	0.0189612715256811	0.0189612715256811	0.130784154882265	2
522	267.47	494.32	1.0181	5.09900165196356	11.1098465547013	22	-0.00437567804438643	0.00437567804438643	0.135159832926652	2
523	248.79	487.63	1.019	5.10337733000795	11.1054708766569	23	0.00680661029126917	0.00680661029126917	0.141966443217921	2
524	241.9	468.98	1.0176	5.09657071971668	11.1122774869482	24	-0.00680661029126917	0.00680661029126917	0.14877305350919	2
525	244.91	477.41	1.019	5.10337733000795	11.1054708766569	25	0.0116684747850346	0.0116684747850346	0.160441528294225	2
526	254.34	469.94	1.0166	5.09170885522292	11.117139351442	26	-0.00972372898752916	0.00972372898752916	0.170165257281754	2
527	243.35	461.6	1.0186	5.10143258421045	11.1074156224544	27	0	0	0.170165257281754	2
528	243.41	459.66	1.0186	5.10143258421045	11.1074156224544	28	0.00729279674064642	0.00729279674064642	0.1774580540224	2
529	246.17	462.91	1.0171	5.0941397874698	11.1147084191951	29	-0.00486186449376547	0.00486186449376547	0.182319918516166	2
530	249.85	471.58	1.0181	5.09900165196356	11.1098465547013	30	0	0	0.182319918516166	2
531	250.16	470.76	1.0181	5.09900165196356	11.1098465547013	31	0.00486186449376547	0.00486186449376547	0.187181783009931	2
532	240.93	475.31	1.0171	5.0941397874698	11.1147084191951	32	-0.00729279674064642	0.00729279674064642	0.194474579750578	2
533	242.24	478.21	1.0186	5.10143258421045	11.1074156224544	33	0.0121546612344119	0.0121546612344119	0.20662924098499	2
534	235.62	485.62	1.0161	5.08927792297604	11.1195702836889	34	-0.00972372898753093	0.00972372898753093	0.216352969972521	2
535	267.02	493.76	1.0181	5.09900165196356	11.1098465547013	35	0.0072927967406482	0.0072927967406482	0.223645766713169	2
536	257.23	486.65	1.0166	5.09170885522292	11.117139351442	36	-0.0072927967406482	0.0072927967406482	0.230938563453817	2
537	240	485.01	1.0181	5.09900165196356	11.1098465547013	37	-0.0116684747850329	0.0116684747850329	0.24260703823885	2
538	237.42	487.33	1.0205	5.1106701267486	11.0981780799163	38	0.0165303392787983	0.0165303392787983	0.259137377517648	2
539	259.55	485.68	1.0171	5.0941397874698	11.1147084191951	39	-0.00486186449376547	0.00486186449376547	0.263999242011414	2
540	249.4	460.04	1.0181	5.09900165196356	11.1098465547013	40	0	0	0.263999242011414	2
541	249.5	449.91	1.0181	5.09900165196356	11.1098465547013	41	0.00486186449376547	0.00486186449376547	0.268861106505179	2
542	256.55	455.51	1.0171	5.0941397874698	11.1147084191951	42	-0.00486186449376547	0.00486186449376547	0.273722970998945	2
543	274.75	462.02	1.0181	5.09900165196356	11.1098465547013	43	-0.0140994070319156	0.0140994070319156	0.28782237803086	2
544	274.24	458.39	1.021	5.11310105899548	11.0957471476694	44	0.00729279674064465	0.00729279674064465	0.295115174771505	2
545	272.28	463.44	1.0195	5.10580826225484	11.1030399444101	45	0.00923754253815368	0.00923754253815368	0.304352717309659	2
546	261.17	462.69	1.0176	5.09657071971668	11.1122774869482	46	-0.00680661029126917	0.00680661029126917	0.311159327600928	2
547	262.33	470.24	1.019	5.10337733000795	11.1054708766569	47	0.0140994070319174	0.0140994070319174	0.325258734632845	2
548	268.43	474.94	1.0161	5.08927792297604	11.1195702836889	48	-0.0238231360194465	0.0238231360194465	0.349081870652292	2
549	274.67	475.45	1.021	5.11310105899548	11.0957471476694	49	0.00243093224688273	0.00243093224688273	0.351512802899174	2
550	277.78	480.51	1.0205	5.1106701267486	11.0981780799163	50	-0.0165303392788019	0.0165303392788019	0.368043142177976	2
551	269.19	477.04	1.0239	5.1272004660274	11.0816477406375	51	-0.00243093224688096	0.00243093224688096	0.370474074424857	2
552	264.21	492.99	1.0244	5.12963139827428	11.0792168083906	52	0.0427844075451276	0.0427844075451276	0.413258481969985	2
553	263.4	491.19	1.0156	5.08684699072915	11.1220012159357	53	-0.0121546612344119	0.0121546612344119	0.425413143204397	2
554	263.39	492.79	1.0181	5.09900165196356	11.1098465547013	54	-0.00437567804438643	0.00437567804438643	0.429788821248783	2
555	268.24	486.1	1.019	5.10337733000795	11.1054708766569	55	-0.0189612715256828	0.0189612715256828	0.448750092774466	2
556	276.08	487.02	1.0229	5.12233860153363	11.0865096051313	56	0.0281988140638347	0.0281988140638347	0.476948906838301	2
557	273.43	490.62	1.0171	5.0941397874698	11.1147084191951	57	-0.0165303392787983	0.0165303392787983	0.493479246117099	2
558	260.28	489.22	1.0205	5.1106701267486	11.0981780799163	58	0.00486186449376191	0.00486186449376191	0.498341110610861	2
559	251.88	484.42	1.0195	5.10580826225484	11.1030399444101	59	-0.00243093224688096	0.00243093224688096	0.500772042857742	2
560	255.39	481.79	1.02	5.10823919450172	11.1006090121632	60	0.0140994070319174	0.0140994070319174	0.514871449889659	2
561	250.68	487.83	1.0171	5.0941397874698	11.1147084191951	61	-0.0213922037725638	0.0213922037725638	0.536263653662223	2
562	246.83	489.49	1.0215	5.11553199124236	11.0933162154225	62	0.0189612715256811	0.0189612715256811	0.555224925187904	2
563	251.41	481.78	1.0176	5.09657071971668	11.1122774869482	63	-0.0116684747850346	0.0116684747850346	0.566893399972939	2
564	259.72	481.23	1.02	5.10823919450172	11.1006090121632	64	0.0116684747850346	0.0116684747850346	0.578561874757973	2
565	271.29	481.98	1.0176	5.09657071971668	11.1122774869482	65	-0.0213922037725638	0.0213922037725638	0.599954078530537	2
566	264.24	475.2	1.022	5.11796292348925	11.0908852831756	66	0.0145855934812946	0.0145855934812946	0.614539672011832	2
567	258.17	474.95	1.019	5.10337733000795	11.1054708766569	67	0.00680661029126917	0.00680661029126917	0.621346282303101	2
568	262.37	480.32	1.0176	5.09657071971668	11.1122774869482	68	-0.0165303392787983	0.0165303392787983	0.637876621581899	2
569	272.15	471.41	1.021	5.11310105899548	11.0957471476694	69	0.00486186449376369	0.00486186449376369	0.642738486075663	2
570	270.01	470.87	1.02	5.10823919450172	11.1006090121632	70	0.00680661029127094	0.00680661029127094	0.649545096366934	2
571	267.3	472.52	1.0186	5.10143258421045	11.1074156224544	71	0.00486186449376369	0.00486186449376369	0.654406960860697	2
572	264.91	490.18	1.0176	5.09657071971668	11.1122774869482	72	0.0072927967406482	0.0072927967406482	0.661699757601346	2
573	243.12	488.28	1.0161	5.08927792297604	11.1195702836889	73	-0.0121546612344119	0.0121546612344119	0.673854418835758	2
574	230.09	494.07	1.0186	5.10143258421045	11.1074156224544	74	0	0	0.673854418835758	2
575	231.51	483.11	1.0186	5.10143258421045	11.1074156224544	75	-0.00437567804438999	0.00437567804438999	0.678230096880148	2
576	255.53	473.58	1.0195	5.10580826225484	11.1030399444101	76	-0.0165303392787983	0.0165303392787983	0.694760436158946	2
577	235.13	463.66	1.0229	5.12233860153363	11.0865096051313	77	0.0140994070319174	0.0140994070319174	0.708859843190863	2
578	236.95	455.61	1.02	5.10823919450172	11.1006090121632	78	-0.0121546612344119	0.0121546612344119	0.721014504425275	2
579	232.19	475.64	1.0225	5.12039385573613	11.0884543509288	79	0.0170165257281774	0.0170165257281774	0.738031030153453	2
580	232.82	489.6	1.019	5.10337733000795	11.1054708766569	80	0.0092375425381519	0.0092375425381519	0.747268572691604	2
581	232.49	484.5	1.0171	5.0941397874698	11.1147084191951	81	-0.0262540682663293	0.0262540682663293	0.773522640957934	2
582	245.22	489.14	1.0225	5.12039385573613	11.0884543509288	82	0.0170165257281774	0.0170165257281774	0.790539166686111	2
583	239.48	486.27	1.019	5.10337733000795	11.1054708766569	83	0.00680661029126917	0.00680661029126917	0.79734577697738	2
584	246.16	484.72	1.0176	5.09657071971668	11.1122774869482	84	0	0	0.79734577697738	2
585	247.42	483.97	1.0176	5.09657071971668	11.1122774869482	85	0.0165303392788001	0.0165303392788001	0.81387611625618	2
586	237.75	479.5	1.0142	5.08004038043788	11.128807826227	86	-0.0257678818169538	0.0257678818169538	0.839643998073134	2
587	243.15	478.6	1.0195	5.10580826225484	11.1030399444101	87	0.00680661029127094	0.00680661029127094	0.846450608364405	2
588	235.33	470.03	1.0181	5.09900165196356	11.1098465547013	88	0.00243093224688273	0.00243093224688273	0.848881540611288	2
589	253.57	471.37	1.0176	5.09657071971668	11.1122774869482	89	-0.00486186449376369	0.00486186449376369	0.853743405105051	2
590	261.38	476.22	1.0186	5.10143258421045	11.1074156224544	90	0.00729279674064642	0.00729279674064642	0.861036201845698	2
591	263.38	488.77	1.0171	5.0941397874698	11.1147084191951	91	-0.0140994070319174	0.0140994070319174	0.875135608877615	2
592	271.33	484.32	1.02	5.10823919450172	11.1006090121632	92	0.0116684747850346	0.0116684747850346	0.88680408366265	2
593	260.98	448.56	1.0176	5.09657071971668	11.1122774869482	93	-0.0238231360194465	0.0238231360194465	0.910627219682096	2
594	263.86	451.41	1.0225	5.12039385573613	11.0884543509288	94	0.0189612715256828	0.0189612715256828	0.929588491207779	2
595	263.37	449.02	1.0186	5.10143258421045	11.1074156224544	95	-0.00680661029127094	0.00680661029127094	0.93639510149905	2
596	256.54	434.51	1.02	5.10823919450172	11.1006090121632	96	0.00486186449376547	0.00486186449376547	0.941256965992816	2
597	267.61	438.77	1.019	5.10337733000795	11.1054708766569	97	0.00437567804438643	0.00437567804438643	0.945632644037202	2
598	266.77	421.53	1.0181	5.09900165196356	11.1098465547013	98	0	0	0.945632644037202	2
599	257.88	418.85	1.0181	5.09900165196356	11.1098465547013	99	-0.0189612715256811	0.0189612715256811	0.964593915562883	2
600	255.46	423.42	1.022	5.11796292348925	11.0908852831756	100	0.0165303392788001	0.0165303392788001	0.981124254841683	2
601	258.85	437.08	1.0186	5.10143258421045	11.1074156224544	101	0.00729279674064642	0.00729279674064642	0.98841705158233	2
602	255.78	434.93	1.0171	5.0941397874698	11.1147084191951	102	-0.0092375425381519	0.0092375425381519	0.997654594120482	2
603	259.02	424.68	1.019	5.10337733000795	11.1054708766569	103	0.0233369495700693	0.0233369495700693	1.02099154369055	2
604	259.74	425.17	1.0142	5.08004038043788	11.128807826227	104	-0.0306297463107157	0.0306297463107157	1.05162129000127	2
605	268.71	405.9	1.0205	5.1106701267486	11.0981780799163	105	0.00486186449376191	0.00486186449376191	1.05648315449503	2
606	267.33	412.12	1.0195	5.10580826225484	11.1030399444101	106	-0.00486186449376191	0.00486186449376191	1.06134501898879	2
607	272.25	421.17	1.0205	5.1106701267486	11.0981780799163	107	-0.00972372898753093	0.00972372898753093	1.07106874797632	2
608	272.65	408.37	1.0225	5.12039385573613	11.0884543509288	108	0.0238231360194465	0.0238231360194465	1.09489188399577	2
609	271.04	407.74	1.0176	5.09657071971668	11.1122774869482	109	-0.00486186449376369	0.00486186449376369	1.09975374848953	2
610	266.61	407.78	1.0186	5.10143258421045	11.1074156224544	110	0	0	1.09975374848953	2
611	261.42	413.28	1.0186	5.10143258421045	11.1074156224544	111	0.00486186449376369	0.00486186449376369	1.1046156129833	2
612	267.62	414.22	1.0176	5.09657071971668	11.1122774869482	112	-0.0641766113176914	0.0641766113176914	1.16879222430099	2
613	274.9	387.76	1.0308	5.16074733103437	11.0481008756305	113	0.0500772042857758	0.0500772042857758	1.21886942858676	2
614	278.48	391.03	1.0205	5.1106701267486	11.0981780799163	114	-0.368043142177976	0.368043142177976	1.58691257076474	2
615	270.68	376.98	1.0962	5.47871326892657	10.7301349377383	115	0.0641766113176931	0.0641766113176931	1.65108918208243	2
616	267.4	374.45	1.083	5.41453665760888	10.794311549056	116	-0.0666075435645759	0.0666075435645759	1.71769672564701	2
617	270.53	369.84	1.0967	5.48114420117346	10.7277040054914	117	-0.408396617476221	0.408396617476221	2.12609334312323	2
618	258.94	345.64	1.1807	5.88954081864968	10.3193073880152	118	-0.0379225430513621	0.0379225430513621	2.16401588617459	2
619	271.61	336.46	1.1885	5.92746336170104	10.2813848449639	119	0.0617456790708104	0.0617456790708104	2.2257615652454	2
620	274.8	324.07	1.1758	5.86571768263023	10.3431305240347	120	-0.104530086615938	0.104530086615938	2.33029165186134	2
621	268.17	330.88	1.1973	5.97024776924617	10.2386004374187	121	0.104530086615938	0.104530086615938	2.43482173847728	2
622	259.27	347.38	1.1758	5.86571768263023	10.3431305240347	122	0.0427844075451276	0.0427844075451276	2.4776061460224	2
623	250.56	358.76	1.167	5.8229332750851	10.3859149315798	123	0.201767376491228	0.201767376491228	2.67937352251363	2
624	252.14	364.58	1.1255	5.62116589859387	10.587682308071	124	0.00729279674064465	0.00729279674064465	2.68666631925428	2
625	251.86	367.97	1.124	5.61387310185323	10.5949751048117	125	0.258651191068274	0.258651191068274	2.94531751032255	2
626	257.55	361.17	1.0708	5.35522191078496	10.8536262958799	126	-0.253789326574509	0.253789326574509	3.19910683689706	2
627	251.9	366.98	1.123	5.60901123735946	10.5998369693054	127	0.125436103939126	0.125436103939126	3.32454294083619	2
628	253.79	376.71	1.0972	5.48357513342034	10.7252730732446	128	0.1093919511097	0.1093919511097	3.43393489194589	2
629	259.71	379.72	1.0747	5.37418318231064	10.8346650243543	129	-0.0452153397920085	0.0452153397920085	3.4791502317379	2
630	262.21	377.33	1.084	5.41939852210265	10.7894496845622	130	0.0641766113176914	0.0641766113176914	3.54332684305559	2
631	261.93	389.82	1.0708	5.35522191078496	10.8536262958799	131	0.0855688150902552	0.0855688150902552	3.62889565814584	2
632	264.34	383.42	1.0532	5.2696530956947	10.9391951109702	132	-0.140021697420419	0.140021697420419	3.76891735556626	2
633	279.37	360.71	1.082	5.40967479311512	10.7991734135498	133	-0.232883309251319	0.232883309251319	4.00180066481758	2
634	273.25	359	1.1299	5.64255810236644	10.5662901042985	134	-0.168706697933631	0.168706697933631	4.17050736275121	2
635	265.34	355.64	1.1646	5.81126480030007	10.3975834063648	135	0.216352969972522	0.216352969972522	4.38686033272373	2
636	263.77	351.41	1.1201	5.59491183032755	10.6139363763373	136	-0.190098901706193	0.190098901706193	4.57695923442993	2
637	255.91	353.56	1.1592	5.78501073203374	10.4238374746312	137	-0.00486186449376369	0.00486186449376369	4.58182109892369	2
638	252.4	343.35	1.1602	5.7898725965275	10.4189756101374	138	-0.168220511484254	0.168220511484254	4.75004161040794	2
639	264.83	341.37	1.1948	5.95809310801176	10.2507550986531	139	0.0140994070319191	0.0140994070319191	4.76414101743986	2
640	273.74	340.84	1.1919	5.94399370097984	10.2648545056851	140	0.118629493647854	0.118629493647854	4.88277051108772	2
641	264.36	348.12	1.1675	5.82536420733198	10.3834839993329	141	0.00486186449376369	0.00486186449376369	4.88763237558148	2
642	259.92	352.02	1.1665	5.82050234283822	10.3883458638267	142	0.0354916108044812	0.0354916108044812	4.92312398638596	2
643	254.07	338.97	1.1592	5.78501073203374	10.4238374746312	143	0.111822883356584	0.111822883356584	5.03494686974255	2
644	241.14	348.39	1.1362	5.67318784867716	10.5356603579877	144	0.054452882330164	0.054452882330164	5.08939975207271	2
645	236.58	353.14	1.125	5.61873496634699	10.5901132403179	145	-0.258651191068274	0.258651191068274	5.34805094314098	2
646	254.88	334.79	1.1782	5.87738615741527	10.3314620492496	146	-0.0807069505964915	0.0807069505964915	5.42875789373748	2
647	245.6	329.21	1.1948	5.95809310801176	10.2507550986531	147	0.282474327087719	0.282474327087719	5.7112322208252	2
648	248.02	337.31	1.1367	5.67561878092404	10.5332294257409	148	-0.21392203772564	0.21392203772564	5.92515425855083	2
649	252.42	350.36	1.1807	5.88954081864968	10.3193073880152	149	0.29219805607525	0.29219805607525	6.21735231462609	2
650	249.11	360.68	1.1206	5.59734276257443	10.6115054440905	150	0.17113763018051	0.17113763018051	6.3884899448066	2
651	237.88	363.63	1.0854	5.42620513239392	10.782643074271	151	0.218297715770028	0.218297715770028	6.60678766057662	2
652	239.59	378.85	1.0405	5.20790741662389	11.000940790041	152	0.0495910178363985	0.0495910178363985	6.65637867841302	2
653	235.94	369.57	1.0303	5.15831639878749	11.0505318078774	153	0.047646272038893	0.047646272038893	6.70402495045191	2
654	239.55	385.3	1.0205	5.1106701267486	11.0981780799163	154	-0.270805852302686	0.270805852302686	6.9748308027546	2
655	257.98	376.1	1.0762	5.38147597905128	10.8273722276136	155	-0.0734141538558433	0.0734141538558433	7.04824495661044	2
656	258.36	374.28	1.0913	5.45489013290713	10.7539580737578	156	0.128353222635383	0.128353222635383	7.17659817924583	2
657	268.01	384.16	1.0649	5.32653691027174	10.8823112963931	157	0.218297715770028	0.218297715770028	7.39489589501586	2
658	266.58	401.34	1.02	5.10823919450172	11.1006090121632	158	-0.00243093224688096	0.00243093224688096	7.39732682726274	2
659	271.97	399.34	1.0205	5.1106701267486	11.0981780799163	159	-0.209060173231876	0.209060173231876	7.60638700049461	2
660	265.89	383.79	1.0635	5.31973029998047	10.8891179066844	160	-0.054452882330164	0.054452882330164	7.66083988282478	2
661	271.62	378.85	1.0747	5.37418318231064	10.8346650243543	161	-0.225590512510673	0.225590512510673	7.88643039533545	2
662	278.9	353	1.1211	5.59977369482131	10.6090745118436	162	-0.209060173231874	0.209060173231874	8.09549056856732	2
663	272	347.33	1.1641	5.80883386805319	10.4000143386117	163	0.0952925440777825	0.0952925440777825	8.19078311264511	2
664	276.79	356.81	1.1445	5.7135413239754	10.4953068826895	164	-0.220728648016909	0.220728648016909	8.41151176066201	2
665	259.35	326.99	1.1899	5.93426997199231	10.2745782346726	165	-0.240176105991967	0.240176105991967	8.65168786665398	2
666	263.33	335.36	1.2393	6.17444607798428	10.0344021286806	166	0.389435345950538	0.389435345950538	9.04112321260452	2
667	261.08	339.8	1.1592	5.78501073203374	10.4238374746312	167	-0.106961018862819	0.106961018862819	9.14808423146734	2
668	267.16	330.45	1.1812	5.89197175089656	10.3168764557683	168	0.211491105478757	0.211491105478757	9.3595753369461	2
669	263.02	329.71	1.1377	5.6804806454178	10.5283675612471	169	-0.292198056075248	0.292198056075248	9.65177339302134	2
670	274.24	341.7	1.1978	5.97267870149305	10.2361695051718	170	0.225590512510674	0.225590512510674	9.87736390553202	2
671	275.94	345.57	1.1514	5.74708818898238	10.4617600176825	171	0.351512802899174	0.351512802899174	10.2288767084312	2
672	278.09	361.66	1.0791	5.3955753860832	10.8132728205817	172	-0.355888480943563	0.355888480943563	10.5847651893748	2
673	278.57	341.06	1.1523	5.75146386702677	10.4573843396381	173	-0.0807069505964915	0.0807069505964915	10.6654721399712	2
674	278.39	334.12	1.1689	5.83217081762326	10.3766773890416	174	0.0661213571151986	0.0661213571151986	10.7315934970864	2
675	279.97	332.68	1.1553	5.76604946050806	10.4427987461568	175	-0.0116684747850364	0.0116684747850364	10.7432619718715	2
676	279.55	333.59	1.1577	5.77771793529309	10.4311302713718	176	-0.154607290901712	0.154607290901712	10.8978692627732	2
677	272.44	339.33	1.1895	5.9323252261948	10.2765229804701	177	0.175999494674276	0.175999494674276	11.0738687574475	2
678	279.31	340.56	1.1533	5.75632573152053	10.4525224751444	178	-0.0452153397920085	0.0452153397920085	11.1190840972395	2
679	279.13	333.96	1.1626	5.80154107131254	10.4073071353524	179	-0.270805852302685	0.270805852302685	11.3898899495422	2
680	258.97	319.73	1.2183	6.07234692361522	10.1365012830497	180	-0.125436103939125	0.125436103939125	11.5153260534813	2
681	254.39	316.22	1.2441	6.19778302755435	10.0110651791105	181	0.0379225430513621	0.0379225430513621	11.5532485965326	2
682	270.31	315.06	1.2363	6.15986048450298	10.0489877221619	182	-0.00486186449376547	0.00486186449376547	11.5581104610264	2
683	277.35	319.49	1.2373	6.16472234899675	10.0441258576681	183	0.047646272038893	0.047646272038893	11.6057567330653	2
684	273.3	317.78	1.2275	6.11707607695786	10.091772129707	184	0.0213922037725638	0.0213922037725638	11.6271489368379	2
685	274.46	317.69	1.2231	6.09568387318529	10.1131643334796	185	0.0330606785576002	0.0330606785576002	11.6602096153955	2
686	265.53	317.54	1.2163	6.06262319462769	10.1462250120372	186	-0.0666075435645741	0.0666075435645741	11.72681715896	2
687	267.98	319.76	1.23	6.12923073819227	10.0796174684726	187	0.249413648530121	0.249413648530121	11.9762308074902	2
688	249.59	327.34	1.1787	5.87981708966215	10.3290311170027	188	-0.180375172718666	0.180375172718666	12.1566059802088	2
689	245.82	319.9	1.2158	6.06019226238081	10.1486559442841	189	-0.0354916108044812	0.0354916108044812	12.1920975910133	2
690	233.75	316.74	1.2231	6.09568387318529	10.1131643334796	190	0.329634412677237	0.329634412677237	12.5217320036906	2
691	240.21	321.08	1.1553	5.76604946050806	10.4427987461568	191	-0.0427844075451276	0.0427844075451276	12.5645164112357	2
692	239.65	319.24	1.1641	5.80883386805319	10.4000143386117	192	-0.1920436475037	0.1920436475037	12.7565600587394	2
693	232.6	320.15	1.2036	6.00087751555689	10.207970691108	193	0.322827802385964	0.322827802385964	13.0793878611253	2
694	247.41	343.82	1.1372	5.67804971317092	10.530798493494	194	0.111336696907209	0.111336696907209	13.1907245580326	2
695	246.55	339.8	1.1143	5.56671301626371	10.6421351904012	195	-0.137590765173536	0.137590765173536	13.3283153232061	2
696	249.24	338.58	1.1426	5.70430378143725	10.5045444252276	196	-0.149259239958571	0.149259239958571	13.4775745631647	2
697	257.38	348.24	1.1733	5.85356302139582	10.3552851852691	197	0.351026616449799	0.351026616449799	13.8286011796145	2
698	256.89	371.38	1.1011	5.50253640494602	10.7063118017189	198	0.1589829689461	0.1589829689461	13.9875841485606	2
699	257.97	381.03	1.0684	5.34355343599992	10.865294770665	199	0.121060425894736	0.121060425894736	14.1086445744553	2
700	260.12	395.04	1.0435	5.22249301010518	10.9863551965597	200	0.114253815603467	0.114253815603467	14.2228983900588	2
701	260.83	405.94	1.02	5.10823919450172	11.1006090121632	201	-0.00486186449376369	0.00486186449376369	14.2277602545525	2
702	232.38	413.36	1.021	5.11310105899548	11.0957471476694	202	0.00972372898752916	0.00972372898752916	14.2374839835401	2
703	233.77	403.88	1.019	5.10337733000795	11.1054708766569	203	-0.0573700010264222	0.0573700010264222	14.2948539845665	2
704	233.38	401.94	1.0308	5.16074733103437	11.0481008756305	204	0.0593147468239277	0.0593147468239277	14.3541687313904	2
705	235.76	405.93	1.0186	5.10143258421045	11.1074156224544	205	0.00486186449376369	0.00486186449376369	14.3590305958842	2
706	237.06	410.09	1.0176	5.09657071971668	11.1122774869482	206	0	0	14.3590305958842	2
707	233.75	409.36	1.0176	5.09657071971668	11.1122774869482	207	-0.00923754253815368	0.00923754253815368	14.3682681384223	2
708	240.31	419.38	1.0195	5.10580826225484	11.1030399444101	208	-0.0403534752982448	0.0403534752982448	14.4086216137206	2
709	242.07	422.98	1.0278	5.14616173755308	11.0626864691118	209	0.0403534752982448	0.0403534752982448	14.4489750890188	2
710	248.3	406.54	1.0195	5.10580826225484	11.1030399444101	210	-0.00486186449376191	0.00486186449376191	14.4538369535126	2
711	249.2	409.08	1.0205	5.1106701267486	11.0981780799163	211	0.00486186449376191	0.00486186449376191	14.4586988180063	2
712	253.45	422.4	1.0195	5.10580826225484	11.1030399444101	212	0.00680661029127094	0.00680661029127094	14.4655054282976	2
713	243	415.73	1.0181	5.09900165196356	11.1098465547013	213	-0.00437567804438643	0.00437567804438643	14.469881106342	2
714	250.84	414.81	1.019	5.10337733000795	11.1054708766569	214	-0.123491358141621	0.123491358141621	14.5933724644836	2
715	259.26	392.36	1.0444	5.22686868814957	10.9819795185153	215	-0.0189612715256811	0.0189612715256811	14.6123337360093	2
716	267.87	393.35	1.0483	5.24582995967525	10.9630182469896	216	0.127867036186007	0.127867036186007	14.7402007721953	2
717	261.93	403.73	1.022	5.11796292348925	11.0908852831756	217	-0.00243093224688273	0.00243093224688273	14.7426317044422	2
718	258.9	396.42	1.0225	5.12039385573613	11.0884543509288	218	-0.469656110097652	0.469656110097652	15.2122878145398	2
719	248.19	382.38	1.1191	5.59004996583378	10.6187982408311	219	0.355888480943563	0.355888480943563	15.5681762954834	2
720	250.76	393.43	1.0459	5.23416148489022	10.9746867217747	220	0.128353222635383	0.128353222635383	15.6965295181188	2
721	260.24	402.02	1.0195	5.10580826225484	11.1030399444101	221	0.00243093224688451	0.00243093224688451	15.6989604503657	2
722	274.25	410.25	1.019	5.10337733000795	11.1054708766569	222	0	0	15.6989604503657	2
723	263.99	422.63	1.019	5.10337733000795	11.1054708766569	223	0	0	15.6989604503657	2
724	261.86	426.01	1.019	5.10337733000795	11.1054708766569	224	0.00437567804438643	0.00437567804438643	15.7033361284101	2
725	272.35	429.35	1.0181	5.09900165196356	11.1098465547013	225	-0.00680661029127094	0.00680661029127094	15.7101427387013	2
726	277.14	425.63	1.0195	5.10580826225484	11.1030399444101	226	0.0116684747850364	0.0116684747850364	15.7218112134864	2
727	277.51	447.54	1.0171	5.0941397874698	11.1147084191951	227	-0.0213922037725638	0.0213922037725638	15.7432034172589	2
728	274.69	442.42	1.0215	5.11553199124236	11.0933162154225	228	0.00972372898752738	0.00972372898752738	15.7529271462465	2
729	271.95	440.12	1.0195	5.10580826225484	11.1030399444101	229	-0.00729279674064465	0.00729279674064465	15.7602199429871	2
730	266.96	444.28	1.021	5.11310105899548	11.0957471476694	230	0.0213922037725638	0.0213922037725638	15.7816121467597	2
731	277.78	426.21	1.0166	5.09170885522292	11.117139351442	231	0.00243093224688273	0.00243093224688273	15.7840430790065	2
732	272.38	427.16	1.0161	5.08927792297604	11.1195702836889	232	-0.0072927967406482	0.0072927967406482	15.7913358757472	2
733	279.2	439.43	1.0176	5.09657071971668	11.1122774869482	233	0	0	15.7913358757472	2
734	275.01	430.85	1.0176	5.09657071971668	11.1122774869482	234	-0.00680661029126917	0.00680661029126917	15.7981424860385	2
735	274.89	420.68	1.019	5.10337733000795	11.1054708766569	235	-0.00243093224688451	0.00243093224688451	15.8005734182853	2
736	279.25	433.05	1.0195	5.10580826225484	11.1030399444101	236	-0.00243093224688096	0.00243093224688096	15.8030043505322	2
737	273.45	434.1	1.02	5.10823919450172	11.1006090121632	237	0.0189612715256828	0.0189612715256828	15.8219656220579	2
738	254.81	442.15	1.0161	5.08927792297604	11.1195702836889	238	-0.00972372898753093	0.00972372898753093	15.8316893510454	2
739	253.92	442.84	1.0181	5.09900165196356	11.1098465547013	239	-0.0140994070319156	0.0140994070319156	15.8457887580774	2
740	253.73	443.09	1.021	5.11310105899548	11.0957471476694	240	-0.00243093224688273	0.00243093224688273	15.8482196903242	2
741	243.32	446.45	1.0215	5.11553199124236	11.0933162154225	241	0.0140994070319174	0.0140994070319174	15.8623190973562	2
742	240.56	449.77	1.0186	5.10143258421045	11.1074156224544	242	0.00729279674064642	0.00729279674064642	15.8696118940968	2
743	232.05	452.79	1.0171	5.0941397874698	11.1147084191951	243	-0.0189612715256811	0.0189612715256811	15.8885731656225	2
744	238.48	463.14	1.021	5.11310105899548	11.0957471476694	244	0.00729279674064465	0.00729279674064465	15.8958659623631	2
745	238.11	462.32	1.0195	5.10580826225484	11.1030399444101	245	0.0116684747850364	0.0116684747850364	15.9075344371482	2
746	234.03	434.66	1.0171	5.0941397874698	11.1147084191951	246	-0.00486186449376547	0.00486186449376547	15.9123963016419	2
747	239.95	423.98	1.0181	5.09900165196356	11.1098465547013	247	0.0072927967406482	0.0072927967406482	15.9196890983826	2
748	248.86	427.74	1.0166	5.09170885522292	11.117139351442	248	-0.0189612715256811	0.0189612715256811	15.9386503699083	2
749	249	419.6	1.0205	5.1106701267486	11.0981780799163	249	-0.00243093224688273	0.00243093224688273	15.9410813021551	2
750	232.15	419.77	1.021	5.11310105899548	11.0957471476694	250	0.0238231360194465	0.0238231360194465	15.9649044381746	2
751	231.31	424.95	1.0161	5.08927792297604	11.1195702836889	251	0	0	15.9649044381746	2
752	230.2	431.04	1.0161	5.08927792297604	11.1195702836889	252	-0.0140994070319174	0.0140994070319174	15.9790038452065	2
753	242.92	445.09	1.019	5.10337733000795	11.1054708766569	253	0.00680661029126917	0.00680661029126917	15.9858104554978	2
754	234.53	430.04	1.0176	5.09657071971668	11.1122774869482	254	-0.0189612715256811	0.0189612715256811	16.0047717270235	2
755	233.47	418.3	1.0215	5.11553199124236	11.0933162154225	255	0.0165303392787983	0.0165303392787983	16.0213020663023	2
756	230.58	415.79	1.0181	5.09900165196356	11.1098465547013	256	-0.0116684747850329	0.0116684747850329	16.0329705410873	2
757	232.24	415.75	1.0205	5.1106701267486	11.0981780799163	257	0.00486186449376191	0.00486186449376191	16.037832405581	2
758	248.89	410.14	1.0195	5.10580826225484	11.1030399444101	258	0.00243093224688451	0.00243093224688451	16.0402633378279	2
759	254.36	405.46	1.019	5.10337733000795	11.1054708766569	259	0.00437567804438643	0.00437567804438643	16.0446390158723	2
760	244.81	405.47	1.0181	5.09900165196356	11.1098465547013	260	-0.0165303392787983	0.0165303392787983	16.0611693551511	2
761	241.78	406.11	1.0215	5.11553199124236	11.0933162154225	261	0.0213922037725638	0.0213922037725638	16.0825615589237	2
762	247.69	410.91	1.0171	5.0941397874698	11.1147084191951	262	-0.00729279674064642	0.00729279674064642	16.0898543556643	2
763	246.85	413.35	1.0186	5.10143258421045	11.1074156224544	263	-0.0140994070319174	0.0140994070319174	16.1039537626962	2
764	244.48	419.32	1.0215	5.11553199124236	11.0933162154225	264	0.0262540682663293	0.0262540682663293	16.1302078309626	2
765	246.8	409.91	1.0161	5.08927792297604	11.1195702836889	265	-0.0189612715256828	0.0189612715256828	16.1491691024883	2
766	247.12	409.07	1.02	5.10823919450172	11.1006090121632	266	0.0140994070319174	0.0140994070319174	16.1632685095202	2
767	253.17	416.3	1.0171	5.0941397874698	11.1147084191951	267	0	0	16.1632685095202	2
768	249.8	420.08	1.0171	5.0941397874698	11.1147084191951	268	0.00243093224688273	0.00243093224688273	16.1656994417671	2
769	238.32	407.18	1.0166	5.09170885522292	11.117139351442	269	-0.0238231360194465	0.0238231360194465	16.1895225777865	2
770	233.13	422.08	1.0215	5.11553199124236	11.0933162154225	270	-0.0116684747850364	0.0116684747850364	16.2011910525715	2
771	248.33	429.06	1.0239	5.1272004660274	11.0816477406375	271	0.0281988140638347	0.0281988140638347	16.2293898666354	2
772	251.05	437.41	1.0181	5.09900165196356	11.1098465547013	272	0	0	16.2293898666354	2
773	261.14	438.12	1.0181	5.09900165196356	11.1098465547013	273	0.00486186449376547	0.00486186449376547	16.2342517311291	2
774	255.29	438.41	1.0171	5.0941397874698	11.1147084191951	274	-0.0281988140638347	0.0281988140638347	16.262450545193	2
775	255.31	441.79	1.0229	5.12233860153363	11.0865096051313	275	0.0209060173231883	0.0209060173231883	16.2833565625162	2
776	251.88	454.24	1.0186	5.10143258421045	11.1074156224544	276	0.00486186449376369	0.00486186449376369	16.2882184270099	2
777	259.36	461.65	1.0176	5.09657071971668	11.1122774869482	277	0.00243093224688273	0.00243093224688273	16.2906493592568	2
778	249.68	461.17	1.0171	5.0941397874698	11.1147084191951	278	-0.00729279674064642	0.00729279674064642	16.2979421559975	2
779	242.26	475.22	1.0186	5.10143258421045	11.1074156224544	279	0.00486186449376369	0.00486186449376369	16.3028040204912	2
780	241.22	469.01	1.0176	5.09657071971668	11.1122774869482	280	-0.00243093224688273	0.00243093224688273	16.3052349527381	2
781	242.8	464.85	1.0181	5.09900165196356	11.1098465547013	281	-0.00437567804438643	0.00437567804438643	16.3096106307825	2
782	231.95	456.23	1.019	5.10337733000795	11.1054708766569	282	-0.00729279674064642	0.00729279674064642	16.3169034275231	2
783	239.63	454.55	1.0205	5.1106701267486	11.0981780799163	283	0.00243093224688096	0.00243093224688096	16.31933435977	2
784	256.69	451.56	1.02	5.10823919450172	11.1006090121632	284	0.00243093224688096	0.00243093224688096	16.3217652920169	2
785	254.99	451.53	1.0195	5.10580826225484	11.1030399444101	285	0.00437567804438999	0.00437567804438999	16.3261409700613	2
786	240.55	433.53	1.0186	5.10143258421045	11.1074156224544	286	-0.00194474579750548	0.00194474579750548	16.3280857158588	2
787	238.21	424.48	1.019	5.10337733000795	11.1054708766569	287	-0.0238231360194483	0.0238231360194483	16.3519088518782	2
788	249.09	428.08	1.0239	5.1272004660274	11.0816477406375	288	0.0257678818169538	0.0257678818169538	16.3776767336952	2
789	254.71	411.93	1.0186	5.10143258421045	11.1074156224544	289	-0.0140994070319174	0.0140994070319174	16.3917761407271	2
790	243.22	409.82	1.0215	5.11553199124236	11.0933162154225	290	0.0140994070319174	0.0140994070319174	16.405875547759	2
791	243.49	408.01	1.0186	5.10143258421045	11.1074156224544	291	0	0	16.405875547759	2
792	240.21	411.92	1.0186	5.10143258421045	11.1074156224544	292	-0.054452882330164	0.054452882330164	16.4603284300892	2
793	233.13	401.27	1.0298	5.15588546654061	11.0529627401243	293	0.0262540682663293	0.0262540682663293	16.4865824983555	2
794	239.03	392.99	1.0244	5.12963139827428	11.0792168083906	294	-0.0568838145770449	0.0568838145770449	16.5434663129326	2
795	237.38	401.26	1.0361	5.18651521285133	11.0223329938136	295	-0.00243093224688096	0.00243093224688096	16.5458972451794	2
796	252.76	395.96	1.0366	5.18894614509821	11.0199020615667	296	0.075845086102726	0.075845086102726	16.6217423312822	2
797	241.2	394.48	1.021	5.11310105899548	11.0957471476694	297	-0.0379225430513639	0.0379225430513639	16.6596648743335	2
798	244.77	396.68	1.0288	5.15102360204684	11.057824604618	298	0.0568838145770449	0.0568838145770449	16.7165486889106	2
799	243.05	405.02	1.0171	5.0941397874698	11.1147084191951	299	-0.00243093224688273	0.00243093224688273	16.7189796211575	2
800	252.46	415.5	1.0176	5.09657071971668	11.1122774869482	300	-0.025767881816952	0.025767881816952	16.7447475029744	2
801	245.92	426.64	1.0229	5.12233860153363	11.0865096051313	301	0.00680661029127094	0.00680661029127094	16.7515541132657	2
802	249.87	432.43	1.0215	5.11553199124236	11.0933162154225	302	0.0165303392787983	0.0165303392787983	16.7680844525445	2
803	248.14	436.88	1.0181	5.09900165196356	11.1098465547013	303	-0.0213922037725638	0.0213922037725638	16.789476656317	2
804	253.58	444.7	1.0225	5.12039385573613	11.0884543509288	304	0.0072927967406482	0.0072927967406482	16.7967694530577	2
805	254.6	452.73	1.021	5.11310105899548	11.0957471476694	305	0.00729279674064465	0.00729279674064465	16.8040622497983	2
806	259.9	450.28	1.0195	5.10580826225484	11.1030399444101	306	0.00923754253815368	0.00923754253815368	16.8132997923365	2
807	257.2	454.83	1.0176	5.09657071971668	11.1122774869482	307	0	0	16.8132997923365	2
808	266.16	453.62	1.0176	5.09657071971668	11.1122774869482	308	0	0	16.8132997923365	2
809	266.01	453.01	1.0176	5.09657071971668	11.1122774869482	309	-0.0238231360194465	0.0238231360194465	16.8371229283559	2
810	253.75	447.63	1.0225	5.12039385573613	11.0884543509288	310	0.00243093224688273	0.00243093224688273	16.8395538606028	2
811	240.02	441.92	1.022	5.11796292348925	11.0908852831756	311	-0.00437567804438821	0.00437567804438821	16.8439295386472	2
812	240.87	456.23	1.0229	5.12233860153363	11.0865096051313	312	0.0379225430513639	0.0379225430513639	16.8818520816986	2
813	246.88	449.71	1.0151	5.08441605848227	11.1244321481826	313	-0.0145855934812946	0.0145855934812946	16.8964376751799	2
814	241.76	464.97	1.0181	5.09900165196356	11.1098465547013	314	-0.00437567804438643	0.00437567804438643	16.9008133532243	2
815	234.44	467.28	1.019	5.10337733000795	11.1054708766569	315	-0.0170165257281774	0.0170165257281774	16.9178298789524	2
816	230.43	471.55	1.0225	5.12039385573613	11.0884543509288	316	0.0072927967406482	0.0072927967406482	16.9251226756931	2
817	233.86	478.86	1.021	5.11310105899548	11.0957471476694	317	-0.00243093224688273	0.00243093224688273	16.92755360794	2
818	231.26	457.39	1.0215	5.11553199124236	11.0933162154225	318	0.00486186449376547	0.00486186449376547	16.9324154724337	2
819	238.92	459.86	1.0205	5.1106701267486	11.0981780799163	319	0.0140994070319156	0.0140994070319156	16.9465148794656	2
820	239.28	463.62	1.0176	5.09657071971668	11.1122774869482	320	-0.00243093224688273	0.00243093224688273	16.9489458117125	2
821	246.49	464.58	1.0181	5.09900165196356	11.1098465547013	321	-0.00680661029127094	0.00680661029127094	16.9557524220038	2
822	232.01	455.58	1.0195	5.10580826225484	11.1030399444101	322	-0.00243093224688096	0.00243093224688096	16.9581833542507	2
823	241.85	451.53	1.02	5.10823919450172	11.1006090121632	323	-0.00972372898752916	0.00972372898752916	16.9679070832382	2
824	240.99	450.35	1.022	5.11796292348925	11.0908852831756	324	0.0189612715256811	0.0189612715256811	16.9868683547639	2
825	260.58	464.61	1.0181	5.09900165196356	11.1098465547013	325	0.0072927967406482	0.0072927967406482	16.9941611515045	2
826	259.07	457.82	1.0166	5.09170885522292	11.117139351442	326	0	0	16.9941611515045	2
827	262.7	466.75	1.0166	5.09170885522292	11.117139351442	327	-0.0189612715256811	0.0189612715256811	17.0131224230302	2
828	256.34	473.79	1.0205	5.1106701267486	11.0981780799163	328	0.0189612715256811	0.0189612715256811	17.0320836945559	2
829	264.36	468.81	1.0166	5.09170885522292	11.117139351442	329	-0.0189612715256811	0.0189612715256811	17.0510449660816	2
830	269.73	460.69	1.0205	5.1106701267486	11.0981780799163	330	0.0092375425381519	0.0092375425381519	17.0602825086197	2
831	273.05	461.16	1.0186	5.10143258421045	11.1074156224544	331	0.00486186449376369	0.00486186449376369	17.0651443731135	2
832	277.44	459.8	1.0176	5.09657071971668	11.1122774869482	332	-0.00486186449376369	0.00486186449376369	17.0700062376073	2
833	272.76	458.16	1.0186	5.10143258421045	11.1074156224544	333	-0.00680661029127094	0.00680661029127094	17.0768128478985	2
834	259.03	455.89	1.02	5.10823919450172	11.1006090121632	334	0.00243093224688096	0.00243093224688096	17.0792437801454	2
835	250.55	440.23	1.0195	5.10580826225484	11.1030399444101	335	0	0	17.0792437801454	2
836	271.14	441.33	1.0195	5.10580826225484	11.1030399444101	336	-0.0121546612344101	0.0121546612344101	17.0913984413798	2
837	277.9	410.35	1.022	5.11796292348925	11.0908852831756	337	-0.0923754253815243	0.0923754253815243	17.1837738667613	2
838	279.94	385.48	1.041	5.21033834887077	10.9985098577941	338	-0.377766871165505	0.377766871165505	17.5615407379269	2
839	269.8	367.24	1.1187	5.58810522003628	10.6207429866286	339	-0.208573986782499	0.208573986782499	17.7701147247094	2
840	264.49	352.92	1.1616	5.79667920681877	10.4121689998461	340	0.0306297463107175	0.0306297463107175	17.8007444710201	2
841	260.52	355.63	1.1553	5.76604946050806	10.4427987461568	341	0.00243093224688096	0.00243093224688096	17.803175403267	2
842	265.88	357.35	1.1548	5.76361852826118	10.4452296784037	342	0.0379225430513639	0.0379225430513639	17.8410979463183	2
843	269.41	362.97	1.147	5.72569598520981	10.4831522214551	343	0.251844580777002	0.251844580777002	18.0929425270953	2
844	272.74	365.54	1.0952	5.47385140443281	10.7349968022321	344	0.0568838145770467	0.0568838145770467	18.1498263416724	2
845	274.16	367.21	1.0835	5.41696758985576	10.7918806168091	345	-0.43465068574255	0.43465068574255	18.5844770274149	2
846	269.1	338.37	1.1729	5.85161827559831	10.3572299310666	346	0.404020939431833	0.404020939431833	18.9884979668468	2
847	260.88	374.97	1.0898	5.44759733616648	10.7612508704984	347	-0.00486186449376547	0.00486186449376547	18.9933598313405	2
848	258.47	371.73	1.0908	5.45245920066025	10.7563890060046	348	0.351026616449801	0.351026616449801	19.3443864477903	2
849	233.77	370.76	1.0186	5.10143258421045	11.1074156224544	349	-0.023336949570071	0.023336949570071	19.3677233973604	2
850	234.98	370.96	1.0234	5.12476953378052	11.0840786728844	350	-0.159469155395476	0.159469155395476	19.5271925527559	2
851	246.33	364.57	1.0562	5.28423868917599	10.9246095174889	351	-0.543556450402875	0.543556450402875	20.0707490031587	2
852	242.74	356.35	1.168	5.82779513957887	10.381053067086	352	0.349081870652293	0.349081870652293	20.419830873811	2
853	238.44	361.06	1.0962	5.47871326892657	10.7301349377383	353	-0.161413901192981	0.161413901192981	20.581244775004	2
854	231.24	365.92	1.1294	5.64012717011956	10.5687210365453	354	0.251844580777002	0.251844580777002	20.833089355781	2
855	246.08	367.43	1.0776	5.38828258934255	10.8205656173223	355	-0.116684747850348	0.116684747850348	20.9497741036314	2
856	257.34	367.79	1.1016	5.5049673371929	10.703880869472	356	0.0452153397920085	0.0452153397920085	20.9949894434234	2
857	251.75	376.69	1.0923	5.45975199740089	10.749096209264	357	-0.199336444244345	0.199336444244345	21.1943258876677	2
858	249.83	373.56	1.1333	5.65908844164524	10.5497597650197	358	0.190098901706193	0.190098901706193	21.3844247893739	2
859	245.55	380.43	1.0942	5.46898953993905	10.7398586667258	359	0.194474579750581	0.194474579750581	21.5788993691245	2
860	231.75	389.96	1.0542	5.27451496018846	10.9343332464764	360	-0.121060425894738	0.121060425894738	21.6999597950192	2
861	230.27	380.7	1.0791	5.3955753860832	10.8132728205817	361	-0.0923754253815261	0.0923754253815261	21.7923352204008	2
862	232.25	362.24	1.0981	5.48795081146473	10.7208973952002	362	-0.311159327600929	0.311159327600929	22.1034945480017	2
863	249.33	353.88	1.1621	5.79911013906566	10.4097380675992	363	-0.0593147468239259	0.0593147468239259	22.1628092948256	2
864	252.74	358.87	1.1743	5.85842488588958	10.3504233207753	364	-0.00729279674064642	0.00729279674064642	22.1701020915663	2
865	252.61	352.33	1.1758	5.86571768263023	10.3431305240347	365	0.356374667392938	0.356374667392938	22.5264767589592	2
866	235.54	355.34	1.1025	5.50934301523729	10.6995051914276	366	-0.246982716283238	0.246982716283238	22.7734594752424	2
867	247.78	344.84	1.1533	5.75632573152053	10.4525224751444	367	0.121060425894736	0.121060425894736	22.8945199011372	2
868	254.6	357.16	1.1284	5.63526530562579	10.5735829010391	368	-0.206629240984991	0.206629240984991	23.1011491421222	2
869	255.8	355.28	1.1709	5.84189454661078	10.3669536600541	369	-0.00972372898752916	0.00972372898752916	23.1108728711097	2
870	254.17	353.33	1.1729	5.85161827559831	10.3572299310666	370	-0.00680661029126917	0.00680661029126917	23.117679481401	2
871	263.94	353.24	1.1743	5.85842488588958	10.3504233207753	371	0.130297968432888	0.130297968432888	23.2479774498338	2
872	269.36	362.47	1.1475	5.72812691745669	10.4807212892082	372	0.097723476324667	0.097723476324667	23.3457009261585	2
873	272.76	358.56	1.1274	5.63040344113203	10.5784447655329	373	-0.121060425894736	0.121060425894736	23.4667613520532	2
874	274	356	1.1523	5.75146386702677	10.4573843396381	374	0.213435851276262	0.213435851276262	23.6801972033295	2
875	276.65	371.19	1.1084	5.5380280157505	10.6708201909144	375	0.161413901192983	0.161413901192983	23.8416111045225	2
876	266.23	377.09	1.0752	5.37661411455752	10.8322340921074	376	0.075845086102726	0.075845086102726	23.9174561906252	2
877	264.27	384.04	1.0596	5.30076902845479	10.9080791782101	377	-0.028198814063833	0.028198814063833	23.9456550046891	2
878	272.45	384.43	1.0654	5.32896784251863	10.8798803641463	378	0.22753525830818	0.22753525830818	24.1731902629972	2
879	267.93	396.7	1.0186	5.10143258421045	11.1074156224544	379	-0.248927462080744	0.248927462080744	24.422117725078	2
880	268.57	382.57	1.0698	5.35036004629119	10.8584881603737	380	-0.0879997473371397	0.0879997473371397	24.5101174724151	2
881	267.33	371.93	1.0879	5.43835979362833	10.7704884130366	381	-0.0165303392787983	0.0165303392787983	24.5266478116939	2
882	267.79	371.07	1.0913	5.45489013290713	10.7539580737578	382	0.047646272038893	0.047646272038893	24.5742940837328	2
883	279.93	375.5	1.0815	5.40724386086824	10.8016043457967	383	0.0257678818169502	0.0257678818169502	24.6000619655498	2
884	276.43	376.15	1.0762	5.38147597905128	10.8273722276136	384	0.275667716796448	0.275667716796448	24.8757296823462	2
885	253.28	385.44	1.0195	5.10580826225484	11.1030399444101	385	-0.00243093224688096	0.00243093224688096	24.8781606145931	2
886	242.59	384.74	1.02	5.10823919450172	11.1006090121632	386	-0.102099154369053	0.102099154369053	24.9802597689621	2
887	243.48	383.16	1.041	5.21033834887077	10.9985098577941	387	0.118629493647854	0.118629493647854	25.09888926261	2
888	241.15	386.3	1.0166	5.09170885522292	11.117139351442	388	-0.339358141664766	0.339358141664766	25.4382474042748	2
889	233.69	379.55	1.0864	5.43106699688768	10.7777812097772	389	0.13029796843289	0.13029796843289	25.5685453727076	2
890	245.04	388.17	1.0596	5.30076902845479	10.9080791782101	390	0.128353222635385	0.128353222635385	25.696898595343	2
891	248.99	390.42	1.0332	5.17241580581941	11.0364324008455	391	0.0807069505964915	0.0807069505964915	25.7776055459395	2
892	252.09	390.34	1.0166	5.09170885522292	11.117139351442	392	-0.0262540682663293	0.0262540682663293	25.8038596142059	2
893	259.36	386.07	1.022	5.11796292348925	11.0908852831756	393	0.0145855934812946	0.0145855934812946	25.8184452076871	2
894	254.24	384.17	1.019	5.10337733000795	11.1054708766569	394	0.0116684747850346	0.0116684747850346	25.8301136824722	2
895	256.37	395.93	1.0166	5.09170885522292	11.117139351442	395	-0.0140994070319191	0.0140994070319191	25.8442130895041	2
896	276.34	392.95	1.0195	5.10580826225484	11.1030399444101	396	0.0281988140638347	0.0281988140638347	25.8724119035679	2
897	278.3	391.03	1.0137	5.077609448191	11.1312387584739	397	-0.0379225430513621	0.0379225430513621	25.9103344466193	2
898	277.01	399.53	1.0215	5.11553199124236	11.0933162154225	398	0.0140994070319174	0.0140994070319174	25.9244338536512	2
899	274.74	394.42	1.0186	5.10143258421045	11.1074156224544	399	0.00243093224688096	0.00243093224688096	25.9268647858981	2
900	271.22	403.77	1.0181	5.09900165196356	11.1098465547013	400	-0.0354916108044812	0.0354916108044812	25.9623563967026	2
901	277.79	420.22	1.0254	5.13449326276805	11.0743549438968	401	0.00729279674064642	0.00729279674064642	25.9696491934432	2
902	274.51	411.49	1.0239	5.1272004660274	11.0816477406375	402	0.0213922037725638	0.0213922037725638	25.9910413972158	2
903	267.23	397.33	1.0195	5.10580826225484	11.1030399444101	403	-0.0335468650069739	0.0335468650069739	26.0245882622228	2
904	260.56	395.48	1.0264	5.13935512726181	11.0694930794031	404	0.0403534752982448	0.0403534752982448	26.064941737521	2
905	250.12	401.63	1.0181	5.09900165196356	11.1098465547013	405	0.0145855934812946	0.0145855934812946	26.0795273310023	2
906	240.45	377.9	1.0151	5.08441605848227	11.1244321481826	406	-0.220728648016911	0.220728648016911	26.3002559790192	2
907	240.64	380.69	1.0605	5.30514470649918	10.9037035001657	407	0.0972372898752916	0.0972372898752916	26.3974932688945	2
908	231.46	391.89	1.0405	5.20790741662389	11.000940790041	408	-0.209060173231874	0.209060173231874	26.6065534421264	2
909	233.99	379.45	1.0835	5.41696758985576	10.7918806168091	409	0.261082123315154	0.261082123315154	26.8676355654415	2
910	232.23	371.34	1.0298	5.15588546654061	11.0529627401243	410	-0.412772295520607	0.412772295520607	27.2804078609621	2
911	230.39	367.23	1.1147	5.56865776206122	10.6401904446037	411	0.229966190555063	0.229966190555063	27.5103740515172	2
912	244.36	359.27	1.0674	5.33869157150616	10.8701566351587	412	0.0831378828433724	0.0831378828433724	27.5935119343606	2
913	241.9	363.66	1.0503	5.25555368866278	10.9532945180021	413	-0.346650938405411	0.346650938405411	27.940162872766	2
914	236.49	359.57	1.1216	5.60220462706819	10.6066435795967	414	0.0831378828433742	0.0831378828433742	28.0233007556094	2
915	239.3	358.37	1.1045	5.51906674422482	10.6897814624401	415	-0.137590765173538	0.137590765173538	28.1608915207829	2
916	240.52	349.3	1.1328	5.65665750939836	10.5521906972665	416	-0.213922037725638	0.213922037725638	28.3748135585085	2
917	239.3	342.17	1.1768	5.870579547124	10.3382686595409	417	0.106961018862819	0.106961018862819	28.4817745773714	2
918	239.33	332.95	1.1548	5.76361852826118	10.4452296784037	418	0.0238231360194483	0.0238231360194483	28.5055977133908	2
919	234.51	335.25	1.1499	5.73979539224173	10.4690528144232	419	-0.054452882330164	0.054452882330164	28.560050595721	2
920	230.55	341.98	1.1611	5.79424827457189	10.414599932093	420	0.054452882330164	0.054452882330164	28.6145034780511	2
921	233.37	336.84	1.1499	5.73979539224173	10.4690528144232	421	-0.00243093224688451	0.00243093224688451	28.616934410298	2
922	234.76	335.55	1.1504	5.74222632448861	10.4666218821763	422	0.0690384758114568	0.0690384758114568	28.6859728861095	2
923	244.04	336.5	1.1362	5.67318784867716	10.5356603579877	423	-0.0452153397920085	0.0452153397920085	28.7311882259015	2
924	251.57	342.03	1.1455	5.71840318846917	10.4904450181957	424	-0.356374667392942	0.356374667392942	29.0875628932944	2
925	272.23	322.51	1.2188	6.07477785586211	10.1340703508028	425	0.251844580777004	0.251844580777004	29.3394074740714	2
926	276.07	326.01	1.167	5.8229332750851	10.3859149315798	426	-0.270805852302685	0.270805852302685	29.6102133263741	2
927	279.27	320.83	1.2227	6.09373912738779	10.1151090792771	427	-0.113767629154092	0.113767629154092	29.7239809555282	2
928	276.97	319.01	1.2461	6.20750675654188	10.001341450123	428	0.00486186449376547	0.00486186449376547	29.728842820022	2
929	271.67	320.69	1.2451	6.20264489204811	10.0062033146168	429	0.1424526296673	0.1424526296673	29.8712954496893	2
930	264.25	317.72	1.2158	6.06019226238081	10.1486559442841	430	-0.0286850005132102	0.0286850005132102	29.8999804502025	2
931	257.71	323.41	1.2217	6.08887726289402	10.1199709437709	431	0.228021444757555	0.228021444757555	30.12800189496	2
932	253.66	328.91	1.1748	5.86085581813647	10.3479923885284	432	0.00486186449376547	0.00486186449376547	30.1328637594538	2
933	254.7	326.66	1.1738	5.8559939536427	10.3528542530222	433	-0.0165303392787983	0.0165303392787983	30.1493940987326	2
934	252.25	326.26	1.1772	5.8725242929215	10.3363239137434	434	-0.192529833953078	0.192529833953078	30.3419239326857	2
935	250.14	324.29	1.2168	6.06505412687458	10.1437940797903	435	0.187667969459312	0.187667969459312	30.529591902145	2
936	249.39	328.49	1.1782	5.87738615741527	10.3314620492496	436	-0.147314494161066	0.147314494161066	30.6769063963061	2
937	253.79	335.37	1.2085	6.02470065157633	10.1841475550886	437	0.284905259334604	0.284905259334604	30.9618116556407	2
938	248	336.27	1.1499	5.73979539224173	10.4690528144232	438	-0.113767629154092	0.113767629154092	31.0755792847947	2
939	231.32	333.51	1.1733	5.85356302139582	10.3552851852691	439	-0.211491105478759	0.211491105478759	31.2870703902735	2
940	238.86	324.89	1.2168	6.06505412687458	10.1437940797903	440	-0.0807069505964897	0.0807069505964897	31.36777734087	2
941	246.7	316.31	1.2334	6.14576107747107	10.0630871291938	441	-0.0758450861027278	0.0758450861027278	31.4436224269727	2
942	250.26	315.13	1.249	6.22160616357379	9.9872420430911	442	0.491534500319595	0.491534500319595	31.9351569272923	2
943	233.19	328.36	1.1479	5.7300716632542	10.4787765434107	443	-0.178430426921159	0.178430426921159	32.1135873542135	2
944	236.08	326.96	1.1846	5.90850209017536	10.3003461164895	444	0.140021697420419	0.140021697420419	32.2536090516339	2
945	239.44	320.03	1.1558	5.76848039275494	10.44036781391	445	-0.332065344924118	0.332065344924118	32.585674396558	2
946	251.38	319.81	1.2241	6.10054573767906	10.1083024689858	446	0.1424526296673	0.1424526296673	32.7281270262253	2
947	257.57	326.67	1.1948	5.95809310801176	10.2507550986531	447	0.208573986782499	0.208573986782499	32.9367010130078	2
948	240.59	333.36	1.1519	5.74951912122926	10.4593290854356	448	0.135646019376029	0.135646019376029	33.0723470323838	2
949	240.91	353.38	1.124	5.61387310185323	10.5949751048117	449	0.0709832216089641	0.0709832216089641	33.1433302539928	2
950	236.53	355.16	1.1094	5.54288988024427	10.6659583264206	450	0.194960766199957	0.194960766199957	33.3382910201928	2
951	241.32	362.7	1.0693	5.34792911404431	10.8609190926206	451	0.0306297463107175	0.0306297463107175	33.3689207665035	2
952	245.26	362.92	1.063	5.31729936773359	10.8915488389313	452	-0.21829771577003	0.21829771577003	33.5872184822735	2
953	233.17	351.74	1.1079	5.53559708350362	10.6732511231613	453	-0.289767123828364	0.289767123828364	33.8769856061019	2
954	251.29	358.05	1.1675	5.82536420733198	10.3834839993329	454	0.4438882282807	0.4438882282807	34.3208738343826	2
955	248.47	365.09	1.0762	5.38147597905128	10.8273722276136	455	-0.348595684202916	0.348595684202916	34.6694695185855	2
956	256.05	338.72	1.1479	5.7300716632542	10.4787765434107	456	0.0379225430513639	0.0379225430513639	34.7073920616369	2
957	260.28	338.62	1.1401	5.69214912020284	10.5166990864621	457	-0.0855688150902569	0.0855688150902569	34.7929608767271	2
958	254.24	339.45	1.1577	5.77771793529309	10.4311302713718	458	-0.0213922037725638	0.0213922037725638	34.8143530804997	2
959	260.87	339.91	1.1621	5.79911013906566	10.4097380675992	459	-0.121060425894736	0.121060425894736	34.9354135063944	2
960	270.78	331.23	1.187	5.92017056496039	10.2886776417045	460	0.0403534752982466	0.0403534752982466	34.9757669816927	2
961	273.57	347.36	1.1787	5.87981708966215	10.3290311170027	461	0.0709832216089623	0.0709832216089623	35.0467502033016	2
962	270.77	349.05	1.1641	5.80883386805319	10.4000143386117	462	0.0666075435645723	0.0666075435645723	35.1133577468662	2
963	277.08	350.93	1.1504	5.74222632448861	10.4666218821763	463	-0.0831378828433724	0.0831378828433724	35.1964956297096	2
964	273.88	353.07	1.1675	5.82536420733198	10.3834839993329	464	0.192529833953076	0.192529833953076	35.3890254636626	2
965	273.22	358.44	1.1279	5.63283437337891	10.576013833286	465	0.0495910178363985	0.0495910178363985	35.438616481499	2
966	274.66	361.66	1.1177	5.58324335554251	10.6256048511224	466	0.175999494674276	0.175999494674276	35.6146159761733	2
967	273.74	366.88	1.0815	5.40724386086824	10.8016043457967	467	0.0447291533426331	0.0447291533426331	35.6593451295159	2
968	271.61	380.11	1.0723	5.3625147075256	10.8463334991393	468	-0.0354916108044812	0.0354916108044812	35.6948367403204	2
969	271.73	373.79	1.0796	5.39800631833008	10.8108418883348	469	0.104530086615938	0.104530086615938	35.7993668269364	2
970	273.33	373.77	1.0581	5.29347623171415	10.9153719749507	470	-0.220728648016911	0.220728648016911	36.0200954749533	2
971	279.17	368.24	1.1035	5.51420487973106	10.6946433269338	471	0.075845086102726	0.075845086102726	36.095940561056	2
972	272.23	377.82	1.0879	5.43835979362833	10.7704884130366	472	0.339358141664764	0.339358141664764	36.4352987027208	2
973	277.06	384.53	1.0181	5.09900165196356	11.1098465547013	473	-0.282474327087719	0.282474327087719	36.7177730298085	2
974	254.43	379.86	1.0762	5.38147597905128	10.8273722276136	474	-0.0213922037725638	0.0213922037725638	36.7391652335811	2
975	255.45	379.77	1.0806	5.40286818282385	10.805980023841	475	0.287336191581485	0.287336191581485	37.0265014251625	2
976	258.78	386.34	1.0215	5.11553199124236	11.0933162154225	476	-0.0354916108044812	0.0354916108044812	37.061993035967	2
977	257.84	387.63	1.0288	5.15102360204684	11.057824604618	477	-0.0641766113176914	0.0641766113176914	37.1261696472847	2
978	258.2	388.64	1.042	5.21520021336454	10.9936479933004	478	0.1093919511097	0.1093919511097	37.2355615983944	2
979	254.58	413.27	1.0195	5.10580826225484	11.1030399444101	479	0.0165303392788019	0.0165303392788019	37.2520919376732	2
980	273.61	411.15	1.0161	5.08927792297604	11.1195702836889	480	-0.0262540682663293	0.0262540682663293	37.2783460059395	2
981	277.72	416.52	1.0215	5.11553199124236	11.0933162154225	481	0.0121546612344119	0.0121546612344119	37.290500667174	2
982	270.41	429.05	1.019	5.10337733000795	11.1054708766569	482	0.0233369495700693	0.0233369495700693	37.313837616744	2
983	261.1	413.42	1.0142	5.08004038043788	11.128807826227	483	-0.0379225430513639	0.0379225430513639	37.3517601597954	2
984	258.21	402.14	1.022	5.11796292348925	11.0908852831756	484	0.0189612715256811	0.0189612715256811	37.3707214313211	2
985	258.09	398.59	1.0181	5.09900165196356	11.1098465547013	485	-0.51244051764278	0.51244051764278	37.8831619489638	2
986	247.54	379.93	1.1235	5.61144216960635	10.5974060370585	486	0.41520322776749	0.41520322776749	38.2983651767313	2
987	230.18	396.7	1.0381	5.19623894183886	11.012609264826	487	0.0928616118309034	0.0928616118309034	38.3912267885622	2
988	235.36	398.48	1.019	5.10337733000795	11.1054708766569	488	0.00680661029126917	0.00680661029126917	38.3980333988535	2
989	232.07	399.14	1.0176	5.09657071971668	11.1122774869482	489	-0.00243093224688273	0.00243093224688273	38.4004643311004	2
990	232.02	401.64	1.0181	5.09900165196356	11.1098465547013	490	0.0213922037725638	0.0213922037725638	38.421856534873	2
991	233.54	424.4	1.0137	5.077609448191	11.1312387584739	491	-0.00680661029126917	0.00680661029126917	38.4286631451642	2
992	239.41	442.92	1.0151	5.08441605848227	11.1244321481826	492	-0.0311159327600929	0.0311159327600929	38.4597790779243	2
993	243.18	442.27	1.0215	5.11553199124236	11.0933162154225	493	0.0213922037725638	0.0213922037725638	38.4811712816969	2
994	238.62	453.78	1.0171	5.0941397874698	11.1147084191951	494	0.00243093224688273	0.00243093224688273	38.4836022139438	2
995	268.77	467.82	1.0166	5.09170885522292	11.117139351442	495	-0.0189612715256811	0.0189612715256811	38.5025634854694	2
996	273.12	469.36	1.0205	5.1106701267486	11.0981780799163	496	0.0140994070319156	0.0140994070319156	38.5166628925014	2
997	266.89	463.18	1.0176	5.09657071971668	11.1122774869482	497	-0.00243093224688273	0.00243093224688273	38.5190938247482	2
998	265.64	466.25	1.0181	5.09900165196356	11.1098465547013	498	-0.00243093224688096	0.00243093224688096	38.5215247569951	2
999	265.56	463.43	1.0186	5.10143258421045	11.1074156224544	499	0.00486186449376369	0.00486186449376369	38.5263866214889	2
1000	271.01	454.54	1.0176	5.09657071971668	11.1122774869482	500	NA	NA	NA	2
1001	264.09	427.31	1.0229	5.12233860153363	10.6995051914276	1	0.0257678818169502	0.0257678818169502	0.0257678818169502	3
1002	267.74	430.7	1.0176	5.09657071971668	10.7252730732446	2	0.00486186449376547	0.00486186449376547	0.0306297463107157	3
1003	271.14	433.33	1.0166	5.09170885522292	10.7301349377383	3	0.0116684747850346	0.0116684747850346	0.0422982210957503	3
1004	254.92	430.35	1.0142	5.08004038043788	10.7418034125234	4	-0.0213922037725638	0.0213922037725638	0.0636904248683141	3
1005	266.49	433.43	1.0186	5.10143258421045	10.7204112087508	5	-0.00194474579750548	0.00194474579750548	0.0656351706658196	3
1006	270.02	441.66	1.019	5.10337733000795	10.7184664629533	6	0.021392203772562	0.021392203772562	0.0870273744383816	3
1007	271.14	446.95	1.0146	5.08198512623539	10.7398586667258	7	-0.00729279674064642	0.00729279674064642	0.094320171179028	3
1008	275.86	450.17	1.0161	5.08927792297604	10.7325658699852	8	-0.0165303392787983	0.0165303392787983	0.110850510457826	3
1009	278.63	453.38	1.0195	5.10580826225484	10.7160355307064	9	0.0213922037725638	0.0213922037725638	0.13224271423039	3
1010	274.14	445.46	1.0151	5.08441605848227	10.737427734479	10	-0.00972372898752916	0.00972372898752916	0.141966443217919	3
1011	275.09	442.04	1.0171	5.0941397874698	10.7277040054914	11	0.00243093224688273	0.00243093224688273	0.144397375464802	3
1012	277.39	435.71	1.0166	5.09170885522292	10.7301349377383	12	-0.00972372898752916	0.00972372898752916	0.154121104452331	3
1013	274.72	465.1	1.0186	5.10143258421045	10.7204112087508	13	-0.00923754253815368	0.00923754253815368	0.163358646990485	3
1014	270.03	464.99	1.0205	5.1106701267486	10.7111736662126	14	-0.00486186449376547	0.00486186449376547	0.16822051148425	3
1015	260.09	471.86	1.0215	5.11553199124236	10.7063118017189	15	0.0238231360194483	0.0238231360194483	0.192043647503699	3
1016	261.74	462.87	1.0166	5.09170885522292	10.7301349377383	16	-0.00486186449376547	0.00486186449376547	0.196905511997464	3
1017	245.24	457.03	1.0176	5.09657071971668	10.7252730732446	17	-0.0213922037725638	0.0213922037725638	0.218297715770028	3
1018	244.57	455.43	1.022	5.11796292348925	10.703880869472	18	0.0145855934812946	0.0145855934812946	0.232883309251323	3
1019	239.28	476.56	1.019	5.10337733000795	10.7184664629533	19	0	0	0.232883309251323	3
1020	240.25	479.14	1.019	5.10337733000795	10.7184664629533	20	-0.00243093224688273	0.00243093224688273	0.235314241498205	3
1021	238.25	487.59	0.11475	0.707036361521376	10.7160355307064	21	-0.00243093224688273	0.00243093224688273	0.237745173745088	3
1022	234.62	482.64	1.02	5.10823919450172	10.7136045984595	22	0.00243093224688273	0.00243093224688273	0.240176105991971	3
1023	235.52	493.42	1.0195	5.10580826225484	10.7160355307064	23	0.00437567804438821	0.00437567804438821	0.244551784036359	3
1024	234.51	485.08	1.0186	5.10143258421045	10.7204112087508	24	0.00729279674064642	0.00729279674064642	0.251844580777005	3
1025	233.35	490.32	1.0171	5.0941397874698	10.7277040054914	25	-0.028198814063833	0.028198814063833	0.280043394840838	3
1026	231.72	484.23	1.0229	5.12233860153363	10.6995051914276	26	0.028198814063833	0.028198814063833	0.308242208904671	3
1027	235.1	492.15	1.0171	5.0941397874698	10.7277040054914	27	-0.0165303392788001	0.0165303392788001	0.324772548183471	3
1028	238.29	487.17	1.0205	5.1106701267486	10.7111736662126	28	0.0072927967406482	0.0072927967406482	0.33206534492412	3
1029	241.69	481.29	1.019	5.10337733000795	10.7184664629533	29	0.0092375425381519	0.0092375425381519	0.341302887462271	3
1030	237.77	489.39	1.0171	5.0941397874698	10.7277040054914	30	-0.0092375425381519	0.0092375425381519	0.350540430000423	3
1031	239.82	490.5	1.019	5.10337733000795	10.7184664629533	31	-0.00243093224688273	0.00243093224688273	0.352971362247306	3
1032	249.9	491.74	1.0195	5.10580826225484	10.7160355307064	32	0	0	0.352971362247306	3
1033	240.34	481.8	1.0195	5.10580826225484	10.7160355307064	33	0.0238231360194447	0.0238231360194447	0.376794498266751	3
1034	231.51	475.14	1.0146	5.08198512623539	10.7398586667258	34	-0.0170165257281738	0.0170165257281738	0.393811023994925	3
1035	232.37	481.45	1.0181	5.09900165196356	10.7228421409977	35	-0.0281988140638347	0.0281988140638347	0.422009838058759	3
1036	232.46	475.81	1.0239	5.1272004660274	10.6946433269338	36	0.0306297463107157	0.0306297463107157	0.452639584369475	3
1037	233.08	477.47	1.0176	5.09657071971668	10.7252730732446	37	-0.00243093224688096	0.00243093224688096	0.455070516616356	3
1038	248.19	480.03	1.0181	5.09900165196356	10.7228421409977	38	-0.00923754253815368	0.00923754253815368	0.46430805915451	3
1039	245.08	486.54	1.02	5.10823919450172	10.7136045984595	39	-0.0121546612344101	0.0121546612344101	0.47646272038892	3
1040	251.49	489.59	1.0225	5.12039385573613	10.7014499372251	40	0.0189612715256811	0.0189612715256811	0.495423991914601	3
1041	255.44	494.3	1.0186	5.10143258421045	10.7204112087508	41	0.00486186449376369	0.00486186449376369	0.500285856408365	3
1042	241	484.63	1.0176	5.09657071971668	10.7252730732446	42	0	0	0.500285856408365	3
1043	233.3	478.88	1.0176	5.09657071971668	10.7252730732446	43	-0.0092375425381519	0.0092375425381519	0.509523398946516	3
1044	231.67	481.5	1.0195	5.10580826225484	10.7160355307064	44	0	0	0.509523398946516	3
1045	239.71	477.61	1.0195	5.10580826225484	10.7160355307064	45	-0.00729279674064642	0.00729279674064642	0.516816195687163	3
1046	252.56	484.91	1.021	5.11310105899548	10.7087427339658	46	0.0213922037725638	0.0213922037725638	0.538208399459727	3
1047	257.46	472.77	1.0166	5.09170885522292	10.7301349377383	47	-0.0116684747850346	0.0116684747850346	0.549876874244761	3
1048	246.17	477.64	1.019	5.10337733000795	10.7184664629533	48	0.00194474579750548	0.00194474579750548	0.551821620042267	3
1049	252.41	456.41	1.0186	5.10143258421045	10.7204112087508	49	0	0	0.551821620042267	3
1050	255.32	456.94	1.0186	5.10143258421045	10.7204112087508	50	-0.00680661029127094	0.00680661029127094	0.558628230333538	3
1051	251.68	448.5	1.02	5.10823919450172	10.7136045984595	51	0.0116684747850346	0.0116684747850346	0.570296705118572	3
1052	249.51	457.37	1.0176	5.09657071971668	10.7252730732446	52	0	0	0.570296705118572	3
1053	235.61	437.92	1.0176	5.09657071971668	10.7252730732446	53	-0.0116684747850346	0.0116684747850346	0.581965179903607	3
1054	237.53	419.54	1.02	5.10823919450172	10.7136045984595	54	-0.114253815603467	0.114253815603467	0.696218995507074	3
1055	232	398.31	1.0435	5.22249301010518	10.599350782856	55	-0.203712122288731	0.203712122288731	0.899931117795806	3
1056	244.85	394.53	1.0854	5.42620513239392	10.3956386605673	56	0.317965937892199	0.317965937892199	1.217897055688	3
1057	253.08	391.7	1.02	5.10823919450172	10.7136045984595	57	-0.254275513023886	0.254275513023886	1.47217256871189	3
1058	255.87	391.37	1.0723	5.3625147075256	10.4593290854356	58	0.114253815603469	0.114253815603469	1.58642638431536	3
1059	256.63	402.89	1.0488	5.24826089192214	10.5735829010391	59	0.075845086102726	0.075845086102726	1.66227147041809	3
1060	253.87	403.38	1.0332	5.17241580581941	10.6494279871418	60	-0.118629493647855	0.118629493647855	1.78090096406594	3
1061	254.17	400.35	1.0576	5.29104529946726	10.530798493494	61	-0.0500772042857758	0.0500772042857758	1.83097816835172	3
1062	251.1	393.06	1.0679	5.34112250375304	10.4807212892082	62	0.0666075435645759	0.0666075435645759	1.89758571191629	3
1063	271.42	397.39	1.0542	5.27451496018846	10.5473288327728	63	0.11376762915409	0.11376762915409	2.01135334107038	3
1064	269.08	402.42	1.0308	5.16074733103437	10.6610964619269	64	-0.00437567804438821	0.00437567804438821	2.01572901911477	3
1065	269.59	402.05	1.0317	5.16512300907876	10.6567207838825	65	0.0330606785575984	0.0330606785575984	2.04878969767237	3
1066	266.57	411.93	1.0249	5.13206233052116	10.6897814624401	66	-0.0520219500832795	0.0520219500832795	2.10081164775565	3
1067	258.58	409.66	1.0356	5.18408428060444	10.6377595123568	67	0.075845086102726	0.075845086102726	2.17665673385837	3
1068	265.04	421.42	1.02	5.10823919450172	10.7136045984595	68	0.0116684747850346	0.0116684747850346	2.18832520864341	3
1069	261.37	433.67	1.0176	5.09657071971668	10.7252730732446	69	-0.0092375425381519	0.0092375425381519	2.19756275118156	3
1070	265.85	443.9	1.0195	5.10580826225484	10.7160355307064	70	0.00680661029127094	0.00680661029127094	2.20436936147283	3
1071	265.48	445.53	1.0181	5.09900165196356	10.7228421409977	71	0.0189612715256811	0.0189612715256811	2.22333063299851	3
1072	266.59	439.86	1.0142	5.08004038043788	10.7418034125234	72	-0.0189612715256811	0.0189612715256811	2.24229190452419	3
1073	277.37	438.46	1.0181	5.09900165196356	10.7228421409977	73	-0.0281988140638347	0.0281988140638347	2.27049071858803	3
1074	274.95	433.22	1.0239	5.1272004660274	10.6946433269338	74	0.0092375425381519	0.0092375425381519	2.27972826112618	3
1075	278.18	428.14	1.022	5.11796292348925	10.703880869472	75	0	0	2.27972826112618	3
1076	275.78	427.59	1.022	5.11796292348925	10.703880869472	76	0.0145855934812946	0.0145855934812946	2.29431385460748	3
1077	279.14	430.74	1.019	5.10337733000795	10.7184664629533	77	0	0	2.29431385460748	3
1078	276.72	435.84	1.019	5.10337733000795	10.7184664629533	78	-0.00243093224688273	0.00243093224688273	2.29674478685436	3
1079	272.32	433.87	1.0195	5.10580826225484	10.7160355307064	79	-0.0690384758114568	0.0690384758114568	2.36578326266581	3
1080	269.48	404.75	1.0337	5.17484673806629	10.6469970548949	80	0.0690384758114568	0.0690384758114568	2.43482173847727	3
1081	278.98	418.22	1.0195	5.10580826225484	10.7160355307064	81	0.0189612715256811	0.0189612715256811	2.45378301000295	3
1082	273.82	426.22	1.0156	5.08684699072915	10.7349968022321	82	-0.00972372898752916	0.00972372898752916	2.46350673899048	3
1083	272.39	420.84	1.0176	5.09657071971668	10.7252730732446	83	0.00243093224688273	0.00243093224688273	2.46593767123736	3
1084	268.39	416.56	1.0171	5.0941397874698	10.7277040054914	84	-0.0140994070319174	0.0140994070319174	2.48003707826928	3
1085	263.33	421.36	1.02	5.10823919450172	10.7136045984595	85	-0.0189612715256811	0.0189612715256811	2.49899834979496	3
1086	262.73	428.57	1.0239	5.1272004660274	10.6946433269338	86	0.0354916108044812	0.0354916108044812	2.53448996059944	3
1087	262.39	415.76	1.0166	5.09170885522292	10.7301349377383	87	-0.0116684747850346	0.0116684747850346	2.54615843538448	3
1088	257.92	416.25	1.019	5.10337733000795	10.7184664629533	88	-0.0121546612344137	0.0121546612344137	2.55831309661889	3
1089	259.95	428.83	1.0215	5.11553199124236	10.7063118017189	89	0.00486186449376547	0.00486186449376547	2.56317496111266	3
1090	263.16	430.73	1.0205	5.1106701267486	10.7111736662126	90	0.00486186449376547	0.00486186449376547	2.56803682560642	3
1091	266.87	431.91	1.0195	5.10580826225484	10.7160355307064	91	0.0116684747850346	0.0116684747850346	2.57970530039146	3
1092	267.09	427.73	1.0171	5.0941397874698	10.7277040054914	92	-0.0238231360194465	0.0238231360194465	2.6035284364109	3
1093	263.66	425.57	1.022	5.11796292348925	10.703880869472	93	0.0262540682663293	0.0262540682663293	2.62978250467723	3
1094	262.12	426.35	1.0166	5.09170885522292	10.7301349377383	94	-0.0189612715256828	0.0189612715256828	2.64874377620292	3
1095	273.6	416.18	1.0205	5.1106701267486	10.7111736662126	95	-0.047646272038893	0.047646272038893	2.69639004824181	3
1096	274.78	411.66	1.0303	5.15831639878749	10.6635273941737	96	0.0403534752982466	0.0403534752982466	2.73674352354006	3
1097	271	411.94	1.022	5.11796292348925	10.703880869472	97	0.00243093224688096	0.00243093224688096	2.73917445578694	3
1098	271.79	416.94	1.0215	5.11553199124236	10.7063118017189	98	0	0	2.73917445578694	3
1099	271.08	422.11	1.0215	5.11553199124236	10.7063118017189	99	-0.0544528823301604	0.0544528823301604	2.7936273381171	3
1100	269.09	402.16	1.0327	5.16998487357253	10.6518589193887	100	-0.237258987295711	0.237258987295711	3.03088632541281	3
1101	275.06	383.92	1.0815	5.40724386086824	10.414599932093	101	0.1424526296673	0.1424526296673	3.17333895508011	3
1102	277.06	383.56	1.0522	5.26479123120094	10.5570525617603	102	-0.232883309251321	0.232883309251321	3.40622226433143	3
1103	273.31	387.39	1.1001	5.49767454045226	10.324169252509	103	0.379711616963011	0.379711616963011	3.78593388129444	3
1104	273.13	404.4	1.022	5.11796292348925	10.703880869472	104	0.0189612715256828	0.0189612715256828	3.80489515282012	3
1105	266.91	407.73	1.0181	5.09900165196356	10.7228421409977	105	-0.0116684747850364	0.0116684747850364	3.81656362760516	3
1106	260.83	413.21	1.0205	5.1106701267486	10.7111736662126	106	-0.00243093224688096	0.00243093224688096	3.81899455985204	3
1107	253.99	427.15	1.021	5.11310105899548	10.7087427339658	107	-0.00729279674064642	0.00729279674064642	3.82628735659269	3
1108	254.25	416.32	1.0225	5.12039385573613	10.7014499372251	108	-0.0189612715256828	0.0189612715256828	3.84524862811837	3
1109	252.82	421.35	1.0264	5.13935512726181	10.6824886656994	109	0.0286850005132102	0.0286850005132102	3.87393362863158	3
1110	260.25	427.46	1.0205	5.1106701267486	10.7111736662126	110	0.0116684747850364	0.0116684747850364	3.88560210341662	3
1111	256.6	432.28	1.0181	5.09900165196356	10.7228421409977	111	-0.00680661029127094	0.00680661029127094	3.89240871370789	3
1112	254.68	419.35	1.0195	5.10580826225484	10.7160355307064	112	-0.00729279674064642	0.00729279674064642	3.89970151044853	3
1113	260.4	414.8	1.021	5.11310105899548	10.7087427339658	113	0.00243093224688096	0.00243093224688096	3.90213244269541	3
1114	260.83	413.34	1.0205	5.1106701267486	10.7111736662126	114	-0.075845086102726	0.075845086102726	3.97797752879814	3
1115	254.84	407.63	1.0361	5.18651521285133	10.6353285801099	115	0.0306297463107175	0.0306297463107175	4.00860727510886	3
1116	241.78	404.21	1.0298	5.15588546654061	10.6659583264206	116	-0.251358394327628	0.251358394327628	4.25996566943649	3
1117	241.98	400.27	1.0815	5.40724386086824	10.414599932093	117	0.104043900166563	0.104043900166563	4.36400956960305	3
1118	249.97	400.25	1.0601	5.30319996070167	10.5186438322596	118	0.106961018862819	0.106961018862819	4.47097058846587	3
1119	255.17	408.69	1.0381	5.19623894183886	10.6256048511224	119	-0.0427844075451276	0.0427844075451276	4.513754996011	3
1120	256.31	403.83	1.0469	5.23902334938398	10.5828204435773	120	0.0379225430513621	0.0379225430513621	4.55167753906236	3
1121	255.76	410.12	1.0391	5.20110080633262	10.6207429866286	121	-0.00437567804438643	0.00437567804438643	4.55605321710674	3
1122	251.03	411.01	1.04	5.20547648437701	10.6163673085842	122	0.0379225430513621	0.0379225430513621	4.59397576015811	3
1123	240.36	416.07	1.0322	5.16755394132564	10.6542898516356	123	-0.0165303392787983	0.0165303392787983	4.6105060994369	3
1124	232.81	409.49	1.0356	5.18408428060444	10.6377595123568	124	0.075845086102726	0.075845086102726	4.68635118553963	3
1125	242.72	403.52	1.02	5.10823919450172	10.7136045984595	125	0	0	4.68635118553963	3
1126	265.4	403.34	1.02	5.10823919450172	10.7136045984595	126	-0.104530086615938	0.104530086615938	4.79088127215557	3
1127	267.6	399.61	1.0415	5.21276928111766	10.6090745118436	127	-0.23968991954259	0.23968991954259	5.03057119169816	3
1128	266.8	391.24	1.0908	5.45245920066025	10.369384592301	128	0.00243093224688096	0.00243093224688096	5.03300212394504	3
1129	263.37	391.53	1.0903	5.45002826841336	10.3718155245479	129	0.104530086615938	0.104530086615938	5.13753221056098	3
1130	267.91	395.45	1.0688	5.34549818179743	10.4763456111638	130	0.0520219500832795	0.0520219500832795	5.18955416064426	3
1131	261.29	386.37	1.0581	5.29347623171415	10.5283675612471	131	-0.123491358141617	0.123491358141617	5.31304551878587	3
1132	276.06	388.49	1.0835	5.41696758985576	10.4048762031055	132	0.311159327600929	0.311159327600929	5.6242048463868	3
1133	274.53	402.58	1.0195	5.10580826225484	10.7160355307064	133	-0.0403534752982466	0.0403534752982466	5.66455832168505	3
1134	272.13	402.23	1.0278	5.14616173755308	10.6756820554082	134	-0.0782760183496087	0.0782760183496087	5.74283434003466	3
1135	267.82	399.08	1.0439	5.22443775590269	10.5974060370585	135	-0.106961018862819	0.106961018862819	5.84979535889748	3
1136	250.45	385	1.0659	5.33139877476551	10.4904450181957	136	-0.251844580777004	0.251844580777004	6.10163993967448	3
1137	241.37	367.84	1.1177	5.58324335554251	10.2386004374187	137	-0.0923754253815261	0.0923754253815261	6.19401536505601	3
1138	233.62	365.62	1.1367	5.67561878092404	10.1462250120372	138	-0.0593147468239259	0.0593147468239259	6.25333011187993	3
1139	234.16	359.84	1.1489	5.73493352774797	10.0869102652133	139	0.215866783523143	0.215866783523143	6.46919689540308	3
1140	261.28	375.49	1.1045	5.51906674422482	10.3027770487364	140	-0.075845086102726	0.075845086102726	6.5450419815058	3
1141	271.39	376.77	1.1201	5.59491183032755	10.2269319626337	141	0.108905764660326	0.108905764660326	6.65394774616613	3
1142	273.82	381.51	1.0977	5.48600606566722	10.335837727294	142	-0.0116684747850364	0.0116684747850364	6.66561622095116	3
1143	271.59	381.55	1.1001	5.49767454045226	10.324169252509	143	0.147314494161066	0.147314494161066	6.81293071511223	3
1144	278.9	386.14	1.0698	5.35036004629119	10.47148374667	144	0.244551784036357	0.244551784036357	7.05748249914859	3
1145	273.05	411.87	1.0195	5.10580826225484	10.7160355307064	145	-0.0121546612344119	0.0121546612344119	7.069637160383	3
1146	278.54	414.81	1.022	5.11796292348925	10.703880869472	146	0.0145855934812946	0.0145855934812946	7.08422275386429	3
1147	279.03	410.82	1.019	5.10337733000795	10.7184664629533	147	-0.114253815603467	0.114253815603467	7.19847656946776	3
1148	261.19	403.1	1.0425	5.21763114561142	10.6042126473498	148	-0.0972372898752916	0.0972372898752916	7.29571385934305	3
1149	262.03	397.9	1.0625	5.31486843548671	10.5069753574745	149	0.125922290388502	0.125922290388502	7.42163614973155	3
1150	278.92	384.02	1.0366	5.18894614509821	10.632897647863	150	-0.415689414216867	0.415689414216867	7.83732556394842	3
1151	276.36	378.72	1.1221	5.60463555931508	10.2172082336462	151	-0.232397122801943	0.232397122801943	8.06972268675037	3
1152	274.85	363.48	1.1699	5.83703268211702	9.98481111084421	152	-0.0641766113176931	0.0641766113176931	8.13389929806806	3
1153	277.44	350.96	1.1831	5.90120929343471	9.92063449952652	153	-0.0641766113176914	0.0641766113176914	8.19807590938575	3
1154	265.49	354.94	1.1963	5.9653859047524	9.85645788820883	154	0.0189612715256828	0.0189612715256828	8.21703718091143	3
1155	260.26	352	1.1924	5.94642463322672	9.87541915973451	155	0.0807069505964897	0.0807069505964897	8.29774413150792	3
1156	263.82	359.9	1.1758	5.86571768263023	9.956126110331	156	0.00243093224688273	0.00243093224688273	8.30017506375481	3
1157	256.64	352.44	1.1753	5.86328675038335	9.95855704257789	157	0	0	8.30017506375481	3
1158	254.74	353.13	1.1753	5.86328675038335	9.95855704257789	158	0.00486186449376547	0.00486186449376547	8.30503692824857	3
1159	253.81	355.48	1.1743	5.85842488588958	9.96341890707165	159	0.237258987295709	0.237258987295709	8.54229591554428	3
1160	254.15	379.65	1.1255	5.62116589859387	10.2006778943674	160	-0.116198561400973	0.116198561400973	8.65849447694525	3
1161	248.98	369.91	1.1494	5.73736445999485	10.0844793329664	161	0.194474579750581	0.194474579750581	8.85296905669583	3
1162	264.12	378.82	1.1094	5.54288988024427	10.278953912717	162	-0.0593147468239277	0.0593147468239277	8.91228380351976	3
1163	260.69	379.07	1.1216	5.60220462706819	10.219639165893	163	0.432219753495668	0.432219753495668	9.34450355701543	3
1164	252.75	386	1.0327	5.16998487357253	10.6518589193887	164	-0.432219753495668	0.432219753495668	9.7767233105111	3
1165	249.4	382.52	1.1216	5.60220462706819	10.219639165893	165	0.249413648530121	0.249413648530121	10.0261369590412	3
1166	256.66	384.34	1.0703	5.35279097853807	10.4690528144232	166	0.0899444931346434	0.0899444931346434	10.1160814521759	3
1167	253.98	385.74	1.0518	5.26284648540343	10.5589973075578	167	-0.223159580263792	0.223159580263792	10.3392410324397	3
1168	243.76	384.69	1.0977	5.48600606566722	10.335837727294	168	0.0238231360194447	0.0238231360194447	10.3630641684591	3
1169	238	380.2	1.0928	5.46218292964778	10.3596608633135	169	-0.0427844075451276	0.0427844075451276	10.4058485760042	3
1170	233.89	382.99	1.1016	5.5049673371929	10.3168764557683	170	0.00486186449376547	0.00486186449376547	10.410710440498	3
1171	233.81	378.99	1.1006	5.50010547269914	10.3217383202621	171	0.211491105478757	0.211491105478757	10.6222015459767	3
1172	239	388.65	1.0571	5.28861436722038	10.5332294257409	172	-0.0213922037725638	0.0213922037725638	10.6435937497493	3
1173	231.11	398	1.0615	5.31000657099295	10.5118372219683	173	0.211004919029381	0.211004919029381	10.8545986687787	3
1174	233.18	429.43	1.0181	5.09900165196356	10.7228421409977	174	0.00243093224688096	0.00243093224688096	10.8570296010256	3
1175	244.2	428.78	1.0176	5.09657071971668	10.7252730732446	175	0.00729279674064642	0.00729279674064642	10.8643223977662	3
1176	238.19	418.96	1.0161	5.08927792297604	10.7325658699852	176	-0.261082123315155	0.261082123315155	11.1254045210814	3
1177	234.78	394.82	1.0698	5.35036004629119	10.47148374667	177	-0.0807069505964897	0.0807069505964897	11.2061114716779	3
1178	244.81	387.44	1.0864	5.43106699688768	10.3907767960736	178	0.0520219500832795	0.0520219500832795	11.2581334217611	3
1179	230.03	394.75	1.0757	5.3790450468044	10.4427987461568	179	-0.0354916108044812	0.0354916108044812	11.2936250325656	3
1180	240.77	399.75	1.083	5.41453665760888	10.4073071353524	180	-0.0330606785576002	0.0330606785576002	11.3266857111232	3
1181	241.53	399.16	1.0898	5.44759733616648	10.3742464567948	181	0.052021950083283	0.052021950083283	11.3787076612065	3
1182	235.35	393.59	1.0791	5.3955753860832	10.426268406878	182	0.0379225430513621	0.0379225430513621	11.4166302042579	3
1183	243.43	381.02	1.0713	5.35765284303184	10.4641909499294	183	0.0262540682663293	0.0262540682663293	11.4428842725242	3
1184	242.66	380.41	1.0659	5.33139877476551	10.4904450181957	184	-0.265943987808921	0.265943987808921	11.7088282603331	3
1185	245.99	376.64	1.1206	5.59734276257443	10.2245010303868	185	0.311159327600931	0.311159327600931	12.0199875879341	3
1186	241.53	379.1	1.0566	5.2861834349735	10.5356603579877	186	-0.344220006158528	0.344220006158528	12.3642075940926	3
1187	236.92	368.77	1.1274	5.63040344113203	10.1914403518292	187	-0.123491358141621	0.123491358141621	12.4876989522342	3
1188	230.47	358.28	1.1528	5.75389479927365	10.0679489936876	188	-0.218783902219403	0.218783902219403	12.7064828544536	3
1189	237.03	338.98	1.1978	5.97267870149305	9.84916509146818	189	0.0763312725521033	0.0763312725521033	12.7828141270057	3
1190	251.49	350.1	1.1821	5.89634742894095	9.92549636402029	190	0.189612715256818	0.189612715256818	12.9724268422625	3
1191	238.95	367.23	1.1431	5.70673471368413	10.1151090792771	191	-0.0831378828433742	0.0831378828433742	13.0555647251059	3
1192	231.43	347.35	1.1602	5.7898725965275	10.0319711964337	192	-0.0899444931346451	0.0899444931346451	13.1455092182405	3
1193	256.43	352.08	1.1787	5.87981708966215	9.94202670329908	193	-0.0165303392787983	0.0165303392787983	13.1620395575193	3
1194	252.2	353.08	1.1821	5.89634742894095	9.92549636402029	194	0.0238231360194447	0.0238231360194447	13.1858626935388	3
1195	242.24	349.1	1.1772	5.8725242929215	9.94931950003973	195	-0.178430426921157	0.178430426921157	13.3642931204599	3
1196	238.46	332.94	1.2139	6.05095471984266	9.77088907311857	196	-0.0923754253815261	0.0923754253815261	13.4566685458415	3
1197	236.03	320.55	1.2329	6.14333014522419	9.67851364773705	197	0.0685522893620778	0.0685522893620778	13.5252208352035	3
1198	247.31	333.28	1.2188	6.07477785586211	9.74706593709913	198	-0.0544528823301604	0.0544528823301604	13.5796737175337	3
1199	246.62	331.39	1.23	6.12923073819227	9.69261305476897	199	-0.0306297463107157	0.0306297463107157	13.6103034638444	3
1200	245.23	329.71	1.2363	6.15986048450298	9.66198330845825	200	0.180375172718662	0.180375172718662	13.7906786365631	3
1201	251.85	328.81	1.1992	5.97948531178432	9.84235848117691	201	-0.0831378828433724	0.0831378828433724	13.8738165194065	3
1202	252.15	326.92	1.2163	6.06262319462769	9.75922059833354	202	-0.0330606785575984	0.0330606785575984	13.9068771979641	3
1203	255.01	333.63	1.2231	6.09568387318529	9.72615991977594	203	0.0189612715256793	0.0189612715256793	13.9258384694897	3
1204	255.71	338.22	1.2192	6.07672260165961	9.74512119130162	204	-0.116684747850348	0.116684747850348	14.0425232173401	3
1205	258.57	327.16	1.2432	6.19340734950996	9.62843644345127	205	0.0335468650069775	0.0335468650069775	14.0760700823471	3
1206	275.71	326.68	1.2363	6.15986048450298	9.66198330845825	206	0.0831378828433706	0.0831378828433706	14.1592079651904	3
1207	277.55	338.72	1.2192	6.07672260165961	9.74512119130162	207	0.0734141538558468	0.0734141538558468	14.2326221190463	3
1208	279.89	340.75	1.2041	6.00330844780377	9.81853534515747	208	-0.166275765686748	0.166275765686748	14.398897884733	3
1209	277.66	333.09	1.2383	6.16958421349051	9.65225957947072	209	-0.0330606785575984	0.0330606785575984	14.4319585632906	3
1210	277.27	328.91	1.2451	6.20264489204811	9.61919890091312	210	-0.0568838145770432	0.0568838145770432	14.4888423778677	3
1211	278.34	321.96	1.2568	6.25952870662516	9.56231508633608	211	0.0734141538558433	0.0734141538558433	14.5622565317235	3
1212	279.61	327.47	1.2417	6.18611455276931	9.63572924019192	212	0.292198056075247	0.292198056075247	14.8544545877988	3
1213	279.4	344.25	1.1816	5.89391649669407	9.92792729626717	213	0.0354916108044829	0.0354916108044829	14.8899461986032	3
1214	271.66	349.38	1.1743	5.85842488588958	9.96341890707165	214	-0.0948063576284088	0.0948063576284088	14.9847525562317	3
1215	272.28	351.34	1.1938	5.95323124351799	9.86861254944324	215	-0.00486186449376547	0.00486186449376547	14.9896144207254	3
1216	271.46	351.53	1.1948	5.95809310801176	9.86375068494948	216	0.0092375425381519	0.0092375425381519	14.9988519632636	3
1217	272.95	352.2	1.1929	5.9488555654736	9.87298822748763	217	-0.154121104452333	0.154121104452333	15.1529730677159	3
1218	272.64	343.34	1.2246	6.10297666992594	9.7188671230353	218	0.0379225430513621	0.0379225430513621	15.1908956107673	3
1219	266.94	336.6	1.2168	6.06505412687458	9.75678966608666	219	-0.0189612715256811	0.0189612715256811	15.2098568822929	3
1220	273.59	338.96	1.2207	6.08401539840026	9.73782839456098	220	0.0306297463107175	0.0306297463107175	15.2404866286037	3
1221	274.96	345.74	1.2144	6.05338565208954	9.76845814087169	221	-0.0636904248683159	0.0636904248683159	15.304177053472	3
1222	265.45	340.1	1.2275	6.11707607695786	9.70476771600338	222	0.0403534752982431	0.0403534752982431	15.3445305287702	3
1223	270.18	335.56	1.2192	6.07672260165961	9.74512119130162	223	-0.0213922037725638	0.0213922037725638	15.3659227325428	3
1224	258.62	335.24	1.2236	6.09811480543218	9.72372898752906	224	0.0306297463107175	0.0306297463107175	15.3965524788535	3
1225	251.06	339	1.2173	6.06748505912146	9.75435873383977	225	-0.0306297463107175	0.0306297463107175	15.4271822251642	3
1226	254.79	337.27	1.2236	6.09811480543218	9.72372898752906	226	0.0165303392788019	0.0165303392788019	15.443712564443	3
1227	255.65	336.06	1.2202	6.08158446615338	9.74025932680786	227	-0.0121546612344119	0.0121546612344119	15.4558672256774	3
1228	261.25	327.27	1.2227	6.09373912738779	9.72810466557345	228	-0.108905764660326	0.108905764660326	15.5647729903378	3
1229	267.1	328.03	1.2451	6.20264489204811	9.61919890091312	229	-0.0666075435645741	0.0666075435645741	15.6313805339023	3
1230	272.36	320.2	1.2588	6.26925243561269	9.55259135734855	230	0.0238231360194465	0.0238231360194465	15.6552036699218	3
1231	275.91	322.67	1.2539	6.24542929959324	9.57641449336799	231	0.0140994070319174	0.0140994070319174	15.6693030769537	3
1232	276.94	316.14	1.251	6.23132989256132	9.59051390039991	232	0	0	15.6693030769537	3
1233	274.68	323.45	1.251	6.23132989256132	9.59051390039991	233	-0.0238231360194465	0.0238231360194465	15.6931262129731	3
1234	251.2	322.93	1.2559	6.25515302858077	9.56669076438046	234	-0.00437567804438643	0.00437567804438643	15.6975018910175	3
1235	258.57	321.65	1.2568	6.25952870662516	9.56231508633608	235	0.00680661029126739	0.00680661029126739	15.7043085013088	3
1236	261.32	322.37	1.2554	6.25272209633389	9.56912169662735	236	0.161413901192983	0.161413901192983	15.8657224025018	3
1237	263.02	328.43	1.2222	6.0913081951409	9.73053559782033	237	-0.0306297463107157	0.0306297463107157	15.8963521488125	3
1238	255.07	331.9	1.2285	6.12193794145162	9.69990585150961	238	0.220728648016909	0.220728648016909	16.1170807968294	3
1239	240.17	337.14	1.1831	5.90120929343471	9.92063449952652	239	-0.209060173231874	0.209060173231874	16.3261409700613	3
1240	249.37	336.22	1.2261	6.11026946666659	9.71157432629465	240	0.246982716283238	0.246982716283238	16.5731236863445	3
1241	252.65	355.17	1.1753	5.86328675038335	9.95855704257789	241	0.147314494161066	0.147314494161066	16.7204381805056	3
1242	244.5	353.43	1.145	5.71597225622228	10.105871536739	242	-0.156552036699219	0.156552036699219	16.8769902172048	3
1243	236.91	346.18	1.1772	5.8725242929215	9.94931950003973	243	0.123005171692245	0.123005171692245	16.999995388897	3
1244	236.9	347.36	1.1519	5.74951912122926	10.072324671732	244	-0.0782760183496105	0.0782760183496105	17.0782714072467	3
1245	235.98	351.49	1.168	5.82779513957887	9.99404865338237	245	-0.00243093224688273	0.00243093224688273	17.0807023394935	3
1246	231.62	351.6	1.1685	5.83022607182575	9.99161772113548	246	-0.0422982210957521	0.0422982210957521	17.1230005605893	3
1247	240.9	351.74	1.1772	5.8725242929215	9.94931950003973	247	0.00437567804438999	0.00437567804438999	17.1273762386337	3
1248	242.15	351.02	1.1763	5.86814861487711	9.95369517808412	248	0.104530086615936	0.104530086615936	17.2319063252496	3
1249	255.71	369.14	1.1548	5.76361852826118	10.0582252647001	249	0.00486186449376547	0.00486186449376547	17.2367681897434	3
1250	252.76	372.43	1.1538	5.75875666376741	10.0630871291938	250	0.581478993454239	0.581478993454239	17.8182471831976	3
1251	251.86	387.26	1.0342	5.17727767031317	10.6445661226481	251	0.0782760183496087	0.0782760183496087	17.8965232015472	3
1252	253.5	413.29	1.0181	5.09900165196356	10.7228421409977	252	-0.00243093224688273	0.00243093224688273	17.8989541337941	3
1253	252.35	424.99	1.0186	5.10143258421045	10.7204112087508	253	-0.0140994070319191	0.0140994070319191	17.913053540826	3
1254	248.7	418.71	1.0215	5.11553199124236	10.7063118017189	254	0.0121546612344137	0.0121546612344137	17.9252082020604	3
1255	247.37	423.79	1.019	5.10337733000795	10.7184664629533	255	0.021392203772562	0.021392203772562	17.946600405833	3
1256	249.63	422.32	1.0146	5.08198512623539	10.7398586667258	256	-0.0262540682663275	0.0262540682663275	17.9728544740993	3
1257	254.97	439.63	1.02	5.10823919450172	10.7136045984595	257	0.00680661029127094	0.00680661029127094	17.9796610843906	3
1258	242.81	446.56	1.0186	5.10143258421045	10.7204112087508	258	-0.00680661029127094	0.00680661029127094	17.9864676946819	3
1259	233.17	439.18	1.02	5.10823919450172	10.7136045984595	259	-0.0189612715256811	0.0189612715256811	18.0054289662076	3
1260	232.6	439.92	1.0239	5.1272004660274	10.6946433269338	260	0.0140994070319174	0.0140994070319174	18.0195283732395	3
1261	235.98	439.48	1.021	5.11310105899548	10.7087427339658	261	0.0165303392787983	0.0165303392787983	18.0360587125183	3
1262	239.42	445.56	1.0176	5.09657071971668	10.7252730732446	262	0.00486186449376547	0.00486186449376547	18.040920577012	3
1263	235.68	445.12	1.0166	5.09170885522292	10.7301349377383	263	-0.00243093224688273	0.00243093224688273	18.0433515092589	3
1264	232.98	420.31	1.0171	5.0941397874698	10.7277040054914	264	-0.00729279674064642	0.00729279674064642	18.0506443059996	3
1265	231.05	424.5	1.0186	5.10143258421045	10.7204112087508	265	0.00243093224688273	0.00243093224688273	18.0530752382465	3
1266	236.18	425	1.0181	5.09900165196356	10.7228421409977	266	-0.00243093224688273	0.00243093224688273	18.0555061704933	3
1267	236.64	421.4	1.0186	5.10143258421045	10.7204112087508	267	-0.0471600855895158	0.0471600855895158	18.1026662560829	3
1268	233.92	415.63	1.0283	5.14859266979996	10.6732511231613	268	0.0495910178363985	0.0495910178363985	18.1522572739193	3
1269	239.34	421.12	1.0181	5.09900165196356	10.7228421409977	269	-0.121060425894736	0.121060425894736	18.273317699814	3
1270	243.87	408.98	1.043	5.2200620778583	10.6017817151029	270	0.0213922037725638	0.0213922037725638	18.2947099035866	3
1271	249.79	410.39	1.0386	5.19866987408574	10.6231739188755	271	-0.161413901192983	0.161413901192983	18.4561238047795	3
1272	244.02	400.48	1.0718	5.36008377527872	10.4617600176825	272	0.182806104965547	0.182806104965547	18.6389299097451	3
1273	235.34	416.23	1.0342	5.17727767031317	10.6445661226481	273	-0.0330606785576002	0.0330606785576002	18.6719905883027	3
1274	237.37	414.2	1.041	5.21033834887077	10.6115054440905	274	0.0593147468239277	0.0593147468239277	18.7313053351266	3
1275	242.02	410.87	1.0288	5.15102360204684	10.6708201909144	275	-0.358319413190445	0.358319413190445	19.0896247483171	3
1276	231.71	387.31	1.1025	5.50934301523729	10.3125007777239	276	-0.0311159327600947	0.0311159327600947	19.1207406810771	3
1277	233.01	379.99	1.1089	5.54045894799738	10.2813848449638	277	0.0213922037725638	0.0213922037725638	19.1421328848497	3
1278	230.3	379.8	1.1045	5.51906674422482	10.3027770487364	278	-0.249413648530119	0.249413648530119	19.3915465333798	3
1279	237.12	359.09	1.1558	5.76848039275494	10.0533634002063	279	0.0714694080583378	0.0714694080583378	19.4630159414382	3
1280	232.79	364.97	1.1411	5.6970109846966	10.1248328082646	280	0.268374920055802	0.268374920055802	19.731390861494	3
1281	234.81	370.59	1.0859	5.4286360646408	10.3932077283204	281	-0.133215087129148	0.133215087129148	19.8646059486231	3
1282	238.49	371.23	1.1133	5.56185115176995	10.2599926411913	282	-0.170651443731135	0.170651443731135	20.0352573923543	3
1283	255.03	363.63	1.1484	5.73250259550108	10.0893411974602	283	-0.147314494161066	0.147314494161066	20.1825718865153	3
1284	245.6	356.4	1.1787	5.87981708966215	9.94202670329908	284	0.0831378828433742	0.0831378828433742	20.2657097693587	3
1285	251.84	364.78	1.1616	5.79667920681877	10.0251645861425	285	0.0452153397920085	0.0452153397920085	20.3109251091507	3
1286	249.1	368.65	1.1523	5.75146386702677	10.0703799259345	286	0.2085739867825	0.2085739867825	20.5194990959332	3
1287	245.61	362.61	1.1094	5.54288988024427	10.278953912717	287	0.135646019376029	0.135646019376029	20.6551451153092	3
1288	243.01	365.06	1.0815	5.40724386086824	10.414599932093	288	-0.22315958026379	0.22315958026379	20.878304695573	3
1289	248.46	363.32	1.1274	5.63040344113203	10.1914403518292	289	-0.33741339586726	0.33741339586726	21.2157180914403	3
1290	240.25	340.17	1.1968	5.96781683699929	9.85402695596195	290	-0.0189612715256811	0.0189612715256811	21.234679362966	3
1291	236.3	336.18	1.2007	5.98677810852497	9.83506568443627	291	-0.151690172205452	0.151690172205452	21.3863695351714	3
1292	233.79	325.14	1.2319	6.13846828073042	9.68337551223081	292	0	0	21.3863695351714	3
1293	232.38	323.62	1.2319	6.13846828073042	9.68337551223081	293	-0.0593147468239295	0.0593147468239295	21.4456842819953	3
1294	246.46	324.82	1.2441	6.19778302755435	9.62406076540688	294	-0.0121546612344101	0.0121546612344101	21.4578389432298	3
1295	248.97	325.06	1.2466	6.20993768878876	9.61190610417247	295	-0.0213922037725638	0.0213922037725638	21.4792311470023	3
1296	243.09	319.6	1.251	6.23132989256132	9.59051390039991	296	0.00486186449376369	0.00486186449376369	21.4840930114961	3
1297	244.44	320.7	1.25	6.22646802806756	9.59537576489367	297	-0.0923754253815261	0.0923754253815261	21.5764684368776	3
1298	242.67	315.23	1.269	6.31884345344908	9.50300033951215	298	-0.0121546612344119	0.0121546612344119	21.588623098112	3
1299	245.67	317.19	1.2715	6.3309981146835	9.49084567827774	299	0.215866783523147	0.215866783523147	21.8044898816352	3
1300	241.6	320.16	1.2271	6.11513133116035	9.70671246180088	300	0.228021444757555	0.228021444757555	22.0325113263927	3
1301	232.03	337.17	1.1802	5.88710988640279	9.93473390655844	301	-0.244551784036355	0.244551784036355	22.2770631104291	3
1302	238.4	329.13	1.2305	6.13166167043915	9.69018212252208	302	0.166275765686747	0.166275765686747	22.4433388761158	3
1303	234.16	328.18	1.1963	5.9653859047524	9.85645788820883	303	-0.177944240471781	0.177944240471781	22.6212831165876	3
1304	242.63	322.03	1.2329	6.14333014522419	9.67851364773705	304	-0.156552036699217	0.156552036699217	22.7778351532868	3
1305	251.39	320.27	1.2651	6.2998821819234	9.52196161103783	305	0.22753525830818	0.22753525830818	23.005370411595	3
1306	250.41	326.88	1.2183	6.07234692361522	9.74949686934601	306	-0.140021697420419	0.140021697420419	23.1453921090154	3
1307	257.19	326.68	1.2471	6.21236862103564	9.60947517192559	307	0.111822883356584	0.111822883356584	23.257214992372	3
1308	248.67	328.29	1.2241	6.10054573767906	9.72129805528218	308	-0.00729279674064642	0.00729279674064642	23.2645077891127	3
1309	241.35	326.97	1.2256	6.10783853441971	9.71400525854153	309	-0.0948063576284088	0.0948063576284088	23.3593141467411	3
1310	243.05	319.57	1.2451	6.20264489204811	9.61919890091312	310	-0.0807069505964915	0.0807069505964915	23.4400210973376	3
1311	254.5	316.25	1.2617	6.2833518426446	9.53849195031663	311	-0.0286850005132102	0.0286850005132102	23.4687060978508	3
1312	248.32	317.86	1.2676	6.31203684315781	9.50980694980342	312	0.0782760183496087	0.0782760183496087	23.5469821162004	3
1313	230.23	318.05	1.2515	6.23376082480821	9.58808296815303	313	0.0855688150902552	0.0855688150902552	23.6325509312906	3
1314	252.47	326.12	1.2339	6.14819200971795	9.67365178324328	314	0.0996682221221725	0.0996682221221725	23.7322191534128	3
1315	257.16	339.15	1.2134	6.04852378759578	9.77332000536546	315	-0.0403534752982448	0.0403534752982448	23.772572628711	3
1316	270.46	337.95	1.2217	6.08887726289402	9.73296653006721	316	-0.0379225430513639	0.0379225430513639	23.8104951717624	3
1317	269.47	334.3	1.2295	6.12679980594539	9.69504398701585	317	-0.19447457975058	0.19447457975058	24.004969751513	3
1318	265.86	319.62	1.2695	6.32127438569597	9.50056940726527	318	0.0593147468239259	0.0593147468239259	24.0642844983369	3
1319	256.67	316.59	1.2573	6.26195963887204	9.55988415408919	319	0.2085739867825	0.2085739867825	24.2728584851194	3
1320	257.47	333.72	1.2144	6.05338565208954	9.76845814087169	320	0.0928616118309016	0.0928616118309016	24.3657200969503	3
1321	250.13	349.33	1.1953	5.96052404025864	9.8613197527026	321	-0.0714694080583378	0.0714694080583378	24.4371895050087	3
1322	256.81	346.46	1.21	6.03199344831698	9.78985034464426	322	0.097723476324667	0.097723476324667	24.5349129813333	3
1323	249.23	342.48	1.1899	5.93426997199231	9.88757382096892	323	-0.0831378828433742	0.0831378828433742	24.6180508641767	3
1324	251.04	341.26	1.207	6.01740785483568	9.80443593812555	324	0.102099154369053	0.102099154369053	24.7201500185457	3
1325	245.84	343.87	1.186	5.91530870046663	9.9065350924946	325	0.237258987295711	0.237258987295711	24.9574090058415	3
1326	256.17	371.93	1.1372	5.67804971317092	10.1437940797903	326	-0.0452153397920121	0.0452153397920121	25.0026243456335	3
1327	262.85	362.29	1.1465	5.72326505296293	10.0985787399983	327	-0.0520219500832795	0.0520219500832795	25.0546462957168	3
1328	277.7	361.16	1.1572	5.77528700304621	10.046556789915	328	-0.239689919542592	0.239689919542592	25.2943362152593	3
1329	278.34	343.89	1.2065	6.0149769225888	9.80686687037243	329	0.073414153855845	0.073414153855845	25.3677503691152	3
1330	266.71	354.11	1.1914	5.94156276873296	9.88028102422828	330	-0.130784154882265	0.130784154882265	25.4985345239975	3
1331	271.79	345.21	1.2183	6.07234692361522	9.74949686934601	331	-0.00243093224688451	0.00243093224688451	25.5009654562443	3
1332	268.37	347.89	1.2188	6.07477785586211	9.74706593709913	332	-0.00194474579750548	0.00194474579750548	25.5029102020418	3
1333	266.3	345.89	1.2192	6.07672260165961	9.74512119130162	333	-0.0189612715256793	0.0189612715256793	25.5218714735675	3
1334	267.83	341.17	1.2231	6.09568387318529	9.72615991977594	334	0.0116684747850346	0.0116684747850346	25.5335399483526	3
1335	267.91	342.6	1.2207	6.08401539840026	9.73782839456098	335	0.190098901706191	0.190098901706191	25.7236388500587	3
1336	272.72	360.03	1.1816	5.89391649669407	9.92792729626717	336	-0.0189612715256793	0.0189612715256793	25.7426001215844	3
1337	271.94	356.83	1.1855	5.91287776821975	9.90896602474149	337	0.208573986782497	0.208573986782497	25.9511741083669	3
1338	247.48	374.31	1.1426	5.70430378143725	10.117540011524	338	-0.0354916108044812	0.0354916108044812	25.9866657191714	3
1339	248.51	371.98	1.1499	5.73979539224173	10.0820484007195	339	0.0238231360194465	0.0238231360194465	26.0104888551909	3
1340	256.22	371.03	1.145	5.71597225622228	10.105871536739	340	0.163844833439866	0.163844833439866	26.1743336886307	3
1341	266.42	367.73	1.1113	5.55212742278242	10.2697163701788	341	-0.028685000513212	0.028685000513212	26.2030186891439	3
1342	261.81	363.58	1.1172	5.58081242329563	10.2410313696656	342	-0.322827802385964	0.322827802385964	26.5258464915299	3
1343	264.96	359.57	1.1836	5.90364022568159	9.91820356727964	343	-0.0213922037725638	0.0213922037725638	26.5472386953025	3
1344	273.99	356.14	1.188	5.92503242945416	9.89681136350708	344	0.201767376491226	0.201767376491226	26.7490060717937	3
1345	275.83	369.03	1.1465	5.72326505296293	10.0985787399983	345	0.118629493647855	0.118629493647855	26.8676355654415	3
1346	270.66	371.41	1.1221	5.60463555931508	10.2172082336462	346	-0.177944240471781	0.177944240471781	27.0455798059133	3
1347	276.57	364.51	1.1587	5.78257979978686	10.0392639931744	347	-0.0641766113176914	0.0641766113176914	27.109756417231	3
1348	268.95	363.86	1.1719	5.84675641110455	9.97508738185669	348	0.137590765173535	0.137590765173535	27.2473471824045	3
1349	262.57	361.08	1.1436	5.70916564593101	10.1126781470302	349	-0.3014355986134	0.3014355986134	27.5487827810179	3
1350	260.79	347.73	1.2056	6.01060124454441	9.81124254841682	350	-0.0447291533426348	0.0447291533426348	27.5935119343606	3
1351	262.84	339.34	1.2148	6.05533039788705	9.76651339507418	351	-0.052508136532655	0.052508136532655	27.6460200708932	3
1352	266.03	338.52	1.2256	6.10783853441971	9.71400525854153	352	0	0	27.6460200708932	3
1353	263.3	343.03	1.2256	6.10783853441971	9.71400525854153	353	0.185237037212428	0.185237037212428	27.8312571081057	3
1354	261.91	349.86	1.1875	5.92260149720728	9.89924229575396	354	-0.047646272038893	0.047646272038893	27.8789033801446	3
1355	251.6	349.12	1.1973	5.97024776924617	9.85159602371506	355	-0.3014355986134	0.3014355986134	28.180338978758	3
1356	246.98	320.97	1.2593	6.27168336785957	9.55016042510166	356	0.204198308738111	0.204198308738111	28.3845372874961	3
1357	248.06	337.3	1.2173	6.06748505912146	9.75435873383977	357	-0.00923754253815368	0.00923754253815368	28.3937748300342	3
1358	250.06	339.57	1.2192	6.07672260165961	9.74512119130162	358	0.125436103939126	0.125436103939126	28.5192109339733	3
1359	240.76	340.06	1.1934	5.95128649772049	9.87055729524075	359	0.0238231360194465	0.0238231360194465	28.5430340699928	3
1360	243.8	345.96	1.1885	5.92746336170104	9.89438043126019	360	0.0593147468239277	0.0593147468239277	28.6023488168167	3
1361	242.95	349.45	1.1763	5.86814861487711	9.95369517808412	361	-0.111336696907209	0.111336696907209	28.7136855137239	3
1362	254.63	339.89	1.1992	5.97948531178432	9.84235848117691	362	-0.158982968946098	0.158982968946098	28.87266848267	3
1363	264.27	343.46	1.2319	6.13846828073042	9.68337551223081	363	0.0330606785575966	0.0330606785575966	28.9057291612276	3
1364	264.02	345.08	1.2251	6.10540760217282	9.71643619078841	364	0.0379225430513639	0.0379225430513639	28.943651704279	3
1365	259.35	343.56	1.2173	6.06748505912146	9.75435873383977	365	-0.0379225430513639	0.0379225430513639	28.9815742473304	3
1366	267.9	344.79	1.2251	6.10540760217282	9.71643619078841	366	0.0855688150902569	0.0855688150902569	29.0671430624206	3
1367	255.43	341.03	1.2075	6.01983878708257	9.80200500587867	367	0.0116684747850346	0.0116684747850346	29.0788115372056	3
1368	256.23	348.73	1.2051	6.00817031229753	9.8136734806637	368	0.156552036699217	0.156552036699217	29.2353635739049	3
1369	252.18	351.15	1.1729	5.85161827559831	9.97022551736292	369	-0.0544528823301622	0.0544528823301622	29.289816456235	3
1370	246.77	357.53	1.1841	5.90607115792848	9.91577263503276	370	0.125922290388502	0.125922290388502	29.4157387466235	3
1371	241.11	357.82	1.1582	5.78014886753997	10.0416949254213	371	-0.0996682221221743	0.0996682221221743	29.5154069687457	3
1372	251.55	354.4	1.1787	5.87981708966215	9.94202670329908	372	-0.0238231360194447	0.0238231360194447	29.5392301047651	3
1373	264.71	358.74	1.1836	5.90364022568159	9.91820356727964	373	0.263513055562036	0.263513055562036	29.8027431603272	3
1374	268.91	375.42	1.1294	5.64012717011956	10.1817166228417	374	0.0072927967406482	0.0072927967406482	29.8100359570678	3
1375	269.82	374.75	1.1279	5.63283437337891	10.1890094195823	375	0.0165303392787983	0.0165303392787983	29.8265662963466	3
1376	279.66	370.93	1.1245	5.61630403410011	10.2055397588611	376	-0.232883309251323	0.232883309251323	30.059449605598	3
1377	278.43	353.69	1.1724	5.84918734335143	9.9726564496098	377	0.297059920569016	0.297059920569016	30.356509526167	3
1378	265.89	374.09	1.1113	5.55212742278242	10.2697163701788	378	-0.047646272038893	0.047646272038893	30.4041557982059	3
1379	262.4	372.8	1.1211	5.59977369482131	10.2220700981399	379	0.0403534752982448	0.0403534752982448	30.4445092735041	3
1380	265	376.76	1.1128	5.55942021952307	10.2624235734382	380	0.0311159327600929	0.0311159327600929	30.4756252062642	3
1381	266.52	375.13	1.1064	5.52830428676297	10.2935395061983	381	-0.135646019376031	0.135646019376031	30.6112712256402	3
1382	279	378.11	1.1343	5.663950306139	10.1578934868222	382	0.0568838145770467	0.0568838145770467	30.6681550402173	3
1383	270.73	376.14	1.1226	5.60706649156196	10.2147773013993	383	0.0335468650069757	0.0335468650069757	30.7017019052243	3
1384	263.34	370.64	1.1157	5.57351962655498	10.2483241664063	384	-0.0311159327600947	0.0311159327600947	30.7328178379843	3
1385	254.61	378.26	1.1221	5.60463555931508	10.2172082336462	385	-0.14682830771169	0.14682830771169	30.879646145696	3
1386	252.2	374.41	1.1523	5.75146386702677	10.0703799259345	386	0.320396870139085	0.320396870139085	31.2000430158351	3
1387	245.62	388.42	1.0864	5.43106699688768	10.3907767960736	387	-0.0593147468239277	0.0593147468239277	31.2593577626591	3
1388	240.72	381.4	1.0986	5.49038174371161	10.3314620492496	388	-0.223159580263792	0.223159580263792	31.4825173429228	3
1389	235.37	367.08	1.1445	5.7135413239754	10.1083024689858	389	0.427357889001902	0.427357889001902	31.9098752319247	3
1390	233.98	375.61	1.0566	5.2861834349735	10.5356603579877	390	-0.135646019376031	0.135646019376031	32.0455212513008	3
1391	244.8	379.25	1.0845	5.42182945434953	10.4000143386117	391	-0.118629493647855	0.118629493647855	32.1641507449486	3
1392	233.5	384.28	1.1089	5.54045894799738	10.2813848449638	392	0.396728142691186	0.396728142691186	32.5608788876398	3
1393	240.28	386.8	1.0273	5.1437308053062	10.678112987655	393	-0.232883309251321	0.232883309251321	32.7937621968911	3
1394	253.21	394.52	1.0752	5.37661411455752	10.4452296784037	394	-0.0213922037725638	0.0213922037725638	32.8151544006637	3
1395	250.73	395.67	1.0796	5.39800631833008	10.4238374746312	395	0.0855688150902552	0.0855688150902552	32.900723215754	3
1396	252.1	398.08	1.062	5.31243750323983	10.5094062897214	396	0.0072927967406482	0.0072927967406482	32.9080160124946	3
1397	259.08	396.72	1.0605	5.30514470649918	10.5166990864621	397	-0.0807069505964932	0.0807069505964932	32.9887229630911	3
1398	257.36	392.98	1.0771	5.38585165709567	10.4359921358656	398	0.246496529833863	0.246496529833863	33.235219492925	3
1399	264.48	405.88	1.0264	5.13935512726181	10.6824886656994	399	-0.213435851276262	0.213435851276262	33.4486553442012	3
1400	258.93	395.45	1.0703	5.35279097853807	10.4690528144232	400	0.170651443731135	0.170651443731135	33.6193067879324	3
1401	246.5	411.28	1.0352	5.18213953480694	10.6397042581543	401	0.0928616118309016	0.0928616118309016	33.7121683997633	3
1402	256.45	415.51	1.0161	5.08927792297604	10.7325658699852	402	0	0	33.7121683997633	3
1403	254.32	416.18	1.0161	5.08927792297604	10.7325658699852	403	-0.0140994070319156	0.0140994070319156	33.7262678067952	3
1404	252.25	413.04	1.019	5.10337733000795	10.7184664629533	404	0.00437567804438821	0.00437567804438821	33.7306434848396	3
1405	252.38	419.88	1.0181	5.09900165196356	10.7228421409977	405	-0.00680661029127094	0.00680661029127094	33.7374500951308	3
1406	258.93	422.88	1.0195	5.10580826225484	10.7160355307064	406	-0.00243093224688273	0.00243093224688273	33.7398810273777	3
1407	238.68	426.88	1.02	5.10823919450172	10.7136045984595	407	0.0116684747850346	0.0116684747850346	33.7515495021627	3
1408	240.61	422.3	1.0176	5.09657071971668	10.7252730732446	408	-0.0213922037725638	0.0213922037725638	33.7729417059353	3
1409	238.65	424.83	1.022	5.11796292348925	10.703880869472	409	0.00243093224688096	0.00243093224688096	33.7753726381822	3
1410	235.86	431.23	1.0215	5.11553199124236	10.7063118017189	410	-0.0092375425381519	0.0092375425381519	33.7846101807203	3
1411	236.61	444.23	1.0234	5.12476953378052	10.6970742591807	411	0.0140994070319174	0.0140994070319174	33.7987095877523	3
1412	240.55	450.63	1.0205	5.1106701267486	10.7111736662126	412	0.0116684747850364	0.0116684747850364	33.8103780625373	3
1413	248.4	446.79	1.0181	5.09900165196356	10.7228421409977	413	-0.00923754253815368	0.00923754253815368	33.8196156050755	3
1414	246.37	445.5	1.02	5.10823919450172	10.7136045984595	414	0.0213922037725638	0.0213922037725638	33.841007808848	3
1415	256.81	452.98	1.0156	5.08684699072915	10.7349968022321	415	-0.0145855934812928	0.0145855934812928	33.8555934023293	3
1416	263.14	448.93	1.0186	5.10143258421045	10.7204112087508	416	0.00729279674064642	0.00729279674064642	33.86288619907	3
1417	264.36	463.02	1.0171	5.0941397874698	10.7277040054914	417	-0.00243093224688273	0.00243093224688273	33.8653171313168	3
1418	262.4	467.27	1.0176	5.09657071971668	10.7252730732446	418	-0.0213922037725638	0.0213922037725638	33.8867093350894	3
1419	274.35	475.52	1.022	5.11796292348925	10.703880869472	419	0.0403534752982466	0.0403534752982466	33.9270628103877	3
1420	264.87	479.37	1.0137	5.077609448191	10.7442343447702	420	-0.0238231360194465	0.0238231360194465	33.9508859464071	3
1421	269.11	481.47	1.0186	5.10143258421045	10.7204112087508	421	-0.00194474579750548	0.00194474579750548	33.9528306922046	3
1422	274.72	491.27	1.019	5.10337733000795	10.7184664629533	422	-0.0072927967406482	0.0072927967406482	33.9601234889452	3
1423	264.2	491.3	1.0205	5.1106701267486	10.7111736662126	423	0.0072927967406482	0.0072927967406482	33.9674162856859	3
1424	265.53	494.51	1.019	5.10337733000795	10.7184664629533	424	0.00437567804438821	0.00437567804438821	33.9717919637303	3
1425	247.09	481.69	1.0181	5.09900165196356	10.7228421409977	425	0.00243093224688096	0.00243093224688096	33.9742228959772	3
1426	261.53	481.37	1.0176	5.09657071971668	10.7252730732446	426	-0.0257678818169502	0.0257678818169502	33.9999907777941	3
1427	257.69	493.53	1.0229	5.12233860153363	10.6995051914276	427	0.0306297463107157	0.0306297463107157	34.0306205241048	3
1428	257.79	491.3	1.0166	5.09170885522292	10.7301349377383	428	-0.00972372898752916	0.00972372898752916	34.0403442530924	3
1429	256.32	493.06	1.0186	5.10143258421045	10.7204112087508	429	-0.00437567804438821	0.00437567804438821	34.0447199311368	3
1430	250.04	476.05	1.0195	5.10580826225484	10.7160355307064	430	0.0140994070319174	0.0140994070319174	34.0588193381687	3
1431	243.73	476.54	1.0166	5.09170885522292	10.7301349377383	431	-0.00486186449376547	0.00486186449376547	34.0636812026624	3
1432	241.55	470.25	1.0176	5.09657071971668	10.7252730732446	432	0.00243093224688273	0.00243093224688273	34.0661121349093	3
1433	247.33	472.49	1.0171	5.0941397874698	10.7277040054914	433	-0.0140994070319174	0.0140994070319174	34.0802115419412	3
1434	252.32	472.29	1.02	5.10823919450172	10.7136045984595	434	0.00243093224688273	0.00243093224688273	34.0826424741881	3
1435	239.8	464.91	1.0195	5.10580826225484	10.7160355307064	435	-0.0145855934812928	0.0145855934812928	34.0972280676694	3
1436	235.81	469.6	1.0225	5.12039385573613	10.7014499372251	436	0.0238231360194447	0.0238231360194447	34.1210512036889	3
1437	245.24	475.11	1.0176	5.09657071971668	10.7252730732446	437	0	0	34.1210512036889	3
1438	234.47	469.44	1.0176	5.09657071971668	10.7252730732446	438	-0.0116684747850346	0.0116684747850346	34.1327196784739	3
1439	237.56	468.3	1.02	5.10823919450172	10.7136045984595	439	-0.00972372898752916	0.00972372898752916	34.1424434074614	3
1440	236.44	473.15	1.022	5.11796292348925	10.703880869472	440	-0.00680661029127094	0.00680661029127094	34.1492500177527	3
1441	250.91	467.92	1.0234	5.12476953378052	10.6970742591807	441	0.0213922037725656	0.0213922037725656	34.1706422215253	3
1442	254.02	466.76	1.019	5.10337733000795	10.7184664629533	442	0	0	34.1706422215253	3
1443	257.82	468.97	1.019	5.10337733000795	10.7184664629533	443	-0.00486186449376547	0.00486186449376547	34.175504086019	3
1444	263.37	465.13	1.02	5.10823919450172	10.7136045984595	444	0.0116684747850346	0.0116684747850346	34.1871725608041	3
1445	266.32	466.52	1.0176	5.09657071971668	10.7252730732446	445	-0.00680661029126917	0.00680661029126917	34.1939791710953	3
1446	260.3	474.77	1.019	5.10337733000795	10.7184664629533	446	0.0233369495700693	0.0233369495700693	34.2173161206654	3
1447	250.45	464	1.0142	5.08004038043788	10.7418034125234	447	-0.0233369495700693	0.0233369495700693	34.2406530702355	3
1448	253.47	464.71	1.019	5.10337733000795	10.7184664629533	448	0.00680661029126917	0.00680661029126917	34.2474596805267	3
1449	250.79	471.46	1.0176	5.09657071971668	10.7252730732446	449	0.00729279674064642	0.00729279674064642	34.2547524772674	3
1450	263.69	471.68	1.0161	5.08927792297604	10.7325658699852	450	-0.00972372898752738	0.00972372898752738	34.2644762062549	3
1451	277.85	467.66	1.0181	5.09900165196356	10.7228421409977	451	-0.00680661029127094	0.00680661029127094	34.2712828165462	3
1452	271.57	469.15	1.0195	5.10580826225484	10.7160355307064	452	0	0	34.2712828165462	3
1453	279.79	479.84	1.0195	5.10580826225484	10.7160355307064	453	0.00243093224688273	0.00243093224688273	34.2737137487931	3
1454	264.5	490.01	1.019	5.10337733000795	10.7184664629533	454	0.00680661029126917	0.00680661029126917	34.2805203590843	3
1455	261.22	490.3	1.0176	5.09657071971668	10.7252730732446	455	-0.00680661029126917	0.00680661029126917	34.2873269693756	3
1456	259.1	474.09	1.019	5.10337733000795	10.7184664629533	456	-0.0072927967406482	0.0072927967406482	34.2946197661162	3
1457	246.41	468.03	1.0205	5.1106701267486	10.7111736662126	457	0.0116684747850364	0.0116684747850364	34.3062882409013	3
1458	231.99	453.08	1.0181	5.09900165196356	10.7228421409977	458	-0.0140994070319174	0.0140994070319174	34.3203876479332	3
1459	231.92	456.41	1.021	5.11310105899548	10.7087427339658	459	0.0116684747850346	0.0116684747850346	34.3320561227182	3
1460	231.32	448.37	1.0186	5.10143258421045	10.7204112087508	460	0.0121546612344101	0.0121546612344101	34.3442107839526	3
1461	235.64	434.75	1.0161	5.08927792297604	10.7325658699852	461	-0.0189612715256811	0.0189612715256811	34.3631720554783	3
1462	230.18	432.89	1.02	5.10823919450172	10.7136045984595	462	0.0116684747850346	0.0116684747850346	34.3748405302634	3
1463	248.17	447.4	1.0176	5.09657071971668	10.7252730732446	463	-0.0189612715256828	0.0189612715256828	34.393801801789	3
1464	243.24	439.74	1.0215	5.11553199124236	10.7063118017189	464	0.0140994070319191	0.0140994070319191	34.407901208821	3
1465	248.04	436.6	1.0186	5.10143258421045	10.7204112087508	465	-0.023336949570071	0.023336949570071	34.431238158391	3
1466	250.36	440.29	1.0234	5.12476953378052	10.6970742591807	466	0.0165303392788001	0.0165303392788001	34.4477684976698	3
1467	250.23	434.18	1.02	5.10823919450172	10.7136045984595	467	-0.00486186449376369	0.00486186449376369	34.4526303621636	3
1468	250.75	441.72	1.021	5.11310105899548	10.7087427339658	468	0.00729279674064642	0.00729279674064642	34.4599231589042	3
1469	253.86	445.77	1.0195	5.10580826225484	10.7160355307064	469	-0.00972372898753093	0.00972372898753093	34.4696468878918	3
1470	244.1	451.2	1.0215	5.11553199124236	10.7063118017189	470	0.0140994070319191	0.0140994070319191	34.4837462949237	3
1471	248.01	463.22	1.0186	5.10143258421045	10.7204112087508	471	-0.00194474579750548	0.00194474579750548	34.4856910407212	3
1472	249.59	464.29	1.019	5.10337733000795	10.7184664629533	472	-0.0072927967406482	0.0072927967406482	34.4929838374618	3
1473	256.67	469.78	1.0205	5.1106701267486	10.7111736662126	473	0	0	34.4929838374618	3
1474	233.09	458.03	1.0205	5.1106701267486	10.7111736662126	474	-0.00486186449376547	0.00486186449376547	34.4978457019556	3
1475	250.07	457.77	1.0215	5.11553199124236	10.7063118017189	475	0.0072927967406482	0.0072927967406482	34.5051384986963	3
1476	251.11	456.4	1.02	5.10823919450172	10.7136045984595	476	-0.00972372898752916	0.00972372898752916	34.5148622276838	3
1477	253.11	450.93	1.022	5.11796292348925	10.703880869472	477	0.0213922037725638	0.0213922037725638	34.5362544314564	3
1478	244.78	458.17	1.0176	5.09657071971668	10.7252730732446	478	-0.0330606785575984	0.0330606785575984	34.569315110014	3
1479	252.7	455.5	1.0244	5.12963139827428	10.692212394687	479	0.0165303392788001	0.0165303392788001	34.5858454492927	3
1480	262.25	470.86	1.021	5.11310105899548	10.7087427339658	480	0.0116684747850346	0.0116684747850346	34.5975139240778	3
1481	277.81	494.45	1.0186	5.10143258421045	10.7204112087508	481	-0.00194474579750548	0.00194474579750548	34.5994586698753	3
1482	279.18	481.31	1.019	5.10337733000795	10.7184664629533	482	0.0116684747850346	0.0116684747850346	34.6111271446603	3
1483	274.56	481.34	1.0166	5.09170885522292	10.7301349377383	483	-0.0140994070319174	0.0140994070319174	34.6252265516922	3
1484	273.33	490.17	1.0195	5.10580826225484	10.7160355307064	484	-0.00972372898753093	0.00972372898753093	34.6349502806798	3
1485	271.77	484.21	1.0215	5.11553199124236	10.7063118017189	485	0.0121546612344137	0.0121546612344137	34.6471049419142	3
1486	263.24	484.22	1.019	5.10337733000795	10.7184664629533	486	-0.0213922037725656	0.0213922037725656	34.6684971456868	3
1487	270.97	455.29	1.0234	5.12476953378052	10.6970742591807	487	-0.00243093224688096	0.00243093224688096	34.6709280779336	3
1488	272.02	450.61	1.0239	5.1272004660274	10.6946433269338	488	0.0140994070319174	0.0140994070319174	34.6850274849656	3
1489	262.2	442.17	1.021	5.11310105899548	10.7087427339658	489	-0.0092375425381519	0.0092375425381519	34.6942650275037	3
1490	253.09	446.14	1.0229	5.12233860153363	10.6995051914276	490	0.0257678818169502	0.0257678818169502	34.7200329093207	3
1491	248.4	449.89	1.0176	5.09657071971668	10.7252730732446	491	-0.00486186449376369	0.00486186449376369	34.7248947738144	3
1492	242.16	452.65	1.0186	5.10143258421045	10.7204112087508	492	-0.00437567804438821	0.00437567804438821	34.7292704518588	3
1493	240.35	461.16	1.0195	5.10580826225484	10.7160355307064	493	0.00243093224688273	0.00243093224688273	34.7317013841057	3
1494	239.85	458.56	1.019	5.10337733000795	10.7184664629533	494	-0.00972372898752916	0.00972372898752916	34.7414251130932	3
1495	267.62	452.1	1.021	5.11310105899548	10.7087427339658	495	0	0	34.7414251130932	3
1496	249.64	445.18	1.021	5.11310105899548	10.7087427339658	496	0.0189612715256811	0.0189612715256811	34.7603863846189	3
1497	238.05	438.4	1.0171	5.0941397874698	10.7277040054914	497	-0.0238231360194465	0.0238231360194465	34.7842095206383	3
1498	235.42	439.29	1.022	5.11796292348925	10.703880869472	498	0.0145855934812946	0.0145855934812946	34.7987951141196	3
1499	239.53	436.93	1.019	5.10337733000795	10.7184664629533	499	-0.00243093224688273	0.00243093224688273	34.8012260463665	3
1500	259.01	427.16	1.0195	5.10580826225484	10.7160355307064	500	NA	NA	NA	3
