# Supplementary material for: Assessment of crusting effects on interrill erosion by laser scanning
Source: PeerJ. 2020 Jan 31;8:e8487. doi: 10.7717/peerj.8487 (PMC6996510; doi:10.7717/peerj.8487)
Supplement: Data S1 — Each has two transects and four subplots. [file peerj-08-8487-s001.zip › raw data for uploading/os10transectaright.txt]

x	y	z	cal	h	h2	h0mm	code	deltah	absh	cumsumh	number
312	255	311	1.2661	6.30474404641717	9.94445763554597	0.0121546612344101	0.121546612344101	1	-0.221546612344101	0.221546612344101	0.221546612344101	1
313	255	312	1.2686	6.31689870765158	9.93230297431156	0	-0.1	2	0.235468650069739	0.235468650069739	0.45701526241384	1
314	255	313	1.2617	6.2833518426446	9.96584983931854	0.0335468650069739	0.135468650069739	3	0.468838145770467	0.468838145770467	0.925853408184307	1
315	255	314	1.25	6.22646802806756	10.0227336538956	0.0904306795840206	0.604306795840206	4	0.162540682663275	0.162540682663275	1.08839409084758	1
316	255	315	1.2446	6.20021395980123	10.0489877221619	0.116684747850348	0.766847478503481	5	0.0653033927879834	0.0653033927879834	1.15369748363557	1
317	255	316	1.2412	6.18368362052243	10.0655180614407	0.133215087129146	0.832150871291464	6	-1.09668222122173	1.09668222122173	2.25037970485729	1
318	255	317	1.2617	6.2833518426446	9.96584983931854	0.0335468650069739	-0.264531349930261	7	0.731378828433742	0.731378828433742	2.98175853329103	1
319	255	318	1.2446	6.20021395980123	10.0489877221619	0.116684747850348	0.466847478503481	8	-0.1	0.1	3.08175853329103	1
320	255	319	1.2446	6.20021395980123	10.0489877221619	0.116684747850348	0.366847478503481	9	-0.411159327600929	0.411159327600929	3.49291786089196	1
321	255	320	1.251	6.23132989256132	10.0178717894018	0.0855688150902552	-0.0443118490974484	10	0.113922037725638	0.113922037725638	3.6068398986176	1
322	255	321	1.2466	6.20993768878876	10.0392639931744	0.106961018862819	0.0696101886281894	11	-0.1	0.1	3.7068398986176	1
323	255	322	1.2466	6.20993768878876	10.0392639931744	0.106961018862819	-0.0303898113718105	12	0.40077204285774	0.40077204285774	4.10761194147534	1
324	255	323	1.2363	6.15986048450298	10.0893411974602	0.157038223148593	0.37038223148593	13	1.0376762915409	1.0376762915409	5.14528823301624	1
325	255	324	1.2129	6.0460928553489	10.2031088266142	0.270805852302683	1.40805852302683	14	-0.216684747850346	0.216684747850346	5.36197298086659	1
326	255	325	1.2153	6.05776133013393	10.1914403518292	0.259137377517648	1.19137377517648	15	-0.362540682663275	0.362540682663275	5.72451366352986	1
327	255	326	1.2207	6.08401539840026	10.1651862835629	0.232883309251321	0.828833092513207	16	-0.693147468239295	0.693147468239295	6.41766113176915	1
328	255	327	1.2329	6.14333014522419	10.105871536739	0.173568562427391	0.135685624273913	17	0.279225430513657	0.279225430513657	6.69688656228281	1
329	255	328	1.2251	6.10540760217282	10.1437940797903	0.211491105478757	0.414911054787569	18	0.634141538558433	0.634141538558433	7.33102810084124	1
330	255	329	1.21	6.03199344831698	10.2172082336462	0.2849052593346	1.049052593346	19	-0.0756906775311729	0.0756906775311729	7.40671877837242	1
331	255	330	1.2095	6.0295625160701	10.219639165893	0.287336191581483	0.973361915814829	20	-0.644528823301622	0.644528823301622	8.05124760167404	1
332	255	331	1.2207	6.08401539840026	10.1651862835629	0.232883309251321	0.328833092513207	21	-0.148618644937654	0.148618644937654	8.19986624661169	1
333	255	332	1.2217	6.08887726289402	10.1603244190691	0.228021444757555	0.180214447575553	22	1.32452629667302	1.32452629667302	9.52439254328471	1
334	255	333	1.1924	5.94642463322672	10.3027770487364	0.370474074424857	1.50474074424857	23	0.84806357628407	0.84806357628407	10.3724561195688	1
335	255	334	1.1729	5.85161827559831	10.3975834063648	0.465280432053264	2.35280432053264	24	-0.406297463107174	0.406297463107174	10.778753582676	1
336	255	335	1.1792	5.88224802190903	10.3669536600541	0.434650685742547	1.94650685742547	25	-2.21491105478755	2.21491105478755	12.9936646374635	1
337	255	336	1.2227	6.09373912738779	10.1554625545754	0.223159580263792	-0.268404197362084	26	-0.143756780443882	0.143756780443882	13.1374214179074	1
338	255	337	1.2236	6.09811480543218	10.151086876531	0.218783902219403	-0.412160977805966	27	1.94198308738111	1.94198308738111	15.0794045052885	1
339	255	338	1.1816	5.89391649669407	10.3552851852691	0.422982210957514	1.52982210957514	28	0.872372898752898	0.872372898752898	15.9517774040414	1
340	255	339	1.1616	5.79667920681877	10.4525224751444	0.520219500832804	2.40219500832804	29	-0.0319338970872902	0.0319338970872902	15.9837113011287	1
341	255	340	1.1602	5.7898725965275	10.4593290854356	0.527026111124075	2.37026111124075	30	-1.0723728987529	1.0723728987529	17.0560841998816	1
342	255	341	1.1802	5.88710988640279	10.3620917955603	0.429788821248785	1.29788821248785	31	-1.18905764660326	1.18905764660326	18.2451418464848	1
343	255	342	1.2026	5.99601565106312	10.2531860309	0.320883056588459	0.108830565884586	32	-0.479225430513639	0.479225430513639	18.7243672769985	1
344	255	343	1.2104	6.03393819411448	10.2152634878487	0.282960513537095	-0.370394864629053	33	0.181988140638347	0.181988140638347	18.9063554176368	1
345	255	344	1.2046	6.00573938005065	10.2434623019125	0.311159327600929	-0.188406723990706	34	1.08629493647855	1.08629493647855	19.9926503541154	1
346	255	345	1.1802	5.88710988640279	10.3620917955603	0.429788821248785	0.897888212487848	35	0.40077204285774	0.40077204285774	20.3934223969731	1
347	255	346	1.1699	5.83703268211702	10.4121689998461	0.479866025534559	1.29866025534559	36	0.157678818169503	0.157678818169503	20.5511012151426	1
348	255	347	1.1646	5.81126480030007	10.4379368816631	0.505633907351509	1.45633907351509	37	0.162540682663292	0.162540682663292	20.7136418978059	1
349	255	348	1.1592	5.78501073203374	10.4641909499294	0.531887975617838	1.61887975617838	38	0.113922037725638	0.113922037725638	20.8275639355316	1
350	255	349	1.1548	5.76361852826118	10.485583153702	0.553280179390402	1.73280179390402	39	0.138231360194483	0.138231360194483	20.965795295726	1
351	255	350	1.1499	5.73979539224173	10.5094062897214	0.57710331540985	1.8710331540985	40	-0.148618644937655	0.148618644937655	21.1144139406637	1
352	255	351	1.1509	5.74465725673549	10.5045444252276	0.572241450916085	1.72241450916085	41	-0.785522893620814	0.785522893620814	21.8999368342845	1
353	255	352	1.165	5.81320954609757	10.4359921358656	0.503689161554004	0.936891615540035	42	-1.02861611830902	1.02861611830902	22.9285529525935	1
354	255	353	1.1841	5.90607115792848	10.3431305240347	0.410827549723102	-0.09172450276898	43	-0.289612715256828	0.289612715256828	23.2181656678504	1
355	255	354	1.188	5.92503242945416	10.324169252509	0.391866278197419	-0.381337218025808	44	-0.1	0.1	23.3181656678504	1
356	255	355	1.188	5.92503242945416	10.324169252509	0.391866278197419	-0.481337218025809	45	0.541766113176914	0.541766113176914	23.8599317810273	1
357	255	356	1.1748	5.86085581813647	10.3883458638267	0.456042889515111	0.0604288951511051	46	2.65181530347073	2.65181530347073	26.511747084498	1
358	255	357	1.1182	5.58567428778939	10.6635273941737	0.731224419862183	2.71224419862183	47	0.279225430513639	0.279225430513639	26.7909725150116	1
359	255	358	1.1104	5.54775174473803	10.7014499372251	0.769146962913547	2.99146962913547	48	0.113922037725638	0.113922037725638	26.9048945527373	1
360	255	359	1.106	5.52635954096547	10.7228421409977	0.790539166686111	3.10539166686111	49	0.0215466123441188	0.0215466123441188	26.9264411650814	1
361	255	360	1.1035	5.51420487973106	10.7349968022321	0.802693827920523	3.12693827920523	50	0.162540682663275	0.162540682663275	27.0889818477447	1
362	255	361	1.0981	5.48795081146473	10.7612508704984	0.82894789618685	3.2894789618685	51	-0.0562432195561002	0.0562432195561002	27.1452250673008	1
363	255	362	1.0972	5.48357513342034	10.7656265485428	0.83332357423124	3.2332357423124	52	-0.192375425381537	0.192375425381537	27.3376004926823	1
364	255	363	1.0991	5.49281267595849	10.7563890060046	0.824086031693087	3.04086031693087	53	-0.41115932760093	0.41115932760093	27.7487598202832	1
365	255	364	1.1055	5.52392860871858	10.7252730732446	0.792970098932994	2.62970098932994	54	-0.454916108044812	0.454916108044812	28.203675928328	1
366	255	365	1.1128	5.55942021952307	10.6897814624401	0.757478488128513	2.17478488128513	55	-0.265303392787983	0.265303392787983	28.468979321116	1
367	255	366	1.1162	5.57595055880186	10.6732511231613	0.740948148849714	1.90948148849714	56	-0.197237289875309	0.197237289875309	28.6662166109913	1
368	255	367	1.1182	5.58567428778939	10.6635273941737	0.731224419862183	1.71224419862183	57	-0.454916108044794	0.454916108044794	29.1211327190361	1
369	255	368	1.1255	5.62116589859387	10.6280357833693	0.695732809057704	1.25732809057704	58	-0.148618644937654	0.148618644937654	29.2697513639738	1
370	255	369	1.1265	5.62602776308764	10.6231739188755	0.690870944563938	1.10870944563939	59	0.235468650069757	0.235468650069757	29.5052200140435	1
371	255	370	1.1196	5.59248089808066	10.6567207838825	0.724417809570914	1.34417809570914	60	0.731378828433724	0.731378828433724	30.2365988424773	1
372	255	371	1.1025	5.50934301523729	10.7398586667258	0.807555692414287	2.07555692414287	61	-0.221546612344101	0.221546612344101	30.4581454548214	1
373	255	372	1.105	5.5214976764717	10.7277040054914	0.795401031179876	1.85401031179876	62	-0.975135608877624	0.975135608877624	31.433281063699	1
374	255	373	1.123	5.60901123735946	10.6401904446037	0.707887470292114	0.878874702921141	63	0.322982210957521	0.322982210957521	31.7562632746565	1
375	255	374	1.1143	5.56671301626371	10.6824886656994	0.750185691387866	1.20185691387866	64	0.755688150902551	0.755688150902551	32.5119514255591	1
376	255	375	1.0967	5.48114420117346	10.7680574807897	0.835754506478121	1.95754506478121	65	-0.0513813550623454	0.0513813550623454	32.5633327806214	1
377	255	376	1.0957	5.47628233667969	10.7729193452834	0.840616370971887	1.90616370971887	66	-0.148618644937655	0.148618644937655	32.7119514255591	1
378	255	377	1.0967	5.48114420117346	10.7680574807897	0.835754506478121	1.75754506478121	67	0.852925440777861	0.852925440777861	33.5648768663369	1
379	255	378	1.0771	5.38585165709567	10.8633500248675	0.931047050555907	2.61047050555907	68	0.468838145770449	0.468838145770449	34.0337150121074	1
380	255	379	1.0654	5.32896784251863	10.9202338394445	0.987930865132952	3.07930865132952	69	-0.693147468239276	0.693147468239276	34.7268624803466	1
381	255	380	1.0776	5.38828258934255	10.8609190926206	0.928616118309025	2.38616118309025	70	-0.741766113176932	0.741766113176932	35.4686285935236	1
382	255	381	1.0908	5.45245920066025	10.7967424813029	0.864439506991332	1.64439506991331	71	-0.313922037725637	0.313922037725637	35.7825506312492	1
383	255	382	1.0952	5.47385140443281	10.7753502775303	0.843047303218768	1.33047303218768	72	1.41690172205454	1.41690172205454	37.1994523533038	1
384	255	383	1.064	5.32216123222736	10.9270404497358	0.994737475424222	2.74737475424222	73	1.72806104965547	1.72806104965547	38.9275134029592	1
385	255	384	1.0264	5.13935512726181	11.1098465547013	1.17754358038977	4.47543580389768	74	0.449390687795394	0.449390687795394	39.3769040907546	1
386	255	385	1.0151	5.08441605848227	11.1647856234809	1.23248264916931	4.92482649169308	75	-0.839003403052205	0.839003403052205	40.2159074938068	1
387	255	386	1.0303	5.15831639878749	11.0908852831756	1.15858230886409	4.08582308864087	76	-0.289612715256828	0.289612715256828	40.5055202090636	1
388	255	387	1.0342	5.17727767031317	11.07192401165	1.1396210373384	3.79621037338404	77	-1.71413901192981	1.71413901192981	42.2196592209935	1
389	255	388	1.0674	5.33869157150616	10.910510110457	0.978207136145423	2.08207136145423	78	-0.124309322468827	0.124309322468827	42.3439685434623	1
390	255	389	1.0679	5.34112250375304	10.9080791782101	0.97577620389854	1.9577620389854	79	1.82529833953074	1.82529833953074	44.169266882993	1
391	255	390	1.0283	5.14859266979996	11.1006090121632	1.16830603785161	3.78306037851615	80	0.25491610804483	0.25491610804483	44.4241829910379	1
392	255	391	1.021	5.11310105899548	11.1361006229677	1.2037976486561	4.03797648656098	81	-0.00276271012470897	0.00276271012470897	44.4269457011626	1
393	255	392	1.019	5.10337733000795	11.1458243519552	1.21352137764363	4.03521377643627	82	-0.0805525420249453	0.0805525420249453	44.5074982431875	1
394	255	393	1.0186	5.10143258421045	11.1477690977527	1.21546612344113	3.95466123441132	83	-0.0270720325935359	0.0270720325935359	44.534570275781	1
395	255	394	1.0171	5.0941397874698	11.1550618944933	1.22275892018178	3.92758920181778	84	-0.265303392787982	0.265303392787982	44.799873668569	1
396	255	395	1.0205	5.1106701267486	11.1385315552145	1.20622858090298	3.6622858090298	85	-0.100000000000001	0.100000000000001	44.899873668569	1
397	255	396	1.0205	5.1106701267486	11.1385315552145	1.20622858090298	3.5622858090298	86	-0.197237289875309	0.197237289875309	45.0971109584443	1
398	255	397	1.0225	5.12039385573613	11.128807826227	1.19650485191545	3.36504851915449	87	0.0896127152568278	0.0896127152568278	45.1867236737012	1
399	255	398	1.0186	5.10143258421045	11.1477690977527	1.21546612344113	3.45466123441132	88	-0.119447457975054	0.119447457975054	45.3061711316762	1
400	255	399	1.019	5.10337733000795	11.1458243519552	1.21352137764363	3.33521377643627	89	0.0166847478503458	0.0166847478503458	45.3228558795266	1
401	255	400	1.0166	5.09170885522292	11.1574928267402	1.22518985242866	3.35189852428661	90	-0.124309322468827	0.124309322468827	45.4471652019954	1
402	255	401	1.0171	5.0941397874698	11.1550618944933	1.22275892018178	3.22758920181779	91	-0.100000000000001	0.100000000000001	45.5471652019954	1
403	255	402	1.0171	5.0941397874698	11.1550618944933	1.22275892018178	3.12758920181779	92	-0.192375425381519	0.192375425381519	45.7395406273769	1
404	255	403	1.019	5.10337733000795	11.1458243519552	1.21352137764363	2.93521377643627	93	-0.221546612344119	0.221546612344119	45.961087239721	1
405	255	404	1.0215	5.11553199124236	11.1336696907208	1.20136671640921	2.71366716409215	94	-0.0270720325935354	0.0270720325935354	45.9881592723146	1
406	255	405	1.02	5.10823919450172	11.1409624874614	1.20865951314986	2.68659513149861	95	-0.0513813550623459	0.0513813550623459	46.0395406273769	1
407	255	406	1.019	5.10337733000795	11.1458243519552	1.21352137764363	2.63521377643627	96	0.0166847478503476	0.0166847478503476	46.0562253752273	1
408	255	407	1.0166	5.09170885522292	11.1574928267402	1.22518985242866	2.65189852428661	97	-0.216684747850346	0.216684747850346	46.2729101230776	1
409	255	408	1.019	5.10337733000795	11.1458243519552	1.21352137764363	2.43521377643627	98	-0.221546612344119	0.221546612344119	46.4944567354217	1
410	255	409	1.0215	5.11553199124236	11.1336696907208	1.20136671640921	2.21366716409215	99	-0.148618644937655	0.148618644937655	46.6430753803594	1
411	255	410	1.0225	5.12039385573613	11.128807826227	1.19650485191545	2.06504851915449	100	0.138231360194465	0.138231360194465	46.7813067405538	1
412	255	411	1.0176	5.09657071971668	11.1526309622465	1.2203279879349	2.20327987934896	101	-0.0756906775311728	0.0756906775311728	46.856997418085	1
413	255	412	1.0171	5.0941397874698	11.1550618944933	1.22275892018178	2.12758920181779	102	-0.1	0.1	46.956997418085	1
414	255	413	1.0171	5.0941397874698	11.1550618944933	1.22275892018178	2.02758920181779	103	-0.265303392787983	0.265303392787983	47.222300810873	1
415	255	414	1.0205	5.1106701267486	11.1385315552145	1.20622858090298	1.7622858090298	104	-0.0756906775311905	0.0756906775311905	47.2979914884042	1
416	255	415	1.02	5.10823919450172	11.1409624874614	1.20865951314986	1.68659513149861	105	0.0409940703191736	0.0409940703191736	47.3389855587234	1
417	255	416	1.0171	5.0941397874698	11.1550618944933	1.22275892018178	1.72758920181779	106	-0.172927967406464	0.172927967406464	47.5119135261298	1
418	255	417	1.0186	5.10143258421045	11.1477690977527	1.21546612344113	1.55466123441132	107	-0.0756906775311905	0.0756906775311905	47.587604203661	1
419	255	418	1.0181	5.09900165196356	11.1502000299996	1.21789705568801	1.47897055688013	108	-0.1	0.1	47.687604203661	1
420	255	419	1.0181	5.09900165196356	11.1502000299996	1.21789705568801	1.37897055688013	109	-0.1	0.1	47.787604203661	1
421	255	420	1.0181	5.09900165196356	11.1502000299996	1.21789705568801	1.27897055688013	110	NA	NA	NA	1
3121	255	311	1.2607	6.27848997815084	9.93035822851405	0.0666075435645741	0.666075435645741	1	-0.766075435645741	0.766075435645741	0.766075435645741	2
3131	255	312	1.2744	6.34509752171541	9.86375068494948	0	-0.1	2	1.18353222635383	1.18353222635383	1.94960766199957	2
3141	255	313	1.248	6.21674429908003	9.99210390758486	0.128353222635383	1.08353222635383	3	0.109060173231883	0.109060173231883	2.05866783523145	2
3151	255	314	1.2437	6.19583828175684	10.0130099249081	0.149259239958571	1.19259239958571	4	-0.430606785576002	0.430606785576002	2.48927462080745	2
3161	255	315	1.2505	6.22889896031444	9.97994924635045	0.116198561400971	0.761985614009708	5	0.279225430513657	0.279225430513657	2.76850005132111	2
3171	255	316	1.2427	6.19097641726308	10.0178717894018	0.154121104452337	1.04121104452337	6	0.517456790708086	0.517456790708086	3.2859568420292	2
3181	255	317	1.23	6.12923073819227	10.0796174684726	0.215866783523145	1.55866783523145	7	-0.668838145770467	0.668838145770467	3.95479498779966	2
3191	255	318	1.2417	6.18611455276931	10.0227336538956	0.158982968946098	0.889829689460984	8	-0.313922037725638	0.313922037725638	4.2687170255253	2
3201	255	319	1.2461	6.20750675654188	10.001341450123	0.137590765173535	0.575907651735346	9	-0.00276271012469054	0.00276271012469054	4.27147973564999	2
3211	255	320	1.2441	6.19778302755435	10.0110651791105	0.147314494161066	0.573144941610656	10	0.254916108044811	0.254916108044811	4.5263958436948	2
3221	255	321	1.2368	6.16229141674987	10.046556789915	0.182806104965547	0.828061049655467	11	0.37160085589514	0.37160085589514	4.89799669958994	2
3231	255	322	1.2271	6.11513133116035	10.0937168755045	0.229966190555061	1.19966190555061	12	0.376462720388931	0.376462720388931	5.27445941997887	2
3241	255	323	1.2173	6.06748505912146	10.1413631475434	0.277612462593954	1.57612462593954	13	1.01822883356584	1.01822883356584	6.29268825354472	2
3251	255	324	1.1943	5.95566217576487	10.2531860309	0.389435345950538	2.59435345950538	14	0.420219500832794	0.420219500832794	6.71290775437751	2
3261	255	325	1.1836	5.90364022568159	10.3052079809833	0.441457296033818	3.01457296033818	15	0.25491610804483	0.25491610804483	6.96782386242234	2
3271	255	326	1.1763	5.86814861487711	10.3406995917878	0.476948906838301	3.26948906838301	16	-0.381988140638348	0.381988140638348	7.34981200306069	2
3281	255	327	1.1821	5.89634742894095	10.3125007777239	0.448750092774466	2.88750092774466	17	-0.124309322468827	0.124309322468827	7.47412132552952	2
3291	255	328	1.1826	5.89877836118783	10.3100698454771	0.446319160527583	2.76319160527583	18	-0.576462720388912	0.576462720388912	8.05058404591843	2
3301	255	329	1.1924	5.94642463322672	10.2624235734382	0.398672888488692	2.18672888488692	19	-0.313922037725656	0.313922037725656	8.36450608364409	2
3311	255	330	1.1968	5.96781683699929	10.2410313696656	0.377280684716126	1.87280684716126	20	-0.289612715256811	0.289612715256811	8.6541187989009	2
3321	255	331	1.2007	5.98677810852497	10.2220700981399	0.358319413190445	1.58319413190445	21	0.186850005132102	0.186850005132102	8.840968804033	2
3331	255	332	1.1948	5.95809310801176	10.2507550986531	0.387004413703655	1.77004413703655	22	1.06198561400973	1.06198561400973	9.90295441804273	2
3341	255	333	1.1709	5.84189454661078	10.3669536600541	0.503202975104628	2.83202975104628	23	0.755688150902551	0.755688150902551	10.6586425689453	2
3351	255	334	1.1533	5.75632573152053	10.4525224751444	0.588771790194883	3.58771790194883	24	-1.50021697420417	1.50021697420417	12.1588595431495	2
3361	255	335	1.1821	5.89634742894095	10.3125007777239	0.448750092774466	2.08750092774466	25	-1.38353222635385	1.38353222635385	13.5423917695033	2
3371	255	336	1.2085	6.02470065157633	10.1841475550886	0.320396870139081	0.703968701390814	26	0.993919511097034	0.993919511097034	14.5363112806003	2
3381	255	337	1.186	5.91530870046663	10.2935395061983	0.429788821248785	1.69788821248785	27	1.11060425894736	1.11060425894736	15.6469155395477	2
3391	255	338	1.1611	5.79424827457189	10.414599932093	0.550849247143521	2.80849247143521	28	-0.362540682663293	0.362540682663293	16.009456222211	2
3401	255	339	1.1665	5.82050234283822	10.3883458638267	0.524595178877192	2.44595178877192	29	0.920991543690571	0.920991543690571	16.9304477659016	2
3411	255	340	1.1455	5.71840318846917	10.4904450181957	0.626694333246249	3.36694333246249	30	-0.858450861027278	0.858450861027278	17.7888986269288	2
3421	255	341	1.1611	5.79424827457189	10.414599932093	0.550849247143521	2.50849247143521	31	-0.693147468239277	0.693147468239277	18.4820460951681	2
3431	255	342	1.1733	5.85356302139582	10.3552851852691	0.491534500319593	1.81534500319593	32	-0.766075435645741	0.766075435645741	19.2481215308139	2
3441	255	343	1.187	5.92017056496039	10.2886776417045	0.424926956755019	1.04926956755019	33	0.493147468239259	0.493147468239259	19.7412689990531	2
3451	255	344	1.1748	5.86085581813647	10.3479923885284	0.484241703578945	1.54241703578945	34	1.06198561400974	1.06198561400974	20.8032546130629	2
3461	255	345	1.1509	5.74465725673549	10.4641909499294	0.60044026497992	2.6044026497992	35	0.40077204285774	0.40077204285774	21.2040266559206	2
3471	255	346	1.1406	5.69458005244972	10.5142681542152	0.650517469265694	3.00517469265694	36	0.395910178363986	0.395910178363986	21.5999368342846	2
3481	255	347	1.1304	5.64498903461332	10.5638591720516	0.700108487102092	3.40108487102092	37	0.0653033927879827	0.0653033927879827	21.6652402270726	2
3491	255	348	1.127	5.62845869533452	10.5803895113304	0.71663882638089	3.4663882638089	38	-0.430606785575966	0.430606785575966	22.0958470126485	2
3501	255	349	1.1338	5.66151937389212	10.5473288327728	0.683578147823294	3.03578147823294	39	-0.381988140638348	0.381988140638348	22.4778351532869	2
3511	255	350	1.1396	5.68971818795595	10.5191300187089	0.655379333759459	2.65379333759459	40	-1.19391951109703	1.19391951109703	23.6717546643839	2
3521	255	351	1.1621	5.79911013906566	10.4097380675992	0.545987382649756	1.45987382649756	41	-0.00762457461846333	0.00762457461846333	23.6793792390024	2
3531	255	352	1.1602	5.7898725965275	10.4189756101374	0.555224925187909	1.45224925187909	42	0.045855934812929	0.045855934812929	23.7252351738153	2
3541	255	353	1.1572	5.77528700304621	10.4335612036187	0.569810518669202	1.49810518669202	43	-1.05292544077784	1.05292544077784	24.7781606145931	2
3551	255	354	1.1768	5.870579547124	10.3382686595409	0.474517974591418	0.445179745914179	44	-0.216684747850364	0.216684747850364	24.9948453624435	2
3561	255	355	1.1792	5.88224802190903	10.3266001847559	0.462849499806381	0.228494998063815	45	1.08629493647855	1.08629493647855	26.0811402989221	2
3571	255	356	1.1548	5.76361852826118	10.4452296784037	0.581478993454237	1.31478993454237	46	1.67944240471781	1.67944240471781	27.7605827036399	2
3581	255	357	1.1182	5.58567428778939	10.6231739188755	0.759423233926018	2.99423233926018	47	-0.406297463107157	0.406297463107157	28.166880166747	2
3591	255	358	1.1245	5.61630403410011	10.5925441725648	0.728793487615302	2.58793487615302	48	0.0653033927880013	0.0653033927880013	28.232183559535	2
3601	255	359	1.1211	5.59977369482131	10.6090745118436	0.745323826894102	2.65323826894102	49	0.823754253815243	0.823754253815243	29.0559378133503	2
3611	255	360	1.1021	5.50739826943979	10.7014499372251	0.837699252275627	3.47699252275627	50	-0.309060173231865	0.309060173231865	29.3649979865821	2
3621	255	361	1.1064	5.52830428676297	10.6805439199019	0.81679323495244	3.1679323495244	51	-0.270165257281756	0.270165257281756	29.6351632438639	2
3631	255	362	1.1099	5.54532081249115	10.6635273941737	0.799776709224265	2.89776709224265	52	-0.595910178363985	0.595910178363985	30.2310734222279	2
3641	255	363	1.1201	5.59491183032755	10.6139363763373	0.750185691387866	2.30185691387866	53	-0.240994070319174	0.240994070319174	30.4720674925471	2
3651	255	364	1.123	5.60901123735946	10.5998369693054	0.736086284355949	2.06086284355949	54	-0.0319338970872907	0.0319338970872907	30.5040013896344	2
3661	255	365	1.1216	5.60220462706819	10.6066435795967	0.74289289464722	2.0289289464722	55	-0.620219500832813	0.620219500832813	31.1242208904672	2
3671	255	366	1.1323	5.65422657715147	10.5546216295134	0.690870944563938	1.40870944563938	56	0.138231360194465	0.138231360194465	31.2624522506616	2
3681	255	367	1.1274	5.63040344113203	10.5784447655329	0.714694080583385	1.54694080583385	57	0.303534752982466	0.303534752982466	31.5659870036441	2
3691	255	368	1.1191	5.59004996583378	10.6187982408311	0.755047555881632	1.85047555881632	58	-0.411159327600928	0.411159327600928	31.977146331245	2
3701	255	369	1.1255	5.62116589859387	10.587682308071	0.723931623121539	1.43931623121539	59	0.138231360194465	0.138231360194465	32.1153776914395	2
3711	255	370	1.1206	5.59734276257443	10.6115054440905	0.747754759140985	1.57754759140985	60	-0.289612715256828	0.289612715256828	32.4049904066963	2
3721	255	371	1.1245	5.61630403410011	10.5925441725648	0.728793487615302	1.28793487615302	61	-0.338231360194448	0.338231360194448	32.7432217668908	2
3731	255	372	1.1294	5.64012717011956	10.5687210365453	0.704970351595858	0.949703515958576	62	-0.766075435645759	0.766075435645759	33.5092972025365	2
3741	255	373	1.1431	5.70673471368413	10.5021134929808	0.638362808031282	0.183628080312818	63	0.969610188628207	0.969610188628207	34.4789073911647	2
3751	255	374	1.1211	5.59977369482131	10.6090745118436	0.745323826894102	1.15323826894102	64	1.159222903885	1.159222903885	35.6381302950497	2
3761	255	375	1.0952	5.47385140443281	10.7349968022321	0.871246117282602	2.31246117282602	65	-0.79038475811455	0.79038475811455	36.4285150531643	2
3771	255	376	1.1094	5.54288988024427	10.6659583264206	0.802207641471147	1.52207641471147	66	0.541766113176913	0.541766113176913	36.9702811663412	2
3781	255	377	1.0962	5.47871326892657	10.7301349377383	0.866384252788839	2.06384252788839	67	0.254916108044812	0.254916108044812	37.225197274386	2
3791	255	378	1.0889	5.44322165812209	10.7656265485428	0.90187586359332	2.3187586359332	68	-0.240994070319174	0.240994070319174	37.4661913447052	2
3801	255	379	1.0918	5.45732106515401	10.7515271415109	0.887776456561403	2.07776456561403	69	0.634141538558451	0.634141538558451	38.1003328832636	2
3811	255	380	1.0767	5.38390691129817	10.8249412953667	0.961190610417248	2.71190610417248	70	0.0215466123441184	0.0215466123441184	38.1218794956078	2
3821	255	381	1.0742	5.37175225006375	10.8370959566011	0.97334527165166	2.73345271651659	71	0.682760183496089	0.682760183496089	38.8046396791038	2
3831	255	382	1.0581	5.29347623171415	10.9153719749507	1.05162129000127	3.41621290001268	72	-0.430606785576002	0.430606785576002	39.2352464646798	2
3841	255	383	1.0649	5.32653691027174	10.8823112963931	1.01856061144367	2.98560611443668	73	1.655133082249	1.655133082249	40.8903795469288	2
3851	255	384	1.0288	5.15102360204684	11.057824604618	1.19407391966857	4.64073919668568	74	-0.075690677531191	0.075690677531191	40.96607022446	2
3861	255	385	1.0283	5.14859266979996	11.0602555368649	1.19650485191545	4.56504851915449	75	-0.552153397920085	0.552153397920085	41.5182236223801	2
3871	255	386	1.0376	5.19380800959197	11.0150401970729	1.15128951212344	4.01289512123441	76	0.162540682663293	0.162540682663293	41.6807643050434	2
3881	255	387	1.0322	5.16755394132564	11.0412942653392	1.17754358038977	4.1754358038977	77	-0.338231360194484	0.338231360194484	42.0189956652379	2
3891	255	388	1.0371	5.19137707734509	11.0174711293198	1.15372044437032	3.83720444370322	78	0.82375425381526	0.82375425381526	42.8427499190532	2
3901	255	389	1.0181	5.09900165196356	11.1098465547013	1.24609586975185	4.66095869751848	79	-0.124309322468809	0.124309322468809	42.967059241522	2
3911	255	390	1.0186	5.10143258421045	11.1074156224544	1.24366493750497	4.53664937504967	80	-0.00276271012470808	0.00276271012470808	42.9698219516467	2
3921	255	391	1.0166	5.09170885522292	11.117139351442	1.2533886664925	4.53388666492496	81	-0.197237289875292	0.197237289875292	43.167059241522	2
3931	255	392	1.0186	5.10143258421045	11.1074156224544	1.24366493750497	4.33664937504967	82	-0.571600855895176	0.571600855895176	43.7386600974171	2
3941	255	393	1.0283	5.14859266979996	11.0602555368649	1.19650485191545	3.76504851915449	83	-0.839003403052205	0.839003403052205	44.5776635004693	2
3951	255	394	1.0435	5.22249301010518	10.9863551965597	1.12260451161023	2.92604511610229	84	-0.216684747850345	0.216684747850345	44.7943482483197	2
3961	255	395	1.0459	5.23416148489022	10.9746867217747	1.11093603682519	2.70936036825194	85	0.590384758114568	0.590384758114568	45.3847330064343	2
3971	255	396	1.0317	5.16512300907876	11.0437251975861	1.17997451263665	3.29974512636651	86	-0.625081365326567	0.625081365326567	46.0098143717608	2
3981	255	397	1.0425	5.21763114561142	10.9912170610535	1.12746637610399	2.67466376103994	87	0.279225430513638	0.279225430513638	46.2890398022745	2
3991	255	398	1.0347	5.17970860256006	11.0291396041048	1.16538891915536	2.95388919155358	88	0.663312725521033	0.663312725521033	46.9523525277955	2
4001	255	399	1.019	5.10337733000795	11.1054708766569	1.24172019170746	3.61720191707461	89	-0.411159327600948	0.411159327600948	47.3635118553964	2
4011	255	400	1.0254	5.13449326276805	11.0743549438968	1.21060425894737	3.20604258947367	90	-0.430606785575966	0.430606785575966	47.7941186409724	2
4021	255	401	1.0322	5.16755394132564	11.0412942653392	1.17754358038977	2.7754358038977	91	0.682760183496087	0.682760183496087	48.4768788244685	2
4031	255	402	1.0161	5.08927792297604	11.1195702836889	1.25581959873938	3.45819598739379	92	-0.362540682663292	0.362540682663292	48.8394195071318	2
4041	255	403	1.0215	5.11553199124236	11.0933162154225	1.22956553047305	3.09565530473049	93	-0.16806610291271	0.16806610291271	49.0074856100445	2
4051	255	404	1.0229	5.12233860153363	11.0865096051313	1.22275892018178	2.92758920181778	94	0.15767881816952	0.15767881816952	49.165164428214	2
4061	255	405	1.0176	5.09657071971668	11.1122774869482	1.24852680199873	3.08526801998731	95	0.08961271525681	0.08961271525681	49.2547771434708	2
4071	255	406	1.0137	5.077609448191	11.1312387584739	1.26748807352441	3.17488073524412	96	-0.289612715256809	0.289612715256809	49.5443898587276	2
4081	255	407	1.0176	5.09657071971668	11.1122774869482	1.24852680199873	2.88526801998731	97	-0.124309322468827	0.124309322468827	49.6686991811965	2
4091	255	408	1.0181	5.09900165196356	11.1098465547013	1.24609586975185	2.76095869751848	98	-0.16806610291271	0.16806610291271	49.8367652841092	2
4101	255	409	1.0195	5.10580826225484	11.1030399444101	1.23928925946058	2.59289259460577	99	-0.0562432195561002	0.0562432195561002	49.8930085036653	2
4111	255	410	1.0186	5.10143258421045	11.1074156224544	1.24366493750497	2.53664937504967	100	-0.119447457975055	0.119447457975055	50.0124559616403	2
4121	255	411	1.019	5.10337733000795	11.1054708766569	1.24172019170746	2.41720191707461	101	-0.00762457461848109	0.00762457461848109	50.0200805362588	2
4131	255	412	1.0171	5.0941397874698	11.1147084191951	1.25095773424561	2.40957734245613	102	-0.172927967406464	0.172927967406464	50.1930085036653	2
4141	255	413	1.0186	5.10143258421045	11.1074156224544	1.24366493750497	2.23664937504967	103	-0.1	0.1	50.2930085036653	2
4151	255	414	1.0186	5.10143258421045	11.1074156224544	1.24366493750497	2.13664937504967	104	-0.119447457975055	0.119447457975055	50.4124559616403	2
4161	255	415	1.019	5.10337733000795	11.1054708766569	1.24172019170746	2.01720191707461	105	-0.148618644937655	0.148618644937655	50.561074606578	2
4171	255	416	1.02	5.10823919450172	11.1006090121632	1.2368583272137	1.86858327213696	106	0.230606785575984	0.230606785575984	50.791681392154	2
4181	255	417	1.0132	5.07517851594412	11.1336696907208	1.26991900577129	2.09919005771294	107	-0.479225430513621	0.479225430513621	51.2709068226676	2
4191	255	418	1.021	5.11310105899548	11.0957471476694	1.23199646271993	1.61996462719932	108	-0.00276271012470852	0.00276271012470852	51.2736695327923	2
4201	255	419	1.019	5.10337733000795	11.1054708766569	1.24172019170746	1.61720191707461	109	-0.148618644937655	0.148618644937655	51.42228817773	2
4211	255	420	1.02	5.10823919450172	11.1006090121632	1.2368583272137	1.46858327213696	110	NA	NA	NA	2
3122	255	311	1.3003	6.47101981210391	9.35082398085732	0	0	1	0.162540682663275	0.162540682663275	0.162540682663275	3
3132	255	312	1.2949	6.44476574383759	9.37707804912365	0.0262540682663275	0.162540682663275	2	0.352153397920103	0.352153397920103	0.514694080583378	3
3142	255	313	1.2856	6.39955040404558	9.42229338891566	0.0714694080583378	0.514694080583378	3	0.279225430513639	0.279225430513639	0.793919511097017	3
3152	255	314	1.2778	6.36162786099421	9.46021593196702	0.109391951109702	0.793919511097017	4	0.138231360194465	0.138231360194465	0.932150871291482	3
3162	255	315	1.2729	6.33780472497477	9.48403906798647	0.133215087129148	0.932150871291482	5	0.230606785575984	0.230606785575984	1.16275765686747	3
3172	255	316	1.2661	6.30474404641717	9.51709974654407	0.166275765686747	1.16275765686747	6	0.0409940703191736	0.0409940703191736	1.20375172718664	3
3182	255	317	1.2632	6.29064463938525	9.53119915357598	0.180375172718664	1.20375172718664	7	-0.148618644937655	0.148618644937655	1.35237037212429	3
3192	255	318	1.2642	6.29550650387902	9.52633728908222	0.175513308224899	1.05513308224899	8	0.0896127152568285	0.0896127152568285	1.44198308738112	3
3202	255	319	1.2603	6.27654523235333	9.5452985606079	0.194474579750581	1.14474579750581	9	0.327844075451276	0.327844075451276	1.7698271628324	3
3212	255	320	1.2515	6.23376082480821	9.58808296815303	0.237258987295709	1.47258987295709	10	-0.216684747850346	0.216684747850346	1.98651191068275	3
3222	255	321	1.2539	6.24542929959324	9.57641449336799	0.225590512510674	1.25590512510674	11	-0.216684747850346	0.216684747850346	2.20319665853309	3
3232	255	322	1.2563	6.25709777437828	9.56474601858296	0.21392203772564	1.0392203772564	12	-0.148618644937655	0.148618644937655	2.35181530347075	3
3242	255	323	1.2573	6.26195963887204	9.55988415408919	0.209060173231874	0.890601732318742	13	0.0409940703191736	0.0409940703191736	2.39280937378992	3
3252	255	324	1.2544	6.24786023184012	9.57398356112111	0.223159580263792	0.931595802637916	14	0.0653033927880009	0.0653033927880009	2.45811276657792	3
3262	255	325	1.251	6.23132989256132	9.59051390039991	0.239689919542592	0.996899195425917	15	0.0896127152568107	0.0896127152568107	2.54772548183473	3
3272	255	326	1.2471	6.21236862103564	9.60947517192559	0.258651191068273	1.08651191068273	16	0.211159327600947	0.211159327600947	2.75888480943568	3
3282	255	327	1.2407	6.18125268827555	9.64059110468569	0.289767123828367	1.29767123828367	17	0.157678818169502	0.157678818169502	2.91656362760518	3
3292	255	328	1.2354	6.1554848064586	9.66635898650264	0.315535005645318	1.45535005645318	18	0.376462720388931	0.376462720388931	3.29302634799411	3
3302	255	329	1.2256	6.10783853441971	9.71400525854153	0.363181277684211	1.83181277684211	19	-0.216684747850364	0.216684747850364	3.50971109584448	3
3312	255	330	1.228	6.11950700920474	9.70233678375649	0.351512802899174	1.61512802899174	20	-0.245855934812929	0.245855934812929	3.7555670306574	3
3322	255	331	1.231	6.13409260268603	9.6877511902752	0.336927209417881	1.36927209417881	21	-0.216684747850346	0.216684747850346	3.97225177850775	3
3332	255	332	1.2334	6.14576107747107	9.67608271549017	0.325258734632847	1.15258734632847	22	0.113922037725638	0.113922037725638	4.08617381623339	3
3342	255	333	1.229	6.1243688736985	9.69747491926273	0.346650938405411	1.26650938405411	23	0.138231360194465	0.138231360194465	4.22440517642785	3
3352	255	334	1.2241	6.10054573767906	9.72129805528218	0.370474074424857	1.40474074424857	24	0.206297463107157	0.206297463107157	4.43070263953501	3
3362	255	335	1.2178	6.06991599136834	9.75192780159289	0.401103820735573	1.61103820735573	25	-0.552153397920085	0.552153397920085	4.9828560374551	3
3372	255	336	1.2271	6.11513133116035	9.70671246180088	0.355888480943564	1.05888480943564	26	0.162540682663275	0.162540682663275	5.14539672011837	3
3382	255	337	1.2217	6.08887726289402	9.73296653006721	0.382142549209892	1.22142549209892	27	-0.148618644937637	0.148618644937637	5.29401536505601	3
3392	255	338	1.2227	6.09373912738779	9.72810466557345	0.377280684716128	1.07280684716128	28	-0.0756906775311905	0.0756906775311905	5.3697060425872	3
3402	255	339	1.2222	6.0913081951409	9.73053559782033	0.379711616963009	0.99711616963009	29	0.279225430513657	0.279225430513657	5.64893147310086	3
3412	255	340	1.2144	6.05338565208954	9.76845814087169	0.417634160014375	1.27634160014375	30	0.945300866159344	0.945300866159344	6.5942323392602	3
3422	255	341	1.1929	5.9488555654736	9.87298822748763	0.522164246630309	2.22164246630309	31	-0.503534752982449	0.503534752982449	7.09776709224265	3
3432	255	342	1.2012	5.98920904077185	9.83263475218938	0.481810771332064	1.71810771332064	32	-0.479225430513639	0.479225430513639	7.57699252275629	3
3442	255	343	1.209	6.02713158382321	9.79471220913802	0.4438882282807	1.238882282807	33	-0.265303392787983	0.265303392787983	7.84229591554427	3
3452	255	344	1.2124	6.04366192310201	9.77818186985922	0.427357889001902	0.973578890019021	34	-0.0270720325935359	0.0270720325935359	7.86936794813781	3
3462	255	345	1.2109	6.03636912636137	9.78547466659987	0.434650685742549	0.946506857425485	35	0.133369495700692	0.133369495700692	8.0027374438385	3
3472	255	346	1.2061	6.0130321767913	9.80881161616994	0.457987635312618	1.07987635312618	36	-0.119447457975054	0.119447457975054	8.12218490181355	3
3482	255	347	1.2065	6.0149769225888	9.80686687037243	0.456042889515112	0.960428895151123	37	-0.148618644937637	0.148618644937637	8.27080354675119	3
3492	255	348	1.2075	6.01983878708257	9.80200500587867	0.451181025021349	0.811810250213486	38	0.138231360194465	0.138231360194465	8.40903490694565	3
3502	255	349	1.2026	5.99601565106312	9.82582814189811	0.475004161040795	0.950041610407951	39	0.634141538558433	0.634141538558433	9.04317644550409	3
3512	255	350	1.1875	5.92260149720728	9.89924229575396	0.548418314896638	1.58418314896638	40	0.016684747850364	0.016684747850364	9.05986119335445	3
3522	255	351	1.1851	5.91093302242224	9.91091077053899	0.560086789681675	1.60086789681675	41	0.0458559348129284	0.0458559348129284	9.10571712816738	3
3532	255	352	1.1821	5.89634742894095	9.92549636402029	0.574672383162968	1.64672383162968	42	-0.0756906775311899	0.0756906775311899	9.18140780569857	3
3542	255	353	1.1816	5.89391649669407	9.92792729626717	0.577103315409849	1.57103315409849	43	-0.197237289875274	0.197237289875274	9.37864509557384	3
3552	255	354	1.1836	5.90364022568159	9.91820356727964	0.567379586422321	1.37379586422321	44	-0.0756906775311905	0.0756906775311905	9.45433577310503	3
3562	255	355	1.1831	5.90120929343471	9.92063449952652	0.569810518669202	1.29810518669202	45	-0.0270720325935359	0.0270720325935359	9.48140780569857	3
3572	255	356	1.1816	5.89391649669407	9.92792729626717	0.577103315409849	1.27103315409849	46	-0.197237289875274	0.197237289875274	9.67864509557384	3
3582	255	357	1.1836	5.90364022568159	9.91820356727964	0.567379586422321	1.07379586422321	47	0.279225430513621	0.279225430513621	9.95787052608746	3
3592	255	358	1.1758	5.86571768263023	9.956126110331	0.605302129473683	1.35302129473683	48	0.352153397920103	0.352153397920103	10.3100239240076	3
3602	255	359	1.1665	5.82050234283822	10.001341450123	0.650517469265694	1.70517469265694	49	0.420219500832812	0.420219500832812	10.7302434248404	3
3612	255	360	1.1558	5.76848039275494	10.0533634002063	0.702539419348975	2.12539419348975	50	0.0458559348129284	0.0458559348129284	10.7760993596533	3
3622	255	361	1.1528	5.75389479927365	10.0679489936876	0.717125012830268	2.17125012830268	51	-0.12430932246881	0.12430932246881	10.9004086821221	3
3632	255	362	1.1533	5.75632573152053	10.0655180614407	0.714694080583387	2.04694080583387	52	-0.1	0.1	11.0004086821221	3
3642	255	363	1.1533	5.75632573152053	10.0655180614407	0.714694080583387	1.94694080583387	53	0.206297463107157	0.206297463107157	11.2067061452293	3
3652	255	364	1.147	5.72569598520981	10.0961478077514	0.745323826894102	2.15323826894102	54	-0.216684747850346	0.216684747850346	11.4233908930796	3
3662	255	365	1.1494	5.73736445999485	10.0844793329664	0.733655352109068	1.93655352109068	55	-0.289612715256811	0.289612715256811	11.7130036083364	3
3672	255	366	1.1533	5.75632573152053	10.0655180614407	0.714694080583387	1.64694080583387	56	-0.197237289875309	0.197237289875309	11.9102408982117	3
3682	255	367	1.1553	5.76604946050806	10.0557943324532	0.704970351595856	1.44970351595856	57	-0.148618644937637	0.148618644937637	12.0588595431494	3
3692	255	368	1.1563	5.77091132500182	10.0509324679594	0.700108487102092	1.30108487102092	58	-0.00276271012470741	0.00276271012470741	12.0616222532741	3
3702	255	369	1.1543	5.76118759601429	10.0606561969469	0.709832216089621	1.29832216089621	59	-0.0270720325935359	0.0270720325935359	12.0886942858676	3
3712	255	370	1.1528	5.75389479927365	10.0679489936876	0.717125012830268	1.27125012830268	60	0.113922037725638	0.113922037725638	12.2026163235933	3
3722	255	371	1.1484	5.73250259550108	10.0893411974602	0.738517216602832	1.38517216602832	61	0.0409940703191736	0.0409940703191736	12.2436103939124	3
3732	255	372	1.1455	5.71840318846917	10.1034406044921	0.752616623634749	1.42616623634749	62	-0.172927967406464	0.172927967406464	12.4165383613189	3
3742	255	373	1.147	5.72569598520981	10.0961478077514	0.745323826894102	1.25323826894102	63	-0.16806610291271	0.16806610291271	12.5846044642316	3
3752	255	374	1.1484	5.73250259550108	10.0893411974602	0.738517216602832	1.08517216602832	64	0.34729153342633	0.34729153342633	12.9318959976579	3
3762	255	375	1.1392	5.68777344215845	10.1340703508028	0.783246369945465	1.43246369945465	65	0.400772042857758	0.400772042857758	13.3326680405157	3
3772	255	376	1.1289	5.63769623787267	10.1841475550886	0.83332357423124	1.8332357423124	66	0.468838145770449	0.468838145770449	13.8015061862861	3
3782	255	377	1.1172	5.58081242329563	10.2410313696656	0.890207388808285	2.30207388808285	67	-0.552153397920103	0.552153397920103	14.3536595842062	3
3792	255	378	1.1265	5.62602776308764	10.1958160298736	0.844992049016275	1.74992049016275	68	0.0215466123441188	0.0215466123441188	14.3752061965504	3
3802	255	379	1.124	5.61387310185323	10.207970691108	0.857146710250687	1.77146710250687	69	-0.1	0.1	14.4752061965504	3
3812	255	380	1.124	5.61387310185323	10.207970691108	0.857146710250687	1.67146710250687	70	0.303534752982466	0.303534752982466	14.7787409495328	3
3822	255	381	1.1157	5.57351962655498	10.2483241664063	0.897500185548934	1.97500185548933	71	0.731378828433725	0.731378828433725	15.5101197779666	3
3832	255	382	1.0986	5.49038174371161	10.3314620492496	0.980638068392306	2.70638068392306	72	0.0896127152568105	0.0896127152568105	15.5997324932234	3
3842	255	383	1.0947	5.47142047218593	10.3504233207753	0.999599339917987	2.79599339917987	73	0.731378828433742	0.731378828433742	16.3311113216571	3
3852	255	384	1.0776	5.38828258934255	10.4335612036187	1.08273722276136	3.52737222761361	74	0.731378828433741	0.731378828433741	17.0624901500909	3
3862	255	385	1.0605	5.30514470649918	10.5166990864621	1.16587510560474	4.25875105604735	75	-0.0562432195561353	0.0562432195561353	17.118733369647	3
3872	255	386	1.0596	5.30076902845479	10.5210747645064	1.17025078364912	4.20250783649122	76	0.0215466123441193	0.0215466123441193	17.1402799819911	3
3882	255	387	1.0571	5.28861436722038	10.5332294257409	1.18240544488353	4.22405444883534	77	-0.649390687795395	0.649390687795395	17.7896706697865	3
3892	255	388	1.0684	5.34355343599992	10.4782903569613	1.12746637610399	3.57466376103994	78	-0.289612715256828	0.289612715256828	18.0792833850433	3
3902	255	389	1.0723	5.3625147075256	10.4593290854356	1.10850510457831	3.28505104578311	79	0.303534752982466	0.303534752982466	18.3828181380258	3
3912	255	390	1.064	5.32216123222736	10.4996825607339	1.14885857987656	3.58858579876558	80	0.327844075451276	0.327844075451276	18.7106622134771	3
3922	255	391	1.0552	5.27937682468223	10.542466968279	1.19164298742169	3.91642987421686	81	-0.00276271012469076	0.00276271012469076	18.7134249236018	3
3932	255	392	1.0532	5.2696530956947	10.5521906972665	1.20136671640922	3.91366716409216	82	-0.124309322468845	0.124309322468845	18.8377342460706	3
3942	255	393	1.0537	5.27208402794158	10.5497597650197	1.19893578416233	3.78935784162332	83	-0.240994070319156	0.240994070319156	19.0787283163898	3
3952	255	394	1.0566	5.2861834349735	10.5356603579877	1.18483637713042	3.54836377130416	84	-0.503534752982447	0.503534752982447	19.5822630693722	3
3962	255	395	1.0649	5.32653691027174	10.4953068826895	1.14448290183217	3.04482901832172	85	-0.411159327600948	0.411159327600948	19.9934223969732	3
3972	255	396	1.0713	5.35765284303184	10.4641909499294	1.11336696907208	2.63366969072077	86	-0.051381355062345	0.051381355062345	20.0448037520355	3
3982	255	397	1.0703	5.35279097853807	10.4690528144232	1.11822883356584	2.58228833565842	87	0.113922037725637	0.113922037725637	20.1587257897611	3
3992	255	398	1.0659	5.33139877476551	10.4904450181957	1.13962103733841	2.69621037338406	88	0.371600855895158	0.371600855895158	20.5303266456563	3
4002	255	399	1.0562	5.28423868917599	10.5376051037852	1.18678112292792	3.06781122927922	89	-0.16806610291271	0.16806610291271	20.698392748569	3
4012	255	400	1.0576	5.29104529946726	10.530798493494	1.17997451263665	2.89974512636651	90	-0.197237289875291	0.197237289875291	20.8956300384443	3
4022	255	401	1.0596	5.30076902845479	10.5210747645064	1.17025078364912	2.70250783649122	91	0.211159327600947	0.211159327600947	21.1067893660452	3
4032	255	402	1.0532	5.2696530956947	10.5521906972665	1.20136671640922	2.91366716409216	92	0.113922037725638	0.113922037725638	21.2207114037709	3
4042	255	403	1.0488	5.24826089192214	10.5735829010391	1.22275892018178	3.0275892018178	93	0.016684747850328	0.016684747850328	21.2373961516212	3
4052	255	404	1.0464	5.2365924171371	10.5852513758241	1.23442739496681	3.04427394966813	94	-0.0999999999999996	0.0999999999999996	21.3373961516212	3
4062	255	405	1.0464	5.2365924171371	10.5852513758241	1.23442739496681	2.94427394966813	95	0.0409940703191731	0.0409940703191731	21.3783902219404	3
4072	255	406	1.0435	5.22249301010518	10.599350782856	1.24852680199873	2.9852680199873	96	0.259777972538585	0.259777972538585	21.638168194479	3
4082	255	407	1.0361	5.18651521285133	10.6353285801099	1.28450459925259	3.24504599252589	97	-0.148618644937637	0.148618644937637	21.7867868394166	3
4092	255	408	1.0371	5.19137707734509	10.6304667156161	1.27964273475883	3.09642734758825	98	-0.265303392788001	0.265303392788001	22.0520902322046	3
4102	255	409	1.0405	5.20790741662389	10.6139363763373	1.26311239548003	2.83112395480025	99	-0.172927967406482	0.172927967406482	22.2250181996111	3
4112	255	410	1.042	5.21520021336454	10.6066435795967	1.25581959873938	2.65819598739377	100	0.279225430513657	0.279225430513657	22.5042436301247	3
4122	255	411	1.0342	5.17727767031317	10.6445661226481	1.29374214179074	2.93742141790743	101	0.235468650069739	0.235468650069739	22.7397122801945	3
4132	255	412	1.0273	5.1437308053062	10.678112987655	1.32728900679772	3.17289006797717	102	0.395910178363985	0.395910178363985	23.1356224585585	3
4142	255	413	1.0171	5.0941397874698	10.7277040054914	1.37688002463412	3.56880024634115	103	-0.1	0.1	23.2356224585585	3
4152	255	414	1.0171	5.0941397874698	10.7277040054914	1.37688002463412	3.46880024634115	104	-0.148618644937637	0.148618644937637	23.3842411034961	3
4162	255	415	1.0181	5.09900165196356	10.7228421409977	1.37201816014035	3.32018160140351	105	0.0458559348129284	0.0458559348129284	23.430097038309	3
4172	255	416	1.0151	5.08441605848227	10.737427734479	1.38660375362164	3.36603753621644	106	-0.245855934812929	0.245855934812929	23.675952973122	3
4182	255	417	1.0181	5.09900165196356	10.7228421409977	1.37201816014035	3.12018160140351	107	-0.124309322468827	0.124309322468827	23.8002622955908	3
4192	255	418	1.0186	5.10143258421045	10.7204112087508	1.36958722789347	2.99587227893469	108	-0.289612715256811	0.289612715256811	24.0898750108476	3
4202	255	419	1.0225	5.12039385573613	10.7014499372251	1.35062595636779	2.70625956367788	109	0.284087295007376	0.284087295007376	24.373962305855	3
4212	255	420	1.0146	5.08198512623539	10.7398586667258	1.38903468586853	2.99034685868525	110	NA	NA	NA	3
