# Supplementary material for: Assessment of crusting effects on interrill erosion by laser scanning
Source: PeerJ. 2020 Jan 31;8:e8487. doi: 10.7717/peerj.8487 (PMC6996510; doi:10.7717/peerj.8487)
Supplement: Data S1 — Each has two transects and four subplots. [file peerj-08-8487-s001.zip › raw data for uploading/os10transectbleft.txt]

x	y	z	cal	h	h2	h0mm	code	deltah	absh	cumsumh	number
92	91	255	1.0288	5.15102360204684	11.8862863143555	1.45029417848996	3.60294178489958	1	0.595910178363985	0.595910178363985	0.595910178363985	1
93	92	255	1.0186	5.10143258421045	11.9358773321919	1.49988519632636	4.19885196326357	2	0.0319338970872902	0.0319338970872902	0.627844075451276	1
94	93	255	1.02	5.10823919450172	11.9290707219007	1.49307858603509	4.23078586035086	3	0.289612715256829	0.289612715256829	0.917456790708104	1
95	94	255	1.0161	5.08927792297604	11.9480319934263	1.51203985756077	4.52039857560769	4	0.0027627101246912	0.0027627101246912	0.920219500832796	1
96	95	255	1.0181	5.09900165196356	11.9383082644388	1.50231612857324	4.52316128573238	5	-0.65845086102726	0.65845086102726	1.57867036186006	1
97	96	255	1.0337	5.17484673806629	11.8624631783361	1.42647104247051	3.86471042470512	6	-0.779997473371379	0.779997473371379	2.35866783523143	1
98	97	255	1.0518	5.26284648540343	11.7744634309989	1.33847129513337	3.08471295133374	7	-0.872372898752916	0.872372898752916	3.23104073398435	1
99	98	255	1.0718	5.36008377527872	11.6772261411236	1.24123400525808	2.21234005258082	8	-0.181988140638329	0.181988140638329	3.41302887462268	1
100	99	255	1.0776	5.38828258934255	11.6490273270598	1.21303519119425	2.03035191194249	9	-0.94530086615938	0.94530086615938	4.35832974078206	1
101	100	255	1.0991	5.49281267595849	11.5444972404439	1.10850510457831	1.08505104578311	10	-0.614694080583378	0.614694080583378	4.97302382136544	1
102	101	255	1.1138	5.56428208401683	11.4730278323855	1.03703569651997	0.470356965199736	11	1.09668222122173	1.09668222122173	6.06970604258716	1
103	102	255	1.0933	5.46461386189466	11.5726960545077	1.13670391864215	1.56703918642146	12	1.16961018862821	1.16961018862821	7.23931623121537	1
104	103	255	1.0713	5.35765284303184	11.6796570733705	1.24366493750497	2.73664937504967	13	0.717456790708086	0.717456790708086	7.95677302192346	1
105	104	255	1.0586	5.29590716396103	11.7414027524413	1.30541061657578	3.45410616575776	14	0.931378828433723	0.931378828433723	8.88815185035718	1
106	105	255	1.0415	5.21276928111766	11.8245406352847	1.38854849941915	4.38548499419148	15	-0.162540682663274	0.162540682663274	9.05069253302045	1
107	106	255	1.0469	5.23902334938398	11.7982865670184	1.36229443115282	4.2229443115282	16	-0.15767881816952	0.15767881816952	9.20837135118997	1
108	107	255	1.0522	5.26479123120094	11.7725186852014	1.33652654933587	4.06526549335868	17	0.119447457975055	0.119447457975055	9.32781880916503	1
109	108	255	1.0518	5.26284648540343	11.7744634309989	1.33847129513337	4.18471295133374	18	0.313922037725638	0.313922037725638	9.64174084689067	1
110	109	255	1.0474	5.24145428163087	11.7958556347715	1.35986349890594	4.49863498905938	19	0.0562432195561184	0.0562432195561184	9.69798406644679	1
111	110	255	1.0483	5.24582995967525	11.7914799567271	1.35548782086155	4.5548782086155	20	-0.852925440777843	0.852925440777843	10.5509095072246	1
112	111	255	1.0679	5.34112250375304	11.6961874126493	1.26019527678377	3.70195276783765	21	-1.41690172205454	1.41690172205454	11.9678112292792	1
113	112	255	1.0991	5.49281267595849	11.5444972404439	1.10850510457831	2.28505104578311	22	-0.40077204285774	0.40077204285774	12.3685832721369	1
114	113	255	1.1094	5.54288988024427	11.4944200361581	1.05842790029254	1.88427900292537	23	0.576462720388913	0.576462720388913	12.9450459925258	1
115	114	255	1.0996	5.49524360820537	11.542066308197	1.10607417233143	2.46074172331429	24	-0.303534752982467	0.303534752982467	13.2485807455083	1
116	115	255	1.1079	5.53559708350362	11.5017128328987	1.06572069703318	2.15720697033182	25	-0.517456790708068	0.517456790708068	13.7660375362164	1
117	116	255	1.1206	5.59734276257443	11.4399671538279	1.00397501796238	1.63975017962375	26	0.313922037725637	0.313922037725637	14.079959573942	1
118	117	255	1.1162	5.57595055880186	11.4613593576005	1.02536722173494	1.95367221734939	27	1.80651443731135	1.80651443731135	15.8864740112533	1
119	118	255	1.0811	5.40529911507073	11.6320108013316	1.19601866546607	3.76018665466074	28	0.60077204285774	0.60077204285774	16.4872460541111	1
120	119	255	1.0708	5.35522191078496	11.6820880056174	1.24609586975185	4.36095869751848	29	0.479225430513639	0.479225430513639	16.9664714846247	1
121	120	255	1.063	5.31729936773359	11.7200105486688	1.28401841280321	4.84018412803212	30	0.0999999999999996	0.0999999999999996	17.0664714846247	1
122	121	255	1.063	5.31729936773359	11.7200105486688	1.28401841280321	4.94018412803212	31	-0.327844075451294	0.327844075451294	17.394315560076	1
123	122	255	1.0718	5.36008377527872	11.6772261411236	1.24123400525808	4.61234005258082	32	-0.541766113176913	0.541766113176913	17.9360816732529	1
124	123	255	1.085	5.42426038659641	11.613049529806	1.17705739394039	4.07057393940391	33	-1.51413901192983	1.51413901192983	19.4502206851828	1
125	124	255	1.1182	5.58567428778939	11.451635628613	1.01564349274741	2.55643492747408	34	-0.181988140638347	0.181988140638347	19.6322088258211	1
126	125	255	1.124	5.61387310185323	11.4234368145491	0.987444678683573	2.37444678683573	35	0.0270720325935536	0.0270720325935536	19.6592808584147	1
127	126	255	1.1255	5.62116589859387	11.4161440178085	0.980151881942929	2.40151881942929	36	0.834141538558433	0.834141538558433	20.4934223969731	1
128	127	255	1.1104	5.54775174473803	11.4895581716643	1.05356603579877	3.23566035798772	37	0.294474579750583	0.294474579750583	20.7878969767237	1
129	128	255	1.1064	5.52830428676297	11.5090056296394	1.07301349377383	3.5301349377383	38	-0.0701652572817557	0.0701652572817557	20.8580622340054	1
130	129	255	1.1099	5.54532081249115	11.4919891039112	1.05599696804565	3.45996968045655	39	-0.157678818169521	0.157678818169521	21.0157410521749	1
131	130	255	1.1152	5.5710886943081	11.4662212220943	1.0302290862287	3.30229086228703	40	0.289612715256811	0.289612715256811	21.3053537674318	1
132	131	255	1.1113	5.55212742278242	11.4851824936199	1.04919035775438	3.59190357754384	41	-0.211159327600912	0.211159327600912	21.5165130950327	1
133	132	255	1.1177	5.58324335554251	11.4540665608599	1.01807442499429	3.38074424994292	42	0.0319338970872911	0.0319338970872911	21.54844699212	1
134	133	255	1.1191	5.59004996583378	11.4472599505686	1.01126781470302	3.41267814703022	43	0.0270720325935354	0.0270720325935354	21.5755190247135	1
135	134	255	1.1206	5.59734276257443	11.4399671538279	1.00397501796238	3.43975017962375	44	0.216684747850329	0.216684747850329	21.7922037725638	1
136	135	255	1.1182	5.58567428778939	11.451635628613	1.01564349274741	3.65643492747408	45	-0.585522893620796	0.585522893620796	22.3777266661846	1
137	136	255	1.1323	5.65422657715147	11.3830833392509	0.947091203385328	3.07091203385328	46	-0.211159327600929	0.211159327600929	22.5888859937856	1
138	137	255	1.1387	5.68534250991157	11.3519674064908	0.915975270625236	2.85975270625236	47	0.814694080583378	0.814694080583378	23.4035800743689	1
139	138	255	1.124	5.61387310185323	11.4234368145491	0.987444678683573	3.67444678683573	48	0.66883814577045	0.66883814577045	24.0724182201394	1
140	139	255	1.1123	5.55698928727618	11.4803206291262	1.04432849326062	4.34328493260618	49	0.0999999999999996	0.0999999999999996	24.1724182201394	1
141	140	255	1.1123	5.55698928727618	11.4803206291262	1.04432849326062	4.44328493260618	50	-1.03767629154088	1.03767629154088	25.2100945116803	1
142	141	255	1.1357	5.67075691643027	11.3665529999721	0.93056086410653	3.4056086410653	51	0.381988140638347	0.381988140638347	25.5920826523186	1
143	142	255	1.1299	5.64255810236644	11.3947518140359	0.958759678170365	3.78759678170365	52	0.0319338970872898	0.0319338970872898	25.6240165494059	1
144	143	255	1.1313	5.64936471265771	11.3879452037447	0.951953067879094	3.81953067879094	53	0.192375425381537	0.192375425381537	25.8163919747874	1
145	144	255	1.1294	5.64012717011956	11.3971827462828	0.961190610417248	4.01190610417248	54	-0.138231360194483	0.138231360194483	25.9546233349819	1
146	145	255	1.1343	5.663950306139	11.3733596102634	0.937367474397799	3.87367474397799	55	0.0513813550623632	0.0513813550623632	26.0060046900443	1
147	146	255	1.1353	5.66881217063277	11.3684977457696	0.932505609904036	3.92505609904036	56	0.270165257281755	0.270165257281755	26.276169947326	1
148	147	255	1.1318	5.65179564490459	11.3855142714978	0.949522135632211	4.19522135632211	57	-0.566075435645723	0.566075435645723	26.8422453829718	1
149	148	255	1.1455	5.71840318846917	11.3189067279332	0.882914592067639	3.62914592067639	58	0.0513813550623454	0.0513813550623454	26.8936267380341	1
150	149	255	1.1465	5.72326505296293	11.3140448634394	0.878052727573873	3.68052727573873	59	0.955688150902552	0.955688150902552	27.8493148889367	1
151	150	255	1.1289	5.63769623787267	11.3996136785297	0.963621542664129	4.63621542664129	60	0.741766113176913	0.741766113176913	28.5910810021136	1
152	151	255	1.1157	5.57351962655498	11.4637902898474	1.02779815398182	5.3779815398182	61	-0.279225430513621	0.279225430513621	28.8703064326272	1
153	152	255	1.1235	5.61144216960635	11.425867746796	0.989875610930458	5.09875610930458	62	-0.639003403052223	0.639003403052223	29.5093098356794	1
154	153	255	1.1387	5.68534250991157	11.3519674064908	0.915975270625236	4.45975270625236	63	-0.444528823301605	0.444528823301605	29.953838658981	1
155	154	255	1.1499	5.73979539224173	11.2975145241606	0.861522388295075	4.01522388295075	64	0.406297463107157	0.406297463107157	30.3601361220882	1
156	155	255	1.1436	5.70916564593101	11.3281442704714	0.892152134605791	4.42152134605791	65	1.14530086615936	1.14530086615936	31.5054369882475	1
157	156	255	1.1221	5.60463555931508	11.4326743570873	0.996682221221727	5.56682221221727	66	-0.113922037725637	0.113922037725637	31.6193590259732	1
158	157	255	1.1265	5.62602776308764	11.4112821533147	0.975290017449163	5.45290017449163	67	-1.2029796843289	1.2029796843289	32.8223387103021	1
159	158	255	1.1533	5.75632573152053	11.2809841848818	0.844992049016273	4.24992049016273	68	0.192375425381536	0.192375425381536	33.0147141356836	1
160	159	255	1.1514	5.74708818898238	11.29022172742	0.854229591554427	4.44229591554427	69	-0.157678818169519	0.157678818169519	33.1723929538531	1
161	160	255	1.1567	5.77285607079933	11.264453845603	0.828461709737475	4.28461709737475	70	-0.0896127152568287	0.0896127152568287	33.26200566911	1
162	161	255	1.1606	5.79181734232501	11.2454925740774	0.809500438211792	4.19500438211792	71	0.717456790708105	0.717456790708105	33.9794624598181	1
163	162	255	1.1479	5.7300716632542	11.3072382531482	0.871246117282602	4.91246117282603	72	0.430606785576002	0.430606785576002	34.4100692453941	1
164	163	255	1.1411	5.6970109846966	11.3402989317058	0.904306795840203	5.34306795840203	73	0.289612715256793	0.289612715256793	34.6996819606509	1
165	164	255	1.1372	5.67804971317092	11.3592602032314	0.923268067365882	5.63268067365882	74	-1.06198561400971	1.06198561400971	35.7616675746606	1
166	165	255	1.1611	5.79424827457189	11.2430616418305	0.807069505964911	4.57069505964911	75	-0.303534752982467	0.303534752982467	36.065202327643	1
167	166	255	1.1694	5.83460174987014	11.2027081665322	0.766716030666664	4.26716030666664	76	-0.138231360194447	0.138231360194447	36.2034336878375	1
168	167	255	1.1743	5.85842488588958	11.1788850305128	0.74289289464722	4.1289289464722	77	-0.541766113176914	0.541766113176914	36.7451998010144	1
169	168	255	1.1875	5.92260149720728	11.1147084191951	0.678716283329528	3.58716283329528	78	-0.230606785576002	0.230606785576002	36.9758065865904	1
170	169	255	1.1943	5.95566217576487	11.0816477406375	0.645655604771928	3.35655604771928	79	0.35767881816952	0.35767881816952	37.3334854047599	1
171	170	255	1.189	5.92989429394792	11.1074156224544	0.67142348658888	3.7142348658888	80	0.1	0.1	37.4334854047599	1
172	171	255	1.189	5.92989429394792	11.1074156224544	0.67142348658888	3.8142348658888	81	0.0999999999999996	0.0999999999999996	37.5334854047599	1
173	172	255	1.189	5.92989429394792	11.1074156224544	0.67142348658888	3.9142348658888	82	0.503534752982449	0.503534752982449	38.0370201577424	1
174	173	255	1.1807	5.88954081864968	11.1477690977527	0.711776961887125	4.41776961887125	83	0.19723728987531	0.19723728987531	38.2342574476177	1
175	174	255	1.1787	5.87981708966215	11.1574928267402	0.721500690874656	4.61500690874656	84	-0.040994070319174	0.040994070319174	38.2752515179369	1
176	175	255	1.1816	5.89391649669407	11.1433934197083	0.707401283842739	4.57401283842739	85	-0.663312725521032	0.663312725521032	38.9385642434579	1
177	176	255	1.1973	5.97024776924617	11.0670621471562	0.631070011290635	3.91070011290635	86	-1.30021697420419	1.30021697420419	40.2387812176621	1
178	177	255	1.2261	6.11026946666659	10.9270404497358	0.491048313870216	2.61048313870216	87	0.197237289875292	0.197237289875292	40.4360185075374	1
179	178	255	1.2241	6.10054573767906	10.9367641787233	0.500772042857745	2.80772042857745	88	0.192375425381537	0.192375425381537	40.6283939329189	1
180	179	255	1.2222	6.0913081951409	10.9460017212615	0.510009585395899	3.00009585395899	89	1.88430426921157	1.88430426921157	42.5126982021305	1
181	180	255	1.1855	5.91287776821975	11.1244321481826	0.688440012317056	4.88440012317056	90	0.858450861027278	0.858450861027278	43.3711490631577	1
182	181	255	1.1699	5.83703268211702	11.2002772342853	0.764285098419784	5.74285098419784	91	0.12430932246881	0.12430932246881	43.4954583856266	1
183	182	255	1.1694	5.83460174987014	11.2027081665322	0.766716030666664	5.86716030666665	92	-0.352153397920087	0.352153397920087	43.8476117835466	1
184	183	255	1.1787	5.87981708966215	11.1574928267402	0.721500690874656	5.51500690874656	93	-0.517456790708104	0.517456790708104	44.3650685742547	1
185	184	255	1.1914	5.94156276873296	11.0957471476694	0.659755011803846	4.99755011803845	94	0.075690677531191	0.075690677531191	44.4407592517859	1
186	185	255	1.1919	5.94399370097984	11.0933162154225	0.657324079556965	5.07324079556965	95	-0.0409940703191918	0.0409940703191918	44.4817533221051	1
187	186	255	1.1948	5.95809310801176	11.0792168083906	0.643224672525045	5.03224672525045	96	0.45491610804483	0.45491610804483	44.93666943015	1
188	187	255	1.1875	5.92260149720728	11.1147084191951	0.678716283329528	5.48716283329528	97	-0.206297463107175	0.206297463107175	45.1429668932571	1
189	188	255	1.1938	5.95323124351799	11.0840786728844	0.648086537018811	5.28086537018811	98	-0.162540682663292	0.162540682663292	45.3055075759204	1
190	189	255	1.1992	5.97948531178432	11.057824604618	0.621832468752482	5.11832468752482	99	-0.541766113176914	0.541766113176914	45.8472736890973	1
191	190	255	1.2124	6.04366192310201	10.9936479933004	0.55765585743479	4.5765585743479	100	-3.88672888488692	3.88672888488692	49.7340025739843	1
192	191	255	1.2944	6.4423348115907	10.5949751048117	0.158982968946098	0.689829689460984	101	-1.48982968946098	1.48982968946098	51.2238322634452	1
193	192	255	1.3271	6.6013177805368	10.4359921358656	0	-0.8	102	1.51966443217923	1.51966443217923	52.7434966956245	1
194	193	255	1.2979	6.45935133731888	10.5779585790835	0.141966443217923	0.719664432179228	103	0.839003403052205	0.839003403052205	53.5825000986767	1
195	194	255	1.2827	6.38545099701366	10.6518589193887	0.215866783523143	1.55866783523143	104	0.406297463107175	0.406297463107175	53.9887975617839	1
196	195	255	1.2764	6.35482125070294	10.6824886656994	0.246496529833861	1.96496529833861	105	0.673700010264222	0.673700010264222	54.6624975720481	1
197	196	255	1.2646	6.29745124967652	10.7398586667258	0.303866530860283	2.63866530860283	106	0.620219500832794	0.620219500832794	55.2827170728809	1
198	197	255	1.2539	6.24542929959324	10.7918806168091	0.355888480943563	3.25888480943562	107	0.454916108044812	0.454916108044812	55.7376331809257	1
199	198	255	1.2466	6.20993768878876	10.8273722276136	0.391380091748044	3.71380091748044	108	-0.0409940703191736	0.0409940703191736	55.7786272512449	1
200	199	255	1.2495	6.22403709582068	10.8132728205817	0.377280684716126	3.67280684716126	109	0.1	0.1	55.8786272512449	1
201	200	255	1.2495	6.22403709582068	10.8132728205817	0.377280684716126	3.77280684716126	110	NA	NA	NA	1
921	91	255	1.0229	5.12233860153363	11.9149713148687	1.29422832824012	2.04228328240116	1	-0.094474579750583	0.094474579750583	0.094474579750583	2
931	92	255	1.0269	5.14178605950869	11.8955238568937	1.27478087026506	1.94780870265058	2	0.435468650069757	0.435468650069757	0.52994322982034	2
941	93	255	1.02	5.10823919450172	11.9290707219007	1.30832773527203	2.38327735272034	3	0.0756906775311905	0.0756906775311905	0.60563390735153	2
951	94	255	1.0205	5.1106701267486	11.9266397896538	1.30589680302515	2.45896803025153	4	0.0756906775311728	0.0756906775311728	0.681324584882703	2
961	95	255	1.021	5.11310105899548	11.9242088574069	1.30346587077827	2.5346587077827	5	0.240994070319156	0.240994070319156	0.922318655201859	2
971	96	255	1.0181	5.09900165196356	11.9383082644388	1.31756527781019	2.77565277810186	6	-0.0166847478503285	0.0166847478503285	0.939003403052188	2
981	97	255	1.0205	5.1106701267486	11.9266397896538	1.30589680302515	2.75896803025153	7	0.1	0.1	1.03900340305219	2
991	98	255	1.0205	5.1106701267486	11.9266397896538	1.30589680302515	2.85896803025153	8	-1.01822883356586	1.01822883356586	2.05723223661805	2
1001	99	255	1.0435	5.22249301010518	11.8148169062972	1.19407391966857	1.84073919668567	9	-0.303534752982448	0.303534752982448	2.3607669896005	2
1011	100	255	1.0518	5.26284648540343	11.7744634309989	1.15372044437032	1.53720444370322	10	-0.585522893620813	0.585522893620813	2.94628988322131	2
1021	101	255	1.0659	5.33139877476551	11.7059111416369	1.08516815500824	0.951681550082404	11	-0.40077204285774	0.40077204285774	3.34706192607905	2
1031	102	255	1.0762	5.38147597905128	11.6558339373511	1.03509095072247	0.550909507224664	12	0.313922037725638	0.313922037725638	3.66098396380469	2
1041	103	255	1.0718	5.36008377527872	11.6772261411236	1.05648315449503	0.864831544950302	13	0.955688150902569	0.955688150902569	4.61667211470726	2
1051	104	255	1.0542	5.27451496018846	11.7627949562139	1.14205196958529	1.82051969585287	14	0.406297463107156	0.406297463107156	5.02296957781441	2
1061	105	255	1.0479	5.24388521387775	11.7934247025246	1.172681715896	2.22681715896003	15	0.625081365326568	0.625081365326568	5.64805094314098	2
1071	106	255	1.0371	5.19137707734509	11.8459328390573	1.22518985242866	2.85189852428659	16	0.338231360194483	0.338231360194483	5.98628230333546	2
1081	107	255	1.0322	5.16755394132564	11.8697559750767	1.24901298844811	3.19012988448108	17	-0.449390687795412	0.449390687795412	6.43567299113088	2
1091	108	255	1.0435	5.22249301010518	11.8148169062972	1.19407391966857	2.74073919668567	18	-0.634141538558441	0.634141538558441	7.06981452968932	2
1101	109	255	0.1123	0.695124793511653	16.3421851228907	5.7214421362621	2.10659765812722	19	-0.634141538558442	0.634141538558442	7.70395606824776	2
1111	110	255	1.0737	5.36932131781687	11.6679885985855	1.04724561195688	1.47245611956878	20	0.0756906775311905	0.0756906775311905	7.77964674577895	2
1121	111	255	1.0742	5.37175225006375	11.6655576663386	1.04481467971	1.54814679709997	21	-0.113922037725638	0.113922037725638	7.89356878350459	2
1131	112	255	1.0786	5.39314445383632	11.6441654625661	1.02342247593743	1.43422475937434	22	0.172927967406464	0.172927967406464	8.06649675091105	2
1141	113	255	1.0771	5.38585165709567	11.6514582593067	1.03071527267808	1.6071527267808	23	-0.473700010264222	0.473700010264222	8.54019676117527	2
1151	114	255	1.0889	5.44322165812209	11.5940882582803	0.973345271651658	1.13345271651658	24	-0.230606785575984	0.230606785575984	8.77080354675126	2
1161	115	255	1.0957	5.47628233667969	11.5610275797227	0.940284593094059	0.902845930940593	25	0.338231360194448	0.338231360194448	9.10903490694571	2
1171	116	255	1.0908	5.45245920066025	11.5848507157421	0.964107729113504	1.24107729113504	26	0.289612715256827	0.289612715256827	9.39864762220253	2
1181	117	255	1.0869	5.43349792913456	11.6038119872678	0.983069000639187	1.53069000639187	27	-0.235468650069757	0.235468650069757	9.63411627227229	2
1191	118	255	1.0938	5.46704479414154	11.5702651222608	0.949522135632211	1.29522135632211	28	0.386850005132102	0.386850005132102	10.0209662774044	2
1201	119	255	1.0879	5.43835979362833	11.598950122774	0.978207136145421	1.68207136145421	29	1.04806357628409	1.04806357628409	11.0690298536885	2
1211	120	255	1.0684	5.34355343599992	11.6937564804024	1.07301349377383	2.7301349377383	30	0.673700010264222	0.673700010264222	11.7427298639527	2
1221	121	255	1.0566	5.2861834349735	11.7511264814289	1.13038349480025	3.40383494800252	31	0.668838145770449	0.668838145770449	12.4115680097232	2
1231	122	255	1.0449	5.22929962039645	11.8080102960059	1.1872673093773	4.07267309377297	32	-0.211159327600929	0.211159327600929	12.6227273373241	2
1241	123	255	1.0513	5.26041555315655	11.7768943632458	1.1561513766172	3.86151376617204	33	-1.44121104452335	1.44121104452335	14.0639383818474	2
1251	124	255	1.083	5.41453665760888	11.6227732587935	1.00203027216487	2.4203027216487	34	-1.15922290388502	1.15922290388502	15.2231612857324	2
1261	125	255	1.1089	5.54045894799738	11.496850968405	0.876107981776368	1.26107981776368	35	-0.303534752982466	0.303534752982466	15.5266960387149	2
1271	126	255	1.1172	5.58081242329563	11.4564974931067	0.835754506478121	0.957545064781213	36	0.240994070319174	0.240994070319174	15.7676901090341	2
1281	127	255	1.1143	5.56671301626371	11.4705969001387	0.849853913510039	1.19853913510039	37	0.411159327600912	0.411159327600912	16.178849436635	2
1291	128	255	1.1079	5.53559708350362	11.5017128328987	0.88096984627013	1.6096984627013	38	0.216684747850364	0.216684747850364	16.3955341844854	2
1301	129	255	1.1055	5.52392860871858	11.5133813076838	0.892638321055166	1.82638321055166	39	0.503534752982465	0.503534752982465	16.8990689374678	2
1311	130	255	1.0972	5.48357513342034	11.553734782982	0.932991796353413	2.32991796353413	40	0.0562432195561007	0.0562432195561007	16.9553121570239	2
1321	131	255	1.0981	5.48795081146473	11.5493591049376	0.928616118309023	2.38616118309023	41	0.0270720325935354	0.0270720325935354	16.9823841896175	2
1331	132	255	1.0996	5.49524360820537	11.542066308197	0.921323321568376	2.41323321568376	42	0.381988140638348	0.381988140638348	17.3643723302558	2
1341	133	255	1.0938	5.46704479414154	11.5702651222608	0.949522135632211	2.79522135632211	43	0.600772042857757	0.600772042857757	17.9651443731136	2
1351	134	255	1.0835	5.41696758985576	11.6203423265466	0.999599339917987	3.39599339917987	44	1.09668222122173	1.09668222122173	19.0618265943353	2
1361	135	255	1.063	5.31729936773359	11.7200105486688	1.09926756204016	4.4926756204016	45	0.148618644937637	0.148618644937637	19.2104452392729	2
1371	136	255	1.062	5.31243750323983	11.7248724131625	1.10412942653392	4.64129426533923	46	-1.0376762915409	1.0376762915409	20.2481215308138	2
1381	137	255	1.0854	5.42620513239392	11.6111047840085	0.990361797379833	3.60361797379833	47	-0.614694080583378	0.614694080583378	20.8628156113972	2
1391	138	255	1.1001	5.49767454045226	11.5396353759501	0.918892389321496	2.98892389321496	48	0.0756906775311732	0.0756906775311732	20.9385062889284	2
1401	139	255	1.1006	5.50010547269914	11.5372044437032	0.916461457074613	3.06461457074613	49	0.0756906775311723	0.0756906775311723	21.0141969664596	2
1411	140	255	1.1011	5.50253640494602	11.5347735114563	0.91403052482773	3.1403052482773	50	-0.230606785576001	0.230606785576001	21.2448037520356	2
1421	141	255	1.1079	5.53559708350362	11.5017128328987	0.88096984627013	2.9096984627013	51	0.00276271012472584	0.00276271012472584	21.2475664621603	2
1431	142	255	1.1099	5.54532081249115	11.4919891039112	0.871246117282602	2.91246117282603	52	0.28961271525681	0.28961271525681	21.5371791774171	2
1441	143	255	1.106	5.52635954096547	11.5109503754369	0.890207388808284	3.20207388808283	53	0.362540682663293	0.362540682663293	21.8997198600804	2
1451	144	255	1.1006	5.50010547269914	11.5372044437032	0.916461457074613	3.56461457074613	54	-0.395910178363985	0.395910178363985	22.2956300384444	2
1461	145	255	1.1108	5.54969649053554	11.4876134258668	0.866870439238214	3.16870439238214	55	-0.40077204285774	0.40077204285774	22.6964020813021	2
1471	146	255	1.1211	5.59977369482131	11.4375362215811	0.81679323495244	2.7679323495244	56	-0.352153397920103	0.352153397920103	23.0485554792222	2
1481	147	255	1.1304	5.64498903461332	11.392320881789	0.77157789516043	2.4157789516043	57	-0.15767881816952	0.15767881816952	23.2062342973917	2
1491	148	255	1.1357	5.67075691643027	11.3665529999721	0.745810013343478	2.25810013343478	58	-0.211159327600929	0.211159327600929	23.4173936249927	2
1501	149	255	1.1421	5.70187284919037	11.335437067212	0.714694080583385	2.04694080583385	59	0.790384758114568	0.790384758114568	24.2077783831072	2
1511	150	255	1.1279	5.63283437337891	11.4044755430235	0.783732556394842	2.83732556394842	60	0.999444931346434	0.999444931346434	25.2072233144537	2
1521	151	255	1.1094	5.54288988024427	11.4944200361581	0.873677049529485	3.83677049529485	61	0.479225430513639	0.479225430513639	25.6864487449673	2
1531	152	255	1.1016	5.5049673371929	11.5323425792095	0.911599592580849	4.31599592580849	62	-0.254916108044812	0.254916108044812	25.9413648530121	2
1541	153	255	1.1089	5.54045894799738	11.496850968405	0.876107981776368	4.06107981776368	63	-0.634141538558468	0.634141538558468	26.5755063915706	2
1551	154	255	1.124	5.61387310185323	11.4234368145491	0.802693827920521	3.42693827920521	64	0.693147468239295	0.693147468239295	27.2686538598099	2
1561	155	255	1.1118	5.5545583550293	11.4827515613731	0.862008574744451	4.12008574744451	65	0.955688150902552	0.955688150902552	28.2243420107124	2
1571	156	255	1.0942	5.46898953993905	11.5683203764633	0.947577389834706	5.07577389834706	66	0.571600855895158	0.571600855895158	28.7959428666076	2
1581	157	255	1.0845	5.42182945434953	11.6154804620528	0.994737475424222	5.64737475424222	67	-0.395910178363986	0.395910178363986	29.1918530449716	2
1591	158	255	1.0947	5.47142047218593	11.5658894442164	0.945146457587823	5.25146457587823	68	-1.51413901192981	1.51413901192981	30.7059920569014	2
1601	159	255	1.1279	5.63283437337891	11.4044755430235	0.783732556394842	3.73732556394842	69	-0.449390687795394	0.449390687795394	31.1553827446968	2
1611	160	255	1.1392	5.68777344215845	11.3495364742439	0.728793487615302	3.28793487615302	70	-0.0166847478503644	0.0166847478503644	31.1720674925471	2
1621	161	255	1.1416	5.69944191694348	11.3378679994589	0.717125012830266	3.27125012830266	71	0.172927967406483	0.172927967406483	31.3449954599536	2
1631	162	255	1.1401	5.69214912020284	11.3451607961995	0.724417809570914	3.44417809570914	72	0.168066102912691	0.168066102912691	31.5130615628663	2
1641	163	255	1.1387	5.68534250991157	11.3519674064908	0.731224419862183	3.61224419862183	73	0.362540682663293	0.362540682663293	31.8756022455296	2
1651	164	255	1.1333	5.65908844164524	11.3782214747571	0.757478488128513	3.97478488128513	74	0.00276271012470763	0.00276271012470763	31.8783649556543	2
1661	165	255	1.1353	5.66881217063277	11.3684977457696	0.747754759140983	3.97754759140983	75	-0.585522893620796	0.585522893620796	32.4638878492751	2
1671	166	255	1.1494	5.73736445999485	11.2999454564075	0.679202469778904	3.39202469778904	76	-0.0409940703191736	0.0409940703191736	32.5048819195943	2
1681	167	255	1.1523	5.75146386702677	11.2858460493756	0.665103062746986	3.35103062746986	77	-0.138231360194465	0.138231360194465	32.6431132797887	2
1691	168	255	1.1572	5.77528700304621	11.2620229133562	0.64127992672754	3.2127992672754	78	-0.0458559348129284	0.0458559348129284	32.6889692146017	2
1701	169	255	1.1602	5.7898725965275	11.2474373198749	0.626694333246247	3.16694333246247	79	-0.0166847478503462	0.0166847478503462	32.705653962452	2
1711	170	255	1.1626	5.80154107131254	11.2357688450898	0.615025858461212	3.15025858461212	80	-0.138231360194465	0.138231360194465	32.8438853226465	2
1721	171	255	1.1675	5.82536420733198	11.2119457090704	0.591202722441766	3.01202722441766	81	0.172927967406464	0.172927967406464	33.016813290053	2
1731	172	255	1.166	5.81807141059134	11.219238505811	0.598495519182412	3.18495519182412	82	0.192375425381537	0.192375425381537	33.2091887154345	2
1741	173	255	1.1641	5.80883386805319	11.2284760483492	0.607733061720566	3.37733061720566	83	-0.0409940703191736	0.0409940703191736	33.2501827857537	2
1751	174	255	1.167	5.8229332750851	11.2143766413173	0.593633654688649	3.33633654688649	84	0.289612715256811	0.289612715256811	33.5397955010105	2
1761	175	255	1.1631	5.80397200355942	11.2333379128429	0.61259492621433	3.6259492621433	85	0.172927967406464	0.172927967406464	33.7127234684169	2
1771	176	255	1.1616	5.79667920681877	11.2406307095836	0.619887722954976	3.79887722954976	86	0.16806610291271	0.16806610291271	33.8807895713297	2
1781	177	255	1.1602	5.7898725965275	11.2474373198749	0.626694333246247	3.96694333246247	87	-0.420219500832812	0.420219500832812	34.3010090721625	2
1791	178	255	1.1709	5.84189454661078	11.1954153697916	0.574672383162966	3.54672383162966	88	0.1	0.1	34.4010090721625	2
1801	179	255	1.1709	5.84189454661078	11.1954153697916	0.574672383162966	3.64672383162966	89	-0.0166847478503467	0.0166847478503467	34.4176938200128	2
1811	180	255	1.1733	5.85356302139582	11.1837468950065	0.563003908377931	3.63003908377931	90	0.289612715256811	0.289612715256811	34.7073065352696	2
1821	181	255	1.1694	5.83460174987014	11.2027081665322	0.581965179903612	3.91965179903612	91	0.16806610291271	0.16806610291271	34.8753726381823	2
1831	182	255	1.168	5.82779513957887	11.2095147768235	0.588771790194883	4.08771790194883	92	0.148618644937654	0.148618644937654	35.02399128312	2
1841	183	255	1.167	5.8229332750851	11.2143766413173	0.593633654688649	4.23633654688649	93	0.148618644937637	0.148618644937637	35.1726099280576	2
1851	184	255	1.166	5.81807141059134	11.219238505811	0.598495519182412	4.38495519182412	94	0.265303392788002	0.265303392788002	35.4379133208456	2
1861	185	255	1.1626	5.80154107131254	11.2357688450898	0.615025858461212	4.65025858461212	95	0.338231360194447	0.338231360194447	35.7761446810401	2
1871	186	255	1.1577	5.77771793529309	11.2595919811093	0.638848994480657	4.98848994480657	96	-0.279225430513621	0.279225430513621	36.0553701115537	2
1881	187	255	1.1655	5.81564047834446	11.2216694380579	0.600926451429295	4.70926451429295	97	0.28961271525681	0.28961271525681	36.3449828268105	2
1891	188	255	1.1616	5.79667920681877	11.2406307095836	0.619887722954976	4.99887722954976	98	-0.0458559348129457	0.0458559348129457	36.3908387616234	2
1901	189	255	1.1646	5.81126480030007	11.2260451161023	0.605302129473682	4.95302129473682	99	-0.799444931346416	0.799444931346416	37.1902836929699	2
1911	190	255	1.1831	5.90120929343471	11.1361006229677	0.51535763633904	4.1535763633904	100	-1.15922290388502	1.15922290388502	38.3495065968549	2
1921	191	255	1.209	6.02713158382321	11.0101783325792	0.389435345950538	2.99435345950538	101	-1.13491358141619	1.13491358141619	39.4844201782711	2
1931	192	255	1.2344	6.15062294196483	10.8866869744375	0.265943987808919	1.85943987808919	102	-2.05866783523145	2.05866783523145	41.5430880135025	2
1941	193	255	1.2788	6.36648972548798	10.6708201909144	0.050077204285774	-0.19922795714226	103	-0.40077204285774	0.40077204285774	41.9438600563603	2
1951	194	255	1.2891	6.41656692977375	10.6207429866286	0	-0.6	104	0.411159327600912	0.411159327600912	42.3550193839612	2
1961	195	255	1.2827	6.38545099701366	10.6518589193887	0.0311159327600912	-0.188840672399088	105	0.552153397920103	0.552153397920103	42.9071727818813	2
1971	196	255	1.2734	6.34023565722165	10.6970742591807	0.0763312725521015	0.363312725521015	106	0.761213571151986	0.761213571151986	43.6683863530333	2
1981	197	255	1.2598	6.27411430010645	10.7631956162959	0.1424526296673	1.124526296673	107	0.931378828433742	0.931378828433742	44.599765181467	2
1991	198	255	1.2427	6.19097641726308	10.8463334991393	0.225590512510674	2.05590512510674	108	0.124309322468809	0.124309322468809	44.7240745039358	2
2001	199	255	1.2422	6.1885454850162	10.8487644313862	0.228021444757555	2.18021444757555	109	-0.138231360194465	0.138231360194465	44.8623058641303	2
2011	200	255	1.2471	6.21236862103564	10.8249412953667	0.204198308738109	2.04198308738109	110	NA	NA	NA	2
922	91	255	1.0479	5.24388521387775	11.7934247025246	1.27478087026506	1.8478087026506	1	-0.444528823301622	0.444528823301622	0.444528823301622	3
932	92	255	1.0591	5.29833809620791	11.7389718201945	1.2203279879349	1.40327987934898	2	0.0513813550623454	0.0513813550623454	0.495910178363967	3
942	93	255	1.0601	5.30319996070167	11.7341099557007	1.21546612344113	1.45466123441132	3	-0.0409940703191558	0.0409940703191558	0.536904248683123	3
952	94	255	1.063	5.31729936773359	11.7200105486688	1.20136671640922	1.41366716409216	4	-0.0896127152568105	0.0896127152568105	0.626516963939934	3
962	95	255	1.0669	5.33626063925927	11.7010492771431	1.18240544488354	1.32405444883535	5	0.0513813550623454	0.0513813550623454	0.677898319002279	3
972	96	255	1.0679	5.34112250375304	11.6961874126493	1.17754358038977	1.3754358038977	6	0.0756906775311728	0.0756906775311728	0.753588996533452	3
982	97	255	1.0684	5.34355343599992	11.6937564804024	1.17511264814289	1.45112648142887	7	-0.371600855895158	0.371600855895158	1.12518985242861	3
992	98	255	1.0781	5.39071352158944	11.6465963948129	1.12795256255337	1.07952562553371	8	-0.162540682663275	0.162540682663275	1.28773053509188	3
1002	99	255	1.0835	5.41696758985576	11.6203423265466	1.10169849428704	0.91698494287044	9	-0.400772042857758	0.400772042857758	1.68850257794964	3
1012	100	255	1.0938	5.46704479414154	11.5702651222608	1.05162129000127	0.516212900012682	10	0.056243219556118	0.056243219556118	1.74474579750576	3
1022	101	255	1.0947	5.47142047218593	11.5658894442164	1.04724561195688	0.5724561195688	11	0.0270720325935359	0.0270720325935359	1.7718178300993	3
1032	102	255	1.0962	5.47871326892657	11.5585966474758	1.03995281521623	0.599528152162336	12	0.265303392788001	0.265303392788001	2.0371212228873	3
1042	103	255	1.0928	5.46218292964778	11.5751269867546	1.05648315449503	0.864831544950337	13	0.386850005132102	0.386850005132102	2.4239712280194	3
1052	104	255	1.0869	5.43349792913456	11.6038119872678	1.08516815500824	1.25168155008244	14	0.907069505964896	0.907069505964896	3.33104073398429	3
1062	105	255	1.0703	5.35279097853807	11.6845189378643	1.16587510560473	2.15875105604734	15	0.338231360194484	0.338231360194484	3.66927209417878	3
1072	106	255	1.0654	5.32896784251863	11.7083420738837	1.18969824162418	2.49698241624182	16	0.168066102912691	0.168066102912691	3.83733819709147	3
1082	107	255	1.064	5.32216123222736	11.715148684175	1.19650485191545	2.66504851915451	17	-0.585522893620795	0.585522893620795	4.42286109071227	3
1092	108	255	1.0781	5.39071352158944	11.6465963948129	1.12795256255337	2.07952562553371	18	-0.707069505964915	0.707069505964915	5.12993059667718	3
1102	109	255	1.0947	5.47142047218593	11.5658894442164	1.04724561195688	1.3724561195688	19	0.0756906775311728	0.0756906775311728	5.20562127420835	3
1112	110	255	1.0952	5.47385140443281	11.5634585119696	1.04481467971	1.44814679709997	20	0.0513813550623632	0.0513813550623632	5.25700262927072	3
1122	111	255	1.0962	5.47871326892657	11.5585966474758	1.03995281521623	1.49952815216234	21	0.216684747850346	0.216684747850346	5.47368737712106	3
1132	112	255	1.0938	5.46704479414154	11.5702651222608	1.05162129000127	1.71621290001268	22	0.245855934812929	0.245855934812929	5.71954331193399	3
1142	113	255	1.0908	5.45245920066025	11.5848507157421	1.06620688348256	1.96206883482561	23	-0.0653033927879831	0.0653033927879831	5.78484670472197	3
1152	114	255	1.0942	5.46898953993905	11.5683203764633	1.04967654420376	1.89676544203763	24	-0.493147468239277	0.493147468239277	6.27799417296125	3
1162	115	255	1.1064	5.52830428676297	11.5090056296394	0.990361797379835	1.40361797379835	25	-0.425081365326567	0.425081365326567	6.70307553828782	3
1172	116	255	1.1172	5.58081242329563	11.4564974931067	0.937853660847178	0.978536608471784	26	0.0270720325935347	0.0270720325935347	6.73014757088135	3
1182	117	255	1.1187	5.58810522003628	11.4492046963661	0.930560864106532	1.00560864106532	27	-0.0409940703191736	0.0409940703191736	6.77114164120053	3
1192	118	255	1.1216	5.60220462706819	11.4351052893342	0.916461457074615	0.964614570746145	28	0.124309322468827	0.124309322468827	6.89545096366935	3
1202	119	255	1.1211	5.59977369482131	11.4375362215811	0.918892389321497	1.08892389321497	29	0.527844075451258	0.527844075451258	7.42329503912061	3
1212	120	255	1.1123	5.55698928727618	11.4803206291262	0.961676796866623	1.61676796866623	30	0.289612715256828	0.289612715256828	7.71290775437744	3
1222	121	255	1.1084	5.5380280157505	11.4992819006519	0.980638068392306	1.90638068392306	31	0.1	0.1	7.81290775437744	3
1232	122	255	1.1084	5.5380280157505	11.4992819006519	0.980638068392306	2.00638068392306	32	0.00276271012470852	0.00276271012470852	7.81567046450215	3
1242	123	255	1.1104	5.54775174473803	11.4895581716643	0.970914339404777	2.00914339404777	33	-0.303534752982448	0.303534752982448	8.1192052174846	3
1252	124	255	1.1187	5.58810522003628	11.4492046963661	0.930560864106532	1.70560864106532	34	-0.157678818169538	0.157678818169538	8.27688403565413	3
1262	125	255	1.124	5.61387310185323	11.4234368145491	0.904792982289578	1.54792982289578	35	-0.186850005132084	0.186850005132084	8.46373404078622	3
1272	126	255	1.1299	5.64255810236644	11.3947518140359	0.87610798177637	1.3610798177637	36	0.265303392787983	0.265303392787983	8.7290374335742	3
1282	127	255	1.1265	5.62602776308764	11.4112821533147	0.892638321055168	1.62638321055168	37	-0.0166847478503462	0.0166847478503462	8.74572218142455	3
1292	128	255	1.1289	5.63769623787267	11.3996136785297	0.880969846270133	1.60969846270133	38	0.313922037725638	0.313922037725638	9.05964421915019	3
1302	129	255	1.1245	5.61630403410011	11.4210058823023	0.902362050042697	1.92362050042697	39	0.240994070319172	0.240994070319172	9.30063828946936	3
1312	130	255	1.1216	5.60220462706819	11.4351052893342	0.916461457074615	2.16461457074614	40	-0.493147468239259	0.493147468239259	9.79378575770862	3
1322	131	255	1.1338	5.66151937389212	11.3757905425102	0.857146710250689	1.67146710250689	41	-0.181988140638347	0.181988140638347	9.97577389834697	3
1332	132	255	1.1396	5.68971818795595	11.3475917284464	0.828947896186854	1.48947896186854	42	0.289612715256811	0.289612715256811	10.2653866136038	3
1342	133	255	1.1357	5.67075691643027	11.3665529999721	0.847909167712535	1.77909167712535	43	0.83414153855845	0.83414153855845	11.0995281521622	3
1352	134	255	1.1206	5.59734276257443	11.4399671538279	0.92132332156838	2.6132332156838	44	0.741766113176914	0.741766113176914	11.8412942653391	3
1362	135	255	1.1074	5.53316615125674	11.5041437651456	0.985499932886071	3.35499932886071	45	0.192375425381519	0.192375425381519	12.0336696907207	3
1372	136	255	1.1055	5.52392860871858	11.5133813076838	0.994737475424223	3.54737475424223	46	-1.08629493647854	1.08629493647854	13.1199646271992	3
1382	137	255	1.1299	5.64255810236644	11.3947518140359	0.87610798177637	2.4610798177637	47	-1.13491358141619	1.13491358141619	14.2548782086154	3
1392	138	255	1.1553	5.76604946050806	11.2712604558943	0.752616623634751	1.32616623634751	48	0.12430932246881	0.12430932246881	14.3791875310842	3
1402	139	255	1.1548	5.76361852826118	11.2736913881412	0.755047555881632	1.45047555881632	49	-0.230606785575984	0.230606785575984	14.6097943166602	3
1412	140	255	1.1616	5.79667920681877	11.2406307095836	0.721986877324033	1.21986877324033	50	-0.0458559348129461	0.0458559348129461	14.6556502514731	3
1422	141	255	1.1646	5.81126480030007	11.2260451161023	0.707401283842739	1.17401283842739	51	0.459777972538584	0.459777972538584	15.1154282240117	3
1432	142	255	1.1572	5.77528700304621	11.2620229133562	0.743379081096597	1.63379081096597	52	-0.065303392788002	0.065303392788002	15.1807316167997	3
1442	143	255	1.1606	5.79181734232501	11.2454925740774	0.726848741817797	1.56848741817797	53	0.265303392788001	0.265303392788001	15.4460350095877	3
1452	144	255	1.1572	5.77528700304621	11.2620229133562	0.743379081096597	1.83379081096597	54	0.216684747850346	0.216684747850346	15.6627197574381	3
1462	145	255	1.1548	5.76361852826118	11.2736913881412	0.755047555881632	2.05047555881632	55	-0.468838145770449	0.468838145770449	16.1315579032085	3
1472	146	255	1.1665	5.82050234283822	11.2168075735641	0.698163741304587	1.58163741304587	56	-0.303534752982466	0.303534752982466	16.435092656191	3
1482	147	255	1.1748	5.86085581813647	11.1764540982659	0.65781026600634	1.2781026600634	57	0.148618644937655	0.148618644937655	16.5837113011286	3
1492	148	255	1.1738	5.8559939536427	11.1813159627597	0.662672130500106	1.42672130500106	58	0.240994070319174	0.240994070319174	16.8247053714478	3
1502	149	255	1.1709	5.84189454661078	11.1954153697916	0.676771537532023	1.66771537532023	59	0.265303392788001	0.265303392788001	17.0900087642358	3
1512	150	255	1.1675	5.82536420733198	11.2119457090704	0.693301876810823	1.93301876810823	60	0.41115932760093	0.41115932760093	17.5011680918367	3
1522	151	255	1.1611	5.79424827457189	11.2430616418305	0.724417809570916	2.34417809570916	61	0.12430932246881	0.12430932246881	17.6254774143055	3
1532	152	255	1.1606	5.79181734232501	11.2454925740774	0.726848741817797	2.46848741817797	62	0.0270720325935354	0.0270720325935354	17.6525494468991	3
1542	153	255	1.1621	5.79911013906566	11.2381997773367	0.71955594507715	2.4955594507715	63	0.172927967406464	0.172927967406464	17.8254774143055	3
1552	154	255	1.1606	5.79181734232501	11.2454925740774	0.726848741817797	2.66848741817797	64	0.66883814577045	0.66883814577045	18.494315560076	3
1562	155	255	1.1489	5.73493352774797	11.3023763886544	0.783732556394842	3.33732556394842	65	0.124309322468827	0.124309322468827	18.6186248825448	3
1572	156	255	1.1484	5.73250259550108	11.3048073209013	0.786163488641725	3.46163488641725	66	-0.021546612344101	0.021546612344101	18.6401714948889	3
1582	157	255	1.1509	5.74465725673549	11.2926526596669	0.774008827407314	3.44008827407314	67	-0.848063576284106	0.848063576284106	19.488235071173	3
1592	158	255	1.1704	5.8394636143639	11.1978463020385	0.679202469778904	2.59202469778904	68	-0.162540682663258	0.162540682663258	19.6507757538363	3
1602	159	255	1.1758	5.86571768263023	11.1715922337721	0.652948401512578	2.42948401512578	69	0.240994070319156	0.240994070319156	19.8917698241554	3
1612	160	255	1.1729	5.85161827559831	11.1856916408041	0.667047808544494	2.67047808544494	70	-0.133369495700693	0.133369495700693	20.0251393198561	3
1622	161	255	1.1777	5.87495522516838	11.162354691234	0.643710858974424	2.53710858974424	71	0.192375425381537	0.192375425381537	20.2175147452377	3
1632	162	255	1.1758	5.86571768263023	11.1715922337721	0.652948401512578	2.72948401512578	72	-0.162540682663293	0.162540682663293	20.380055427901	3
1642	163	255	1.1812	5.89197175089656	11.1453381655058	0.626694333246249	2.56694333246249	73	0.459777972538567	0.459777972538567	20.8398334004395	3
1652	164	255	1.1738	5.8559939536427	11.1813159627597	0.662672130500106	3.02672130500106	74	0.240994070319173	0.240994070319173	21.0808274707587	3
1662	165	255	1.1709	5.84189454661078	11.1954153697916	0.676771537532023	3.26771537532023	75	-0.468838145770449	0.468838145770449	21.5496656165292	3
1672	166	255	1.1826	5.89877836118783	11.1385315552145	0.619887722954978	2.79887722954978	76	-0.327844075451276	0.327844075451276	21.8775096919804	3
1682	167	255	1.1914	5.94156276873296	11.0957471476694	0.57710331540985	2.4710331540985	77	-0.327844075451276	0.327844075451276	22.2053537674317	3
1692	168	255	1.2002	5.98434717627809	11.0529627401243	0.534318907864723	2.14318907864723	78	-0.352153397920103	0.352153397920103	22.5575071653518	3
1702	169	255	1.2095	6.0295625160701	11.0077474003323	0.489103568072712	1.79103568072712	79	-0.113922037725638	0.113922037725638	22.6714292030774	3
1712	170	255	1.2139	6.05095471984266	10.9863551965597	0.467711364300149	1.67711364300149	80	0.0756906775311728	0.0756906775311728	22.7471198806086	3
1722	171	255	1.2144	6.05338565208954	10.9839242643128	0.465280432053266	1.75280432053266	81	0.197237289875291	0.197237289875291	22.9443571704839	3
1732	172	255	1.2124	6.04366192310201	10.9936479933004	0.475004161040795	1.95004161040795	82	0.0513813550623632	0.0513813550623632	22.9957385255463	3
1742	173	255	1.2134	6.04852378759578	10.9887861288066	0.470142296547031	2.00142296547031	83	0.172927967406464	0.172927967406464	23.1686664929527	3
1752	174	255	1.2119	6.04123099085513	10.9960789255472	0.477435093287678	2.17435093287678	84	0.00276271012470852	0.00276271012470852	23.1714292030774	3
1762	175	255	1.2139	6.05095471984266	10.9863551965597	0.467711364300149	2.17711364300149	85	0.056243219556118	0.056243219556118	23.2276724226336	3
1772	176	255	1.2148	6.05533039788705	10.9819795185153	0.46333568625576	2.23335686255761	86	-0.0215466123441193	0.0215466123441193	23.2492190349777	3
1782	177	255	1.2173	6.06748505912146	10.9698248572809	0.451181025021349	2.21181025021349	87	0.503534752982467	0.503534752982467	23.7527537879601	3
1792	178	255	1.209	6.02713158382321	11.0101783325792	0.491534500319595	2.71534500319595	88	-0.0409940703191736	0.0409940703191736	23.7937478582793	3
1802	179	255	1.2119	6.04123099085513	10.9960789255472	0.477435093287678	2.67435093287678	89	-0.138231360194483	0.138231360194483	23.9319792184738	3
1812	180	255	1.2168	6.06505412687458	10.9722557895278	0.45361195726823	2.5361195726823	90	-0.352153397920085	0.352153397920085	24.2841326163939	3
1822	181	255	1.2261	6.11026946666659	10.9270404497358	0.408396617476221	2.18396617476221	91	0.12430932246881	0.12430932246881	24.4084419388627	3
1832	182	255	1.2256	6.10783853441971	10.9294713819827	0.410827549723102	2.30827549723102	92	-0.0653033927879836	0.0653033927879836	24.4737453316507	3
1842	183	255	1.229	6.1243688736985	10.9129410427039	0.394297210444304	2.24297210444304	93	-0.0409940703191736	0.0409940703191736	24.5147394019699	3
1852	184	255	1.2319	6.13846828073042	10.8988416356719	0.380197803412386	2.20197803412386	94	0.0270720325935359	0.0270720325935359	24.5418114345634	3
1862	185	255	1.2334	6.14576107747107	10.8915488389313	0.37290500667174	2.2290500667174	95	0.0756906775311901	0.0756906775311901	24.6175021120946	3
1872	186	255	1.2339	6.14819200971795	10.8891179066844	0.370474074424859	2.30474074424859	96	0.265303392787984	0.265303392787984	24.8828055048826	3
1882	187	255	1.2305	6.13166167043915	10.9056482459632	0.387004413703657	2.57004413703657	97	0.00762457461848065	0.00762457461848065	24.890430079501	3
1892	188	255	1.2324	6.1408992129773	10.8964107034251	0.377766871165505	2.57766871165505	98	-0.468838145770449	0.468838145770449	25.3592682252715	3
1902	189	255	1.2441	6.19778302755435	10.839526888848	0.32088305658846	2.1088305658846	99	-0.779997473371397	0.779997473371397	26.1392656986429	3
1912	190	255	1.2622	6.28578277489149	10.7515271415109	0.232883309251321	1.32883309251321	100	-0.113922037725638	0.113922037725638	26.2531877363685	3
1922	191	255	1.2666	6.30717497866405	10.7301349377383	0.211491105478757	1.21491105478757	101	-0.254916108044812	0.254916108044812	26.5081038444133	3
1932	192	255	1.2739	6.34266658946853	10.6946433269338	0.175999494674276	0.959994946742758	102	-0.0458559348129285	0.0458559348129285	26.5539597792263	3
1942	193	255	1.2769	6.35725218294982	10.6800577334525	0.161413901192983	0.914139011929829	103	-0.206297463107157	0.206297463107157	26.7602572423334	3
1952	194	255	1.2832	6.38788192926054	10.6494279871418	0.130784154882267	0.707841548822672	104	-0.113922037725638	0.113922037725638	26.8741792800591	3
1962	195	255	1.2876	6.40927413303311	10.6280357833693	0.109391951109703	0.593919511097035	105	-0.162540682663293	0.162540682663293	27.0367199627224	3
1972	196	255	1.293	6.43552820129943	10.6017817151029	0.0831378828433742	0.431378828433742	106	-0.327844075451276	0.327844075451276	27.3645640381736	3
1982	197	255	1.3018	6.47831260884456	10.5589973075578	0.0403534752982466	0.103534752982466	107	0.0319338970872906	0.0319338970872906	27.3964979352609	3
1992	198	255	1.3032	6.48511921913583	10.5521906972665	0.0335468650069757	0.135468650069757	108	-0.162540682663293	0.162540682663293	27.5590386179242	3
2002	199	255	1.3086	6.51137328740216	10.5259366290002	0.00729279674064642	-0.0270720325935358	109	0.0270720325935358	0.0270720325935358	27.5861106505178	3
2012	200	255	1.3101	6.51866608414281	10.5186438322596	0	0	110	NA	NA	NA	3
