# Supplementary material for: Assessment of crusting effects on interrill erosion by laser scanning
Source: PeerJ. 2020 Jan 31;8:e8487. doi: 10.7717/peerj.8487 (PMC6996510; doi:10.7717/peerj.8487)
Supplement: Data S1 — Each has two transects and four subplots. [file peerj-08-8487-s001.zip › raw data for uploading/os10transectbright.txt]

x	y	z	cal	h	h2	h0mm	code	deltah	absh	cumsumh	number
312	311	255	1.3091	6.51380421964904	10.5235056967533	0	0	1	0.0215466123441189	0.0215466123441189	0.0215466123441189	1
313	312	255	1.3066	6.50164955841463	10.5356603579877	0.0121546612344119	0.0215466123441189	2	0.585522893620778	0.585522893620778	0.607069505964897	1
314	313	255	1.2925	6.43309726905255	10.6042126473498	0.0807069505964897	0.607069505964897	3	0.566075435645759	0.566075435645759	1.17314494161066	1
315	314	255	1.2788	6.36648972548798	10.6708201909144	0.147314494161066	1.17314494161066	4	1.18353222635383	1.18353222635383	2.35667716796448	1
316	315	255	1.2524	6.23813650285259	10.7991734135498	0.275667716796448	2.35667716796448	5	1.3682830771169	1.3682830771169	3.72496024508138	1
317	316	255	1.2222	6.0913081951409	10.9460017212615	0.422496024508138	3.72496024508138	6	-0.454916108044812	0.454916108044812	4.1798763531262	1
318	317	255	1.2295	6.12679980594539	10.910510110457	0.387004413703657	3.27004413703657	7	-0.693147468239295	0.693147468239295	4.87302382136549	1
319	318	255	1.2417	6.18611455276931	10.8511953636331	0.327689666879728	2.57689666879728	8	-0.790384758114551	0.790384758114551	5.66340857948004	1
320	319	255	1.2559	6.25515302858077	10.7821568878216	0.258651191068273	1.78651191068273	9	-0.406297463107174	0.406297463107174	6.06970604258721	1
321	320	255	1.2622	6.28578277489149	10.7515271415109	0.228021444757555	1.38021444757555	10	0.707069505964915	0.707069505964915	6.77677554855213	1
322	321	255	1.2456	6.205075824295	10.8322340921074	0.308728395354047	2.08728395354047	11	0.609832216089623	0.609832216089623	7.38660776464175	1
323	322	255	1.231	6.13409260268603	10.9032173137163	0.379711616963009	2.69711616963009	12	0.663312725521032	0.663312725521032	8.04992049016279	1
324	323	255	1.2153	6.05776133013393	10.9795485862684	0.456042889515112	3.36042889515112	13	-0.221546612344101	0.221546612344101	8.27146710250689	1
325	324	255	1.2178	6.06991599136834	10.967393925034	0.443888228280702	3.13888228280702	14	-0.66883814577045	0.66883814577045	8.94030524827734	1
326	325	255	1.2295	6.12679980594539	10.910510110457	0.387004413703657	2.47004413703657	15	0.0896127152567932	0.0896127152567932	9.02991796353413	1
327	326	255	1.2256	6.10783853441971	10.9294713819827	0.405965685229337	2.55965685229337	16	0.0409940703191909	0.0409940703191909	9.07091203385332	1
328	327	255	1.2227	6.09373912738779	10.9435707890146	0.420065092261256	2.60065092261256	17	0.113922037725638	0.113922037725638	9.18483407157896	1
329	328	255	1.2183	6.07234692361522	10.9649629927871	0.441457296033819	2.71457296033819	18	-0.192375425381536	0.192375425381536	9.37720949696049	1
330	329	255	1.2202	6.08158446615338	10.955725450249	0.432219753495666	2.52219753495666	19	0.206297463107175	0.206297463107175	9.58350696006767	1
331	330	255	1.2139	6.05095471984266	10.9863551965597	0.462849499806383	2.72849499806383	20	0.40077204285774	0.40077204285774	9.98427900292541	1
332	331	255	1.2036	6.00087751555689	11.0364324008455	0.512926704092157	3.12926704092157	21	-0.693147468239277	0.693147468239277	10.6774264711647	1
333	332	255	1.2158	6.06019226238081	10.9771176540216	0.45361195726823	2.4361195726823	22	0.0409940703191736	0.0409940703191736	10.7184205414839	1
334	333	255	1.2129	6.0460928553489	10.9912170610535	0.467711364300147	2.47711364300147	23	-0.289612715256828	0.289612715256828	11.0080332567407	1
335	334	255	1.2168	6.06505412687458	10.9722557895278	0.448750092774464	2.18750092774464	24	0.493147468239295	0.493147468239295	11.50118072498	1
336	335	255	1.2046	6.00573938005065	11.0315705363517	0.508064839598394	2.68064839598394	25	0.755688150902551	0.755688150902551	12.2568688758825	1
337	336	255	1.187	5.92017056496039	11.117139351442	0.593633654688649	3.43633654688649	26	0.327844075451276	0.327844075451276	12.5847129513338	1
338	337	255	1.1782	5.87738615741527	11.1599237589871	0.636418062233776	3.76418062233776	27	0.0409940703191736	0.0409940703191736	12.625707021653	1
339	338	255	1.1753	5.86328675038335	11.174023166019	0.650517469265694	3.80517469265694	28	0.0653033927880009	0.0653033927880009	12.691010414441	1
340	339	255	1.1719	5.84675641110455	11.1905535052978	0.667047808544494	3.87047808544494	29	-0.216684747850346	0.216684747850346	12.9076951622913	1
341	340	255	1.1743	5.85842488588958	11.1788850305128	0.655379333759459	3.65379333759459	30	0.0653033927879831	0.0653033927879831	12.9729985550793	1
342	341	255	1.1709	5.84189454661078	11.1954153697916	0.671909673038257	3.71909673038257	31	0.206297463107157	0.206297463107157	13.1792960181865	1
343	342	255	1.1646	5.81126480030007	11.2260451161023	0.702539419348973	3.92539419348973	32	-0.119447457975055	0.119447457975055	13.2987434761615	1
344	343	255	1.165	5.81320954609757	11.2241003703048	0.700594673551468	3.80594673551468	33	1.0376762915409	1.0376762915409	14.3364197677024	1
345	344	255	1.1416	5.69944191694348	11.3378679994589	0.814362302705558	4.84362302705558	34	0.400772042857757	0.400772042857757	14.7371918105602	1
346	345	255	1.1313	5.64936471265771	11.3879452037447	0.864439506991333	5.24439506991333	35	-0.270165257281755	0.270165257281755	15.0073570678419	1
347	346	255	1.1348	5.66638123838589	11.3709286780165	0.847422981263158	4.97422981263158	36	-0.0270720325935354	0.0270720325935354	15.0344291004355	1
348	347	255	1.1333	5.65908844164524	11.3782214747571	0.854715778003804	4.94715778003804	37	-0.172927967406465	0.172927967406465	15.2073570678419	1
349	348	255	1.1348	5.66638123838589	11.3709286780165	0.847422981263158	4.77422981263158	38	-1.12099154369055	1.12099154369055	16.3283486115325	1
350	349	255	1.1558	5.76848039275494	11.2688295236474	0.745323826894102	3.65323826894102	39	-0.503534752982449	0.503534752982449	16.8318833645149	1
351	350	255	1.1641	5.80883386805319	11.2284760483492	0.704970351595858	3.14970351595858	40	0.0458559348129288	0.0458559348129288	16.8777392993279	1
352	351	255	1.1611	5.79424827457189	11.2430616418305	0.71955594507715	3.1955594507715	41	0.08961271525681	0.08961271525681	16.9673520145847	1
353	352	255	1.1572	5.77528700304621	11.2620229133562	0.738517216602832	3.28517216602831	42	0.303534752982449	0.303534752982449	17.2708867675671	1
354	353	255	1.1489	5.73493352774797	11.3023763886544	0.778870691901076	3.58870691901076	43	0.181988140638347	0.181988140638347	17.4528749082055	1
355	354	255	1.1431	5.70673471368413	11.3305752027182	0.807069505964911	3.77069505964911	44	-0.192375425381519	0.192375425381519	17.645250333587	1
356	355	255	1.145	5.71597225622228	11.3213376601801	0.797831963426759	3.57831963426759	45	0.371600855895158	0.371600855895158	18.0168511894821	1
357	356	255	1.1353	5.66881217063277	11.3684977457696	0.844992049016275	3.94992049016275	46	-1.18905764660326	1.18905764660326	19.2059088360854	1
358	357	255	1.1577	5.77771793529309	11.2595919811093	0.736086284355949	2.76086284355949	47	-0.172927967406464	0.172927967406464	19.3788368034919	1
359	358	255	1.1592	5.78501073203374	11.2522991843686	0.728793487615302	2.58793487615302	48	-0.571600855895158	0.571600855895158	19.950437659387	1
360	359	255	1.1689	5.83217081762326	11.2051390987791	0.681633402025787	2.01633402025787	49	0.872372898752898	0.872372898752898	20.8228105581399	1
361	360	255	1.1489	5.73493352774797	11.3023763886544	0.778870691901076	2.88870691901076	50	0.138231360194483	0.138231360194483	20.9610419183344	1
362	361	255	1.144	5.71111039172852	11.3261995246739	0.802693827920525	3.02693827920525	51	-0.197237289875309	0.197237289875309	21.1582792082097	1
363	362	255	1.146	5.72083412071605	11.3164757956863	0.792970098932994	2.82970098932994	52	0.303534752982466	0.303534752982466	21.4618139611922	1
364	363	255	1.1377	5.6804806454178	11.3568292709846	0.83332357423124	3.1332357423124	53	-0.148618644937655	0.148618644937655	21.6104326061298	1
365	364	255	1.1387	5.68534250991157	11.3519674064908	0.828461709737475	2.98461709737475	54	0.707069505964915	0.707069505964915	22.3175021120948	1
366	365	255	1.1221	5.60463555931508	11.4326743570873	0.909168660333966	3.69168660333966	55	-0.00276271012470852	0.00276271012470852	22.3202648222195	1
367	366	255	1.1201	5.59491183032755	11.4423980860748	0.918892389321496	3.68892389321495	56	0.0409940703191736	0.0409940703191736	22.3612588925386	1
368	367	255	1.1172	5.58081242329563	11.4564974931067	0.932991796353413	3.72991796353413	57	-0.717456790708086	0.717456790708086	23.0787156832467	1
369	368	255	1.1299	5.64255810236644	11.3947518140359	0.871246117282604	3.01246117282604	58	0.614694080583379	0.614694080583379	23.6934097638301	1
370	369	255	1.1152	5.5710886943081	11.4662212220943	0.942715525340942	3.62715525340942	59	1.08629493647854	1.08629493647854	24.7797047003086	1
371	370	255	1.0908	5.45245920066025	11.5848507157421	1.0613450189888	4.71345018988796	60	0.755688150902569	0.755688150902569	25.5353928512112	1
372	371	255	1.0732	5.36689038556999	11.6704195308324	1.14691383407905	5.46913834079053	61	-0.576462720388912	0.576462720388912	26.1118555716001	1
373	372	255	1.083	5.41453665760888	11.6227732587935	1.09926756204016	4.89267562040161	62	-2.00098901706195	2.00098901706195	28.1128445886621	1
374	373	255	1.1221	5.60463555931508	11.4326743570873	0.909168660333966	2.89168660333966	63	-1.31060425894736	1.31060425894736	29.4234488476094	1
375	374	255	1.147	5.72569598520981	11.3116139311926	0.78810823443923	1.5810823443923	64	0.303534752982448	0.303534752982448	29.7269836005919	1
376	375	255	1.1387	5.68534250991157	11.3519674064908	0.828461709737475	1.88461709737475	65	0.852925440777861	0.852925440777861	30.5799090413697	1
377	376	255	1.1191	5.59004996583378	11.4472599505686	0.923754253815261	2.73754253815261	66	0.775135608877606	0.775135608877606	31.3550446502474	1
378	377	255	1.1011	5.50253640494602	11.5347735114563	1.01126781470302	3.51267814703022	67	0.0215466123441193	0.0215466123441193	31.3765912625915	1
379	378	255	1.0986	5.49038174371161	11.5469281726908	1.02342247593743	3.53422475937434	68	-0.172927967406465	0.172927967406465	31.5495192299979	1
380	379	255	1.1001	5.49767454045226	11.5396353759501	1.01612967919679	3.36129679196787	69	-0.858450861027277	0.858450861027277	32.4079700910252	1
381	380	255	1.1157	5.57351962655498	11.4637902898474	0.940284593094059	2.50284593094059	70	-0.00762457461846378	0.00762457461846378	32.4155946656437	1
382	381	255	1.1138	5.56428208401683	11.4730278323855	0.949522135632213	2.49522135632213	71	-0.168066102912708	0.168066102912708	32.5836607685564	1
383	382	255	1.1152	5.5710886943081	11.4662212220943	0.942715525340942	2.32715525340942	72	1.34883561914183	1.34883561914183	33.9324963876982	1
384	383	255	1.0854	5.42620513239392	11.6111047840085	1.08759908725512	3.67599087255125	73	0.371600855895158	0.371600855895158	34.3040972435934	1
385	384	255	1.0757	5.3790450468044	11.658264869598	1.13475917284464	4.04759172844641	74	1.13491358141619	1.13491358141619	35.4390108250096	1
386	385	255	1.0503	5.25555368866278	11.7817562277396	1.25825053098626	5.1825053098626	75	0.230606785575985	0.230606785575985	35.6696176105855	1
387	386	255	1.0435	5.22249301010518	11.8148169062972	1.29131120954386	5.41311209543858	76	0.18685000513212	0.18685000513212	35.8564676157177	1
388	387	255	1.0376	5.19380800959197	11.8435019068104	1.31999621005707	5.5999621005707	77	-0.882760183496088	0.882760183496088	36.7392277992138	1
389	388	255	1.0537	5.27208402794158	11.7652258884608	1.24172019170746	4.71720191707461	78	-1.95237037212429	1.95237037212429	38.6915981713381	1
390	389	255	1.0918	5.45732106515401	11.5799888512484	1.05648315449503	2.76483154495032	79	-0.197237289875292	0.197237289875292	38.8888354612133	1
391	390	255	1.0938	5.46704479414154	11.5702651222608	1.0467594255075	2.56759425507503	80	-0.240994070319174	0.240994070319174	39.1298295315325	1
392	391	255	1.0967	5.48114420117346	11.5561657152289	1.03266001847559	2.32660018475585	81	0.804306795840206	0.804306795840206	39.9341363273727	1
393	392	255	1.0781	5.39071352158944	11.6465963948129	1.12309069805961	3.13090698059606	82	1.41690172205454	1.41690172205454	41.3510380494273	1
394	393	255	1.0469	5.23902334938398	11.7982865670184	1.27478087026506	4.5478087026506	83	1.23215087129146	1.23215087129146	42.5831889207187	1
395	394	255	1.0195	5.10580826225484	11.9315016541475	1.40799595739421	5.77995957394206	84	-0.124309322468808	0.124309322468808	42.7074982431875	1
396	395	255	1.02	5.10823919450172	11.9290707219007	1.40556502514733	5.65565025147325	85	-0.454916108044812	0.454916108044812	43.1624143512323	1
397	396	255	1.0273	5.1437308053062	11.8935791110962	1.37007341434284	5.20073414342844	86	-0.270165257281755	0.270165257281755	43.4325796085141	1
398	397	255	1.0308	5.16074733103437	11.876562585368	1.35305688861467	4.93056888614669	87	-0.357678818169521	0.357678818169521	43.7902584266836	1
399	398	255	1.0361	5.18651521285133	11.850794703551	1.32728900679772	4.57289006797717	88	0.541766113176914	0.541766113176914	44.3320245398605	1
400	399	255	1.0229	5.12233860153363	11.9149713148687	1.39146561811541	5.11465618115408	89	-0.124309322468828	0.124309322468828	44.4563338623294	1
401	400	255	1.0234	5.12476953378052	11.9125403826219	1.38903468586853	4.99034685868525	90	-0.625081365326567	0.625081365326567	45.0814152276559	1
402	401	255	1.0342	5.17727767031317	11.8600322460892	1.33652654933587	4.36526549335868	91	-0.19237542538152	0.19237542538152	45.2737906530374	1
403	402	255	1.0361	5.18651521285133	11.850794703551	1.32728900679772	4.17289006797716	92	-0.00762457461848065	0.00762457461848065	45.2814152276559	1
404	403	255	1.0342	5.17727767031317	11.8600322460892	1.33652654933587	4.16526549335868	93	0.590384758114568	0.590384758114568	45.8717999857705	1
405	404	255	1.02	5.10823919450172	11.9290707219007	1.40556502514733	4.75565025147325	94	-0.0319338970872902	0.0319338970872902	45.9037338828578	1
406	405	255	1.0186	5.10143258421045	11.9358773321919	1.4123716354386	4.72371635438596	95	-0.16806610291271	0.16806610291271	46.0717999857705	1
407	406	255	1.02	5.10823919450172	11.9290707219007	1.40556502514733	4.55565025147325	96	0.0653033927880022	0.0653033927880022	46.1371033785585	1
408	407	255	1.0166	5.09170885522292	11.9456010611795	1.42209536442613	4.62095364426125	97	-0.197237289875291	0.197237289875291	46.3343406684338	1
409	408	255	1.0186	5.10143258421045	11.9358773321919	1.4123716354386	4.42371635438596	98	-0.19237542538152	0.19237542538152	46.5267160938153	1
410	409	255	1.0205	5.1106701267486	11.9266397896538	1.40313409290044	4.23134092900444	99	-0.0270720325935363	0.0270720325935363	46.5537881264088	1
411	410	255	1.019	5.10337733000795	11.9339325863944	1.41042688964109	4.20426889641091	100	-0.00762457461848065	0.00762457461848065	46.5614127010273	1
412	411	255	1.0171	5.0941397874698	11.9431701289326	1.41966443217924	4.19664432179243	101	-0.192375425381519	0.192375425381519	46.7537881264088	1
413	412	255	1.019	5.10337733000795	11.9339325863944	1.41042688964109	4.00426889641091	102	-0.0562432195561362	0.0562432195561362	46.810031345965	1
414	413	255	1.0181	5.09900165196356	11.9383082644388	1.41480256768548	3.94802567685477	103	-0.12430932246881	0.12430932246881	46.9343406684338	1
415	414	255	1.0186	5.10143258421045	11.9358773321919	1.4123716354386	3.82371635438596	104	-0.119447457975055	0.119447457975055	47.0537881264088	1
416	415	255	1.019	5.10337733000795	11.9339325863944	1.41042688964109	3.70426889641091	105	-0.1	0.1	47.1537881264088	1
417	416	255	1.019	5.10337733000795	11.9339325863944	1.41042688964109	3.60426889641091	106	-0.0562432195561358	0.0562432195561358	47.210031345965	1
418	417	255	1.0181	5.09900165196356	11.9383082644388	1.41480256768548	3.54802567685477	107	-0.143756780443864	0.143756780443864	47.3537881264088	1
419	418	255	1.019	5.10337733000795	11.9339325863944	1.41042688964109	3.40426889641091	108	0.0653033927879831	0.0653033927879831	47.4190915191968	1
420	419	255	1.0156	5.08684699072915	11.9504629256732	1.42695722891989	3.46957228919889	109	-0.289612715256828	0.289612715256828	47.7087042344537	1
421	420	255	1.0195	5.10580826225484	11.9315016541475	1.40799595739421	3.17995957394206	110	NA	NA	NA	1
3121	311	255	1.3184	6.55901955944105	10.4782903569613	0	0	1	0.779997473371379	0.779997473371379	0.779997473371379	2
3131	312	255	1.3003	6.47101981210391	10.5662901042985	0.0879997473371379	0.779997473371379	2	0.920991543690535	0.920991543690535	1.70098901706191	2
3141	313	255	1.2793	6.36892065773486	10.6683892586675	0.190098901706191	1.70098901706191	3	0.823754253815278	0.823754253815278	2.52474327087719	2
3151	314	255	1.2603	6.27654523235333	10.760764684049	0.282474327087719	2.52474327087719	4	1.09115680097231	1.09115680097231	3.6159000718495	2
3161	315	255	1.2358	6.1574295522561	10.8798803641463	0.40159000718495	3.6159000718495	5	0.940439001665607	0.940439001665607	4.55633907351511	2
3171	316	255	1.2144	6.05338565208954	10.9839242643128	0.505633907351511	4.55633907351511	6	-0.454916108044811	0.454916108044811	5.01125518155992	2
3181	317	255	1.2217	6.08887726289402	10.9484326535083	0.47014229654703	4.1014229654703	7	-0.858450861027278	0.858450861027278	5.8697060425872	2
3191	318	255	1.2373	6.16472234899675	10.8725875674056	0.394297210444302	3.24297210444302	8	-0.66883814577045	0.66883814577045	6.53854418835765	2
3201	319	255	1.249	6.22160616357379	10.8157037528286	0.337413395867257	2.57413395867257	9	-0.265303392787983	0.265303392787983	6.80384758114563	2
3211	320	255	1.2524	6.23813650285259	10.7991734135498	0.320883056588459	2.30883056588459	10	-0.221546612344119	0.221546612344119	7.02539419348975	2
3221	321	255	1.2549	6.25029116408701	10.7870187523154	0.308728395354047	2.08728395354047	11	0.162540682663293	0.162540682663293	7.18793487615304	2
3231	322	255	1.2495	6.22403709582068	10.8132728205817	0.334982463620376	2.24982463620376	12	0.82375425381526	0.82375425381526	8.0116891299683	2
3241	323	255	1.2305	6.13166167043915	10.9056482459632	0.427357889001902	3.07357889001902	13	-0.0270720325935354	0.0270720325935354	8.03876116256184	2
3251	324	255	1.229	6.1243688736985	10.9129410427039	0.434650685742549	3.04650685742549	14	0.590384758114568	0.590384758114568	8.62914592067641	2
3261	325	255	1.2148	6.05533039788705	10.9819795185153	0.503689161554005	3.63689161554005	15	-0.124309322468827	0.124309322468827	8.75345524314523	2
3271	326	255	1.2153	6.05776133013393	10.9795485862684	0.501258229307123	3.51258229307123	16	-0.124309322468828	0.124309322468828	8.87776456561406	2
3281	327	255	1.2158	6.06019226238081	10.9771176540216	0.49882729706024	3.3882729706024	17	0.0896127152568287	0.0896127152568287	8.96737728087089	2
3291	328	255	1.2119	6.04123099085513	10.9960789255472	0.517788568585923	3.47788568585923	18	0.517456790708087	0.517456790708087	9.48483407157898	2
3301	329	255	1.1992	5.97948531178432	11.057824604618	0.579534247656731	3.99534247656731	19	0.468838145770467	0.468838145770467	9.95367221734944	2
3311	330	255	1.1875	5.92260149720728	11.1147084191951	0.636418062233778	4.46418062233778	20	0.303534752982431	0.303534752982431	10.2572069703319	2
3321	331	255	1.1792	5.88224802190903	11.1550618944933	0.676771537532021	4.76771537532021	21	-0.265303392787983	0.265303392787983	10.5225103631199	2
3331	332	255	1.1826	5.89877836118783	11.1385315552145	0.660241198253223	4.50241198253223	22	-0.454916108044811	0.454916108044811	10.9774264711647	2
3341	333	255	1.1899	5.93426997199231	11.1030399444101	0.624749587448742	4.04749587448742	23	0.0409940703191731	0.0409940703191731	11.0184205414838	2
3351	334	255	1.187	5.92017056496039	11.117139351442	0.638848994480659	4.08848994480659	24	-0.148618644937655	0.148618644937655	11.1670391864215	2
3361	335	255	1.188	5.92503242945416	11.1122774869482	0.633987129986894	3.93987129986894	25	0.37646272038893	0.37646272038893	11.5435019068104	2
3371	336	255	1.1782	5.87738615741527	11.1599237589871	0.681633402025787	4.31633402025787	26	0.113922037725638	0.113922037725638	11.6574239445361	2
3381	337	255	1.1738	5.8559939536427	11.1813159627597	0.70302560579835	4.4302560579835	27	0.371600855895175	0.371600855895175	12.0290248004312	2
3391	338	255	1.1641	5.80883386805319	11.2284760483492	0.750185691387868	4.80185691387868	28	0.0458559348129279	0.0458559348129279	12.0748807352442	2
3401	339	255	1.1611	5.79424827457189	11.2430616418305	0.764771284869161	4.84771284869161	29	-0.313922037725637	0.313922037725637	12.3888027729698	2
3411	340	255	1.1655	5.81564047834446	11.2216694380579	0.743379081096597	4.53379081096597	30	0.0653033927879827	0.0653033927879827	12.4541061657578	2
3421	341	255	1.1621	5.79911013906566	11.2381997773367	0.759909420375395	4.59909420375395	31	0.040994070319174	0.040994070319174	12.495100236077	2
3431	342	255	1.1592	5.78501073203374	11.2522991843686	0.774008827407313	4.64008827407313	32	0.614694080583376	0.614694080583376	13.1097943166603	2
3441	343	255	1.1445	5.7135413239754	11.323768592427	0.84547823546565	5.2547823546565	33	0.585522893620814	0.585522893620814	13.6953172102812	2
3451	344	255	1.1304	5.64498903461332	11.392320881789	0.914030524827732	5.84030524827732	34	0.0653033927879836	0.0653033927879836	13.7606206030691	2
3461	345	255	1.127	5.62845869533452	11.4088512210678	0.93056086410653	5.9056086410653	35	-0.454916108044812	0.454916108044812	14.2155367111139	2
3471	346	255	1.1343	5.663950306139	11.3733596102634	0.895069253302049	5.45069253302049	36	-0.0999999999999988	0.0999999999999988	14.3155367111139	2
3481	347	255	1.1343	5.663950306139	11.3733596102634	0.895069253302049	5.35069253302049	37	0.113922037725655	0.113922037725655	14.4294587488396	2
3491	348	255	1.1299	5.64255810236644	11.3947518140359	0.916461457074615	5.46461457074615	38	-1.33491358141619	1.33491358141619	15.7643723302558	2
3501	349	255	1.1553	5.76604946050806	11.2712604558943	0.792970098932996	4.12970098932996	39	-0.503534752982467	0.503534752982467	16.2679070832383	2
3511	350	255	1.1636	5.8064029358063	11.2309069805961	0.752616623634749	3.62616623634749	40	0.21115932760093	0.21115932760093	16.4790664108392	2
3521	351	255	1.1572	5.77528700304621	11.2620229133562	0.783732556394842	3.83732556394842	41	0.327844075451275	0.327844075451275	16.8069104862905	2
3531	352	255	1.1484	5.73250259550108	11.3048073209013	0.826516963939969	4.16516963939969	42	0.230606785575985	0.230606785575985	17.0375172718664	2
3541	353	255	1.1416	5.69944191694348	11.3378679994589	0.859577642497568	4.39577642497568	43	0.376462720388931	0.376462720388931	17.4139799922554	2
3551	354	255	1.1318	5.65179564490459	11.3855142714978	0.907223914536461	4.77223914536461	44	-0.245855934812929	0.245855934812929	17.6598359270683	2
3561	355	255	1.1348	5.66638123838589	11.3709286780165	0.892638321055168	4.52638321055168	45	0.0458559348129288	0.0458559348129288	17.7056918618812	2
3571	356	255	1.1318	5.65179564490459	11.3855142714978	0.907223914536461	4.57223914536461	46	-0.459777972538567	0.459777972538567	18.1654698344198	2
3581	357	255	1.1392	5.68777344215845	11.3495364742439	0.871246117282604	4.11246117282604	47	-0.595910178363985	0.595910178363985	18.7613800127838	2
3591	358	255	1.1494	5.73736445999485	11.2999454564075	0.821655099446206	3.51655099446206	48	-0.64452882330164	0.64452882330164	19.4059088360854	2
3601	359	255	1.1606	5.79181734232501	11.2454925740774	0.767202217116042	2.87202217116042	49	0.0409940703191736	0.0409940703191736	19.4469029064046	2
3611	360	255	1.1577	5.77771793529309	11.2595919811093	0.781301624147959	2.91301624147959	50	0.206297463107175	0.206297463107175	19.6532003695118	2
3621	361	255	1.1514	5.74708818898238	11.29022172742	0.811931370458677	3.11931370458677	51	0.731378828433724	0.731378828433724	20.3845791979455	2
3631	362	255	1.1343	5.663950306139	11.3733596102634	0.895069253302049	3.85069253302049	52	-0.289612715256811	0.289612715256811	20.6741919132023	2
3641	363	255	1.1382	5.68291157766468	11.3543983387377	0.876107981776368	3.56107981776368	53	-0.240994070319156	0.240994070319156	20.9151859835215	2
3651	364	255	1.1411	5.6970109846966	11.3402989317058	0.862008574744452	3.32008574744452	54	0.230606785575966	0.230606785575966	21.1457927690974	2
3661	365	255	1.1343	5.663950306139	11.3733596102634	0.895069253302049	3.55069253302049	55	0.566075435645759	0.566075435645759	21.7118682047432	2
3671	366	255	1.1206	5.59734276257443	11.4399671538279	0.961676796866625	4.11676796866625	56	0.634141538558432	0.634141538558432	22.3460097433016	2
3681	367	255	1.1055	5.52392860871858	11.5133813076838	1.03509095072247	4.75090950722468	57	-0.717456790708105	0.717456790708105	23.0634665340097	2
3691	368	255	1.1182	5.58567428778939	11.451635628613	0.973345271651658	4.03345271651658	58	0.0458559348129475	0.0458559348129475	23.1093224688227	2
3701	369	255	1.1152	5.5710886943081	11.4662212220943	0.987930865132952	4.07930865132952	59	0.609832216089623	0.609832216089623	23.7191546849123	2
3711	370	255	1.1006	5.50010547269914	11.5372044437032	1.05891408674191	4.68914086741915	60	0.162540682663274	0.162540682663274	23.8816953675756	2
3721	371	255	1.0952	5.47385140443281	11.5634585119696	1.08516815500824	4.85168155008242	61	0.181988140638348	0.181988140638348	24.0636835082139	2
3731	372	255	1.0894	5.44565259036897	11.5916573260334	1.11336696907208	5.03366969072077	62	-0.547291533426331	0.547291533426331	24.6109750416403	2
3741	373	255	1.0986	5.49038174371161	11.5469281726908	1.06863781572944	4.48637815729444	63	-0.503534752982466	0.503534752982466	25.1145097946227	2
3751	374	255	1.1069	5.53073521900985	11.5065746973925	1.0282843404312	3.98284340431197	64	-0.0562432195561184	0.0562432195561184	25.1707530141788	2
3761	375	255	1.106	5.52635954096547	11.5109503754369	1.03266001847559	3.92660018475585	65	0.473700010264222	0.473700010264222	25.6444530244431	2
3771	376	255	1.0942	5.46898953993905	11.5683203764633	1.09003001950201	4.40030019502008	66	0.561213571151968	0.561213571151968	26.205666595595	2
3781	377	255	1.0806	5.40286818282385	11.6344417335785	1.1561513766172	4.96151376617204	67	0.279225430513639	0.279225430513639	26.4848920261087	2
3791	378	255	1.0728	5.36494563977248	11.6723642766299	1.19407391966857	5.24073919668568	68	-0.143756780443883	0.143756780443883	26.6286488065525	2
3801	379	255	1.0737	5.36932131781687	11.6679885985855	1.18969824162418	5.0969824162418	69	-1.09668222122172	1.09668222122172	27.7253310277743	2
3811	380	255	1.0942	5.46898953993905	11.5683203764633	1.09003001950201	4.00030019502008	70	-0.863312725521033	0.863312725521033	28.5886437532953	2
3821	381	255	1.1099	5.54532081249115	11.4919891039112	1.0136987469499	3.13698746949904	71	0.945300866159381	0.945300866159381	29.5339446194547	2
3831	382	255	1.0884	5.44079072587521	11.5965191905272	1.11822883356584	4.08228833565842	72	1.25646019376029	1.25646019376029	30.790404813215	2
3841	383	255	1.0605	5.30514470649918	11.7321652099032	1.25387485294187	5.33874852941872	73	1.08629493647855	1.08629493647855	31.8766997496935	2
3851	384	255	1.0361	5.18651521285133	11.850794703551	1.37250434658973	6.42504346589727	74	0.682760183496087	0.682760183496087	32.5594599331896	2
3861	385	255	1.02	5.10823919450172	11.9290707219007	1.45078036493934	7.10780364939336	75	0.162540682663293	0.162540682663293	32.7220006158529	2
3871	386	255	1.0146	5.08198512623539	11.955324790167	1.47703443320566	7.27034433205665	76	-0.245855934812946	0.245855934812946	32.9678565506659	2
3881	387	255	1.0176	5.09657071971668	11.9407391966857	1.46244883972437	7.0244883972437	77	-0.100000000000001	0.100000000000001	33.0678565506659	2
3891	388	255	1.0176	5.09657071971668	11.9407391966857	1.46244883972437	6.9244883972437	78	-1.59259239958571	1.59259239958571	34.6604489502516	2
3901	389	255	1.0483	5.24582995967525	11.7914799567271	1.3131895997658	5.33189599765799	79	-1.00430679584019	1.00430679584019	35.6647557460918	2
3911	390	255	1.0669	5.33626063925927	11.7010492771431	1.22275892018178	4.3275892018178	80	-0.741766113176932	0.741766113176932	36.4065218592687	2
3921	391	255	1.0801	5.40043725057697	11.6368726658254	1.15858230886409	3.58582308864087	81	-0.168066102912692	0.168066102912692	36.5745879621814	2
3931	392	255	1.0815	5.40724386086824	11.6300660555341	1.15177569857282	3.41775698572818	82	0.303534752982448	0.303534752982448	36.8781227151638	2
3941	393	255	1.0732	5.36689038556999	11.6704195308324	1.19212917387106	3.72129173871063	83	0.750826286408779	0.750826286408779	37.6289490015726	2
3951	394	255	1.0557	5.28180775692911	11.7555021594733	1.27721180251194	4.47211802511941	84	1.25646019376031	1.25646019376031	38.8854091953329	2
3961	395	255	1.0278	5.14616173755308	11.8911481788493	1.41285782188797	5.72857821887972	85	-0.100000000000001	0.100000000000001	38.9854091953329	2
3971	396	255	1.0278	5.14616173755308	11.8911481788493	1.41285782188797	5.62857821887972	86	0.303534752982449	0.303534752982449	39.2889439483154	2
3981	397	255	1.0195	5.10580826225484	11.9315016541475	1.45321129718622	5.93211297186217	87	-0.197237289875274	0.197237289875274	39.4861812381906	2
3991	398	255	1.0215	5.11553199124236	11.92177792516	1.44348756819869	5.73487568198689	88	0.040994070319174	0.040994070319174	39.5271753085098	2
4001	399	255	1.0186	5.10143258421045	11.9358773321919	1.45758697523061	5.77586975230607	89	-0.16806610291271	0.16806610291271	39.6952414114225	2
4011	400	255	1.02	5.10823919450172	11.9290707219007	1.45078036493934	5.60780364939336	90	-0.0756906775311901	0.0756906775311901	39.7709320889537	2
4021	401	255	1.0195	5.10580826225484	11.9315016541475	1.45321129718622	5.53211297186217	91	-0.12430932246881	0.12430932246881	39.8952414114225	2
4031	402	255	1.02	5.10823919450172	11.9290707219007	1.45078036493934	5.40780364939336	92	-0.051381355062345	0.051381355062345	39.9466227664849	2
4041	403	255	1.019	5.10337733000795	11.9339325863944	1.4556422294331	5.35642229433101	93	-0.0805525420249458	0.0805525420249458	40.0271753085098	2
4051	404	255	1.0186	5.10143258421045	11.9358773321919	1.45758697523061	5.27586975230606	94	-0.240994070319173	0.240994070319173	40.268169378829	2
4061	405	255	1.0215	5.11553199124236	11.92177792516	1.44348756819869	5.03487568198689	95	0.162540682663292	0.162540682663292	40.4307100614923	2
4071	406	255	1.0161	5.08927792297604	11.9480319934263	1.46974163646502	5.19741636465018	96	-0.148618644937653	0.148618644937653	40.5793287064299	2
4081	407	255	1.0171	5.0941397874698	11.9431701289326	1.46487977197125	5.04879771971253	97	-0.0756906775311723	0.0756906775311723	40.6550193839611	2
4091	408	255	1.0166	5.09170885522292	11.9456010611795	1.46731070421814	4.97310704218136	98	-0.38685000513212	0.38685000513212	41.0418693890932	2
4101	409	255	1.0225	5.12039385573613	11.9169160606662	1.43862570370492	4.58625703704924	99	-0.0027627101246912	0.0027627101246912	41.0446320992179	2
4111	410	255	1.0205	5.1106701267486	11.9266397896538	1.44834943269245	4.58349432692455	100	0.0409940703191563	0.0409940703191563	41.0856261695371	2
4121	411	255	1.0176	5.09657071971668	11.9407391966857	1.46244883972437	4.6244883972437	101	-0.0756906775311723	0.0756906775311723	41.1613168470682	2
4131	412	255	1.0171	5.0941397874698	11.9431701289326	1.46487977197125	4.54879771971253	102	-0.265303392787984	0.265303392787984	41.4266202398562	2
4141	413	255	1.0205	5.1106701267486	11.9266397896538	1.44834943269245	4.28349432692455	103	-0.0270720325935363	0.0270720325935363	41.4536922724498	2
4151	414	255	1.019	5.10337733000795	11.9339325863944	1.4556422294331	4.25642229433101	104	-0.0562432195561353	0.0562432195561353	41.5099354920059	2
4161	415	255	1.0181	5.09900165196356	11.9383082644388	1.46001790747749	4.20017907477487	105	-0.265303392787983	0.265303392787983	41.7752388847939	2
4171	416	255	1.0215	5.11553199124236	11.92177792516	1.44348756819869	3.93487568198689	106	0.162540682663292	0.162540682663292	41.9377795674572	2
4181	417	255	1.0161	5.08927792297604	11.9480319934263	1.46974163646502	4.09741636465018	107	-0.240994070319174	0.240994070319174	42.1787736377764	2
4191	418	255	1.019	5.10337733000795	11.9339325863944	1.4556422294331	3.85642229433101	108	-0.0319338970873084	0.0319338970873084	42.2107075348637	2
4201	419	255	1.0176	5.09657071971668	11.9407391966857	1.46244883972437	3.8244883972437	109	-0.216684747850346	0.216684747850346	42.427392282714	2
4211	420	255	1.02	5.10823919450172	11.9290707219007	1.45078036493934	3.60780364939336	110	NA	NA	NA	2
3122	311	255	1.2871	6.40684320078622	10.6304667156161	0	0	1	0.468838145770449	0.468838145770449	0.468838145770449	3
3132	312	255	1.2754	6.34995938620918	10.6873505301932	0.0568838145770449	0.468838145770449	2	0.230606785576002	0.230606785576002	0.699444931346451	3
3142	313	255	1.2686	6.31689870765158	10.7204112087508	0.0899444931346451	0.699444931346451	3	0.162540682663257	0.162540682663257	0.861985614009708	3
3152	314	255	1.2632	6.29064463938525	10.7466652770171	0.116198561400971	0.861985614009708	4	-0.148618644937619	0.148618644937619	1.01060425894733	3
3162	315	255	1.2642	6.29550650387902	10.7418034125234	0.111336696907209	0.713366969072089	5	-0.143756780443882	0.143756780443882	1.15436103939121	3
3172	316	255	1.2651	6.2998821819234	10.737427734479	0.106961018862821	0.569610188628207	6	-0.124309322468827	0.124309322468827	1.27867036186004	3
3182	317	255	1.2656	6.30231311417029	10.7349968022321	0.104530086615938	0.44530086615938	7	-0.265303392787983	0.265303392787983	1.54397375464802	3
3192	318	255	1.269	6.31884345344908	10.7184664629533	0.0879997473371397	0.179997473371397	8	0.113922037725638	0.113922037725638	1.65789579237366	3
3202	319	255	1.2646	6.29745124967652	10.7398586667258	0.109391951109703	0.293919511097035	9	-0.124309322468827	0.124309322468827	1.78220511484249	3
3212	320	255	1.2651	6.2998821819234	10.737427734479	0.106961018862821	0.169610188628207	10	-0.148618644937655	0.148618644937655	1.93082375978014	3
3222	321	255	1.2661	6.30474404641717	10.7325658699852	0.102099154369055	0.0209915436905525	11	-0.00762457461846319	0.00762457461846319	1.9384483343986	3
3232	322	255	1.2642	6.29550650387902	10.7418034125234	0.111336696907209	0.0133669690720893	12	0.113922037725638	0.113922037725638	2.05237037212424	3
3242	323	255	1.2598	6.27411430010645	10.7631956162959	0.132728900679773	0.127289006797727	13	0.0896127152568105	0.0896127152568105	2.14198308738105	3
3252	324	255	1.2559	6.25515302858077	10.7821568878216	0.151690172205454	0.216901722054538	14	0.113922037725638	0.113922037725638	2.25590512510669	3
3262	325	255	1.2515	6.23376082480821	10.8035490915942	0.173082375978018	0.330823759780176	15	0.162540682663275	0.162540682663275	2.41844580776996	3
3272	326	255	1.2461	6.20750675654188	10.8298031598605	0.199336444244345	0.493364442443451	16	0.0409940703191735	0.0409940703191735	2.45943987808914	3
3282	327	255	1.2432	6.19340734950996	10.8439025668924	0.213435851276262	0.534358512762624	17	0.40077204285774	0.40077204285774	2.86021192094688	3
3292	328	255	1.2329	6.14333014522419	10.8939797711782	0.263513055562036	0.935130555620364	18	0.0409940703191917	0.0409940703191917	2.90120599126607	3
3302	329	255	1.23	6.12923073819227	10.9080791782101	0.277612462593956	0.976124625939556	19	-0.0270720325935359	0.0270720325935359	2.92827802385961	3
3312	330	255	1.2285	6.12193794145162	10.9153719749507	0.284905259334602	0.94905259334602	20	0.113922037725638	0.113922037725638	3.04220006158524	3
3322	331	255	1.2241	6.10054573767906	10.9367641787233	0.306297463107166	1.06297463107166	21	-0.576462720388913	0.576462720388913	3.61866278197416	3
3332	332	255	1.2339	6.14819200971795	10.8891179066844	0.258651191068274	0.486511910682745	22	0.444528823301622	0.444528823301622	4.06319160527578	3
3342	333	255	1.2227	6.09373912738779	10.9435707890146	0.313104073398437	0.931040733984367	23	0.0458559348129284	0.0458559348129284	4.10904754008871	3
3352	334	255	1.2197	6.07915353390649	10.9581563824959	0.32768966687973	0.976896668797296	24	-0.124309322468827	0.124309322468827	4.23335686255753	3
3362	335	255	1.2202	6.08158446615338	10.955725450249	0.325258734632847	0.852587346328468	25	-0.12430932246881	0.12430932246881	4.35766618502634	3
3372	336	255	1.2207	6.08401539840026	10.9532945180021	0.322827802385966	0.728278023859659	26	-0.0270720325935359	0.0270720325935359	4.38473821761988	3
3382	337	255	1.2192	6.07672260165961	10.9605873147428	0.330120599126612	0.701205991266123	27	-0.00762457461848109	0.00762457461848109	4.39236279223836	3
3392	338	255	1.2173	6.06748505912146	10.9698248572809	0.339358141664764	0.693581416647642	28	0.235468650069757	0.235468650069757	4.62783144230812	3
3402	339	255	1.2104	6.03393819411448	11.0033717222879	0.37290500667174	0.929050066717398	29	0.0409940703191741	0.0409940703191741	4.66882551262729	3
3412	340	255	1.2075	6.01983878708257	11.0174711293198	0.387004413703657	0.970044137036573	30	0.0166847478503462	0.0166847478503462	4.68551026047764	3
3422	341	255	1.2051	6.00817031229753	11.0291396041048	0.398672888488692	0.986728884886919	31	-0.1	0.1	4.78551026047764	3
3432	342	255	1.2051	6.00817031229753	11.0291396041048	0.398672888488692	0.886728884886919	32	0.235468650069757	0.235468650069757	5.02097891054739	3
3442	343	255	1.1982	5.97462344729056	11.0626864691118	0.432219753495668	1.12219753495668	33	0.0896127152568105	0.0896127152568105	5.1105916258042	3
3452	344	255	1.1943	5.95566217576487	11.0816477406375	0.451181025021349	1.21181025021349	34	0.279225430513621	0.279225430513621	5.38981705631783	3
3462	345	255	1.1865	5.91773963271351	11.1195702836889	0.489103568072711	1.49103568072711	35	-0.245855934812929	0.245855934812929	5.63567299113075	3
3472	346	255	1.1895	5.9323252261948	11.1049846902076	0.474517974591418	1.24517974591418	36	-0.00276271012469009	0.00276271012469009	5.63843570125544	3
3482	347	255	1.1875	5.92260149720728	11.1147084191951	0.484241703578949	1.24241703578949	37	-0.362540682663293	0.362540682663293	6.00097638391874	3
3492	348	255	1.1929	5.9488555654736	11.0884543509288	0.45798763531262	0.879876353126195	38	0.0653033927879831	0.0653033927879831	6.06627977670672	3
3502	349	255	1.1895	5.9323252261948	11.1049846902076	0.474517974591418	0.945179745914179	39	-0.1	0.1	6.16627977670672	3
3512	350	255	1.1895	5.9323252261948	11.1049846902076	0.474517974591418	0.845179745914179	40	0.327844075451276	0.327844075451276	6.494123852158	3
3522	351	255	1.1807	5.88954081864968	11.1477690977527	0.517302382136545	1.17302382136545	41	0.113922037725656	0.113922037725656	6.60804588988365	3
3532	352	255	1.1763	5.86814861487711	11.1691613015253	0.538694585909111	1.28694585909111	42	-0.027072032593553	0.027072032593553	6.6351179224772	3
3542	353	255	1.1748	5.86085581813647	11.1764540982659	0.545987382649756	1.25987382649756	43	-0.148618644937619	0.148618644937619	6.78373656741482	3
3552	354	255	1.1758	5.86571768263023	11.1715922337721	0.541125518155994	1.11125518155994	44	-0.240994070319174	0.240994070319174	7.024730637734	3
3562	355	255	1.1787	5.87981708966215	11.1574928267402	0.527026111124076	0.870261111240764	45	-0.265303392788001	0.265303392788001	7.290034030522	3
3572	356	255	1.1821	5.89634742894095	11.1409624874614	0.510495771845276	0.604957718452763	46	-0.0756906775311728	0.0756906775311728	7.36572470805317	3
3582	357	255	1.1816	5.89391649669407	11.1433934197083	0.512926704092159	0.52926704092159	47	-0.0562432195561358	0.0562432195561358	7.42196792760931	3
3592	358	255	1.1807	5.88954081864968	11.1477690977527	0.517302382136545	0.473023821365454	48	0.113922037725656	0.113922037725656	7.53588996533496	3
3602	359	255	1.1763	5.86814861487711	11.1691613015253	0.538694585909111	0.58694585909111	49	-0.0270720325935536	0.0270720325935536	7.56296199792852	3
3612	360	255	1.1748	5.86085581813647	11.1764540982659	0.545987382649756	0.559873826497557	50	0.162540682663292	0.162540682663292	7.72550268059181	3
3622	361	255	1.1694	5.83460174987014	11.2027081665322	0.572241450916085	0.722414509160849	51	-0.12430932246881	0.12430932246881	7.84981200306062	3
3632	362	255	1.1699	5.83703268211702	11.2002772342853	0.569810518669204	0.598105186692039	52	0.138231360194447	0.138231360194447	7.98804336325507	3
3642	363	255	1.165	5.81320954609757	11.2241003703048	0.593633654688649	0.736336546886487	53	0.371600855895176	0.371600855895176	8.35964421915024	3
3652	364	255	1.1553	5.76604946050806	11.2712604558943	0.640793740278166	1.10793740278166	54	0.211159327600912	0.211159327600912	8.57080354675115	3
3662	365	255	1.1489	5.73493352774797	11.3023763886544	0.671909673038257	1.31909673038257	55	0.181988140638347	0.181988140638347	8.7527916873895	3
3672	366	255	1.1431	5.70673471368413	11.3305752027182	0.700108487102092	1.50108487102092	56	-0.240994070319174	0.240994070319174	8.99378575770867	3
3682	367	255	1.146	5.72083412071605	11.3164757956863	0.686009080070175	1.26009080070175	57	-0.0513813550623454	0.0513813550623454	9.04516711277102	3
3692	368	255	1.145	5.71597225622228	11.3213376601801	0.69087094456394	1.2087094456394	58	-0.0319338970872896	0.0319338970872896	9.07710100985831	3
3702	369	255	1.1436	5.70916564593101	11.3281442704714	0.697677554855211	1.17677554855211	59	0.211159327600912	0.211159327600912	9.28826033745922	3
3712	370	255	1.1372	5.67804971317092	11.3592602032314	0.728793487615302	1.38793487615302	60	0.206297463107175	0.206297463107175	9.4945578005664	3
3722	371	255	1.1309	5.6474199668602	11.3898899495422	0.75942323392602	1.5942323392602	61	0.0701652572817557	0.0701652572817557	9.56472305784815	3
3732	372	255	1.1274	5.63040344113203	11.4069064752703	0.776439759654195	1.66439759654195	62	-0.527844075451276	0.527844075451276	10.0925671332994	3
3742	373	255	1.1362	5.67318784867716	11.3641220677252	0.733655352109068	1.13655352109068	63	-0.221546612344119	0.221546612344119	10.3141137456435	3
3752	374	255	1.1387	5.68534250991157	11.3519674064908	0.721500690874656	0.91500690874656	64	0.0896127152568282	0.0896127152568282	10.4037264609004	3
3762	375	255	1.1348	5.66638123838589	11.3709286780165	0.740461962400339	1.00461962400339	65	0.590384758114568	0.590384758114568	10.9941112190149	3
3772	376	255	1.1206	5.59734276257443	11.4399671538279	0.809500438211796	1.59500438211796	66	0.0896127152567927	0.0896127152567927	11.0837239342717	3
3782	377	255	1.1167	5.57838149104875	11.4589284253536	0.828461709737475	1.68461709737475	67	0.517456790708104	0.517456790708104	11.6011807249798	3
3792	378	255	1.104	5.51663581197794	11.5206741044244	0.890207388808285	2.20207388808285	68	-0.0513813550623459	0.0513813550623459	11.6525620800422	3
3802	379	255	1.103	5.51177394748417	11.5255359689182	0.895069253302051	2.15069253302051	69	-0.245855934812946	0.245855934812946	11.8984180148551	3
3812	380	255	1.106	5.52635954096547	11.5109503754369	0.880483659820756	1.90483659820756	70	-0.454916108044794	0.454916108044794	12.3533341228999	3
3822	381	255	1.1133	5.56185115176995	11.4754587646324	0.844992049016277	1.44992049016277	71	-0.0513813550623798	0.0513813550623798	12.4047154779623	3
3832	382	255	1.1123	5.55698928727618	11.4803206291262	0.849853913510039	1.39853913510039	72	0.517456790708104	0.517456790708104	12.9221722686704	3
3842	383	255	1.0996	5.49524360820537	11.542066308197	0.911599592580849	1.91599592580849	73	0.395910178363985	0.395910178363985	13.3180824470344	3
3852	384	255	1.0894	5.44565259036897	11.5916573260334	0.961190610417248	2.31190610417248	74	0.541766113176914	0.541766113176914	13.8598485602113	3
3862	385	255	1.0762	5.38147597905128	11.6558339373511	1.02536722173494	2.85367221734939	75	0.449390687795395	0.449390687795395	14.3092392480067	3
3872	386	255	1.0649	5.32653691027174	11.7107730061306	1.08030629051448	3.30306290514478	76	-0.1	0.1	14.4092392480067	3
3882	387	255	1.0649	5.32653691027174	11.7107730061306	1.08030629051448	3.20306290514478	77	-0.411159327600912	0.411159327600912	14.8203985756076	3
3892	388	255	1.0713	5.35765284303184	11.6796570733705	1.04919035775439	2.79190357754387	78	-0.809832216089641	0.809832216089641	15.6302307916973	3
3902	389	255	1.0859	5.4286360646408	11.6086738517616	0.978207136145423	1.98207136145423	79	-0.362540682663275	0.362540682663275	15.9927714743605	3
3912	390	255	1.0913	5.45489013290713	11.5824197834952	0.951953067879096	1.61953067879096	80	-0.00762457461848109	0.00762457461848109	16.000396048979	3
3922	391	255	1.0894	5.44565259036897	11.5916573260334	0.961190610417248	1.61190610417248	81	-0.192375425381519	0.192375425381519	16.1927714743605	3
3932	392	255	1.0913	5.45489013290713	11.5824197834952	0.951953067879096	1.41953067879096	82	0.37646272038893	0.37646272038893	16.5692341947495	3
3942	393	255	1.0815	5.40724386086824	11.6300660555341	0.999599339917989	1.79599339917989	83	-0.00762457461848109	0.00762457461848109	16.5768587693679	3
3952	394	255	1.0796	5.39800631833008	11.6393035980723	1.00883688245614	1.78836882456141	84	0.634141538558434	0.634141538558434	17.2110003079264	3
3962	395	255	1.0645	5.32459216447424	11.7127177519281	1.08225103631198	2.42251036311984	85	-0.19237542538152	0.19237542538152	17.4033757333079	3
3972	396	255	1.0664	5.33382970701239	11.70348020939	1.07301349377383	2.23013493773832	86	-0.216684747850346	0.216684747850346	17.6200604811582	3
3982	397	255	1.0688	5.34549818179743	11.6918117346049	1.0613450189888	2.01345018988797	87	-0.0805525420249456	0.0805525420249456	17.7006130231832	3
3992	398	255	1.0684	5.34355343599992	11.6937564804024	1.0632897647863	1.93289764786303	88	0.235468650069739	0.235468650069739	17.9360816732529	3
4002	399	255	1.0615	5.31000657099295	11.7273033454094	1.09683662979328	2.16836629793277	89	-0.0513813550623459	0.0513813550623459	17.9874630283153	3
4012	400	255	1.0605	5.30514470649918	11.7321652099032	1.10169849428704	2.11698494287042	90	-0.0562432195561176	0.0562432195561176	18.0437062478714	3
4022	401	255	1.0596	5.30076902845479	11.7365408879476	1.10607417233143	2.0607417233143	91	-0.313922037725638	0.313922037725638	18.357628285597	3
4032	402	255	1.064	5.32216123222736	11.715148684175	1.08468196855887	1.74681968558867	92	0.021546612344101	0.021546612344101	18.3791748979411	3
4042	403	255	1.0615	5.31000657099295	11.7273033454094	1.09683662979328	1.76836629793277	93	0.157678818169538	0.157678818169538	18.5368537161107	3
4052	404	255	1.0562	5.28423868917599	11.7530712272264	1.12260451161023	1.92604511610231	94	-0.192375425381519	0.192375425381519	18.7292291414922	3
4062	405	255	1.0581	5.29347623171415	11.7438336846882	1.11336696907208	1.73366969072079	95	0.566075435645723	0.566075435645723	19.2953045771379	3
4072	406	255	1.0444	5.22686868814957	11.8104412282528	1.17997451263665	2.29974512636651	96	0.964748324134436	0.964748324134436	20.2600529012723	3
4082	407	255	1.0225	5.12039385573613	11.9169160606662	1.28644934505009	3.26449345050094	97	0.211159327600947	0.211159327600947	20.4712122288733	3
4092	408	255	1.0161	5.08927792297604	11.9480319934263	1.31756527781019	3.47565277810189	98	-0.1	0.1	20.5712122288733	3
4102	409	255	1.0161	5.08927792297604	11.9480319934263	1.31756527781019	3.37565277810189	99	-0.265303392788019	0.265303392788019	20.8365156216613	3
4112	410	255	1.0195	5.10580826225484	11.9315016541475	1.30103493853139	3.11034938531387	100	-0.075690677531155	0.075690677531155	20.9122062991925	3
4122	411	255	1.019	5.10337733000795	11.9339325863944	1.30346587077827	3.03465870778272	101	-0.1	0.1	21.0122062991925	3
4132	412	255	1.019	5.10337733000795	11.9339325863944	1.30346587077827	2.93465870778272	102	0.0166847478503462	0.0166847478503462	21.0288910470428	3
4142	413	255	1.0166	5.09170885522292	11.9456010611795	1.31513434556331	2.95134345563306	103	-0.430606785576002	0.430606785576002	21.4594978326188	3
4152	414	255	1.0234	5.12476953378052	11.9125403826219	1.28207366700571	2.52073667005706	104	0.181988140638347	0.181988140638347	21.6414859732572	3
4162	415	255	1.0176	5.09657071971668	11.9407391966857	1.31027248106954	2.70272481069541	105	-0.289612715256811	0.289612715256811	21.931098688514	3
4172	416	255	1.0215	5.11553199124236	11.92177792516	1.29131120954386	2.4131120954386	106	0.0653033927879831	0.0653033927879831	21.996402081302	3
4182	417	255	1.0181	5.09900165196356	11.9383082644388	1.30784154882266	2.47841548822658	107	-0.547291533426331	0.547291533426331	22.5436936147283	3
4192	418	255	1.0273	5.1437308053062	11.8935791110962	1.26311239548003	1.93112395480025	108	0.0896127152568105	0.0896127152568105	22.6333063299851	3
4202	419	255	1.0234	5.12476953378052	11.9125403826219	1.28207366700571	2.02073667005706	109	0.230606785576002	0.230606785576002	22.8639131155611	3
4212	420	255	1.0166	5.09170885522292	11.9456010611795	1.31513434556331	2.25134345563306	110	NA	NA	NA	3
