# Supplementary material for: Assessment of crusting effects on interrill erosion by laser scanning
Source: PeerJ. 2020 Jan 31;8:e8487. doi: 10.7717/peerj.8487 (PMC6996510; doi:10.7717/peerj.8487)
Supplement: Data S1 — Each has two transects and four subplots. [file peerj-08-8487-s001.zip › raw data for uploading/os11plota.txt]

x	y	z	cal	h	code	deltah	absh	cumsumh	number
1	117.72	250.17	1.1431	5.70673471368413	10.6163673085842	1	-0.0899444931346434	0.0899444931346434	0.0899444931346434	1
2	115.52	255.12	1.1616	5.79667920681877	10.5264228154496	2	-0.180375172718664	0.180375172718664	0.270319665853307	1
3	130.19	255.41	1.1987	5.97705437953744	10.3460476427309	3	0.225590512510674	0.225590512510674	0.495910178363982	1
4	125.8	250.53	1.1523	5.75146386702677	10.5716381552416	4	-0.287336191581485	0.287336191581485	0.783246369945466	1
5	122.44	250.98	1.2114	6.03880005860825	10.2843019636601	5	-0.0286850005132102	0.0286850005132102	0.811931370458677	1
6	125.13	256.2	1.2173	6.06748505912146	10.2556169631469	6	-0.0262540682663275	0.0262540682663275	0.838185438725004	1
7	122.68	255.41	1.2227	6.09373912738779	10.2293628948806	7	0.572241450916085	0.572241450916085	1.41042688964109	1
8	121.67	243.87	1.105	5.5214976764717	10.8016043457967	8	-0.410827549723104	0.410827549723104	1.82125443936419	1
9	147.99	245.98	1.1895	5.9323252261948	10.3907767960736	9	-0.244065597586978	0.244065597586978	2.06532003695117	1
10	156.21	243.88	1.2397	6.17639082378178	10.1467111984866	10	0.355888480943563	0.355888480943563	2.42120851789473	1
11	145.2	231.12	1.1665	5.82050234283822	10.5025996794301	11	-0.560086789681673	0.560086789681673	2.98129530757641	1
12	159.12	237.15	1.2817	6.3805891325199	9.94251288974847	12	0.025767881816952	0.025767881816952	3.00706318939336	1
13	163.29	237.68	1.2764	6.35482125070294	9.96828077156542	13	-0.111336696907207	0.111336696907207	3.11839988630057	1
14	170.03	237.13	1.2993	6.46615794761015	9.85694407465821	14	0.123491358141617	0.123491358141617	3.24189124444218	1
15	166.49	230.37	1.2739	6.34266658946853	9.98043543279983	15	-0.0403534752982448	0.0403534752982448	3.28224471974043	1
16	161.13	236.11	1.2822	6.38302006476678	9.94008195750158	16	0.185237037212429	0.185237037212429	3.46748175695286	1
17	158.71	241.16	1.2441	6.19778302755435	10.125318994714	17	-0.0617456790708104	0.0617456790708104	3.52922743602367	1
18	156.24	245.96	1.2568	6.25952870662516	10.0635733156432	18	0.182806104965547	0.182806104965547	3.71203354098921	1
19	151.55	248.83	1.2192	6.07672260165961	10.2463794206088	19	-0.484241703578947	0.484241703578947	4.19627524456816	1
20	163.46	234.37	1.3188	6.56096430523856	9.7621377170298	20	0.472087042344535	0.472087042344535	4.6683622869127	1
21	169.03	241.92	1.2217	6.08887726289402	10.2342247593743	21	-0.239689919542592	0.239689919542592	4.90805220645529	1
22	160.59	248	1.271	6.32856718243661	9.99453483983175	22	-0.144883561914181	0.144883561914181	5.05293576836947	1
23	162.27	239.78	1.3008	6.4734507443508	9.84965127791757	23	0.201767376491226	0.201767376491226	5.2547031448607	1
24	159.1	243.89	1.2593	6.27168336785957	10.0514186544088	24	-0.132728900679771	0.132728900679771	5.38743204554047	1
25	166.16	243.74	1.2866	6.40441226853934	9.91868975372902	25	0.265943987808919	0.265943987808919	5.65337603334939	1
26	168.84	243.54	1.2319	6.13846828073042	10.1846337415379	26	-0.18766796945931	0.18766796945931	5.8410440028087	1
27	168.07	259.56	1.2705	6.32613625018973	9.99696577207863	27	0.0617456790708086	0.0617456790708086	5.9027896818795	1
28	170.26	260	1.2578	6.26439057111892	10.0587114511494	28	-0.1424526296673	0.1424526296673	6.0452423115468	1
29	174.39	272.58	1.2871	6.40684320078622	9.91625882148214	29	-0.161413901192983	0.161413901192983	6.20665621273979	1
30	187.03	269.35	1.3203	6.56825710197921	9.75484492028916	30	0.0568838145770449	0.0568838145770449	6.26354002731683	1
31	191.6	263.95	1.3086	6.51137328740216	9.8117287348662	31	-0.0262540682663275	0.0262540682663275	6.28979409558316	1
32	182.64	256.45	1.314	6.53762735566849	9.78547466659987	32	0.104530086615936	0.104530086615936	6.3943241821991	1
33	187.54	244.49	1.2925	6.43309726905255	9.89000475321581	33	0.0379225430513657	0.0379225430513657	6.43224672525046	1
34	194.94	234.71	1.2847	6.39517472600119	9.92792729626717	34	-0.237258987295711	0.237258987295711	6.66950571254617	1
35	191.47	230.11	1.3335	6.6324337132969	9.69066830897146	35	0.351512802899176	0.351512802899176	7.02101851544535	1
36	179.81	232.92	1.2612	6.28092091039772	10.0421811118706	36	-0.228021444757557	0.228021444757557	7.24903996020291	1
37	189.07	230.57	1.3081	6.50894235515528	9.81415966711308	37	-0.249413648530121	0.249413648530121	7.49845360873303	1
38	186.47	239.92	1.3594	6.7583560036854	9.56474601858296	38	0.441457296033821	0.441457296033821	7.93991090476685	1
39	182.8	238.07	1.2686	6.31689870765158	10.0062033146168	39	-0.450694838571973	0.450694838571973	8.39060574333882	1
40	189.87	250.31	1.3613	6.76759354622355	9.55550847604481	40	0.443888228280702	0.443888228280702	8.83449397161952	1
41	180.78	247.8	1.27	6.32370531794285	9.99939670432551	41	-0.225590512510674	0.225590512510674	9.0600844841302	1
42	173.93	244.59	1.3164	6.54929583045352	9.77380619181484	42	0.218297715770028	0.218297715770028	9.27838219990022	1
43	167.68	247.33	1.2715	6.3309981146835	9.99210390758487	43	-0.158982968946102	0.158982968946102	9.43736516884633	1
44	175.77	247.38	1.3042	6.4899810836296	9.83312093863876	44	0.0140994070319191	0.0140994070319191	9.45146457587825	1
45	182.33	240.31	1.3013	6.47588167659768	9.84722034567068	45	0.0879997473371379	0.0879997473371379	9.53946432321538	1
46	169.82	230.41	1.2832	6.38788192926054	9.93522009300782	46	-0.196905511997464	0.196905511997464	9.73636983521285	1
47	184.47	233.05	1.3237	6.58478744125801	9.73831458101036	47	-0.0714694080583378	0.0714694080583378	9.80783924327119	1
48	194.61	247.11	1.3384	6.65625684931634	9.66684517295202	48	0.0928616118309016	0.0928616118309016	9.90070085510209	1
49	193.21	247.14	1.3193	6.56339523748544	9.75970678478292	49	-0.097723476324667	0.097723476324667	9.99842433142675	1
50	190.11	258.21	1.3394	6.66111871381011	9.66198330845825	50	0.154607290901712	0.154607290901712	10.1530316223285	1
51	193.29	250.56	1.3076	6.5065114229084	9.81659059935997	51	-0.166275765686748	0.166275765686748	10.3193073880152	1
52	188.45	241.12	1.3418	6.67278718859514	9.65031483367322	52	0.173082375978019	0.173082375978019	10.4923897639932	1
53	175.75	260.43	1.3062	6.49970481261713	9.82339720965124	53	-0.223159580263793	0.223159580263793	10.715549344257	1
54	175.81	267.7	1.3521	6.72286439288092	9.60023762938744	54	0.330120599126612	0.330120599126612	11.0456699433836	1
55	177.54	276.5	1.2842	6.39274379375431	9.93035822851406	55	0.265943987808921	0.265943987808921	11.3116139311926	1
56	165.25	278.58	1.2295	6.12679980594539	10.196302216323	56	-0.0641766113176914	0.0641766113176914	11.3757905425103	1
57	161.85	274.63	1.2427	6.19097641726308	10.1321256050053	57	-0.00923754253815368	0.00923754253815368	11.3850280850484	1
58	162.7	271.06	1.2446	6.20021395980123	10.1228880624671	58	0.289280937378988	0.289280937378988	11.6743090224274	1
59	159.11	273.79	1.1851	5.91093302242224	10.4121689998461	59	-0.144397375464806	0.144397375464806	11.8187063978922	1
60	153.31	278.05	1.2148	6.05533039788705	10.2677716243813	60	-0.0807069505964915	0.0807069505964915	11.8994133484887	1
61	154.78	278.45	1.2314	6.13603734848354	10.1870646737848	61	-0.0452153397920103	0.0452153397920103	11.9446286882807	1
62	153.44	268.26	1.2407	6.18125268827555	10.1418493339928	62	-0.0354916108044812	0.0354916108044812	11.9801202990852	1
63	150.18	264.35	1.248	6.21674429908003	10.1063577231883	63	0.144397375464807	0.144397375464807	12.12451767455	1
64	145.81	262.58	1.2183	6.07234692361522	10.2507550986531	64	0.0311159327600929	0.0311159327600929	12.1556336073101	1
65	149.28	260.87	1.2119	6.04123099085513	10.2818710314132	65	0.282474327087719	0.282474327087719	12.4381079343978	1
66	143.45	266.92	1.1538	5.75875666376741	10.564345358501	66	-0.0996682221221725	0.0996682221221725	12.53777615652	1
67	152.36	275.83	1.1743	5.85842488588958	10.4646771363788	67	-0.0807069505964932	0.0807069505964932	12.6184831071165	1
68	159.88	274.34	1.1909	5.93913183648608	10.3839701857823	68	-0.190098901706191	0.190098901706191	12.8085820088227	1
69	164.2	274.31	1.23	6.12923073819227	10.1938712840761	69	-0.265943987808919	0.265943987808919	13.0745259966316	1
70	187.25	267.83	1.2847	6.39517472600119	9.92792729626717	70	-0.213435851276264	0.213435851276264	13.2879618479078	1
71	187.37	270.22	1.3286	6.60861057727745	9.71449144499091	71	0.349081870652293	0.349081870652293	13.6370437185601	1
72	192.25	274.87	1.2568	6.25952870662516	10.0635733156432	72	-0.0311159327600947	0.0311159327600947	13.6681596513202	1
73	185.63	273.53	1.2632	6.29064463938525	10.0324573828831	73	-0.491534500319592	0.491534500319592	14.1596941516398	1
74	194.08	260.26	1.3643	6.78217913970485	9.54092288256352	74	-0.187181783009935	0.187181783009935	14.3468759346498	1
75	188.18	260.08	1.4028	6.96936092271478	9.35374109955358	75	0.374849752469244	0.374849752469244	14.721725687119	1
76	187.79	257.31	1.3257	6.59451117024553	9.72859085202283	76	0.0855688150902569	0.0855688150902569	14.8072945022093	1
77	191.93	264.18	1.3081	6.50894235515528	9.81415966711308	77	-0.225590512510674	0.225590512510674	15.0328850147199	1
78	193.79	261.91	1.3545	6.73453286766595	9.58856915460241	78	0.232883309251323	0.232883309251323	15.2657683239713	1
79	193.31	256.13	1.3066	6.50164955841463	9.82145246385373	79	0.0495910178363985	0.0495910178363985	15.3153593418077	1
80	174.43	250.53	1.2964	6.45205854057823	9.87104348169013	80	-0.132728900679773	0.132728900679773	15.4480882424874	1
81	172.03	276.39	1.3237	6.58478744125801	9.73831458101036	81	0.263513055562036	0.263513055562036	15.7116012980495	1
82	167.66	257.85	1.2695	6.32127438569597	10.0018276365724	82	0.2085739867825	0.2085739867825	15.920175284832	1
83	156.33	255.28	1.2266	6.11270039891347	10.2104016233549	83	-0.0306297463107192	0.0306297463107192	15.9508050311427	1
84	155.66	256.23	1.2329	6.14333014522419	10.1797718770442	84	-0.249413648530119	0.249413648530119	16.2002186796728	1
85	159.02	252.14	1.2842	6.39274379375431	9.93035822851406	85	0.458473821761995	0.458473821761995	16.6586925014348	1
86	142.23	242.74	1.1899	5.93426997199231	10.3888320502761	86	-0.278098649043331	0.278098649043331	16.9367911504781	1
87	145.48	236.14	1.2471	6.21236862103564	10.1107334012327	87	0.00729279674064642	0.00729279674064642	16.9440839472188	1
88	148.24	253.76	1.2456	6.205075824295	10.1180261979734	88	0.358319413190447	0.358319413190447	17.3024033604092	1
89	146.98	258.49	1.1719	5.84675641110455	10.4763456111638	89	0.0476462720388913	0.0476462720388913	17.3500496324481	1
90	142.72	260.8	1.1621	5.79911013906566	10.5239918832027	90	-0.249413648530119	0.249413648530119	17.5994632809782	1
91	150.27	266.03	1.2134	6.04852378759578	10.2745782346726	91	0.166275765686745	0.166275765686745	17.765739046665	1
92	155.96	273.48	1.1792	5.88224802190903	10.4408540003593	92	-0.075845086102726	0.075845086102726	17.8415841327677	1
93	132.42	276.79	1.1948	5.95809310801176	10.3650089142566	93	0.355888480943564	0.355888480943564	18.1974726137113	1
94	128.53	272.72	1.1216	5.60220462706819	10.7208973952002	94	-0.204198308738111	0.204198308738111	18.4016709224494	1
95	131.83	279.77	1.1636	5.8064029358063	10.5166990864621	95	-0.0923754253815261	0.0923754253815261	18.4940463478309	1
96	140.52	277.54	1.1826	5.89877836118783	10.4243236610805	96	0.111336696907209	0.111336696907209	18.6053830447381	1
97	138.77	276.97	1.1597	5.78744166428062	10.5356603579877	97	-0.270319665853309	0.270319665853309	18.8757027105914	1
98	134.44	266.23	1.2153	6.05776133013393	10.2653406921344	98	0.59071653599239	0.59071653599239	19.4664192465838	1
99	126.34	258.61	1.0938	5.46704479414154	10.8560572281268	99	-0.455556703065735	0.455556703065735	19.9219759496495	1
100	130.4	261.52	1.1875	5.92260149720728	10.4005005250611	100	0.0520219500832795	0.0520219500832795	19.9739978997328	1
101	124.13	268.94	1.1768	5.870579547124	10.4525224751444	101	0.0573700010264204	0.0573700010264204	20.0313679007592	1
102	128.22	270.1	1.165	5.81320954609757	10.5098924761708	102	-0.0238231360194447	0.0238231360194447	20.0551910367787	1
103	118.99	251.54	1.1699	5.83703268211702	10.4860693401513	103	0.0661213571151968	0.0661213571151968	20.1213123938939	1
104	120.52	260.84	1.1563	5.77091132500182	10.5521906972665	104	-0.0189612715256811	0.0189612715256811	20.1402736654196	1
105	123.62	272.96	1.1602	5.7898725965275	10.5332294257409	105	0.278098649043331	0.278098649043331	20.4183723144629	1
106	120.96	264.98	1.103	5.51177394748417	10.8113280747842	106	-0.0855688150902552	0.0855688150902552	20.5039411295532	1
107	124.92	264.51	1.1206	5.59734276257443	10.7257592596939	107	-0.0213922037725638	0.0213922037725638	20.5253333333257	1
108	119.75	266.03	1.125	5.61873496634699	10.7043670559214	108	-0.109391951109703	0.109391951109703	20.6347252844354	1
109	117.62	265.73	1.1475	5.72812691745669	10.5949751048117	109	0.636418062233778	0.636418062233778	21.2711433466692	1
110	92.424	264.17	1.0166	5.09170885522292	11.2313931670454	110	-0.258651191068273	0.258651191068273	21.5297945377375	1
111	89.001	276.5	1.0698	5.35036004629119	10.9727419759772	111	-0.0500772042857758	0.0500772042857758	21.5798717420233	1
112	102.08	278.84	1.0801	5.40043725057697	10.9226647716914	112	0	0	21.5798717420233	1
113	104.11	274.4	1.0801	5.40043725057697	10.9226647716914	113	-0.073414153855845	0.073414153855845	21.6532858958791	1
114	101.32	270.07	1.0952	5.47385140443281	10.8492506178356	114	0.3179659378922	0.3179659378922	21.9712518337713	1
115	72.979	271.02	1.0298	5.15588546654061	11.1672165557278	115	-0.166275765686747	0.166275765686747	22.137527599458	1
116	79.334	256.34	1.064	5.32216123222736	11.000940790041	116	0.147314494161066	0.147314494161066	22.2848420936191	1
117	88.803	250.99	1.0337	5.17484673806629	11.1482552842021	117	-0.251358394327626	0.251358394327626	22.5362004879467	1
118	87.382	255.15	1.0854	5.42620513239392	10.8968968898744	118	0.234828055048826	0.234828055048826	22.7710285429956	1
119	87.285	251.9	1.0371	5.19137707734509	11.1317249449233	119	-0.209060173231874	0.209060173231874	22.9800887162274	1
120	83.658	241.59	1.0801	5.40043725057697	10.9226647716914	120	-0.0641766113176914	0.0641766113176914	23.0442653275451	1
121	85.361	241.19	1.0933	5.46461386189466	10.8584881603737	121	0.18766796945931	0.18766796945931	23.2319332970044	1
122	73.101	245.53	1.0547	5.27694589243535	11.046156129833	122	-0.0855688150902552	0.0855688150902552	23.3175021120947	1
123	76.481	232.64	1.0723	5.3625147075256	10.9605873147428	123	0.00486186449376547	0.00486186449376547	23.3223639765885	1
124	77.875	234.21	1.0713	5.35765284303184	10.9654491792365	124	0.246982716283238	0.246982716283238	23.5693466928717	1
125	75.774	251.34	1.0205	5.1106701267486	11.2124318955198	125	-0.356374667392942	0.356374667392942	23.9257213602646	1
126	76.413	255.13	1.0938	5.46704479414154	10.8560572281268	126	0.21392203772564	0.21392203772564	24.1396433979903	1
127	72.516	249.88	1.0498	5.2531227564159	11.0699792658525	127	-0.109391951109702	0.109391951109702	24.2490353491	1
128	57.453	249	1.0723	5.3625147075256	10.9605873147428	128	0.25913737751765	0.25913737751765	24.5081727266176	1
129	51.306	248.92	1.019	5.10337733000795	11.2197246922604	129	0	0	24.5081727266176	1
130	56.631	256.18	1.019	5.10337733000795	11.2197246922604	130	-0.197391698446841	0.197391698446841	24.7055644250645	1
131	56.306	269.84	1.0596	5.30076902845479	11.0223329938136	131	-0.0641766113176914	0.0641766113176914	24.7697410363822	1
132	61.215	275.3	1.0728	5.36494563977248	10.9581563824959	132	0.246982716283238	0.246982716283238	25.0167237526654	1
133	69.091	265.84	1.022	5.11796292348925	11.2051390987791	133	-0.0281988140638347	0.0281988140638347	25.0449225667292	1
134	64.328	268.18	1.0278	5.14616173755308	11.1769402847153	134	-0.0286850005132102	0.0286850005132102	25.0736075672424	1
135	63.917	270.95	1.0337	5.17484673806629	11.1482552842021	135	0.0879997473371379	0.0879997473371379	25.1616073145796	1
136	63.26	263.12	1.0156	5.08684699072915	11.2362550315392	136	-0.572241450916085	0.572241450916085	25.7338487654957	1
137	73.672	260	1.1333	5.65908844164524	10.6640135806231	137	0.543556450402875	0.543556450402875	26.2774052158985	1
138	69.681	269.45	1.0215	5.11553199124236	11.207570031026	138	-0.0165303392787983	0.0165303392787983	26.2939355551773	1
139	54.198	279.12	1.0249	5.13206233052116	11.1910396917472	139	0.0330606785575966	0.0330606785575966	26.3269962337349	1
140	61.623	279.79	1.0181	5.09900165196356	11.2241003703048	140	0.00972372898753093	0.00972372898753093	26.3367199627225	1
141	61.11	279.38	1.0161	5.08927792297604	11.2338240992923	141	-0.190098901706193	0.190098901706193	26.5268188644287	1
142	74.023	258.79	1.0552	5.27937682468223	11.0437251975861	142	0.166275765686747	0.166275765686747	26.6930946301154	1
143	67.463	259.69	1.021	5.11310105899548	11.2100009632729	143	-0.00486186449376547	0.00486186449376547	26.6979564946092	1
144	79.63	260.43	1.022	5.11796292348925	11.2051390987791	144	-0.237258987295709	0.237258987295709	26.9352154819049	1
145	75.516	267.44	1.0708	5.35522191078496	10.9678801114834	145	0.0189612715256828	0.0189612715256828	26.9541767534306	1
146	68.395	276.33	1.0669	5.33626063925927	10.9868413830091	146	0.0379225430513621	0.0379225430513621	26.9920992964819	1
147	71.739	276.23	1.0591	5.29833809620791	11.0247639260605	147	0.204198308738111	0.204198308738111	27.19629760522	1
148	73.303	270.19	1.0171	5.0941397874698	11.2289622347986	148	-0.218297715770028	0.218297715770028	27.4145953209901	1
149	80.307	278.59	1.062	5.31243750323983	11.0106645190285	149	0.192043647503699	0.192043647503699	27.6066389684938	1
150	69.62	268.8	1.0225	5.12039385573613	11.2027081665322	150	0.0403534752982466	0.0403534752982466	27.646992443792	1
151	60.626	258.75	1.0142	5.08004038043788	11.2430616418305	151	0	0	27.646992443792	1
152	53.156	274.99	1.0142	5.08004038043788	11.2430616418305	152	-0.0403534752982466	0.0403534752982466	27.6873459190903	1
153	51.539	274.02	1.0225	5.12039385573613	11.2027081665322	153	0.0311159327600947	0.0311159327600947	27.7184618518503	1
154	33.614	272.79	1.0161	5.08927792297604	11.2338240992923	154	-0.0072927967406482	0.0072927967406482	27.725754648591	1
155	18.389	267.05	1.0176	5.09657071971668	11.2265313025517	155	-0.00486186449376369	0.00486186449376369	27.7306165130848	1
156	27.64	271.65	1.0186	5.10143258421045	11.2216694380579	156	0.00243093224688096	0.00243093224688096	27.7330474453316	1
157	33.342	267.28	1.0181	5.09900165196356	11.2241003703048	157	0.0072927967406482	0.0072927967406482	27.7403402420723	1
158	37.093	268.73	1.0166	5.09170885522292	11.2313931670454	158	-0.0072927967406482	0.0072927967406482	27.7476330388129	1
159	36.291	267.32	1.0181	5.09900165196356	11.2241003703048	159	-0.00243093224688096	0.00243093224688096	27.7500639710598	1
160	36.703	267.92	1.0186	5.10143258421045	11.2216694380579	160	0.00243093224688096	0.00243093224688096	27.7524949033067	1
161	34.775	262.05	1.0181	5.09900165196356	11.2241003703048	161	-0.0281988140638347	0.0281988140638347	27.7806937173705	1
162	36.112	249.43	1.0239	5.1272004660274	11.195901556241	162	0.0116684747850364	0.0116684747850364	27.7923621921556	1
163	49.245	254.26	1.0215	5.11553199124236	11.207570031026	163	0.0140994070319174	0.0140994070319174	27.8064615991875	1
164	43.462	250.32	1.0186	5.10143258421045	11.2216694380579	164	-0.00437567804438999	0.00437567804438999	27.8108372772319	1
165	48.787	254.12	1.0195	5.10580826225484	11.2172937600135	165	0.00243093224688451	0.00243093224688451	27.8132682094788	1
166	62.258	252.7	1.019	5.10337733000795	11.2197246922604	166	-0.00729279674064642	0.00729279674064642	27.8205610062194	1
167	55.899	253.29	1.0205	5.1106701267486	11.2124318955198	167	0.00243093224688096	0.00243093224688096	27.8229919384663	1
168	56.759	251.96	1.02	5.10823919450172	11.2148628277666	168	-0.180375172718664	0.180375172718664	28.003367111185	1
169	60.611	247.35	1.0571	5.28861436722038	11.034487655048	169	0.168220511484252	0.168220511484252	28.1715876226692	1
170	66.523	241.41	1.0225	5.12039385573613	11.2027081665322	170	0.0145855934812928	0.0145855934812928	28.1861732161505	1
171	53.59	230.62	1.0195	5.10580826225484	11.2172937600135	171	0	0	28.1861732161505	1
172	49.062	236.34	1.0195	5.10580826225484	11.2172937600135	172	0.00437567804438999	0.00437567804438999	28.1905488941949	1
173	42.433	238.64	1.0186	5.10143258421045	11.2216694380579	173	0.0238231360194447	0.0238231360194447	28.2143720302143	1
174	44.423	239.29	1.0137	5.077609448191	11.2454925740774	174	-0.0354916108044794	0.0354916108044794	28.2498636410188	1
175	33.923	240.41	1.021	5.11310105899548	11.2100009632729	175	-0.0072927967406482	0.0072927967406482	28.2571564377595	1
176	40.603	237.03	1.0225	5.12039385573613	11.2027081665322	176	0.0189612715256828	0.0189612715256828	28.2761177092851	1
177	24.514	230.57	1.0186	5.10143258421045	11.2216694380579	177	0.00243093224688096	0.00243093224688096	28.278548641532	1
178	25.837	231.99	1.0181	5.09900165196356	11.2241003703048	178	-0.0092375425381519	0.0092375425381519	28.2877861840702	1
179	26.153	231.65	1.02	5.10823919450172	11.2148628277666	179	0.00680661029127094	0.00680661029127094	28.2945927943614	1
180	24.079	231.02	1.0186	5.10143258421045	11.2216694380579	180	-0.0116684747850346	0.0116684747850346	28.3062612691465	1
181	23.554	234.92	1.021	5.11310105899548	11.2100009632729	181	0.00972372898752916	0.00972372898752916	28.315984998134	1
182	16.603	233.54	1.019	5.10337733000795	11.2197246922604	182	0.0092375425381519	0.0092375425381519	28.3252225406722	1
183	17.653	235.87	1.0171	5.0941397874698	11.2289622347986	183	-0.0116684747850364	0.0116684747850364	28.3368910154572	1
184	17.795	234.95	1.0195	5.10580826225484	11.2172937600135	184	0.00243093224688451	0.00243093224688451	28.3393219477041	1
185	10.729	234.92	1.019	5.10337733000795	11.2197246922604	185	0.00194474579750548	0.00194474579750548	28.3412666935016	1
186	12.391	245.93	1.0186	5.10143258421045	11.2216694380579	186	-0.00194474579750548	0.00194474579750548	28.3432114392991	1
187	15.991	247.67	1.019	5.10337733000795	11.2197246922604	187	0.0092375425381519	0.0092375425381519	28.3524489818372	1
188	20.574	254.97	1.0171	5.0941397874698	11.2289622347986	188	0.0165303392787983	0.0165303392787983	28.368979321116	1
189	14.081	258.4	1.0137	5.077609448191	11.2454925740774	189	-0.0213922037725638	0.0213922037725638	28.3903715248886	1
190	17.92	251.17	1.0181	5.09900165196356	11.2241003703048	190	-0.0189612715256811	0.0189612715256811	28.4093327964143	1
191	12.184	240.5	1.022	5.11796292348925	11.2051390987791	191	0.0189612715256811	0.0189612715256811	28.42829406794	1
192	17.742	231.55	1.0181	5.09900165196356	11.2241003703048	192	-0.0330606785575966	0.0330606785575966	28.4613547464976	1
193	43.334	235.2	1.0249	5.13206233052116	11.1910396917472	193	0.0213922037725638	0.0213922037725638	28.4827469502701	1
194	42.715	236.55	1.0205	5.1106701267486	11.2124318955198	194	0.0286850005132102	0.0286850005132102	28.5114319507833	1
195	44.699	236.72	1.0146	5.08198512623539	11.241116896033	195	-0.00972372898752916	0.00972372898752916	28.5211556797709	1
196	37.533	250.77	1.0166	5.09170885522292	11.2313931670454	196	-0.0072927967406482	0.0072927967406482	28.5284484765115	1
197	31.243	251.73	1.0181	5.09900165196356	11.2241003703048	197	0.00243093224688273	0.00243093224688273	28.5308794087584	1
198	26.795	258.72	1.0176	5.09657071971668	11.2265313025517	198	-0.00680661029126917	0.00680661029126917	28.5376860190497	1
199	39.415	259.97	1.019	5.10337733000795	11.2197246922604	199	0	0	28.5376860190497	1
200	39.83	268.38	1.019	5.10337733000795	11.2197246922604	200	-0.0170165257281774	0.0170165257281774	28.5547025447779	1
201	43.033	269.09	1.0225	5.12039385573613	11.2027081665322	201	0.0145855934812928	0.0145855934812928	28.5692881382591	1
202	43.409	275.76	1.0195	5.10580826225484	11.2172937600135	202	0.00680661029127094	0.00680661029127094	28.5760947485504	1
203	45.541	275.21	1.0181	5.09900165196356	11.2241003703048	203	0	0	28.5760947485504	1
204	35.139	271.92	1.0181	5.09900165196356	11.2241003703048	204	0.00243093224688273	0.00243093224688273	28.5785256807973	1
205	38.107	271.89	1.0176	5.09657071971668	11.2265313025517	205	0.00243093224688273	0.00243093224688273	28.5809566130442	1
206	32.872	264.52	1.0171	5.0941397874698	11.2289622347986	206	-0.00243093224688273	0.00243093224688273	28.5833875452911	1
207	37.505	263.08	1.0176	5.09657071971668	11.2265313025517	207	0	0	28.5833875452911	1
208	30.368	269.85	1.0176	5.09657071971668	11.2265313025517	208	-0.00680661029126917	0.00680661029126917	28.5901941555823	1
209	17.725	277.54	1.019	5.10337733000795	11.2197246922604	209	0	0	28.5901941555823	1
210	23.15	264.89	1.019	5.10337733000795	11.2197246922604	210	-0.0238231360194483	0.0238231360194483	28.6140172916018	1
211	26.808	269.48	1.0239	5.1272004660274	11.195901556241	211	0.0238231360194483	0.0238231360194483	28.6378404276212	1
212	11.711	259.77	1.019	5.10337733000795	11.2197246922604	212	-0.00243093224688451	0.00243093224688451	28.6402713598681	1
213	10.877	259.09	1.0195	5.10580826225484	11.2172937600135	213	0	0	28.6402713598681	1
214	11.251	262.9	1.0195	5.10580826225484	11.2172937600135	214	-0.0145855934812928	0.0145855934812928	28.6548569533494	1
215	30.414	260.65	1.0225	5.12039385573613	11.2027081665322	215	0.0189612715256828	0.0189612715256828	28.6738182248751	1
216	22.262	244.83	1.0186	5.10143258421045	11.2216694380579	216	-0.00194474579750548	0.00194474579750548	28.6757629706726	1
217	33.74	234.95	1.019	5.10337733000795	11.2197246922604	217	-0.0170165257281774	0.0170165257281774	28.6927794964008	1
218	41.869	245.25	1.0225	5.12039385573613	11.2027081665322	218	0.0213922037725638	0.0213922037725638	28.7141717001733	1
219	49.33	232.7	1.0181	5.09900165196356	11.2241003703048	219	-0.00437567804438643	0.00437567804438643	28.7185473782177	1
220	49.705	238.02	1.019	5.10337733000795	11.2197246922604	220	-0.0262540682663293	0.0262540682663293	28.7448014464841	1
221	43.614	239.81	1.0244	5.12963139827428	11.1934706239941	221	0.0281988140638347	0.0281988140638347	28.7730002605479	1
222	53.432	244.7	1.0186	5.10143258421045	11.2216694380579	222	-0.0568838145770449	0.0568838145770449	28.8298840751249	1
223	45.768	247.03	1.0303	5.15831639878749	11.1647856234809	223	0.0617456790708086	0.0617456790708086	28.8916297541957	1
224	52.854	231.44	1.0176	5.09657071971668	11.2265313025517	224	-0.0238231360194465	0.0238231360194465	28.9154528902152	1
225	61.288	231.48	1.0225	5.12039385573613	11.2027081665322	225	0.0189612715256828	0.0189612715256828	28.9344141617409	1
226	61.9	230.5	1.0186	5.10143258421045	11.2216694380579	226	-0.154121104452337	0.154121104452337	29.0885352661932	1
227	82.027	230.93	1.0503	5.25555368866278	11.0675483336056	227	-0.00729279674064642	0.00729279674064642	29.0958280629339	1
228	63.927	231.96	1.0518	5.26284648540343	11.0602555368649	228	0.140507883869795	0.140507883869795	29.2363359468036	1
229	63.399	231.53	1.0229	5.12233860153363	11.2007634207347	229	-0.157038223148593	0.157038223148593	29.3933741699522	1
230	64.261	231.87	1.0552	5.27937682468223	11.0437251975861	230	0.152176358654827	0.152176358654827	29.5455505286071	1
231	69.293	233.94	1.0239	5.1272004660274	11.195901556241	231	-0.149745426407947	0.149745426407947	29.695295955015	1
232	69.356	239.34	1.0547	5.27694589243535	11.046156129833	232	0.168706697933629	0.168706697933629	29.8640026529486	1
233	64.892	250.86	1.02	5.10823919450172	11.2148628277666	233	0	0	29.8640026529486	1
234	67.802	244.7	1.02	5.10823919450172	11.2148628277666	234	-0.263513055562036	0.263513055562036	30.1275157085107	1
235	70.485	247.43	1.0742	5.37175225006375	10.9513497722046	235	-0.154607290901714	0.154607290901714	30.2821229994124	1
236	71.848	260.07	1.106	5.52635954096547	10.7967424813029	236	0.282474327087719	0.282474327087719	30.5645973265001	1
237	59.556	274.14	1.0479	5.24388521387775	11.0792168083906	237	-0.0495910178363967	0.0495910178363967	30.6141883443365	1
238	63.256	267.9	1.0581	5.29347623171415	11.0296257905542	238	0.190098901706193	0.190098901706193	30.8042872460427	1
239	51.059	269.59	1.019	5.10337733000795	11.2197246922604	239	-0.0145855934812946	0.0145855934812946	30.818872839524	1
240	53.716	271.25	1.022	5.11796292348925	11.2051390987791	240	0.00972372898752916	0.00972372898752916	30.8285965685115	1
241	44.403	266.23	1.02	5.10823919450172	11.2148628277666	241	0.0165303392788001	0.0165303392788001	30.8451269077903	1
242	46.828	255.48	1.0166	5.09170885522292	11.2313931670454	242	-0.00243093224688273	0.00243093224688273	30.8475578400372	1
243	50.822	244.83	1.0171	5.0941397874698	11.2289622347986	243	-0.0140994070319174	0.0140994070319174	30.8616572470691	1
244	50.32	249.08	1.02	5.10823919450172	11.2148628277666	244	0.00680661029127094	0.00680661029127094	30.8684638573604	1
245	48.48	240.2	1.0186	5.10143258421045	11.2216694380579	245	-0.00194474579750548	0.00194474579750548	30.8704086031579	1
246	51.284	247.37	1.019	5.10337733000795	11.2197246922604	246	0.00437567804438643	0.00437567804438643	30.8747842812023	1
247	61.555	240.74	1.0181	5.09900165196356	11.2241003703048	247	-0.158982968946098	0.158982968946098	31.0337672501484	1
248	59.117	241.3	1.0508	5.25798462090966	11.0651174013587	248	0.161413901192981	0.161413901192981	31.1951811513414	1
249	49.407	232.92	1.0176	5.09657071971668	11.2265313025517	249	0.0072927967406482	0.0072927967406482	31.202473948082	1
250	26.174	247.24	1.0161	5.08927792297604	11.2338240992923	250	-0.0379225430513657	0.0379225430513657	31.2403964911334	1
251	26.732	234.18	1.0239	5.1272004660274	11.195901556241	251	0.0165303392788019	0.0165303392788019	31.2569268304122	1
252	10.028	238.99	1.0205	5.1106701267486	11.2124318955198	252	0.0286850005132102	0.0286850005132102	31.2856118309254	1
253	16.963	248.06	1.0146	5.08198512623539	11.241116896033	253	0.00194474579750548	0.00194474579750548	31.2875565767229	1
254	23.552	250.96	1.0142	5.08004038043788	11.2430616418305	254	-0.0354916108044812	0.0354916108044812	31.3230481875274	1
255	21.405	250.74	1.0215	5.11553199124236	11.207570031026	255	0.0189612715256811	0.0189612715256811	31.3420094590531	1
256	38.387	260.63	1.0176	5.09657071971668	11.2265313025517	256	-0.0116684747850346	0.0116684747850346	31.3536779338381	1
257	39.107	256.11	1.02	5.10823919450172	11.2148628277666	257	0.0092375425381519	0.0092375425381519	31.3629154763762	1
258	41.772	253.69	1.0181	5.09900165196356	11.2241003703048	258	0.0189612715256828	0.0189612715256828	31.3818767479019	1
259	33.189	255.06	1.0142	5.08004038043788	11.2430616418305	259	-0.0447291533426348	0.0447291533426348	31.4266059012446	1
260	27.377	262.97	1.0234	5.12476953378052	11.1983324884878	260	0.023336949570071	0.023336949570071	31.4499428508146	1
261	30.354	265.02	1.0186	5.10143258421045	11.2216694380579	261	-0.00437567804438999	0.00437567804438999	31.454318528859	1
262	24.358	266.92	1.0195	5.10580826225484	11.2172937600135	262	0.00680661029127094	0.00680661029127094	31.4611251391503	1
263	18.223	271.63	1.0181	5.09900165196356	11.2241003703048	263	-0.0116684747850329	0.0116684747850329	31.4727936139353	1
264	32.411	264.67	1.0205	5.1106701267486	11.2124318955198	264	-0.00486186449376547	0.00486186449376547	31.4776554784291	1
265	35.452	270.06	1.0215	5.11553199124236	11.207570031026	265	0.0121546612344119	0.0121546612344119	31.4898101396635	1
266	39.937	273.09	1.019	5.10337733000795	11.2197246922604	266	0.0165303392787983	0.0165303392787983	31.5063404789423	1
267	46.817	276	1.0156	5.08684699072915	11.2362550315392	267	-0.00243093224688096	0.00243093224688096	31.5087714111892	1
268	52.428	267.14	1.0161	5.08927792297604	11.2338240992923	268	-0.0452153397920121	0.0452153397920121	31.5539867509812	1
269	58.292	261.09	1.0254	5.13449326276805	11.1886087595003	269	0.0140994070319174	0.0140994070319174	31.5680861580131	1
270	57.583	270.31	1.0225	5.12039385573613	11.2027081665322	270	0.0121546612344119	0.0121546612344119	31.5802408192475	1
271	52.989	269.22	1.02	5.10823919450172	11.2148628277666	271	0.0140994070319174	0.0140994070319174	31.5943402262794	1
272	41.328	277.08	1.0171	5.0941397874698	11.2289622347986	272	-0.0092375425381519	0.0092375425381519	31.6035777688176	1
273	34.301	269.64	1.019	5.10337733000795	11.2197246922604	273	-0.00243093224688451	0.00243093224688451	31.6060087010645	1
274	20.597	276.36	1.0195	5.10580826225484	11.2172937600135	274	-0.00972372898752738	0.00972372898752738	31.615732430052	1
275	19.606	279.5	1.0215	5.11553199124236	11.207570031026	275	0.0140994070319174	0.0140994070319174	31.6298318370839	1
276	17.577	276.72	1.0186	5.10143258421045	11.2216694380579	276	-0.0116684747850346	0.0116684747850346	31.641500311869	1
277	20.889	265.44	1.021	5.11310105899548	11.2100009632729	277	-0.0116684747850364	0.0116684747850364	31.653168786654	1
278	17.157	255.31	1.0234	5.12476953378052	11.1983324884878	278	0.0140994070319191	0.0140994070319191	31.6672681936859	1
279	14.7	249.2	1.0205	5.1106701267486	11.2124318955198	279	0.0092375425381519	0.0092375425381519	31.6765057362241	1
280	14.625	244.02	1.0186	5.10143258421045	11.2216694380579	280	-0.00680661029127094	0.00680661029127094	31.6833123465153	1
281	15.241	250.25	1.02	5.10823919450172	11.2148628277666	281	0.0092375425381519	0.0092375425381519	31.6925498890535	1
282	10.649	248.24	1.0181	5.09900165196356	11.2241003703048	282	-0.00243093224688096	0.00243093224688096	31.6949808213004	1
283	17.949	240.33	1.0186	5.10143258421045	11.2216694380579	283	-0.0165303392788001	0.0165303392788001	31.7115111605792	1
284	27.91	245.85	1.022	5.11796292348925	11.2051390987791	284	0.028685000513212	0.028685000513212	31.7401961610924	1
285	25.974	234.51	1.0161	5.08927792297604	11.2338240992923	285	-0.0311159327600947	0.0311159327600947	31.7713120938525	1
286	23.368	236.33	1.0225	5.12039385573613	11.2027081665322	286	0	0	31.7713120938525	1
287	29.325	238.97	1.0225	5.12039385573613	11.2027081665322	287	0.0189612715256828	0.0189612715256828	31.7902733653782	1
288	12.607	235.69	1.0186	5.10143258421045	11.2216694380579	288	-0.00437567804438999	0.00437567804438999	31.7946490434226	1
289	15.204	235.1	1.0195	5.10580826225484	11.2172937600135	289	-0.00729279674064465	0.00729279674064465	31.8019418401632	1
290	15.766	230.26	1.021	5.11310105899548	11.2100009632729	290	0.00729279674064465	0.00729279674064465	31.8092346369038	1
291	12.978	257.18	1.0195	5.10580826225484	11.2172937600135	291	-0.0121546612344101	0.0121546612344101	31.8213892981383	1
292	10.523	258.39	1.022	5.11796292348925	11.2051390987791	292	0.0213922037725638	0.0213922037725638	31.8427815019108	1
293	12.72	263.85	1.0176	5.09657071971668	11.2265313025517	293	-0.00486186449376369	0.00486186449376369	31.8476433664046	1
294	12.692	255.69	1.0186	5.10143258421045	11.2216694380579	294	-0.0116684747850346	0.0116684747850346	31.8593118411896	1
295	22.292	259.93	1.021	5.11310105899548	11.2100009632729	295	0.00486186449376369	0.00486186449376369	31.8641737056834	1
296	38.524	256.23	1.02	5.10823919450172	11.2148628277666	296	0	0	31.8641737056834	1
297	36.021	262.02	1.02	5.10823919450172	11.2148628277666	297	0.00486186449376547	0.00486186449376547	31.8690355701771	1
298	40.427	261.68	1.019	5.10337733000795	11.2197246922604	298	-0.00972372898752916	0.00972372898752916	31.8787592991647	1
299	43.746	271.75	1.021	5.11310105899548	11.2100009632729	299	-0.0072927967406482	0.0072927967406482	31.8860520959053	1
300	54.957	276.6	1.0225	5.12039385573613	11.2027081665322	300	-0.234828055048826	0.234828055048826	32.1208801509542	1
301	68.807	275.94	1.0708	5.35522191078496	10.9678801114834	301	0.0403534752982466	0.0403534752982466	32.1612336262524	1
302	79.863	276.02	1.0625	5.31486843548671	11.0082335867817	302	0.0116684747850329	0.0116684747850329	32.1729021010374	1
303	87.336	275.53	1.0601	5.30319996070167	11.0199020615667	303	-0.374849752469245	0.374849752469245	32.5477518535067	1
304	107.78	269.17	1.1372	5.67804971317092	10.6450523090974	304	0.125922290388502	0.125922290388502	32.6736741438952	1
305	100.95	246.68	1.1113	5.55212742278242	10.7709745994859	305	0.163844833439866	0.163844833439866	32.837518977335	1
306	91.824	246.18	1.0776	5.38828258934255	10.9348194329258	306	0.146828307711688	0.146828307711688	32.9843472850467	1
307	86.649	252.42	1.0474	5.24145428163087	11.0816477406375	307	-0.0661213571151968	0.0661213571151968	33.0504686421619	1
308	94.694	254.99	1.061	5.30757563874606	11.0155263835223	308	-0.256706445270767	0.256706445270767	33.3071750874327	1
309	103.67	258.18	1.1138	5.56428208401683	10.7588199382515	309	-0.165789579237371	0.165789579237371	33.4729646666701	1
310	110.15	258.64	1.1479	5.7300716632542	10.5930303590142	310	0.405479498779961	0.405479498779961	33.87844416545	1
311	103.14	274.03	1.0645	5.32459216447424	10.9985098577941	311	-0.32477254818347	0.32477254818347	34.2032167136335	1
312	106.87	273.55	1.1313	5.64936471265771	10.6737373096107	312	0.0447291533426331	0.0447291533426331	34.2479458669761	1
313	109.71	272.76	1.1221	5.60463555931508	10.7184664629533	313	-0.144883561914183	0.144883561914183	34.3928294288903	1
314	115.71	270.78	1.1519	5.74951912122926	10.5735829010391	314	0.130784154882267	0.130784154882267	34.5236135837726	1
315	116.77	264.23	1.125	5.61873496634699	10.7043670559214	315	-0.0306297463107175	0.0306297463107175	34.5542433300833	1
316	117.02	263.36	1.1313	5.64936471265771	10.6737373096107	316	0.203712122288733	0.203712122288733	34.757955452372	1
317	109.28	252.38	1.0894	5.44565259036897	10.8774494318994	317	-0.299004666366518	0.299004666366518	35.0569601187385	1
318	112.9	244.85	1.1509	5.74465725673549	10.5784447655329	318	0.555711111637287	0.555711111637287	35.6126712303758	1
319	101.01	234.41	1.0366	5.18894614509821	11.1341558771702	319	-0.166275765686748	0.166275765686748	35.7789469960626	1
320	99.538	236.34	1.0708	5.35522191078496	10.9678801114834	320	-0.00486186449376547	0.00486186449376547	35.7838088605563	1
321	92.695	237.75	1.0718	5.36008377527872	10.9630182469896	321	0.196905511997464	0.196905511997464	35.9807143725538	1
322	88.968	231.54	1.0313	5.16317826328126	11.1599237589871	322	-0.208573986782497	0.208573986782497	36.1892883593363	1
323	84.772	239.74	1.0742	5.37175225006375	10.9513497722046	323	-0.156552036699219	0.156552036699219	36.3458403960355	1
324	86.585	240.65	1.1064	5.52830428676297	10.7947977355054	324	-0.182806104965545	0.182806104965545	36.5286465010011	1
325	107.47	238.49	1.144	5.71111039172852	10.6119916305398	325	0.384573481456773	0.384573481456773	36.9132199824578	1
326	103.95	240.45	1.0649	5.32653691027174	10.9965651119966	326	-0.0121546612344101	0.0121546612344101	36.9253746436923	1
327	102.58	241.21	1.0674	5.33869157150616	10.9844104507622	327	-0.24698271628324	0.24698271628324	37.1723573599755	1
328	86.992	246.44	1.1182	5.58567428778939	10.737427734479	328	0.157038223148595	0.157038223148595	37.3293955831241	1
329	84.108	246.18	1.0859	5.4286360646408	10.8944659576276	329	0.173082375978018	0.173082375978018	37.5024779591021	1
330	91.746	244.06	1.0503	5.25555368866278	11.0675483336056	330	-0.299004666366518	0.299004666366518	37.8014826254686	1
331	87.251	236.07	1.1118	5.5545583550293	10.7685436672391	331	0.308728395354047	0.308728395354047	38.1102110208227	1
332	88.936	233.86	1.0483	5.24582995967525	11.0772720625931	332	-0.67434060528514	0.67434060528514	38.7845516261078	1
333	138.63	252.43	1.187	5.92017056496039	10.402931457308	333	-0.106961018862819	0.106961018862819	38.8915126449706	1
334	146.1	250.03	1.209	6.02713158382321	10.2959704384451	334	-0.140021697420419	0.140021697420419	39.031534342391	1
335	144.19	240.76	1.2378	6.16715328124363	10.1559487410247	335	0.166275765686747	0.166275765686747	39.1978101080778	1
336	138.13	241.99	1.2036	6.00087751555689	10.3222245067115	336	0.135159832926655	0.135159832926655	39.3329699410044	1
337	135.26	243.92	1.1758	5.86571768263023	10.4573843396381	337	0.158982968946098	0.158982968946098	39.4919529099505	1
338	122.95	241.99	1.1431	5.70673471368413	10.6163673085842	338	0.11668474785035	0.11668474785035	39.6086376578009	1
339	124.91	236.01	1.1191	5.59004996583378	10.7330520564346	339	-0.0213922037725638	0.0213922037725638	39.6300298615735	1
340	117.68	237.15	1.1235	5.61144216960635	10.711659852662	340	-0.318452124341578	0.318452124341578	39.948481985915	1
341	121.98	238.13	1.189	5.92989429394792	10.3932077283204	341	-0.00680661029126917	0.00680661029126917	39.9552885962063	1
342	129.76	244.25	1.1904	5.93670090423919	10.3864011180292	342	0.0257678818169502	0.0257678818169502	39.9810564780233	1
343	139.32	236.35	1.1851	5.91093302242224	10.4121689998461	343	0.251844580777004	0.251844580777004	40.2329010588003	1
344	137.15	237.67	1.1333	5.65908844164524	10.6640135806231	344	-0.237258987295709	0.237258987295709	40.470160046096	1
345	139.69	248.76	1.1821	5.89634742894095	10.4267545933274	345	-0.00486186449376369	0.00486186449376369	40.4750219105897	1
346	129.99	254.4	1.1831	5.90120929343471	10.4218927288337	346	-0.0568838145770467	0.0568838145770467	40.5319057251668	1
347	140.44	234.86	1.1948	5.95809310801176	10.3650089142566	347	0.0140994070319191	0.0140994070319191	40.5460051321987	1
348	141.42	242.51	1.1919	5.94399370097984	10.3791083212885	348	0.206629240984991	0.206629240984991	40.7526343731837	1
349	137.26	235.08	1.1494	5.73736445999485	10.5857375622735	349	-0.270805852302685	0.270805852302685	41.0234402254864	1
350	145.17	241.8	1.2051	6.00817031229753	10.3149317099708	350	-0.204198308738111	0.204198308738111	41.2276385342245	1
351	154.59	245.11	1.2471	6.21236862103564	10.1107334012327	351	-0.0641766113176914	0.0641766113176914	41.2918151455422	1
352	158.07	247.74	1.2603	6.27654523235333	10.046556789915	352	0.0666075435645741	0.0666075435645741	41.3584226891068	1
353	155.81	242.88	1.2466	6.20993768878876	10.1131643334796	353	-0.0855688150902552	0.0855688150902552	41.443991504197	1
354	162.35	247.35	1.2642	6.29550650387902	10.0275955183893	354	0.0593147468239259	0.0593147468239259	41.5033062510209	1
355	167.44	253.34	1.252	6.23619175705509	10.0869102652133	355	-0.0189612715256811	0.0189612715256811	41.5222675225466	1
356	162.67	249.94	1.2559	6.25515302858077	10.0679489936876	356	0.028685000513212	0.028685000513212	41.5509525230598	1
357	159.57	266.06	1.25	6.22646802806756	10.0966339942008	357	-0.211491105478759	0.211491105478759	41.7624436285386	1
358	162.3	265.2	1.2935	6.43795913354632	9.88514288872205	358	0.273236784549566	0.273236784549566	42.0356804130882	1
359	161.96	269.65	1.2373	6.16472234899675	10.1583796732716	359	0.171137630180514	0.171137630180514	42.2068180432687	1
360	161.09	279.44	1.2021	5.99358471881624	10.3295173034521	360	0.00680661029126917	0.00680661029126917	42.2136246535599	1
361	149.76	272.98	1.2007	5.98677810852497	10.3363239137434	361	-0.111336696907207	0.111336696907207	42.3249613504671	1
362	149.32	270.46	1.2236	6.09811480543218	10.2249872168362	362	-0.0690384758114568	0.0690384758114568	42.3939998262786	1
363	157.13	278.01	1.2378	6.16715328124363	10.1559487410247	363	0.121060425894736	0.121060425894736	42.5150602521733	1
364	156.83	275.85	1.2129	6.0460928553489	10.2770091669195	364	-0.239689919542592	0.239689919542592	42.7547501717159	1
365	166.69	272.34	1.2622	6.28578277489149	10.0373192473769	365	-0.223159580263792	0.223159580263792	42.9779097519797	1
366	176.39	276.89	1.3081	6.50894235515528	9.81415966711308	366	-0.0354916108044794	0.0354916108044794	43.0134013627842	1
367	193.15	279.27	1.3154	6.54443396595976	9.7786680563086	367	0.11376762915409	0.11376762915409	43.1271689919383	1
368	186.38	276.37	1.292	6.43066633680567	9.89243568546269	368	0.0782760183496087	0.0782760183496087	43.2054450102879	1
369	192.11	273.36	1.2759	6.35239031845606	9.9707117038123	369	-0.0807069505964932	0.0807069505964932	43.2861519608844	1
370	191.51	277.33	1.2925	6.43309726905255	9.89000475321581	370	-0.0379225430513621	0.0379225430513621	43.3240745039357	1
371	193.02	278.49	1.3003	6.47101981210391	9.85208221016445	371	0.128353222635383	0.128353222635383	43.4524277265711	1
372	167.92	269.71	1.2739	6.34266658946853	9.98043543279983	372	0.1589829689461	0.1589829689461	43.6114106955172	1
373	183.67	278.02	1.2412	6.18368362052243	10.1394184017459	373	-0.484241703578947	0.484241703578947	44.0956523990962	1
374	184.1	270.58	1.3408	6.66792532410138	9.65517669816698	374	0.242120851789474	0.242120851789474	44.3377732508857	1
375	194.57	277.14	1.291	6.4258044723119	9.89729754995646	375	-0.0121546612344119	0.0121546612344119	44.3499279121201	1
376	191.25	272	1.2935	6.43795913354632	9.88514288872205	376	-0.00923754253815368	0.00923754253815368	44.3591654546582	1
377	190.77	271.78	1.2954	6.44719667608447	9.87590534618389	377	-0.149745426407947	0.149745426407947	44.5089108810662	1
378	187.74	263.31	1.3262	6.59694210249242	9.72615991977595	378	0.263513055562038	0.263513055562038	44.7724239366282	1
379	186.36	255.42	1.272	6.33342904693038	9.98967297533798	379	-0.598009332733037	0.598009332733037	45.3704332693612	1
380	183.73	247.62	1.395	6.93143837966342	9.39166364260495	380	0.303866530860283	0.303866530860283	45.6742998002215	1
381	183.42	241.85	1.3325	6.62757184880313	9.69553017346523	381	0.239689919542592	0.239689919542592	45.9139897197641	1
382	180.83	240.23	1.2832	6.38788192926054	9.93522009300782	382	-0.228021444757559	0.228021444757559	46.1420111645217	1
383	184.37	232.51	1.3301	6.6159033740181	9.70719864825026	383	0.246982716283238	0.246982716283238	46.3889938808049	1
384	176.38	243.1	1.2793	6.36892065773486	9.9541813645335	384	-0.192043647503697	0.192043647503697	46.5810375283086	1
385	174.39	239.03	1.3188	6.56096430523856	9.7621377170298	385	0.229966190555063	0.229966190555063	46.8110037188637	1
386	175.17	232.87	1.2715	6.3309981146835	9.99210390758487	386	0.123491358141617	0.123491358141617	46.9344950770053	1
387	176.89	232.81	1.2461	6.20750675654188	10.1155952657265	387	-0.0734141538558433	0.0734141538558433	47.0079092308611	1
388	177.7	235.34	1.2612	6.28092091039772	10.0421811118706	388	-0.263513055562036	0.263513055562036	47.2714222864232	1
389	181.05	235.65	1.3154	6.54443396595976	9.7786680563086	389	-0.142452629667302	0.142452629667302	47.4138749160905	1
390	183.91	231.59	1.3447	6.68688659562706	9.6362154266413	390	0.168220511484252	0.168220511484252	47.5820954275747	1
391	186.64	231.46	1.3101	6.51866608414281	9.80443593812555	391	-0.0422982210957503	0.0422982210957503	47.6243936486705	1
392	183.18	230.32	1.3188	6.56096430523856	9.7621377170298	392	0.132728900679771	0.132728900679771	47.7571225493502	1
393	180.95	241.23	1.2915	6.42823540455879	9.89486661770957	393	0.00486186449376547	0.00486186449376547	47.761984413844	1
394	189.86	232.74	1.2905	6.42337354006502	9.89972848220334	394	0.0379225430513621	0.0379225430513621	47.7999069568954	1
395	194.78	232.35	1.2827	6.38545099701366	9.9376510252547	395	-0.0213922037725638	0.0213922037725638	47.8212991606679	1
396	189.77	233.68	1.2871	6.40684320078622	9.91625882148214	396	-0.0330606785575984	0.0330606785575984	47.8543598392255	1
397	180.35	236.09	1.2939	6.43990387934382	9.88319814292454	397	0.213435851276264	0.213435851276264	48.0677956905018	1
398	168.55	244.65	1.25	6.22646802806756	10.0966339942008	398	0.0948063576284071	0.0948063576284071	48.1626020481302	1
399	169.78	243.03	1.2305	6.13166167043915	10.1914403518292	399	0.206629240984991	0.206629240984991	48.3692312891152	1
400	149	258.85	1.188	5.92503242945416	10.3980695928142	400	-0.147314494161064	0.147314494161064	48.5165457832763	1
401	148.87	265.25	1.2183	6.07234692361522	10.2507550986531	401	-0.199336444244347	0.199336444244347	48.7158822275206	1
402	149.3	262	1.2593	6.27168336785957	10.0514186544088	402	-0.199336444244345	0.199336444244345	48.915218671765	1
403	157.32	251.72	1.3003	6.47101981210391	9.85208221016445	403	0.327689666879728	0.327689666879728	49.2429083386447	1
404	155.49	256.08	1.2329	6.14333014522419	10.1797718770442	404	-0.405965685229337	0.405965685229337	49.648874023874	1
405	160.68	261.51	1.3164	6.54929583045352	9.77380619181484	405	0.365612209931092	0.365612209931092	50.0144862338051	1
406	148.9	252.55	1.2412	6.18368362052243	10.1394184017459	406	0.194474579750581	0.194474579750581	50.2089608135557	1
407	140.26	256.28	1.2012	5.98920904077185	10.3338929814965	407	0.121060425894738	0.121060425894738	50.3300212394504	1
408	140.45	262.84	1.1763	5.86814861487711	10.4549534073912	408	-0.204198308738111	0.204198308738111	50.5342195481885	1
409	143.51	255.9	1.2183	6.07234692361522	10.2507550986531	409	0.133215087129146	0.133215087129146	50.6674346353177	1
410	139.03	248.58	1.1909	5.93913183648608	10.3839701857823	410	0.242120851789476	0.242120851789476	50.9095554871072	1
411	134.23	237.58	1.1411	5.6970109846966	10.6260910375718	411	-0.0165303392788019	0.0165303392788019	50.926085826386	1
412	128.38	247.97	1.1445	5.7135413239754	10.609560698293	412	-0.194960766199957	0.194960766199957	51.1210465925859	1
413	132.58	247.27	1.1846	5.90850209017536	10.414599932093	413	0.303866530860283	0.303866530860283	51.4249131234462	1
414	129.8	250.37	1.1221	5.60463555931508	10.7184664629533	414	-0.555224925187909	0.555224925187909	51.9801380486341	1
415	137.29	269.44	1.2363	6.15986048450298	10.1632415377654	415	0.253789326574509	0.253789326574509	52.2339273752086	1
416	140.62	263.11	1.1841	5.90607115792848	10.4170308643399	416	-0.0452153397920103	0.0452153397920103	52.2791427150006	1
417	134.85	265.58	1.1934	5.95128649772049	10.3718155245479	417	0.0170165257281756	0.0170165257281756	52.2961592407288	1
418	137.8	277.88	1.1899	5.93426997199231	10.3888320502761	418	0.327203480430352	0.327203480430352	52.6233627211592	1
419	133.78	276.29	1.1226	5.60706649156196	10.7160355307064	419	-0.265457801359542	0.265457801359542	52.8888205225187	1
420	135.95	277.95	1.1772	5.8725242929215	10.4505777293469	420	-0.0928616118309016	0.0928616118309016	52.9816821343496	1
421	145.57	266.57	1.1963	5.9653859047524	10.357716117516	421	0.0140994070319156	0.0140994070319156	52.9957815413815	1
422	128.49	254.68	1.1934	5.95128649772049	10.3718155245479	422	0.0617456790708086	0.0617456790708086	53.0575272204523	1
423	122.82	247.97	1.1807	5.88954081864968	10.4335612036187	423	-0.0354916108044812	0.0354916108044812	53.0930188312568	1
424	126.19	248.14	1.188	5.92503242945416	10.3980695928142	424	0.0140994070319174	0.0140994070319174	53.1071182382887	1
425	134.42	239.31	1.1851	5.91093302242224	10.4121689998461	425	-0.1424526296673	0.1424526296673	53.249570867956	1
426	141.98	232.15	1.2144	6.05338565208954	10.2697163701788	426	-0.344220006158528	0.344220006158528	53.5937908741146	1
427	149.68	237.02	1.2852	6.39760565824807	9.92549636402029	427	0.591202722441766	0.591202722441766	54.1849935965563	1
428	130.6	232.03	1.1636	5.8064029358063	10.5166990864621	428	0.303866530860283	0.303866530860283	54.4888601274166	1
429	105.88	231.39	1.1011	5.50253640494602	10.8205656173223	429	-0.0116684747850346	0.0116684747850346	54.5005286022016	1
430	96.142	235.92	1.1035	5.51420487973106	10.8088971425373	430	0.137590765173536	0.137590765173536	54.6381193673752	1
431	83.205	249.1	1.0752	5.37661411455752	10.9464879077108	431	0.187667969459312	0.187667969459312	54.8257873368345	1
432	85.755	250.19	1.0366	5.18894614509821	11.1341558771702	432	-0.144883561914185	0.144883561914185	54.9706708987487	1
433	77.391	253.64	1.0664	5.33382970701239	10.989272315256	433	0.239689919542592	0.239689919542592	55.2103608182913	1
434	80.264	261.8	1.0171	5.0941397874698	11.2289622347986	434	-0.239689919542592	0.239689919542592	55.4500507378339	1
435	71.598	259.71	1.0664	5.33382970701239	10.989272315256	435	0.215866783523145	0.215866783523145	55.665917521357	1
436	65.375	263.82	1.022	5.11796292348925	11.2051390987791	436	0.0189612715256811	0.0189612715256811	55.6848787928827	1
437	71.431	271.39	1.0181	5.09900165196356	11.2241003703048	437	-0.225590512510674	0.225590512510674	55.9104693053934	1
438	84.729	274.2	1.0645	5.32459216447424	10.9985098577941	438	-0.476948906838299	0.476948906838299	56.3874182122317	1
439	111	258.97	1.1626	5.80154107131254	10.5215609509558	439	0.220728648016909	0.220728648016909	56.6081468602486	1
440	109.66	258.09	1.1172	5.58081242329563	10.7422895989727	440	-0.0617456790708086	0.0617456790708086	56.6698925393194	1
441	106.46	262.45	1.1299	5.64255810236644	10.6805439199019	441	0.0568838145770432	0.0568838145770432	56.7267763538964	1
442	100.49	254.38	1.1182	5.58567428778939	10.737427734479	442	0.365612209931093	0.365612209931093	57.0923885638275	1
443	88.284	230.92	1.043	5.2200620778583	11.1030399444101	443	-0.332065344924118	0.332065344924118	57.4244539087516	1
444	88.976	235.96	1.1113	5.55212742278242	10.7709745994859	444	0.45798763531262	0.45798763531262	57.8824415440642	1
445	68.067	246.98	1.0171	5.0941397874698	11.2289622347986	445	-0.0262540682663293	0.0262540682663293	57.9086956123306	1
446	63.05	246.28	1.0225	5.12039385573613	11.2027081665322	446	0.0121546612344119	0.0121546612344119	57.920850273565	1
447	62.667	252.01	1.02	5.10823919450172	11.2148628277666	447	-0.0952925440777861	0.0952925440777861	58.0161428176428	1
448	55.806	241.18	1.0396	5.2035317385795	11.1195702836889	448	0.0763312725521033	0.0763312725521033	58.0924740901949	1
449	51.099	240.21	1.0239	5.1272004660274	11.195901556241	449	0.0140994070319191	0.0140994070319191	58.1065734972268	1
450	44.063	244.24	1.021	5.11310105899548	11.2100009632729	450	-0.0072927967406482	0.0072927967406482	58.1138662939674	1
451	29.717	253.22	1.0225	5.12039385573613	11.2027081665322	451	0.0145855934812928	0.0145855934812928	58.1284518874487	1
452	33.873	259.43	1.0195	5.10580826225484	11.2172937600135	452	0	0	58.1284518874487	1
453	51.883	262.41	1.0195	5.10580826225484	11.2172937600135	453	0.00243093224688451	0.00243093224688451	58.1308828196956	1
454	42.989	277.54	1.019	5.10337733000795	11.2197246922604	454	-0.0121546612344119	0.0121546612344119	58.14303748093	1
455	52.979	263.96	1.0215	5.11553199124236	11.207570031026	455	0.0262540682663293	0.0262540682663293	58.1692915491964	1
456	67.905	257.95	1.0161	5.08927792297604	11.2338240992923	456	-0.0330606785576002	0.0330606785576002	58.202352227754	1
457	63.655	261.91	1.0229	5.12233860153363	11.2007634207347	457	0.00923754253815368	0.00923754253815368	58.2115897702921	1
458	60.399	260.01	1.021	5.11310105899548	11.2100009632729	458	0.0140994070319156	0.0140994070319156	58.225689177324	1
459	72.243	255.82	1.0181	5.09900165196356	11.2241003703048	459	-0.00437567804438643	0.00437567804438643	58.2300648553684	1
460	83.732	262.62	1.019	5.10337733000795	11.2197246922604	460	-0.387004413703657	0.387004413703657	58.6170692690721	1
461	91.287	252.03	1.0986	5.49038174371161	10.8327202785568	461	0.158982968946098	0.158982968946098	58.7760522380182	1
462	84.204	249.23	1.0659	5.33139877476551	10.9917032475029	462	0.249413648530123	0.249413648530123	59.0254658865483	1
463	85.242	263.31	1.0146	5.08198512623539	11.241116896033	463	-0.097723476324667	0.097723476324667	59.123189362873	1
464	89.094	233.79	1.0347	5.17970860256006	11.1433934197083	464	-0.495910178363983	0.495910178363983	59.6190995412369	1
465	109.47	267.74	1.1367	5.67561878092404	10.6474832413443	465	-0.021392203772562	0.021392203772562	59.6404917450095	1
466	114.69	266.06	1.1411	5.6970109846966	10.6260910375718	466	-0.0238231360194483	0.0238231360194483	59.664314881029	1
467	106.45	267.98	1.146	5.72083412071605	10.6022679015523	467	-0.11376762915409	0.11376762915409	59.778082510183	1
468	128.26	277.1	1.1694	5.83460174987014	10.4885002723982	468	0.111336696907209	0.111336696907209	59.8894192070903	1
469	127.42	270.68	1.1465	5.72326505296293	10.5998369693054	469	0.0379225430513621	0.0379225430513621	59.9273417501416	1
470	120.16	273.17	1.1387	5.68534250991157	10.6377595123568	470	0.268374920055804	0.268374920055804	60.1957166701974	1
471	101.35	271.29	1.0835	5.41696758985576	10.9061344324126	471	0.152176358654829	0.152176358654829	60.3478930288523	1
472	99.078	272.02	1.0522	5.26479123120094	11.0583107910674	472	-0.368043142177974	0.368043142177974	60.7159361710302	1
473	94.526	267.95	1.1279	5.63283437337891	10.6902676488895	473	0.465280432053266	0.465280432053266	61.1812166030835	1
474	88.937	258.42	1.0322	5.16755394132564	11.1555480809427	474	-0.11668474785035	0.11668474785035	61.2979013509338	1
475	85.622	248.02	1.0562	5.28423868917599	11.0388633330924	475	-0.223159580263793	0.223159580263793	61.5210609311976	1
476	98.324	235.14	1.1021	5.50739826943979	10.8157037528286	476	0.306297463107168	0.306297463107168	61.8273583943048	1
477	71.446	231.34	1.0391	5.20110080633262	11.1220012159357	477	0.104530086615936	0.104530086615936	61.9318884809207	1
478	55.696	231.12	1.0176	5.09657071971668	11.2265313025517	478	-0.287336191581483	0.287336191581483	62.2192246725022	1
479	73.705	231.2	1.0767	5.38390691129817	10.9391951109702	479	0.292198056075248	0.292198056075248	62.5114227285775	1
480	77.658	236.99	1.0166	5.09170885522292	11.2313931670454	480	-0.075845086102726	0.075845086102726	62.5872678146802	1
481	76.793	240.25	1.0322	5.16755394132564	11.1555480809427	481	-0.118629493647855	0.118629493647855	62.705897308328	1
482	75.116	247.83	1.0566	5.2861834349735	11.0369185872949	482	0.180375172718662	0.180375172718662	62.8862724810467	1
483	79.934	243.79	1.0195	5.10580826225484	11.2172937600135	483	-0.104530086615934	0.104530086615934	62.9908025676626	1
484	76.995	260.61	1.041	5.21033834887077	11.1127636733976	484	-0.0072927967406482	0.0072927967406482	62.9980953644033	1
485	80.417	271.36	1.0425	5.21763114561142	11.1054708766569	485	-0.0452153397920103	0.0452153397920103	63.0433107041953	1
486	77	274.17	1.0518	5.26284648540343	11.0602555368649	486	0.157038223148593	0.157038223148593	63.2003489273439	1
487	91.43	265.15	1.0195	5.10580826225484	11.2172937600135	487	-0.503202975104628	0.503202975104628	63.7035519024485	1
488	109.48	262.99	1.123	5.60901123735946	10.7140907849089	488	-0.251844580777004	0.251844580777004	63.9553964832255	1
489	117.33	260.55	1.1748	5.86085581813647	10.4622462041319	489	0.311159327600931	0.311159327600931	64.2665558108265	1
490	123.66	260.49	1.1108	5.54969649053554	10.7734055317328	490	0.075845086102726	0.075845086102726	64.3424008969292	1
491	127.51	257.73	1.0952	5.47385140443281	10.8492506178356	491	-0.263513055562036	0.263513055562036	64.6059139524912	1
492	107.3	267.96	1.1494	5.73736445999485	10.5857375622735	492	0.277612462593954	0.277612462593954	64.8835264150852	1
493	100.28	270.09	1.0923	5.45975199740089	10.8633500248675	493	0.111822883356584	0.111822883356584	64.9953492984418	1
494	89.649	276.07	1.0693	5.34792911404431	10.9751729082241	494	0.263513055562038	0.263513055562038	65.2588623540038	1
495	82.632	272.13	1.0151	5.08441605848227	11.2386859637861	495	-0.346650938405412	0.346650938405412	65.6055132924092	1
496	90.813	271.78	1.0864	5.43106699688768	10.8920350253807	496	-0.0807069505964897	0.0807069505964897	65.6862202430057	1
497	106.45	249.31	1.103	5.51177394748417	10.8113280747842	497	-0.263513055562038	0.263513055562038	65.9497332985677	1
498	115.97	256.26	1.1572	5.77528700304621	10.5478150192222	498	-0.0549390687795395	0.0549390687795395	66.0046723673473	1
499	119.13	252.57	1.1685	5.83022607182575	10.4928759504426	499	-0.13029796843289	0.13029796843289	66.1349703357802	1
500	123.68	249.47	1.1953	5.96052404025864	10.3625779820097	500	NA	NA	NA	1
501	117.72	250.17	1.1543	5.76118759601429	10.5521906972665	1	0.054452882330164	0.054452882330164	0.054452882330164	2
502	115.52	255.12	1.1431	5.70673471368413	10.6066435795967	2	-0.163844833439864	0.163844833439864	0.218297715770028	2
503	130.19	255.41	1.1768	5.870579547124	10.4427987461568	3	0.194960766199957	0.194960766199957	0.413258481969985	2
504	125.8	250.53	1.1367	5.67561878092404	10.6377595123568	4	-0.32768966687973	0.32768966687973	0.740948148849714	2
505	122.44	250.98	1.2041	6.00330844780377	10.3100698454771	5	0.0520219500832813	0.0520219500832813	0.792970098932996	2
506	125.13	256.2	1.1934	5.95128649772049	10.3620917955603	6	0.0549390687795395	0.0549390687795395	0.847909167712535	2
507	122.68	255.41	1.1821	5.89634742894095	10.4170308643399	7	0.434164499293173	0.434164499293173	1.28207366700571	2
508	121.67	243.87	1.0928	5.46218292964778	10.8511953636331	8	-0.443888228280702	0.443888228280702	1.72596189528641	2
509	147.99	245.98	1.1841	5.90607115792848	10.4073071353524	9	-0.213435851276262	0.213435851276262	1.93939774656267	2
510	156.21	243.88	1.228	6.11950700920474	10.1938712840761	10	0.360750345437328	0.360750345437328	2.300148092	2
511	145.2	231.12	1.1538	5.75875666376741	10.5546216295134	11	-0.631556197740014	0.631556197740014	2.93170428974001	2
512	159.12	237.15	1.2837	6.39031286150742	9.92306543177341	12	0.158982968946102	0.158982968946102	3.09068725868612	2
513	163.29	237.68	1.251	6.23132989256132	10.0820484007195	13	-0.168220511484254	0.168220511484254	3.25890777017037	2
514	170.03	237.13	1.2856	6.39955040404558	9.91382788923525	14	0.168220511484254	0.168220511484254	3.42712828165462	2
515	166.49	230.37	1.251	6.23132989256132	10.0820484007195	15	-0.199336444244345	0.199336444244345	3.62646472589897	2
516	161.13	236.11	1.292	6.43066633680567	9.88271195647516	16	0.246982716283236	0.246982716283236	3.87344744218221	2
517	158.71	241.16	1.2412	6.18368362052243	10.1296946727584	17	0.0213922037725656	0.0213922037725656	3.89483964595477	2
518	156.24	245.96	1.2368	6.16229141674987	10.151086876531	18	0.140021697420417	0.140021697420417	4.03486134337519	2
519	151.55	248.83	1.208	6.02226971932945	10.2911085739514	19	-0.50320297510463	0.50320297510463	4.53806431847982	2
520	163.46	234.37	1.3115	6.52547269443408	9.78790559884675	20	0.643224672525047	0.643224672525047	5.18128899100487	2
521	169.03	241.92	1.1792	5.88224802190903	10.4311302713718	21	-0.358319413190443	0.358319413190443	5.53960840419531	2
522	160.59	248	1.2529	6.24056743509948	10.0728108581814	22	-0.0213922037725656	0.0213922037725656	5.56100060796788	2
523	162.27	239.78	1.2573	6.26195963887204	10.0514186544088	23	0.0520219500832813	0.0520219500832813	5.61302255805116	2
524	159.1	243.89	1.2466	6.20993768878876	10.1034406044921	24	0.0525081365326567	0.0525081365326567	5.66553069458381	2
525	166.16	243.74	1.2358	6.1574295522561	10.1559487410247	25	0.180375172718664	0.180375172718664	5.84590586730248	2
526	168.84	243.54	1.1987	5.97705437953744	10.3363239137434	26	-0.284905259334602	0.284905259334602	6.13081112663708	2
527	168.07	259.56	1.2573	6.26195963887204	10.0514186544088	27	-0.0403534752982448	0.0403534752982448	6.17116460193532	2
528	170.26	260	1.2656	6.30231311417029	10.0110651791105	28	-0.133215087129148	0.133215087129148	6.30437968906447	2
529	174.39	272.58	1.293	6.43552820129943	9.8778500919814	29	0.00972372898752916	0.00972372898752916	6.314103418052	2
530	187.03	269.35	1.291	6.4258044723119	9.88757382096893	30	-0.218297715770028	0.218297715770028	6.53240113382203	2
531	191.6	263.95	1.3359	6.64410218808193	9.6692761051989	31	0.204198308738111	0.204198308738111	6.73659944256014	2
532	182.64	256.45	1.2939	6.43990387934382	9.87347441393701	32	0.0782760183496087	0.0782760183496087	6.81487546090975	2
533	187.54	244.49	1.2778	6.36162786099421	9.95175043228662	33	0	0	6.81487546090975	2
534	194.94	234.71	1.2778	6.36162786099421	9.95175043228662	34	-0.135646019376031	0.135646019376031	6.95052148028578	2
535	191.47	230.11	1.3057	6.49727388037024	9.81610441291059	35	0.206629240984991	0.206629240984991	7.15715072127077	2
536	179.81	232.92	1.2632	6.29064463938525	10.0227336538956	36	-0.192043647503697	0.192043647503697	7.34919436877447	2
537	189.07	230.57	1.3027	6.48268828688895	9.83069000639188	37	-0.0996682221221725	0.0996682221221725	7.44886259089664	2
538	186.47	239.92	1.3232	6.58235650901112	9.73102178426971	38	0.286850005132107	0.286850005132107	7.73571259602875	2
539	182.8	238.07	1.2642	6.29550650387902	10.0178717894018	39	-0.37728068471613	0.37728068471613	8.11299328074488	2
540	189.87	250.31	1.3418	6.67278718859514	9.64059110468569	40	0.415689414216869	0.415689414216869	8.52868269496175	2
541	180.78	247.8	1.2563	6.25709777437828	10.0562805189026	41	-0.00486186449376547	0.00486186449376547	8.53354455945551	2
542	173.93	244.59	1.2573	6.26195963887204	10.0514186544088	42	0	0	8.53354455945551	2
543	167.68	247.33	1.2573	6.26195963887204	10.0514186544088	43	-0.194960766199957	0.194960766199957	8.72850532565547	2
544	175.77	247.38	1.2974	6.456920405072	9.85645788820883	44	0.0452153397920085	0.0452153397920085	8.77372066544748	2
545	182.33	240.31	1.2881	6.41170506527999	9.90167322800084	45	0.0690384758114568	0.0690384758114568	8.84275914125893	2
546	169.82	230.41	1.2739	6.34266658946853	9.9707117038123	46	-0.18766796945931	0.18766796945931	9.03042711071824	2
547	184.47	233.05	1.3125	6.53033455892784	9.78304373435299	47	-0.0948063576284088	0.0948063576284088	9.12523346834665	2
548	194.61	247.11	1.332	6.62514091655625	9.68823737672458	48	-0.0165303392787983	0.0165303392787983	9.14176380762545	2
549	193.21	247.14	1.3354	6.64167125583505	9.67170703744578	49	0.0495910178363985	0.0495910178363985	9.19135482546185	2
550	190.11	258.21	1.3252	6.59208023799865	9.72129805528218	50	0.00972372898752916	0.00972372898752916	9.20107855444938	2
551	193.29	250.56	1.3232	6.58235650901112	9.73102178426971	51	-0.0384087295007394	0.0384087295007394	9.23948728395012	2
552	188.45	241.12	1.3311	6.62076523851186	9.69261305476897	52	0.201767376491226	0.201767376491226	9.44125466044134	2
553	175.75	260.43	1.2896	6.41899786202063	9.8943804312602	53	-0.0709832216089623	0.0709832216089623	9.51223788205031	2
554	175.81	267.7	1.3042	6.4899810836296	9.82339720965123	54	0.20176737649123	0.20176737649123	9.71400525854154	2
555	177.54	276.5	1.2627	6.28821370713837	10.0251645861425	55	0.22315958026379	0.22315958026379	9.93716483880533	2
556	165.25	278.58	1.2168	6.06505412687458	10.2483241664063	56	-0.106961018862817	0.106961018862817	10.0441258576681	2
557	161.85	274.63	1.2388	6.1720151457374	10.1413631475434	57	0.0286850005132084	0.0286850005132084	10.0728108581814	2
558	162.7	271.06	1.2329	6.14333014522419	10.1700481480566	58	0.325258734632849	0.325258734632849	10.3980695928142	2
559	159.11	273.79	1.166	5.81807141059134	10.4953068826895	59	-0.149745426407948	0.149745426407948	10.5478150192221	2
560	153.31	278.05	1.1968	5.96781683699929	10.3455614562815	60	-0.0403534752982448	0.0403534752982448	10.5881684945204	2
561	154.78	278.45	1.2051	6.00817031229753	10.3052079809833	61	-0.0996682221221743	0.0996682221221743	10.6878367166426	2
562	153.44	268.26	1.2256	6.10783853441971	10.2055397588611	62	-0.0354916108044812	0.0354916108044812	10.723328327447	2
563	150.18	264.35	1.2329	6.14333014522419	10.1700481480566	63	0.0306297463107192	0.0306297463107192	10.7539580737578	2
564	145.81	262.58	1.2266	6.11270039891347	10.2006778943674	64	0.0787622047989842	0.0787622047989842	10.8327202785568	2
565	149.28	260.87	1.2104	6.03393819411448	10.2794400991663	65	0.28928093737899	0.28928093737899	11.1220012159357	2
566	143.45	266.92	1.1509	5.74465725673549	10.5687210365453	66	-0.0782760183496087	0.0782760183496087	11.2002772342854	2
567	152.36	275.83	1.167	5.8229332750851	10.4904450181957	67	-0.0666075435645759	0.0666075435645759	11.2668847778499	2
568	159.88	274.34	1.1807	5.88954081864968	10.4238374746312	68	-0.196905511997464	0.196905511997464	11.4637902898474	2
569	164.2	274.31	1.2212	6.08644633064714	10.2269319626337	69	-0.22315958026379	0.22315958026379	11.6869498701112	2
570	187.25	267.83	1.2671	6.30960591091093	10.0037723823699	70	-0.158982968946102	0.158982968946102	11.8459328390573	2
571	187.37	270.22	1.2998	6.46858887985703	9.8447894134238	71	0.232397122801945	0.232397122801945	12.0783299618592	2
572	192.25	274.87	1.252	6.23619175705509	10.0771865362257	72	-0.0189612715256811	0.0189612715256811	12.0972912333849	2
573	185.63	273.53	1.2559	6.25515302858077	10.0582252647001	73	-0.453125770818854	0.453125770818854	12.5504170042038	2
574	194.08	260.26	1.3491	6.70827879939962	9.60509949388121	74	-0.228021444757557	0.228021444757557	12.7784384489613	2
575	188.18	260.08	1.396	6.93630024415718	9.37707804912365	75	0.57710331540985	0.57710331540985	13.3555417643712	2
576	187.79	257.31	1.2773	6.35919692874733	9.9541813645335	76	-0.265943987808921	0.265943987808921	13.6214857521801	2
577	191.93	264.18	1.332	6.62514091655625	9.68823737672458	77	-0.00729279674064642	0.00729279674064642	13.6287785489207	2
578	193.79	261.91	1.3335	6.6324337132969	9.68094457998393	78	0.102099154369055	0.102099154369055	13.7308777032898	2
579	193.31	256.13	1.3125	6.53033455892784	9.78304373435299	79	0.161413901192981	0.161413901192981	13.8922916044828	2
580	174.43	250.53	1.2793	6.36892065773486	9.94445763554597	80	-0.154121104452333	0.154121104452333	14.0464127089351	2
581	172.03	276.39	1.311	6.5230417621872	9.79033653109364	81	0.277612462593954	0.277612462593954	14.3240251715291	2
582	167.66	257.85	1.2539	6.24542929959324	10.0679489936876	82	0.154121104452337	0.154121104452337	14.4781462759814	2
583	156.33	255.28	1.2222	6.0913081951409	10.2220700981399	83	0.0189612715256811	0.0189612715256811	14.4971075475071	2
584	155.66	256.23	1.2183	6.07234692361522	10.2410313696656	84	-0.267888733606426	0.267888733606426	14.7649962811135	2
585	159.02	252.14	1.2734	6.34023565722165	9.97314263605918	85	0.424926956755021	0.424926956755021	15.1899232378685	2
586	142.23	242.74	1.186	5.91530870046663	10.3980695928142	86	-0.142452629667302	0.142452629667302	15.3323758675358	2
587	145.48	236.14	1.2153	6.05776133013393	10.2556169631469	87	-0.0476462720388913	0.0476462720388913	15.3800221395747	2
588	148.24	253.76	1.2251	6.10540760217282	10.207970691108	88	0.287336191581483	0.287336191581483	15.6673583311562	2
589	146.98	258.49	1.166	5.81807141059134	10.4953068826895	89	0.0354916108044812	0.0354916108044812	15.7028499419607	2
590	142.72	260.8	1.1587	5.78257979978686	10.530798493494	90	-0.228021444757557	0.228021444757557	15.9308713867182	2
591	150.27	266.03	1.2056	6.01060124454441	10.3027770487364	91	0.192529833953076	0.192529833953076	16.1234012206713	2
592	155.96	273.48	1.166	5.81807141059134	10.4953068826895	92	0.223159580263792	0.223159580263792	16.3465608009351	2
593	132.42	276.79	1.1201	5.59491183032755	10.7184664629533	93	-0.00729279674064642	0.00729279674064642	16.3538535976758	2
594	128.53	272.72	1.1216	5.60220462706819	10.7111736662126	94	-0.118629493647855	0.118629493647855	16.4724830913236	2
595	131.83	279.77	1.146	5.72083412071605	10.5925441725648	95	-0.0520219500832795	0.0520219500832795	16.5245050414069	2
596	140.52	277.54	1.1567	5.77285607079933	10.5405222224815	96	0.0734141538558433	0.0734141538558433	16.5979191952627	2
597	138.77	276.97	1.1416	5.69944191694348	10.6139363763373	97	-0.327689666879728	0.327689666879728	16.9256088621425	2
598	134.44	266.23	1.209	6.02713158382321	10.2862467094576	98	0.631556197740011	0.631556197740011	17.5571650598825	2
599	126.34	258.61	1.0791	5.3955753860832	10.9178029071976	99	-0.500772042857745	0.500772042857745	18.0579371027402	2
600	130.4	261.52	1.1821	5.89634742894095	10.4170308643399	100	0.0520219500832813	0.0520219500832813	18.1099590528235	2
601	124.13	268.94	1.1714	5.84432547885767	10.4690528144232	101	0.0734141538558433	0.0734141538558433	18.1833732066793	2
602	128.22	270.1	1.1563	5.77091132500182	10.542466968279	102	-0.00437567804438821	0.00437567804438821	18.1877488847237	2
603	118.99	251.54	1.1572	5.77528700304621	10.5380912902346	103	0.151690172205454	0.151690172205454	18.3394390569292	2
604	120.52	260.84	1.126	5.62359683084076	10.6897814624401	104	-0.0807069505964915	0.0807069505964915	18.4201460075257	2
605	123.62	272.96	1.1426	5.70430378143725	10.6090745118436	105	0.256706445270767	0.256706445270767	18.6768524527964	2
606	120.96	264.98	1.0898	5.44759733616648	10.8657809571143	106	-0.0690384758114568	0.0690384758114568	18.7458909286079	2
607	124.92	264.51	1.104	5.51663581197794	10.7967424813029	107	-0.0213922037725638	0.0213922037725638	18.7672831323805	2
608	119.75	266.03	1.1084	5.5380280157505	10.7753502775303	108	-0.130784154882265	0.130784154882265	18.8980672872627	2
609	117.62	265.73	1.1353	5.66881217063277	10.6445661226481	109	0.598495519182414	0.598495519182414	19.4965628064451	2
610	92.424	264.17	1.0122	5.07031665145035	11.2430616418305	110	-0.201767376491228	0.201767376491228	19.6983301829364	2
611	89.001	276.5	1.0537	5.27208402794158	11.0412942653392	111	0.0140994070319174	0.0140994070319174	19.7124295899683	2
612	102.08	278.84	1.0508	5.25798462090966	11.0553936723712	112	-0.0807069505964915	0.0807069505964915	19.7931365405648	2
613	104.11	274.4	1.0674	5.33869157150616	10.9746867217747	113	-0.102099154369055	0.102099154369055	19.8952356949338	2
614	101.32	270.07	1.0884	5.44079072587521	10.8725875674056	114	0.339358141664764	0.339358141664764	20.2345938365986	2
615	72.979	271.02	1.0186	5.10143258421045	11.2119457090704	115	-0.104043900166563	0.104043900166563	20.3386377367652	2
616	79.334	256.34	1.04	5.20547648437701	11.1079018089038	116	0.125436103939126	0.125436103939126	20.4640738407043	2
617	88.803	250.99	1.0142	5.08004038043788	11.2333379128429	117	-0.22753525830818	0.22753525830818	20.6916090990125	2
618	87.382	255.15	1.061	5.30757563874606	11.0058026545348	118	0.225590512510674	0.225590512510674	20.9171996115231	2
619	87.285	251.9	1.0146	5.08198512623539	11.2313931670454	119	-0.175999494674276	0.175999494674276	21.0931991061974	2
620	83.658	241.59	1.0508	5.25798462090966	11.0553936723712	120	-0.0972372898752916	0.0972372898752916	21.1904363960727	2
621	85.361	241.19	1.0708	5.35522191078496	10.9581563824959	121	0.151690172205452	0.151690172205452	21.3421265682782	2
622	73.101	245.53	1.0396	5.2035317385795	11.1098465547013	122	-0.0875135608877606	0.0875135608877606	21.4296401291659	2
623	76.481	232.64	1.0576	5.29104529946726	11.0223329938136	123	0.118629493647855	0.118629493647855	21.5482696228138	2
624	77.875	234.21	1.0332	5.17241580581941	11.1409624874614	124	0.0593147468239277	0.0593147468239277	21.6075843696377	2
625	75.774	251.34	1.021	5.11310105899548	11.2002772342854	125	-0.21829771577003	0.21829771577003	21.8258820854077	2
626	76.413	255.13	1.0659	5.33139877476551	10.9819795185153	126	0.225590512510674	0.225590512510674	22.0514725979184	2
627	72.516	249.88	1.0195	5.10580826225484	11.207570031026	127	0.0189612715256828	0.0189612715256828	22.0704338694441	2
628	57.453	249	1.0156	5.08684699072915	11.2265313025517	128	-0.00972372898752916	0.00972372898752916	22.0801575984316	2
629	51.306	248.92	1.0176	5.09657071971668	11.2168075735641	129	0.00243093224688273	0.00243093224688273	22.0825885306785	2
630	56.631	256.18	1.0171	5.0941397874698	11.219238505811	130	-0.0427844075451276	0.0427844075451276	22.1253729382236	2
631	56.306	269.84	1.0259	5.13692419501493	11.1764540982659	131	0.0379225430513621	0.0379225430513621	22.163295481275	2
632	61.215	275.3	1.0181	5.09900165196356	11.2143766413173	132	-0.025767881816952	0.025767881816952	22.1890633630919	2
633	69.091	265.84	1.0234	5.12476953378052	11.1886087595003	133	0.025767881816952	0.025767881816952	22.2148312449089	2
634	64.328	268.18	1.0181	5.09900165196356	11.2143766413173	134	0.00243093224688273	0.00243093224688273	22.2172621771558	2
635	63.917	270.95	1.0176	5.09657071971668	11.2168075735641	135	-0.0116684747850346	0.0116684747850346	22.2289306519408	2
636	63.26	263.12	1.02	5.10823919450172	11.2051390987791	136	-0.246982716283238	0.246982716283238	22.4759133682241	2
637	73.672	260	1.0708	5.35522191078496	10.9581563824959	137	0.251844580777004	0.251844580777004	22.7277579490011	2
638	69.681	269.45	1.019	5.10337733000795	11.2100009632729	138	0.00437567804438643	0.00437567804438643	22.7321336270454	2
639	54.198	279.12	1.0181	5.09900165196356	11.2143766413173	139	0.0262540682663293	0.0262540682663293	22.7583876953118	2
640	61.623	279.79	1.0127	5.07274758369724	11.2406307095836	140	-0.0213922037725638	0.0213922037725638	22.7797798990843	2
641	61.11	279.38	1.0171	5.0941397874698	11.219238505811	141	-0.0520219500832813	0.0520219500832813	22.8318018491676	2
642	74.023	258.79	1.0278	5.14616173755308	11.1672165557277	142	0.0520219500832813	0.0520219500832813	22.8838237992509	2
643	67.463	259.69	1.0171	5.0941397874698	11.219238505811	143	-0.00729279674064642	0.00729279674064642	22.8911165959915	2
644	79.63	260.43	1.0186	5.10143258421045	11.2119457090704	144	-0.073414153855845	0.073414153855845	22.9645307498474	2
645	75.516	267.44	1.0337	5.17484673806629	11.1385315552145	145	-0.116198561400973	0.116198561400973	23.0807293112484	2
646	68.395	276.33	1.0576	5.29104529946726	11.0223329938136	146	0.127867036186007	0.127867036186007	23.2085963474344	2
647	71.739	276.23	1.0313	5.16317826328126	11.1502000299996	147	0.0617456790708104	0.0617456790708104	23.2703420265052	2
648	73.303	270.19	1.0186	5.10143258421045	11.2119457090704	148	-0.215866783523145	0.215866783523145	23.4862088100283	2
649	80.307	278.59	1.063	5.31729936773359	10.9960789255472	149	0.218297715770026	0.218297715770026	23.7045065257984	2
650	69.62	268.8	1.0181	5.09900165196356	11.2143766413173	150	-0.0330606785575966	0.0330606785575966	23.7375672043559	2
651	60.626	258.75	1.0249	5.13206233052116	11.1813159627597	151	0.00972372898752738	0.00972372898752738	23.7472909333435	2
652	53.156	274.99	1.0229	5.12233860153363	11.1910396917472	152	0.0165303392787983	0.0165303392787983	23.7638212726223	2
653	51.539	274.02	1.0195	5.10580826225484	11.207570031026	153	-0.0165303392787983	0.0165303392787983	23.7803516119011	2
654	33.614	272.79	1.0229	5.12233860153363	11.1910396917472	154	0.025767881816952	0.025767881816952	23.806119493718	2
655	18.389	267.05	1.0176	5.09657071971668	11.2168075735641	155	0.00243093224688273	0.00243093224688273	23.8085504259649	2
656	27.64	271.65	1.0171	5.0941397874698	11.219238505811	156	-0.00243093224688273	0.00243093224688273	23.8109813582118	2
657	33.342	267.28	1.0176	5.09657071971668	11.2168075735641	157	-0.0140994070319156	0.0140994070319156	23.8250807652437	2
658	37.093	268.73	1.0205	5.1106701267486	11.2027081665322	158	0.0165303392787983	0.0165303392787983	23.8416111045225	2
659	36.291	267.32	1.0171	5.0941397874698	11.219238505811	159	0.00243093224688273	0.00243093224688273	23.8440420367694	2
660	36.703	267.92	1.0166	5.09170885522292	11.2216694380579	160	-0.0189612715256811	0.0189612715256811	23.8630033082951	2
661	34.775	262.05	1.0205	5.1106701267486	11.2027081665322	161	0.0165303392787983	0.0165303392787983	23.8795336475739	2
662	36.112	249.43	1.0171	5.0941397874698	11.219238505811	162	0.00729279674064642	0.00729279674064642	23.8868264443145	2
663	49.245	254.26	1.0156	5.08684699072915	11.2265313025517	163	-0.0121546612344119	0.0121546612344119	23.8989811055489	2
664	43.462	250.32	1.0181	5.09900165196356	11.2143766413173	164	-0.00243093224688096	0.00243093224688096	23.9014120377958	2
665	48.787	254.12	1.0186	5.10143258421045	11.2119457090704	165	-0.0092375425381519	0.0092375425381519	23.910649580334	2
666	62.258	252.7	1.0205	5.1106701267486	11.2027081665322	166	0.0092375425381519	0.0092375425381519	23.9198871228721	2
667	55.899	253.29	1.0186	5.10143258421045	11.2119457090704	167	-0.00194474579750548	0.00194474579750548	23.9218318686696	2
668	56.759	251.96	1.019	5.10337733000795	11.2100009632729	168	-0.144883561914185	0.144883561914185	24.0667154305838	2
669	60.611	247.35	1.0488	5.24826089192214	11.0651174013587	169	0.154121104452337	0.154121104452337	24.2208365350361	2
670	66.523	241.41	1.0171	5.0941397874698	11.219238505811	170	-0.0116684747850364	0.0116684747850364	24.2325050098212	2
671	53.59	230.62	1.0195	5.10580826225484	11.207570031026	171	0.0140994070319191	0.0140994070319191	24.2466044168531	2
672	49.062	236.34	1.0166	5.09170885522292	11.2216694380579	172	-0.0116684747850346	0.0116684747850346	24.2582728916381	2
673	42.433	238.64	1.019	5.10337733000795	11.2100009632729	173	0.00437567804438643	0.00437567804438643	24.2626485696825	2
674	44.423	239.29	1.0181	5.09900165196356	11.2143766413173	174	0.00972372898753093	0.00972372898753093	24.27237229867	2
675	33.923	240.41	1.0161	5.08927792297604	11.2241003703048	175	-0.0330606785576002	0.0330606785576002	24.3054329772276	2
676	40.603	237.03	1.0229	5.12233860153363	11.1910396917472	176	0.0233369495700693	0.0233369495700693	24.3287699267977	2
677	24.514	230.57	1.0181	5.09900165196356	11.2143766413173	177	0.00243093224688273	0.00243093224688273	24.3312008590446	2
678	25.837	231.99	1.0176	5.09657071971668	11.2168075735641	178	-0.00486186449376369	0.00486186449376369	24.3360627235384	2
679	26.153	231.65	1.0186	5.10143258421045	11.2119457090704	179	0.00243093224688096	0.00243093224688096	24.3384936557852	2
680	24.079	231.02	1.0181	5.09900165196356	11.2143766413173	180	-0.0116684747850329	0.0116684747850329	24.3501621305703	2
681	23.554	234.92	1.0205	5.1106701267486	11.2027081665322	181	0.0092375425381519	0.0092375425381519	24.3593996731084	2
682	16.603	233.54	1.0186	5.10143258421045	11.2119457090704	182	0.00972372898752916	0.00972372898752916	24.369123402096	2
683	17.653	235.87	1.0166	5.09170885522292	11.2216694380579	183	-0.00972372898752916	0.00972372898752916	24.3788471310835	2
684	17.795	234.95	1.0186	5.10143258421045	11.2119457090704	184	0.00486186449376369	0.00486186449376369	24.3837089955772	2
685	10.729	234.92	1.0176	5.09657071971668	11.2168075735641	185	-0.00923754253815368	0.00923754253815368	24.3929465381154	2
686	12.391	245.93	1.0195	5.10580826225484	11.207570031026	186	-0.00729279674064465	0.00729279674064465	24.400239334856	2
687	15.991	247.67	1.021	5.11310105899548	11.2002772342854	187	0.0140994070319156	0.0140994070319156	24.414338741888	2
688	20.574	254.97	1.0181	5.09900165196356	11.2143766413173	188	-0.0189612715256811	0.0189612715256811	24.4333000134136	2
689	14.081	258.4	1.022	5.11796292348925	11.1954153697916	189	0.0145855934812946	0.0145855934812946	24.4478856068949	2
690	17.92	251.17	1.019	5.10337733000795	11.2100009632729	190	-0.00243093224688451	0.00243093224688451	24.4503165391418	2
691	12.184	240.5	1.0195	5.10580826225484	11.207570031026	191	-0.00729279674064465	0.00729279674064465	24.4576093358825	2
692	17.742	231.55	1.021	5.11310105899548	11.2002772342854	192	0	0	24.4576093358825	2
693	43.334	235.2	1.021	5.11310105899548	11.2002772342854	193	0.00972372898752916	0.00972372898752916	24.46733306487	2
694	42.715	236.55	1.019	5.10337733000795	11.2100009632729	194	0.00194474579750548	0.00194474579750548	24.4692778106675	2
695	44.699	236.72	1.0186	5.10143258421045	11.2119457090704	195	0.00243093224688096	0.00243093224688096	24.4717087429144	2
696	37.533	250.77	1.0181	5.09900165196356	11.2143766413173	196	0	0	24.4717087429144	2
697	31.243	251.73	1.0181	5.09900165196356	11.2143766413173	197	0.00486186449376547	0.00486186449376547	24.4765706074081	2
698	26.795	258.72	1.0171	5.0941397874698	11.219238505811	198	-0.00729279674064642	0.00729279674064642	24.4838634041488	2
699	39.415	259.97	1.0186	5.10143258421045	11.2119457090704	199	-0.0758450861027278	0.0758450861027278	24.5597084902515	2
700	39.83	268.38	1.0342	5.17727767031317	11.1361006229677	200	0.0593147468239277	0.0593147468239277	24.6190232370754	2
701	43.033	269.09	1.022	5.11796292348925	11.1954153697916	201	0.0165303392788001	0.0165303392788001	24.6355535763542	2
702	43.409	275.76	1.0186	5.10143258421045	11.2119457090704	202	0.00243093224688096	0.00243093224688096	24.6379845086011	2
703	45.541	275.21	1.0181	5.09900165196356	11.2143766413173	203	0	0	24.6379845086011	2
704	35.139	271.92	1.0181	5.09900165196356	11.2143766413173	204	0.0072927967406482	0.0072927967406482	24.6452773053418	2
705	38.107	271.89	1.0166	5.09170885522292	11.2216694380579	205	-0.0238231360194465	0.0238231360194465	24.6691004413612	2
706	32.872	264.52	1.0215	5.11553199124236	11.1978463020385	206	0.00729279674064642	0.00729279674064642	24.6763932381019	2
707	37.505	263.08	1.02	5.10823919450172	11.2051390987791	207	-0.0165303392788001	0.0165303392788001	24.6929235773807	2
708	30.368	269.85	1.0234	5.12476953378052	11.1886087595003	208	0.0281988140638347	0.0281988140638347	24.7211223914445	2
709	17.725	277.54	1.0176	5.09657071971668	11.2168075735641	209	-0.00680661029126917	0.00680661029126917	24.7279290017358	2
710	23.15	264.89	1.019	5.10337733000795	11.2100009632729	210	-0.0262540682663293	0.0262540682663293	24.7541830700021	2
711	26.808	269.48	1.0244	5.12963139827428	11.1837468950065	211	0.0306297463107157	0.0306297463107157	24.7848128163128	2
712	11.711	259.77	1.0181	5.09900165196356	11.2143766413173	212	-0.0165303392787983	0.0165303392787983	24.8013431555916	2
713	10.877	259.09	1.0215	5.11553199124236	11.1978463020385	213	-0.0306297463107175	0.0306297463107175	24.8319729019023	2
714	11.251	262.9	1.0278	5.14616173755308	11.1672165557277	214	0.0495910178363985	0.0495910178363985	24.8815639197387	2
715	30.414	260.65	1.0176	5.09657071971668	11.2168075735641	215	-0.0189612715256811	0.0189612715256811	24.9005251912644	2
716	22.262	244.83	1.0215	5.11553199124236	11.1978463020385	216	-0.0116684747850364	0.0116684747850364	24.9121936660495	2
717	33.74	234.95	1.0239	5.1272004660274	11.1861778272534	217	0.0189612715256828	0.0189612715256828	24.9311549375751	2
718	41.869	245.25	1.02	5.10823919450172	11.2051390987791	218	0.0140994070319174	0.0140994070319174	24.9452543446071	2
719	49.33	232.7	1.0171	5.0941397874698	11.219238505811	219	-0.0165303392787983	0.0165303392787983	24.9617846838858	2
720	49.705	238.02	1.0205	5.1106701267486	11.2027081665322	220	0.00486186449376191	0.00486186449376191	24.9666465483796	2
721	43.614	239.81	1.0195	5.10580826225484	11.207570031026	221	0.0165303392788019	0.0165303392788019	24.9831768876584	2
722	53.432	244.7	1.0161	5.08927792297604	11.2241003703048	222	-0.028685000513212	0.028685000513212	25.0118618881716	2
723	45.768	247.03	1.022	5.11796292348925	11.1954153697916	223	0.0165303392788001	0.0165303392788001	25.0283922274504	2
724	52.854	231.44	1.0186	5.10143258421045	11.2119457090704	224	0.0238231360194447	0.0238231360194447	25.0522153634699	2
725	61.288	231.48	1.0137	5.077609448191	11.2357688450898	225	-0.0617456790708086	0.0617456790708086	25.1139610425407	2
726	61.9	230.5	1.0264	5.13935512726181	11.174023166019	226	-0.0641766113176931	0.0641766113176931	25.1781376538584	2
727	82.027	230.93	1.0396	5.2035317385795	11.1098465547013	227	0.119115680097233	0.119115680097233	25.2972533339556	2
728	63.927	231.96	1.0151	5.08441605848227	11.2289622347986	228	-0.0170165257281756	0.0170165257281756	25.3142698596838	2
729	63.399	231.53	1.0186	5.10143258421045	11.2119457090704	229	-0.0330606785576002	0.0330606785576002	25.3473305382414	2
730	64.261	231.87	1.0254	5.13449326276805	11.1788850305128	230	0.0238231360194483	0.0238231360194483	25.3711536742608	2
731	69.293	233.94	1.0205	5.1106701267486	11.2027081665322	231	-0.0452153397920121	0.0452153397920121	25.4163690140528	2
732	69.356	239.34	1.0298	5.15588546654061	11.1574928267402	232	0.054452882330164	0.054452882330164	25.470821896383	2
733	64.892	250.86	1.0186	5.10143258421045	11.2119457090704	233	-0.0281988140638347	0.0281988140638347	25.4990207104468	2
734	67.802	244.7	1.0244	5.12963139827428	11.1837468950065	234	-0.149745426407947	0.149745426407947	25.6487661368548	2
735	70.485	247.43	1.0552	5.27937682468223	11.0340014685986	235	0.111822883356584	0.111822883356584	25.7605890202114	2
736	71.848	260.07	1.0322	5.16755394132564	11.1458243519552	236	0.0807069505964897	0.0807069505964897	25.8412959708079	2
737	59.556	274.14	1.0156	5.08684699072915	11.2265313025517	237	-0.0354916108044812	0.0354916108044812	25.8767875816123	2
738	63.256	267.9	1.0229	5.12233860153363	11.1910396917472	238	0.0209060173231883	0.0209060173231883	25.8976935989355	2
739	51.059	269.59	1.0186	5.10143258421045	11.2119457090704	239	-0.00437567804438999	0.00437567804438999	25.9020692769799	2
740	53.716	271.25	1.0195	5.10580826225484	11.207570031026	240	0.00243093224688451	0.00243093224688451	25.9045002092268	2
741	44.403	266.23	1.019	5.10337733000795	11.2100009632729	241	0.0116684747850346	0.0116684747850346	25.9161686840118	2
742	46.828	255.48	1.0166	5.09170885522292	11.2216694380579	242	-0.00972372898752916	0.00972372898752916	25.9258924129994	2
743	50.822	244.83	1.0186	5.10143258421045	11.2119457090704	243	0.00243093224688096	0.00243093224688096	25.9283233452462	2
744	50.32	249.08	1.0181	5.09900165196356	11.2143766413173	244	0.00243093224688273	0.00243093224688273	25.9307542774931	2
745	48.48	240.2	1.0176	5.09657071971668	11.2168075735641	245	-0.00243093224688273	0.00243093224688273	25.93318520974	2
746	51.284	247.37	1.0181	5.09900165196356	11.2143766413173	246	-0.00243093224688096	0.00243093224688096	25.9356161419869	2
747	61.555	240.74	1.0186	5.10143258421045	11.2119457090704	247	-0.0661213571151968	0.0661213571151968	26.0017374991021	2
748	59.117	241.3	1.0322	5.16755394132564	11.1458243519552	248	0.0568838145770449	0.0568838145770449	26.0586213136791	2
749	49.407	232.92	1.0205	5.1106701267486	11.2027081665322	249	0	0	26.0586213136791	2
750	26.174	247.24	1.0205	5.1106701267486	11.2027081665322	250	0.0140994070319156	0.0140994070319156	26.0727207207111	2
751	26.732	234.18	1.0176	5.09657071971668	11.2168075735641	251	0	0	26.0727207207111	2
752	10.028	238.99	1.0176	5.09657071971668	11.2168075735641	252	-0.0140994070319156	0.0140994070319156	26.086820127743	2
753	16.963	248.06	1.0205	5.1106701267486	11.2027081665322	253	0	0	26.086820127743	2
754	23.552	250.96	1.0205	5.1106701267486	11.2027081665322	254	0.0189612715256811	0.0189612715256811	26.1057813992687	2
755	21.405	250.74	1.0166	5.09170885522292	11.2216694380579	255	-0.00972372898752916	0.00972372898752916	26.1155051282562	2
756	38.387	260.63	1.0186	5.10143258421045	11.2119457090704	256	-0.0209060173231883	0.0209060173231883	26.1364111455794	2
757	39.107	256.11	1.0229	5.12233860153363	11.1910396917472	257	0.0306297463107175	0.0306297463107175	26.1670408918901	2
758	41.772	253.69	1.0166	5.09170885522292	11.2216694380579	258	-0.0072927967406482	0.0072927967406482	26.1743336886307	2
759	33.189	255.06	1.0181	5.09900165196356	11.2143766413173	259	-0.00680661029127094	0.00680661029127094	26.181140298922	2
760	27.377	262.97	1.0195	5.10580826225484	11.207570031026	260	-0.00243093224688096	0.00243093224688096	26.1835712311689	2
761	30.354	265.02	1.02	5.10823919450172	11.2051390987791	261	0.00680661029127094	0.00680661029127094	26.1903778414602	2
762	24.358	266.92	1.0186	5.10143258421045	11.2119457090704	262	0.00486186449376369	0.00486186449376369	26.1952397059539	2
763	18.223	271.63	1.0176	5.09657071971668	11.2168075735641	263	-0.00243093224688273	0.00243093224688273	26.1976706382008	2
764	32.411	264.67	1.0181	5.09900165196356	11.2143766413173	264	0.0072927967406482	0.0072927967406482	26.2049634349414	2
765	35.452	270.06	1.0166	5.09170885522292	11.2216694380579	265	-0.0238231360194465	0.0238231360194465	26.2287865709609	2
766	39.937	273.09	1.0215	5.11553199124236	11.1978463020385	266	0.0262540682663293	0.0262540682663293	26.2550406392272	2
767	46.817	276	1.0161	5.08927792297604	11.2241003703048	267	-0.0140994070319174	0.0140994070319174	26.2691400462591	2
768	52.428	267.14	1.019	5.10337733000795	11.2100009632729	268	-0.00486186449376547	0.00486186449376547	26.2740019107529	2
769	58.292	261.09	1.02	5.10823919450172	11.2051390987791	269	-0.0189612715256828	0.0189612715256828	26.2929631822786	2
770	57.583	270.31	1.0239	5.1272004660274	11.1861778272534	270	0.0238231360194483	0.0238231360194483	26.316786318298	2
771	52.989	269.22	1.019	5.10337733000795	11.2100009632729	271	-0.00243093224688451	0.00243093224688451	26.3192172505449	2
772	41.328	277.08	1.0195	5.10580826225484	11.207570031026	272	0.00680661029127094	0.00680661029127094	26.3260238608362	2
773	34.301	269.64	1.0181	5.09900165196356	11.2143766413173	273	0.00486186449376547	0.00486186449376547	26.33088572533	2
774	20.597	276.36	1.0171	5.0941397874698	11.219238505811	274	-0.047646272038893	0.047646272038893	26.3785319973689	2
775	19.606	279.5	1.0269	5.14178605950869	11.1715922337721	275	0.0452153397920103	0.0452153397920103	26.4237473371609	2
776	17.577	276.72	1.0176	5.09657071971668	11.2168075735641	276	-0.0189612715256811	0.0189612715256811	26.4427086086865	2
777	20.889	265.44	1.0215	5.11553199124236	11.1978463020385	277	0.00486186449376547	0.00486186449376547	26.4475704731803	2
778	17.157	255.31	1.0205	5.1106701267486	11.2027081665322	278	0.0092375425381519	0.0092375425381519	26.4568080157185	2
779	14.7	249.2	1.0186	5.10143258421045	11.2119457090704	279	-0.00437567804438999	0.00437567804438999	26.4611836937629	2
780	14.625	244.02	1.0195	5.10580826225484	11.207570031026	280	0	0	26.4611836937629	2
781	15.241	250.25	1.0195	5.10580826225484	11.207570031026	281	0.0116684747850364	0.0116684747850364	26.4728521685479	2
782	10.649	248.24	1.0171	5.0941397874698	11.219238505811	282	-0.0092375425381519	0.0092375425381519	26.482089711086	2
783	17.949	240.33	1.019	5.10337733000795	11.2100009632729	283	-0.00972372898752916	0.00972372898752916	26.4918134400736	2
784	27.91	245.85	1.021	5.11310105899548	11.2002772342854	284	0	0	26.4918134400736	2
785	25.974	234.51	1.021	5.11310105899548	11.2002772342854	285	0.0140994070319156	0.0140994070319156	26.5059128471055	2
786	23.368	236.33	1.0181	5.09900165196356	11.2143766413173	286	-0.00680661029127094	0.00680661029127094	26.5127194573968	2
787	29.325	238.97	1.0195	5.10580826225484	11.207570031026	287	0.00437567804438999	0.00437567804438999	26.5170951354411	2
788	12.607	235.69	1.0186	5.10143258421045	11.2119457090704	288	0.00972372898752916	0.00972372898752916	26.5268188644287	2
789	15.204	235.1	1.0166	5.09170885522292	11.2216694380579	289	-0.0330606785576002	0.0330606785576002	26.5598795429863	2
790	15.766	230.26	1.0234	5.12476953378052	11.1886087595003	290	0.00437567804438821	0.00437567804438821	26.5642552210307	2
791	12.978	257.18	1.0225	5.12039385573613	11.1929844375447	291	0.0145855934812928	0.0145855934812928	26.578840814512	2
792	10.523	258.39	1.0195	5.10580826225484	11.207570031026	292	0.0116684747850364	0.0116684747850364	26.590509289297	2
793	12.72	263.85	1.0171	5.0941397874698	11.219238505811	293	0.00486186449376547	0.00486186449376547	26.5953711537908	2
794	12.692	255.69	1.0161	5.08927792297604	11.2241003703048	294	-0.0165303392788019	0.0165303392788019	26.6119014930696	2
795	22.292	259.93	1.0195	5.10580826225484	11.207570031026	295	0.0238231360194483	0.0238231360194483	26.635724629089	2
796	38.524	256.23	1.0146	5.08198512623539	11.2313931670454	296	-0.0213922037725638	0.0213922037725638	26.6571168328616	2
797	36.021	262.02	1.019	5.10337733000795	11.2100009632729	297	0.0116684747850346	0.0116684747850346	26.6687853076466	2
798	40.427	261.68	1.0166	5.09170885522292	11.2216694380579	298	-0.0072927967406482	0.0072927967406482	26.6760781043873	2
799	43.746	271.75	1.0181	5.09900165196356	11.2143766413173	299	0.00243093224688273	0.00243093224688273	26.6785090366341	2
800	54.957	276.6	1.0176	5.09657071971668	11.2168075735641	300	-0.206629240984993	0.206629240984993	26.8851382776191	2
801	68.807	275.94	1.0601	5.30319996070167	11.0101783325792	301	0.111822883356584	0.111822883356584	26.9969611609757	2
802	79.863	276.02	1.0371	5.19137707734509	11.1220012159357	302	-0.0238231360194447	0.0238231360194447	27.0207842969952	2
803	87.336	275.53	1.042	5.21520021336454	11.0981780799163	303	-0.455556703065737	0.455556703065737	27.4763410000609	2
804	107.78	269.17	1.1357	5.67075691643027	10.6426213768506	304	0.184750850763052	0.184750850763052	27.661091850824	2
805	100.95	246.68	1.0977	5.48600606566722	10.8273722276136	305	0.18766796945931	0.18766796945931	27.8487598202833	2
806	91.824	246.18	1.0591	5.29833809620791	11.0150401970729	306	0.206629240984993	0.206629240984993	28.0553890612683	2
807	86.649	252.42	1.0166	5.09170885522292	11.2216694380579	307	-0.118629493647854	0.118629493647854	28.1740185549161	2
808	94.694	254.99	1.041	5.21033834887077	11.1030399444101	308	-0.256706445270769	0.256706445270769	28.4307250001869	2
809	103.67	258.18	1.0938	5.46704479414154	10.8463334991393	309	-0.0636904248683159	0.0636904248683159	28.4944154250552	2
810	110.15	258.64	1.1069	5.53073521900985	10.782643074271	310	0.277612462593956	0.277612462593956	28.7720278876491	2
811	103.14	274.03	1.0498	5.2531227564159	11.0602555368649	311	-0.349081870652293	0.349081870652293	29.1211097583014	2
812	106.87	273.55	1.1216	5.60220462706819	10.7111736662126	312	0.0213922037725638	0.0213922037725638	29.142501962074	2
813	109.71	272.76	1.1172	5.58081242329563	10.7325658699852	313	-0.0996682221221725	0.0996682221221725	29.2421701841962	2
814	115.71	270.78	1.1377	5.6804806454178	10.632897647863	314	0.123491358141617	0.123491358141617	29.3656615423378	2
815	116.77	264.23	1.1123	5.55698928727618	10.7563890060046	315	-0.0641766113176896	0.0641766113176896	29.4298381536555	2
816	117.02	263.36	1.1255	5.62116589859387	10.692212394687	316	0.168706697933628	0.168706697933628	29.5985448515891	2
817	109.28	252.38	1.0908	5.45245920066025	10.8609190926206	317	-0.265943987808917	0.265943987808917	29.864488839398	2
818	112.9	244.85	1.1455	5.71840318846917	10.5949751048117	318	0.54112551815599	0.54112551815599	30.405614357554	2
819	101.01	234.41	1.0342	5.17727767031317	11.1361006229677	319	-0.0855688150902552	0.0855688150902552	30.4911831726443	2
820	99.538	236.34	1.0518	5.26284648540343	11.0505318078774	320	-0.0471600855895176	0.0471600855895176	30.5383432582338	2
821	92.695	237.75	1.0615	5.31000657099295	11.0033717222879	321	0.182806104965547	0.182806104965547	30.7211493631993	2
822	88.968	231.54	1.0239	5.1272004660274	11.1861778272534	322	-0.147314494161064	0.147314494161064	30.8684638573604	2
823	84.772	239.74	1.0542	5.27451496018846	11.0388633330924	323	-0.130784154882265	0.130784154882265	30.9992480122427	2
824	86.585	240.65	1.0811	5.40529911507073	10.9080791782101	324	-0.14682830771169	0.14682830771169	31.1460763199544	2
825	107.47	238.49	1.1113	5.55212742278242	10.7612508704984	325	0.32768966687973	0.32768966687973	31.4737659868341	2
826	103.95	240.45	1.0439	5.22443775590269	11.0889405373781	326	-0.0335468650069739	0.0335468650069739	31.5073128518411	2
827	102.58	241.21	1.0508	5.25798462090966	11.0553936723712	327	-0.220728648016911	0.220728648016911	31.728041499858	2
828	86.992	246.44	1.0962	5.47871326892657	10.8346650243543	328	0.137590765173536	0.137590765173536	31.8656322650315	2
829	84.108	246.18	1.0679	5.34112250375304	10.9722557895278	329	0.163844833439864	0.163844833439864	32.0294770984714	2
830	91.746	244.06	1.0342	5.17727767031317	11.1361006229677	330	-0.315535005645318	0.315535005645318	32.3450121041167	2
831	87.251	236.07	1.0991	5.49281267595849	10.8205656173223	331	0.38943534595054	0.38943534595054	32.7344474500672	2
832	88.936	233.86	1.019	5.10337733000795	11.2100009632729	332	-0.738517216602833	0.738517216602833	33.4729646666701	2
833	138.63	252.43	1.1709	5.84189454661078	10.47148374667	333	-0.0879997473371379	0.0879997473371379	33.5609644140072	2
834	146.1	250.03	1.189	5.92989429394792	10.3834839993329	334	-0.225590512510674	0.225590512510674	33.7865549265179	2
835	144.19	240.76	1.2354	6.1554848064586	10.1578934868222	335	0.278098649043331	0.278098649043331	34.0646535755612	2
836	138.13	241.99	1.1782	5.87738615741527	10.4359921358656	336	0.0330606785576002	0.0330606785576002	34.0977142541188	2
837	135.26	243.92	1.1714	5.84432547885767	10.4690528144232	337	0.230452377004436	0.230452377004436	34.3281666311232	2
838	122.95	241.99	1.124	5.61387310185323	10.6995051914276	338	0.104530086615938	0.104530086615938	34.4326967177392	2
839	124.91	236.01	1.1025	5.50934301523729	10.8040352780435	339	0.0165303392788001	0.0165303392788001	34.449227057018	2
840	117.68	237.15	1.0991	5.49281267595849	10.8205656173223	340	-0.322827802385964	0.322827802385964	34.7720548594039	2
841	121.98	238.13	1.1655	5.81564047834446	10.4977378149364	341	-0.133215087129148	0.133215087129148	34.9052699465331	2
842	129.76	244.25	1.1929	5.9488555654736	10.3645227278072	342	0.144883561914183	0.144883561914183	35.0501535084473	2
843	139.32	236.35	1.1631	5.80397200355942	10.5094062897214	343	0.242120851789474	0.242120851789474	35.2922743602367	2
844	137.15	237.67	1.1133	5.56185115176995	10.7515271415109	344	-0.45798763531262	0.45798763531262	35.7502619955494	2
845	139.69	248.76	1.2075	6.01983878708257	10.2935395061983	345	0.228021444757555	0.228021444757555	35.9782834403069	2
846	129.99	254.4	1.1606	5.79181734232501	10.5215609509558	346	-0.1424526296673	0.1424526296673	36.1207360699742	2
847	140.44	234.86	1.1899	5.93426997199231	10.3791083212885	347	0.0330606785576002	0.0330606785576002	36.1537967485318	2
848	141.42	242.51	1.1831	5.90120929343471	10.4121689998461	348	0.130297968432888	0.130297968432888	36.2840947169647	2
849	137.26	235.08	1.1563	5.77091132500182	10.542466968279	349	-0.199336444244345	0.199336444244345	36.4834311612091	2
850	145.17	241.8	1.1973	5.97024776924617	10.3431305240347	350	-0.168220511484254	0.168220511484254	36.6516516726933	2
851	154.59	245.11	1.2319	6.13846828073042	10.1749100125504	351	-0.0831378828433742	0.0831378828433742	36.7347895555367	2
852	158.07	247.74	1.249	6.22160616357379	10.091772129707	352	0.0617456790708104	0.0617456790708104	36.7965352346075	2
853	155.81	242.88	1.2363	6.15986048450298	10.1535178087778	353	-0.0807069505964897	0.0807069505964897	36.877242185204	2
854	162.35	247.35	1.2529	6.24056743509948	10.0728108581814	354	0.0641766113176914	0.0641766113176914	36.9414187965217	2
855	167.44	253.34	1.2397	6.17639082378178	10.136987469499	355	-0.0617456790708104	0.0617456790708104	37.0031644755925	2
856	162.67	249.94	1.2524	6.23813650285259	10.0752417904282	356	0.0213922037725638	0.0213922037725638	37.024556679365	2
857	159.57	266.06	1.248	6.21674429908003	10.0966339942008	357	-0.18766796945931	0.18766796945931	37.2122246488244	2
858	162.3	265.2	1.2866	6.40441226853934	9.90896602474149	358	0.251358394327626	0.251358394327626	37.463583043152	2
859	161.96	269.65	1.2349	6.15305387421172	10.1603244190691	359	0.168706697933629	0.168706697933629	37.6322897410856	2
860	161.09	279.44	1.2002	5.98434717627809	10.3290311170027	360	0.0238231360194447	0.0238231360194447	37.6561128771051	2
861	149.76	272.98	1.1953	5.96052404025864	10.3528542530222	361	-0.121060425894736	0.121060425894736	37.7771733029998	2
862	149.32	270.46	1.2202	6.08158446615338	10.2317938271275	362	-0.00729279674064642	0.00729279674064642	37.7844660997404	2
863	157.13	278.01	1.2217	6.08887726289402	10.2245010303868	363	0.142452629667302	0.142452629667302	37.9269187294077	2
864	156.83	275.85	1.1924	5.94642463322672	10.3669536600541	364	-0.325258734632849	0.325258734632849	38.2521774640406	2
865	166.69	272.34	1.2593	6.27168336785957	10.0416949254213	365	-0.047160085589514	0.047160085589514	38.2993375496301	2
866	176.39	276.89	1.269	6.31884345344908	9.99453483983175	366	-0.097723476324667	0.097723476324667	38.3970610259548	2
867	193.15	279.27	1.2891	6.41656692977375	9.89681136350708	367	0.0335468650069739	0.0335468650069739	38.4306078909618	2
868	186.38	276.37	1.2822	6.38302006476678	9.93035822851405	368	0.00680661029127094	0.00680661029127094	38.437414501253	2
869	192.11	273.36	1.2808	6.37621345447551	9.93716483880532	369	0.0213922037725638	0.0213922037725638	38.4588067050256	2
870	191.51	277.33	1.2764	6.35482125070294	9.95855704257789	370	0.0145855934812928	0.0145855934812928	38.4733922985069	2
871	193.02	278.49	1.2734	6.34023565722165	9.97314263605918	371	0.00243093224688273	0.00243093224688273	38.4758232307538	2
872	167.92	269.71	1.2729	6.33780472497477	9.97557356830606	372	0.123005171692242	0.123005171692242	38.598828402446	2
873	183.67	278.02	1.2476	6.21479955328252	10.0985787399983	373	-0.310673141151554	0.310673141151554	38.9095015435976	2
874	184.1	270.58	1.3115	6.52547269443408	9.78790559884675	374	0.0899444931346451	0.0899444931346451	38.9994460367322	2
875	194.57	277.14	1.293	6.43552820129943	9.8778500919814	375	0.00243093224688096	0.00243093224688096	39.0018769689791	2
876	191.25	272	1.2925	6.43309726905255	9.88028102422828	376	0.00972372898753093	0.00972372898753093	39.0116006979666	2
877	190.77	271.78	1.2905	6.42337354006502	9.89000475321581	377	-0.19739169844684	0.19739169844684	39.2089923964134	2
878	187.74	263.31	1.3311	6.62076523851186	9.69261305476897	378	0.368043142177974	0.368043142177974	39.5770355385914	2
879	186.36	255.42	1.2554	6.25272209633389	10.0606561969469	379	-0.586340857948002	0.586340857948002	40.1633763965394	2
880	183.73	247.62	1.376	6.83906295428189	9.47431533899894	380	0.311159327600929	0.311159327600929	40.4745357241404	2
881	183.42	241.85	1.312	6.52790362668096	9.78547466659987	381	0.215866783523145	0.215866783523145	40.6904025076635	2
882	180.83	240.23	1.2676	6.31203684315781	10.001341450123	382	-0.229966190555063	0.229966190555063	40.9203686982186	2
883	184.37	232.51	1.3149	6.54200303371288	9.77137525956795	383	0.213435851276262	0.213435851276262	41.1338045494948	2
884	176.38	243.1	1.271	6.32856718243661	9.98481111084422	384	-0.0904306795840206	0.0904306795840206	41.2242352290789	2
885	174.39	239.03	1.2896	6.41899786202063	9.8943804312602	385	0.119115680097233	0.119115680097233	41.3433509091761	2
886	175.17	232.87	1.2651	6.2998821819234	10.0134961113574	386	0.0593147468239277	0.0593147468239277	41.402665656	2
887	176.89	232.81	1.2529	6.24056743509948	10.0728108581814	387	0.0165303392787983	0.0165303392787983	41.4191959952788	2
888	177.7	235.34	1.2495	6.22403709582068	10.0893411974602	388	-0.156552036699217	0.156552036699217	41.575748031978	2
889	181.05	235.65	1.2817	6.3805891325199	9.93278916076094	389	-0.140021697420419	0.140021697420419	41.7157697293984	2
890	183.91	231.59	1.3105	6.52061082994031	9.79276746334052	390	0.0661213571151968	0.0661213571151968	41.7818910865136	2
891	186.64	231.46	1.2969	6.45448947282512	9.85888882045571	391	0.0452153397920121	0.0452153397920121	41.8271064263057	2
892	183.18	230.32	1.2876	6.40927413303311	9.90410416024773	392	0.0593147468239259	0.0593147468239259	41.8864211731296	2
893	180.95	241.23	1.2754	6.34995938620918	9.96341890707165	393	-0.1259222903885	0.1259222903885	42.0123434635181	2
894	189.86	232.74	1.3013	6.47588167659768	9.83749661668315	394	0.123491358141619	0.123491358141619	42.1358348216597	2
895	194.78	232.35	1.2759	6.35239031845606	9.96098797482477	395	-0.0403534752982466	0.0403534752982466	42.1761882969579	2
896	189.77	233.68	1.2842	6.39274379375431	9.92063449952652	396	0.125922290388502	0.125922290388502	42.3021105873464	2
897	180.35	236.09	1.2583	6.2668215033658	10.046556789915	397	0.220728648016909	0.220728648016909	42.5228392353634	2
898	168.55	244.65	1.2129	6.0460928553489	10.2672854379319	398	0.0714694080583396	0.0714694080583396	42.5943086434217	2
899	169.78	243.03	1.1982	5.97462344729056	10.3387548459903	399	0.0661213571151968	0.0661213571151968	42.6604300005369	2
900	149	258.85	1.1846	5.90850209017536	10.4048762031055	400	-0.213435851276262	0.213435851276262	42.8738658518132	2
901	148.87	265.25	1.2285	6.12193794145162	10.1914403518292	401	-0.121060425894738	0.121060425894738	42.9949262777079	2
902	149.3	262	1.2534	6.24299836734636	10.0703799259345	402	-0.133215087129146	0.133215087129146	43.128141364837	2
903	157.32	251.72	1.2808	6.37621345447551	9.93716483880532	403	0.297059920569012	0.297059920569012	43.4252012854061	2
904	155.49	256.08	1.2197	6.07915353390649	10.2342247593743	404	-0.456042889515112	0.456042889515112	43.8812441749212	2
905	160.68	261.51	1.3135	6.53519642342161	9.77818186985922	405	0.396728142691185	0.396728142691185	44.2779723176124	2
906	148.9	252.55	1.2319	6.13846828073042	10.1749100125504	406	0.22753525830818	0.22753525830818	44.5055075759205	2
907	140.26	256.28	1.1851	5.91093302242224	10.4024452708586	407	0.168706697933629	0.168706697933629	44.6742142738542	2
908	140.45	262.84	1.1504	5.74222632448861	10.5711519687922	408	-0.168706697933629	0.168706697933629	44.8429209717878	2
909	143.51	255.9	1.1851	5.91093302242224	10.4024452708586	409	-0.106474832413443	0.106474832413443	44.9493958042012	2
910	139.03	248.58	1.207	6.01740785483568	10.2959704384451	410	0.417634160014375	0.417634160014375	45.3670299642156	2
911	134.23	237.58	1.1211	5.59977369482131	10.7136045984595	411	-0.0520219500832813	0.0520219500832813	45.4190519142989	2
912	128.38	247.97	1.1318	5.65179564490459	10.6615826483762	412	-0.194960766199957	0.194960766199957	45.6140126804988	2
913	132.58	247.27	1.1719	5.84675641110455	10.4666218821763	413	0.341789073911647	0.341789073911647	45.9558017544105	2
914	129.8	250.37	1.1016	5.5049673371929	10.8084109560879	414	-0.555224925187911	0.555224925187911	46.5110266795984	2
915	137.29	269.44	1.2158	6.06019226238081	10.2531860309	415	0.263513055562038	0.263513055562038	46.7745397351604	2
916	140.62	263.11	1.1616	5.79667920681877	10.5166990864621	416	-0.173568562427393	0.173568562427393	46.9481082975878	2
917	134.85	265.58	1.1973	5.97024776924617	10.3431305240347	417	0.17113763018051	0.17113763018051	47.1192459277683	2
918	137.8	277.88	1.1621	5.79911013906566	10.5142681542152	418	0.301435598613402	0.301435598613402	47.4206815263817	2
919	133.78	276.29	1.1001	5.49767454045226	10.8157037528286	419	-0.374849752469245	0.374849752469245	47.795531278851	2
920	135.95	277.95	1.1772	5.8725242929215	10.4408540003593	420	-0.159469155395477	0.159469155395477	47.9550004342465	2
921	145.57	266.57	1.21	6.03199344831698	10.2813848449639	421	0.218783902219403	0.218783902219403	48.1737843364659	2
922	128.49	254.68	1.165	5.81320954609757	10.5001687471833	422	-0.050077204285774	0.050077204285774	48.2238615407516	2
923	122.82	247.97	1.1753	5.86328675038335	10.4500915428975	423	-0.00486186449376369	0.00486186449376369	48.2287234052454	2
924	126.19	248.14	1.1763	5.86814861487711	10.4452296784037	424	0.118629493647854	0.118629493647854	48.3473528988933	2
925	134.42	239.31	1.1519	5.74951912122926	10.5638591720516	425	-0.329634412677235	0.329634412677235	48.6769873115705	2
926	141.98	232.15	1.2197	6.07915353390649	10.2342247593743	426	-0.194960766199957	0.194960766199957	48.8719480777705	2
927	149.68	237.02	1.2598	6.27411430010645	10.0392639931744	427	0.531887975617838	0.531887975617838	49.4038360533883	2
928	130.6	232.03	1.1504	5.74222632448861	10.5711519687922	428	0.34422000615853	0.34422000615853	49.7480560595468	2
929	105.88	231.39	1.0796	5.39800631833008	10.9153719749507	429	-0.0213922037725638	0.0213922037725638	49.7694482633194	2
930	96.142	235.92	1.084	5.41939852210265	10.8939797711782	430	0.0904306795840206	0.0904306795840206	49.8598789429034	2
931	83.205	249.1	1.0654	5.32896784251863	10.9844104507622	431	0.234828055048826	0.234828055048826	50.0947069979522	2
932	85.755	250.19	1.0171	5.0941397874698	11.219238505811	432	-0.1589829689461	0.1589829689461	50.2536899668983	2
933	77.391	253.64	1.0498	5.2531227564159	11.0602555368649	433	0.147314494161064	0.147314494161064	50.4010044610594	2
934	80.264	261.8	1.0195	5.10580826225484	11.207570031026	434	-0.0121546612344101	0.0121546612344101	50.4131591222938	2
935	71.598	259.71	1.022	5.11796292348925	11.1954153697916	435	0.0189612715256811	0.0189612715256811	50.4321203938195	2
936	65.375	263.82	1.0181	5.09900165196356	11.2143766413173	436	-0.00437567804438643	0.00437567804438643	50.4364960718639	2
937	71.431	271.39	1.019	5.10337733000795	11.2100009632729	437	-0.00972372898752916	0.00972372898752916	50.4462198008514	2
938	84.729	274.2	1.021	5.11310105899548	11.2002772342854	438	-0.56494865417544	0.56494865417544	51.0111684550268	2
939	111	258.97	1.1372	5.67804971317092	10.6353285801099	439	0.215866783523147	0.215866783523147	51.22703523855	2
940	109.66	258.09	1.0928	5.46218292964778	10.8511953636331	440	-0.170651443731135	0.170651443731135	51.3976866822811	2
941	106.46	262.45	1.1279	5.63283437337891	10.6805439199019	441	0.189612715256816	0.189612715256816	51.5872993975379	2
942	100.49	254.38	1.0889	5.44322165812209	10.8701566351587	442	0.334982463620376	0.334982463620376	51.9222818611583	2
943	88.284	230.92	1.02	5.10823919450172	11.2051390987791	443	-0.268374920055802	0.268374920055802	52.1906567812141	2
944	88.976	235.96	1.0752	5.37661411455752	10.9367641787233	444	0.294628988322131	0.294628988322131	52.4852857695362	2
945	68.067	246.98	1.0146	5.08198512623539	11.2313931670454	445	-0.0145855934812946	0.0145855934812946	52.4998713630175	2
946	63.05	246.28	1.0176	5.09657071971668	11.2168075735641	446	0.00243093224688273	0.00243093224688273	52.5023022952644	2
947	62.667	252.01	1.0171	5.0941397874698	11.219238505811	447	-0.0116684747850364	0.0116684747850364	52.5139707700495	2
948	55.806	241.18	1.0195	5.10580826225484	11.207570031026	448	0.00437567804438999	0.00437567804438999	52.5183464480939	2
949	51.099	240.21	1.0186	5.10143258421045	11.2119457090704	449	0.00486186449376369	0.00486186449376369	52.5232083125876	2
950	44.063	244.24	1.0176	5.09657071971668	11.2168075735641	450	-0.0116684747850346	0.0116684747850346	52.5348767873727	2
951	29.717	253.22	1.02	5.10823919450172	11.2051390987791	451	0.00486186449376547	0.00486186449376547	52.5397386518664	2
952	33.873	259.43	1.019	5.10337733000795	11.2100009632729	452	0.00680661029126917	0.00680661029126917	52.5465452621577	2
953	51.883	262.41	1.0176	5.09657071971668	11.2168075735641	453	-0.00923754253815368	0.00923754253815368	52.5557828046958	2
954	42.989	277.54	1.0195	5.10580826225484	11.207570031026	454	-0.00729279674064465	0.00729279674064465	52.5630756014365	2
955	52.979	263.96	1.021	5.11310105899548	11.2002772342854	455	0.0189612715256811	0.0189612715256811	52.5820368729622	2
956	67.905	257.95	1.0171	5.0941397874698	11.219238505811	456	-0.0116684747850364	0.0116684747850364	52.5937053477472	2
957	63.655	261.91	1.0195	5.10580826225484	11.207570031026	457	0.0140994070319191	0.0140994070319191	52.6078047547791	2
958	60.399	260.01	1.0166	5.09170885522292	11.2216694380579	458	-0.00972372898752916	0.00972372898752916	52.6175284837666	2
959	72.243	255.82	1.0186	5.10143258421045	11.2119457090704	459	0	0	52.6175284837666	2
960	83.732	262.62	1.0186	5.10143258421045	11.2119457090704	460	-0.313104073398435	0.313104073398435	52.9306325571651	2
961	91.287	252.03	1.083	5.41453665760888	10.8988416356719	461	0.190098901706191	0.190098901706191	53.1207314588713	2
962	84.204	249.23	1.0439	5.22443775590269	11.0889405373781	462	0.121060425894738	0.121060425894738	53.241791884766	2
963	85.242	263.31	1.019	5.10337733000795	11.2100009632729	463	-0.00486186449376547	0.00486186449376547	53.2466537492598	2
964	89.094	233.79	1.02	5.10823919450172	11.2051390987791	464	-0.467711364300147	0.467711364300147	53.7143651135599	2
965	109.47	267.74	1.1162	5.57595055880186	10.737427734479	465	-0.0948063576284088	0.0948063576284088	53.8091714711883	2
966	114.69	266.06	1.1357	5.67075691643027	10.6426213768506	466	-0.0121546612344119	0.0121546612344119	53.8213261324227	2
967	106.45	267.98	1.1382	5.68291157766468	10.6304667156161	467	-0.0782760183496105	0.0782760183496105	53.8996021507724	2
968	128.26	277.1	1.1543	5.76118759601429	10.5521906972665	468	-0.0189612715256793	0.0189612715256793	53.918563422298	2
969	127.42	270.68	1.1582	5.78014886753997	10.5332294257409	469	0.135159832926654	0.135159832926654	54.0537232552247	2
970	120.16	273.17	1.1304	5.64498903461332	10.6683892586675	470	0.297059920569012	0.297059920569012	54.3507831757937	2
971	101.35	271.29	1.0693	5.34792911404431	10.9654491792365	471	0.118629493647855	0.118629493647855	54.4694126694416	2
972	99.078	272.02	1.0449	5.22929962039645	11.0840786728844	472	-0.161413901192983	0.161413901192983	54.6308265706345	2
973	94.526	267.95	1.0781	5.39071352158944	10.9226647716914	473	0.294142801872754	0.294142801872754	54.9249693725073	2
974	88.937	258.42	1.0176	5.09657071971668	11.2168075735641	474	-0.0875135608877624	0.0875135608877624	55.0124829333951	2
975	85.622	248.02	1.0356	5.18408428060444	11.1292940126764	475	-0.297059920569012	0.297059920569012	55.3095428539641	2
976	98.324	235.14	1.0967	5.48114420117346	10.8322340921074	476	0.363181277684211	0.363181277684211	55.6727241316483	2
977	71.446	231.34	1.022	5.11796292348925	11.1954153697916	477	0.0165303392788001	0.0165303392788001	55.6892544709271	2
978	55.696	231.12	1.0186	5.10143258421045	11.2119457090704	478	-0.11376762915409	0.11376762915409	55.8030221000812	2
979	73.705	231.2	1.042	5.21520021336454	11.0981780799163	479	0.104530086615938	0.104530086615938	55.9075521866971	2
980	77.658	236.99	1.0205	5.1106701267486	11.2027081665322	480	0.0238231360194447	0.0238231360194447	55.9313753227166	2
981	76.793	240.25	1.0156	5.08684699072915	11.2265313025517	481	-0.0996682221221725	0.0996682221221725	56.0310435448387	2
982	75.116	247.83	1.0361	5.18651521285133	11.1268630804295	482	0.0831378828433742	0.0831378828433742	56.1141814276821	2
983	79.934	243.79	1.019	5.10337733000795	11.2100009632729	483	0.00194474579750548	0.00194474579750548	56.1161261734796	2
984	76.995	260.61	1.0186	5.10143258421045	11.2119457090704	484	0.00729279674064642	0.00729279674064642	56.1234189702203	2
985	80.417	271.36	1.0171	5.0941397874698	11.219238505811	485	-0.0879997473371379	0.0879997473371379	56.2114187175574	2
986	77	274.17	1.0352	5.18213953480694	11.1312387584739	486	0.0690384758114568	0.0690384758114568	56.2804571933688	2
987	91.43	265.15	1.021	5.11310105899548	11.2002772342854	487	-0.591202722441768	0.591202722441768	56.8716599158106	2
988	109.48	262.99	1.1426	5.70430378143725	10.6090745118436	488	-0.0782760183496087	0.0782760183496087	56.9499359341602	2
989	117.33	260.55	1.1587	5.78257979978686	10.530798493494	489	0.306297463107166	0.306297463107166	57.2562333972674	2
990	123.66	260.49	1.0957	5.47628233667969	10.8370959566011	490	-0.228021444757557	0.228021444757557	57.4842548420249	2
991	127.51	257.73	1.1426	5.70430378143725	10.6090745118436	491	0.0238231360194465	0.0238231360194465	57.5080779780444	2
992	107.3	267.96	1.1377	5.6804806454178	10.632897647863	492	0.261082123315155	0.261082123315155	57.7691601013595	2
993	100.28	270.09	1.084	5.41939852210265	10.8939797711782	493	0.1589829689461	0.1589829689461	57.9281430703057	2
994	89.649	276.07	1.0513	5.26041555315655	11.0529627401243	494	0.166275765686747	0.166275765686747	58.0944188359924	2
995	82.632	272.13	1.0171	5.0941397874698	11.219238505811	495	-0.23045237700444	0.23045237700444	58.3248712129968	2
996	90.813	271.78	1.0645	5.32459216447424	10.9887861288066	496	-0.0923754253815243	0.0923754253815243	58.4172466383784	2
997	106.45	249.31	1.0835	5.41696758985576	10.8964107034251	497	-0.322827802385964	0.322827802385964	58.7400744407643	2
998	115.97	256.26	1.1499	5.73979539224173	10.5735829010391	498	-0.0593147468239295	0.0593147468239295	58.7993891875883	2
999	119.13	252.57	1.1621	5.79911013906566	10.5142681542152	499	-0.128353222635383	0.128353222635383	58.9277424102236	2
1000	123.68	249.47	1.1885	5.92746336170104	10.3859149315798	500	NA	NA	NA	2
1001	160.72	259.11	1.2861	6.40198133629246	9.40090118514309	1	0.204198308738111	0.204198308738111	0.204198308738111	3
1002	151.62	259.3	1.2441	6.19778302755435	9.60509949388121	2	-0.11668474785035	0.11668474785035	0.32088305658846	3
1003	153.36	263.32	1.2681	6.3144677754047	9.48841474603086	3	0.0855688150902552	0.0855688150902552	0.406451871678716	3
1004	152.5	269.45	1.2505	6.22889896031444	9.57398356112111	4	-0.118629493647854	0.118629493647854	0.525081365326569	3
1005	154.12	263.4	1.2749	6.3475284539623	9.45535406747326	5	0.382142549209894	0.382142549209894	0.907223914536463	3
1006	141.23	264.39	1.1963	5.9653859047524	9.83749661668315	6	-0.0262540682663293	0.0262540682663293	0.933477982802792	3
1007	142.9	273.56	1.2017	5.99163997301873	9.81124254841682	7	-0.0568838145770449	0.0568838145770449	0.990361797379837	3
1008	147.48	276.64	1.2134	6.04852378759578	9.75435873383978	8	0.177944240471781	0.177944240471781	1.16830603785162	3
1009	139.7	276.69	1.1768	5.870579547124	9.93230297431156	9	0.173568562427395	0.173568562427395	1.34187460027901	3
1010	129.57	252.12	1.1411	5.6970109846966	10.105871536739	10	-0.0500772042857758	0.0500772042857758	1.39195180456479	3
1011	133.31	254.38	1.1514	5.74708818898238	10.0557943324532	11	-0.244551784036355	0.244551784036355	1.63650358860114	3
1012	132.03	267	1.2017	5.99163997301873	9.81124254841682	12	0.391866278197421	0.391866278197421	2.02836986679857	3
1013	129.81	267.6	1.1211	5.59977369482131	10.2031088266142	13	-0.277612462593956	0.277612462593956	2.30598232939252	3
1014	130.06	278.53	1.1782	5.87738615741527	9.92549636402029	14	0.132728900679773	0.132728900679773	2.43871123007229	3
1015	121.4	271.18	1.1509	5.74465725673549	10.0582252647001	15	0.185237037212428	0.185237037212428	2.62394826728472	3
1016	111.23	270.43	1.1128	5.55942021952307	10.2434623019125	16	0.0831378828433742	0.0831378828433742	2.7070861501281	3
1017	102.59	269.92	1.0957	5.47628233667969	10.3266001847559	17	0.18766796945931	0.18766796945931	2.89475411958741	3
1018	100.39	274.86	1.0571	5.28861436722038	10.5142681542152	18	-0.0452153397920103	0.0452153397920103	2.93996945937942	3
1019	103.6	274.39	1.0664	5.33382970701239	10.4690528144232	19	-0.177944240471781	0.177944240471781	3.1179136998512	3
1020	108.3	264.28	1.103	5.51177394748417	10.2911085739514	20	-0.0213922037725638	0.0213922037725638	3.13930590362376	3
1021	100.63	266.72	1.1074	5.53316615125674	10.2697163701788	21	0.0238231360194447	0.0238231360194447	3.16312903964321	3
1022	99.794	266.05	1.1025	5.50934301523729	10.2935395061983	22	0.275181530347073	0.275181530347073	3.43831056999028	3
1023	95.27	265.14	1.0459	5.23416148489022	10.5687210365453	23	0.0831378828433742	0.0831378828433742	3.52144845283365	3
1024	88.225	251.62	1.0288	5.15102360204684	10.6518589193887	24	-0.261082123315155	0.261082123315155	3.78253057614881	3
1025	105.94	241.74	1.0825	5.412105725362	10.3907767960736	25	-0.218297715770028	0.218297715770028	4.00082829191884	3
1026	105.84	236.24	1.1274	5.63040344113203	10.1724790803035	26	-0.0593147468239259	0.0593147468239259	4.06014303874276	3
1027	118.6	235.91	1.1396	5.68971818795595	10.1131643334796	27	-0.0145855934812946	0.0145855934812946	4.07472863222406	3
1028	119.06	235.44	1.1426	5.70430378143725	10.0985787399983	28	-0.144883561914183	0.144883561914183	4.21961219413824	3
1029	134.94	240.61	1.1724	5.84918734335143	9.95369517808412	29	0.00486186449376547	0.00486186449376547	4.224474058632	3
1030	133.27	239.37	1.1714	5.84432547885767	9.95855704257789	30	-0.232397122801945	0.232397122801945	4.45687118143395	3
1031	145.37	232.6	1.2192	6.07672260165961	9.72615991977594	31	0.0189612715256811	0.0189612715256811	4.47583245295963	3
1032	138.75	233.7	1.2153	6.05776133013393	9.74512119130162	32	0.0238231360194465	0.0238231360194465	4.49965558897908	3
1033	137.5	230.03	1.2104	6.03393819411448	9.76894432732107	33	0.315535005645319	0.315535005645319	4.8151905946244	3
1034	130.95	230.52	1.1455	5.71840318846917	10.0844793329664	34	-0.0213922037725638	0.0213922037725638	4.83658279839696	3
1035	125.45	233.1	1.1499	5.73979539224173	10.0630871291938	35	0.0855688150902534	0.0855688150902534	4.92215161348721	3
1036	118.27	243.51	1.1323	5.65422657715147	10.1486559442841	36	-0.190098901706191	0.190098901706191	5.11225051519341	3
1037	115.05	245.93	1.1714	5.84432547885767	9.95855704257789	37	0.0948063576284071	0.0948063576284071	5.20705687282181	3
1038	111.12	258.87	1.1519	5.74951912122926	10.0533634002063	38	-0.168220511484254	0.168220511484254	5.37527738430607	3
1039	125.74	255.67	1.1865	5.91773963271351	9.88514288872204	39	0	0	5.37527738430607	3
1040	129.2	257.95	1.1865	5.91773963271351	9.88514288872204	40	0	0	5.37527738430607	3
1041	129.22	242.88	1.1865	5.91773963271351	9.88514288872204	41	-0.0121546612344101	0.0121546612344101	5.38743204554048	3
1042	131.26	239.6	1.189	5.92989429394792	9.87298822748763	42	0.211491105478759	0.211491105478759	5.59892315101924	3
1043	126.99	245.9	1.1455	5.71840318846917	10.0844793329664	43	-0.213922037725641	0.213922037725641	5.81284518874488	3
1044	122.35	249.54	1.1895	5.9323252261948	9.87055729524075	44	0.140507883869795	0.140507883869795	5.95335307261467	3
1045	117.03	239.83	1.1606	5.79181734232501	10.0110651791105	45	0.0685522893620814	0.0685522893620814	6.02190536197675	3
1046	116.69	236.39	1.1465	5.72326505296293	10.0796174684726	46	0.0213922037725638	0.0213922037725638	6.04329756574932	3
1047	111.16	235.08	1.1421	5.70187284919037	10.1010096722452	47	-0.0899444931346451	0.0899444931346451	6.13324205888396	3
1048	129.28	234.62	1.1606	5.79181734232501	10.0110651791105	48	0.1755133082249	0.1755133082249	6.30875536710886	3
1049	106.51	235.87	1.1245	5.61630403410011	10.1865784873354	49	0.170651443731135	0.170651443731135	6.47940681084	3
1050	102.5	249.83	1.0894	5.44565259036897	10.3572299310666	50	-0.0661213571151968	0.0661213571151968	6.54552816795519	3
1051	100.61	267.75	1.103	5.51177394748417	10.2911085739514	51	0.0520219500832795	0.0520219500832795	6.59755011803847	3
1052	93.275	270.81	1.0923	5.45975199740089	10.3431305240347	52	0.0262540682663293	0.0262540682663293	6.6238041863048	3
1053	95.553	274.72	1.0869	5.43349792913456	10.369384592301	53	0	0	6.6238041863048	3
1054	93.35	260.63	1.0869	5.43349792913456	10.369384592301	54	0.313104073398435	0.313104073398435	6.93690825970324	3
1055	86.989	261.78	1.0225	5.12039385573613	10.6824886656994	55	-0.387004413703657	0.387004413703657	7.32391267340689	3
1056	96.837	254.75	1.1021	5.50739826943979	10.2954842519958	56	0.308728395354049	0.308728395354049	7.63264106876094	3
1057	87.283	251.63	1.0386	5.19866987408574	10.6042126473498	57	-0.189612715256816	0.189612715256816	7.82225378401776	3
1058	84.334	248.12	1.0776	5.38828258934255	10.414599932093	58	0.078276018349607	0.078276018349607	7.90052980236737	3
1059	78.25	245.79	1.0615	5.31000657099295	10.4928759504426	59	0.189612715256818	0.189612715256818	8.09014251762418	3
1060	72.806	235.24	1.0225	5.12039385573613	10.6824886656994	60	-0.102099154369055	0.102099154369055	8.19224167199324	3
1061	75.334	234.1	1.0435	5.22249301010518	10.5803895113304	61	-0.187181783009935	0.187181783009935	8.37942345500317	3
1062	83.863	240.28	1.082	5.40967479311512	10.3932077283204	62	-0.125922290388502	0.125922290388502	8.50534574539168	3
1063	97.121	249.84	1.1079	5.53559708350362	10.2672854379319	63	0.111336696907209	0.111336696907209	8.61668244229888	3
1064	91.416	257.92	1.085	5.42426038659641	10.3786221348391	64	0.157038223148595	0.157038223148595	8.77372066544748	3
1065	84.724	273.7	1.0527	5.26722216344782	10.5356603579877	65	-0.0213922037725638	0.0213922037725638	8.79511286922004	3
1066	91.895	272.26	1.0571	5.28861436722038	10.5142681542152	66	-0.140021697420419	0.140021697420419	8.93513456664046	3
1067	95.234	268.64	1.0859	5.4286360646408	10.3742464567948	67	-0.144883561914183	0.144883561914183	9.08001812855465	3
1068	94.624	251.22	1.1157	5.57351962655498	10.2293628948806	68	0.27275059810019	0.27275059810019	9.35276872665484	3
1069	85.41	238.06	1.0596	5.30076902845479	10.5021134929808	69	0.142452629667302	0.142452629667302	9.49522135632214	3
1070	91.191	240.45	1.0303	5.15831639878749	10.6445661226481	70	-0.294142801872756	0.294142801872756	9.78936415819489	3
1071	89.855	237.59	1.0908	5.45245920066025	10.3504233207753	71	0.0140994070319174	0.0140994070319174	9.80346356522681	3
1072	94.887	245.37	1.0879	5.43835979362833	10.3645227278072	72	-0.0354916108044812	0.0354916108044812	9.83895517603129	3
1073	91.168	247.39	1.0952	5.47385140443281	10.3290311170027	73	0.0116684747850364	0.0116684747850364	9.85062365081633	3
1074	92.655	244.78	1.0928	5.46218292964778	10.3406995917878	74	0.292198056075247	0.292198056075247	10.1428217068916	3
1075	88.76	252	1.0327	5.16998487357253	10.632897647863	75	-0.500772042857745	0.500772042857745	10.6435937497493	3
1076	104.49	262.41	1.1357	5.67075691643027	10.1321256050053	76	0.1589829689461	0.1589829689461	10.8025767186954	3
1077	97.121	265.35	1.103	5.51177394748417	10.2911085739514	77	0.0471600855895158	0.0471600855895158	10.8497368042849	3
1078	104.07	253.35	1.0933	5.46461386189466	10.3382686595409	78	-0.154121104452335	0.154121104452335	11.0038579087373	3
1079	104.95	260.74	1.125	5.61873496634699	10.1841475550886	79	-0.104530086615938	0.104530086615938	11.1083879953532	3
1080	111.17	262.28	1.1465	5.72326505296293	10.0796174684726	80	0.0311159327600929	0.0311159327600929	11.1395039281133	3
1081	111.72	272.24	1.1401	5.69214912020284	10.1107334012327	81	0.427357889001902	0.427357889001902	11.5668618171152	3
1082	100.06	276.96	1.0522	5.26479123120094	10.5380912902346	82	-0.0359777972538584	0.0359777972538584	11.6028396143691	3
1083	78.17	269.28	1.0596	5.30076902845479	10.5021134929808	83	-0.0495910178363967	0.0495910178363967	11.6524306322055	3
1084	73.726	264.08	1.0698	5.35036004629119	10.4525224751444	84	0.0452153397920085	0.0452153397920085	11.6976459719975	3
1085	74.747	271.68	1.0605	5.30514470649918	10.4977378149364	85	-0.147314494161066	0.147314494161066	11.8449604661585	3
1086	88.339	246.77	1.0908	5.45245920066025	10.3504233207753	86	-0.0476462720388913	0.0476462720388913	11.8926067381974	3
1087	90.634	245.07	1.1006	5.50010547269914	10.3027770487364	87	0.0807069505964915	0.0807069505964915	11.9733136887939	3
1088	97.595	236.01	1.084	5.41939852210265	10.3834839993329	88	0.137590765173535	0.137590765173535	12.1109044539674	3
1089	90.604	235.01	1.0557	5.28180775692911	10.5210747645064	89	-0.0213922037725638	0.0213922037725638	12.13229665774	3
1090	89.588	232.84	1.0601	5.30319996070167	10.4996825607339	90	-0.116198561400971	0.116198561400971	12.248495219141	3
1091	88.471	236.71	1.084	5.41939852210265	10.3834839993329	91	0.0335468650069757	0.0335468650069757	12.282042084148	3
1092	88.026	240.93	1.0771	5.38585165709567	10.4170308643399	92	0.215866783523143	0.215866783523143	12.4979088676711	3
1093	80.588	237.5	1.0327	5.16998487357253	10.632897647863	93	-0.147314494161064	0.147314494161064	12.6452233618322	3
1094	83.17	232.32	1.063	5.31729936773359	10.485583153702	94	0.220728648016909	0.220728648016909	12.8659520098491	3
1095	93.953	234.31	1.0176	5.09657071971668	10.7063118017189	95	-0.291711869625871	0.291711869625871	13.1576638794749	3
1096	100.45	244.87	1.0776	5.38828258934255	10.414599932093	96	-0.154607290901712	0.154607290901712	13.3122711703767	3
1097	102.2	230.98	1.1094	5.54288988024427	10.2599926411913	97	0.0427844075451276	0.0427844075451276	13.3550555779218	3
1098	101.42	232.42	1.1006	5.50010547269914	10.3027770487364	98	-0.196905511997462	0.196905511997462	13.5519610899192	3
1099	108.2	235.59	1.1411	5.6970109846966	10.105871536739	99	-0.173568562427395	0.173568562427395	13.7255296523466	3
1100	116.41	250.85	1.1768	5.870579547124	9.93230297431156	100	0.246982716283238	0.246982716283238	13.9725123686299	3
1101	108.57	252.3	1.126	5.62359683084076	10.1792856905948	101	-0.223159580263792	0.223159580263792	14.1956719488937	3
1102	117.25	254.21	1.1719	5.84675641110455	9.956126110331	102	-0.0306297463107175	0.0306297463107175	14.2263016952044	3
1103	128.13	250.12	1.1782	5.87738615741527	9.92549636402029	103	-0.190098901706193	0.190098901706193	14.4164005969106	3
1104	153.51	231.54	1.2173	6.06748505912146	9.73539746231409	104	-0.325258734632847	0.325258734632847	14.7416593315434	3
1105	161.2	234.17	1.2842	6.39274379375431	9.41013872768125	105	0.209060173231874	0.209060173231874	14.9507195047753	3
1106	158.62	234.33	1.2412	6.18368362052243	9.61919890091312	106	-0.196905511997462	0.196905511997462	15.1476250167728	3
1107	160.14	247.39	1.2817	6.3805891325199	9.42229338891566	107	-0.0335468650069757	0.0335468650069757	15.1811718817797	3
1108	176.51	254.96	1.2886	6.41413599752687	9.38874652390868	108	0.0617456790708104	0.0617456790708104	15.2429175608506	3
1109	178.97	253.98	1.2759	6.35239031845606	9.45049220297949	109	-0.135159832926655	0.135159832926655	15.3780773937772	3
1110	173.15	252.59	1.3037	6.48755015138271	9.31533237005284	110	0.0427844075451294	0.0427844075451294	15.4208618013223	3
1111	171.94	251.47	1.2949	6.44476574383759	9.35811677759797	111	0.0116684747850329	0.0116684747850329	15.4325302761074	3
1112	172.05	263.14	1.2925	6.43309726905255	9.369785252383	112	-0.0948063576284071	0.0948063576284071	15.5273366337358	3
1113	170.82	273.14	1.312	6.52790362668096	9.27497889475459	113	0.349081870652293	0.349081870652293	15.8764185043881	3
1114	165.76	277.54	1.2402	6.17882175602867	9.62406076540689	114	-0.358805599639823	0.358805599639823	16.2352241040279	3
1115	177.37	269.01	1.314	6.53762735566849	9.26525516576706	115	0.19739169844684	0.19739169844684	16.4326158024747	3
1116	174.82	266.49	1.2734	6.34023565722165	9.4626468642139	116	-0.33984432811414	0.33984432811414	16.7724601305889	3
1117	186.05	235.61	1.3433	6.68007998533579	9.12280253609976	117	0.0121546612344101	0.0121546612344101	16.7846147918233	3
1118	191.06	233.64	1.3408	6.66792532410138	9.13495719733417	118	0.0238231360194465	0.0238231360194465	16.8084379278427	3
1119	189.2	247.54	1.3359	6.64410218808193	9.15878033335362	119	0.270319665853309	0.270319665853309	17.078757593696	3
1120	187.08	257.19	1.2803	6.37378252222862	9.42909999920693	120	-0.0709832216089623	0.0709832216089623	17.149740815305	3
1121	177.67	257.79	1.2949	6.44476574383759	9.35811677759797	121	-0.0213922037725638	0.0213922037725638	17.1711330190776	3
1122	178.47	259.07	1.2993	6.46615794761015	9.3367245738254	122	-0.0948063576284088	0.0948063576284088	17.265939376706	3
1123	190	266.75	1.3188	6.56096430523856	9.24191821619699	123	-0.225590512510674	0.225590512510674	17.4915298892167	3
1124	191.79	245.82	1.3652	6.78655481774923	9.01632770368632	124	0.0850826286408797	0.0850826286408797	17.5766125178575	3
1125	192.05	235.03	1.3477	6.70147218910835	9.1014103323272	125	0.161413901192981	0.161413901192981	17.7380264190505	3
1126	184.57	231.22	1.3145	6.54005828791537	9.26282423352018	126	-0.0923754253815261	0.0923754253815261	17.830401844432	3
1127	187.47	249.84	1.3335	6.6324337132969	9.17044880813866	127	-0.0189612715256811	0.0189612715256811	17.8493631159577	3
1128	188.17	252.8	1.3374	6.65139498482258	9.15148753661297	128	0.028685000513212	0.028685000513212	17.8780481164709	3
1129	187.17	245.88	1.3315	6.62270998430937	9.18017253712619	129	0.121060425894736	0.121060425894736	17.9991085423657	3
1130	179.68	239.99	1.3066	6.50164955841463	9.30123296302092	130	0.106474832413443	0.106474832413443	18.1055833747791	3
1131	179.46	238.18	1.2847	6.39517472600119	9.40770779543437	131	-0.102099154369057	0.102099154369057	18.2076825291482	3
1132	180.83	247.98	1.3057	6.49727388037024	9.30560864106531	132	-0.0379225430513621	0.0379225430513621	18.2456050721995	3
1133	179.72	242.77	1.3135	6.53519642342161	9.26768609801395	133	-0.116198561400973	0.116198561400973	18.3618036336005	3
1134	184.79	261.76	1.3374	6.65139498482258	9.15148753661297	134	0.0238231360194465	0.0238231360194465	18.3856267696199	3
1135	185.79	267.06	1.3325	6.62757184880313	9.17531067263242	135	0.0899444931346434	0.0899444931346434	18.4755712627546	3
1136	174	274.52	1.314	6.53762735566849	9.26525516576706	136	0.21392203772564	0.21392203772564	18.6894933004802	3
1137	163.7	274.21	1.27	6.32370531794285	9.4791772034927	137	0.439026363786937	0.439026363786937	19.1285196642672	3
1138	158.06	273.35	1.1797	5.88467895415591	9.91820356727964	138	0.0140994070319174	0.0140994070319174	19.1426190712991	3
1139	157.04	272.11	1.1768	5.870579547124	9.93230297431156	139	-0.0447291533426331	0.0447291533426331	19.1873482246417	3
1140	137.05	279.22	1.186	5.91530870046663	9.88757382096892	140	0.0593147468239259	0.0593147468239259	19.2466629714656	3
1141	135.08	277.85	1.1738	5.8559939536427	9.94688856779285	141	-0.0807069505964897	0.0807069505964897	19.3273699220621	3
1142	131	279.45	1.1904	5.93670090423919	9.86618161719636	142	-0.206629240984995	0.206629240984995	19.5339991630471	3
1143	147.77	273.02	1.2329	6.14333014522419	9.65955237621137	143	0	0	19.5339991630471	3
1144	149.44	271.28	1.2329	6.14333014522419	9.65955237621137	144	0.00923754253815368	0.00923754253815368	19.5432367055853	3
1145	148.98	271.09	1.231	6.13409260268603	9.66878991874952	145	-0.0189612715256811	0.0189612715256811	19.562197977111	3
1146	148.41	273.27	1.2349	6.15305387421172	9.64982864722384	146	0.297059920569012	0.297059920569012	19.85925789768	3
1147	135.75	271.29	1.1738	5.8559939536427	9.94688856779285	147	-0.118629493647854	0.118629493647854	19.9778873913278	3
1148	136.42	269.73	1.1982	5.97462344729056	9.828259074145	148	-0.0831378828433742	0.0831378828433742	20.0610252741712	3
1149	133.8	260.49	1.2153	6.05776133013393	9.74512119130162	149	0.132728900679771	0.132728900679771	20.193754174851	3
1150	132.47	255.28	1.188	5.92503242945416	9.87785009198139	150	-0.137590765173535	0.137590765173535	20.3313449400245	3
1151	138.54	249.67	1.2163	6.06262319462769	9.74025932680786	151	0.0262540682663275	0.0262540682663275	20.3575990082908	3
1152	135.57	261.39	1.2109	6.03636912636137	9.76651339507419	152	0.282474327087719	0.282474327087719	20.6400733353786	3
1153	121.37	270.77	1.1528	5.75389479927365	10.0489877221619	153	-0.111822883356583	0.111822883356583	20.7518962187351	3
1154	129.83	276.56	1.1758	5.86571768263023	9.93716483880532	154	0.0403534752982448	0.0403534752982448	20.7922496940334	3
1155	118.27	259.4	1.1675	5.82536420733198	9.97751831410357	155	0.130784154882265	0.130784154882265	20.9230338489156	3
1156	126.18	262.1	1.1406	5.69458005244972	10.1083024689858	156	-0.443888228280702	0.443888228280702	21.3669220771963	3
1157	150.08	267.44	1.2319	6.13846828073042	9.66441424070513	157	0.0257678818169538	0.0257678818169538	21.3926899590133	3
1158	147.65	257.83	1.2266	6.11270039891347	9.69018212252208	158	0.175999494674276	0.175999494674276	21.5686894536876	3
1159	146.5	260.18	1.1904	5.93670090423919	9.86618161719636	159	0.0758450861027242	0.0758450861027242	21.6445345397903	3
1160	146.61	250.75	1.1748	5.86085581813647	9.94202670329908	160	-0.579048061207354	0.579048061207354	22.2235826009977	3
1161	165.53	269.52	1.2939	6.43990387934382	9.36297864209173	161	0.025767881816952	0.025767881816952	22.2493504828146	3
1162	169	267.06	1.2886	6.41413599752687	9.38874652390868	162	0.125922290388502	0.125922290388502	22.3752727732031	3
1163	181.91	251.93	1.2627	6.28821370713837	9.51466881429718	163	-0.23045237700444	0.23045237700444	22.6057251502076	3
1164	177.4	246.79	1.3101	6.51866608414281	9.28421643729274	164	0.0238231360194483	0.0238231360194483	22.629548286227	3
1165	172.74	239.22	1.3052	6.49484294812336	9.30803957331219	165	0.0807069505964897	0.0807069505964897	22.7102552368235	3
1166	179.41	235.29	1.2886	6.41413599752687	9.38874652390868	166	-0.116198561400973	0.116198561400973	22.8264537982245	3
1167	177	232.13	1.3125	6.53033455892784	9.27254796250771	167	0.0996682221221743	0.0996682221221743	22.9261220203466	3
1168	173.76	234.49	1.292	6.43066633680567	9.37221618462988	168	-0.137590765173538	0.137590765173538	23.0637127855202	3
1169	178.97	243.24	1.3203	6.56825710197921	9.23462541945635	169	-0.0165303392787983	0.0165303392787983	23.080243124799	3
1170	182.79	268.18	1.3237	6.58478744125801	9.21809508017755	170	-0.0690384758114568	0.0690384758114568	23.1492816006104	3
1171	191.6	264.82	1.3379	6.65382591706946	9.14905660436609	171	0.0238231360194465	0.0238231360194465	23.1731047366299	3
1172	192.78	268.07	1.333	6.63000278105002	9.17287974038554	172	0.336927209417881	0.336927209417881	23.5100319460478	3
1173	181.84	252.09	1.2637	6.29307557163213	9.50980694980342	173	-0.514871449889663	0.514871449889663	24.0249033959374	3
1174	194.83	243.65	1.3696	6.8079470215218	8.99493549991376	174	0.199336444244345	0.199336444244345	24.2242398401818	3
1175	184.86	268.37	1.3286	6.60861057727745	9.1942719441581	175	-0.0072927967406482	0.0072927967406482	24.2315326369224	3
1176	184.41	267.9	1.3301	6.6159033740181	9.18697914741745	176	0.128353222635385	0.128353222635385	24.3598858595578	3
1177	184.28	258.25	1.3037	6.48755015138271	9.31533237005284	177	-0.213922037725638	0.213922037725638	24.5738078972834	3
1178	188.5	261.97	1.3477	6.70147218910835	9.1014103323272	178	0.322827802385964	0.322827802385964	24.8966356996694	3
1179	187.14	253.97	1.2813	6.37864438672239	9.42423813471316	179	-0.239689919542592	0.239689919542592	25.136325619212	3
1180	182.79	263.93	1.3306	6.61833430626498	9.18454821517057	180	0.246982716283238	0.246982716283238	25.3833083354952	3
1181	167.81	257.61	1.2798	6.37135158998174	9.43153093145381	181	-0.0495910178363985	0.0495910178363985	25.4328993533316	3
1182	162.68	248.46	1.29	6.42094260781814	9.38193991361741	182	-0.00486186449376369	0.00486186449376369	25.4377612178254	3
1183	161.36	246.44	1.291	6.4258044723119	9.37707804912365	183	0.206629240984993	0.206629240984993	25.6443904588104	3
1184	155.18	257.04	1.2485	6.21917523132691	9.58370729010864	184	-0.237745173745086	0.237745173745086	25.8821356325555	3
1185	174.82	268.46	1.2974	6.456920405072	9.34596211636356	185	0.0213922037725638	0.0213922037725638	25.903527836328	3
1186	170.71	261.3	1.293	6.43552820129943	9.36735432013612	186	-0.025767881816952	0.025767881816952	25.929295718145	3
1187	167.09	248.29	1.2983	6.46129608311639	9.34158643831917	187	0.21100491902938	0.21100491902938	26.1403006371744	3
1188	166.2	244.39	1.2549	6.25029116408701	9.55259135734855	188	-0.102099154369053	0.102099154369053	26.2423997915434	3
1189	162.34	254.24	1.2759	6.35239031845606	9.45049220297949	189	-0.0354916108044812	0.0354916108044812	26.2778914023479	3
1190	164.09	252.2	1.2832	6.38788192926054	9.41500059217501	190	-0.0189612715256828	0.0189612715256828	26.2968526738736	3
1191	177.19	256.31	1.2871	6.40684320078622	9.39603932064933	191	0.00486186449376547	0.00486186449376547	26.3017145383673	3
1192	177.57	257.04	1.2861	6.40198133629246	9.40090118514309	192	-0.303866530860283	0.303866530860283	26.6055810692276	3
1193	189.56	262.37	1.3486	6.70584786715274	9.09703465428281	193	-0.0427844075451276	0.0427844075451276	26.6483654767728	3
1194	191.86	262.77	1.3574	6.74863227469787	9.05425024673768	194	0.180375172718662	0.180375172718662	26.8287406494914	3
1195	194.28	275.04	1.3203	6.56825710197921	9.23462541945635	195	-0.052508136532655	0.052508136532655	26.8812487860241	3
1196	180.26	269.22	1.3311	6.62076523851186	9.18211728292369	196	-0.0661213571151986	0.0661213571151986	26.9473701431393	3
1197	186.88	262.02	1.3447	6.68688659562706	9.11599592580849	197	0.0379225430513639	0.0379225430513639	26.9852926861906	3
1198	187.95	259.3	1.3369	6.6489640525757	9.15391846885986	198	0.270319665853307	0.270319665853307	27.2556123520439	3
1199	161.25	262.69	1.2813	6.37864438672239	9.42423813471316	199	0.109391951109703	0.109391951109703	27.3650043031537	3
1200	154.4	253.16	1.2588	6.26925243561269	9.53363008582287	200	-0.0899444931346451	0.0899444931346451	27.4549487962883	3
1201	158.05	256.12	1.2773	6.35919692874733	9.44368559268822	201	0.111336696907209	0.111336696907209	27.5662854931955	3
1202	156.94	258.03	1.2544	6.24786023184012	9.55502228959543	202	0.00243093224688096	0.00243093224688096	27.5687164254424	3
1203	154.34	238.88	1.2539	6.24542929959324	9.55745322184231	203	-0.0238231360194447	0.0238231360194447	27.5925395614618	3
1204	154.35	236.2	1.2588	6.26925243561269	9.53363008582287	204	0.0311159327600912	0.0311159327600912	27.6236554942219	3
1205	156.56	235.48	1.2524	6.23813650285259	9.56474601858296	205	-0.175999494674276	0.175999494674276	27.7996549888962	3
1206	161.92	235.29	1.2886	6.41413599752687	9.38874652390868	206	-0.00243093224688096	0.00243093224688096	27.8020859211431	3
1207	166.21	235.3	1.2891	6.41656692977375	9.3863155916618	207	0.0476462720388895	0.0476462720388895	27.849732193182	3
1208	163.81	240.3	1.2793	6.36892065773486	9.43396186370069	208	-0.209060173231872	0.209060173231872	28.0587923664138	3
1209	183.72	238.86	1.3223	6.57798083096673	9.22490169046882	209	0.128353222635383	0.128353222635383	28.1871455890492	3
1210	178.96	234.04	1.2959	6.44962760833135	9.3532549131042	210	0.00972372898752916	0.00972372898752916	28.1968693180368	3
1211	168.27	236.51	1.2939	6.43990387934382	9.36297864209173	211	0.111336696907207	0.111336696907207	28.308206014944	3
1212	161.26	231.26	1.271	6.32856718243661	9.47431533899894	212	0.0831378828433742	0.0831378828433742	28.3913438977873	3
1213	159.02	235.24	1.2539	6.24542929959324	9.55745322184231	213	-0.137590765173536	0.137590765173536	28.5289346629609	3
1214	161.29	240.6	1.2822	6.38302006476678	9.41986245666878	214	0.0058342373925182	0.0058342373925182	28.5347689003534	3
1215	157.11	243.11	0.13086	0.785360998515922	9.42569669406129	215	0.00583423739251643	0.00583423739251643	28.5406031377459	3
1216	160.64	246.38	1.2798	6.37135158998174	9.43153093145381	216	0.289767123828366	0.289767123828366	28.8303702615743	3
1217	149.62	247.96	1.2202	6.08158446615338	9.72129805528218	217	0.0568838145770449	0.0568838145770449	28.8872540761513	3
1218	135.74	249.74	1.2085	6.02470065157633	9.77818186985922	218	0.213435851276262	0.213435851276262	29.1006899274276	3
1219	131.07	249.07	1.1646	5.81126480030007	9.99161772113548	219	-0.0734141538558433	0.0734141538558433	29.1741040812834	3
1220	127.98	244.51	1.1797	5.88467895415591	9.91820356727964	220	-0.268374920055802	0.268374920055802	29.4424790013392	3
1221	143.43	244.7	1.2349	6.15305387421172	9.64982864722384	221	-0.137590765173538	0.137590765173538	29.5800697665128	3
1222	154.15	236.81	1.2632	6.29064463938525	9.5122378820503	222	-0.0403534752982431	0.0403534752982431	29.620423241811	3
1223	158.19	242.12	1.2715	6.3309981146835	9.47188440675206	223	-0.0617456790708104	0.0617456790708104	29.6821689208818	3
1224	162.51	245.87	1.2842	6.39274379375431	9.41013872768125	224	0.0403534752982466	0.0403534752982466	29.7225223961801	3
1225	162.78	241.39	1.2759	6.35239031845606	9.45049220297949	225	-0.301435598613402	0.301435598613402	30.0239579947935	3
1226	187.55	246.54	1.3379	6.65382591706946	9.14905660436609	226	-0.0972372898752916	0.0972372898752916	30.1211952846688	3
1227	191.25	238.78	1.3579	6.75106320694475	9.0518193144908	227	0.14974542640795	0.14974542640795	30.2709407110767	3
1228	187.51	233.18	1.3271	6.6013177805368	9.20156474089875	228	0.253789326574507	0.253789326574507	30.5247300376512	3
1229	181.94	236.7	1.2749	6.3475284539623	9.45535406747326	229	0.192043647503699	0.192043647503699	30.7167736851549	3
1230	141.85	234.43	1.2354	6.1554848064586	9.64739771497696	230	0.353943735146059	0.353943735146059	31.070717420301	3
1231	136.16	236.6	1.1626	5.80154107131254	10.001341450123	231	-0.073414153855845	0.073414153855845	31.1441315741568	3
1232	135.62	241.43	1.1777	5.87495522516838	9.92792729626717	232	-0.303866530860283	0.303866530860283	31.4479981050171	3
1233	152.48	237.68	1.2402	6.17882175602867	9.62406076540689	233	0.201767376491228	0.201767376491228	31.6497654815083	3
1234	139.48	264.2	1.1987	5.97705437953744	9.82582814189811	234	0.0092375425381519	0.0092375425381519	31.6590030240465	3
1235	142.28	260.17	1.1968	5.96781683699929	9.83506568443627	235	-0.0257678818169502	0.0257678818169502	31.6847709058634	3
1236	140.62	264.81	1.2021	5.99358471881624	9.80929780261932	236	0.151690172205452	0.151690172205452	31.8364610780689	3
1237	132.46	270.73	1.1709	5.84189454661078	9.96098797482477	237	-0.0855688150902552	0.0855688150902552	31.9220298931591	3
1238	130.09	258.69	1.1885	5.92746336170104	9.87541915973451	238	0.278098649043331	0.278098649043331	32.2001285422025	3
1239	121.53	267.28	1.1313	5.64936471265771	10.1535178087778	239	0.498341110610864	0.498341110610864	32.6984696528133	3
1240	64.885	259.86	1.0288	5.15102360204684	10.6518589193887	240	0.0520219500832795	0.0520219500832795	32.7504916028966	3
1241	68.663	263.57	1.0181	5.09900165196356	10.703880869472	241	0.0072927967406482	0.0072927967406482	32.7577843996373	3
1242	58.804	259	1.0166	5.09170885522292	10.7111736662126	242	-0.073414153855845	0.073414153855845	32.8311985534931	3
1243	65.731	257	1.0317	5.16512300907876	10.6377595123568	243	0.0568838145770449	0.0568838145770449	32.8880823680701	3
1244	66.675	246.65	1.02	5.10823919450172	10.6946433269338	244	0.0165303392788001	0.0165303392788001	32.9046127073489	3
1245	59.297	252.63	1.0166	5.09170885522292	10.7111736662126	245	-0.00972372898752916	0.00972372898752916	32.9143364363365	3
1246	57.193	251.5	1.0186	5.10143258421045	10.7014499372251	246	-0.0165303392788001	0.0165303392788001	32.9308667756153	3
1247	64.017	254.22	1.022	5.11796292348925	10.6849195979463	247	0.0213922037725638	0.0213922037725638	32.9522589793878	3
1248	46.37	268.44	1.0176	5.09657071971668	10.7063118017189	248	-0.00243093224688273	0.00243093224688273	32.9546899116347	3
1249	61.065	266.82	1.0181	5.09900165196356	10.703880869472	249	-0.00437567804438643	0.00437567804438643	32.9590655896791	3
1250	57.136	267.97	1.019	5.10337733000795	10.6995051914276	250	0.0092375425381519	0.0092375425381519	32.9683031322173	3
1251	52.361	256.38	1.0171	5.0941397874698	10.7087427339658	251	-0.0165303392787983	0.0165303392787983	32.9848334714961	3
1252	48.653	263.56	1.0205	5.1106701267486	10.692212394687	252	0.0092375425381519	0.0092375425381519	32.9940710140342	3
1253	54.531	262.68	1.0186	5.10143258421045	10.7014499372251	253	-0.00680661029127094	0.00680661029127094	33.0008776243255	3
1254	53.703	262.1	1.02	5.10823919450172	10.6946433269338	254	0.00680661029127094	0.00680661029127094	33.0076842346168	3
1255	55.052	263.56	1.0186	5.10143258421045	10.7014499372251	255	0.00486186449376369	0.00486186449376369	33.0125460991105	3
1256	57.742	263.77	1.0176	5.09657071971668	10.7063118017189	256	0.00243093224688273	0.00243093224688273	33.0149770313574	3
1257	58.446	256.69	1.0171	5.0941397874698	10.7087427339658	257	-0.00486186449376547	0.00486186449376547	33.0198388958512	3
1258	54.387	254.26	1.0181	5.09900165196356	10.703880869472	258	-0.263513055562036	0.263513055562036	33.2833519514132	3
1259	73.108	246.29	1.0723	5.3625147075256	10.44036781391	259	0.263513055562036	0.263513055562036	33.5468650069752	3
1260	67.853	245.67	1.0181	5.09900165196356	10.703880869472	260	-0.025767881816952	0.025767881816952	33.5726328887922	3
1261	62.88	250.35	1.0234	5.12476953378052	10.678112987655	261	0.025767881816952	0.025767881816952	33.5984007706091	3
1262	52.845	246.6	1.0181	5.09900165196356	10.703880869472	262	-0.0092375425381519	0.0092375425381519	33.6076383131473	3
1263	31.722	239.21	1.02	5.10823919450172	10.6946433269338	263	0.0165303392788001	0.0165303392788001	33.6241686524261	3
1264	27.844	243.51	1.0166	5.09170885522292	10.7111736662126	264	0.0116684747850346	0.0116684747850346	33.6358371272111	3
1265	26.802	244.96	1.0142	5.08004038043788	10.7228421409977	265	-0.0330606785575984	0.0330606785575984	33.6688978057687	3
1266	46.652	234.57	1.021	5.11310105899548	10.6897814624401	266	0.00243093224688273	0.00243093224688273	33.6713287380156	3
1267	39.875	238.31	1.0205	5.1106701267486	10.692212394687	267	0.0116684747850329	0.0116684747850329	33.6829972128006	3
1268	44.571	232.22	1.0181	5.09900165196356	10.703880869472	268	0.00243093224688273	0.00243093224688273	33.6854281450475	3
1269	38.935	236.27	1.0176	5.09657071971668	10.7063118017189	269	-0.0116684747850346	0.0116684747850346	33.6970966198326	3
1270	22.729	250.11	1.02	5.10823919450172	10.6946433269338	270	0.0092375425381519	0.0092375425381519	33.7063341623707	3
1271	16.607	252.42	1.0181	5.09900165196356	10.703880869472	271	0	0	33.7063341623707	3
1272	19.745	244.58	1.0181	5.09900165196356	10.703880869472	272	0.0072927967406482	0.0072927967406482	33.7136269591114	3
1273	32.814	239.63	1.0166	5.09170885522292	10.7111736662126	273	-0.0189612715256811	0.0189612715256811	33.732588230637	3
1274	35.173	236.04	1.0205	5.1106701267486	10.692212394687	274	0.00486186449376191	0.00486186449376191	33.7374500951308	3
1275	29.65	241.87	1.0195	5.10580826225484	10.6970742591807	275	-0.00243093224688096	0.00243093224688096	33.7398810273777	3
1276	46.595	244.4	1.02	5.10823919450172	10.6946433269338	276	0.0092375425381519	0.0092375425381519	33.7491185699158	3
1277	45.321	251.16	1.0181	5.09900165196356	10.703880869472	277	-0.00243093224688096	0.00243093224688096	33.7515495021627	3
1278	51.796	253.24	1.0186	5.10143258421045	10.7014499372251	278	-0.00680661029127094	0.00680661029127094	33.758356112454	3
1279	53.897	234.67	1.02	5.10823919450172	10.6946433269338	279	0.0092375425381519	0.0092375425381519	33.7675936549921	3
1280	54.927	239.04	1.0181	5.09900165196356	10.703880869472	280	0.00486186449376547	0.00486186449376547	33.7724555194859	3
1281	51.405	239.85	1.0171	5.0941397874698	10.7087427339658	281	-0.0165303392787983	0.0165303392787983	33.7889858587647	3
1282	35.262	246.9	1.0205	5.1106701267486	10.692212394687	282	0.0165303392787983	0.0165303392787983	33.8055161980435	3
1283	32.015	252.12	1.0171	5.0941397874698	10.7087427339658	283	-0.0213922037725638	0.0213922037725638	33.8269084018161	3
1284	34.033	254.76	1.0215	5.11553199124236	10.6873505301932	284	0.0286850005132102	0.0286850005132102	33.8555934023293	3
1285	43.841	257.48	1.0156	5.08684699072915	10.7160355307064	285	-0.0189612715256828	0.0189612715256828	33.874554673855	3
1286	40.645	259.14	1.0195	5.10580826225484	10.6970742591807	286	-0.00486186449376191	0.00486186449376191	33.8794165383487	3
1287	25.621	263.05	1.0205	5.1106701267486	10.692212394687	287	0.00729279674064642	0.00729279674064642	33.8867093350894	3
1288	16.982	261.55	1.019	5.10337733000795	10.6995051914276	288	-0.00972372898752916	0.00972372898752916	33.8964330640769	3
1289	15.65	264.63	1.021	5.11310105899548	10.6897814624401	289	-0.0238231360194465	0.0238231360194465	33.9202562000963	3
1290	17.85	266.14	1.0259	5.13692419501493	10.6659583264206	290	0.0286850005132102	0.0286850005132102	33.9489412006096	3
1291	14.165	265.34	1.02	5.10823919450172	10.6946433269338	291	-0.00243093224688096	0.00243093224688096	33.9513721328564	3
1292	34.415	240.42	1.0205	5.1106701267486	10.692212394687	292	0.0140994070319156	0.0140994070319156	33.9654715398883	3
1293	41.067	232.57	1.0176	5.09657071971668	10.7063118017189	293	-0.0213922037725638	0.0213922037725638	33.9868637436609	3
1294	41.657	231.86	1.022	5.11796292348925	10.6849195979463	294	0.0238231360194465	0.0238231360194465	34.0106868796804	3
1295	45.23	232.97	1.0171	5.0941397874698	10.7087427339658	295	-0.144883561914183	0.144883561914183	34.1555704415945	3
1296	63.732	237.1	1.0469	5.23902334938398	10.5638591720516	296	0.147314494161066	0.147314494161066	34.3028849357556	3
1297	72.041	235.46	1.0166	5.09170885522292	10.7111736662126	297	-0.206629240984993	0.206629240984993	34.5095141767406	3
1298	73.617	242.55	1.0591	5.29833809620791	10.5045444252276	298	0.128353222635383	0.128353222635383	34.637867399376	3
1299	81.553	238.75	1.0327	5.16998487357253	10.632897647863	299	-0.0544528823301622	0.0544528823301622	34.6923202817061	3
1300	74.885	232.71	1.0439	5.22443775590269	10.5784447655329	300	-0.175999494674276	0.175999494674276	34.8683197763804	3
1301	79.61	230.39	1.0801	5.40043725057697	10.4024452708586	301	0.3014355986134	0.3014355986134	35.1697553749938	3
1302	58.509	235.2	1.0181	5.09900165196356	10.703880869472	302	0.00486186449376547	0.00486186449376547	35.1746172394876	3
1303	56.584	234.93	1.0171	5.0941397874698	10.7087427339658	303	-0.1755133082249	0.1755133082249	35.3501305477125	3
1304	67.554	238.91	1.0532	5.2696530956947	10.5332294257409	304	0.0354916108044812	0.0354916108044812	35.385622158517	3
1305	61.986	247.98	1.0459	5.23416148489022	10.5687210365453	305	-0.147314494161066	0.147314494161066	35.532936652678	3
1306	78.896	256.54	1.0762	5.38147597905128	10.4214065423843	306	0.0641766113176931	0.0641766113176931	35.5971132639957	3
1307	72.478	264.76	1.063	5.31729936773359	10.485583153702	307	0.228021444757557	0.228021444757557	35.8251347087533	3
1308	69.126	261.03	1.0161	5.08927792297604	10.7136045984595	308	-0.213922037725641	0.213922037725641	36.0390567464789	3
1309	71.82	265.36	1.0601	5.30319996070167	10.4996825607339	309	0.0403534752982466	0.0403534752982466	36.0794102217772	3
1310	80.382	269.5	1.0518	5.26284648540343	10.5400360360321	310	-0.0403534752982466	0.0403534752982466	36.1197636970754	3
1311	80.043	272.7	1.0601	5.30319996070167	10.4996825607339	311	0.00243093224688273	0.00243093224688273	36.1221946293223	3
1312	82.562	278.64	1.0596	5.30076902845479	10.5021134929808	312	-0.0213922037725638	0.0213922037725638	36.1435868330949	3
1313	97.151	277.15	1.064	5.32216123222736	10.4807212892082	313	-0.21100491902938	0.21100491902938	36.3545917521243	3
1314	107.78	264.83	1.1074	5.53316615125674	10.2697163701788	314	-0.118629493647855	0.118629493647855	36.4732212457721	3
1315	107.52	267.13	1.1318	5.65179564490459	10.151086876531	315	0.00923754253815368	0.00923754253815368	36.4824587883103	3
1316	120.06	275.61	1.1299	5.64255810236644	10.1603244190691	316	0.00729279674064465	0.00729279674064465	36.4897515850509	3
1317	119.96	275.69	1.1284	5.63526530562579	10.1676172158098	317	-0.1424526296673	0.1424526296673	36.6322042147182	3
1318	123.03	271.62	1.1577	5.77771793529309	10.0251645861425	318	0.054452882330164	0.054452882330164	36.6866570970484	3
1319	116.6	276.05	1.1465	5.72326505296293	10.0796174684726	319	0.0403534752982448	0.0403534752982448	36.7270105723466	3
1320	118.05	274.65	1.1382	5.68291157766468	10.1199709437709	320	-0.166275765686747	0.166275765686747	36.8932863380334	3
1321	125.16	274.92	1.1724	5.84918734335143	9.95369517808412	321	0	0	36.8932863380334	3
1322	123.97	273.1	1.1724	5.84918734335143	9.95369517808412	322	0.220728648016909	0.220728648016909	37.1140149860503	3
1323	111.2	266.89	1.127	5.62845869533452	10.174423826101	323	-0.0807069505964897	0.0807069505964897	37.1947219366468	3
1324	111.36	264.74	1.1436	5.70916564593101	10.0937168755045	324	0.18766796945931	0.18766796945931	37.3823899061061	3
1325	99.174	266.15	1.105	5.5214976764717	10.2813848449639	325	0.106961018862821	0.106961018862821	37.4893509249689	3
1326	87.108	257.59	1.083	5.41453665760888	10.3883458638267	326	0.1093919511097	0.1093919511097	37.5987428760786	3
1327	85.613	253.42	1.0605	5.30514470649918	10.4977378149364	327	0.1920436475037	0.1920436475037	37.7907865235823	3
1328	58.235	233.87	1.021	5.11310105899548	10.6897814624401	328	0.0189612715256811	0.0189612715256811	37.809747795108	3
1329	57.442	233	1.0171	5.0941397874698	10.7087427339658	329	-0.0140994070319174	0.0140994070319174	37.8238472021399	3
1330	54.391	240.27	1.02	5.10823919450172	10.6946433269338	330	-0.0593147468239259	0.0593147468239259	37.8831619489638	3
1331	56.451	238.36	1.0322	5.16755394132564	10.6353285801099	331	-0.0568838145770467	0.0568838145770467	37.9400457635409	3
1332	57.639	240.8	1.0439	5.22443775590269	10.5784447655329	332	0.0568838145770467	0.0568838145770467	37.9969295781179	3
1333	59.077	239.81	1.0322	5.16755394132564	10.6353285801099	333	0.0641766113176914	0.0641766113176914	38.0611061894356	3
1334	68.974	245	1.019	5.10337733000795	10.6995051914276	334	-0.00486186449376547	0.00486186449376547	38.0659680539294	3
1335	70.152	244.71	1.02	5.10823919450172	10.6946433269338	335	-0.311159327600929	0.311159327600929	38.3771273815303	3
1336	88.673	257.89	1.084	5.41939852210265	10.3834839993329	336	0.322827802385964	0.322827802385964	38.6999551839163	3
1337	89.227	262.78	1.0176	5.09657071971668	10.7063118017189	337	-0.242120851789473	0.242120851789473	38.9420760357057	3
1338	72.971	251.22	1.0674	5.33869157150616	10.4641909499294	338	0.0165303392787983	0.0165303392787983	38.9586063749845	3
1339	81.155	236.32	1.064	5.32216123222736	10.4807212892082	339	-0.0544528823301622	0.0544528823301622	39.0130592573147	3
1340	87.194	237.33	1.0752	5.37661411455752	10.426268406878	340	0.125922290388502	0.125922290388502	39.1389815477032	3
1341	72.368	232.75	1.0493	5.25069182416902	10.5521906972665	341	0.0165303392787983	0.0165303392787983	39.155511886982	3
1342	74.926	231.6	1.0459	5.23416148489022	10.5687210365453	342	-0.0403534752982448	0.0403534752982448	39.1958653622802	3
1343	64.819	233.17	1.0542	5.27451496018846	10.5283675612471	343	0.073414153855845	0.073414153855845	39.2692795161361	3
1344	65.769	235.49	1.0391	5.20110080633262	10.6017817151029	344	0.1259222903885	0.1259222903885	39.3952018065246	3
1345	61.231	256.27	1.0132	5.07517851594412	10.7277040054914	345	-0.303866530860283	0.303866530860283	39.6990683373849	3
1346	82.323	248.38	1.0757	5.3790450468044	10.4238374746312	346	0.175513308224899	0.175513308224899	39.8745816456098	3
1347	92.433	242.14	1.0396	5.2035317385795	10.599350782856	347	-0.116198561400971	0.116198561400971	39.9907802070107	3
1348	88.505	255.83	1.0635	5.31973029998047	10.4831522214551	348	-0.0734141538558433	0.0734141538558433	40.0641943608666	3
1349	94.864	245.87	1.0786	5.39314445383632	10.4097380675992	349	-0.116198561400974	0.116198561400974	40.1803929222675	3
1350	98.786	233.08	1.1025	5.50934301523729	10.2935395061983	350	-0.275667716796448	0.275667716796448	40.456060639064	3
1351	127.62	233.21	1.1592	5.78501073203374	10.0178717894018	351	-0.218297715770028	0.218297715770028	40.674358354834	3
1352	135.64	244.91	1.2041	6.00330844780377	9.79957407363178	352	0.158982968946102	0.158982968946102	40.8333413237801	3
1353	122.83	246.88	1.1714	5.84432547885767	9.95855704257789	353	0.3014355986134	0.3014355986134	41.1347769223935	3
1354	120.73	242.89	1.1094	5.54288988024427	10.2599926411913	354	-0.258651191068273	0.258651191068273	41.3934281134618	3
1355	124.16	238.41	1.1626	5.80154107131254	10.001341450123	355	0.0807069505964897	0.0807069505964897	41.4741350640583	3
1356	111.7	237.74	1.146	5.72083412071605	10.0820484007195	356	0.0213922037725638	0.0213922037725638	41.4955272678309	3
1357	117.85	236.72	1.1416	5.69944191694348	10.1034406044921	357	0.0948063576284088	0.0948063576284088	41.5903336254593	3
1358	108.21	237.72	1.1221	5.60463555931508	10.1982469621205	358	-0.00243093224688273	0.00243093224688273	41.5927645577061	3
1359	109.74	243.31	1.1226	5.60706649156196	10.1958160298736	359	0.0213922037725638	0.0213922037725638	41.6141567614787	3
1360	107.47	249.41	1.1182	5.58567428778939	10.2172082336462	360	-0.0379225430513621	0.0379225430513621	41.6520793045301	3
1361	100.51	256.93	1.126	5.62359683084076	10.1792856905948	361	0.152176358654829	0.152176358654829	41.8042556631849	3
1362	89.992	248.32	1.0947	5.47142047218593	10.3314620492496	362	-0.0286850005132102	0.0286850005132102	41.8329406636981	3
1363	100.59	250.27	1.1006	5.50010547269914	10.3027770487364	363	0.18766796945931	0.18766796945931	42.0206086331574	3
1364	103.95	240.63	1.062	5.31243750323983	10.4904450181957	364	-0.493965432566476	0.493965432566476	42.5145740657239	3
1365	115.23	239.49	1.1636	5.8064029358063	9.99647958562925	365	0.133215087129148	0.133215087129148	42.647789152853	3
1366	111.78	246.54	1.1362	5.67318784867716	10.1296946727584	366	-0.0335468650069757	0.0335468650069757	42.68133601786	3
1367	113.82	251.48	1.1431	5.70673471368413	10.0961478077514	367	0.0831378828433742	0.0831378828433742	42.7644739007034	3
1368	109.59	254.9	1.126	5.62359683084076	10.1792856905948	368	-0.308728395354049	0.308728395354049	43.0732022960574	3
1369	122.37	257.32	1.1895	5.9323252261948	9.87055729524075	369	0.0807069505964915	0.0807069505964915	43.1539092466539	3
1370	123.49	273.34	1.1729	5.85161827559831	9.95126424583724	370	0.278098649043331	0.278098649043331	43.4320078956973	3
1371	106.41	279.77	1.1157	5.57351962655498	10.2293628948806	371	0.229966190555063	0.229966190555063	43.6619740862523	3
1372	97.558	279.49	1.0684	5.34355343599992	10.4593290854356	372	0.140021697420417	0.140021697420417	43.8019957836727	3
1373	88.234	279.4	1.0396	5.2035317385795	10.599350782856	373	-0.0520219500832795	0.0520219500832795	43.854017733756	3
1374	89.812	268.45	1.0503	5.25555368866278	10.5473288327728	374	-0.111336696907207	0.111336696907207	43.9653544306632	3
1375	83.96	266.49	1.0732	5.36689038556999	10.4359921358656	375	0.0568838145770432	0.0568838145770432	44.0222382452403	3
1376	77.976	255.27	1.0615	5.31000657099295	10.4928759504426	376	0.0831378828433742	0.0831378828433742	44.1053761280836	3
1377	75.057	255.72	1.0444	5.22686868814957	10.576013833286	377	0.127867036186007	0.127867036186007	44.2332431642697	3
1378	53.434	277.4	1.0181	5.09900165196356	10.703880869472	378	-0.00680661029127094	0.00680661029127094	44.2400497745609	3
1379	42.077	269.47	1.0195	5.10580826225484	10.6970742591807	379	0.00680661029127094	0.00680661029127094	44.2468563848522	3
1380	43.95	272.95	1.0181	5.09900165196356	10.703880869472	380	-0.0092375425381519	0.0092375425381519	44.2560939273904	3
1381	42.955	268.45	1.02	5.10823919450172	10.6946433269338	381	0.00680661029127094	0.00680661029127094	44.2629005376816	3
1382	44.957	276.72	1.0186	5.10143258421045	10.7014499372251	382	-0.00194474579750548	0.00194474579750548	44.2648452834791	3
1383	51.845	261.59	1.019	5.10337733000795	10.6995051914276	383	0.0165303392787983	0.0165303392787983	44.2813756227579	3
1384	54.713	272.65	1.0156	5.08684699072915	10.7160355307064	384	-0.0238231360194447	0.0238231360194447	44.3051987587774	3
1385	61.522	276.99	1.0205	5.1106701267486	10.692212394687	385	-0.0593147468239295	0.0593147468239295	44.3645135056013	3
1386	63.477	276.79	1.0327	5.16998487357253	10.632897647863	386	0.0709832216089623	0.0709832216089623	44.4354967272103	3
1387	52.64	279.97	1.0181	5.09900165196356	10.703880869472	387	0	0	44.4354967272103	3
1388	57.042	277.47	1.0181	5.09900165196356	10.703880869472	388	0.00972372898753093	0.00972372898753093	44.4452204561978	3
1389	48.432	279.42	1.0161	5.08927792297604	10.7136045984595	389	-0.0879997473371397	0.0879997473371397	44.5332202035349	3
1390	58.076	274.54	1.0342	5.17727767031317	10.6256048511224	390	0.00972372898753093	0.00972372898753093	44.5429439325225	3
1391	63.187	276.63	1.0322	5.16755394132564	10.6353285801099	391	-0.135646019376033	0.135646019376033	44.6785899518985	3
1392	69.657	277.67	1.0601	5.30319996070167	10.4996825607339	392	0.206629240984993	0.206629240984993	44.8852191928835	3
1393	54.384	254.48	1.0176	5.09657071971668	10.7063118017189	393	0.0213922037725638	0.0213922037725638	44.9066113966561	3
1394	45.473	249.94	1.0132	5.07517851594412	10.7277040054914	394	-0.0262540682663275	0.0262540682663275	44.9328654649224	3
1395	38.426	251.13	1.0186	5.10143258421045	10.7014499372251	395	-0.00194474579750548	0.00194474579750548	44.9348102107199	3
1396	37.619	248.87	1.019	5.10337733000795	10.6995051914276	396	-0.00243093224688451	0.00243093224688451	44.9372411429668	3
1397	30.573	252.26	1.0195	5.10580826225484	10.6970742591807	397	-0.00243093224688096	0.00243093224688096	44.9396720752137	3
1398	39.158	257.24	1.02	5.10823919450172	10.6946433269338	398	0.00680661029127094	0.00680661029127094	44.9464786855049	3
1399	41.263	261.05	1.0186	5.10143258421045	10.7014499372251	399	-0.0092375425381519	0.0092375425381519	44.9557162280431	3
1400	46.031	250.73	1.0205	5.1106701267486	10.692212394687	400	0.0354916108044794	0.0354916108044794	44.9912078388476	3
1401	16.616	231.83	1.0132	5.07517851594412	10.7277040054914	401	-0.0213922037725638	0.0213922037725638	45.0126000426201	3
1402	15.889	234.69	1.0176	5.09657071971668	10.7063118017189	402	0	0	45.0126000426201	3
1403	12.85	237.1	1.0176	5.09657071971668	10.7063118017189	403	-0.0140994070319156	0.0140994070319156	45.026699449652	3
1404	12.202	237.38	1.0205	5.1106701267486	10.692212394687	404	0.00243093224688096	0.00243093224688096	45.0291303818989	3
1405	17.959	238.32	1.02	5.10823919450172	10.6946433269338	405	0.0140994070319174	0.0140994070319174	45.0432297889308	3
1406	25.008	249.93	1.0171	5.0941397874698	10.7087427339658	406	0.00243093224688273	0.00243093224688273	45.0456607211777	3
1407	41.67	236.94	1.0166	5.09170885522292	10.7111736662126	407	-0.0165303392788001	0.0165303392788001	45.0621910604565	3
1408	40.926	244.7	1.02	5.10823919450172	10.6946433269338	408	0.0092375425381519	0.0092375425381519	45.0714286029947	3
1409	33.683	249.8	1.0181	5.09900165196356	10.703880869472	409	0.0072927967406482	0.0072927967406482	45.0787213997353	3
1410	32.088	250.95	1.0166	5.09170885522292	10.7111736662126	410	-0.0140994070319191	0.0140994070319191	45.0928208067672	3
1411	16.031	263.66	1.0195	5.10580826225484	10.6970742591807	411	0.00923754253815368	0.00923754253815368	45.1020583493054	3
1412	21.029	264.19	1.0176	5.09657071971668	10.7063118017189	412	-0.00680661029126917	0.00680661029126917	45.1088649595967	3
1413	24.033	256.7	1.019	5.10337733000795	10.6995051914276	413	0	0	45.1088649595967	3
1414	29.541	256.53	1.019	5.10337733000795	10.6995051914276	414	-0.00486186449376547	0.00486186449376547	45.1137268240904	3
1415	44.191	256.09	1.02	5.10823919450172	10.6946433269338	415	-0.0165303392788001	0.0165303392788001	45.1302571633692	3
1416	51.023	258.09	1.0234	5.12476953378052	10.678112987655	416	0.00680661029127094	0.00680661029127094	45.1370637736605	3
1417	52.118	270.91	1.022	5.11796292348925	10.6849195979463	417	0.0238231360194465	0.0238231360194465	45.1608869096799	3
1418	51.447	267.03	1.0171	5.0941397874698	10.7087427339658	418	-0.00486186449376547	0.00486186449376547	45.1657487741737	3
1419	44.902	262.68	1.0181	5.09900165196356	10.703880869472	419	-0.025767881816952	0.025767881816952	45.1915166559907	3
1420	43.642	276.42	1.0234	5.12476953378052	10.678112987655	420	0.0140994070319191	0.0140994070319191	45.2056160630226	3
1421	36.249	279.69	1.0205	5.1106701267486	10.692212394687	421	0.00243093224688096	0.00243093224688096	45.2080469952695	3
1422	30.557	275.26	1.02	5.10823919450172	10.6946433269338	422	0.00243093224688096	0.00243093224688096	45.2104779275163	3
1423	28.262	275.26	1.0195	5.10580826225484	10.6970742591807	423	0.00680661029127094	0.00680661029127094	45.2172845378076	3
1424	25.82	274.75	1.0181	5.09900165196356	10.703880869472	424	-0.00680661029127094	0.00680661029127094	45.2240911480989	3
1425	42.537	270.46	1.0195	5.10580826225484	10.6970742591807	425	0.00243093224688451	0.00243093224688451	45.2265220803458	3
1426	32.313	256.56	1.019	5.10337733000795	10.6995051914276	426	0.00194474579750548	0.00194474579750548	45.2284668261433	3
1427	34.637	259.9	1.0186	5.10143258421045	10.7014499372251	427	0.00972372898752916	0.00972372898752916	45.2381905551308	3
1428	37.725	259.16	1.0166	5.09170885522292	10.7111736662126	428	0.00486186449376369	0.00486186449376369	45.2430524196246	3
1429	41.581	268.2	1.0156	5.08684699072915	10.7160355307064	429	-0.0213922037725638	0.0213922037725638	45.2644446233971	3
1430	27.969	273.06	1.02	5.10823919450172	10.6946433269338	430	0.0092375425381519	0.0092375425381519	45.2736821659353	3
1431	25.507	279.5	1.0181	5.09900165196356	10.703880869472	431	-0.00243093224688096	0.00243093224688096	45.2761130981822	3
1432	16.217	279.14	1.0186	5.10143258421045	10.7014499372251	432	0.0145855934812928	0.0145855934812928	45.2906986916635	3
1433	15.305	269.95	1.0156	5.08684699072915	10.7160355307064	433	-0.00486186449376369	0.00486186449376369	45.2955605561572	3
1434	12.865	269.1	1.0166	5.09170885522292	10.7111736662126	434	-0.0379225430513639	0.0379225430513639	45.3334830992086	3
1435	10.213	263.3	1.0244	5.12963139827428	10.6732511231613	435	0.0165303392788001	0.0165303392788001	45.3500134384874	3
1436	38.253	256.25	1.021	5.11310105899548	10.6897814624401	436	0.0165303392787983	0.0165303392787983	45.3665437777662	3
1437	28.045	235.96	1.0176	5.09657071971668	10.7063118017189	437	0.0072927967406482	0.0072927967406482	45.3738365745068	3
1438	27.432	238.52	1.0161	5.08927792297604	10.7136045984595	438	-0.00243093224688273	0.00243093224688273	45.3762675067537	3
1439	23.217	235.52	1.0166	5.09170885522292	10.7111736662126	439	-0.0165303392788001	0.0165303392788001	45.3927978460325	3
1440	24.054	232.48	1.02	5.10823919450172	10.6946433269338	440	0.00680661029127094	0.00680661029127094	45.3996044563238	3
1441	15.406	232.69	1.0186	5.10143258421045	10.7014499372251	441	-0.0116684747850346	0.0116684747850346	45.4112729311088	3
1442	19.186	239.45	1.021	5.11310105899548	10.6897814624401	442	0.0140994070319156	0.0140994070319156	45.4253723381407	3
1443	11.242	234.93	1.0181	5.09900165196356	10.703880869472	443	0.00486186449376547	0.00486186449376547	45.4302342026345	3
1444	10.857	242.34	1.0171	5.0941397874698	10.7087427339658	444	0	0	45.4302342026345	3
1445	18.542	256.52	1.0171	5.0941397874698	10.7087427339658	445	-0.00486186449376547	0.00486186449376547	45.4350960671283	3
1446	27.895	262.04	1.0181	5.09900165196356	10.703880869472	446	0.0213922037725638	0.0213922037725638	45.4564882709008	3
1447	35.646	267.75	1.0137	5.077609448191	10.7252730732446	447	-0.0709832216089623	0.0709832216089623	45.5274714925098	3
1448	29.731	266.93	1.0283	5.14859266979996	10.6542898516356	448	0.0427844075451276	0.0427844075451276	45.5702559000549	3
1449	38.19	270.07	1.0195	5.10580826225484	10.6970742591807	449	-0.0189612715256811	0.0189612715256811	45.5892171715806	3
1450	40.004	272.54	1.0234	5.12476953378052	10.678112987655	450	-0.130784154882265	0.130784154882265	45.7200013264629	3
1451	67.575	276.48	1.0503	5.25555368866278	10.5473288327728	451	-0.0520219500832795	0.0520219500832795	45.7720232765461	3
1452	74.79	272.61	1.061	5.30757563874606	10.4953068826895	452	0.213435851276262	0.213435851276262	45.9854591278224	3
1453	59.787	278.22	1.0171	5.0941397874698	10.7087427339658	453	-0.0641766113176914	0.0641766113176914	46.0496357391401	3
1454	58.65	273.95	1.0303	5.15831639878749	10.6445661226481	454	0.0427844075451276	0.0427844075451276	46.0924201466852	3
1455	43.072	261.12	1.0215	5.11553199124236	10.6873505301932	455	0.0286850005132102	0.0286850005132102	46.1211051471984	3
1456	40.083	265.2	1.0156	5.08684699072915	10.7160355307064	456	-0.00486186449376369	0.00486186449376369	46.1259670116922	3
1457	33.493	273.5	1.0166	5.09170885522292	10.7111736662126	457	-0.00243093224688273	0.00243093224688273	46.1283979439391	3
1458	29.751	267.32	1.0171	5.0941397874698	10.7087427339658	458	-0.0165303392787983	0.0165303392787983	46.1449282832179	3
1459	22.579	268.19	1.0205	5.1106701267486	10.692212394687	459	0.0286850005132102	0.0286850005132102	46.1736132837311	3
1460	16.373	256	1.0146	5.08198512623539	10.7208973952002	460	-0.0121546612344119	0.0121546612344119	46.1857679449655	3
1461	21.187	268.6	1.0171	5.0941397874698	10.7087427339658	461	-0.0092375425381519	0.0092375425381519	46.1950054875036	3
1462	25.442	264.25	1.019	5.10337733000795	10.6995051914276	462	-0.0170165257281774	0.0170165257281774	46.2120220132318	3
1463	29.937	265.16	1.0225	5.12039385573613	10.6824886656994	463	-0.0189612715256811	0.0189612715256811	46.2309832847575	3
1464	24.462	258.73	1.0264	5.13935512726181	10.6635273941737	464	0.0121546612344101	0.0121546612344101	46.2431379459919	3
1465	21.059	240.3	1.0239	5.1272004660274	10.6756820554082	465	0.0140994070319191	0.0140994070319191	46.2572373530238	3
1466	19.981	234.5	1.021	5.11310105899548	10.6897814624401	466	0.00972372898752916	0.00972372898752916	46.2669610820114	3
1467	26.856	238.18	1.019	5.10337733000795	10.6995051914276	467	-0.00972372898752916	0.00972372898752916	46.2766848109989	3
1468	36.817	240.47	1.021	5.11310105899548	10.6897814624401	468	0.00486186449376369	0.00486186449376369	46.2815466754927	3
1469	36.925	230.85	1.02	5.10823919450172	10.6946433269338	469	0.00680661029127094	0.00680661029127094	46.2883532857839	3
1470	59.776	231.03	1.0186	5.10143258421045	10.7014499372251	470	-0.00437567804438999	0.00437567804438999	46.2927289638283	3
1471	58.559	233.57	1.0195	5.10580826225484	10.6970742591807	471	0.00437567804438999	0.00437567804438999	46.2971046418727	3
1472	44.023	236.15	1.0186	5.10143258421045	10.7014499372251	472	-0.258651191068274	0.258651191068274	46.555755832941	3
1473	78.311	256.79	1.0718	5.36008377527872	10.4427987461568	473	-0.0140994070319174	0.0140994070319174	46.5698552399729	3
1474	82.102	254.52	1.0747	5.37418318231064	10.4286993391249	474	0.185237037212431	0.185237037212431	46.7550922771853	3
1475	93.421	266.43	1.0366	5.18894614509821	10.6139363763373	475	-0.334982463620378	0.334982463620378	47.0900747408057	3
1476	97.201	263.99	1.1055	5.52392860871858	10.278953912717	476	0.19739169844684	0.19739169844684	47.2874664392526	3
1477	100.81	244.09	1.0649	5.32653691027174	10.4763456111638	477	-0.458473821761995	0.458473821761995	47.7459402610145	3
1478	124.27	260.39	1.1592	5.78501073203374	10.0178717894018	478	0.0238231360194447	0.0238231360194447	47.769763397034	3
1479	125.08	261.49	1.1543	5.76118759601429	10.0416949254213	479	-0.00486186449376191	0.00486186449376191	47.7746252615278	3
1480	131.19	264.17	1.1553	5.76604946050806	10.0368330609275	480	-0.229966190555063	0.229966190555063	48.0045914520828	3
1481	139.15	269.89	1.2026	5.99601565106312	9.80686687037243	481	0.0354916108044794	0.0354916108044794	48.0400830628873	3
1482	139.27	269.07	1.1953	5.96052404025864	9.84235848117691	482	-0.116198561400971	0.116198561400971	48.1562816242883	3
1483	143.65	267.46	1.2192	6.07672260165961	9.72615991977594	483	0.0544528823301622	0.0544528823301622	48.2107345066184	3
1484	141.22	265.76	1.208	6.02226971932945	9.7806128021061	484	0.154121104452337	0.154121104452337	48.3648556110708	3
1485	134.28	252.89	1.1763	5.86814861487711	9.93473390655844	485	-0.194474579750581	0.194474579750581	48.5593301908213	3
1486	139.33	249.56	1.2163	6.06262319462769	9.74025932680786	486	0.358319413190445	0.358319413190445	48.9176496040118	3
1487	131.31	250.23	1.1426	5.70430378143725	10.0985787399983	487	-0.275181530347073	0.275181530347073	49.1928311343589	3
1488	131.52	241.45	1.1992	5.97948531178432	9.82339720965123	488	-0.190098901706191	0.190098901706191	49.3829300360651	3
1489	145.11	230.66	1.2383	6.16958421349051	9.63329830794504	489	0.0666075435645723	0.0666075435645723	49.4495375796296	3
1490	145.1	240.88	1.2246	6.10297666992594	9.69990585150961	490	0.0617456790708104	0.0617456790708104	49.5112832587004	3
1491	138.6	242.02	1.2119	6.04123099085513	9.76165153058042	491	0.0379225430513621	0.0379225430513621	49.5492058017518	3
1492	133.55	267.18	1.2041	6.00330844780377	9.79957407363178	492	-0.0855688150902552	0.0855688150902552	49.6347746168421	3
1493	143.53	267.43	1.2217	6.08887726289402	9.71400525854153	493	0.0904306795840206	0.0904306795840206	49.7252052964261	3
1494	151.62	276.18	1.2031	5.99844658331	9.80443593812555	494	-0.306297463107166	0.306297463107166	50.0315027595332	3
1495	161.7	267.91	1.2661	6.30474404641717	9.49813847501838	495	0.156552036699219	0.156552036699219	50.1880547962325	3
1496	157.29	268.86	1.2339	6.14819200971795	9.6546905117176	496	-0.0379225430513657	0.0379225430513657	50.2259773392838	3
1497	158.01	279.12	1.2417	6.18611455276931	9.61676796866624	497	0.0262540682663293	0.0262540682663293	50.2522314075502	3
1498	150.18	268.6	1.2363	6.15986048450298	9.64302203693257	498	0.118629493647855	0.118629493647855	50.370860901198	3
1499	141.57	266.81	1.2119	6.04123099085513	9.76165153058042	499	-0.273236784549567	0.273236784549567	50.6440976857476	3
1500	154.08	259.87	1.2681	6.3144677754047	9.48841474603086	500	NA	NA	NA	3
