# Supplementary material for: Assessment of crusting effects on interrill erosion by laser scanning
Source: PeerJ. 2020 Jan 31;8:e8487. doi: 10.7717/peerj.8487 (PMC6996510; doi:10.7717/peerj.8487)
Supplement: Data S1 — Each has two transects and four subplots. [file peerj-08-8487-s001.zip › raw data for uploading/os11plotb.txt]

x	y	z	cal	h	code	deltah	absh	cumsumh	number
1	258.14	130.6	1.1489	5.73493352774797	10.5881684945204	1	-0.311159327600929	0.311159327600929	0.311159327600929	1
2	257.82	139.68	1.2129	6.0460928553489	10.2770091669195	2	0.555711111637287	0.555711111637287	0.866870439238216	1
3	257.55	125.62	1.0986	5.49038174371161	10.8327202785568	3	-0.157038223148595	0.157038223148595	1.02390866238681	1
4	253.51	126.72	1.1309	5.6474199668602	10.6756820554082	4	0.180375172718664	0.180375172718664	1.20428383510547	1
5	250.15	117.72	1.0938	5.46704479414154	10.8560572281268	5	-0.163358646990488	0.163358646990488	1.36764248209596	1
6	253.61	119.31	1.1274	5.63040344113203	10.6926985811363	6	0.106474832413443	0.106474832413443	1.47411731450941	1
7	245.8	117.18	1.1055	5.52392860871858	10.7991734135498	7	-0.161413901192983	0.161413901192983	1.63553121570239	1
8	233.86	133.2	1.1387	5.68534250991157	10.6377595123568	8	0.377766871165505	0.377766871165505	2.01329808686789	1
9	232.28	109.73	1.061	5.30757563874606	11.0155263835223	9	-0.0593147468239277	0.0593147468239277	2.07261283369182	1
10	231.92	110.85	1.0732	5.36689038556999	10.9562116366984	10	-0.0928616118309034	0.0928616118309034	2.16547444552273	1
11	230.2	111.86	1.0923	5.45975199740089	10.8633500248675	11	0.156552036699217	0.156552036699217	2.32202648222194	1
12	231.55	96.604	1.0601	5.30319996070167	11.0199020615667	12	-0.170651443731135	0.170651443731135	2.49267792595308	1
13	233.77	99.447	1.0952	5.47385140443281	10.8492506178356	13	0.0617456790708104	0.0617456790708104	2.55442360502389	1
14	236.54	99.171	1.0825	5.412105725362	10.9109962969064	14	0.0875135608877606	0.0875135608877606	2.64193716591165	1
15	238.47	105.72	1.0645	5.32459216447424	10.9985098577941	15	-0.412772295520607	0.412772295520607	3.05470946143226	1
16	237.41	116.08	1.1494	5.73736445999485	10.5857375622735	16	0.234828055048826	0.234828055048826	3.28953751648108	1
17	243.31	121.68	1.1011	5.50253640494602	10.8205656173223	17	-0.127867036186007	0.127867036186007	3.41740455266709	1
18	247.86	121.15	1.1274	5.63040344113203	10.6926985811363	18	0.0281988140638347	0.0281988140638347	3.44560336673092	1
19	258.32	123.16	1.1216	5.60220462706819	10.7208973952002	19	-0.0758450861027278	0.0758450861027278	3.52144845283365	1
20	260.92	125.91	1.1372	5.67804971317092	10.6450523090974	20	0.209060173231876	0.209060173231876	3.73050862606553	1
21	275.89	123.28	1.0942	5.46898953993905	10.8541124823293	21	0.104043900166561	0.104043900166561	3.83455252623209	1
22	269.36	112.78	1.0728	5.36494563977248	10.9581563824959	22	-0.203712122288733	0.203712122288733	4.03826464852082	1
23	274.36	111.55	1.1147	5.56865776206122	10.7544442602071	23	0.00194474579750548	0.00194474579750548	4.04020939431833	1
24	274.63	100.76	1.1143	5.56671301626371	10.7563890060046	24	0.475004161040795	0.475004161040795	4.51521355535912	1
25	269.01	97.539	1.0166	5.09170885522292	11.2313931670454	25	-0.417634160014375	0.417634160014375	4.9328477153735	1
26	260.96	97.482	1.1025	5.50934301523729	10.8137590070311	26	0.116198561400974	0.116198561400974	5.04904627677447	1
27	264.95	101.35	1.0786	5.39314445383632	10.929957568432	27	0.11376762915409	0.11376762915409	5.16281390592856	1
28	271.75	98.671	1.0552	5.27937682468223	11.0437251975861	28	-0.296573734119637	0.296573734119637	5.4593876400482	1
29	259.4	96.148	1.1162	5.57595055880186	10.7471514634665	29	0.0238231360194447	0.0238231360194447	5.48321077606764	1
30	259.16	100.5	1.1113	5.55212742278242	10.7709745994859	30	0.118629493647855	0.118629493647855	5.6018402697155	1
31	256.07	101.95	1.0869	5.43349792913456	10.8896040931338	31	0.156552036699217	0.156552036699217	5.75839230641472	1
32	244.45	101.3	1.0547	5.27694589243535	11.046156129833	32	-0.104530086615938	0.104530086615938	5.86292239303065	1
33	240.07	105.63	1.0762	5.38147597905128	10.9416260432171	33	-0.075845086102726	0.075845086102726	5.93876747913338	1
34	230.96	105.57	1.0918	5.45732106515401	10.8657809571144	34	0.00729279674064642	0.00729279674064642	5.94606027587403	1
35	236.72	98.503	1.0903	5.45002826841336	10.873073753855	35	0.223159580263792	0.223159580263792	6.16921985613782	1
36	233.94	88.351	1.0444	5.22686868814957	11.0962333341188	36	-0.0476462720388913	0.0476462720388913	6.21686612817671	1
37	239.2	91.883	1.0542	5.27451496018846	11.0485870620799	37	0.147314494161064	0.147314494161064	6.36418062233777	1
38	243.53	79.932	1.0239	5.1272004660274	11.195901556241	38	0.0165303392788019	0.0165303392788019	6.38071096161658	1
39	238.16	85.186	1.0205	5.1106701267486	11.2124318955198	39	0.0116684747850329	0.0116684747850329	6.39237943640161	1
40	235.55	87.524	1.0181	5.09900165196356	11.2241003703048	40	-0.0685522893620778	0.0685522893620778	6.46093172576369	1
41	230.19	84.665	1.0322	5.16755394132564	11.1555480809427	41	0.0452153397920085	0.0452153397920085	6.50614706555569	1
42	233.41	51.201	1.0229	5.12233860153363	11.2007634207347	42	0.0209060173231883	0.0209060173231883	6.52705308287888	1
43	238.27	61.902	1.0186	5.10143258421045	11.2216694380579	43	-0.0165303392788001	0.0165303392788001	6.54358342215768	1
44	235.18	75.736	1.022	5.11796292348925	11.2051390987791	44	0.0145855934812946	0.0145855934812946	6.55816901563898	1
45	238.98	84.137	1.019	5.10337733000795	11.2197246922604	45	-0.047646272038893	0.047646272038893	6.60581528767787	1
46	240.08	82.884	1.0288	5.15102360204684	11.1720784202215	46	0.0306297463107157	0.0306297463107157	6.63644503398859	1
47	232.69	78.731	1.0225	5.12039385573613	11.2027081665322	47	0.0170165257281774	0.0170165257281774	6.65346155971676	1
48	232.05	82.237	1.019	5.10337733000795	11.2197246922604	48	-0.361236531886705	0.361236531886705	7.01469809160347	1
49	249.1	99.885	1.0933	5.46461386189466	10.8584881603737	49	0.337413395867257	0.337413395867257	7.35211148747073	1
50	242.39	98.881	1.0239	5.1272004660274	11.195901556241	50	-0.353943735146057	0.353943735146057	7.70605522261678	1
51	243.76	102.83	1.0967	5.48114420117346	10.8419578210949	51	0.0165303392788001	0.0165303392788001	7.72258556189558	1
52	230.32	106.73	1.0933	5.46461386189466	10.8584881603737	52	-0.075845086102726	0.075845086102726	7.79843064799831	1
53	230.81	114.85	1.1089	5.54045894799738	10.782643074271	53	-0.215866783523147	0.215866783523147	8.01429743152146	1
54	234.53	132.03	1.1533	5.75632573152053	10.5667762907478	54	0.125922290388502	0.125922290388502	8.14021972190996	1
55	231.43	125.29	1.1274	5.63040344113203	10.6926985811363	55	0.00680661029127094	0.00680661029127094	8.14702633220123	1
56	250.91	133.04	1.126	5.62359683084076	10.6995051914276	56	-0.372418820222363	0.372418820222363	8.51944515242359	1
57	256.19	147.85	1.2026	5.99601565106312	10.3270863712052	57	-0.159469155395477	0.159469155395477	8.67891430781907	1
58	247.89	151.44	1.2354	6.1554848064586	10.1676172158098	58	-0.0189612715256811	0.0189612715256811	8.69787557934475	1
59	250.85	155.1	1.2393	6.17444607798428	10.1486559442841	59	0.0573700010264204	0.0573700010264204	8.75524558037117	1
60	246.72	152.29	1.2275	6.11707607695786	10.2060259453105	60	-0.0928616118309016	0.0928616118309016	8.84810719220207	1
61	238.96	150.28	1.2466	6.20993768878876	10.1131643334796	61	0.140021697420419	0.140021697420419	8.98812888962249	1
62	254.43	147.25	1.2178	6.06991599136834	10.2531860309	62	-0.0354916108044812	0.0354916108044812	9.02362050042697	1
63	255.3	150.67	1.2251	6.10540760217282	10.2176944200955	63	0.201767376491226	0.201767376491226	9.2253878769182	1
64	259.92	144.35	1.1836	5.90364022568159	10.4194617965868	64	-0.330120599126611	0.330120599126611	9.55550847604481	1
65	265.03	143.71	1.2515	6.23376082480821	10.0893411974602	65	0.149745426407948	0.149745426407948	9.70525390245276	1
66	259.01	164.24	1.2207	6.08401539840026	10.2390866238681	66	-0.054452882330164	0.054452882330164	9.75970678478292	1
67	234.93	169.78	1.2319	6.13846828073042	10.1846337415379	67	-0.216352969972521	0.216352969972521	9.97605975475544	1
68	242.66	164.2	1.2764	6.35482125070294	9.96828077156542	68	0.18766796945931	0.18766796945931	10.1637277242148	1
69	235.92	166.91	1.2378	6.16715328124363	10.1559487410247	69	0.128353222635383	0.128353222635383	10.2920809468501	1
70	237.32	169.01	1.2114	6.03880005860825	10.2843019636601	70	-0.168706697933629	0.168706697933629	10.4607876447838	1
71	235.53	163.47	1.2461	6.20750675654188	10.1155952657265	71	0.0666075435645759	0.0666075435645759	10.5273951883483	1
72	233.74	163.63	1.2324	6.1408992129773	10.1822028092911	72	0.0140994070319174	0.0140994070319174	10.5414945953803	1
73	247.89	153.89	1.2295	6.12679980594539	10.196302216323	73	-0.0923754253815261	0.0923754253815261	10.6338700207618	1
74	244.57	163.24	1.2485	6.21917523132691	10.1039267909415	74	-0.171137630180514	0.171137630180514	10.8050076509423	1
75	248.04	165.98	1.2837	6.39031286150742	9.93278916076094	75	-0.0213922037725638	0.0213922037725638	10.8263998547149	1
76	242.01	154.32	1.2881	6.41170506527999	9.91139695698837	76	0.225590512510674	0.225590512510674	11.0519903672255	1
77	242.63	156.13	1.2417	6.18611455276931	10.136987469499	77	0.225590512510674	0.225590512510674	11.2775808797362	1
78	248.1	145.1	1.1953	5.96052404025864	10.3625779820097	78	0.53188797561784	0.53188797561784	11.809468855354	1
79	236.75	123.27	1.0859	5.4286360646408	10.8944659576276	79	-0.209060173231874	0.209060173231874	12.0185290285859	1
80	233.29	119.51	1.1289	5.63769623787267	10.6854057843957	80	-0.204198308738111	0.204198308738111	12.222727337324	1
81	237.66	126.41	1.1709	5.84189454661078	10.4812074756576	81	0.0641766113176914	0.0641766113176914	12.2869039486417	1
82	230.16	130.7	1.1577	5.77771793529309	10.5453840869753	82	-0.075845086102726	0.075845086102726	12.3627490347445	1
83	239.54	141.45	1.1733	5.85356302139582	10.4695390008725	83	0.108905764660326	0.108905764660326	12.4716547994048	1
84	238.53	137.45	1.1509	5.74465725673549	10.5784447655329	84	-0.156552036699217	0.156552036699217	12.628206836104	1
85	249.35	135.95	1.1831	5.90120929343471	10.4218927288337	85	0.512926704092157	0.512926704092157	13.1411335401962	1
86	247.74	118.43	1.0776	5.38828258934255	10.9348194329258	86	-0.46333568625576	0.46333568625576	13.6044692264519	1
87	240.04	128.19	1.1729	5.85161827559831	10.47148374667	87	0.0952925440777843	0.0952925440777843	13.6997617705297	1
88	239.88	125.77	1.1533	5.75632573152053	10.5667762907478	88	-0.0549390687795395	0.0549390687795395	13.7547008393092	1
89	256.78	141.33	1.1646	5.81126480030007	10.5118372219683	89	-0.132728900679769	0.132728900679769	13.887429739989	1
90	260.47	145.04	1.1919	5.94399370097984	10.3791083212885	90	0.22315958026379	0.22315958026379	14.1105893202528	1
91	271.29	135.62	1.146	5.72083412071605	10.6022679015523	91	0.0379225430513639	0.0379225430513639	14.1485118633042	1
92	277.12	137.67	1.1382	5.68291157766468	10.6401904446037	92	-0.3179659378922	0.3179659378922	14.4664778011964	1
93	277.21	146.87	1.2036	6.00087751555689	10.3222245067115	93	-0.201767376491228	0.201767376491228	14.6682451776876	1
94	277.92	149.02	1.2451	6.20264489204811	10.1204571302202	94	0.334496277171001	0.334496277171001	15.0027414548586	1
95	278.32	132.61	1.1763	5.86814861487711	10.4549534073912	95	0.453611957268231	0.453611957268231	15.4563534121268	1
96	274.94	124.7	1.083	5.41453665760888	10.9085653646595	96	0.0427844075451276	0.0427844075451276	15.4991378196719	1
97	248.29	115.49	1.0742	5.37175225006375	10.9513497722046	97	-0.48667263582583	0.48667263582583	15.9858104554978	1
98	249.76	128.31	1.1743	5.85842488588958	10.4646771363788	98	0.0568838145770449	0.0568838145770449	16.0426942700748	1
99	252.39	127.2	1.1626	5.80154107131254	10.5215609509558	99	0.0568838145770449	0.0568838145770449	16.0995780846519	1
100	249	129.39	1.1509	5.74465725673549	10.5784447655329	100	0.050077204285774	0.050077204285774	16.1496552889376	1
101	247.65	119.77	1.1406	5.69458005244972	10.6285219698186	101	0.387004413703657	0.387004413703657	16.5366597026413	1
102	250.22	115.96	1.061	5.30757563874606	11.0155263835223	102	-0.37290500667174	0.37290500667174	16.909564709313	1
103	249.93	111.23	1.1377	5.6804806454178	10.6426213768506	103	0.574672383162966	0.574672383162966	17.484237092476	1
104	243.96	86.351	1.0195	5.10580826225484	11.2172937600135	104	-0.0641766113176914	0.0641766113176914	17.5484137037937	1
105	260.13	84.282	1.0327	5.16998487357253	11.1531171486958	105	0.0782760183496105	0.0782760183496105	17.6266897221433	1
106	260.16	82.928	1.0166	5.09170885522292	11.2313931670454	106	-0.0782760183496105	0.0782760183496105	17.7049657404929	1
107	263.25	84.501	1.0327	5.16998487357253	11.1531171486958	107	-0.00972372898752738	0.00972372898752738	17.7146894694804	1
108	261.74	80.545	1.0347	5.17970860256006	11.1433934197083	108	0.0641766113176914	0.0641766113176914	17.7788660807981	1
109	258.73	79.836	1.0215	5.11553199124236	11.207570031026	109	-0.00680661029127094	0.00680661029127094	17.7856726910894	1
110	248.99	73.118	1.0229	5.12233860153363	11.2007634207347	110	0.0189612715256828	0.0189612715256828	17.8046339626151	1
111	247.56	69.753	1.019	5.10337733000795	11.2197246922604	111	0.0092375425381519	0.0092375425381519	17.8138715051532	1
112	249.14	72.217	1.0171	5.0941397874698	11.2289622347986	112	-0.0092375425381519	0.0092375425381519	17.8231090476914	1
113	245.11	72.839	1.019	5.10337733000795	11.2197246922604	113	-0.00486186449376547	0.00486186449376547	17.8279709121852	1
114	241.48	74.958	1.02	5.10823919450172	11.2148628277666	114	0.00486186449376547	0.00486186449376547	17.8328327766789	1
115	239.73	68.837	1.019	5.10337733000795	11.2197246922604	115	0.00194474579750548	0.00194474579750548	17.8347775224764	1
116	237.68	88.734	1.0186	5.10143258421045	11.2216694380579	116	0.00243093224688096	0.00243093224688096	17.8372084547233	1
117	239.41	87.057	1.0181	5.09900165196356	11.2241003703048	117	-0.151690172205452	0.151690172205452	17.9888986269288	1
118	242.55	90.28	1.0493	5.25069182416902	11.0724101980993	118	0.144883561914181	0.144883561914181	18.1337821888429	1
119	235.78	84.796	1.0195	5.10580826225484	11.2172937600135	119	-0.389435345950538	0.389435345950538	18.5232175347935	1
120	236.48	103.06	1.0996	5.49524360820537	10.827858414063	120	0.218297715770028	0.218297715770028	18.7415152505635	1
121	235.35	92.506	1.0547	5.27694589243535	11.046156129833	121	0.1589829689461	0.1589829689461	18.9004982195096	1
122	246.76	67.611	1.022	5.11796292348925	11.2051390987791	122	0.028685000513212	0.028685000513212	18.9291832200228	1
123	242.43	73.532	1.0161	5.08927792297604	11.2338240992923	123	-0.00486186449376547	0.00486186449376547	18.9340450845166	1
124	237.95	72.99	1.0171	5.0941397874698	11.2289622347986	124	-0.0092375425381519	0.0092375425381519	18.9432826270547	1
125	246.38	53.878	1.019	5.10337733000795	11.2197246922604	125	-0.0170165257281774	0.0170165257281774	18.9602991527829	1
126	251.68	56.421	1.0225	5.12039385573613	11.2027081665322	126	0.00243093224688273	0.00243093224688273	18.9627300850298	1
127	247.41	51.162	1.022	5.11796292348925	11.2051390987791	127	0.0262540682663293	0.0262540682663293	18.9889841532961	1
128	244.63	61.008	1.0166	5.09170885522292	11.2313931670454	128	-0.0520219500832813	0.0520219500832813	19.0410061033794	1
129	233.81	78	1.0273	5.1437308053062	11.1793712169622	129	-0.078762204798986	0.078762204798986	19.1197683081784	1
130	246.9	88.789	1.0435	5.22249301010518	11.1006090121632	130	0.0213922037725656	0.0213922037725656	19.141160511951	1
131	266.95	87.017	1.0391	5.20110080633262	11.1220012159357	131	-0.0758450861027278	0.0758450861027278	19.2170055980537	1
132	270.41	92.526	1.0547	5.27694589243535	11.046156129833	132	0.0972372898752916	0.0972372898752916	19.314242887929	1
133	268.24	97.746	1.0347	5.17970860256006	11.1433934197083	133	-0.412772295520609	0.412772295520609	19.7270151834496	1
134	276.41	102.48	1.1196	5.59248089808066	10.7306211241877	134	0.275181530347073	0.275181530347073	20.0021967137967	1
135	278.97	87.656	1.063	5.31729936773359	11.0058026545348	135	0.130784154882265	0.130784154882265	20.1329808686789	1
136	275.29	78.452	1.0361	5.18651521285133	11.136586809417	136	0.0447291533426331	0.0447291533426331	20.1777100220216	1
137	277.4	83.08	1.0269	5.14178605950869	11.1813159627597	137	0.00243093224688273	0.00243093224688273	20.1801409542684	1
138	272.16	73.118	1.0264	5.13935512726181	11.1837468950066	138	0.0403534752982448	0.0403534752982448	20.2204944295667	1
139	266.24	75.865	1.0181	5.09900165196356	11.2241003703048	139	-0.0685522893620778	0.0685522893620778	20.2890467189288	1
140	251.26	78.641	1.0322	5.16755394132564	11.1555480809427	140	0.0661213571151968	0.0661213571151968	20.355168076044	1
141	263.01	91.308	1.0186	5.10143258421045	11.2216694380579	141	-0.43173356704629	0.43173356704629	20.7869016430903	1
142	251.15	108.98	1.1074	5.53316615125674	10.7899358710116	142	0.0641766113176914	0.0641766113176914	20.8510782544079	1
143	256.32	108.86	1.0942	5.46898953993905	10.8541124823293	143	-0.050077204285774	0.050077204285774	20.9011554586937	1
144	259.42	120.7	1.1045	5.51906674422482	10.8040352780435	144	0.206629240984991	0.206629240984991	21.1077846996787	1
145	258.87	115.41	1.062	5.31243750323983	11.0106645190285	145	-0.235314241498203	0.235314241498203	21.3430989411769	1
146	256.14	113.23	1.1104	5.54775174473803	10.7753502775303	146	-0.121060425894736	0.121060425894736	21.4641593670717	1
147	251.49	110.45	1.1353	5.66881217063277	10.6542898516356	147	0.21392203772564	0.21392203772564	21.6780814047973	1
148	254.19	104.77	1.0913	5.45489013290713	10.8682118893612	148	-0.128353222635383	0.128353222635383	21.8064346274327	1
149	255.16	115.13	1.1177	5.58324335554251	10.7398586667259	149	0.0262540682663257	0.0262540682663257	21.832688695699	1
150	254.93	115.25	1.1123	5.55698928727618	10.7661127349922	150	0.054452882330164	0.054452882330164	21.8871415780292	1
151	256.1	107.18	1.1011	5.50253640494602	10.8205656173223	151	0.050077204285774	0.050077204285774	21.9372187823149	1
152	242.62	102.13	1.0908	5.45245920066025	10.8706428216081	152	0.0568838145770449	0.0568838145770449	21.994102596892	1
153	244.38	108.54	1.0791	5.3955753860832	10.9275266361852	153	0.0262540682663293	0.0262540682663293	22.0203566651583	1
154	246.68	115.47	1.0737	5.36932131781687	10.9537807044515	154	-0.213922037725638	0.213922037725638	22.2342787028839	1
155	253.04	115.46	1.1177	5.58324335554251	10.7398586667259	155	0.187667969459309	0.187667969459309	22.4219466723433	1
156	265.01	101.17	1.0791	5.3955753860832	10.9275266361852	156	-0.0904306795840188	0.0904306795840188	22.5123773519273	1
157	258.73	103.7	1.0977	5.48600606566722	10.8370959566011	157	0.318452124341578	0.318452124341578	22.8308294762689	1
158	261.82	87.963	1.0322	5.16755394132564	11.1555480809427	158	0.0330606785575966	0.0330606785575966	22.8638901548264	1
159	271.3	97.767	1.0254	5.13449326276805	11.1886087595003	159	0.0286850005132102	0.0286850005132102	22.8925751553397	1
160	269.94	88.887	1.0195	5.10580826225484	11.2172937600135	160	0.00923754253815368	0.00923754253815368	22.9018126978778	1
161	269.55	98.146	1.0176	5.09657071971668	11.2265313025517	161	-0.614539672011835	0.614539672011835	23.5163523698896	1
162	263.34	106.52	1.144	5.71111039172852	10.6119916305398	162	0.384573481456773	0.384573481456773	23.9009258513464	1
163	264.67	114.09	1.0649	5.32653691027174	10.9965651119966	163	-0.121060425894736	0.121060425894736	24.0219862772412	1
164	257.59	115.67	1.0898	5.44759733616648	10.8755046861019	164	-0.140507883869795	0.140507883869795	24.162494161111	1
165	274.79	108.55	1.1187	5.58810522003628	10.7349968022321	165	0.0807069505964897	0.0807069505964897	24.2432011117074	1
166	274.44	109.21	1.1021	5.50739826943979	10.8157037528286	166	0.0549390687795395	0.0549390687795395	24.298140180487	1
167	279.8	93.619	1.0908	5.45245920066025	10.8706428216081	167	-0.0354916108044812	0.0354916108044812	24.3336317912915	1
168	263.29	107.89	1.0981	5.48795081146473	10.8351512108036	168	0.0189612715256828	0.0189612715256828	24.3525930628171	1
169	253.81	104.07	1.0942	5.46898953993905	10.8541124823293	169	0.365612209931093	0.365612209931093	24.7182052727482	1
170	258.47	93.561	1.019	5.10337733000795	11.2197246922604	170	-0.185237037212429	0.185237037212429	24.9034423099607	1
171	260.11	70.218	1.0571	5.28861436722038	11.034487655048	171	0.192043647503699	0.192043647503699	25.0954859574644	1
172	262.69	64.36	1.0176	5.09657071971668	11.2265313025517	172	-0.00486186449376369	0.00486186449376369	25.1003478219581	1
173	272.31	55.728	1.0186	5.10143258421045	11.2216694380579	173	0.00486186449376369	0.00486186449376369	25.1052096864519	1
174	266.93	44.791	1.0176	5.09657071971668	11.2265313025517	174	-0.0116684747850346	0.0116684747850346	25.1168781612369	1
175	274.02	47.262	1.02	5.10823919450172	11.2148628277666	175	-0.00729279674064642	0.00729279674064642	25.1241709579776	1
176	272.65	43.297	1.0215	5.11553199124236	11.207570031026	176	0.0286850005132102	0.0286850005132102	25.1528559584908	1
177	258.76	31.831	1.0156	5.08684699072915	11.2362550315392	177	-0.0145855934812928	0.0145855934812928	25.1674415519721	1
178	259.02	39.849	1.0186	5.10143258421045	11.2216694380579	178	0.00729279674064642	0.00729279674064642	25.1747343487127	1
179	265.41	47.642	1.0171	5.0941397874698	11.2289622347986	179	-0.00729279674064642	0.00729279674064642	25.1820271454534	1
180	270.54	51.053	1.0186	5.10143258421045	11.2216694380579	180	-0.00437567804438999	0.00437567804438999	25.1864028234978	1
181	262.3	63.769	1.0195	5.10580826225484	11.2172937600135	181	0	0	25.1864028234978	1
182	261.86	61.992	1.0195	5.10580826225484	11.2172937600135	182	0.00680661029127094	0.00680661029127094	25.193209433789	1
183	250.76	51.259	1.0181	5.09900165196356	11.2241003703048	183	0	0	25.193209433789	1
184	252.53	55.691	1.0181	5.09900165196356	11.2241003703048	184	0.0238231360194465	0.0238231360194465	25.2170325698085	1
185	237.36	61.001	1.0132	5.07517851594412	11.2479235063242	185	-0.0495910178363985	0.0495910178363985	25.2666235876449	1
186	238.65	60.645	1.0234	5.12476953378052	11.1983324884878	186	0.025767881816952	0.025767881816952	25.2923914694618	1
187	231.96	44.723	1.0181	5.09900165196356	11.2241003703048	187	-0.00680661029127094	0.00680661029127094	25.2991980797531	1
188	230.79	59.058	1.0195	5.10580826225484	11.2172937600135	188	-0.0145855934812928	0.0145855934812928	25.3137836732344	1
189	245.24	60.399	1.0225	5.12039385573613	11.2027081665322	189	0.0238231360194465	0.0238231360194465	25.3376068092538	1
190	238.73	59.134	1.0176	5.09657071971668	11.2265313025517	190	-0.23968991954259	0.23968991954259	25.5772967287964	1
191	230.91	96.799	1.0669	5.33626063925927	10.9868413830091	191	0.0617456790708086	0.0617456790708086	25.6390424078672	1
192	232.74	87.461	1.0542	5.27451496018846	11.0485870620799	192	0.0306297463107157	0.0306297463107157	25.669672154178	1
193	231.97	91.656	1.0479	5.24388521387775	11.0792168083906	193	0.128353222635385	0.128353222635385	25.7980253768133	1
194	231.28	70.364	1.0215	5.11553199124236	11.207570031026	194	0	0	25.7980253768133	1
195	232.36	64.481	1.0215	5.11553199124236	11.207570031026	195	0.0121546612344119	0.0121546612344119	25.8101800380478	1
196	240.3	69.278	1.019	5.10337733000795	11.2197246922604	196	-0.0170165257281774	0.0170165257281774	25.8271965637759	1
197	245.61	71.653	1.0225	5.12039385573613	11.2027081665322	197	-0.0306297463107157	0.0306297463107157	25.8578263100866	1
198	258.96	75.324	1.0288	5.15102360204684	11.1720784202215	198	0.0452153397920085	0.0452153397920085	25.9030416498787	1
199	259.42	78.615	1.0195	5.10580826225484	11.2172937600135	199	0.0116684747850364	0.0116684747850364	25.9147101246637	1
200	253.43	72.392	1.0171	5.0941397874698	11.2289622347986	200	-0.00729279674064642	0.00729279674064642	25.9220029214043	1
201	260.76	60.247	1.0186	5.10143258421045	11.2216694380579	201	0.00243093224688096	0.00243093224688096	25.9244338536512	1
202	251.04	45.776	1.0181	5.09900165196356	11.2241003703048	202	-0.0092375425381519	0.0092375425381519	25.9336713961894	1
203	256.1	42.691	1.02	5.10823919450172	11.2148628277666	203	0.00680661029127094	0.00680661029127094	25.9404780064806	1
204	255.7	45.508	1.0186	5.10143258421045	11.2216694380579	204	-0.0189612715256828	0.0189612715256828	25.9594392780063	1
205	272.01	33.651	1.0225	5.12039385573613	11.2027081665322	205	0.00486186449376547	0.00486186449376547	25.9643011425001	1
206	271.45	27.99	1.0215	5.11553199124236	11.207570031026	206	0.0140994070319174	0.0140994070319174	25.978400549532	1
207	278.97	16.524	1.0186	5.10143258421045	11.2216694380579	207	0	0	25.978400549532	1
208	277.82	12.091	1.0186	5.10143258421045	11.2216694380579	208	-0.00437567804438999	0.00437567804438999	25.9827762275764	1
209	276.76	19.558	1.0195	5.10580826225484	11.2172937600135	209	-0.00243093224688096	0.00243093224688096	25.9852071598233	1
210	273.42	24.469	1.02	5.10823919450172	11.2148628277666	210	0.0140994070319174	0.0140994070319174	25.9993065668552	1
211	275.53	36.968	1.0171	5.0941397874698	11.2289622347986	211	-0.0238231360194465	0.0238231360194465	26.0231297028746	1
212	278.85	41.484	1.022	5.11796292348925	11.2051390987791	212	0.0165303392788001	0.0165303392788001	26.0396600421534	1
213	275.53	65.295	1.0186	5.10143258421045	11.2216694380579	213	-0.0140994070319174	0.0140994070319174	26.0537594491854	1
214	266.08	56.51	1.0215	5.11553199124236	11.207570031026	214	0.0140994070319174	0.0140994070319174	26.0678588562173	1
215	259.35	54.89	1.0186	5.10143258421045	11.2216694380579	215	-0.0116684747850346	0.0116684747850346	26.0795273310023	1
216	278.16	44.481	1.021	5.11310105899548	11.2100009632729	216	0	0	26.0795273310023	1
217	272.99	12.932	1.021	5.11310105899548	11.2100009632729	217	0.0116684747850346	0.0116684747850346	26.0911958057873	1
218	275.87	17.313	1.0186	5.10143258421045	11.2216694380579	218	0.00729279674064642	0.00729279674064642	26.098488602528	1
219	266.23	13.302	1.0171	5.0941397874698	11.2289622347986	219	-0.0140994070319174	0.0140994070319174	26.1125880095599	1
220	263.62	14.45	1.02	5.10823919450172	11.2148628277666	220	0.00486186449376547	0.00486186449376547	26.1174498740537	1
221	263.37	42.284	1.019	5.10337733000795	11.2197246922604	221	-0.0145855934812946	0.0145855934812946	26.132035467535	1
222	262.24	43.609	1.022	5.11796292348925	11.2051390987791	222	0.0379225430513639	0.0379225430513639	26.1699580105863	1
223	275.61	35.286	1.0142	5.08004038043788	11.2430616418305	223	-0.0092375425381519	0.0092375425381519	26.1791955531245	1
224	273.2	26.48	1.0161	5.08927792297604	11.2338240992923	224	-0.0121546612344119	0.0121546612344119	26.1913502143589	1
225	269.13	14.45	1.0186	5.10143258421045	11.2216694380579	225	-0.0140994070319174	0.0140994070319174	26.2054496213908	1
226	257.2	11.233	1.0215	5.11553199124236	11.207570031026	226	0.0238231360194465	0.0238231360194465	26.2292727574103	1
227	254.94	22.727	1.0166	5.09170885522292	11.2313931670454	227	-0.0116684747850346	0.0116684747850346	26.2409412321953	1
228	255.56	18.186	1.019	5.10337733000795	11.2197246922604	228	0.0306297463107157	0.0306297463107157	26.271570978506	1
229	268.41	18.754	1.0127	5.07274758369724	11.2503544385711	229	-0.00729279674064642	0.00729279674064642	26.2788637752467	1
230	267.07	11.768	1.0142	5.08004038043788	11.2430616418305	230	-0.0422982210957521	0.0422982210957521	26.3211619963424	1
231	266	21.286	1.0229	5.12233860153363	11.2007634207347	231	0.025767881816952	0.025767881816952	26.3469298781594	1
232	259.02	26.975	1.0176	5.09657071971668	11.2265313025517	232	-0.00486186449376369	0.00486186449376369	26.3517917426531	1
233	255.12	33.789	1.0186	5.10143258421045	11.2216694380579	233	-0.0306297463107157	0.0306297463107157	26.3824214889638	1
234	240.02	54.871	1.0249	5.13206233052116	11.1910396917472	234	-0.00243093224688451	0.00243093224688451	26.3848524212107	1
235	245.91	42.724	1.0254	5.13449326276805	11.1886087595003	235	0.0330606785576002	0.0330606785576002	26.4179130997683	1
236	241.18	42.005	1.0186	5.10143258421045	11.2216694380579	236	0.0311159327600929	0.0311159327600929	26.4490290325284	1
237	231.03	24.772	1.0122	5.07031665145035	11.252785370818	237	-0.0165303392788001	0.0165303392788001	26.4655593718072	1
238	239.08	15.287	1.0156	5.08684699072915	11.2362550315392	238	-0.0311159327600929	0.0311159327600929	26.4966753045673	1
239	238.09	18.791	1.022	5.11796292348925	11.2051390987791	239	0.0427844075451276	0.0427844075451276	26.5394597121124	1
240	244.21	21.761	1.0132	5.07517851594412	11.2479235063242	240	-0.0354916108044794	0.0354916108044794	26.5749513229169	1
241	239.37	13.181	1.0205	5.1106701267486	11.2124318955198	241	0.0092375425381519	0.0092375425381519	26.5841888654551	1
242	234.84	10.551	1.0186	5.10143258421045	11.2216694380579	242	0	0	26.5841888654551	1
243	236.57	13.809	1.0186	5.10143258421045	11.2216694380579	243	0.00972372898752916	0.00972372898752916	26.5939125944426	1
244	233.06	18.046	1.0166	5.09170885522292	11.2313931670454	244	-0.00972372898752916	0.00972372898752916	26.6036363234301	1
245	238.17	22.782	1.0186	5.10143258421045	11.2216694380579	245	-0.0165303392788001	0.0165303392788001	26.6201666627089	1
246	250.01	18.107	1.022	5.11796292348925	11.2051390987791	246	0.0213922037725638	0.0213922037725638	26.6415588664815	1
247	252.15	13.971	1.0176	5.09657071971668	11.2265313025517	247	-0.00486186449376369	0.00486186449376369	26.6464207309753	1
248	279.16	10.624	1.0186	5.10143258421045	11.2216694380579	248	0.00486186449376369	0.00486186449376369	26.651282595469	1
249	276.99	20.654	1.0176	5.09657071971668	11.2265313025517	249	0.00243093224688273	0.00243093224688273	26.6537135277159	1
250	274.71	17.975	1.0171	5.0941397874698	11.2289622347986	250	-0.0092375425381519	0.0092375425381519	26.6629510702541	1
251	279.27	23.016	1.019	5.10337733000795	11.2197246922604	251	-0.00243093224688451	0.00243093224688451	26.6653820025009	1
252	270.55	38.134	1.0195	5.10580826225484	11.2172937600135	252	-0.0121546612344101	0.0121546612344101	26.6775366637353	1
253	261.3	36.905	1.022	5.11796292348925	11.2051390987791	253	0.0165303392788001	0.0165303392788001	26.6940670030141	1
254	274.19	44.915	1.0186	5.10143258421045	11.2216694380579	254	-0.00194474579750548	0.00194474579750548	26.6960117488117	1
255	272.55	46.733	1.019	5.10337733000795	11.2197246922604	255	-0.00243093224688451	0.00243093224688451	26.6984426810585	1
256	266.9	52.595	1.0195	5.10580826225484	11.2172937600135	256	-0.0121546612344101	0.0121546612344101	26.7105973422929	1
257	279.24	50.975	1.022	5.11796292348925	11.2051390987791	257	0.00972372898752916	0.00972372898752916	26.7203210712805	1
258	273.78	56.292	1.02	5.10823919450172	11.2148628277666	258	-0.0121546612344119	0.0121546612344119	26.7324757325149	1
259	267.59	53.655	1.0225	5.12039385573613	11.2027081665322	259	0.0238231360194465	0.0238231360194465	26.7562988685343	1
260	274.28	55.925	1.0176	5.09657071971668	11.2265313025517	260	-0.0116684747850346	0.0116684747850346	26.7679673433194	1
261	277.83	56.796	1.02	5.10823919450172	11.2148628277666	261	0.0092375425381519	0.0092375425381519	26.7772048858575	1
262	274.26	64.463	1.0181	5.09900165196356	11.2241003703048	262	-0.0116684747850329	0.0116684747850329	26.7888733606426	1
263	268.86	65.283	1.0205	5.1106701267486	11.2124318955198	263	0.00486186449376191	0.00486186449376191	26.7937352251363	1
264	266.13	59.532	1.0195	5.10580826225484	11.2172937600135	264	-0.00486186449376191	0.00486186449376191	26.7985970896301	1
265	266.98	89.673	1.0205	5.1106701267486	11.2124318955198	265	0.00729279674064642	0.00729279674064642	26.8058898863707	1
266	268.73	89.929	1.019	5.10337733000795	11.2197246922604	266	-0.00486186449376547	0.00486186449376547	26.8107517508645	1
267	263.76	76.648	1.02	5.10823919450172	11.2148628277666	267	-0.251844580777004	0.251844580777004	27.0625963316415	1
268	266.79	71.884	1.0718	5.36008377527872	10.9630182469896	268	0.258651191068274	0.258651191068274	27.3212475227098	1
269	273.86	64.456	1.0186	5.10143258421045	11.2216694380579	269	-0.0354916108044812	0.0354916108044812	27.3567391335142	1
270	271.73	66.921	1.0259	5.13692419501493	11.1861778272534	270	0.0189612715256811	0.0189612715256811	27.3757004050399	1
271	270.99	70.976	1.022	5.11796292348925	11.2051390987791	271	0.00972372898752916	0.00972372898752916	27.3854241340275	1
272	278.4	60.877	1.02	5.10823919450172	11.2148628277666	272	-0.00729279674064642	0.00729279674064642	27.3927169307681	1
273	275.89	56.861	1.0215	5.11553199124236	11.207570031026	273	0.00972372898752738	0.00972372898752738	27.4024406597556	1
274	271.77	55.997	1.0195	5.10580826225484	11.2172937600135	274	-0.00243093224688096	0.00243093224688096	27.4048715920025	1
275	270.64	58.772	1.02	5.10823919450172	11.2148628277666	275	0.00680661029127094	0.00680661029127094	27.4116782022938	1
276	262.43	46.51	1.0186	5.10143258421045	11.2216694380579	276	-0.0165303392788001	0.0165303392788001	27.4282085415726	1
277	259.52	56.692	1.022	5.11796292348925	11.2051390987791	277	0.0311159327600929	0.0311159327600929	27.4593244743327	1
278	275.69	55.099	1.0156	5.08684699072915	11.2362550315392	278	-0.0165303392787983	0.0165303392787983	27.4758548136115	1
279	272.68	60.992	1.019	5.10337733000795	11.2197246922604	279	0.0140994070319174	0.0140994070319174	27.4899542206434	1
280	279.81	53.776	1.0161	5.08927792297604	11.2338240992923	280	-0.0379225430513657	0.0379225430513657	27.5278767636948	1
281	279.83	38.74	1.0239	5.1272004660274	11.195901556241	281	0.0238231360194483	0.0238231360194483	27.5516998997142	1
282	274.24	35.788	1.019	5.10337733000795	11.2197246922604	282	-0.00729279674064642	0.00729279674064642	27.5589926964549	1
283	270.77	27.18	1.0205	5.1106701267486	11.2124318955198	283	0.00243093224688096	0.00243093224688096	27.5614236287017	1
284	263.43	26.494	1.02	5.10823919450172	11.2148628277666	284	0.0092375425381519	0.0092375425381519	27.5706611712399	1
285	264.86	15.406	1.0181	5.09900165196356	11.2241003703048	285	-0.00680661029127094	0.00680661029127094	27.5774677815312	1
286	263.88	18.999	1.0195	5.10580826225484	11.2172937600135	286	0.00243093224688451	0.00243093224688451	27.579898713778	1
287	261.92	13.269	1.019	5.10337733000795	11.2197246922604	287	0.00194474579750548	0.00194474579750548	27.5818434595755	1
288	250.98	13.501	1.0186	5.10143258421045	11.2216694380579	288	-0.00194474579750548	0.00194474579750548	27.5837882053731	1
289	254.1	10.42	1.019	5.10337733000795	11.2197246922604	289	-0.00729279674064642	0.00729279674064642	27.5910810021137	1
290	244.99	19.131	1.0205	5.1106701267486	11.2124318955198	290	-0.00243093224688273	0.00243093224688273	27.5935119343606	1
291	255.58	23.784	1.021	5.11310105899548	11.2100009632729	291	0.0116684747850346	0.0116684747850346	27.6051804091456	1
292	237.02	22.482	1.0186	5.10143258421045	11.2216694380579	292	-0.00437567804438999	0.00437567804438999	27.60955608719	1
293	232.35	20.793	1.0195	5.10580826225484	11.2172937600135	293	-0.00486186449376191	0.00486186449376191	27.6144179516838	1
294	254.61	10.67	1.0205	5.1106701267486	11.2124318955198	294	-0.00243093224688273	0.00243093224688273	27.6168488839307	1
295	253.51	10.624	1.021	5.11310105899548	11.2100009632729	295	0.00972372898752916	0.00972372898752916	27.6265726129182	1
296	262.83	10.121	1.019	5.10337733000795	11.2197246922604	296	-0.00243093224688451	0.00243093224688451	27.6290035451651	1
297	256.61	11.381	1.0195	5.10580826225484	11.2172937600135	297	0.00243093224688451	0.00243093224688451	27.631434477412	1
298	254.97	18.76	1.019	5.10337733000795	11.2197246922604	298	-0.00243093224688451	0.00243093224688451	27.6338654096588	1
299	258.51	39.43	1.0195	5.10580826225484	11.2172937600135	299	0.00680661029127094	0.00680661029127094	27.6406720199501	1
300	257.82	38.02	1.0181	5.09900165196356	11.2241003703048	300	-0.0140994070319156	0.0140994070319156	27.654771426982	1
301	271.11	40.858	1.021	5.11310105899548	11.2100009632729	301	-0.00486186449376547	0.00486186449376547	27.6596332914758	1
302	270.37	48.916	1.022	5.11796292348925	11.2051390987791	302	0.0189612715256811	0.0189612715256811	27.6785945630015	1
303	266.89	65.315	1.0181	5.09900165196356	11.2241003703048	303	0	0	27.6785945630015	1
304	263.55	60.14	1.0181	5.09900165196356	11.2241003703048	304	-0.251358394327625	0.251358394327625	27.9299529573291	1
305	263.92	72.543	1.0698	5.35036004629119	10.9727419759772	305	0.075845086102726	0.075845086102726	28.0057980434318	1
306	261.42	69.943	1.0542	5.27451496018846	11.0485870620799	306	0.163844833439866	0.163844833439866	28.1696428768717	1
307	260.12	64.989	1.0205	5.1106701267486	11.2124318955198	307	-0.00243093224688273	0.00243093224688273	28.1720738091186	1
308	251.35	65.162	1.021	5.11310105899548	11.2100009632729	308	0.0116684747850346	0.0116684747850346	28.1837422839036	1
309	243.04	51.397	1.0186	5.10143258421045	11.2216694380579	309	0.00729279674064642	0.00729279674064642	28.1910350806442	1
310	234.21	43.773	1.0171	5.0941397874698	11.2289622347986	310	-0.0116684747850364	0.0116684747850364	28.2027035554293	1
311	230.68	39.324	1.0195	5.10580826225484	11.2172937600135	311	-0.00486186449376191	0.00486186449376191	28.207565419923	1
312	230.03	37.153	1.0205	5.1106701267486	11.2124318955198	312	-0.00486186449376547	0.00486186449376547	28.2124272844168	1
313	242.82	30.445	1.0215	5.11553199124236	11.207570031026	313	-0.00486186449376547	0.00486186449376547	28.2172891489106	1
314	258.26	43.008	1.0225	5.12039385573613	11.2027081665322	314	0.0170165257281774	0.0170165257281774	28.2343056746388	1
315	250.54	41.303	1.019	5.10337733000795	11.2197246922604	315	-0.00729279674064642	0.00729279674064642	28.2415984713794	1
316	254.18	46.331	1.0205	5.1106701267486	11.2124318955198	316	0.00729279674064642	0.00729279674064642	28.24889126812	1
317	247.3	42.787	1.019	5.10337733000795	11.2197246922604	317	-0.00486186449376547	0.00486186449376547	28.2537531326138	1
318	244.09	42.252	1.02	5.10823919450172	11.2148628277666	318	0.0213922037725638	0.0213922037725638	28.2751453363864	1
319	261.58	57.103	1.0156	5.08684699072915	11.2362550315392	319	-0.0165303392787983	0.0165303392787983	28.2916756756652	1
320	254.07	65.106	1.019	5.10337733000795	11.2197246922604	320	-0.00243093224688451	0.00243093224688451	28.2941066079121	1
321	248.37	56.198	1.0195	5.10580826225484	11.2172937600135	321	0.00437567804438999	0.00437567804438999	28.2984822859564	1
322	244.31	53.948	1.0186	5.10143258421045	11.2216694380579	322	-0.0281988140638347	0.0281988140638347	28.3266811000203	1
323	243.44	52.895	1.0244	5.12963139827428	11.1934706239941	323	0.0116684747850346	0.0116684747850346	28.3383495748053	1
324	241.72	48.952	1.022	5.11796292348925	11.2051390987791	324	0.0072927967406482	0.0072927967406482	28.345642371546	1
325	236.18	49.291	1.0205	5.1106701267486	11.2124318955198	325	0.00486186449376191	0.00486186449376191	28.3505042360397	1
326	234.73	28.773	1.0195	5.10580826225484	11.2172937600135	326	-0.0238231360194447	0.0238231360194447	28.3743273720592	1
327	234.63	22.434	1.0244	5.12963139827428	11.1934706239941	327	0.0330606785575984	0.0330606785575984	28.4073880506168	1
328	243.34	23.999	1.0176	5.09657071971668	11.2265313025517	328	0.00243093224688273	0.00243093224688273	28.4098189828637	1
329	251.1	29.076	1.0171	5.0941397874698	11.2289622347986	329	-0.0116684747850364	0.0116684747850364	28.4214874576487	1
330	244.63	32.797	1.0195	5.10580826225484	11.2172937600135	330	0.00680661029127094	0.00680661029127094	28.42829406794	1
331	236.3	26.478	1.0181	5.09900165196356	11.2241003703048	331	0.0072927967406482	0.0072927967406482	28.4355868646806	1
332	252.06	40.592	1.0166	5.09170885522292	11.2313931670454	332	-0.0140994070319191	0.0140994070319191	28.4496862717125	1
333	264.28	22.866	1.0195	5.10580826225484	11.2172937600135	333	0.0189612715256828	0.0189612715256828	28.4686475432382	1
334	272.65	27.965	1.0156	5.08684699072915	11.2362550315392	334	-0.0238231360194447	0.0238231360194447	28.4924706792577	1
335	266.52	25.476	1.0205	5.1106701267486	11.2124318955198	335	0.00243093224688096	0.00243093224688096	28.4949016115045	1
336	263.97	26.337	1.02	5.10823919450172	11.2148628277666	336	0.00243093224688096	0.00243093224688096	28.4973325437514	1
337	252.28	28.476	1.0195	5.10580826225484	11.2172937600135	337	0	0	28.4973325437514	1
338	252.7	51.806	1.0195	5.10580826225484	11.2172937600135	338	0	0	28.4973325437514	1
339	253.34	47.531	1.0195	5.10580826225484	11.2172937600135	339	0.00437567804438999	0.00437567804438999	28.5017082217958	1
340	246.14	49.277	1.0186	5.10143258421045	11.2216694380579	340	-0.0165303392788001	0.0165303392788001	28.5182385610746	1
341	250.4	63.27	1.022	5.11796292348925	11.2051390987791	341	0.0072927967406482	0.0072927967406482	28.5255313578153	1
342	253.19	78.4	1.0205	5.1106701267486	11.2124318955198	342	-0.0330606785576002	0.0330606785576002	28.5585920363729	1
343	256.2	84.072	1.0273	5.1437308053062	11.1793712169622	343	-0.0213922037725638	0.0213922037725638	28.5799842401454	1
344	266.09	82.571	1.0317	5.16512300907876	11.1579790131896	344	0.0636904248683159	0.0636904248683159	28.6436746650137	1
345	264.36	77.795	1.0186	5.10143258421045	11.2216694380579	345	-0.00194474579750548	0.00194474579750548	28.6456194108112	1
346	272.18	81.015	1.019	5.10337733000795	11.2197246922604	346	-0.0904306795840206	0.0904306795840206	28.7360500903953	1
347	270.7	89.852	1.0376	5.19380800959197	11.1292940126764	347	-0.140021697420419	0.140021697420419	28.8760717878157	1
348	277.69	91.639	1.0664	5.33382970701239	10.989272315256	348	0.135159832926654	0.135159832926654	29.0112316207423	1
349	266.25	91.952	1.0386	5.19866987408574	11.1244321481826	349	0.0972372898752916	0.0972372898752916	29.1084689106176	1
350	270.84	85.033	1.0186	5.10143258421045	11.2216694380579	350	-0.168220511484254	0.168220511484254	29.2766894221019	1
351	273.25	86.383	1.0532	5.2696530956947	11.0534489265737	351	0.0471600855895158	0.0471600855895158	29.3238495076914	1
352	265	92.623	1.0435	5.22249301010518	11.1006090121632	352	-0.0495910178363967	0.0495910178363967	29.3734405255278	1
353	267.54	93.47	1.0537	5.27208402794158	11.0510179943268	353	-0.177944240471783	0.177944240471783	29.5513847659996	1
354	254.92	101.66	1.0903	5.45002826841336	10.873073753855	354	0.0899444931346434	0.0899444931346434	29.6413292591342	1
355	264.22	102.48	1.0718	5.36008377527872	10.9630182469896	355	-0.0996682221221725	0.0996682221221725	29.7409974812564	1
356	255.54	99.475	1.0923	5.45975199740089	10.8633500248675	356	0.220728648016911	0.220728648016911	29.9617261292733	1
357	257.44	94.59	1.0469	5.23902334938398	11.0840786728844	357	0.0121546612344101	0.0121546612344101	29.9738807905077	1
358	254.29	89.895	1.0444	5.22686868814957	11.0962333341188	358	0.121060425894736	0.121060425894736	30.0949412164025	1
359	261.07	90.113	1.0195	5.10580826225484	11.2172937600135	359	-0.128353222635383	0.128353222635383	30.2232944390378	1
360	263.39	87.409	1.0459	5.23416148489022	11.0889405373781	360	0.0879997473371379	0.0879997473371379	30.311294186375	1
361	258.17	87.652	1.0278	5.14616173755308	11.1769402847153	361	-0.0739003403052205	0.0739003403052205	30.3851945266802	1
362	254.31	90.259	1.043	5.2200620778583	11.1030399444101	362	-0.144883561914183	0.144883561914183	30.5300780885944	1
363	237.66	97.88	1.0728	5.36494563977248	10.9581563824959	363	0.0714694080583396	0.0714694080583396	30.6015474966527	1
364	238.64	95.851	1.0581	5.29347623171415	11.0296257905542	364	-0.104530086615938	0.104530086615938	30.7060775832687	1
365	233.42	102.63	1.0796	5.39800631833008	10.9250957039383	365	-0.0568838145770449	0.0568838145770449	30.7629613978457	1
366	244.96	105.31	1.0913	5.45489013290713	10.8682118893612	366	0.0165303392787983	0.0165303392787983	30.7794917371245	1
367	252.61	97.024	1.0879	5.43835979362833	10.88474222864	367	-0.0495910178363985	0.0495910178363985	30.8290827549609	1
368	253.35	113.94	1.0981	5.48795081146473	10.8351512108036	368	-0.123491358141617	0.123491358141617	30.9525741131025	1
369	251.44	116.77	1.1235	5.61144216960635	10.711659852662	369	0.0617456790708086	0.0617456790708086	31.0143197921733	1
370	254.03	115.76	1.1108	5.54969649053554	10.7734055317328	370	-0.56057297613105	0.56057297613105	31.5748927683044	1
371	258.64	135.65	1.2261	6.11026946666659	10.2128325556018	371	0.294628988322131	0.294628988322131	31.8695217566265	1
372	250.09	144.79	1.1655	5.81564047834446	10.5074615439239	372	-0.185237037212429	0.185237037212429	32.0547587938389	1
373	256.48	147.55	1.2036	6.00087751555689	10.3222245067115	373	-0.220728648016911	0.220728648016911	32.2754874418558	1
374	267.91	158.69	1.249	6.22160616357379	10.1014958586946	374	0.299004666366521	0.299004666366521	32.5744921082224	1
375	265.32	135.15	1.1875	5.92260149720728	10.4005005250611	375	-0.0568838145770467	0.0568838145770467	32.6313759227994	1
376	263.66	129.47	1.1992	5.97948531178432	10.343616710484	376	-0.0666075435645741	0.0666075435645741	32.697983466364	1
377	267.6	128.04	1.2129	6.0460928553489	10.2770091669195	377	0.700594673551469	0.700594673551469	33.3985781399155	1
378	261.35	118.63	1.0688	5.34549818179743	10.9776038404709	378	-0.125922290388502	0.125922290388502	33.524500430304	1
379	255.32	109.63	1.0947	5.47142047218593	10.8516815500824	379	-0.541611704605367	0.541611704605367	34.0661121349093	1
380	241.68	130.93	1.2061	6.0130321767913	10.3100698454771	380	0.422982210957514	0.422982210957514	34.4890943458668	1
381	245.22	135.53	1.1191	5.59004996583378	10.7330520564346	381	-0.34422000615853	0.34422000615853	34.8333143520254	1
382	242.06	140.26	1.1899	5.93426997199231	10.3888320502761	382	0.025767881816952	0.025767881816952	34.8590822338423	1
383	239.8	141.08	1.1846	5.90850209017536	10.414599932093	383	0.27566771679645	0.27566771679645	35.1347499506388	1
384	245.18	127.55	1.1279	5.63283437337891	10.6902676488895	384	-0.27566771679645	0.27566771679645	35.4104176674352	1
385	246.7	139.28	1.1846	5.90850209017536	10.414599932093	385	-0.204198308738109	0.204198308738109	35.6146159761733	1
386	252.14	141.01	1.2266	6.11270039891347	10.2104016233549	386	0.157038223148593	0.157038223148593	35.7716541993219	1
387	255.9	154	1.1943	5.95566217576487	10.3674398465035	387	0.0617456790708104	0.0617456790708104	35.8333998783927	1
388	252.35	152.82	1.1816	5.89391649669407	10.4291855255743	388	-0.149745426407948	0.149745426407948	35.9831453048007	1
389	254.17	154.91	1.2124	6.04366192310201	10.2794400991663	389	0.132728900679771	0.132728900679771	36.1158742054805	1
390	264.16	154.57	1.1851	5.91093302242224	10.4121689998461	390	-0.422496024508137	0.422496024508137	36.5383702299886	1
391	267.8	170.57	1.272	6.33342904693038	9.98967297533798	391	0.261082123315155	0.261082123315155	36.7994523533037	1
392	277.41	169.88	1.2183	6.07234692361522	10.2507550986531	392	0.0359777972538566	0.0359777972538566	36.8354301505576	1
393	269.65	161.86	1.2109	6.03636912636137	10.286732895907	393	-0.254275513023886	0.254275513023886	37.0897056635815	1
394	266.91	165.17	1.2632	6.29064463938525	10.0324573828831	394	0.225590512510674	0.225590512510674	37.3152961760922	1
395	273.98	146.58	1.2168	6.06505412687458	10.2580478953938	395	0.268374920055804	0.268374920055804	37.583671096148	1
396	279	140.24	1.1616	5.79667920681877	10.5264228154496	396	-0.118629493647854	0.118629493647854	37.7023005897958	1
397	278.96	144.53	1.186	5.91530870046663	10.4077933218017	397	-0.232883309251321	0.232883309251321	37.9351838990471	1
398	274.2	141.57	1.2339	6.14819200971795	10.1749100125504	398	0.591202722441764	0.591202722441764	38.5263866214889	1
399	273.4	136.53	1.1123	5.55698928727618	10.7661127349922	399	-0.0476462720388913	0.0476462720388913	38.5740328935278	1
400	275.54	138.18	1.1221	5.60463555931508	10.7184664629533	400	-0.23968991954259	0.23968991954259	38.8137228130704	1
401	278.45	136.21	1.1714	5.84432547885767	10.4787765434107	401	0.325258734632847	0.325258734632847	39.1389815477032	1
402	279.39	125.99	1.1045	5.51906674422482	10.8040352780435	402	-0.0568838145770449	0.0568838145770449	39.1958653622803	1
403	271.09	116.04	1.1162	5.57595055880186	10.7471514634665	403	0.140021697420419	0.140021697420419	39.3358870597007	1
404	275.6	117.43	1.0874	5.43592886138145	10.8871731608869	404	-0.0452153397920121	0.0452153397920121	39.3811023994927	1
405	279.66	125.46	1.0967	5.48114420117346	10.8419578210949	405	-0.733655352109068	0.733655352109068	40.1147577516018	1
406	262.36	164.53	1.2476	6.21479955328252	10.1083024689858	406	-0.239689919542592	0.239689919542592	40.3544476711444	1
407	270.53	165.55	1.2969	6.45448947282512	9.86861254944325	407	0.306297463107168	0.306297463107168	40.6607451342515	1
408	272	162.74	1.2339	6.14819200971795	10.1749100125504	408	0.0213922037725638	0.0213922037725638	40.6821373380241	1
409	274.25	162.36	1.2295	6.12679980594539	10.196302216323	409	-0.223159580263793	0.223159580263793	40.9052969182879	1
410	270.74	168.94	1.2754	6.34995938620918	9.97314263605918	410	0.209060173231876	0.209060173231876	41.1143570915198	1
411	277.86	167.51	1.2324	6.1408992129773	10.1822028092911	411	-0.118629493647855	0.118629493647855	41.2329865851676	1
412	276.01	170.59	1.2568	6.25952870662516	10.0635733156432	412	-0.256706445270767	0.256706445270767	41.4896930304384	1
413	270.56	165.99	1.3096	6.51623515189593	9.80686687037244	413	0	0	41.4896930304384	1
414	273.98	174.14	1.3096	6.51623515189593	9.80686687037244	414	-0.0379225430513639	0.0379225430513639	41.5276155734898	1
415	273.53	174.55	1.3174	6.55415769494729	9.76894432732107	415	0.0379225430513639	0.0379225430513639	41.5655381165411	1
416	264.88	171.18	1.3096	6.51623515189593	9.80686687037244	416	0.289767123828367	0.289767123828367	41.8553052403695	1
417	268.42	174.85	1.25	6.22646802806756	10.0966339942008	417	-0.121060425894738	0.121060425894738	41.9763656662642	1
418	265.45	176.08	1.2749	6.3475284539623	9.97557356830607	418	-0.0923754253815261	0.0923754253815261	42.0687410916457	1
419	271.42	193.26	1.2939	6.43990387934382	9.88319814292454	419	-0.0238231360194465	0.0238231360194465	42.0925642276652	1
420	273.07	192.22	1.2988	6.46372701536327	9.85937500690509	420	-0.0928616118309016	0.0928616118309016	42.1854258394961	1
421	274.22	194.83	1.3179	6.55658862719417	9.76651339507419	421	-0.00680661029127094	0.00680661029127094	42.1922324497874	1
422	278.04	194.7	1.3193	6.56339523748544	9.75970678478292	422	0.407910431026844	0.407910431026844	42.6001428808142	1
423	278.95	189.16	1.2354	6.1554848064586	10.1676172158098	423	-0.303866530860283	0.303866530860283	42.9040094116745	1
424	273.08	191.83	1.2979	6.45935133731888	9.86375068494948	424	-0.0116684747850346	0.0116684747850346	42.9156778864595	1
425	272.96	192.43	1.3003	6.47101981210391	9.85208221016445	425	-0.0831378828433742	0.0831378828433742	42.9988157693029	1
426	267.75	192.41	1.3174	6.55415769494729	9.76894432732107	426	0.118629493647855	0.118629493647855	43.1174452629508	1
427	255.75	178.84	1.293	6.43552820129943	9.88757382096893	427	-0.0213922037725638	0.0213922037725638	43.1388374667233	1
428	261.01	182.88	1.2974	6.456920405072	9.86618161719636	428	0.261082123315155	0.261082123315155	43.3999195900385	1
429	277.84	184.98	1.2437	6.19583828175684	10.1272637405115	429	0.100154408571548	0.100154408571548	43.50007399861	1
430	279.28	162.45	1.2231	6.09568387318529	10.2274181490831	430	-0.0262540682663275	0.0262540682663275	43.5263280668764	1
431	277.73	157.6	1.2285	6.12193794145162	10.2011640808167	431	-0.688440012317058	0.688440012317058	44.2147680791934	1
432	279.48	175.54	1.3701	6.81037795376868	9.51272406849968	432	0.671909673038257	0.671909673038257	44.8866777522317	1
433	261.99	172.26	1.2319	6.13846828073042	10.1846337415379	433	-0.144883561914183	0.144883561914183	45.0315613141458	1
434	267	175.85	1.2617	6.2833518426446	10.0397501796238	434	-0.292198056075248	0.292198056075248	45.3237593702211	1
435	256.23	190.09	1.3218	6.57554989871985	9.74755212354851	435	0.177944240471783	0.177944240471783	45.5017036106929	1
436	264.88	187.96	1.2852	6.39760565824807	9.92549636402029	436	-0.0709832216089641	0.0709832216089641	45.5726868323018	1
437	272.71	166.64	1.2998	6.46858887985703	9.85451314241133	437	0.413258481969986	0.413258481969986	45.9859453142718	1
438	279.67	167.49	1.2148	6.05533039788705	10.2677716243813	438	-0.194960766199959	0.194960766199959	46.1809060804718	1
439	274.99	156.67	1.2549	6.25029116408701	10.0728108581814	439	0.249413648530121	0.249413648530121	46.4303197290019	1
440	269.91	154.42	1.2036	6.00087751555689	10.3222245067115	440	0.189612715256816	0.189612715256816	46.6199324442587	1
441	256.55	145.48	1.1646	5.81126480030007	10.5118372219683	441	0.0262540682663293	0.0262540682663293	46.6461865125251	1
442	255.89	142.69	1.1592	5.78501073203374	10.5380912902346	442	-0.194474579750581	0.194474579750581	46.8406610922756	1
443	234.94	154.05	1.1992	5.97948531178432	10.343616710484	443	-0.201767376491228	0.201767376491228	47.0424284687669	1
444	231.99	162.89	1.2407	6.18125268827555	10.1418493339928	444	-0.204198308738111	0.204198308738111	47.246626777505	1
445	236.8	160.21	1.2827	6.38545099701366	9.9376510252547	445	0.215866783523147	0.215866783523147	47.4624935610281	1
446	253.5	162.76	1.2383	6.16958421349051	10.1535178087778	446	-0.0593147468239295	0.0593147468239295	47.5218083078521	1
447	251.82	167.49	1.2505	6.22889896031444	10.0942030619539	447	-0.0306297463107157	0.0306297463107157	47.5524380541628	1
448	255.7	169.89	1.2568	6.25952870662516	10.0635733156432	448	-0.106961018862819	0.106961018862819	47.6593990730256	1
449	261.81	162.95	1.2788	6.36648972548798	9.95661229678038	449	0.2849052593346	0.2849052593346	47.9443043323602	1
450	250.52	153.67	1.2202	6.08158446615338	10.241517556115	450	-0.322827802385964	0.322827802385964	48.2671321347461	1
451	247.8	156.62	1.2866	6.40441226853934	9.91868975372902	451	0.303866530860283	0.303866530860283	48.5709986656064	1
452	259.32	163.41	1.2241	6.10054573767906	10.2225562845893	452	-0.0452153397920103	0.0452153397920103	48.6162140053984	1
453	259.81	166.67	1.2334	6.14576107747107	10.1773409447973	453	0.0330606785576002	0.0330606785576002	48.649274683956	1
454	255.68	164.11	1.2266	6.11270039891347	10.2104016233549	454	-0.00680661029127094	0.00680661029127094	48.6560812942473	1
455	258.29	165.65	1.228	6.11950700920474	10.2035950130636	455	-0.166275765686748	0.166275765686748	48.8223570599341	1
456	241.33	188.85	1.2622	6.28578277489149	10.0373192473769	456	0.054452882330164	0.054452882330164	48.8768099422642	1
457	238.01	193.3	1.251	6.23132989256132	10.091772129707	457	-0.118629493647855	0.118629493647855	48.9954394359121	1
458	241.29	194.48	1.2754	6.34995938620918	9.97314263605918	458	0.0879997473371379	0.0879997473371379	49.0834391832492	1
459	242.52	189.62	1.2573	6.26195963887204	10.0611423833963	459	-0.515357636339038	0.515357636339038	49.5987968195883	1
460	238.28	186.54	1.3633	6.77731727521108	9.54578474705728	460	0.370474074424855	0.370474074424855	49.9692708940131	1
461	232.34	190.51	1.2871	6.40684320078622	9.91625882148214	461	-0.047646272038893	0.047646272038893	50.016917166052	1
462	254.66	178.4	1.2969	6.45448947282512	9.86861254944325	462	0.280043394840838	0.280043394840838	50.2969605608928	1
463	264.39	179.11	1.2393	6.17444607798428	10.1486559442841	463	-0.396241956241809	0.396241956241809	50.6932025171347	1
464	263.98	175.92	1.3208	6.57068803422609	9.75241398804227	464	0.460418567559501	0.460418567559501	51.1536210846942	1
465	269.43	182.88	1.2261	6.11026946666659	10.2128325556018	465	-0.415203227767492	0.415203227767492	51.5688243124616	1
466	272.41	193.03	1.3115	6.52547269443408	9.79762932783428	466	0.0452153397920121	0.0452153397920121	51.6140396522537	1
467	279.5	192.14	1.3022	6.48025735464207	9.8428446676263	467	-0.0427844075451276	0.0427844075451276	51.6568240597988	1
468	272	191.41	1.311	6.5230417621872	9.80006026008117	468	0.569810518669202	0.569810518669202	52.226634578468	1
469	271.87	184.45	1.1938	5.95323124351799	10.3698707787504	469	-0.405965685229338	0.405965685229338	52.6326002636973	1
470	269.44	174.93	1.2773	6.35919692874733	9.96390509352103	470	-0.0831378828433742	0.0831378828433742	52.7157381465407	1
471	253.91	187.62	1.2944	6.4423348115907	9.88076721067766	471	-0.168706697933629	0.168706697933629	52.8844448444743	1
472	245.63	189.38	1.3291	6.61104150952433	9.71206051274403	472	0.401103820735575	0.401103820735575	53.2855486652099	1
473	256.26	184.31	1.2466	6.20993768878876	10.1131643334796	473	0.118629493647855	0.118629493647855	53.4041781588578	1
474	241.98	177.19	1.2222	6.0913081951409	10.2317938271275	474	-0.215866783523147	0.215866783523147	53.6200449423809	1
475	234.56	186.53	1.2666	6.30717497866405	10.0159270436043	475	-0.434650685742549	0.434650685742549	54.0546956281235	1
476	236.38	185.98	1.356	6.7418256644066	9.58127635786176	476	0.408396617476221	0.408396617476221	54.4630922455997	1
477	235.03	187.62	1.272	6.33342904693038	9.98967297533798	477	-0.187181783009935	0.187181783009935	54.6502740286096	1
478	237.49	188.94	1.3105	6.52061082994031	9.80249119232805	478	-0.0359777972538566	0.0359777972538566	54.6862518258635	1
479	232.01	178.71	1.3179	6.55658862719417	9.76651339507419	479	0.424926956755019	0.424926956755019	55.1111787826185	1
480	240.2	177.72	1.2305	6.13166167043915	10.1914403518292	480	-0.453125770818854	0.453125770818854	55.5643045534373	1
481	245.15	180.76	1.3237	6.58478744125801	9.73831458101036	481	0.0165303392787983	0.0165303392787983	55.5808348927161	1
482	247.77	181.67	1.3203	6.56825710197921	9.75484492028916	482	0.484241703578949	0.484241703578949	56.0650765962951	1
483	237.45	168.02	1.2207	6.08401539840026	10.2390866238681	483	-0.180375172718666	0.180375172718666	56.2454517690138	1
484	232.6	169.21	1.2578	6.26439057111892	10.0587114511494	484	-0.0311159327600912	0.0311159327600912	56.2765677017738	1
485	234.8	172.68	1.2642	6.29550650387902	10.0275955183893	485	0.282474327087719	0.282474327087719	56.5590420288616	1
486	235.87	147.35	1.2061	6.0130321767913	10.3100698454771	486	0.356374667392938	0.356374667392938	56.9154166962545	1
487	232.96	146.79	1.1328	5.65665750939836	10.66644451287	487	-0.268374920055802	0.268374920055802	57.1837916163103	1
488	231.23	152.89	1.188	5.92503242945416	10.3980695928142	488	0.111822883356584	0.111822883356584	57.2956144996669	1
489	232.8	144.82	1.165	5.81320954609757	10.5098924761708	489	0.140021697420419	0.140021697420419	57.4356361970873	1
490	230.92	132.96	1.1362	5.67318784867716	10.6499141735912	490	-0.524595178877192	0.524595178877192	57.9602313759645	1
491	242.21	153.05	1.2441	6.19778302755435	10.125318994714	491	-0.152176358654831	0.152176358654831	58.1124077346193	1
492	248.48	162.98	1.2754	6.34995938620918	9.97314263605918	492	0.204198308738111	0.204198308738111	58.3166060433574	1
493	259.16	151.45	1.2334	6.14576107747107	10.1773409447973	493	0.0855688150902552	0.0855688150902552	58.4021748584477	1
494	264.36	146.25	1.2158	6.06019226238081	10.2629097598875	494	0.363181277684212	0.363181277684212	58.7653561361319	1
495	275.58	138.57	1.1411	5.6970109846966	10.6260910375718	495	-0.287336191581485	0.287336191581485	59.0526923277134	1
496	267.87	150.78	1.2002	5.98434717627809	10.3387548459903	496	0.254275513023885	0.254275513023885	59.3069678407373	1
497	249.85	133.54	1.1479	5.7300716632542	10.5930303590142	497	0.450694838571973	0.450694838571973	59.7576626793092	1
498	259.61	116.59	1.0552	5.27937682468223	11.0437251975861	498	-0.43173356704629	0.43173356704629	60.1893962463555	1
499	265.71	118.51	1.144	5.71111039172852	10.6119916305398	499	-0.0384087295007411	0.0384087295007411	60.2278049758563	1
500	266.78	118.43	1.1519	5.74951912122926	10.5735829010391	500	NA	NA	NA	1
501	258.14	130.6	1.124	5.61387310185323	10.6995051914276	1	-0.308728395354045	0.308728395354045	0.308728395354045	2
502	257.82	139.68	1.1875	5.92260149720728	10.3907767960736	2	0.341789073911645	0.341789073911645	0.65051746926569	2
503	257.55	125.62	1.1172	5.58081242329563	10.7325658699852	3	0.0758450861027278	0.0758450861027278	0.726362555368418	2
504	253.51	126.72	1.1016	5.5049673371929	10.8084109560879	4	0.211491105478757	0.211491105478757	0.937853660847175	2
505	250.15	117.72	1.0581	5.29347623171415	11.0199020615667	5	-0.377280684716128	0.377280684716128	1.3151343455633	2
506	253.61	119.31	1.1357	5.67075691643027	10.6426213768506	6	0.187181783009935	0.187181783009935	1.50231612857324	2
507	245.8	117.18	1.0972	5.48357513342034	10.8298031598605	7	-0.294142801872756	0.294142801872756	1.79645893044599	2
508	233.86	133.2	1.1577	5.77771793529309	10.5356603579877	8	0.296573734119637	0.296573734119637	2.09303266456563	2
509	232.28	109.73	1.0967	5.48114420117346	10.8322340921074	9	0.00486186449376547	0.00486186449376547	2.0978945290594	2
510	231.92	110.85	1.0957	5.47628233667969	10.8370959566011	10	-0.0879997473371379	0.0879997473371379	2.18589427639653	2
511	230.2	111.86	1.1138	5.56428208401683	10.749096209264	11	0.263513055562036	0.263513055562036	2.44940733195857	2
512	231.55	96.604	1.0596	5.30076902845479	11.012609264826	12	0.0262540682663293	0.0262540682663293	2.4756614002249	2
513	233.77	99.447	1.0542	5.27451496018846	11.0388633330924	13	0.0520219500832795	0.0520219500832795	2.52768335030818	2
514	236.54	99.171	1.0435	5.22249301010518	11.0908852831756	14	-0.261082123315154	0.261082123315154	2.78876547362333	2
515	238.47	105.72	1.0972	5.48357513342034	10.8298031598605	15	0.256706445270765	0.256706445270765	3.0454719188941	2
516	237.41	116.08	1.0444	5.22686868814957	11.0865096051313	16	-0.237745173745084	0.237745173745084	3.28321709263918	2
517	243.31	121.68	1.0933	5.46461386189466	10.8487644313862	17	0.0121546612344101	0.0121546612344101	3.29537175387359	2
518	247.86	121.15	1.0908	5.45245920066025	10.8609190926206	18	-0.0311159327600912	0.0311159327600912	3.32648768663368	2
519	258.32	123.16	1.0972	5.48357513342034	10.8298031598605	19	0.0286850005132102	0.0286850005132102	3.35517268714689	2
520	260.92	125.91	1.0913	5.45489013290713	10.8584881603737	20	-0.0593147468239277	0.0593147468239277	3.41448743397082	2
521	275.89	123.28	1.1035	5.51420487973106	10.7991734135498	21	-0.0855688150902552	0.0855688150902552	3.50005624906108	2
522	269.36	112.78	1.1211	5.59977369482131	10.7136045984595	22	0.104530086615936	0.104530086615936	3.60458633567701	2
523	274.36	111.55	1.0996	5.49524360820537	10.8181346850755	23	0.0782760183496105	0.0782760183496105	3.68286235402662	2
524	274.63	100.76	1.0835	5.41696758985576	10.8964107034251	24	-0.0165303392788001	0.0165303392788001	3.69939269330542	2
525	269.01	97.539	1.0869	5.43349792913456	10.8798803641463	25	-0.0213922037725638	0.0213922037725638	3.72078489707799	2
526	260.96	97.482	1.0913	5.45489013290713	10.8584881603737	26	0.0690384758114568	0.0690384758114568	3.78982337288944	2
527	264.95	101.35	1.0771	5.38585165709567	10.9275266361852	27	0.289280937378988	0.289280937378988	4.07910431026843	2
528	271.75	98.671	1.0176	5.09657071971668	11.2168075735641	28	-0.154121104452335	0.154121104452335	4.23322541472077	2
529	259.4	96.148	1.0493	5.25069182416902	11.0626864691118	29	-0.239689919542592	0.239689919542592	4.47291533426336	2
530	259.16	100.5	1.0986	5.49038174371161	10.8229965495692	30	0.0782760183496087	0.0782760183496087	4.55119135261297	2
531	256.07	101.95	1.0825	5.412105725362	10.9012725679188	31	0.32768966687973	0.32768966687973	4.8788810194927	2
532	244.45	101.3	1.0151	5.08441605848227	11.2289622347986	32	-0.405965685229338	0.405965685229338	5.28484670472204	2
533	240.07	105.63	1.0986	5.49038174371161	10.8229965495692	33	0.025767881816952	0.025767881816952	5.31061458653899	2
534	230.96	105.57	1.0933	5.46461386189466	10.8487644313862	34	0.173568562427393	0.173568562427393	5.48418314896638	2
535	236.72	98.503	1.0576	5.29104529946726	11.0223329938136	35	0.111336696907209	0.111336696907209	5.59551984587359	2
536	233.94	88.351	1.0347	5.17970860256006	11.1336696907208	36	0.0359777972538566	0.0359777972538566	5.63149764312745	2
537	239.2	91.883	1.0273	5.1437308053062	11.1696474879746	37	0.0495910178363985	0.0495910178363985	5.68108866096384	2
538	243.53	79.932	1.0171	5.0941397874698	11.219238505811	38	-0.0189612715256811	0.0189612715256811	5.70004993248953	2
539	238.16	85.186	1.021	5.11310105899548	11.2002772342854	39	0.00972372898752916	0.00972372898752916	5.70977366147705	2
540	235.55	87.524	1.019	5.10337733000795	11.2100009632729	40	0.0189612715256811	0.0189612715256811	5.72873493300274	2
541	230.19	84.665	1.0151	5.08441605848227	11.2289622347986	41	-0.0121546612344119	0.0121546612344119	5.74088959423715	2
542	233.41	51.201	1.0176	5.09657071971668	11.2168075735641	42	-0.00243093224688273	0.00243093224688273	5.74332052648403	2
543	238.27	61.902	1.0181	5.09900165196356	11.2143766413173	43	0.00243093224688273	0.00243093224688273	5.74575145873091	2
544	235.18	75.736	1.0176	5.09657071971668	11.2168075735641	44	0.00243093224688273	0.00243093224688273	5.7481823909778	2
545	238.98	84.137	1.0171	5.0941397874698	11.219238505811	45	-0.0189612715256811	0.0189612715256811	5.76714366250348	2
546	240.08	82.884	1.021	5.11310105899548	11.2002772342854	46	0.00972372898752916	0.00972372898752916	5.77686739149101	2
547	232.69	78.731	1.019	5.10337733000795	11.2100009632729	47	0.0116684747850346	0.0116684747850346	5.78853586627604	2
548	232.05	82.237	1.0166	5.09170885522292	11.2216694380579	48	-0.0262540682663293	0.0262540682663293	5.81478993454237	2
549	249.1	99.885	1.022	5.11796292348925	11.1954153697916	49	-0.0452153397920103	0.0452153397920103	5.86000527433438	2
550	242.39	98.881	1.0313	5.16317826328126	11.1502000299996	50	0.0690384758114568	0.0690384758114568	5.92904375014584	2
551	243.76	102.83	1.0171	5.0941397874698	11.219238505811	51	-0.296573734119637	0.296573734119637	6.22561748426547	2
552	230.32	106.73	1.0781	5.39071352158944	10.9226647716914	52	0.0306297463107157	0.0306297463107157	6.25624723057619	2
553	230.81	114.85	1.0718	5.36008377527872	10.9532945180021	53	-0.3179659378922	0.3179659378922	6.57421316846839	2
554	234.53	132.03	1.1372	5.67804971317092	10.6353285801099	54	0.116198561400974	0.116198561400974	6.69041172986936	2
555	231.43	125.29	1.1133	5.56185115176995	10.7515271415109	55	-0.166275765686748	0.166275765686748	6.85668749555611	2
556	250.91	133.04	1.1475	5.72812691745669	10.5852513758241	56	-0.0140994070319174	0.0140994070319174	6.87078690258803	2
557	256.19	147.85	1.1504	5.74222632448861	10.5711519687922	57	-0.346650938405411	0.346650938405411	7.21743784099344	2
558	247.89	151.44	1.2217	6.08887726289402	10.2245010303868	58	0.0311159327600929	0.0311159327600929	7.24855377375353	2
559	250.85	155.1	1.2153	6.05776133013393	10.2556169631469	59	-0.0807069505964915	0.0807069505964915	7.32926072435002	2
560	246.72	152.29	1.2319	6.13846828073042	10.1749100125504	60	-0.0121546612344101	0.0121546612344101	7.34141538558444	2
561	238.96	150.28	1.2344	6.15062294196483	10.162755351316	61	0.341789073911647	0.341789073911647	7.68320445949608	2
562	254.43	147.25	1.1641	5.80883386805319	10.5045444252276	62	-0.3179659378922	0.3179659378922	8.00117039738828	2
563	255.3	150.67	1.2295	6.12679980594539	10.1865784873354	63	0.382142549209892	0.382142549209892	8.38331294659817	2
564	259.92	144.35	1.1509	5.74465725673549	10.5687210365453	64	-0.391380091748045	0.391380091748045	8.77469303834622	2
565	265.03	143.71	1.2314	6.13603734848354	10.1773409447973	65	0.0826516963939969	0.0826516963939969	8.85734473474022	2
566	259.01	164.24	1.2144	6.05338565208954	10.2599926411913	66	-0.0782760183496087	0.0782760183496087	8.93562075308983	2
567	234.93	169.78	1.2305	6.13166167043915	10.1817166228417	67	-0.0972372898752916	0.0972372898752916	9.03285804296512	2
568	242.66	164.2	1.2505	6.22889896031444	10.0844793329664	68	-0.00729279674064642	0.00729279674064642	9.04015083970576	2
569	235.92	166.91	1.252	6.23619175705509	10.0771865362257	69	0.154607290901712	0.154607290901712	9.19475813060748	2
570	237.32	169.01	1.2202	6.08158446615338	10.2317938271275	70	-0.0476462720388913	0.0476462720388913	9.24240440264637	2
571	235.53	163.47	1.23	6.12923073819227	10.1841475550886	71	-0.0641766113176931	0.0641766113176931	9.30658101396406	2
572	233.74	163.63	1.2432	6.19340734950996	10.1199709437709	72	0.0549390687795395	0.0549390687795395	9.3615200827436	2
573	247.89	153.89	1.2319	6.13846828073042	10.1749100125504	73	-0.0617456790708086	0.0617456790708086	9.42326576181441	2
574	244.57	163.24	1.2446	6.20021395980123	10.1131643334796	74	-0.1589829689461	0.1589829689461	9.58224873076051	2
575	248.04	165.98	1.2773	6.35919692874733	9.9541813645335	75	0.144397375464806	0.144397375464806	9.72664610622531	2
576	242.01	154.32	1.2476	6.21479955328252	10.0985787399983	76	-0.116198561400971	0.116198561400971	9.84284466762628	2
577	242.63	156.13	1.2715	6.3309981146835	9.98238017859734	77	0.330120599126611	0.330120599126611	10.1729652667529	2
578	248.1	145.1	1.2036	6.00087751555689	10.3125007777239	78	0.795401031179876	0.795401031179876	10.9683662979328	2
579	236.75	123.27	1.04	5.20547648437701	11.1079018089038	79	-0.370474074424855	0.370474074424855	11.3388403723576	2
580	233.29	119.51	1.1162	5.57595055880186	10.737427734479	80	0	0	11.3388403723576	2
581	237.66	126.41	1.1162	5.57595055880186	10.737427734479	81	-0.152176358654831	0.152176358654831	11.4910167310125	2
582	230.16	130.7	1.1475	5.72812691745669	10.5852513758241	82	-0.123491358141619	0.123491358141619	11.6145080891541	2
583	239.54	141.45	1.1729	5.85161827559831	10.4617600176825	83	0.206629240984993	0.206629240984993	11.8211373301391	2
584	238.53	137.45	1.1304	5.64498903461332	10.6683892586675	84	-0.0495910178363985	0.0495910178363985	11.8707283479755	2
585	249.35	135.95	1.1406	5.69458005244972	10.6187982408311	85	0.251358394327626	0.251358394327626	12.1220867423031	2
586	247.74	118.43	1.0889	5.44322165812209	10.8701566351587	86	-0.270319665853309	0.270319665853309	12.3924064081564	2
587	240.04	128.19	1.1445	5.7135413239754	10.5998369693054	87	0.251358394327628	0.251358394327628	12.643764802484	2
588	239.88	125.77	1.0928	5.46218292964778	10.8511953636331	88	-0.382142549209892	0.382142549209892	13.0259073516939	2
589	256.78	141.33	1.1714	5.84432547885767	10.4690528144232	89	0.0972372898752898	0.0972372898752898	13.1231446415692	2
590	260.47	145.04	1.1514	5.74708818898238	10.5662901042985	90	-0.025767881816952	0.025767881816952	13.1489125233862	2
591	271.29	135.62	1.1567	5.77285607079933	10.5405222224815	91	0.135159832926654	0.135159832926654	13.2840723563128	2
592	277.12	137.67	1.1289	5.63769623787267	10.6756820554082	92	-0.389435345950538	0.389435345950538	13.6735077022634	2
593	277.21	146.87	1.209	6.02713158382321	10.2862467094576	93	-0.0641766113176914	0.0641766113176914	13.737684313581	2
594	277.92	149.02	1.2222	6.0913081951409	10.2220700981399	94	0.4438882282807	0.4438882282807	14.1815725418617	2
595	278.32	132.61	1.1309	5.6474199668602	10.6659583264206	95	0.263513055562038	0.263513055562038	14.4450855974238	2
596	274.94	124.7	1.0767	5.38390691129817	10.9294713819827	96	0.0573700010264204	0.0573700010264204	14.5024555984502	2
597	248.29	115.49	1.0649	5.32653691027174	10.9868413830091	97	-0.377766871165504	0.377766871165504	14.8802224696157	2
598	249.76	128.31	1.1426	5.70430378143725	10.6090745118436	98	0.0690384758114551	0.0690384758114551	14.9492609454272	2
599	252.39	127.2	1.1284	5.63526530562579	10.678112987655	99	-0.0238231360194447	0.0238231360194447	14.9730840814466	2
600	249	129.39	1.1333	5.65908844164524	10.6542898516356	100	0.215866783523145	0.215866783523145	15.1889508649698	2
601	247.65	119.77	1.0889	5.44322165812209	10.8701566351587	101	0.0549390687795395	0.0549390687795395	15.2438899337493	2
602	250.22	115.96	1.0776	5.38828258934255	10.9250957039383	102	-0.168706697933631	0.168706697933631	15.4125966316829	2
603	249.93	111.23	1.1123	5.55698928727618	10.7563890060046	103	0.472573228793914	0.472573228793914	15.8851698604768	2
604	243.96	86.351	1.0151	5.08441605848227	11.2289622347986	104	-0.0286850005132102	0.0286850005132102	15.9138548609901	2
605	260.13	84.282	1.021	5.11310105899548	11.2002772342854	105	0.0165303392787983	0.0165303392787983	15.9303852002688	2
606	260.16	82.928	1.0176	5.09657071971668	11.2168075735641	106	-0.00486186449376369	0.00486186449376369	15.9352470647626	2
607	263.25	84.501	1.0186	5.10143258421045	11.2119457090704	107	-0.00437567804438999	0.00437567804438999	15.939622742807	2
608	261.74	80.545	1.0195	5.10580826225484	11.207570031026	108	-0.0782760183496087	0.0782760183496087	16.0178987611566	2
609	258.73	79.836	1.0356	5.18408428060444	11.1292940126764	109	0.0807069505964932	0.0807069505964932	16.0986057117531	2
610	248.99	73.118	1.019	5.10337733000795	11.2100009632729	110	-0.00729279674064642	0.00729279674064642	16.1058985084938	2
611	247.56	69.753	1.0205	5.1106701267486	11.2027081665322	111	0.0140994070319156	0.0140994070319156	16.1199979155257	2
612	249.14	72.217	1.0176	5.09657071971668	11.2168075735641	112	-0.00486186449376369	0.00486186449376369	16.1248597800194	2
613	245.11	72.839	1.0186	5.10143258421045	11.2119457090704	113	0	0	16.1248597800194	2
614	241.48	74.958	1.0186	5.10143258421045	11.2119457090704	114	-0.0116684747850346	0.0116684747850346	16.1365282548045	2
615	239.73	68.837	1.021	5.11310105899548	11.2002772342854	115	0	0	16.1365282548045	2
616	237.68	88.734	1.021	5.11310105899548	11.2002772342854	116	0.0140994070319156	0.0140994070319156	16.1506276618364	2
617	239.41	87.057	1.0181	5.09900165196356	11.2143766413173	117	-0.0495910178363985	0.0495910178363985	16.2002186796728	2
618	242.55	90.28	1.0283	5.14859266979996	11.1647856234809	118	0.054452882330164	0.054452882330164	16.2546715620029	2
619	235.78	84.796	1.0171	5.0941397874698	11.219238505811	119	-0.389435345950538	0.389435345950538	16.6441069079535	2
620	236.48	103.06	1.0972	5.48357513342034	10.8298031598605	120	0.265943987808919	0.265943987808919	16.9100508957624	2
621	235.35	92.506	1.0425	5.21763114561142	11.0957471476694	121	0.111822883356583	0.111822883356583	17.021873779119	2
622	246.76	67.611	1.0195	5.10580826225484	11.207570031026	122	-0.0165303392787983	0.0165303392787983	17.0384041183978	2
623	242.43	73.532	1.0229	5.12233860153363	11.1910396917472	123	0.00923754253815368	0.00923754253815368	17.0476416609359	2
624	237.95	72.99	1.021	5.11310105899548	11.2002772342854	124	0.0165303392787983	0.0165303392787983	17.0641720002147	2
625	246.38	53.878	1.0176	5.09657071971668	11.2168075735641	125	0.00486186449376547	0.00486186449376547	17.0690338647085	2
626	251.68	56.421	1.0166	5.09170885522292	11.2216694380579	126	0.00243093224688273	0.00243093224688273	17.0714647969554	2
627	247.41	51.162	1.0161	5.08927792297604	11.2241003703048	127	-0.0072927967406482	0.0072927967406482	17.078757593696	2
628	244.63	61.008	1.0176	5.09657071971668	11.2168075735641	128	-0.0238231360194465	0.0238231360194465	17.1025807297155	2
629	233.81	78	1.0225	5.12039385573613	11.1929844375447	129	0.028685000513212	0.028685000513212	17.1312657302287	2
630	246.9	88.789	1.0166	5.09170885522292	11.2216694380579	130	-0.0379225430513639	0.0379225430513639	17.1691882732801	2
631	266.95	87.017	1.0244	5.12963139827428	11.1837468950065	131	0.0354916108044812	0.0354916108044812	17.2046798840845	2
632	270.41	92.526	1.0171	5.0941397874698	11.219238505811	132	-0.405965685229338	0.405965685229338	17.6106455693139	2
633	268.24	97.746	1.1006	5.50010547269914	10.8132728205817	133	-0.0593147468239277	0.0593147468239277	17.6699603161378	2
634	276.41	102.48	1.1128	5.55942021952307	10.7539580737578	134	0.287336191581485	0.287336191581485	17.9572965077193	2
635	278.97	87.656	1.0537	5.27208402794158	11.0412942653392	135	0.116198561400971	0.116198561400971	18.0734950691203	2
636	275.29	78.452	1.0298	5.15588546654061	11.1574928267402	136	0.054452882330164	0.054452882330164	18.1279479514504	2
637	277.4	83.08	1.0186	5.10143258421045	11.2119457090704	137	0.00729279674064642	0.00729279674064642	18.1352407481911	2
638	272.16	73.118	1.0171	5.0941397874698	11.219238505811	138	-0.154121104452337	0.154121104452337	18.2893618526434	2
639	266.24	75.865	1.0488	5.24826089192214	11.0651174013587	139	0.1424526296673	0.1424526296673	18.4318144823107	2
640	251.26	78.641	1.0195	5.10580826225484	11.207570031026	140	0.00680661029127094	0.00680661029127094	18.438621092602	2
641	263.01	91.308	1.0181	5.09900165196356	11.2143766413173	141	-0.360750345437328	0.360750345437328	18.7993714380393	2
642	251.15	108.98	1.0923	5.45975199740089	10.8536262958799	142	-0.0116684747850346	0.0116684747850346	18.8110399128243	2
643	256.32	108.86	1.0947	5.47142047218593	10.8419578210949	143	-0.00243093224688273	0.00243093224688273	18.8134708450712	2
644	259.42	120.7	1.0952	5.47385140443281	10.839526888848	144	0.0641766113176914	0.0641766113176914	18.8776474563889	2
645	258.87	115.41	1.082	5.40967479311512	10.9037035001657	145	0.0495910178363985	0.0495910178363985	18.9272384742253	2
646	256.14	113.23	1.0718	5.36008377527872	10.9532945180021	146	-0.132728900679771	0.132728900679771	19.0599673749051	2
647	251.49	110.45	1.0991	5.49281267595849	10.8205656173223	147	0.0520219500832813	0.0520219500832813	19.1119893249884	2
648	254.19	104.77	1.0884	5.44079072587521	10.8725875674056	148	-0.118629493647855	0.118629493647855	19.2306188186362	2
649	255.16	115.13	1.1128	5.55942021952307	10.7539580737578	149	0.00972372898752916	0.00972372898752916	19.2403425476237	2
650	254.93	115.25	1.1108	5.54969649053554	10.7636818027453	150	0.116198561400973	0.116198561400973	19.3565411090247	2
651	256.1	107.18	1.0869	5.43349792913456	10.8798803641463	151	0.334496277170999	0.334496277170999	19.6910373861957	2
652	242.62	102.13	1.0181	5.09900165196356	11.2143766413173	152	-0.308242208904669	0.308242208904669	19.9992795951004	2
653	244.38	108.54	1.0815	5.40724386086824	10.9061344324126	153	-0.00243093224688451	0.00243093224688451	20.0017105273473	2
654	246.68	115.47	1.082	5.40967479311512	10.9037035001657	154	-0.0879997473371361	0.0879997473371361	20.0897102746844	2
655	253.04	115.46	1.1001	5.49767454045226	10.8157037528286	155	0.0996682221221725	0.0996682221221725	20.1893784968066	2
656	265.01	101.17	1.0796	5.39800631833008	10.9153719749507	156	-0.0641766113176914	0.0641766113176914	20.2535551081243	2
657	258.73	103.7	1.0928	5.46218292964778	10.8511953636331	157	0.278098649043329	0.278098649043329	20.5316537571676	2
658	261.82	87.963	1.0356	5.18408428060444	11.1292940126764	158	-0.0170165257281738	0.0170165257281738	20.5486702828958	2
659	271.3	97.767	1.0391	5.20110080633262	11.1122774869482	159	0.0763312725521015	0.0763312725521015	20.6250015554479	2
660	269.94	88.887	1.0234	5.12476953378052	11.1886087595003	160	-0.242120851789473	0.242120851789473	20.8671224072373	2
661	269.55	98.146	1.0732	5.36689038556999	10.9464879077108	161	-0.18766796945931	0.18766796945931	21.0547903766967	2
662	263.34	106.52	1.1118	5.5545583550293	10.7588199382515	162	0.154121104452335	0.154121104452335	21.208911481149	2
663	264.67	114.09	1.0801	5.40043725057697	10.9129410427039	163	-0.0403534752982448	0.0403534752982448	21.2492649564472	2
664	257.59	115.67	1.0884	5.44079072587521	10.8725875674056	164	-0.220728648016909	0.220728648016909	21.4699936044641	2
665	274.79	108.55	1.1338	5.66151937389212	10.6518589193887	165	-0.0072927967406482	0.0072927967406482	21.4772864012048	2
666	274.44	109.21	1.1353	5.66881217063277	10.6445661226481	166	0.415689414216867	0.415689414216867	21.8929758154217	2
667	279.8	93.619	1.0498	5.2531227564159	11.0602555368649	167	-0.353943735146059	0.353943735146059	22.2469195505677	2
668	263.29	107.89	1.1226	5.60706649156196	10.7063118017189	168	0.182806104965547	0.182806104965547	22.4297256555333	2
669	253.81	104.07	1.085	5.42426038659641	10.8891179066844	169	0.308728395354049	0.308728395354049	22.7384540508873	2
670	258.47	93.561	1.0215	5.11553199124236	11.1978463020385	170	0.0140994070319174	0.0140994070319174	22.7525534579192	2
671	260.11	70.218	1.0186	5.10143258421045	11.2119457090704	171	0.0121546612344119	0.0121546612344119	22.7647081191536	2
672	262.69	64.36	1.0161	5.08927792297604	11.2241003703048	172	-0.00486186449376547	0.00486186449376547	22.7695699836474	2
673	272.31	55.728	1.0171	5.0941397874698	11.219238505811	173	-0.00486186449376547	0.00486186449376547	22.7744318481412	2
674	266.93	44.791	1.0181	5.09900165196356	11.2143766413173	174	0.0213922037725638	0.0213922037725638	22.7958240519137	2
675	274.02	47.262	1.0137	5.077609448191	11.2357688450898	175	-0.0403534752982448	0.0403534752982448	22.836177527212	2
676	272.65	43.297	1.022	5.11796292348925	11.1954153697916	176	0.0189612715256811	0.0189612715256811	22.8551387987377	2
677	258.76	31.831	1.0181	5.09900165196356	11.2143766413173	177	0	0	22.8551387987377	2
678	259.02	39.849	1.0181	5.09900165196356	11.2143766413173	178	0.00243093224688273	0.00243093224688273	22.8575697309846	2
679	265.41	47.642	1.0176	5.09657071971668	11.2168075735641	179	-0.00486186449376369	0.00486186449376369	22.8624315954783	2
680	270.54	51.053	1.0186	5.10143258421045	11.2119457090704	180	-0.00194474579750548	0.00194474579750548	22.8643763412758	2
681	262.3	63.769	1.019	5.10337733000795	11.2100009632729	181	0.00437567804438643	0.00437567804438643	22.8687520193202	2
682	261.86	61.992	1.0181	5.09900165196356	11.2143766413173	182	0.00243093224688273	0.00243093224688273	22.8711829515671	2
683	250.76	51.259	1.0176	5.09657071971668	11.2168075735641	183	-0.00680661029126917	0.00680661029126917	22.8779895618584	2
684	252.53	55.691	1.019	5.10337733000795	11.2100009632729	184	0	0	22.8779895618584	2
685	237.36	61.001	1.019	5.10337733000795	11.2100009632729	185	0.0116684747850346	0.0116684747850346	22.8896580366434	2
686	238.65	60.645	1.0166	5.09170885522292	11.2216694380579	186	-0.00486186449376547	0.00486186449376547	22.8945199011372	2
687	231.96	44.723	1.0176	5.09657071971668	11.2168075735641	187	0.00486186449376547	0.00486186449376547	22.8993817656309	2
688	230.79	59.058	1.0166	5.09170885522292	11.2216694380579	188	-0.0238231360194465	0.0238231360194465	22.9232049016504	2
689	245.24	60.399	1.0215	5.11553199124236	11.1978463020385	189	0.0238231360194465	0.0238231360194465	22.9470280376698	2
690	238.73	59.134	1.0166	5.09170885522292	11.2216694380579	190	-0.215866783523145	0.215866783523145	23.162894821193	2
691	230.91	96.799	1.061	5.30757563874606	11.0058026545348	191	0.127867036186007	0.127867036186007	23.290761857379	2
692	232.74	87.461	1.0347	5.17970860256006	11.1336696907208	192	-0.0330606785576002	0.0330606785576002	23.3238225359366	2
693	231.97	91.656	1.0415	5.21276928111766	11.1006090121632	193	0.11376762915409	0.11376762915409	23.4375901650907	2
694	231.28	70.364	1.0181	5.09900165196356	11.2143766413173	194	-0.0092375425381519	0.0092375425381519	23.4468277076288	2
695	232.36	64.481	1.02	5.10823919450172	11.2051390987791	195	0.00486186449376547	0.00486186449376547	23.4516895721226	2
696	240.3	69.278	1.019	5.10337733000795	11.2100009632729	196	0.0213922037725638	0.0213922037725638	23.4730817758951	2
697	245.61	71.653	1.0146	5.08198512623539	11.2313931670454	197	-0.0213922037725638	0.0213922037725638	23.4944739796677	2
698	258.96	75.324	1.019	5.10337733000795	11.2100009632729	198	-0.0666075435645759	0.0666075435645759	23.5610815232323	2
699	259.42	78.615	1.0327	5.16998487357253	11.1433934197083	199	0.0758450861027278	0.0758450861027278	23.636926609335	2
700	253.43	72.392	1.0171	5.0941397874698	11.219238505811	200	-0.0116684747850364	0.0116684747850364	23.64859508412	2
701	260.76	60.247	1.0195	5.10580826225484	11.207570031026	201	0.00680661029127094	0.00680661029127094	23.6554016944113	2
702	251.04	45.776	1.0181	5.09900165196356	11.2143766413173	202	-0.00437567804438643	0.00437567804438643	23.6597773724557	2
703	256.1	42.691	1.019	5.10337733000795	11.2100009632729	203	-0.00729279674064642	0.00729279674064642	23.6670701691963	2
704	255.7	45.508	1.0205	5.1106701267486	11.2027081665322	204	0.0379225430513621	0.0379225430513621	23.7049927122477	2
705	272.01	33.651	1.0127	5.07274758369724	11.2406307095836	205	-0.0403534752982448	0.0403534752982448	23.745346187546	2
706	271.45	27.99	1.021	5.11310105899548	11.2002772342854	206	0	0	23.745346187546	2
707	278.97	16.524	1.021	5.11310105899548	11.2002772342854	207	0.00972372898752916	0.00972372898752916	23.7550699165335	2
708	277.82	12.091	1.019	5.10337733000795	11.2100009632729	208	0.0092375425381519	0.0092375425381519	23.7643074590716	2
709	276.76	19.558	1.0171	5.0941397874698	11.219238505811	209	0	0	23.7643074590716	2
710	273.42	24.469	1.0171	5.0941397874698	11.219238505811	210	0.00972372898752916	0.00972372898752916	23.7740311880592	2
711	275.53	36.968	1.0151	5.08441605848227	11.2289622347986	211	0.00680661029126917	0.00680661029126917	23.7808377983504	2
712	278.85	41.484	1.0137	5.077609448191	11.2357688450898	212	-0.0281988140638347	0.0281988140638347	23.8090366124143	2
713	275.53	65.295	1.0195	5.10580826225484	11.207570031026	213	-0.00729279674064465	0.00729279674064465	23.8163294091549	2
714	266.08	56.51	1.021	5.11310105899548	11.2002772342854	214	0.00729279674064465	0.00729279674064465	23.8236222058956	2
715	259.35	54.89	1.0195	5.10580826225484	11.207570031026	215	0.0165303392788019	0.0165303392788019	23.8401525451744	2
716	278.16	44.481	1.0161	5.08927792297604	11.2241003703048	216	-0.0140994070319174	0.0140994070319174	23.8542519522063	2
717	272.99	12.932	1.019	5.10337733000795	11.2100009632729	217	-0.00486186449376547	0.00486186449376547	23.8591138167	2
718	275.87	17.313	1.02	5.10823919450172	11.2051390987791	218	-0.00243093224688096	0.00243093224688096	23.8615447489469	2
719	266.23	13.302	1.0205	5.1106701267486	11.2027081665322	219	0.0140994070319156	0.0140994070319156	23.8756441559788	2
720	263.62	14.45	1.0176	5.09657071971668	11.2168075735641	220	-0.0116684747850346	0.0116684747850346	23.8873126307639	2
721	263.37	42.284	1.02	5.10823919450172	11.2051390987791	221	-0.00486186449376369	0.00486186449376369	23.8921744952576	2
722	262.24	43.609	1.021	5.11310105899548	11.2002772342854	222	0.0140994070319156	0.0140994070319156	23.9062739022896	2
723	275.61	35.286	1.0181	5.09900165196356	11.2143766413173	223	0.00486186449376547	0.00486186449376547	23.9111357667833	2
724	273.2	26.48	1.0171	5.0941397874698	11.219238505811	224	0	0	23.9111357667833	2
725	269.13	14.45	1.0171	5.0941397874698	11.219238505811	225	-0.00243093224688273	0.00243093224688273	23.9135666990302	2
726	257.2	11.233	1.0176	5.09657071971668	11.2168075735641	226	-0.00680661029126917	0.00680661029126917	23.9203733093215	2
727	254.94	22.727	1.019	5.10337733000795	11.2100009632729	227	0.00194474579750548	0.00194474579750548	23.922318055119	2
728	255.56	18.186	1.0186	5.10143258421045	11.2119457090704	228	0.00243093224688096	0.00243093224688096	23.9247489873659	2
729	268.41	18.754	1.0181	5.09900165196356	11.2143766413173	229	-0.0092375425381519	0.0092375425381519	23.933986529904	2
730	267.07	11.768	1.02	5.10823919450172	11.2051390987791	230	0.0213922037725638	0.0213922037725638	23.9553787336766	2
731	266	21.286	1.0156	5.08684699072915	11.2265313025517	231	-0.00243093224688096	0.00243093224688096	23.9578096659235	2
732	259.02	26.975	1.0161	5.08927792297604	11.2241003703048	232	-0.0165303392788019	0.0165303392788019	23.9743400052023	2
733	255.12	33.789	1.0195	5.10580826225484	11.207570031026	233	-0.00729279674064465	0.00729279674064465	23.9816328019429	2
734	240.02	54.871	1.021	5.11310105899548	11.2002772342854	234	0.00972372898752916	0.00972372898752916	23.9913565309304	2
735	245.91	42.724	1.019	5.10337733000795	11.2100009632729	235	-0.00486186449376547	0.00486186449376547	23.9962183954242	2
736	241.18	42.005	1.02	5.10823919450172	11.2051390987791	236	0.0140994070319174	0.0140994070319174	24.0103178024561	2
737	231.03	24.772	1.0171	5.0941397874698	11.219238505811	237	0	0	24.0103178024561	2
738	239.08	15.287	1.0171	5.0941397874698	11.219238505811	238	-0.00729279674064642	0.00729279674064642	24.0176105991968	2
739	238.09	18.791	1.0186	5.10143258421045	11.2119457090704	239	0.00729279674064642	0.00729279674064642	24.0249033959374	2
740	244.21	21.761	1.0171	5.0941397874698	11.219238505811	240	-0.0116684747850364	0.0116684747850364	24.0365718707224	2
741	239.37	13.181	1.0195	5.10580826225484	11.207570031026	241	0	0	24.0365718707224	2
742	234.84	10.551	1.0195	5.10580826225484	11.207570031026	242	0.00437567804438999	0.00437567804438999	24.0409475487668	2
743	236.57	13.809	1.0186	5.10143258421045	11.2119457090704	243	0.00486186449376369	0.00486186449376369	24.0458094132606	2
744	233.06	18.046	1.0176	5.09657071971668	11.2168075735641	244	-0.00243093224688273	0.00243093224688273	24.0482403455075	2
745	238.17	22.782	1.0181	5.09900165196356	11.2143766413173	245	0.00243093224688273	0.00243093224688273	24.0506712777544	2
746	250.01	18.107	1.0176	5.09657071971668	11.2168075735641	246	-0.0165303392787983	0.0165303392787983	24.0672016170332	2
747	252.15	13.971	1.021	5.11310105899548	11.2002772342854	247	-0.00243093224688273	0.00243093224688273	24.06963254928	2
748	279.16	10.624	1.0215	5.11553199124236	11.1978463020385	248	0.0213922037725638	0.0213922037725638	24.0910247530526	2
749	276.99	20.654	1.0171	5.0941397874698	11.219238505811	249	-0.0165303392787983	0.0165303392787983	24.1075550923314	2
750	274.71	17.975	1.0205	5.1106701267486	11.2027081665322	250	0.0213922037725638	0.0213922037725638	24.128947296104	2
751	279.27	23.016	1.0161	5.08927792297604	11.2241003703048	251	0.0092375425381519	0.0092375425381519	24.1381848386421	2
752	270.55	38.134	1.0142	5.08004038043788	11.2333379128429	252	-0.0189612715256828	0.0189612715256828	24.1571461101678	2
753	261.3	36.905	1.0181	5.09900165196356	11.2143766413173	253	0.00486186449376547	0.00486186449376547	24.1620079746616	2
754	274.19	44.915	1.0171	5.0941397874698	11.219238505811	254	-0.00729279674064642	0.00729279674064642	24.1693007714022	2
755	272.55	46.733	1.0186	5.10143258421045	11.2119457090704	255	-0.0092375425381519	0.0092375425381519	24.1785383139404	2
756	266.9	52.595	1.0205	5.1106701267486	11.2027081665322	256	-0.00486186449376547	0.00486186449376547	24.1834001784341	2
757	279.24	50.975	1.0215	5.11553199124236	11.1978463020385	257	0.00729279674064642	0.00729279674064642	24.1906929751748	2
758	273.78	56.292	1.02	5.10823919450172	11.2051390987791	258	-0.00972372898752916	0.00972372898752916	24.2004167041623	2
759	267.59	53.655	1.022	5.11796292348925	11.1954153697916	259	0.0262540682663293	0.0262540682663293	24.2266707724286	2
760	274.28	55.925	1.0166	5.09170885522292	11.2216694380579	260	-0.0165303392788001	0.0165303392788001	24.2432011117074	2
761	277.83	56.796	1.02	5.10823919450172	11.2051390987791	261	0.0116684747850346	0.0116684747850346	24.2548695864925	2
762	274.26	64.463	1.0176	5.09657071971668	11.2168075735641	262	-0.00923754253815368	0.00923754253815368	24.2641071290306	2
763	268.86	65.283	1.0195	5.10580826225484	11.207570031026	263	-0.00486186449376191	0.00486186449376191	24.2689689935244	2
764	266.13	59.532	1.0205	5.1106701267486	11.2027081665322	264	-0.0403534752982466	0.0403534752982466	24.3093224688226	2
765	266.98	89.673	1.0288	5.15102360204684	11.162354691234	265	0.0544528823301622	0.0544528823301622	24.3637753511528	2
766	268.73	89.929	1.0176	5.09657071971668	11.2168075735641	266	-0.0427844075451276	0.0427844075451276	24.4065597586979	2
767	263.76	76.648	1.0264	5.13935512726181	11.174023166019	267	0.0452153397920103	0.0452153397920103	24.4517750984899	2
768	266.79	71.884	1.0171	5.0941397874698	11.219238505811	268	-0.0140994070319174	0.0140994070319174	24.4658745055218	2
769	273.86	64.456	1.02	5.10823919450172	11.2051390987791	269	0.0116684747850346	0.0116684747850346	24.4775429803069	2
770	271.73	66.921	1.0176	5.09657071971668	11.2168075735641	270	-0.0140994070319156	0.0140994070319156	24.4916423873388	2
771	270.99	70.976	1.0205	5.1106701267486	11.2027081665322	271	0	0	24.4916423873388	2
772	278.4	60.877	1.0205	5.1106701267486	11.2027081665322	272	0.00486186449376191	0.00486186449376191	24.4965042518326	2
773	275.89	56.861	1.0195	5.10580826225484	11.207570031026	273	0.00680661029127094	0.00680661029127094	24.5033108621238	2
774	271.77	55.997	1.0181	5.09900165196356	11.2143766413173	274	-0.0233369495700693	0.0233369495700693	24.5266478116939	2
775	270.64	58.772	1.0229	5.12233860153363	11.1910396917472	275	0.0189612715256828	0.0189612715256828	24.5456090832196	2
776	262.43	46.51	1.019	5.10337733000795	11.2100009632729	276	0.00194474579750548	0.00194474579750548	24.5475538290171	2
777	259.52	56.692	1.0186	5.10143258421045	11.2119457090704	277	-0.0165303392788001	0.0165303392788001	24.5640841682959	2
778	275.69	55.099	1.022	5.11796292348925	11.1954153697916	278	0.00972372898752916	0.00972372898752916	24.5738078972834	2
779	272.68	60.992	1.02	5.10823919450172	11.2051390987791	279	0.00486186449376547	0.00486186449376547	24.5786697617772	2
780	279.81	53.776	1.019	5.10337733000795	11.2100009632729	280	-0.00972372898752916	0.00972372898752916	24.5883934907647	2
781	279.83	38.74	1.021	5.11310105899548	11.2002772342854	281	0.00486186449376369	0.00486186449376369	24.5932553552585	2
782	274.24	35.788	1.02	5.10823919450172	11.2051390987791	282	0.00680661029127094	0.00680661029127094	24.6000619655497	2
783	270.77	27.18	1.0186	5.10143258421045	11.2119457090704	283	-0.00194474579750548	0.00194474579750548	24.6020067113473	2
784	263.43	26.494	1.019	5.10337733000795	11.2100009632729	284	0.00194474579750548	0.00194474579750548	24.6039514571448	2
785	264.86	15.406	1.0186	5.10143258421045	11.2119457090704	285	0.00486186449376369	0.00486186449376369	24.6088133216385	2
786	263.88	18.999	1.0176	5.09657071971668	11.2168075735641	286	-0.0238231360194465	0.0238231360194465	24.632636457658	2
787	261.92	13.269	1.0225	5.12039385573613	11.1929844375447	287	0.0170165257281774	0.0170165257281774	24.6496529833861	2
788	250.98	13.501	1.019	5.10337733000795	11.2100009632729	288	0.00437567804438643	0.00437567804438643	24.6540286614305	2
789	254.1	10.42	1.0181	5.09900165196356	11.2143766413173	289	-0.00243093224688096	0.00243093224688096	24.6564595936774	2
790	244.99	19.131	1.0186	5.10143258421045	11.2119457090704	290	-0.0116684747850346	0.0116684747850346	24.6681280684625	2
791	255.58	23.784	1.021	5.11310105899548	11.2002772342854	291	0.00972372898752916	0.00972372898752916	24.67785179745	2
792	237.02	22.482	1.019	5.10337733000795	11.2100009632729	292	-0.00729279674064642	0.00729279674064642	24.6851445941906	2
793	232.35	20.793	1.0205	5.1106701267486	11.2027081665322	293	-0.0165303392788019	0.0165303392788019	24.7016749334694	2
794	254.61	10.67	1.0239	5.1272004660274	11.1861778272534	294	0.0213922037725638	0.0213922037725638	24.723067137242	2
795	253.51	10.624	1.0195	5.10580826225484	11.207570031026	295	-0.00729279674064465	0.00729279674064465	24.7303599339826	2
796	262.83	10.121	1.021	5.11310105899548	11.2002772342854	296	0.0165303392787983	0.0165303392787983	24.7468902732614	2
797	256.61	11.381	1.0176	5.09657071971668	11.2168075735641	297	-0.00923754253815368	0.00923754253815368	24.7561278157996	2
798	254.97	18.76	1.0195	5.10580826225484	11.207570031026	298	-0.0121546612344101	0.0121546612344101	24.768282477034	2
799	258.51	39.43	1.022	5.11796292348925	11.1954153697916	299	0.0165303392788001	0.0165303392788001	24.7848128163128	2
800	257.82	38.02	1.0186	5.10143258421045	11.2119457090704	300	-0.00680661029127094	0.00680661029127094	24.7916194266041	2
801	271.11	40.858	1.02	5.10823919450172	11.2051390987791	301	0.0262540682663293	0.0262540682663293	24.8178734948704	2
802	270.37	48.916	1.0146	5.08198512623539	11.2313931670454	302	-0.0238231360194483	0.0238231360194483	24.8416966308898	2
803	266.89	65.315	1.0195	5.10580826225484	11.207570031026	303	0.00437567804438999	0.00437567804438999	24.8460723089342	2
804	263.55	60.14	1.0186	5.10143258421045	11.2119457090704	304	-0.1589829689461	0.1589829689461	25.0050552778803	2
805	263.92	72.543	1.0513	5.26041555315655	11.0529627401243	305	0.1589829689461	0.1589829689461	25.1640382468264	2
806	261.42	69.943	1.0186	5.10143258421045	11.2119457090704	306	-0.0092375425381519	0.0092375425381519	25.1732757893646	2
807	260.12	64.989	1.0205	5.1106701267486	11.2027081665322	307	-0.028685000513212	0.028685000513212	25.2019607898778	2
808	251.35	65.162	1.0264	5.13935512726181	11.174023166019	308	0.0335468650069739	0.0335468650069739	25.2355076548848	2
809	243.04	51.397	1.0195	5.10580826225484	11.207570031026	309	0.0189612715256828	0.0189612715256828	25.2544689264105	2
810	234.21	43.773	1.0156	5.08684699072915	11.2265313025517	310	-0.0262540682663275	0.0262540682663275	25.2807229946768	2
811	230.68	39.324	1.021	5.11310105899548	11.2002772342854	311	0.0116684747850346	0.0116684747850346	25.2923914694618	2
812	230.03	37.153	1.0186	5.10143258421045	11.2119457090704	312	-0.00437567804438999	0.00437567804438999	25.2967671475062	2
813	242.82	30.445	1.0195	5.10580826225484	11.207570031026	313	0	0	25.2967671475062	2
814	258.26	43.008	1.0195	5.10580826225484	11.207570031026	314	0.0116684747850364	0.0116684747850364	25.3084356222912	2
815	250.54	41.303	1.0171	5.0941397874698	11.219238505811	315	-0.0092375425381519	0.0092375425381519	25.3176731648294	2
816	254.18	46.331	1.019	5.10337733000795	11.2100009632729	316	0	0	25.3176731648294	2
817	247.3	42.787	1.019	5.10337733000795	11.2100009632729	317	0.00680661029126917	0.00680661029126917	25.3244797751207	2
818	244.09	42.252	1.0176	5.09657071971668	11.2168075735641	318	-0.0452153397920103	0.0452153397920103	25.3696951149127	2
819	261.58	57.103	1.0269	5.14178605950869	11.1715922337721	319	0.0335468650069757	0.0335468650069757	25.4032419799197	2
820	254.07	65.106	1.02	5.10823919450172	11.2051390987791	320	0.0213922037725638	0.0213922037725638	25.4246341836922	2
821	248.37	56.198	1.0156	5.08684699072915	11.2265313025517	321	-0.0262540682663275	0.0262540682663275	25.4508882519585	2
822	244.31	53.948	1.021	5.11310105899548	11.2002772342854	322	0.00729279674064465	0.00729279674064465	25.4581810486992	2
823	243.44	52.895	1.0195	5.10580826225484	11.207570031026	323	0.00243093224688451	0.00243093224688451	25.4606119809461	2
824	241.72	48.952	1.019	5.10337733000795	11.2100009632729	324	-0.00729279674064642	0.00729279674064642	25.4679047776867	2
825	236.18	49.291	1.0205	5.1106701267486	11.2027081665322	325	0.0092375425381519	0.0092375425381519	25.4771423202249	2
826	234.73	28.773	1.0186	5.10143258421045	11.2119457090704	326	-0.0092375425381519	0.0092375425381519	25.486379862763	2
827	234.63	22.434	1.0205	5.1106701267486	11.2027081665322	327	0.00486186449376191	0.00486186449376191	25.4912417272568	2
828	243.34	23.999	1.0195	5.10580826225484	11.207570031026	328	-0.00243093224688096	0.00243093224688096	25.4936726595037	2
829	251.1	29.076	1.02	5.10823919450172	11.2051390987791	329	0.00243093224688096	0.00243093224688096	25.4961035917505	2
830	244.63	32.797	1.0195	5.10580826225484	11.207570031026	330	-0.00729279674064465	0.00729279674064465	25.5033963884912	2
831	236.3	26.478	1.021	5.11310105899548	11.2002772342854	331	0.00486186449376369	0.00486186449376369	25.508258252985	2
832	252.06	40.592	1.02	5.10823919450172	11.2051390987791	332	0.00243093224688096	0.00243093224688096	25.5106891852318	2
833	264.28	22.866	1.0195	5.10580826225484	11.207570031026	333	-0.00972372898752738	0.00972372898752738	25.5204129142194	2
834	272.65	27.965	1.0215	5.11553199124236	11.1978463020385	334	-0.0140994070319174	0.0140994070319174	25.5345123212513	2
835	266.52	25.476	1.0244	5.12963139827428	11.1837468950065	335	0.0092375425381519	0.0092375425381519	25.5437498637894	2
836	263.97	26.337	1.0225	5.12039385573613	11.1929844375447	336	0.0213922037725638	0.0213922037725638	25.565142067562	2
837	252.28	28.476	1.0181	5.09900165196356	11.2143766413173	337	-0.0233369495700693	0.0233369495700693	25.5884790171321	2
838	252.7	51.806	1.0229	5.12233860153363	11.1910396917472	338	0.0116684747850364	0.0116684747850364	25.6001474919171	2
839	253.34	47.531	1.0205	5.1106701267486	11.2027081665322	339	0.00486186449376191	0.00486186449376191	25.6050093564109	2
840	246.14	49.277	1.0195	5.10580826225484	11.207570031026	340	-0.0213922037725638	0.0213922037725638	25.6264015601834	2
841	250.4	63.27	1.0239	5.1272004660274	11.1861778272534	341	-0.0286850005132102	0.0286850005132102	25.6550865606966	2
842	253.19	78.4	1.0298	5.15588546654061	11.1574928267402	342	-0.0495910178363985	0.0495910178363985	25.704677578533	2
843	256.2	84.072	1.04	5.20547648437701	11.1079018089038	343	0.108905764660326	0.108905764660326	25.8135833431934	2
844	266.09	82.571	1.0176	5.09657071971668	11.2168075735641	344	0.00243093224688273	0.00243093224688273	25.8160142754402	2
845	264.36	77.795	1.0171	5.0941397874698	11.219238505811	345	-0.0354916108044812	0.0354916108044812	25.8515058862447	2
846	272.18	81.015	1.0244	5.12963139827428	11.1837468950065	346	-0.0354916108044812	0.0354916108044812	25.8869974970492	2
847	270.7	89.852	1.0317	5.16512300907876	11.1482552842021	347	-0.0996682221221725	0.0996682221221725	25.9866657191714	2
848	277.69	91.639	1.0522	5.26479123120094	11.0485870620799	348	0.151690172205454	0.151690172205454	26.1383558913768	2
849	266.25	91.952	1.021	5.11310105899548	11.2002772342854	349	0.0165303392787983	0.0165303392787983	26.1548862306556	2
850	270.84	85.033	1.0176	5.09657071971668	11.2168075735641	350	-0.00486186449376369	0.00486186449376369	26.1597480951494	2
851	273.25	86.383	1.0186	5.10143258421045	11.2119457090704	351	-0.0281988140638347	0.0281988140638347	26.1879469092132	2
852	265	92.623	1.0244	5.12963139827428	11.1837468950065	352	0.0403534752982466	0.0403534752982466	26.2283003845115	2
853	267.54	93.47	1.0161	5.08927792297604	11.2241003703048	353	-0.398672888488694	0.398672888488694	26.6269732730002	2
854	254.92	101.66	1.0981	5.48795081146473	10.8254274818161	354	0.102099154369057	0.102099154369057	26.7290724273692	2
855	264.22	102.48	1.0771	5.38585165709567	10.9275266361852	355	-0.097723476324667	0.097723476324667	26.8267959036939	2
856	255.54	99.475	1.0972	5.48357513342034	10.8298031598605	356	0.375335938918621	0.375335938918621	27.2021318426125	2
857	257.44	94.59	1.02	5.10823919450172	11.2051390987791	357	-0.0758450861027278	0.0758450861027278	27.2779769287152	2
858	254.29	89.895	1.0356	5.18408428060444	11.1292940126764	358	0.0875135608877624	0.0875135608877624	27.365490489603	2
859	261.07	90.113	1.0176	5.09657071971668	11.2168075735641	359	-0.0972372898752898	0.0972372898752898	27.4627277794783	2
860	263.39	87.409	1.0376	5.19380800959197	11.1195702836889	360	0	0	27.4627277794783	2
861	258.17	87.652	1.0376	5.19380800959197	11.1195702836889	361	0.0140994070319174	0.0140994070319174	27.4768271865102	2
862	254.31	90.259	1.0347	5.17970860256006	11.1336696907208	362	-0.123491358141621	0.123491358141621	27.6003185446518	2
863	237.66	97.88	1.0601	5.30319996070167	11.0101783325792	363	-0.00194474579750548	0.00194474579750548	27.6022632904493	2
864	238.64	95.851	1.0605	5.30514470649918	11.0082335867816	364	-0.0879997473371361	0.0879997473371361	27.6902630377865	2
865	233.42	102.63	1.0786	5.39314445383632	10.9202338394445	365	-0.0690384758114568	0.0690384758114568	27.7593015135979	2
866	244.96	105.31	1.0928	5.46218292964778	10.8511953636331	366	0.363181277684209	0.363181277684209	28.1224827912821	2
867	252.61	97.024	1.0181	5.09900165196356	11.2143766413173	367	-0.391380091748044	0.391380091748044	28.5138628830302	2
868	253.35	113.94	1.0986	5.49038174371161	10.8229965495692	368	-0.00729279674064642	0.00729279674064642	28.5211556797708	2
869	251.44	116.77	1.1001	5.49767454045226	10.8157037528286	369	-0.0831378828433742	0.0831378828433742	28.6042935626142	2
870	254.03	115.76	1.1172	5.58081242329563	10.7325658699852	370	-0.1755133082249	0.1755133082249	28.7798068708391	2
871	258.64	135.65	1.1533	5.75632573152053	10.5570525617603	371	-0.0617456790708086	0.0617456790708086	28.8415525499099	2
872	250.09	144.79	1.166	5.81807141059134	10.4953068826895	372	0.0709832216089623	0.0709832216089623	28.9125357715189	2
873	256.48	147.55	1.1514	5.74708818898238	10.5662901042985	373	-0.462849499806383	0.462849499806383	29.3753852713253	2
874	267.91	158.69	1.2466	6.20993768878876	10.1034406044921	374	0.225590512510674	0.225590512510674	29.6009757838359	2
875	265.32	135.15	1.2002	5.98434717627809	10.3290311170027	375	-0.0165303392788001	0.0165303392788001	29.6175061231147	2
876	263.66	129.47	1.2036	6.00087751555689	10.3125007777239	376	0.391866278197421	0.391866278197421	30.0093724013122	2
877	267.6	128.04	1.123	5.60901123735946	10.7043670559214	377	0.441457296033821	0.441457296033821	30.450829697346	2
878	261.35	118.63	1.0322	5.16755394132564	11.1458243519552	378	-0.306297463107168	0.306297463107168	30.7571271604531	2
879	255.32	109.63	1.0952	5.47385140443281	10.839526888848	379	-0.396728142691185	0.396728142691185	31.1538553031443	2
880	241.68	130.93	1.1768	5.870579547124	10.4427987461568	380	0.254275513023885	0.254275513023885	31.4081308161682	2
881	245.22	135.53	1.1245	5.61630403410011	10.6970742591807	381	-0.294628988322131	0.294628988322131	31.7027598044903	2
882	242.06	140.26	1.1851	5.91093302242224	10.4024452708586	382	0.0617456790708104	0.0617456790708104	31.7645054835612	2
883	239.8	141.08	1.1724	5.84918734335143	10.4641909499294	383	0.1424526296673	0.1424526296673	31.9069581132285	2
884	245.18	127.55	1.1431	5.70673471368413	10.6066435795967	384	0.0807069505964915	0.0807069505964915	31.9876650638249	2
885	246.7	139.28	1.1265	5.62602776308764	10.6873505301932	385	-0.125436103939125	0.125436103939125	32.1131011677641	2
886	252.14	141.01	1.1523	5.75146386702677	10.5619144262541	386	-0.187667969459312	0.187667969459312	32.3007691372234	2
887	255.9	154	1.1909	5.93913183648608	10.3742464567948	387	-0.0311159327600912	0.0311159327600912	32.3318850699835	2
888	252.35	152.82	1.1973	5.97024776924617	10.3431305240347	388	-0.00437567804438821	0.00437567804438821	32.3362607480279	2
889	254.17	154.91	1.1982	5.97462344729056	10.3387548459903	389	0.0116684747850346	0.0116684747850346	32.3479292228129	2
890	264.16	154.57	1.1958	5.96295497250552	10.3504233207753	390	-0.434650685742549	0.434650685742549	32.7825799085554	2
891	267.8	170.57	1.2852	6.39760565824807	9.91577263503276	391	0.297059920569012	0.297059920569012	33.0796398291245	2
892	277.41	169.88	1.2241	6.10054573767906	10.2128325556018	392	-0.0427844075451294	0.0427844075451294	33.1224242366696	2
893	269.65	161.86	1.2329	6.14333014522419	10.1700481480566	393	0.0189612715256828	0.0189612715256828	33.1413855081953	2
894	266.91	165.17	1.229	6.1243688736985	10.1890094195823	394	0.177944240471783	0.177944240471783	33.3193297486671	2
895	273.98	146.58	1.1924	5.94642463322672	10.3669536600541	395	0.050077204285774	0.050077204285774	33.3694069529528	2
896	279	140.24	1.1821	5.89634742894095	10.4170308643399	396	0.166275765686747	0.166275765686747	33.5356827186396	2
897	278.96	144.53	1.1479	5.7300716632542	10.5833066300266	397	0.1755133082249	0.1755133082249	33.7111960268645	2
898	274.2	141.57	1.1118	5.5545583550293	10.7588199382515	398	-0.0189612715256828	0.0189612715256828	33.7301572983902	2
899	273.4	136.53	1.1157	5.57351962655498	10.7398586667258	399	0.0831378828433742	0.0831378828433742	33.8132951812335	2
900	275.54	138.18	1.0986	5.49038174371161	10.8229965495692	400	-0.472573228793912	0.472573228793912	34.2858684100274	2
901	278.45	136.21	1.1958	5.96295497250552	10.3504233207753	401	0.531887975617838	0.531887975617838	34.8177563856453	2
902	279.39	125.99	1.0864	5.43106699688768	10.8823112963931	402	0.199336444244345	0.199336444244345	35.0170928298896	2
903	271.09	116.04	1.0454	5.23173055264334	11.0816477406375	403	-0.228021444757555	0.228021444757555	35.2451142746472	2
904	275.6	117.43	1.0923	5.45975199740089	10.8536262958799	404	0.00486186449376547	0.00486186449376547	35.2499761391409	2
905	279.66	125.46	1.0913	5.45489013290713	10.8584881603737	405	-0.778870691901078	0.778870691901078	36.028846831042	2
906	262.36	164.53	1.2515	6.23376082480821	10.0796174684726	406	0.0379225430513639	0.0379225430513639	36.0667693740934	2
907	270.53	165.55	1.2437	6.19583828175684	10.117540011524	407	-0.00437567804438821	0.00437567804438821	36.0711450521378	2
908	272	162.74	1.2446	6.20021395980123	10.1131643334796	408	-0.00486186449376547	0.00486186449376547	36.0760069166315	2
909	274.25	162.36	1.2456	6.205075824295	10.1083024689858	409	-0.246982716283236	0.246982716283236	36.3229896329148	2
910	270.74	168.94	1.2964	6.45205854057823	9.8613197527026	410	0.36561220993109	0.36561220993109	36.6886018428459	2
911	277.86	167.51	1.2212	6.08644633064714	10.2269319626337	411	-0.140021697420416	0.140021697420416	36.8286235402663	2
912	276.01	170.59	1.25	6.22646802806756	10.0869102652133	412	0.0189612715256793	0.0189612715256793	36.847584811792	2
913	270.56	165.99	1.2461	6.20750675654188	10.105871536739	413	-0.377280684716126	0.377280684716126	37.2248654965081	2
914	273.98	174.14	1.3237	6.58478744125801	9.72859085202283	414	-0.00243093224688273	0.00243093224688273	37.227296428755	2
915	273.53	174.55	1.3242	6.58721837350489	9.72615991977594	415	0.223159580263792	0.223159580263792	37.4504560090188	2
916	264.88	171.18	1.2783	6.3640587932411	9.94931950003973	416	0.104530086615938	0.104530086615938	37.5549860956347	2
917	268.42	174.85	1.2568	6.25952870662516	10.0538495866557	417	0.11376762915409	0.11376762915409	37.6687537247888	2
918	265.45	176.08	1.2334	6.14576107747107	10.1676172158098	418	-0.306297463107164	0.306297463107164	37.975051187896	2
919	271.42	193.26	1.2964	6.45205854057823	9.8613197527026	419	0.0213922037725638	0.0213922037725638	37.9964433916685	2
920	273.07	192.22	1.292	6.43066633680567	9.88271195647516	420	-0.144883561914185	0.144883561914185	38.1413269535827	2
921	274.22	194.83	1.3218	6.57554989871985	9.73782839456098	421	0.0952925440777861	0.0952925440777861	38.2366194976605	2
922	278.04	194.7	1.3022	6.48025735464207	9.83312093863876	422	0.38651822725428	0.38651822725428	38.6231377249148	2
923	278.95	189.16	1.2227	6.09373912738779	10.219639165893	423	-0.325258734632849	0.325258734632849	38.9483964595476	2
924	273.08	191.83	1.2896	6.41899786202063	9.8943804312602	424	-0.0116684747850329	0.0116684747850329	38.9600649343326	2
925	272.96	192.43	1.292	6.43066633680567	9.88271195647516	425	-0.11376762915409	0.11376762915409	39.0738325634867	2
926	267.75	192.41	1.3154	6.54443396595976	9.76894432732107	426	0.19447457975058	0.19447457975058	39.2683071432373	2
927	255.75	178.84	1.2754	6.34995938620918	9.96341890707165	427	-0.0568838145770449	0.0568838145770449	39.3251909578144	2
928	261.01	182.88	1.2871	6.40684320078622	9.90653509249461	428	0.0782760183496087	0.0782760183496087	39.403466976164	2
929	277.84	184.98	1.271	6.32856718243661	9.98481111084422	429	0.180375172718666	0.180375172718666	39.5838421488826	2
930	279.28	162.45	1.2339	6.14819200971795	10.1651862835629	430	0.204198308738111	0.204198308738111	39.7880404576208	2
931	277.73	157.6	1.1919	5.94399370097984	10.369384592301	431	-0.265943987808921	0.265943987808921	40.0539844454297	2
932	279.48	175.54	1.2466	6.20993768878876	10.1034406044921	432	0.104530086615938	0.104530086615938	40.1585145320456	2
933	261.99	172.26	1.2251	6.10540760217282	10.207970691108	433	-0.0666075435645741	0.0666075435645741	40.2251220756102	2
934	267	175.85	1.2388	6.1720151457374	10.1413631475434	434	-0.377280684716128	0.377280684716128	40.6024027603263	2
935	256.23	190.09	1.3164	6.54929583045352	9.76408246282731	435	0.275181530347073	0.275181530347073	40.8775842906734	2
936	264.88	187.96	1.2598	6.27411430010645	10.0392639931744	436	-0.140021697420419	0.140021697420419	41.0176059880938	2
937	272.71	166.64	1.2886	6.41413599752687	9.89924229575396	437	0.135646019376031	0.135646019376031	41.1532520074698	2
938	279.67	167.49	1.2607	6.27848997815084	10.03488831513	438	0.22753525830818	0.22753525830818	41.380787265778	2
939	274.99	156.67	1.2139	6.05095471984266	10.2624235734382	439	0.0573700010264222	0.0573700010264222	41.4381572668044	2
940	269.91	154.42	1.2021	5.99358471881624	10.3197935744646	440	0.355888480943563	0.355888480943563	41.794045747748	2
941	256.55	145.48	1.1289	5.63769623787267	10.6756820554082	441	-0.220728648016909	0.220728648016909	42.0147743957649	2
942	255.89	142.69	1.1743	5.85842488588958	10.4549534073912	442	0.0330606785575984	0.0330606785575984	42.0478350743225	2
943	234.94	154.05	1.1675	5.82536420733198	10.4880140859488	443	-0.412772295520609	0.412772295520609	42.4606073698431	2
944	231.99	162.89	1.2524	6.23813650285259	10.0752417904282	444	0.0734141538558433	0.0734141538558433	42.534021523699	2
945	236.8	160.21	1.2373	6.16472234899675	10.1486559442841	445	-0.0262540682663257	0.0262540682663257	42.5602755919653	2
946	253.5	162.76	1.2427	6.19097641726308	10.1224018760178	446	0.0165303392787983	0.0165303392787983	42.5768059312441	2
947	251.82	167.49	1.2393	6.17444607798428	10.1389322152966	447	0.0359777972538566	0.0359777972538566	42.6127837284979	2
948	255.7	169.89	1.2319	6.13846828073042	10.1749100125504	448	-0.052508136532655	0.052508136532655	42.6652918650306	2
949	261.81	162.95	1.2427	6.19097641726308	10.1224018760178	449	0.209060173231872	0.209060173231872	42.8743520382625	2
950	250.52	153.67	1.1997	5.9819162440312	10.3314620492496	450	-0.158982968946098	0.158982968946098	43.0333350072086	2
951	247.8	156.62	1.2324	6.1408992129773	10.1724790803035	451	0.0306297463107157	0.0306297463107157	43.0639647535193	2
952	259.32	163.41	1.2261	6.11026946666659	10.2031088266142	452	0.0568838145770449	0.0568838145770449	43.1208485680963	2
953	259.81	166.67	1.2144	6.05338565208954	10.2599926411913	453	-0.1589829689461	0.1589829689461	43.2798315370424	2
954	255.68	164.11	1.2471	6.21236862103564	10.1010096722452	454	0.190098901706193	0.190098901706193	43.4699304387486	2
955	258.29	165.65	1.208	6.02226971932945	10.2911085739514	455	-0.379711616963009	0.379711616963009	43.8496420557116	2
956	241.33	188.85	1.2861	6.40198133629246	9.91139695698837	456	0.261082123315155	0.261082123315155	44.1107241790268	2
957	238.01	193.3	1.2324	6.1408992129773	10.1724790803035	457	-0.125922290388502	0.125922290388502	44.2366464694153	2
958	241.29	194.48	1.2583	6.2668215033658	10.046556789915	458	-0.137590765173536	0.137590765173536	44.3742372345888	2
959	242.52	189.62	1.2866	6.40441226853934	9.90896602474149	459	-0.218297715770026	0.218297715770026	44.5925349503589	2
960	238.28	186.54	1.3315	6.62270998430937	9.69066830897146	460	0.325258734632847	0.325258734632847	44.9177936849917	2
961	232.34	190.51	1.2646	6.29745124967652	10.0159270436043	461	-0.0359777972538584	0.0359777972538584	44.9537714822456	2
962	254.66	178.4	1.272	6.33342904693038	9.97994924635045	462	0.18766796945931	0.18766796945931	45.1414394517049	2
963	264.39	179.11	1.2334	6.14576107747107	10.1676172158098	463	-0.0593147468239277	0.0593147468239277	45.2007541985288	2
964	263.98	175.92	1.2456	6.205075824295	10.1083024689858	464	0.111336696907209	0.111336696907209	45.312090895436	2
965	269.43	182.88	1.2227	6.09373912738779	10.219639165893	465	-0.332065344924118	0.332065344924118	45.6441562403601	2
966	272.41	193.03	1.291	6.4258044723119	9.88757382096893	466	0.140021697420417	0.140021697420417	45.7841779377805	2
967	279.5	192.14	1.2622	6.28578277489149	10.0275955183893	467	-0.1424526296673	0.1424526296673	45.9266305674478	2
968	272	191.41	1.2915	6.42823540455879	9.88514288872204	468	0.512926704092159	0.512926704092159	46.43955727154	2
969	271.87	184.45	1.186	5.91530870046663	10.3980695928142	469	-0.394297210444304	0.394297210444304	46.8338544819843	2
970	269.44	174.93	1.2671	6.30960591091093	10.0037723823699	470	0.0807069505964897	0.0807069505964897	46.9145614325808	2
971	253.91	187.62	1.2505	6.22889896031444	10.0844793329664	471	-0.287336191581483	0.287336191581483	47.2018976241623	2
972	245.63	189.38	1.3096	6.51623515189593	9.79714314138491	472	0.218783902219405	0.218783902219405	47.4206815263817	2
973	256.26	184.31	1.2646	6.29745124967652	10.0159270436043	473	0.0996682221221725	0.0996682221221725	47.5203497485038	2
974	241.98	177.19	1.2441	6.19778302755435	10.1155952657265	474	-0.142452629667302	0.142452629667302	47.6628023781712	2
975	234.56	186.53	1.2734	6.34023565722165	9.97314263605918	475	-0.21392203772564	0.21392203772564	47.8767244158968	2
976	236.38	185.98	1.3174	6.55415769494729	9.75922059833354	476	0.237258987295711	0.237258987295711	48.1139834031925	2
977	235.03	187.62	1.2686	6.31689870765158	9.99647958562925	477	-0.282474327087719	0.282474327087719	48.3964577302802	2
978	237.49	188.94	1.3267	6.5993730347393	9.71400525854153	478	0.216352969972521	0.216352969972521	48.6128107002527	2
979	232.01	178.71	1.2822	6.38302006476678	9.93035822851405	479	0.22753525830818	0.22753525830818	48.8403459585609	2
980	240.2	177.72	1.2354	6.1554848064586	10.1578934868222	480	-0.317965937892199	0.317965937892199	49.1583118964531	2
981	245.15	180.76	1.3008	6.4734507443508	9.83992754893004	481	0.0879997473371361	0.0879997473371361	49.2463116437903	2
982	247.77	181.67	1.2827	6.38545099701366	9.92792729626717	482	0.218297715770028	0.218297715770028	49.4646093595603	2
983	237.45	168.02	1.2378	6.16715328124363	10.1462250120372	483	-0.111336696907207	0.111336696907207	49.5759460564675	2
984	232.6	169.21	1.2607	6.27848997815084	10.03488831513	484	0.1424526296673	0.1424526296673	49.7183986861348	2
985	234.8	172.68	1.2314	6.13603734848354	10.1773409447973	485	0.393811023994926	0.393811023994926	50.1122097101297	2
986	235.87	147.35	1.1504	5.74222632448861	10.5711519687922	486	-0.00243093224688096	0.00243093224688096	50.1146406423766	2
987	232.96	146.79	1.1509	5.74465725673549	10.5687210365453	487	-0.199336444244345	0.199336444244345	50.3139770866209	2
988	231.23	152.89	1.1919	5.94399370097984	10.369384592301	488	0.0593147468239259	0.0593147468239259	50.3732918334449	2
989	232.8	144.82	1.1797	5.88467895415591	10.4286993391249	489	0.147314494161066	0.147314494161066	50.5206063276059	2
990	230.92	132.96	1.1494	5.73736445999485	10.576013833286	490	-0.420065092261256	0.420065092261256	50.9406714198672	2
991	242.21	153.05	1.2358	6.1574295522561	10.1559487410247	491	0.0140994070319156	0.0140994070319156	50.9547708268991	2
992	248.48	162.98	1.2329	6.14333014522419	10.1700481480566	492	0.228021444757559	0.228021444757559	51.1827922716567	2
993	259.16	151.45	1.186	5.91530870046663	10.3980695928142	493	-0.109391951109703	0.109391951109703	51.2921842227664	2
994	264.36	146.25	1.2085	6.02470065157633	10.2886776417045	494	0.557655857434792	0.557655857434792	51.8498400802012	2
995	275.58	138.57	1.0938	5.46704479414154	10.8463334991393	495	-0.472087042344537	0.472087042344537	52.3219271225457	2
996	267.87	150.78	1.1909	5.93913183648608	10.3742464567948	496	0.234828055048828	0.234828055048828	52.5567551775945	2
997	249.85	133.54	1.1426	5.70430378143725	10.6090745118436	497	0.441457296033819	0.441457296033819	52.9982124736283	2
998	259.61	116.59	1.0518	5.26284648540343	11.0505318078774	498	-0.204198308738111	0.204198308738111	53.2024107823665	2
999	265.71	118.51	1.0938	5.46704479414154	10.8463334991393	499	-0.0092375425381519	0.0092375425381519	53.2116483249046	2
1000	266.78	118.43	1.0957	5.47628233667969	10.8370959566011	500	NA	NA	NA	2
1001	248.73	31.193	1.0171	5.0941397874698	10.7087427339658	1	-0.0116684747850364	0.0116684747850364	0.0116684747850364	3
1002	251.6	24.622	1.0195	5.10580826225484	10.6970742591807	2	0.00437567804438999	0.00437567804438999	0.0160441528294264	3
1003	252.33	22.036	1.0186	5.10143258421045	10.7014499372251	3	0.00243093224688096	0.00243093224688096	0.0184750850763074	3
1004	250.76	25.538	1.0181	5.09900165196356	10.703880869472	4	-0.00680661029127094	0.00680661029127094	0.0252816953675783	3
1005	263.76	32.907	1.0195	5.10580826225484	10.6970742591807	5	-0.0262540682663257	0.0262540682663257	0.051535763633904	3
1006	276.71	29.253	1.0249	5.13206233052116	10.6708201909144	6	0.0354916108044794	0.0354916108044794	0.0870273744383834	3
1007	278.58	32.121	1.0176	5.09657071971668	10.7063118017189	7	-0.0213922037725638	0.0213922037725638	0.108419578210947	3
1008	279.54	61.759	1.022	5.11796292348925	10.6849195979463	8	0.0072927967406482	0.0072927967406482	0.115712374951595	3
1009	272.69	63.126	1.0205	5.1106701267486	10.692212394687	9	0.00729279674064642	0.00729279674064642	0.123005171692242	3
1010	275.54	62.536	1.019	5.10337733000795	10.6995051914276	10	0.0116684747850346	0.0116684747850346	0.134673646477276	3
1011	276.07	61.193	1.0166	5.09170885522292	10.7111736662126	11	0	0	0.134673646477276	3
1012	278.61	60.006	1.0166	5.09170885522292	10.7111736662126	12	-0.0165303392788001	0.0165303392788001	0.151203985756077	3
1013	275.41	24.907	1.02	5.10823919450172	10.6946433269338	13	0.00680661029127094	0.00680661029127094	0.158010596047347	3
1014	275.5	35.092	1.0186	5.10143258421045	10.7014499372251	14	0.00243093224688096	0.00243093224688096	0.160441528294228	3
1015	256.79	33.79	1.0181	5.09900165196356	10.703880869472	15	0.0238231360194465	0.0238231360194465	0.184264664313675	3
1016	256.56	36.086	1.0132	5.07517851594412	10.7277040054914	16	-0.0379225430513621	0.0379225430513621	0.222187207365037	3
1017	274.67	26.27	1.021	5.11310105899548	10.6897814624401	17	0.00729279674064465	0.00729279674064465	0.229480004105682	3
1018	275.01	10.805	1.0195	5.10580826225484	10.6970742591807	18	-0.00243093224688096	0.00243093224688096	0.231910936352563	3
1019	276.06	17.062	1.02	5.10823919450172	10.6946433269338	19	0.00243093224688096	0.00243093224688096	0.234341868599444	3
1020	266.89	13.653	1.0195	5.10580826225484	10.6970742591807	20	0.00437567804438999	0.00437567804438999	0.238717546643834	3
1021	277.64	15.731	1.0186	5.10143258421045	10.7014499372251	21	-0.00680661029127094	0.00680661029127094	0.245524156935105	3
1022	276.11	15.473	1.02	5.10823919450172	10.6946433269338	22	-0.00729279674064642	0.00729279674064642	0.252816953675751	3
1023	265.12	23.957	1.0215	5.11553199124236	10.6873505301932	23	0.00729279674064642	0.00729279674064642	0.260109750416397	3
1024	266.19	25.123	1.02	5.10823919450172	10.6946433269338	24	0.0140994070319174	0.0140994070319174	0.274209157448315	3
1025	267.31	25.282	1.0171	5.0941397874698	10.7087427339658	25	-0.00486186449376547	0.00486186449376547	0.27907102194208	3
1026	263.24	35.275	1.0181	5.09900165196356	10.703880869472	26	0.00243093224688273	0.00243093224688273	0.281501954188963	3
1027	267.53	39.595	1.0176	5.09657071971668	10.7063118017189	27	-0.00243093224688273	0.00243093224688273	0.283932886435846	3
1028	263.56	56.65	1.0181	5.09900165196356	10.703880869472	28	-0.00437567804438643	0.00437567804438643	0.288308564480232	3
1029	268.24	52.141	1.019	5.10337733000795	10.6995051914276	29	0.00437567804438643	0.00437567804438643	0.292684242524619	3
1030	255.86	53.011	1.0181	5.09900165196356	10.703880869472	30	0.00486186449376547	0.00486186449376547	0.297546107018384	3
1031	253.94	61.831	1.0171	5.0941397874698	10.7087427339658	31	0	0	0.297546107018384	3
1032	246.18	65.763	1.0171	5.0941397874698	10.7087427339658	32	-0.0140994070319174	0.0140994070319174	0.311645514050301	3
1033	251.19	78.926	1.02	5.10823919450172	10.6946433269338	33	0.00486186449376547	0.00486186449376547	0.316507378544067	3
1034	253	72.41	1.019	5.10337733000795	10.6995051914276	34	-0.0525081365326585	0.0525081365326585	0.369015515076725	3
1035	265.72	76.539	1.0298	5.15588546654061	10.6469970548949	35	-0.106961018862819	0.106961018862819	0.475976533939544	3
1036	270.11	74.614	1.0518	5.26284648540343	10.5400360360321	36	0.097723476324667	0.097723476324667	0.573700010264211	3
1037	264.91	77.859	1.0317	5.16512300907876	10.6377595123568	37	-0.0452153397920085	0.0452153397920085	0.61891535005622	3
1038	273.04	76.544	1.041	5.21033834887077	10.5925441725648	38	-0.054452882330164	0.054452882330164	0.673368232386384	3
1039	269.81	83.807	1.0522	5.26479123120094	10.5380912902346	39	-0.102099154369055	0.102099154369055	0.775467386755439	3
1040	275.72	88.465	1.0732	5.36689038556999	10.4359921358656	40	0.175513308224899	0.175513308224899	0.950980694980338	3
1041	271.52	87.132	1.0371	5.19137707734509	10.6115054440905	41	-0.0879997473371361	0.0879997473371361	1.03898044231747	3
1042	264.21	95.261	1.0552	5.27937682468223	10.5235056967533	42	0.0335468650069739	0.0335468650069739	1.07252730732445	3
1043	259.7	94.683	1.0483	5.24582995967525	10.5570525617603	43	0.0593147468239277	0.0593147468239277	1.13184205414838	3
1044	249.5	93.921	1.0361	5.18651521285133	10.6163673085842	44	-0.138076951622914	0.138076951622914	1.26991900577129	3
1045	231.11	98.003	1.0645	5.32459216447424	10.4782903569613	45	-0.146828307711688	0.146828307711688	1.41674731348298	3
1046	237.08	102.04	1.0947	5.47142047218593	10.3314620492496	46	0.00680661029127094	0.00680661029127094	1.42355392377425	3
1047	231.15	106.05	1.0933	5.46461386189466	10.3382686595409	47	0.0384087295007394	0.0384087295007394	1.46196265327499	3
1048	239.41	101.91	1.0854	5.42620513239392	10.3766773890416	48	0.0826516963939969	0.0826516963939969	1.54461434966898	3
1049	257.45	95.992	1.0684	5.34355343599992	10.4593290854356	49	-0.215866783523145	0.215866783523145	1.76048113319213	3
1050	267.51	100.45	1.1128	5.55942021952307	10.2434623019125	50	0.349081870652295	0.349081870652295	2.10956300384442	3
1051	260.41	93.201	1.041	5.21033834887077	10.5925441725648	51	-0.106961018862821	0.106961018862821	2.21652402270725	3
1052	248.01	99.301	1.063	5.31729936773359	10.485583153702	52	0.050077204285774	0.050077204285774	2.26660122699302	3
1053	247.79	100.86	1.0527	5.26722216344782	10.5356603579877	53	-0.297059920569012	0.297059920569012	2.56366114756203	3
1054	263.32	109.14	1.1138	5.56428208401683	10.2386004374187	54	-0.0116684747850346	0.0116684747850346	2.57532962234707	3
1055	259.74	108.21	1.1162	5.57595055880186	10.2269319626337	55	0.0452153397920085	0.0452153397920085	2.62054496213907	3
1056	258.71	113.61	1.1069	5.53073521900985	10.2721473024257	56	-0.0427844075451276	0.0427844075451276	2.6633293696842	3
1057	256.5	109.29	1.1157	5.57351962655498	10.2293628948806	57	-0.232883309251321	0.232883309251321	2.89621267893552	3
1058	259.39	131.99	1.1636	5.8064029358063	9.99647958562925	58	-0.0495910178363985	0.0495910178363985	2.94580369677192	3
1059	261.14	131.29	1.1738	5.8559939536427	9.94688856779285	59	0.0281988140638347	0.0281988140638347	2.97400251083576	3
1060	255.71	131.26	1.168	5.82779513957887	9.97508738185669	60	-0.104530086615938	0.104530086615938	3.07853259745169	3
1061	256.16	149.01	1.1895	5.9323252261948	9.87055729524075	61	-0.388949159501163	0.388949159501163	3.46748175695286	3
1062	254.75	160.64	1.2695	6.32127438569597	9.48160813573958	62	-0.152176358654827	0.152176358654827	3.61965811560768	3
1063	251.04	179.56	1.3008	6.4734507443508	9.32943177708476	63	-0.0875135608877624	0.0875135608877624	3.70717167649545	3
1064	251	186.37	1.3188	6.56096430523856	9.24191821619699	64	0.0403534752982448	0.0403534752982448	3.74752515179369	3
1065	237.55	193.8	1.3105	6.52061082994031	9.28227169149524	65	-0.138076951622912	0.138076951622912	3.8856021034166	3
1066	258.23	193.09	1.3389	6.65868778156323	9.14419473987233	66	0.270805852302685	0.270805852302685	4.15640795571929	3
1067	269.83	187.22	1.2832	6.38788192926054	9.41500059217501	67	-0.0641766113176914	0.0641766113176914	4.22058456703698	3
1068	268.34	188.02	1.2964	6.45205854057823	9.35082398085732	68	0.0568838145770449	0.0568838145770449	4.27746838161402	3
1069	274.55	174.12	1.2847	6.39517472600119	9.40770779543437	69	0.161413901192981	0.161413901192981	4.43888228280701	3
1070	269.21	166.91	1.2515	6.23376082480821	9.56912169662735	70	-0.025767881816952	0.025767881816952	4.46465016462396	3
1071	275.17	164.48	1.2568	6.25952870662516	9.54335381481039	71	0.244551784036357	0.244551784036357	4.70920194866031	3
1072	276.97	143.12	1.2065	6.0149769225888	9.78790559884675	72	-0.0739003403052223	0.0739003403052223	4.78310228896554	3
1073	275.27	145.32	1.2217	6.08887726289402	9.71400525854153	73	0.00729279674064642	0.00729279674064642	4.79039508570618	3
1074	275.45	144.82	1.2202	6.08158446615338	9.72129805528218	74	-0.0354916108044812	0.0354916108044812	4.82588669651066	3
1075	270.72	145.19	1.2275	6.11707607695786	9.6858064444777	75	0.272750598100192	0.272750598100192	5.09863729461086	3
1076	254.17	133.21	1.1714	5.84432547885767	9.95855704257789	76	0.00486186449376191	0.00486186449376191	5.10349915910462	3
1077	252.85	130.45	1.1704	5.8394636143639	9.96341890707165	77	0.372418820222364	0.372418820222364	5.47591797932698	3
1078	243.21	123.39	1.0938	5.46704479414154	10.335837727294	78	-0.310673141151554	0.310673141151554	5.78659112047854	3
1079	248.37	133.5	1.1577	5.77771793529309	10.0251645861425	79	-0.3179659378922	0.3179659378922	6.10455705837074	3
1080	271.43	143.97	1.2231	6.09568387318529	9.70719864825026	80	0.401103820735575	0.401103820735575	6.50566087910631	3
1081	277.11	140.84	1.1406	5.69458005244972	10.1083024689858	81	-0.192529833953074	0.192529833953074	6.69819071305939	3
1082	276.33	135.25	1.1802	5.88710988640279	9.91577263503276	82	0.308728395354045	0.308728395354045	7.00691910841343	3
1083	271.92	114.85	1.1167	5.57838149104875	10.2245010303868	83	-0.244551784036354	0.244551784036354	7.25147089244978	3
1084	270.96	124.53	1.167	5.8229332750851	9.97994924635045	84	-0.223159580263793	0.223159580263793	7.47463047271358	3
1085	263.64	134.43	1.2129	6.0460928553489	9.75678966608666	85	0.282474327087719	0.282474327087719	7.7571047998013	3
1086	263.64	127.78	1.1548	5.76361852826118	10.0392639931744	86	-0.0734141538558433	0.0734141538558433	7.83051895365714	3
1087	254.89	130.94	1.1699	5.83703268211702	9.96584983931853	87	0.0403534752982448	0.0403534752982448	7.87087242895539	3
1088	245.36	130.54	1.1616	5.79667920681877	10.0062033146168	88	0.173082375978018	0.173082375978018	8.0439548049334	3
1089	249.13	123.15	1.126	5.62359683084076	10.1792856905948	89	-0.199336444244345	0.199336444244345	8.24329124917775	3
1090	243.3	129.47	1.167	5.8229332750851	9.97994924635045	90	0.00972372898752738	0.00972372898752738	8.25301497816528	3
1091	253.75	128.77	1.165	5.81320954609757	9.98967297533798	91	0.111336696907209	0.111336696907209	8.36435167507248	3
1092	258.33	127.06	1.1421	5.70187284919037	10.1010096722452	92	-0.0899444931346451	0.0899444931346451	8.45429616820713	3
1093	257.12	135.86	1.1606	5.79181734232501	10.0110651791105	93	-0.0549390687795377	0.0549390687795377	8.50923523698667	3
1094	255.36	130.91	1.1719	5.84675641110455	9.956126110331	94	-0.00680661029127094	0.00680661029127094	8.51604184727794	3
1095	250.08	134.03	1.1733	5.85356302139582	9.94931950003973	95	0.0379225430513639	0.0379225430513639	8.5539643903293	3
1096	245.09	132.79	1.1655	5.81564047834446	9.9872420430911	96	-0.320396870139083	0.320396870139083	8.87436126046839	3
1097	251.5	150.59	1.2314	6.13603734848354	9.66684517295201	97	0.0807069505964915	0.0807069505964915	8.95506821106488	3
1098	237.16	157.43	1.2148	6.05533039788705	9.74755212354851	98	-0.301921785062778	0.301921785062778	9.25698999612765	3
1099	242.58	171.05	1.2769	6.35725218294982	9.44563033848573	99	-0.0899444931346451	0.0899444931346451	9.3469344892623	3
1100	251.36	182.46	1.2954	6.44719667608447	9.35568584535108	100	0.0116684747850364	0.0116684747850364	9.35860296404734	3
1101	251.14	172.63	1.293	6.43552820129943	9.36735432013612	101	0.168706697933629	0.168706697933629	9.52730966198096	3
1102	253.03	155.92	1.2583	6.2668215033658	9.53606101806975	102	-0.0972372898752916	0.0972372898752916	9.62454695185626	3
1103	250.15	165.88	1.2783	6.3640587932411	9.43882372819446	103	0.0330606785576002	0.0330606785576002	9.65760763041386	3
1104	251.78	164.09	1.2715	6.3309981146835	9.47188440675206	104	-0.00486186449376547	0.00486186449376547	9.66246949490762	3
1105	262.5	172.3	1.2725	6.33585997917726	9.46702254225829	105	0.0384087295007411	0.0384087295007411	9.70087822440836	3
1106	257.07	169.98	1.2646	6.29745124967652	9.50543127175903	106	0.0875135608877606	0.0875135608877606	9.78839178529612	3
1107	264.62	169.71	1.2466	6.20993768878876	9.59294483264679	107	-0.0092375425381519	0.0092375425381519	9.79762932783428	3
1108	264.93	169.52	1.2485	6.21917523132691	9.58370729010864	108	-0.128353222635385	0.128353222635385	9.92598255046966	3
1109	263.14	173.22	1.2749	6.3475284539623	9.45535406747326	109	0.244551784036355	0.244551784036355	10.170534334506	3
1110	248.82	155.99	1.2246	6.10297666992594	9.69990585150961	110	-0.104530086615938	0.104530086615938	10.275064421122	3
1111	263.28	157.7	1.2461	6.20750675654188	9.59537576489367	111	0.028685000513212	0.028685000513212	10.3037494216352	3
1112	262.8	151.95	1.2402	6.17882175602867	9.62406076540689	112	-0.135646019376031	0.135646019376031	10.4393954410112	3
1113	260.99	160.15	1.2681	6.3144677754047	9.48841474603086	113	-0.0330606785575984	0.0330606785575984	10.4724561195688	3
1114	273.52	168.85	1.2749	6.3475284539623	9.45535406747326	114	0.00243093224688273	0.00243093224688273	10.4748870518157	3
1115	270.35	169.31	1.2744	6.34509752171541	9.45778499972014	115	0.130297968432888	0.130297968432888	10.6051850202486	3
1116	268.72	165.07	1.2476	6.21479955328252	9.58808296815303	116	0.0996682221221725	0.0996682221221725	10.7048532423707	3
1117	264.07	153.12	1.2271	6.11513133116035	9.6877511902752	117	-0.258651191068271	0.258651191068271	10.963504433439	3
1118	267.13	173.73	1.2803	6.37378252222862	9.42909999920693	118	-0.156552036699219	0.156552036699219	11.1200564701382	3
1119	253.89	188.16	1.3125	6.53033455892784	9.27254796250771	119	-0.0617456790708086	0.0617456790708086	11.181802149209	3
1120	255.83	190.06	1.3252	6.59208023799865	9.2108022834369	120	-0.0213922037725638	0.0213922037725638	11.2031943529816	3
1121	256.61	193.63	1.3296	6.61347244177121	9.18941007966434	121	-0.0165303392788001	0.0165303392788001	11.2197246922604	3
1122	253.42	193.13	1.333	6.63000278105002	9.17287974038554	122	-0.00972372898752916	0.00972372898752916	11.2294484212479	3
1123	263.53	192.37	1.335	6.63972651003754	9.16315601139801	123	-0.0281988140638347	0.0281988140638347	11.2576472353118	3
1124	260.26	194.06	1.3408	6.66792532410138	9.13495719733417	124	0.0855688150902569	0.0855688150902569	11.343216050402	3
1125	239.17	190.75	1.3232	6.58235650901112	9.22052601242443	125	0.0330606785575984	0.0330606785575984	11.3762767289596	3
1126	235.8	189.05	1.3164	6.54929583045352	9.25358669098203	126	0.0495910178363985	0.0495910178363985	11.425867746796	3
1127	233.64	187.96	1.3062	6.49970481261713	9.30317770881843	127	0.0598009332733032	0.0598009332733032	11.4856686800693	3
1128	245.43	168.39	1.2939	6.43990387934382	9.36297864209173	128	0.111336696907207	0.111336696907207	11.5970053769765	3
1129	237.62	168.93	1.271	6.32856718243661	9.47431533899894	129	-0.0238231360194447	0.0238231360194447	11.620828512996	3
1130	235.08	166.86	1.2759	6.35239031845606	9.45049220297949	130	0.0379225430513621	0.0379225430513621	11.6587510560473	3
1131	239.8	168.31	1.2681	6.3144677754047	9.48841474603086	131	0.0145855934812946	0.0145855934812946	11.6733366495286	3
1132	239.16	169.86	1.2651	6.2998821819234	9.50300033951215	132	0.0520219500832813	0.0520219500832813	11.7253585996119	3
1133	240.49	173.59	1.2544	6.24786023184012	9.55502228959543	133	-0.161413901192983	0.161413901192983	11.8867725008049	3
1134	243.75	172.83	1.2876	6.40927413303311	9.39360838840245	134	0	0	11.8867725008049	3
1135	245.79	177.39	1.2876	6.40927413303311	9.39360838840245	135	-0.0831378828433742	0.0831378828433742	11.9699103836483	3
1136	246.31	179.84	1.3047	6.49241201587648	9.31047050555907	136	0.0354916108044812	0.0354916108044812	12.0054019944528	3
1137	248.97	175.53	1.2974	6.456920405072	9.34596211636356	137	0.0121546612344119	0.0121546612344119	12.0175566556872	3
1138	246.41	169.17	1.2949	6.44476574383759	9.35811677759797	138	0.237258987295707	0.237258987295707	12.2548156429829	3
1139	255.99	171.73	1.2461	6.20750675654188	9.59537576489367	139	-0.104530086615936	0.104530086615936	12.3593457295988	3
1140	251.09	164.53	1.2676	6.31203684315781	9.49084567827774	140	0.0189612715256811	0.0189612715256811	12.3783070011245	3
1141	263.86	160.62	1.2637	6.29307557163213	9.50980694980342	141	0.0525081365326585	0.0525081365326585	12.4308151376571	3
1142	269.98	167.06	1.2529	6.24056743509948	9.56231508633608	142	-0.14974542640795	0.14974542640795	12.5805605640651	3
1143	271.18	174.36	1.2837	6.39031286150742	9.41256965992813	143	-0.113767629154088	0.113767629154088	12.6943281932192	3
1144	262.25	182.87	1.3071	6.50408049066151	9.29880203077404	144	-0.163844833439866	0.163844833439866	12.858173026659	3
1145	249.65	193.52	1.3408	6.66792532410138	9.13495719733417	145	0.382142549209892	0.382142549209892	13.2403155758689	3
1146	258.98	175.91	1.2622	6.28578277489149	9.51709974654407	146	-0.254275513023885	0.254275513023885	13.4945910888928	3
1147	263.24	185.24	1.3145	6.54005828791537	9.26282423352018	147	0.119115680097231	0.119115680097231	13.6137067689901	3
1148	269.36	188.1	1.29	6.42094260781814	9.38193991361741	148	-0.144883561914183	0.144883561914183	13.7585903309042	3
1149	265.03	189.01	1.3198	6.56582616973232	9.23705635170323	149	0.422496024508137	0.422496024508137	14.1810863554124	3
1150	279.44	190.07	1.2329	6.14333014522419	9.65955237621137	150	-0.192529833953074	0.192529833953074	14.3736161893654	3
1151	268.34	178.22	1.2725	6.33585997917726	9.46702254225829	151	-0.0165303392787983	0.0165303392787983	14.3901465286442	3
1152	276.83	185.34	1.2759	6.35239031845606	9.45049220297949	152	0.0238231360194447	0.0238231360194447	14.4139696646637	3
1153	279.32	193.9	1.271	6.32856718243661	9.47431533899894	153	-0.0140994070319174	0.0140994070319174	14.4280690716956	3
1154	270.08	183.59	1.2739	6.34266658946853	9.46021593196702	154	0.0379225430513639	0.0379225430513639	14.465991614747	3
1155	276.73	186.16	1.2661	6.30474404641717	9.49813847501838	155	-0.0928616118309016	0.0928616118309016	14.5588532265779	3
1156	279.61	187.57	1.2852	6.39760565824807	9.40527686318748	156	-0.0636904248683159	0.0636904248683159	14.6225436514462	3
1157	279.42	178.61	1.2983	6.46129608311639	9.34158643831917	157	0.0593147468239277	0.0593147468239277	14.6818583982701	3
1158	269.45	181.46	1.2861	6.40198133629246	9.40090118514309	158	-0.00486186449376547	0.00486186449376547	14.6867202627639	3
1159	279.44	175.15	1.2871	6.40684320078622	9.39603932064933	159	0.0520219500832813	0.0520219500832813	14.7387422128472	3
1160	271.33	183.12	1.2764	6.35482125070294	9.44806127073261	160	-0.0238231360194465	0.0238231360194465	14.7625653488666	3
1161	264.63	181.38	1.2813	6.37864438672239	9.42423813471316	161	-0.0568838145770449	0.0568838145770449	14.8194491634437	3
1162	256.27	181.35	1.293	6.43552820129943	9.36735432013612	162	-0.0850826286408797	0.0850826286408797	14.9045317920845	3
1163	255.97	183.94	1.3105	6.52061082994031	9.28227169149524	163	0.0116684747850346	0.0116684747850346	14.9162002668696	3
1164	242.4	185.13	1.3081	6.50894235515528	9.29394016628027	164	-0.0568838145770449	0.0568838145770449	14.9730840814466	3
1165	239.07	186.74	1.3198	6.56582616973232	9.23705635170323	165	0.0116684747850346	0.0116684747850346	14.9847525562317	3
1166	243.74	182.46	1.3174	6.55415769494729	9.24872482648826	166	-0.154121104452335	0.154121104452335	15.138873660684	3
1167	245.32	194.54	1.3491	6.70827879939962	9.09460372203593	167	0.147314494161066	0.147314494161066	15.2861881548451	3
1168	236.37	183.98	1.3188	6.56096430523856	9.24191821619699	168	0.025767881816952	0.025767881816952	15.311956036662	3
1169	242.93	181.88	1.3135	6.53519642342161	9.26768609801395	169	0.182806104965547	0.182806104965547	15.4947621416276	3
1170	265.15	180.39	1.2759	6.35239031845606	9.45049220297949	170	-0.0238231360194465	0.0238231360194465	15.518585277647	3
1171	266.39	181.89	1.2808	6.37621345447551	9.42666906696005	171	0.00972372898752916	0.00972372898752916	15.5283090066345	3
1172	277.97	177.12	1.2788	6.36648972548798	9.43639279594758	172	-0.0238231360194483	0.0238231360194483	15.552132142654	3
1173	277.19	177.52	1.2837	6.39031286150742	9.41256965992813	173	0.054452882330164	0.054452882330164	15.6065850249841	3
1174	274.01	169.16	1.2725	6.33585997917726	9.46702254225829	174	0.265943987808921	0.265943987808921	15.8725290127931	3
1175	279.1	155.79	1.2178	6.06991599136834	9.73296653006721	175	-0.0996682221221725	0.0996682221221725	15.9721972349152	3
1176	263.48	150.25	1.2383	6.16958421349051	9.63329830794504	176	0.500772042857745	0.500772042857745	16.472969277773	3
1177	275.77	125.06	1.1353	5.66881217063277	10.1340703508028	177	0.0359777972538584	0.0359777972538584	16.5089470750268	3
1178	271.9	113.23	1.1279	5.63283437337891	10.1700481480566	178	0.289280937378988	0.289280937378988	16.7982280124058	3
1179	269.62	115.58	1.0684	5.34355343599992	10.4593290854356	179	-0.0661213571151986	0.0661213571151986	16.864349369521	3
1180	274.94	101.77	1.082	5.40967479311512	10.3932077283204	180	-0.182806104965545	0.182806104965545	17.0471554744866	3
1181	279.74	97.866	1.1196	5.59248089808066	10.2104016233549	181	0.154121104452335	0.154121104452335	17.2012765789389	3
1182	275.78	99.247	1.0879	5.43835979362833	10.3645227278072	182	-0.118629493647855	0.118629493647855	17.3199060725868	3
1183	267.94	101.32	1.1123	5.55698928727618	10.2458932341594	183	0.282474327087721	0.282474327087721	17.6023803996745	3
1184	266.8	91.112	1.0542	5.27451496018846	10.5283675612471	184	-0.130784154882265	0.130784154882265	17.7331645545567	3
1185	272.02	98.965	1.0811	5.40529911507073	10.3975834063648	185	-0.0495910178363985	0.0495910178363985	17.7827555723931	3
1186	274.36	96.199	1.0913	5.45489013290713	10.3479923885284	186	0.213435851276262	0.213435851276262	17.9961914236694	3
1187	260.86	78.842	1.0474	5.24145428163087	10.5614282398047	187	0.135646019376029	0.135646019376029	18.1318374430454	3
1188	257.33	73.431	1.0195	5.10580826225484	10.6970742591807	188	-0.0807069505964897	0.0807069505964897	18.2125443936419	3
1189	245.46	78.688	1.0361	5.18651521285133	10.6163673085842	189	0.0520219500832795	0.0520219500832795	18.2645663437252	3
1190	236.05	80.55	1.0254	5.13449326276805	10.6683892586675	190	0.0286850005132102	0.0286850005132102	18.2932513442384	3
1191	231.51	79.833	1.0195	5.10580826225484	10.6970742591807	191	-0.372905006671738	0.372905006671738	18.6661563509101	3
1192	234.67	104.82	1.0962	5.47871326892657	10.324169252509	192	0.0879997473371379	0.0879997473371379	18.7541560982473	3
1193	233.18	97.854	1.0781	5.39071352158944	10.4121689998461	193	0.28928093737899	0.28928093737899	19.0434370356263	3
1194	236.45	85.666	1.0186	5.10143258421045	10.7014499372251	194	-0.286850005132107	0.286850005132107	19.3302870407584	3
1195	238.57	96.312	1.0776	5.38828258934255	10.414599932093	195	-0.0904306795840206	0.0904306795840206	19.4207177203424	3
1196	236.79	101.29	1.0962	5.47871326892657	10.324169252509	196	0.363181277684211	0.363181277684211	19.7838989980266	3
1197	260.41	65.196	1.0215	5.11553199124236	10.6873505301932	197	0.0189612715256811	0.0189612715256811	19.8028602695523	3
1198	263.52	57.553	1.0176	5.09657071971668	10.7063118017189	198	-0.00486186449376369	0.00486186449376369	19.8077221340461	3
1199	265.62	49.283	1.0186	5.10143258421045	10.7014499372251	199	-0.00437567804438999	0.00437567804438999	19.8120978120905	3
1200	270.25	44.447	1.0195	5.10580826225484	10.6970742591807	200	0.0116684747850364	0.0116684747850364	19.8237662868755	3
1201	269.89	50.776	1.0171	5.0941397874698	10.7087427339658	201	0.0238231360194465	0.0238231360194465	19.8475894228949	3
1202	275.49	51.249	1.0122	5.07031665145035	10.7325658699852	202	-0.0641766113176931	0.0641766113176931	19.9117660342126	3
1203	268.29	41.556	1.0254	5.13449326276805	10.6683892586675	203	0.0311159327600947	0.0311159327600947	19.9428819669727	3
1204	277.14	41.175	1.019	5.10337733000795	10.6995051914276	204	-0.0262540682663293	0.0262540682663293	19.9691360352391	3
1205	275.22	41.636	1.0244	5.12963139827428	10.6732511231613	205	0.0306297463107157	0.0306297463107157	19.9997657815498	3
1206	279.74	65.928	1.0181	5.09900165196356	10.703880869472	206	-0.154121104452335	0.154121104452335	20.1538868860021	3
1207	278.34	86.656	1.0498	5.2531227564159	10.5497597650197	207	-0.185237037212429	0.185237037212429	20.3391239232145	3
1208	241.67	101.62	1.0879	5.43835979362833	10.3645227278072	208	0.0617456790708104	0.0617456790708104	20.4008696022853	3
1209	242.93	101.05	1.0752	5.37661411455752	10.426268406878	209	0.116198561400973	0.116198561400973	20.5170681636863	3
1210	250.84	100.41	1.0513	5.26041555315655	10.542466968279	210	0.0311159327600929	0.0311159327600929	20.5481840964464	3
1211	252.12	100.55	1.0449	5.22929962039645	10.5735829010391	211	-0.0525081365326585	0.0525081365326585	20.6006922329791	3
1212	259.6	85.914	1.0557	5.28180775692911	10.5210747645064	212	-0.0636904248683141	0.0636904248683141	20.6643826578474	3
1213	266.48	95.817	1.0688	5.34549818179743	10.4573843396381	213	-0.216352969972521	0.216352969972521	20.8807356278199	3
1214	265.49	102.13	1.1133	5.56185115176995	10.2410313696656	214	0.275667716796448	0.275667716796448	21.1564033446164	3
1215	277.07	86.855	1.0566	5.2861834349735	10.5166990864621	215	-0.20176737649123	0.20176737649123	21.3581707211076	3
1216	275.68	92.292	1.0981	5.48795081146473	10.3149317099708	216	-0.0145855934812928	0.0145855934812928	21.3727563145889	3
1217	269.96	101	1.1011	5.50253640494602	10.3003461164895	217	-0.144883561914183	0.144883561914183	21.5176398765031	3
1218	274.17	106.94	1.1309	5.6474199668602	10.1554625545753	218	-0.0330606785575984	0.0330606785575984	21.5507005550607	3
1219	272.53	108.95	1.1377	5.6804806454178	10.1224018760178	219	0.0904306795840206	0.0904306795840206	21.6411312346447	3
1220	276.8	102.9	1.1191	5.59004996583378	10.2128325556018	220	0.0116684747850329	0.0116684747850329	21.6527997094297	3
1221	278.27	109.27	1.1167	5.57838149104875	10.2245010303868	221	0.0520219500832813	0.0520219500832813	21.704821659513	3
1222	267.71	108.11	1.106	5.52635954096547	10.2765229804701	222	-0.0165303392787983	0.0165303392787983	21.7213519987918	3
1223	267.61	107.75	1.1094	5.54288988024427	10.2599926411913	223	-0.0213922037725638	0.0213922037725638	21.7427442025644	3
1224	265.59	115.61	1.1138	5.56428208401683	10.2386004374187	224	0.441943482483195	0.441943482483195	22.1846876850475	3
1225	264.65	70.386	1.0229	5.12233860153363	10.6805439199019	225	0.0189612715256828	0.0189612715256828	22.2036489565732	3
1226	263.38	68.168	1.019	5.10337733000795	10.6995051914276	226	-0.00729279674064642	0.00729279674064642	22.2109417533139	3
1227	262.77	62.093	1.0205	5.1106701267486	10.692212394687	227	0	0	22.2109417533139	3
1228	265.46	61.891	1.0205	5.1106701267486	10.692212394687	228	0.00729279674064642	0.00729279674064642	22.2182345500545	3
1229	268.98	35.284	1.019	5.10337733000795	10.6995051914276	229	0	0	22.2182345500545	3
1230	266.14	40.073	1.019	5.10337733000795	10.6995051914276	230	0.00680661029126917	0.00680661029126917	22.2250411603458	3
1231	260.16	38.579	1.0176	5.09657071971668	10.7063118017189	231	0.00486186449376547	0.00486186449376547	22.2299030248396	3
1232	252.03	34.245	1.0166	5.09170885522292	10.7111736662126	232	-0.00972372898752916	0.00972372898752916	22.2396267538271	3
1233	253.17	34.329	1.0186	5.10143258421045	10.7014499372251	233	-0.00437567804438999	0.00437567804438999	22.2440024318715	3
1234	258.89	26.728	1.0195	5.10580826225484	10.6970742591807	234	0.00243093224688451	0.00243093224688451	22.2464333641184	3
1235	278.97	11.603	1.019	5.10337733000795	10.6995051914276	235	0.00680661029126917	0.00680661029126917	22.2532399744096	3
1236	269.48	14.488	1.0176	5.09657071971668	10.7063118017189	236	0	0	22.2532399744096	3
1237	276	25.457	1.0176	5.09657071971668	10.7063118017189	237	-0.00923754253815368	0.00923754253815368	22.2624775169478	3
1238	270.66	19.258	1.0195	5.10580826225484	10.6970742591807	238	0.00437567804438999	0.00437567804438999	22.2668531949922	3
1239	257.64	24.431	1.0186	5.10143258421045	10.7014499372251	239	0	0	22.2668531949922	3
1240	247.63	22.283	1.0186	5.10143258421045	10.7014499372251	240	0.00729279674064642	0.00729279674064642	22.2741459917328	3
1241	230.73	12.979	1.0171	5.0941397874698	10.7087427339658	241	-0.00486186449376547	0.00486186449376547	22.2790078562266	3
1242	241.37	26.408	1.0181	5.09900165196356	10.703880869472	242	-0.0092375425381519	0.0092375425381519	22.2882453987647	3
1243	242.18	32.318	1.02	5.10823919450172	10.6946433269338	243	-0.00729279674064642	0.00729279674064642	22.2955381955054	3
1244	252.49	44.501	1.0215	5.11553199124236	10.6873505301932	244	0.0238231360194465	0.0238231360194465	22.3193613315248	3
1245	250.36	56.667	1.0166	5.09170885522292	10.7111736662126	245	-0.0165303392788001	0.0165303392788001	22.3358916708036	3
1246	267.35	69	1.02	5.10823919450172	10.6946433269338	246	0.0116684747850346	0.0116684747850346	22.3475601455887	3
1247	270.84	64.483	1.0176	5.09657071971668	10.7063118017189	247	-0.0140994070319156	0.0140994070319156	22.3616595526206	3
1248	275.79	66.979	1.0205	5.1106701267486	10.692212394687	248	0.00729279674064642	0.00729279674064642	22.3689523493612	3
1249	278.17	72.151	1.019	5.10337733000795	10.6995051914276	249	0.0140994070319174	0.0140994070319174	22.3830517563931	3
1250	277.57	74.362	1.0161	5.08927792297604	10.7136045984595	250	-0.0072927967406482	0.0072927967406482	22.3903445531338	3
1251	276.13	73.379	1.0176	5.09657071971668	10.7063118017189	251	0.00243093224688273	0.00243093224688273	22.3927754853807	3
1252	275.08	68.465	1.0171	5.0941397874698	10.7087427339658	252	-0.00729279674064642	0.00729279674064642	22.4000682821213	3
1253	271.02	69.43	1.0186	5.10143258421045	10.7014499372251	253	0.0213922037725638	0.0213922037725638	22.4214604858939	3
1254	271.56	71.248	1.0142	5.08004038043788	10.7228421409977	254	-0.0685522893620814	0.0685522893620814	22.490012775256	3
1255	268.67	80.316	1.0283	5.14859266979996	10.6542898516356	255	-0.0568838145770449	0.0568838145770449	22.546896589833	3
1256	273.56	75.459	1.04	5.20547648437701	10.5974060370585	256	-0.446319160527583	0.446319160527583	22.9932157503606	3
1257	279.51	117.85	1.1318	5.65179564490459	10.151086876531	257	-0.0690384758114568	0.0690384758114568	23.0622542261721	3
1258	279.95	126.03	1.146	5.72083412071605	10.0820484007195	258	-0.106961018862819	0.106961018862819	23.1692152450349	3
1259	274.26	131.77	1.168	5.82779513957887	9.97508738185669	259	0.0763312725521033	0.0763312725521033	23.245546517587	3
1260	273.73	130.4	1.1523	5.75146386702677	10.0514186544088	260	-0.0427844075451276	0.0427844075451276	23.2883309251321	3
1261	277.39	130.53	1.1611	5.79424827457189	10.0086342468637	261	-0.353943735146057	0.353943735146057	23.6422746602782	3
1262	264.19	148.06	1.2339	6.14819200971795	9.6546905117176	262	0.0311159327600912	0.0311159327600912	23.6733905930382	3
1263	263.91	153.49	1.2275	6.11707607695786	9.6858064444777	263	0.00194474579750548	0.00194474579750548	23.6753353388358	3
1264	278.97	154.3	1.2271	6.11513133116035	9.6877511902752	264	0.147314494161066	0.147314494161066	23.8226498329968	3
1265	273.75	148.26	1.1968	5.96781683699929	9.83506568443627	265	-0.218297715770028	0.218297715770028	24.0409475487668	3
1266	273.73	152.65	1.2417	6.18611455276931	9.61676796866624	266	0.0403534752982466	0.0403534752982466	24.0813010240651	3
1267	262.15	153.51	1.2334	6.14576107747107	9.65712144396448	267	0.0782760183496087	0.0782760183496087	24.1595770424147	3
1268	266.49	141.92	1.2173	6.06748505912146	9.73539746231409	268	-0.0213922037725638	0.0213922037725638	24.1809692461873	3
1269	263.72	142.27	1.2217	6.08887726289402	9.71400525854153	269	0.0807069505964915	0.0807069505964915	24.2616761967838	3
1270	263.57	138.51	1.2051	6.00817031229753	9.79471220913802	270	0.171137630180512	0.171137630180512	24.4328138269643	3
1271	268.47	127.11	1.1699	5.83703268211702	9.96584983931853	271	0.0495910178363985	0.0495910178363985	24.4824048448007	3
1272	265.36	127.05	1.1597	5.78744166428062	10.0154408571549	272	-0.0257678818169538	0.0257678818169538	24.5081727266176	3
1273	249.03	129.01	1.165	5.81320954609757	9.98967297533798	273	-0.0641766113176914	0.0641766113176914	24.5723493379353	3
1274	249.15	136.15	1.1782	5.87738615741527	9.92549636402029	274	0.0996682221221725	0.0996682221221725	24.6720175600575	3
1275	252.09	129.44	1.1577	5.77771793529309	10.0251645861425	275	-0.0568838145770449	0.0568838145770449	24.7289013746345	3
1276	243.21	129.5	1.1694	5.83460174987014	9.96828077156541	276	-0.0170165257281756	0.0170165257281756	24.7459179003627	3
1277	242.05	129.9	1.1729	5.85161827559831	9.95126424583724	277	0.111822883356586	0.111822883356586	24.8577407837193	3
1278	256.96	123.52	1.1499	5.73979539224173	10.0630871291938	278	0.234828055048826	0.234828055048826	25.0925688387681	3
1279	251.42	122.31	1.1016	5.5049673371929	10.2979151842427	279	-0.248927462080745	0.248927462080745	25.3414963008489	3
1280	254.42	123.66	1.1528	5.75389479927365	10.0489877221619	280	0.132728900679773	0.132728900679773	25.4742252015286	3
1281	238.02	118.43	1.1255	5.62116589859387	10.1817166228417	281	0.0948063576284071	0.0948063576284071	25.569031559157	3
1282	243.51	124.52	1.106	5.52635954096547	10.2765229804701	282	0.0714694080583396	0.0714694080583396	25.6405009672154	3
1283	241.24	122.4	1.0913	5.45489013290713	10.3479923885284	283	-0.137590765173536	0.137590765173536	25.7780917323889	3
1284	233.4	117.42	1.1196	5.59248089808066	10.2104016233549	284	0.275181530347073	0.275181530347073	26.053273262736	3
1285	236.47	114.64	1.063	5.31729936773359	10.485583153702	285	-0.201767376491228	0.201767376491228	26.2550406392272	3
1286	233.8	115.67	1.1045	5.51906674422482	10.2838157772107	286	0.135159832926654	0.135159832926654	26.3902004721539	3
1287	238.26	111.57	1.0767	5.38390691129817	10.4189756101374	287	-0.215866783523145	0.215866783523145	26.606067255677	3
1288	249.91	118.7	1.1211	5.59977369482131	10.2031088266142	288	0.0238231360194465	0.0238231360194465	26.6298903916965	3
1289	247.25	111.05	1.1162	5.57595055880186	10.2269319626337	289	-0.00729279674064642	0.00729279674064642	26.6371831884371	3
1290	260.21	120.31	1.1177	5.58324335554251	10.219639165893	290	0.0593147468239259	0.0593147468239259	26.696497935261	3
1291	240.32	121.63	1.1055	5.52392860871858	10.278953912717	291	-0.00437567804438821	0.00437567804438821	26.7008736133054	3
1292	240.97	121.25	1.1064	5.52830428676297	10.2745782346726	292	-0.0121546612344101	0.0121546612344101	26.7130282745398	3
1293	239.63	121.72	1.1089	5.54045894799738	10.2624235734382	293	0.0311159327600912	0.0311159327600912	26.7441442072999	3
1294	239.63	122.31	1.1025	5.50934301523729	10.2935395061983	294	-0.187667969459309	0.187667969459309	26.9318121767592	3
1295	238.78	127.29	1.1411	5.6970109846966	10.105871536739	295	-0.0807069505964932	0.0807069505964932	27.0125191273557	3
1296	237.85	130.68	1.1577	5.77771793529309	10.0251645861425	296	-0.0476462720388913	0.0476462720388913	27.0601653993946	3
1297	237.44	132.65	1.1675	5.82536420733198	9.97751831410357	297	-0.00243093224688273	0.00243093224688273	27.0625963316415	3
1298	239.37	131.11	1.168	5.82779513957887	9.97508738185669	298	0.0690384758114568	0.0690384758114568	27.131634807453	3
1299	248.59	132.97	1.1538	5.75875666376741	10.0441258576681	299	-0.125922290388502	0.125922290388502	27.2575570978415	3
1300	252.88	138.91	1.1797	5.88467895415591	9.91820356727964	300	-0.194474579750581	0.194474579750581	27.452031677592	3
1301	254.52	144.34	1.2197	6.07915353390649	9.72372898752906	301	0.175513308224899	0.175513308224899	27.6275449858169	3
1302	251.82	139.09	1.1836	5.90364022568159	9.89924229575396	302	-0.147314494161064	0.147314494161064	27.774859479978	3
1303	252.27	142.34	1.2139	6.05095471984266	9.75192780159289	303	0.149745426407948	0.149745426407948	27.924604906386	3
1304	253.7	141.35	1.1831	5.90120929343471	9.90167322800084	304	-0.154121104452337	0.154121104452337	28.0787260108383	3
1305	247.67	143.07	1.2148	6.05533039788705	9.74755212354851	305	0.0996682221221725	0.0996682221221725	28.1783942329605	3
1306	230.78	145.9	1.1943	5.95566217576487	9.84722034567068	306	-0.0525081365326567	0.0525081365326567	28.2309023694931	3
1307	233.62	154.97	1.2051	6.00817031229753	9.79471220913802	307	-0.320396870139083	0.320396870139083	28.5512992396322	3
1308	233.48	168.1	1.271	6.32856718243661	9.47431533899894	308	-0.140021697420419	0.140021697420419	28.6913209370526	3
1309	233.01	178.48	1.2998	6.46858887985703	9.33429364157852	309	-0.00243093224688096	0.00243093224688096	28.6937518692995	3
1310	240.9	181.19	1.3003	6.47101981210391	9.33186270933164	310	-0.047646272038893	0.047646272038893	28.7413981413384	3
1311	232.74	188.29	1.3101	6.51866608414281	9.28421643729274	311	0.00729279674064642	0.00729279674064642	28.748690938079	3
1312	248.18	186.98	1.3086	6.51137328740216	9.29150923403339	312	0.1755133082249	0.1755133082249	28.9242042463039	3
1313	243.74	177.4	1.2725	6.33585997917726	9.46702254225829	313	-0.140021697420417	0.140021697420417	29.0642259437244	3
1314	234.17	181.82	1.3013	6.47588167659768	9.32700084483787	314	0.0145855934812928	0.0145855934812928	29.0788115372057	3
1315	244.68	177.03	1.2983	6.46129608311639	9.34158643831917	315	0.0850826286408797	0.0850826286408797	29.1638941658465	3
1316	242.79	174.64	1.2808	6.37621345447551	9.42666906696005	316	-0.102099154369055	0.102099154369055	29.2659933202156	3
1317	237.66	177.99	1.3018	6.47831260884456	9.32456991259099	317	0.047646272038893	0.047646272038893	29.3136395922545	3
1318	233.66	176.23	1.292	6.43066633680567	9.37221618462988	318	0.140021697420416	0.140021697420416	29.4536612896749	3
1319	235.83	163.38	1.2632	6.29064463938525	9.5122378820503	319	0.054452882330164	0.054452882330164	29.5081141720051	3
1320	231.7	165.16	1.252	6.23619175705509	9.56669076438046	320	-0.0923754253815261	0.0923754253815261	29.6004895973866	3
1321	237.45	168.15	1.271	6.32856718243661	9.47431533899894	321	0.047646272038893	0.047646272038893	29.6481358694255	3
1322	241.97	163.86	1.2612	6.28092091039772	9.52196161103783	322	0.0709832216089623	0.0709832216089623	29.7191190910344	3
1323	245.39	157.52	1.2466	6.20993768878876	9.59294483264679	323	0.0140994070319174	0.0140994070319174	29.7332184980664	3
1324	244.35	156.19	1.2437	6.19583828175684	9.60704423967871	324	-0.054452882330164	0.054452882330164	29.7876713803965	3
1325	242.2	161.02	1.2549	6.25029116408701	9.55259135734855	325	0.0758450861027278	0.0758450861027278	29.8635164664993	3
1326	231.84	160.56	1.2393	6.17444607798428	9.62843644345127	326	0.182806104965547	0.182806104965547	30.0463225714648	3
1327	234.78	155.2	1.2017	5.99163997301873	9.81124254841682	327	-0.0281988140638347	0.0281988140638347	30.0745213855286	3
1328	237.93	158.92	1.2075	6.01983878708257	9.78304373435299	328	-0.0427844075451276	0.0427844075451276	30.1173057930738	3
1329	245.42	154.97	1.2163	6.06262319462769	9.74025932680786	329	0.00486186449376369	0.00486186449376369	30.1221676575675	3
1330	236.89	150.59	1.2153	6.05776133013393	9.74512119130162	330	-0.0763312725521033	0.0763312725521033	30.1984989301196	3
1331	241.82	150.53	1.231	6.13409260268603	9.66878991874952	331	-0.0233369495700693	0.0233369495700693	30.2218358796897	3
1332	243.38	152	1.2358	6.1574295522561	9.64545296917945	332	0.123491358141619	0.123491358141619	30.3453272378313	3
1333	246.77	156.17	1.2104	6.03393819411448	9.76894432732107	333	0.0972372898752916	0.0972372898752916	30.4425645277066	3
1334	240.72	140.7	1.1904	5.93670090423919	9.86618161719636	334	0.0189612715256793	0.0189612715256793	30.4615257992323	3
1335	246.72	141.52	1.1865	5.91773963271351	9.88514288872204	335	-0.0831378828433724	0.0831378828433724	30.5446636820757	3
1336	251.96	141.74	1.2036	6.00087751555689	9.80200500587867	336	0.00486186449376547	0.00486186449376547	30.5495255465694	3
1337	264.6	138.19	1.2026	5.99601565106312	9.80686687037243	337	-0.0831378828433742	0.0831378828433742	30.6326634294128	3
1338	263.78	145.14	1.2197	6.07915353390649	9.72372898752906	338	0.0807069505964915	0.0807069505964915	30.7133703800093	3
1339	269.77	138.35	1.2031	5.99844658331	9.80443593812555	339	0.151690172205454	0.151690172205454	30.8650605522147	3
1340	260.16	146.1	1.1719	5.84675641110455	9.956126110331	340	-0.538694585909111	0.538694585909111	31.4037551381239	3
1341	244.98	172.88	1.2827	6.38545099701366	9.41743152442189	341	0.13029796843289	0.13029796843289	31.5340531065567	3
1342	255.63	171.41	1.2559	6.25515302858077	9.54772949285478	342	-0.0495910178363985	0.0495910178363985	31.5836441243931	3
1343	253.12	165.42	1.2661	6.30474404641717	9.49813847501838	343	0.0262540682663293	0.0262540682663293	31.6098981926595	3
1344	263.1	170.8	1.2607	6.27848997815084	9.52439254328471	344	-0.0666075435645741	0.0666075435645741	31.676505736224	3
1345	259.09	170.62	1.2744	6.34509752171541	9.45778499972014	345	-0.0121546612344119	0.0121546612344119	31.6886603974585	3
1346	265.22	174.49	1.2769	6.35725218294982	9.44563033848573	346	0.0238231360194465	0.0238231360194465	31.7124835334779	3
1347	260.85	169.6	1.272	6.33342904693038	9.46945347450517	347	0.0165303392788001	0.0165303392788001	31.7290138727567	3
1348	257.31	161.35	1.2686	6.31689870765158	9.48598381378397	348	0.1424526296673	0.1424526296673	31.871466502424	3
1349	253.55	153.52	1.2393	6.17444607798428	9.62843644345127	349	-0.14682830771169	0.14682830771169	32.0182948101357	3
1350	252.38	160.24	1.2695	6.32127438569597	9.48160813573958	350	0.204198308738111	0.204198308738111	32.2224931188738	3
1351	255.4	150.44	1.2275	6.11707607695786	9.6858064444777	351	0.0447291533426348	0.0447291533426348	32.2672222722164	3
1352	238.72	150.66	1.2183	6.07234692361522	9.73053559782033	352	0.244551784036355	0.244551784036355	32.5117740562528	3
1353	235.4	134.22	1.168	5.82779513957887	9.97508738185669	353	0.050077204285774	0.050077204285774	32.5618512605386	3
1354	250.6	125.41	1.1577	5.77771793529309	10.0251645861425	354	0.1424526296673	0.1424526296673	32.7043038902059	3
1355	252.92	118.71	1.1284	5.63526530562579	10.1676172158098	355	0.116198561400974	0.116198561400974	32.8205024516068	3
1356	251.69	114.24	1.1045	5.51906674422482	10.2838157772107	356	-0.132728900679773	0.132728900679773	32.9532313522866	3
1357	248.26	123.64	1.1318	5.65179564490459	10.151086876531	357	-0.0427844075451276	0.0427844075451276	32.9960157598317	3
1358	245.29	125.9	1.1406	5.69458005244972	10.1083024689858	358	0.0948063576284088	0.0948063576284088	33.0908221174602	3
1359	239.46	121.13	1.1211	5.59977369482131	10.2031088266142	359	0.123491358141619	0.123491358141619	33.2143134756018	3
1360	238.17	123.51	1.0957	5.47628233667969	10.3266001847559	360	-0.256220258821392	0.256220258821392	33.4705337344232	3
1361	234.26	126.71	1.1484	5.73250259550108	10.0703799259345	361	-0.168706697933628	0.168706697933628	33.6392404323568	3
1362	258.25	138.37	1.1831	5.90120929343471	9.90167322800084	362	0.168706697933628	0.168706697933628	33.8079471302904	3
1363	266.22	122.17	1.1484	5.73250259550108	10.0703799259345	363	-0.0213922037725638	0.0213922037725638	33.829339334063	3
1364	258.97	125.89	1.1528	5.75389479927365	10.0489877221619	364	0.201767376491228	0.201767376491228	34.0311067105542	3
1365	249.05	113.5	1.1113	5.55212742278242	10.2507550986531	365	0.127867036186007	0.127867036186007	34.1589737467402	3
1366	232.43	108.09	1.085	5.42426038659641	10.3786221348391	366	-0.187181783009933	0.187181783009933	34.3461555297501	3
1367	233.24	119.13	1.1235	5.61144216960635	10.1914403518292	367	-0.00486186449376547	0.00486186449376547	34.3510173942439	3
1368	241.19	117.14	1.1245	5.61630403410011	10.1865784873354	368	0.0855688150902552	0.0855688150902552	34.4365862093342	3
1369	230.93	113.87	1.1069	5.53073521900985	10.2721473024257	369	0.113767629154092	0.113767629154092	34.5503538384883	3
1370	238.75	101.44	1.0835	5.41696758985576	10.3859149315798	370	0.192529833953074	0.192529833953074	34.7428836724413	3
1371	245.17	98.751	1.0439	5.22443775590269	10.5784447655329	371	0.0209060173231865	0.0209060173231865	34.7637896897645	3
1372	247.84	102.04	1.0396	5.2035317385795	10.599350782856	372	-0.0165303392787983	0.0165303392787983	34.7803200290433	3
1373	261	88.233	1.043	5.2200620778583	10.5828204435773	373	-0.0850826286408797	0.0850826286408797	34.8654026576842	3
1374	272.67	89.587	1.0605	5.30514470649918	10.4977378149364	374	0.054452882330164	0.054452882330164	34.9198555400144	3
1375	261.51	85.946	1.0493	5.25069182416902	10.5521906972665	375	-0.235314241498203	0.235314241498203	35.1551697815126	3
1376	277.38	95.021	1.0977	5.48600606566722	10.3168764557683	376	0.0403534752982448	0.0403534752982448	35.1955232568108	3
1377	279.62	91.706	1.0894	5.44565259036897	10.3572299310666	377	0.163844833439864	0.163844833439864	35.3593680902507	3
1378	264.99	92.338	1.0557	5.28180775692911	10.5210747645064	378	-0.0593147468239259	0.0593147468239259	35.4186828370746	3
1379	255.95	97.34	1.0679	5.34112250375304	10.4617600176825	379	-0.054452882330164	0.054452882330164	35.4731357194048	3
1380	241.57	94.683	1.0791	5.3955753860832	10.4073071353524	380	0.294142801872756	0.294142801872756	35.7672785212775	3
1381	238.43	76.973	1.0186	5.10143258421045	10.7014499372251	381	-0.170651443731135	0.170651443731135	35.9379299650087	3
1382	237.1	89.126	1.0537	5.27208402794158	10.530798493494	382	0.0899444931346434	0.0899444931346434	36.0278744581433	3
1383	242.67	81.197	1.0352	5.18213953480694	10.6207429866286	383	0.0525081365326567	0.0525081365326567	36.080382594676	3
1384	241.73	79.801	1.0244	5.12963139827428	10.6732511231613	384	0.0281988140638347	0.0281988140638347	36.1085814087398	3
1385	252.39	66.102	1.0186	5.10143258421045	10.7014499372251	385	0.00729279674064642	0.00729279674064642	36.1158742054804	3
1386	251.68	57.747	1.0171	5.0941397874698	10.7087427339658	386	-0.0213922037725638	0.0213922037725638	36.137266409253	3
1387	269.5	61.513	1.0215	5.11553199124236	10.6873505301932	387	0.0213922037725638	0.0213922037725638	36.1586586130256	3
1388	271.28	62.642	1.0171	5.0941397874698	10.7087427339658	388	0.00243093224688273	0.00243093224688273	36.1610895452725	3
1389	254.5	67.508	1.0166	5.09170885522292	10.7111736662126	389	-0.028685000513212	0.028685000513212	36.1897745457857	3
1390	257.03	69.882	1.0225	5.12039385573613	10.6824886656994	390	0.0189612715256828	0.0189612715256828	36.2087358173114	3
1391	267.74	71.677	1.0186	5.10143258421045	10.7014499372251	391	-0.0257678818169538	0.0257678818169538	36.2345036991283	3
1392	274.06	71.858	1.0239	5.1272004660274	10.6756820554082	392	0.0281988140638347	0.0281988140638347	36.2627025131921	3
1393	274.79	61.38	1.0181	5.09900165196356	10.703880869472	393	-0.0140994070319156	0.0140994070319156	36.2768019202241	3
1394	278.1	54.441	1.021	5.11310105899548	10.6897814624401	394	0.0140994070319156	0.0140994070319156	36.290901327256	3
1395	256.62	59.493	1.0181	5.09900165196356	10.703880869472	395	-0.00437567804438643	0.00437567804438643	36.2952770053003	3
1396	249.11	61.26	1.019	5.10337733000795	10.6995051914276	396	-0.0286850005132102	0.0286850005132102	36.3239620058136	3
1397	249.17	55.515	1.0249	5.13206233052116	10.6708201909144	397	0.0379225430513621	0.0379225430513621	36.3618845488649	3
1398	256.38	55.628	1.0171	5.0941397874698	10.7087427339658	398	-0.00486186449376547	0.00486186449376547	36.3667464133587	3
1399	265.21	45.966	1.0181	5.09900165196356	10.703880869472	399	0	0	36.3667464133587	3
1400	254.36	41.454	1.0181	5.09900165196356	10.703880869472	400	0.0072927967406482	0.0072927967406482	36.3740392100993	3
1401	240.49	27.599	1.0166	5.09170885522292	10.7111736662126	401	0	0	36.3740392100993	3
1402	241.13	28.527	1.0166	5.09170885522292	10.7111736662126	402	-0.00972372898752916	0.00972372898752916	36.3837629390869	3
1403	240.27	29.646	1.0186	5.10143258421045	10.7014499372251	403	0	0	36.3837629390869	3
1404	232.35	29.634	1.0186	5.10143258421045	10.7014499372251	404	0.00243093224688096	0.00243093224688096	36.3861938713337	3
1405	237.55	27.391	1.0181	5.09900165196356	10.703880869472	405	0	0	36.3861938713337	3
1406	253.31	21.339	1.0181	5.09900165196356	10.703880869472	406	0.0262540682663293	0.0262540682663293	36.4124479396001	3
1407	265.3	13.739	1.0127	5.07274758369724	10.7301349377383	407	-0.0286850005132102	0.0286850005132102	36.4411329401133	3
1408	273.14	11.948	1.0186	5.10143258421045	10.7014499372251	408	0	0	36.4411329401133	3
1409	277.29	13.925	1.0186	5.10143258421045	10.7014499372251	409	-0.0116684747850346	0.0116684747850346	36.4528014148983	3
1410	259.69	15.161	1.021	5.11310105899548	10.6897814624401	410	0.0213922037725638	0.0213922037725638	36.4741936186709	3
1411	258.23	19.22	1.0166	5.09170885522292	10.7111736662126	411	0	0	36.4741936186709	3
1412	243.17	27.036	1.0166	5.09170885522292	10.7111736662126	412	-0.0140994070319191	0.0140994070319191	36.4882930257028	3
1413	251.4	28.882	1.0195	5.10580826225484	10.6970742591807	413	0.00923754253815368	0.00923754253815368	36.497530568241	3
1414	240.77	34.237	1.0176	5.09657071971668	10.7063118017189	414	-0.0330606785575984	0.0330606785575984	36.5305912467986	3
1415	248.02	33.837	1.0244	5.12963139827428	10.6732511231613	415	0.0238231360194447	0.0238231360194447	36.554414382818	3
1416	249.14	33.378	1.0195	5.10580826225484	10.6970742591807	416	-0.00486186449376191	0.00486186449376191	36.5592762473118	3
1417	248.12	47.646	1.0205	5.1106701267486	10.692212394687	417	0.0140994070319156	0.0140994070319156	36.5733756543437	3
1418	254.58	42.705	1.0176	5.09657071971668	10.7063118017189	418	-0.00680661029126917	0.00680661029126917	36.5801822646349	3
1419	249.11	44.437	1.019	5.10337733000795	10.6995051914276	419	0.00194474579750548	0.00194474579750548	36.5821270104325	3
1420	232.3	64.747	1.0186	5.10143258421045	10.7014499372251	420	-0.0257678818169538	0.0257678818169538	36.6078948922494	3
1421	230.78	71.598	1.0239	5.1272004660274	10.6756820554082	421	0.0189612715256828	0.0189612715256828	36.6268561637751	3
1422	233.92	76.652	1.02	5.10823919450172	10.6946433269338	422	0.0116684747850346	0.0116684747850346	36.6385246385601	3
1423	236.35	78.23	1.0176	5.09657071971668	10.7063118017189	423	0	0	36.6385246385601	3
1424	252.67	65.921	1.0176	5.09657071971668	10.7063118017189	424	0.0072927967406482	0.0072927967406482	36.6458174353008	3
1425	251.31	67.205	1.0161	5.08927792297604	10.7136045984595	425	-0.00972372898753093	0.00972372898753093	36.6555411642883	3
1426	250.06	69.787	1.0181	5.09900165196356	10.703880869472	426	-0.00437567804438643	0.00437567804438643	36.6599168423327	3
1427	253.14	53.375	1.019	5.10337733000795	10.6995051914276	427	-0.00486186449376547	0.00486186449376547	36.6647787068265	3
1428	252.71	53.298	1.02	5.10823919450172	10.6946433269338	428	0	0	36.6647787068265	3
1429	232.77	52.625	1.02	5.10823919450172	10.6946433269338	429	0.0165303392788001	0.0165303392788001	36.6813090461053	3
1430	230.47	47.656	1.0166	5.09170885522292	10.7111736662126	430	-0.0213922037725638	0.0213922037725638	36.7027012498778	3
1431	234.74	47.459	1.021	5.11310105899548	10.6897814624401	431	0.0165303392787983	0.0165303392787983	36.7192315891566	3
1432	234.53	45.367	1.0176	5.09657071971668	10.7063118017189	432	0	0	36.7192315891566	3
1433	233.75	36.423	1.0176	5.09657071971668	10.7063118017189	433	0.00486186449376547	0.00486186449376547	36.7240934536504	3
1434	236.6	54.175	1.0166	5.09170885522292	10.7111736662126	434	-0.00486186449376547	0.00486186449376547	36.7289553181442	3
1435	235.09	63.688	1.0176	5.09657071971668	10.7063118017189	435	-0.0281988140638347	0.0281988140638347	36.757154132208	3
1436	238.63	63.018	1.0234	5.12476953378052	10.678112987655	436	0.0306297463107175	0.0306297463107175	36.7877838785187	3
1437	240.35	60.343	1.0171	5.0941397874698	10.7087427339658	437	0.00486186449376547	0.00486186449376547	36.7926457430125	3
1438	236.47	57.374	1.0161	5.08927792297604	10.7136045984595	438	-0.0165303392788019	0.0165303392788019	36.8091760822913	3
1439	242.47	70.831	1.0195	5.10580826225484	10.6970742591807	439	0.0116684747850364	0.0116684747850364	36.8208445570763	3
1440	239.59	67.889	1.0171	5.0941397874698	10.7087427339658	440	-0.0116684747850364	0.0116684747850364	36.8325130318613	3
1441	232.63	83.976	1.0195	5.10580826225484	10.6970742591807	441	-0.263513055562036	0.263513055562036	37.0960260874234	3
1442	234.27	90.959	1.0737	5.36932131781687	10.4335612036187	442	0.0899444931346451	0.0899444931346451	37.185970580558	3
1443	230.48	90.833	1.0552	5.27937682468223	10.5235056967533	443	-0.0495910178363985	0.0495910178363985	37.2355615983944	3
1444	231.37	94.865	1.0654	5.32896784251863	10.4739146789169	444	0.161413901192983	0.161413901192983	37.3969754995874	3
1445	241.51	82.6	1.0322	5.16755394132564	10.6353285801099	445	0.0593147468239259	0.0593147468239259	37.4562902464113	3
1446	234.37	75.824	1.02	5.10823919450172	10.6946433269338	446	-0.0739003403052205	0.0739003403052205	37.5301905867166	3
1447	242.93	82.875	1.0352	5.18213953480694	10.6207429866286	447	0.0807069505964915	0.0807069505964915	37.610897537313	3
1448	254.74	77.425	1.0186	5.10143258421045	10.7014499372251	448	-0.144397375464807	0.144397375464807	37.7552949127778	3
1449	262.59	79.759	1.0483	5.24582995967525	10.5570525617603	449	0.0661213571151986	0.0661213571151986	37.821416269893	3
1450	258.39	77.02	1.0347	5.17970860256006	10.6231739188755	450	0.0714694080583378	0.0714694080583378	37.8928856779514	3
1451	251.93	66.232	1.02	5.10823919450172	10.6946433269338	451	0.00243093224688096	0.00243093224688096	37.8953166101983	3
1452	258.35	60.417	1.0195	5.10580826225484	10.6970742591807	452	-0.00972372898752738	0.00972372898752738	37.9050403391858	3
1453	257.37	62.703	1.0215	5.11553199124236	10.6873505301932	453	0.00729279674064642	0.00729279674064642	37.9123331359264	3
1454	240.19	57.347	1.02	5.10823919450172	10.6946433269338	454	0	0	37.9123331359264	3
1455	245.86	63.466	1.02	5.10823919450172	10.6946433269338	455	0.0262540682663293	0.0262540682663293	37.9385872041928	3
1456	246.71	54.551	1.0146	5.08198512623539	10.7208973952002	456	-0.0311159327600929	0.0311159327600929	37.9697031369529	3
1457	248.1	55.054	1.021	5.11310105899548	10.6897814624401	457	0.0116684747850346	0.0116684747850346	37.9813716117379	3
1458	238.91	55.889	1.0186	5.10143258421045	10.7014499372251	458	0.00729279674064642	0.00729279674064642	37.9886644084785	3
1459	247.1	52.568	1.0171	5.0941397874698	10.7087427339658	459	-0.0306297463107175	0.0306297463107175	38.0192941547893	3
1460	261.12	53.492	1.0234	5.12476953378052	10.678112987655	460	0.0330606785576002	0.0330606785576002	38.0523548333469	3
1461	271.87	54.738	1.0166	5.09170885522292	10.7111736662126	461	-0.0116684747850346	0.0116684747850346	38.0640233081319	3
1462	271.01	63.885	1.019	5.10337733000795	10.6995051914276	462	-0.0238231360194483	0.0238231360194483	38.0878464441513	3
1463	255.29	73.405	1.0239	5.1272004660274	10.6756820554082	463	0.0403534752982466	0.0403534752982466	38.1281999194496	3
1464	259.37	68.385	1.0156	5.08684699072915	10.7160355307064	464	-0.0335468650069757	0.0335468650069757	38.1617467844566	3
1465	246.33	74.121	1.0225	5.12039385573613	10.6824886656994	465	0.0121546612344119	0.0121546612344119	38.173901445691	3
1466	243.59	59.092	1.02	5.10823919450172	10.6946433269338	466	-0.0165303392788001	0.0165303392788001	38.1904317849698	3
1467	240.99	51.811	1.0234	5.12476953378052	10.678112987655	467	0.0213922037725656	0.0213922037725656	38.2118239887423	3
1468	244.73	50.829	1.019	5.10337733000795	10.6995051914276	468	-0.0262540682663293	0.0262540682663293	38.2380780570087	3
1469	255.1	35.572	1.0244	5.12963139827428	10.6732511231613	469	0.0213922037725638	0.0213922037725638	38.2594702607812	3
1470	253.54	35.96	1.02	5.10823919450172	10.6946433269338	470	-0.0121546612344119	0.0121546612344119	38.2716249220156	3
1471	257.16	35.069	1.0225	5.12039385573613	10.6824886656994	471	-0.0092375425381519	0.0092375425381519	38.2808624645538	3
1472	258.24	40.333	1.0244	5.12963139827428	10.6732511231613	472	0.0403534752982466	0.0403534752982466	38.3212159398521	3
1473	255.04	44.283	1.0161	5.08927792297604	10.7136045984595	473	-0.0189612715256828	0.0189612715256828	38.3401772113777	3
1474	242.62	33.542	1.02	5.10823919450172	10.6946433269338	474	-0.00121546612344048	0.00121546612344048	38.3413926775012	3
1475	240.27	33.796	0.10303	0.650055309654456	10.6934278608104	475	-0.00121546612344048	0.00121546612344048	38.3426081436246	3
1476	236.19	31.531	1.0205	5.1106701267486	10.692212394687	476	0	0	38.3426081436246	3
1477	240.72	43.724	1.0205	5.1106701267486	10.692212394687	477	0.00243093224688096	0.00243093224688096	38.3450390758715	3
1478	236.89	41.726	1.02	5.10823919450172	10.6946433269338	478	-0.00243093224688096	0.00243093224688096	38.3474700081184	3
1479	234.71	36.518	1.0205	5.1106701267486	10.692212394687	479	0.0092375425381519	0.0092375425381519	38.3567075506565	3
1480	233.94	37.193	1.0186	5.10143258421045	10.7014499372251	480	-0.0257678818169538	0.0257678818169538	38.3824754324735	3
1481	234.22	26.822	1.0239	5.1272004660274	10.6756820554082	481	0.00680661029127094	0.00680661029127094	38.3892820427647	3
1482	250.53	33.187	1.0225	5.12039385573613	10.6824886656994	482	0.00972372898753093	0.00972372898753093	38.3990057717523	3
1483	255.4	30.335	1.0205	5.1106701267486	10.692212394687	483	0.0092375425381519	0.0092375425381519	38.4082433142904	3
1484	243.82	16.649	1.0186	5.10143258421045	10.7014499372251	484	0	0	38.4082433142904	3
1485	256.26	13.11	1.0186	5.10143258421045	10.7014499372251	485	-0.00194474579750548	0.00194474579750548	38.4101880600879	3
1486	250.68	17.472	1.019	5.10337733000795	10.6995051914276	486	-0.00729279674064642	0.00729279674064642	38.4174808568286	3
1487	245.25	10.54	1.0205	5.1106701267486	10.692212394687	487	0	0	38.4174808568286	3
1488	260.64	14.453	1.0205	5.1106701267486	10.692212394687	488	0.0140994070319156	0.0140994070319156	38.4315802638605	3
1489	256.65	18.988	1.0176	5.09657071971668	10.7063118017189	489	-0.0306297463107175	0.0306297463107175	38.4622100101712	3
1490	256.96	12.839	1.0239	5.1272004660274	10.6756820554082	490	0.0213922037725638	0.0213922037725638	38.4836022139438	3
1491	255.14	13.812	1.0195	5.10580826225484	10.6970742591807	491	0.00437567804438999	0.00437567804438999	38.4879778919882	3
1492	249.96	17.911	1.0186	5.10143258421045	10.7014499372251	492	-0.00680661029127094	0.00680661029127094	38.4947845022794	3
1493	245.97	15.905	1.02	5.10823919450172	10.6946433269338	493	-0.00729279674064642	0.00729279674064642	38.5020772990201	3
1494	244.84	11.384	1.0215	5.11553199124236	10.6873505301932	494	0.0213922037725638	0.0213922037725638	38.5234695027927	3
1495	240.9	16.943	1.0171	5.0941397874698	10.7087427339658	495	-0.00486186449376547	0.00486186449376547	38.5283313672864	3
1496	236.01	23.307	1.0181	5.09900165196356	10.703880869472	496	-0.0165303392787983	0.0165303392787983	38.5448617065652	3
1497	242.71	39.997	1.0215	5.11553199124236	10.6873505301932	497	0.0165303392787983	0.0165303392787983	38.561392045844	3
1498	260.53	48.558	1.0181	5.09900165196356	10.703880869472	498	0.0213922037725638	0.0213922037725638	38.5827842496166	3
1499	250.73	40.214	1.0137	5.077609448191	10.7252730732446	499	-0.0257678818169502	0.0257678818169502	38.6085521314335	3
1500	255.64	46.025	1.019	5.10337733000795	10.6995051914276	500	NA	NA	NA	3
