# Supplementary material for: Assessment of crusting effects on interrill erosion by laser scanning
Source: PeerJ. 2020 Jan 31;8:e8487. doi: 10.7717/peerj.8487 (PMC6996510; doi:10.7717/peerj.8487)
Supplement: Data S1 — Each has two transects and four subplots. [file peerj-08-8487-s001.zip › raw data for uploading/os11plotc.txt]

x	y	z	cal	h	code	deltah	absh	cumsumh	number
1	325.4	248.5	1.3027	6.48268828688895	9.84041373537941	1	-0.0952925440777843	0.0952925440777843	0.0952925440777843	1
2	323.61	246.19	1.3223	6.57798083096673	9.74512119130163	2	0.294628988322129	0.294628988322129	0.389921532399914	1
3	323.24	241.44	1.2617	6.2833518426446	10.0397501796238	3	-0.104530086615936	0.104530086615936	0.49445161901585	1
4	332.14	244.47	1.2832	6.38788192926054	9.93522009300782	4	-0.320396870139083	0.320396870139083	0.814848489154933	1
5	327.04	244.8	1.3491	6.70827879939962	9.61482322286874	5	0.270319665853307	0.270319665853307	1.08516815500824	1
6	319.37	243.03	1.2935	6.43795913354632	9.88514288872205	6	-0.102099154369055	0.102099154369055	1.1872673093773	1
7	324.75	238.23	1.3145	6.54005828791537	9.78304373435299	7	0.202253562940605	0.202253562940605	1.3895208723179	1
8	330.81	240.95	1.2729	6.33780472497477	9.9852972972936	8	-0.232883309251321	0.232883309251321	1.62240418156922	1
9	330.58	238.37	1.3208	6.57068803422609	9.75241398804227	9	0.163844833439864	0.163844833439864	1.78624901500909	1
10	336.43	234.03	1.2871	6.40684320078622	9.91625882148214	10	0.0403534752982466	0.0403534752982466	1.82660249030733	1
11	332.99	230.75	1.2788	6.36648972548798	9.95661229678038	11	-0.102099154369057	0.102099154369057	1.92870164467639	1
12	334.28	230.09	1.2998	6.46858887985703	9.85451314241133	12	-0.128353222635383	0.128353222635383	2.05705486731177	1
13	316.75	236.08	1.3262	6.59694210249242	9.72615991977595	13	-0.0165303392787983	0.0165303392787983	2.07358520659057	1
14	317.29	244.76	1.3296	6.61347244177121	9.70962958049715	14	0.0855688150902552	0.0855688150902552	2.15915402168083	1
15	315.46	246	1.312	6.52790362668096	9.7951983955874	15	-0.00486186449376547	0.00486186449376547	2.16401588617459	1
16	316.43	250.8	1.313	6.53276549117472	9.79033653109364	16	0.102099154369057	0.102099154369057	2.26611504054365	1
17	315.07	232.65	1.292	6.43066633680567	9.89243568546269	17	-0.109391951109703	0.109391951109703	2.37550699165335	1
18	330.54	239.62	1.3145	6.54005828791537	9.78304373435299	18	0.185237037212429	0.185237037212429	2.56074402886578	1
19	334.1	243.07	1.2764	6.35482125070294	9.96828077156542	19	-0.242120851789474	0.242120851789474	2.80286488065525	1
20	329.94	244.04	1.3262	6.59694210249242	9.72615991977595	20	0.439512550236314	0.439512550236314	3.24237743089157	1
21	330.77	231.89	1.2358	6.1574295522561	10.1656724700123	21	-0.254275513023886	0.254275513023886	3.49665294391546	1
22	335	231.19	1.2881	6.41170506527999	9.91139695698837	22	-0.132728900679769	0.132728900679769	3.62938184459522	1
23	336.62	234.92	1.3154	6.54443396595976	9.7786680563086	23	0.0850826286408779	0.0850826286408779	3.7144644732361	1
24	339.44	240.84	1.2979	6.45935133731888	9.86375068494948	24	0.546473569099133	0.546473569099133	4.26093804233524	1
25	353.95	249.24	1.1855	5.91287776821975	10.4102242540486	25	-0.0598009332733032	0.0598009332733032	4.32073897560854	1
26	348.71	248.22	1.1978	5.97267870149305	10.3504233207753	26	-0.106474832413443	0.106474832413443	4.42721380802198	1
27	356.81	256.55	1.2197	6.07915353390649	10.2439484883619	27	0.253789326574509	0.253789326574509	4.68100313459649	1
28	365.63	271.73	1.1675	5.82536420733198	10.4977378149364	28	-0.140021697420417	0.140021697420417	4.82102483201691	1
29	365.46	276.06	1.1963	5.9653859047524	10.357716117516	29	-0.0568838145770467	0.0568838145770467	4.87790864659395	1
30	363.39	276.08	1.208	6.02226971932945	10.3008323029389	30	0.11376762915409	0.11376762915409	4.99167627574804	1
31	360.42	250.52	1.1846	5.90850209017536	10.414599932093	31	0.0165303392788001	0.0165303392788001	5.00820661502684	1
32	360.2	249.87	1.1812	5.89197175089656	10.4311302713718	32	-0.0734141538558433	0.0734141538558433	5.08162076888269	1
33	355.17	249.22	1.1963	5.9653859047524	10.357716117516	33	-0.465280432053266	0.465280432053266	5.54690120093595	1
34	354.55	251.65	1.292	6.43066633680567	9.89243568546269	34	0.0452153397920085	0.0452153397920085	5.59211654072796	1
35	349.52	257.55	1.2827	6.38545099701366	9.9376510252547	35	0.1755133082249	0.1755133082249	5.76762984895286	1
36	344.66	258.38	1.2466	6.20993768878876	10.1131643334796	36	0.00972372898752916	0.00972372898752916	5.77735357794039	1
37	352.68	259.96	1.2446	6.20021395980123	10.1228880624671	37	0.104530086615936	0.104530086615936	5.88188366455633	1
38	356.5	255.51	1.2231	6.09568387318529	10.2274181490831	38	0.227535258308182	0.227535258308182	6.10941892286451	1
39	351.26	248	1.1763	5.86814861487711	10.4549534073912	39	-0.479379839085183	0.479379839085183	6.58879876194969	1
40	346.85	255.44	1.2749	6.3475284539623	9.97557356830607	40	0.121060425894738	0.121060425894738	6.70985918784443	1
41	343.11	256.66	1.25	6.22646802806756	10.0966339942008	41	0.190098901706191	0.190098901706191	6.89995808955062	1
42	351.15	264.72	1.2109	6.03636912636137	10.286732895907	42	-0.0549390687795377	0.0549390687795377	6.95489715833016	1
43	332.19	267.34	1.2222	6.0913081951409	10.2317938271275	43	-0.310673141151554	0.310673141151554	7.26557029948171	1
44	328.97	278.29	1.2861	6.40198133629246	9.9211206859759	44	0.377280684716126	0.377280684716126	7.64285098419784	1
45	352.04	265.86	1.2085	6.02470065157633	10.298401370692	45	-0.0855688150902552	0.0855688150902552	7.7284197992881	1
46	347.37	270.58	1.2261	6.11026946666659	10.2128325556018	46	-0.0661213571151968	0.0661213571151968	7.79454115640329	1
47	347.88	270.65	1.2397	6.17639082378178	10.1467111984866	47	-0.0879997473371397	0.0879997473371397	7.88254090374043	1
48	346.67	275.66	1.2578	6.26439057111892	10.0587114511494	48	0.170651443731137	0.170651443731137	8.05319234747157	1
49	334.23	269	1.2227	6.09373912738779	10.2293628948806	49	-0.0923754253815279	0.0923754253815279	8.1455677728531	1
50	341.07	271.41	1.2417	6.18611455276931	10.136987469499	50	0.102099154369057	0.102099154369057	8.24766692722215	1
51	361.86	270.95	1.2207	6.08401539840026	10.2390866238681	51	-0.0714694080583396	0.0714694080583396	8.31913633528049	1
52	354.09	274.11	1.2354	6.1554848064586	10.1676172158098	52	-0.025767881816952	0.025767881816952	8.34490421709745	1
53	357.06	275.09	1.2407	6.18125268827555	10.1418493339928	53	-0.140021697420419	0.140021697420419	8.48492591451786	1
54	321.29	273.46	1.2695	6.32127438569597	10.0018276365724	54	0.00923754253815368	0.00923754253815368	8.49416345705602	1
55	323.71	278.25	1.2676	6.31203684315781	10.0110651791105	55	0.0879997473371379	0.0879997473371379	8.58216320439316	1
56	322.94	272.87	1.2495	6.22403709582068	10.0990649264477	56	-0.232883309251321	0.232883309251321	8.81504651364448	1
57	317.77	275.33	1.2974	6.456920405072	9.86618161719636	57	-0.0617456790708104	0.0617456790708104	8.87679219271529	1
58	322.41	270.06	1.3101	6.51866608414281	9.80443593812555	58	0.00486186449376547	0.00486186449376547	8.88165405720905	1
59	321.44	269.47	1.3091	6.51380421964904	9.80929780261932	59	0.166275765686747	0.166275765686747	9.0479298228958	1
60	327.06	269.98	1.2749	6.3475284539623	9.97557356830607	60	-0.104530086615936	0.104530086615936	9.15245990951174	1
61	323.91	250.19	1.2964	6.45205854057823	9.87104348169013	61	-0.170651443731135	0.170651443731135	9.32311135324287	1
62	320.66	237.73	1.3315	6.62270998430937	9.70039203795899	62	0.180375172718662	0.180375172718662	9.50348652596153	1
63	317.62	233.56	1.2944	6.4423348115907	9.88076721067766	63	0.0807069505964915	0.0807069505964915	9.58419347655802	1
64	324.63	234.6	1.2778	6.36162786099421	9.96147416127415	64	-0.0189612715256811	0.0189612715256811	9.60315474808371	1
65	321.01	240.73	1.2817	6.3805891325199	9.94251288974847	65	-0.185237037212429	0.185237037212429	9.78839178529613	1
66	322.72	237.1	1.3198	6.56582616973232	9.75727585253604	66	-0.028685000513212	0.028685000513212	9.81707678580935	1
67	316.78	239.74	1.3257	6.59451117024553	9.72859085202283	67	-0.00243093224688096	0.00243093224688096	9.81950771805623	1
68	317.62	239.77	1.3262	6.59694210249242	9.72615991977595	68	0.166275765686748	0.166275765686748	9.98578348374298	1
69	324.05	244.55	1.292	6.43066633680567	9.89243568546269	69	-0.123491358141621	0.123491358141621	10.1092748418846	1
70	317.32	240.74	1.3174	6.55415769494729	9.76894432732107	70	0.0403534752982466	0.0403534752982466	10.1496283171828	1
71	317.87	242.87	1.3091	6.51380421964904	9.80929780261932	71	0.116198561400973	0.116198561400973	10.2658268785838	1
72	324.06	243.04	1.2852	6.39760565824807	9.92549636402029	72	0.0145855934812928	0.0145855934812928	10.2804124720651	1
73	358.49	231.56	1.2822	6.38302006476678	9.94008195750158	73	0.196905511997462	0.196905511997462	10.4773179840626	1
74	357.94	230.59	1.2417	6.18611455276931	10.136987469499	74	-0.1093919511097	0.1093919511097	10.5867099351723	1
75	361.22	232.32	1.2642	6.29550650387902	10.0275955183893	75	0.48667263582583	0.48667263582583	11.0733825709981	1
76	371.57	237.6	1.1641	5.80883386805319	10.5142681542152	76	0.209060173231874	0.209060173231874	11.28244274423	1
77	372.16	231.08	1.1211	5.59977369482131	10.7233283274471	77	-0.292198056075248	0.292198056075248	11.5746408003052	1
78	379.37	232.5	1.1812	5.89197175089656	10.4311302713718	78	0.130784154882264	0.130784154882264	11.7054249551875	1
79	376.7	241.71	1.1543	5.76118759601429	10.5619144262541	79	-0.0879997473371361	0.0879997473371361	11.7934247025246	1
80	381.59	232.85	1.1724	5.84918734335143	10.4739146789169	80	0.0359777972538566	0.0359777972538566	11.8294024997785	1
81	376.49	232.26	1.165	5.81320954609757	10.5098924761708	81	0.412772295520609	0.412772295520609	12.2421747952991	1
82	384.66	242.19	1.0801	5.40043725057697	10.9226647716914	82	-0.320396870139083	0.320396870139083	12.5625716654382	1
83	392.64	244.75	1.146	5.72083412071605	10.6022679015523	83	0.244551784036357	0.244551784036357	12.8071234494745	1
84	399.66	245.31	1.0957	5.47628233667969	10.8468196855887	84	0.050077204285774	0.050077204285774	12.8572006537603	1
85	399.5	245.7	1.0854	5.42620513239392	10.8968968898744	85	0.0306297463107157	0.0306297463107157	12.887830400071	1
86	401.9	247.74	1.0791	5.3955753860832	10.9275266361852	86	-0.225590512510673	0.225590512510673	13.1134209125817	1
87	401.94	259.01	1.1255	5.62116589859387	10.7019361236745	87	-0.170651443731137	0.170651443731137	13.2840723563128	1
88	407.98	250.82	1.1606	5.79181734232501	10.5312846799434	88	0.0923754253815261	0.0923754253815261	13.3764477816944	1
89	409.38	251.24	1.1416	5.69944191694348	10.6236601053249	89	0.265943987808921	0.265943987808921	13.6423917695033	1
90	401.68	245.04	1.0869	5.43349792913456	10.8896040931338	90	0.0544528823301622	0.0544528823301622	13.6968446518334	1
91	409.79	240.82	1.0757	5.3790450468044	10.944056975464	91	-0.0831378828433724	0.0831378828433724	13.7799825346768	1
92	410.81	238.11	1.0928	5.46218292964778	10.8609190926206	92	-0.00243093224688273	0.00243093224688273	13.7824134669237	1
93	420.48	245.38	1.0933	5.46461386189466	10.8584881603737	93	-0.154121104452335	0.154121104452335	13.936534571376	1
94	419.81	246.73	1.125	5.61873496634699	10.7043670559214	94	0.144883561914181	0.144883561914181	14.0814181332902	1
95	419.59	244.73	1.0952	5.47385140443281	10.8492506178356	95	-0.158982968946098	0.158982968946098	14.2404011022363	1
96	417.02	238.62	1.1279	5.63283437337891	10.6902676488895	96	0.1424526296673	0.1424526296673	14.3828537319036	1
97	418.71	237.58	1.0986	5.49038174371161	10.8327202785568	97	0.151690172205454	0.151690172205454	14.5345439041091	1
98	424.12	232.85	1.0674	5.33869157150616	10.9844104507622	98	0.0782760183496087	0.0782760183496087	14.6128199224587	1
99	423.25	235.81	1.0513	5.26041555315655	11.0626864691118	99	0.149745426407948	0.149745426407948	14.7625653488666	1
100	447.59	247.57	1.0205	5.1106701267486	11.2124318955198	100	-0.00486186449376547	0.00486186449376547	14.7674272133604	1
101	448.15	241.24	1.0215	5.11553199124236	11.207570031026	101	-0.315535005645319	0.315535005645319	15.0829622190057	1
102	440.87	249.85	1.0864	5.43106699688768	10.8920350253807	102	0.0116684747850364	0.0116684747850364	15.0946306937907	1
103	410.69	231.41	1.084	5.41939852210265	10.9037035001657	103	-0.268374920055802	0.268374920055802	15.3630056138465	1
104	400.11	240.07	1.1392	5.68777344215845	10.6353285801099	104	0.0641766113176914	0.0641766113176914	15.4271822251642	1
105	407.43	240.28	1.126	5.62359683084076	10.6995051914276	105	0.0427844075451276	0.0427844075451276	15.4699666327094	1
106	390.76	234.06	1.1172	5.58081242329563	10.7422895989727	106	0.144883561914185	0.144883561914185	15.6148501946235	1
107	385.95	242.07	1.0874	5.43592886138145	10.8871731608869	107	0.0544528823301604	0.0544528823301604	15.6693030769537	1
108	384.3	241.63	1.0762	5.38147597905128	10.9416260432171	108	-0.495910178363982	0.495910178363982	16.1652132553177	1
109	391.18	246.22	1.1782	5.87738615741527	10.4457158648531	109	-0.0739003403052205	0.0739003403052205	16.2391135956229	1
110	373.28	245.75	1.1934	5.95128649772049	10.3718155245479	110	0.0500772042857758	0.0500772042857758	16.2891907999087	1
111	362.98	238.04	1.1831	5.90120929343471	10.4218927288337	111	-0.144883561914185	0.144883561914185	16.4340743618229	1
112	361.6	239.21	1.2129	6.0460928553489	10.2770091669195	112	-0.218297715770028	0.218297715770028	16.6523720775929	1
113	350.09	241.21	1.2578	6.26439057111892	10.0587114511494	113	-0.1093919511097	0.1093919511097	16.7617640287026	1
114	341.14	243.99	1.2803	6.37378252222862	9.94931950003974	114	0.116684747850348	0.116684747850348	16.8784487765529	1
115	348.12	238.42	1.2563	6.25709777437828	10.0660042478901	115	0.0636904248683141	0.0636904248683141	16.9421392014213	1
116	351.43	231.54	1.2432	6.19340734950996	10.1296946727584	116	0.0763312725521033	0.0763312725521033	17.0184704739734	1
117	346.25	230.05	1.2275	6.11707607695786	10.2060259453105	117	0.102099154369057	0.102099154369057	17.1205696283424	1
118	349.25	234.06	1.2065	6.0149769225888	10.3081250996796	118	-0.216352969972522	0.216352969972522	17.3369225983149	1
119	359.82	240.51	1.251	6.23132989256132	10.091772129707	119	0.448750092774466	0.448750092774466	17.7856726910894	1
120	372.65	237.18	1.1587	5.78257979978686	10.5405222224815	120	0.00486186449376369	0.00486186449376369	17.7905345555832	1
121	365	238.54	1.1577	5.77771793529309	10.5453840869753	121	-0.39867288848869	0.39867288848869	18.1892074440719	1
122	358.12	234.41	1.2397	6.17639082378178	10.1467111984866	122	0.346164751956033	0.346164751956033	18.5353721960279	1
123	366.47	238.78	1.1685	5.83022607182575	10.4928759504426	123	0.0593147468239277	0.0593147468239277	18.5946869428518	1
124	382.35	233.06	1.1563	5.77091132500182	10.5521906972665	124	0.0573700010264204	0.0573700010264204	18.6520569438782	1
125	374.69	237.84	1.1445	5.7135413239754	10.609560698293	125	0.237258987295711	0.237258987295711	18.889315931174	1
126	387.12	239.67	1.0957	5.47628233667969	10.8468196855887	126	-0.339358141664764	0.339358141664764	19.2286740728387	1
127	388.05	257.08	1.1655	5.81564047834446	10.5074615439239	127	0.320396870139081	0.320396870139081	19.5490709429778	1
128	395.02	261.55	1.0996	5.49524360820537	10.827858414063	128	0.0879997473371397	0.0879997473371397	19.6370706903149	1
129	393.92	263.31	1.0815	5.40724386086824	10.9158581614001	129	-0.40159000718495	0.40159000718495	20.0386606974999	1
130	386.61	257.02	1.1641	5.80883386805319	10.5142681542152	130	0.0170165257281738	0.0170165257281738	20.0556772232281	1
131	389.15	256.9	1.1606	5.79181734232501	10.5312846799434	131	0.135159832926654	0.135159832926654	20.1908370561547	1
132	394.28	252.86	1.1328	5.65665750939836	10.66644451287	132	0.213435851276264	0.213435851276264	20.404272907431	1
133	396.96	245.94	1.0889	5.44322165812209	10.8798803641463	133	-0.161413901192983	0.161413901192983	20.565686808624	1
134	396.99	234.49	1.1221	5.60463555931508	10.7184664629533	134	0.0359777972538584	0.0359777972538584	20.6016646058778	1
135	397.71	234.82	1.1147	5.56865776206122	10.7544442602071	135	-0.0617456790708104	0.0617456790708104	20.6634102849486	1
136	396.78	257.61	1.1274	5.63040344113203	10.6926985811363	136	-0.147314494161066	0.147314494161066	20.8107247791097	1
137	401.99	252.96	1.1577	5.77771793529309	10.5453840869753	137	-0.0452153397920085	0.0452153397920085	20.8559401189017	1
138	402.05	255.05	1.167	5.8229332750851	10.5001687471833	138	0.211491105478757	0.211491105478757	21.0674312243805	1
139	402.02	250.56	1.1235	5.61144216960635	10.711659852662	139	0.341789073911645	0.341789073911645	21.4092202982921	1
140	400.52	267.14	1.0532	5.2696530956947	11.0534489265737	140	0.170651443731135	0.170651443731135	21.5798717420232	1
141	424.43	279.15	1.0181	5.09900165196356	11.2241003703048	141	-0.0165303392787983	0.0165303392787983	21.596402081302	1
142	462.56	274.64	1.0215	5.11553199124236	11.207570031026	142	0.0262540682663293	0.0262540682663293	21.6226561495684	1
143	467	267.97	1.0161	5.08927792297604	11.2338240992923	143	-0.0072927967406482	0.0072927967406482	21.629948946309	1
144	473.18	266.32	1.0176	5.09657071971668	11.2265313025517	144	-0.0116684747850346	0.0116684747850346	21.6416174210941	1
145	480.13	262.21	1.02	5.10823919450172	11.2148628277666	145	0.00243093224688096	0.00243093224688096	21.6440483533409	1
146	485.11	269.59	1.0195	5.10580826225484	11.2172937600135	146	-0.00972372898752738	0.00972372898752738	21.6537720823285	1
147	470.36	271.59	1.0215	5.11553199124236	11.207570031026	147	0.0189612715256811	0.0189612715256811	21.6727333538541	1
148	475.73	256.62	1.0176	5.09657071971668	11.2265313025517	148	-0.00243093224688273	0.00243093224688273	21.675164286101	1
149	473.89	252.37	1.0181	5.09900165196356	11.2241003703048	149	0.0121546612344119	0.0121546612344119	21.6873189473354	1
150	469.17	253.32	1.0156	5.08684699072915	11.2362550315392	150	-0.0165303392787983	0.0165303392787983	21.7038492866142	1
151	468.99	244.85	1.019	5.10337733000795	11.2197246922604	151	0	0	21.7038492866142	1
152	492.8	237.59	1.019	5.10337733000795	11.2197246922604	152	0.0116684747850346	0.0116684747850346	21.7155177613993	1
153	493.81	230.61	1.0166	5.09170885522292	11.2313931670454	153	0.00972372898752916	0.00972372898752916	21.7252414903868	1
154	485	234.67	1.0146	5.08198512623539	11.241116896033	154	-0.0311159327600929	0.0311159327600929	21.7563574231469	1
155	491.01	239.84	1.021	5.11310105899548	11.2100009632729	155	0.0165303392787983	0.0165303392787983	21.7728877624257	1
156	492.05	236.69	1.0176	5.09657071971668	11.2265313025517	156	0.00243093224688273	0.00243093224688273	21.7753186946726	1
157	490.93	243.61	1.0171	5.0941397874698	11.2289622347986	157	-0.0306297463107175	0.0306297463107175	21.8059484409833	1
158	479.17	248.1	1.0234	5.12476953378052	11.1983324884878	158	0.0213922037725656	0.0213922037725656	21.8273406447559	1
159	478.53	240.16	1.019	5.10337733000795	11.2197246922604	159	0.00680661029126917	0.00680661029126917	21.8341472550471	1
160	474.54	241.22	1.0176	5.09657071971668	11.2265313025517	160	-0.0116684747850346	0.0116684747850346	21.8458157298322	1
161	479.53	248.77	1.02	5.10823919450172	11.2148628277666	161	0.0092375425381519	0.0092375425381519	21.8550532723703	1
162	475.16	259.78	1.0181	5.09900165196356	11.2241003703048	162	-0.00437567804438643	0.00437567804438643	21.8594289504147	1
163	484.39	255.59	1.019	5.10337733000795	11.2197246922604	163	0.0116684747850346	0.0116684747850346	21.8710974251997	1
164	488.35	256.34	1.0166	5.09170885522292	11.2313931670454	164	-0.0140994070319191	0.0140994070319191	21.8851968322316	1
165	485.85	254.02	1.0195	5.10580826225484	11.2172937600135	165	0.0140994070319191	0.0140994070319191	21.8992962392636	1
166	479.92	252.3	1.0166	5.09170885522292	11.2313931670454	166	0	0	21.8992962392636	1
167	471	252.82	1.0166	5.09170885522292	11.2313931670454	167	-0.00486186449376547	0.00486186449376547	21.9041581037573	1
168	487.5	255.99	1.0176	5.09657071971668	11.2265313025517	168	0.00243093224688273	0.00243093224688273	21.9065890360042	1
169	491.95	255.06	1.0171	5.0941397874698	11.2289622347986	169	0.00243093224688273	0.00243093224688273	21.9090199682511	1
170	494.74	231.64	1.0166	5.09170885522292	11.2313931670454	170	-0.0116684747850346	0.0116684747850346	21.9206884430361	1
171	493.38	232.67	1.019	5.10337733000795	11.2197246922604	171	-0.00729279674064642	0.00729279674064642	21.9279812397768	1
172	485.73	238.38	1.0205	5.1106701267486	11.2124318955198	172	0.0330606785575966	0.0330606785575966	21.9610419183344	1
173	477.52	235.03	1.0137	5.077609448191	11.2454925740774	173	-0.0257678818169502	0.0257678818169502	21.9868098001513	1
174	461.18	237.22	1.019	5.10337733000795	11.2197246922604	174	-0.00486186449376547	0.00486186449376547	21.9916716646451	1
175	470.02	243.95	1.02	5.10823919450172	11.2148628277666	175	0.00486186449376547	0.00486186449376547	21.9965335291389	1
176	450.13	230.05	1.019	5.10337733000795	11.2197246922604	176	0	0	21.9965335291389	1
177	454.21	230.04	1.019	5.10337733000795	11.2197246922604	177	-0.46333568625576	0.46333568625576	22.4598692153946	1
178	438.59	238.34	1.1143	5.56671301626371	10.7563890060046	178	0.182806104965547	0.182806104965547	22.6426753203602	1
179	436.78	243.09	1.0767	5.38390691129817	10.9391951109702	179	-0.054452882330164	0.054452882330164	22.6971282026903	1
180	440.35	246.06	1.0879	5.43835979362833	10.88474222864	180	0.237258987295711	0.237258987295711	22.934387189986	1
181	427.83	245.23	1.0391	5.20110080633262	11.1220012159357	181	0.0452153397920085	0.0452153397920085	22.979602529778	1
182	432.38	238.87	1.0298	5.15588546654061	11.1672165557278	182	-0.137590765173535	0.137590765173535	23.1171932949516	1
183	429.62	233.77	1.0581	5.29347623171415	11.0296257905542	183	0.135159832926654	0.135159832926654	23.2523531278782	1
184	428.85	240.46	1.0303	5.15831639878749	11.1647856234809	184	0.047646272038893	0.047646272038893	23.2999993999171	1
185	441.35	233.53	1.0205	5.1106701267486	11.2124318955198	185	0.00243093224688096	0.00243093224688096	23.302430332164	1
186	441.42	233.91	1.02	5.10823919450172	11.2148628277666	186	0.00486186449376547	0.00486186449376547	23.3072921966578	1
187	462.71	238.8	1.019	5.10337733000795	11.2197246922604	187	0.00680661029126917	0.00680661029126917	23.314098806949	1
188	462.1	238.54	1.0176	5.09657071971668	11.2265313025517	188	0.0121546612344119	0.0121546612344119	23.3262534681835	1
189	455.02	239.78	1.0151	5.08441605848227	11.2386859637861	189	-0.0170165257281756	0.0170165257281756	23.3432699939116	1
190	463.66	247.55	1.0186	5.10143258421045	11.2216694380579	190	0.00729279674064642	0.00729279674064642	23.3505627906523	1
191	467.7	241.56	1.0171	5.0941397874698	11.2289622347986	191	-0.00729279674064642	0.00729279674064642	23.3578555873929	1
192	466.08	231.89	1.0186	5.10143258421045	11.2216694380579	192	0	0	23.3578555873929	1
193	469.95	230.64	1.0186	5.10143258421045	11.2216694380579	193	-0.0257678818169538	0.0257678818169538	23.3836234692099	1
194	447.42	236.84	1.0239	5.1272004660274	11.195901556241	194	0.0116684747850364	0.0116684747850364	23.3952919439949	1
195	444.99	247.11	1.0215	5.11553199124236	11.207570031026	195	0.0121546612344119	0.0121546612344119	23.4074466052293	1
196	446.46	240.94	1.019	5.10337733000795	11.2197246922604	196	-0.206629240984995	0.206629240984995	23.6140758462143	1
197	425.8	244.99	1.0615	5.31000657099295	11.0130954512754	197	-0.097237289875288	0.097237289875288	23.7113131360896	1
198	421.9	245.27	1.0815	5.40724386086824	10.9158581614001	198	0.0165303392787983	0.0165303392787983	23.7278434753684	1
199	420.01	235.46	1.0781	5.39071352158944	10.9323885006789	199	0.206629240984991	0.206629240984991	23.9344727163534	1
200	415.91	241.8	1.0356	5.18408428060444	11.1390177416639	200	-0.0262540682663257	0.0262540682663257	23.9607267846197	1
201	414.74	243.26	1.041	5.21033834887077	11.1127636733976	201	-0.228021444757559	0.228021444757559	24.1887482293773	1
202	411.14	231.53	1.0879	5.43835979362833	10.88474222864	202	-0.118629493647855	0.118629493647855	24.3073777230251	1
203	415.16	232.3	1.1123	5.55698928727618	10.7661127349922	203	0.339358141664766	0.339358141664766	24.6467358646899	1
204	432.21	239.94	1.0425	5.21763114561142	11.1054708766569	204	0.116198561400973	0.116198561400973	24.7629344260909	1
205	447.02	234.9	1.0186	5.10143258421045	11.2216694380579	205	0.00729279674064642	0.00729279674064642	24.7702272228315	1
206	471.95	233.92	1.0171	5.0941397874698	11.2289622347986	206	-0.00243093224688273	0.00243093224688273	24.7726581550784	1
207	484	238.43	1.0176	5.09657071971668	11.2265313025517	207	-0.00680661029126917	0.00680661029126917	24.7794647653697	1
208	469.84	251.61	1.019	5.10337733000795	11.2197246922604	208	-0.00243093224688451	0.00243093224688451	24.7818956976166	1
209	472.44	250.65	1.0195	5.10580826225484	11.2172937600135	209	-0.00486186449376191	0.00486186449376191	24.7867575621103	1
210	477.13	250.55	1.0205	5.1106701267486	11.2124318955198	210	0.0238231360194447	0.0238231360194447	24.8105806981298	1
211	486.1	248.99	1.0156	5.08684699072915	11.2362550315392	211	-0.0335468650069757	0.0335468650069757	24.8441275631367	1
212	480.23	253.63	1.0225	5.12039385573613	11.2027081665322	212	0.0213922037725638	0.0213922037725638	24.8655197669093	1
213	488.73	266.71	1.0181	5.09900165196356	11.2241003703048	213	-0.00437567804438643	0.00437567804438643	24.8698954449537	1
214	488.25	272.91	1.019	5.10337733000795	11.2197246922604	214	0.0092375425381519	0.0092375425381519	24.8791329874919	1
215	493.64	270.46	1.0171	5.0941397874698	11.2289622347986	215	0	0	24.8791329874919	1
216	490.36	267.07	1.0171	5.0941397874698	11.2289622347986	216	-0.00486186449376547	0.00486186449376547	24.8839948519856	1
217	469.01	263.08	1.0181	5.09900165196356	11.2241003703048	217	-0.0092375425381519	0.0092375425381519	24.8932323945238	1
218	465.84	264.26	1.02	5.10823919450172	11.2148628277666	218	0.00243093224688096	0.00243093224688096	24.8956633267706	1
219	468.72	251.75	1.0195	5.10580826225484	11.2172937600135	219	0	0	24.8956633267706	1
220	468.14	249.2	1.0195	5.10580826225484	11.2172937600135	220	-0.00729279674064465	0.00729279674064465	24.9029561235113	1
221	469.03	242.72	1.021	5.11310105899548	11.2100009632729	221	0.0165303392787983	0.0165303392787983	24.9194864627901	1
222	462.63	248.09	1.0176	5.09657071971668	11.2265313025517	222	-0.00680661029126917	0.00680661029126917	24.9262930730814	1
223	462.5	253.79	1.019	5.10337733000795	11.2197246922604	223	0.0092375425381519	0.0092375425381519	24.9355306156195	1
224	461.5	274.49	1.0171	5.0941397874698	11.2289622347986	224	-0.0281988140638347	0.0281988140638347	24.9637294296833	1
225	457.18	266.07	1.0229	5.12233860153363	11.2007634207347	225	0.0306297463107175	0.0306297463107175	24.9943591759941	1
226	450.21	262.22	1.0166	5.09170885522292	11.2313931670454	226	-0.0262540682663293	0.0262540682663293	25.0206132442604	1
227	434.99	275.05	1.022	5.11796292348925	11.2051390987791	227	-0.0923754253815243	0.0923754253815243	25.1129886696419	1
228	427.91	273.88	1.041	5.21033834887077	11.1127636733976	228	-0.123491358141621	0.123491358141621	25.2364800277835	1
229	411.91	273.82	1.0664	5.33382970701239	10.989272315256	229	-0.209060173231874	0.209060173231874	25.4455402010154	1
230	406.93	278.28	1.1094	5.54288988024427	10.7802121420241	230	0.242120851789473	0.242120851789473	25.6876610528049	1
231	411.94	275.92	1.0596	5.30076902845479	11.0223329938136	231	-0.0165303392787983	0.0165303392787983	25.7041913920837	1
232	411.49	275.28	1.063	5.31729936773359	11.0058026545348	232	-0.0238231360194465	0.0238231360194465	25.7280145281031	1
233	416.53	260.35	1.0679	5.34112250375304	10.9819795185153	233	-0.025767881816952	0.025767881816952	25.7537824099201	1
234	417.47	253.95	1.0732	5.36689038556999	10.9562116366984	234	-0.00243093224688273	0.00243093224688273	25.756213342167	1
235	414.03	256.35	1.0737	5.36932131781687	10.9537807044515	235	-0.0525081365326567	0.0525081365326567	25.8087214786996	1
236	408.51	259.6	1.0845	5.42182945434953	10.9012725679188	236	0.268374920055802	0.268374920055802	26.0770963987554	1
237	404.12	265.66	1.0293	5.15345453429373	11.1696474879746	237	-0.923268067365884	0.923268067365884	27.0003644661213	1
238	377.55	246.51	1.2192	6.07672260165961	10.2463794206088	238	0.102099154369055	0.102099154369055	27.1024636204904	1
239	376.95	254.39	1.1982	5.97462344729056	10.3484785749778	239	0.113767629154088	0.113767629154088	27.2162312496445	1
240	373.07	250.65	1.1748	5.86085581813647	10.4622462041319	240	0.0568838145770467	0.0568838145770467	27.2731150642215	1
241	378.08	232.33	1.1631	5.80397200355942	10.5191300187089	241	-0.0996682221221743	0.0996682221221743	27.3727832863437	1
242	369.32	255.66	1.1836	5.90364022568159	10.4194617965868	242	-0.0831378828433724	0.0831378828433724	27.455921169187	1
243	369.79	246.58	1.2007	5.98677810852497	10.3363239137434	243	0.0782760183496087	0.0782760183496087	27.5341971875367	1
244	376.51	243.11	1.1846	5.90850209017536	10.414599932093	244	0.249413648530121	0.249413648530121	27.7836108360668	1
245	378.28	234.81	1.1333	5.65908844164524	10.6640135806231	245	-0.237258987295709	0.237258987295709	28.0208698233625	1
246	379.32	236.86	1.1821	5.89634742894095	10.4267545933274	246	0.0544528823301622	0.0544528823301622	28.0753227056926	1
247	386.36	231.42	1.1709	5.84189454661078	10.4812074756576	247	0.0286850005132102	0.0286850005132102	28.1040077062059	1
248	395.97	243.04	1.165	5.81320954609757	10.5098924761708	248	0.220728648016911	0.220728648016911	28.3247363542228	1
249	393.81	248.91	1.1196	5.59248089808066	10.7306211241877	249	-0.0427844075451294	0.0427844075451294	28.3675207617679	1
250	405.33	256.85	1.1284	5.63526530562579	10.6878367166426	250	0.239689919542592	0.239689919542592	28.6072106813105	1
251	408.12	257.49	1.0791	5.3955753860832	10.9275266361852	251	0.0709832216089623	0.0709832216089623	28.6781939029194	1
252	420.44	247.6	1.0645	5.32459216447424	10.9985098577941	252	-0.127867036186007	0.127867036186007	28.8060609391055	1
253	408.64	245.2	1.0908	5.45245920066025	10.8706428216081	253	-0.0165303392787983	0.0165303392787983	28.8225912783843	1
254	414.74	246.97	1.0942	5.46898953993905	10.8541124823293	254	0.246496529833861	0.246496529833861	29.0690878082181	1
255	417.81	251.07	1.0435	5.22249301010518	11.1006090121632	255	-0.0996682221221725	0.0996682221221725	29.1687560303403	1
256	412.58	255.2	1.064	5.32216123222736	11.000940790041	256	0.147314494161066	0.147314494161066	29.3160705245014	1
257	413.59	241.69	1.0337	5.17484673806629	11.1482552842021	257	-0.557655857434792	0.557655857434792	29.8737263819361	1
258	401.3	240.15	1.1484	5.73250259550108	10.5905994267673	258	0.382142549209894	0.382142549209894	30.255868931146	1
259	400.08	246.72	1.0698	5.35036004629119	10.9727419759772	259	-0.322827802385966	0.322827802385966	30.578696733532	1
260	392.19	243.61	1.1362	5.67318784867716	10.6499141735912	260	-0.0568838145770449	0.0568838145770449	30.635580548109	1
261	386.53	246.7	1.1479	5.7300716632542	10.5930303590142	261	0.0306297463107157	0.0306297463107157	30.6662102944198	1
262	384.26	246.17	1.1416	5.69944191694348	10.6236601053249	262	0.0072927967406482	0.0072927967406482	30.6735030911604	1
263	382.38	268.41	1.1401	5.69214912020284	10.6309529020655	263	-0.0189612715256811	0.0189612715256811	30.6924643626861	1
264	382.43	277.69	1.144	5.71111039172852	10.6119916305398	264	0.0354916108044794	0.0354916108044794	30.7279559734906	1
265	397.87	275.49	1.1367	5.67561878092404	10.6474832413443	265	0.0281988140638347	0.0281988140638347	30.7561547875544	1
266	396.43	279.34	1.1309	5.6474199668602	10.6756820554082	266	0.114253815603467	0.114253815603467	30.8704086031579	1
267	389.99	267.89	1.1074	5.53316615125674	10.7899358710116	267	0.130297968432888	0.130297968432888	31.0007065715908	1
268	396.06	265.21	1.0806	5.40286818282385	10.9202338394445	268	-0.0233369495700693	0.0233369495700693	31.0240435211608	1
269	393.1	270.12	1.0854	5.42620513239392	10.8968968898744	269	-0.185237037212428	0.185237037212428	31.2092805583733	1
270	386.85	275.26	1.1235	5.61144216960635	10.711659852662	270	-0.220728648016911	0.220728648016911	31.4300092063902	1
271	384.08	262.72	1.1689	5.83217081762326	10.4909312046451	271	0.410341363273727	0.410341363273727	31.8403505696639	1
272	392.64	269.65	1.0845	5.42182945434953	10.9012725679188	272	0	0	31.8403505696639	1
273	408.36	275.05	1.0845	5.42182945434953	10.9012725679188	273	0.263513055562038	0.263513055562038	32.1038636252259	1
274	414.1	278.89	1.0303	5.15831639878749	11.1647856234809	274	-0.0685522893620814	0.0685522893620814	32.172415914588	1
275	415.28	276.86	1.0444	5.22686868814957	11.0962333341188	275	-0.0855688150902552	0.0855688150902552	32.2579847296783	1
276	420.84	269.34	1.062	5.31243750323983	11.0106645190285	276	-0.0879997473371379	0.0879997473371379	32.3459844770154	1
277	424.55	271.49	1.0801	5.40043725057697	10.9226647716914	277	0.282474327087719	0.282474327087719	32.6284588041031	1
278	422.48	279	1.022	5.11796292348925	11.2051390987791	278	-0.244551784036355	0.244551784036355	32.8730105881395	1
279	422.67	265.31	1.0723	5.3625147075256	10.9605873147428	279	0.0238231360194465	0.0238231360194465	32.8968337241589	1
280	413.62	264.68	1.0674	5.33869157150616	10.9844104507622	280	0.0666075435645741	0.0666075435645741	32.9634412677235	1
281	421.06	258.69	1.0537	5.27208402794158	11.0510179943268	281	-0.437081617989431	0.437081617989431	33.4005228857129	1
282	405.47	252.84	1.1436	5.70916564593101	10.6139363763373	282	-0.0617456790708104	0.0617456790708104	33.4622685647837	1
283	404.15	255.12	1.1563	5.77091132500182	10.5521906972665	283	0.351512802899176	0.351512802899176	33.8137813676829	1
284	412.93	270.3	1.084	5.41939852210265	10.9037035001657	284	0.0189612715256811	0.0189612715256811	33.8327426392086	1
285	409.94	269.98	1.0801	5.40043725057697	10.9226647716914	285	0.0972372898752898	0.0972372898752898	33.9299799290839	1
286	408.14	266.2	1.0601	5.30319996070167	11.0199020615667	286	-0.170651443731135	0.170651443731135	34.100631372815	1
287	420.98	266.4	1.0952	5.47385140443281	10.8492506178356	287	0.368043142177974	0.368043142177974	34.468674514993	1
288	414.82	275.54	1.0195	5.10580826225484	11.2172937600135	288	0.00923754253815368	0.00923754253815368	34.4779120575312	1
289	423.37	278.35	1.0176	5.09657071971668	11.2265313025517	289	-0.0116684747850346	0.0116684747850346	34.4895805323162	1
290	430.05	267.53	1.02	5.10823919450172	11.2148628277666	290	-0.144883561914183	0.144883561914183	34.6344640942304	1
291	424.91	275.65	1.0498	5.2531227564159	11.0699792658525	291	0.00243093224688273	0.00243093224688273	34.6368950264773	1
292	427.99	270.11	1.0493	5.25069182416902	11.0724101980993	292	0.047160085589514	0.047160085589514	34.6840551120668	1
293	428.29	269.87	1.0396	5.2035317385795	11.1195702836889	293	0.047646272038893	0.047646272038893	34.7317013841057	1
294	424.95	249.33	1.0298	5.15588546654061	11.1672165557278	294	0.0690384758114568	0.0690384758114568	34.8007398599171	1
295	425.8	249.97	1.0156	5.08684699072915	11.2362550315392	295	-0.306297463107164	0.306297463107164	35.1070373230243	1
296	428.32	247.26	1.0786	5.39314445383632	10.929957568432	296	0.294142801872752	0.294142801872752	35.401180124897	1
297	428.27	252.51	1.0181	5.09900165196356	11.2241003703048	297	-0.165789579237369	0.165789579237369	35.5669697041344	1
298	439.64	241.53	1.0522	5.26479123120094	11.0583107910674	298	0.170651443731135	0.170651443731135	35.7376211478655	1
299	443.46	241.54	1.0171	5.0941397874698	11.2289622347986	299	-0.0617456790708104	0.0617456790708104	35.7993668269363	1
300	430.08	252.1	1.0298	5.15588546654061	11.1672165557278	300	0.0739003403052223	0.0739003403052223	35.8732671672416	1
301	438.02	253.57	1.0146	5.08198512623539	11.241116896033	301	-0.157038223148595	0.157038223148595	36.0303053903902	1
302	423.89	240.77	1.0469	5.23902334938398	11.0840786728844	302	0.106961018862821	0.106961018862821	36.137266409253	1
303	434.01	259.02	1.0249	5.13206233052116	11.1910396917472	303	0.0116684747850329	0.0116684747850329	36.148934884038	1
304	434.11	258.56	1.0225	5.12039385573613	11.2027081665322	304	-0.3014355986134	0.3014355986134	36.4503704826514	1
305	434.27	255.03	1.0845	5.42182945434953	10.9012725679188	305	0.341789073911647	0.341789073911647	36.7921595565631	1
306	439.49	253.77	1.0142	5.08004038043788	11.2430616418305	306	-0.0233369495700693	0.0233369495700693	36.8154965061331	1
307	429.76	258.58	1.019	5.10337733000795	11.2197246922604	307	-0.00972372898752916	0.00972372898752916	36.8252202351207	1
308	436.93	266.39	1.021	5.11310105899548	11.2100009632729	308	0.0189612715256811	0.0189612715256811	36.8441815066464	1
309	442.37	269.61	1.0171	5.0941397874698	11.2289622347986	309	-0.0213922037725638	0.0213922037725638	36.8655737104189	1
310	444.8	274.88	1.0215	5.11553199124236	11.207570031026	310	0.00486186449376547	0.00486186449376547	36.8704355749127	1
311	435.34	266.7	1.0205	5.1106701267486	11.2124318955198	311	0.00486186449376191	0.00486186449376191	36.8752974394064	1
312	438.93	258.21	1.0195	5.10580826225484	11.2172937600135	312	-0.00243093224688096	0.00243093224688096	36.8777283716533	1
313	444.28	257.76	1.02	5.10823919450172	11.2148628277666	313	0.0092375425381519	0.0092375425381519	36.8869659141915	1
314	449.57	260.28	1.0181	5.09900165196356	11.2241003703048	314	0.00243093224688273	0.00243093224688273	36.8893968464384	1
315	449.08	256.88	1.0176	5.09657071971668	11.2265313025517	315	-0.0238231360194465	0.0238231360194465	36.9132199824578	1
316	445.9	257.02	1.0225	5.12039385573613	11.2027081665322	316	0.028685000513212	0.028685000513212	36.941904982971	1
317	447.3	257.46	1.0166	5.09170885522292	11.2313931670454	317	0	0	36.941904982971	1
318	445.41	257.56	1.0166	5.09170885522292	11.2313931670454	318	-0.00972372898752916	0.00972372898752916	36.9516287119585	1
319	446.93	259.58	1.0186	5.10143258421045	11.2216694380579	319	-0.0140994070319174	0.0140994070319174	36.9657281189905	1
320	456.06	255.52	1.0215	5.11553199124236	11.207570031026	320	0.00729279674064642	0.00729279674064642	36.9730209157311	1
321	455.98	256.73	1.02	5.10823919450172	11.2148628277666	321	0.00243093224688096	0.00243093224688096	36.975451847978	1
322	452.87	256.32	1.0195	5.10580826225484	11.2172937600135	322	-0.00243093224688096	0.00243093224688096	36.9778827802249	1
323	455.51	248.9	1.02	5.10823919450172	11.2148628277666	323	0.0213922037725638	0.0213922037725638	36.9992749839974	1
324	454.7	242.8	1.0156	5.08684699072915	11.2362550315392	324	-0.0189612715256828	0.0189612715256828	37.0182362555231	1
325	457.07	245.65	1.0195	5.10580826225484	11.2172937600135	325	0.0116684747850364	0.0116684747850364	37.0299047303082	1
326	456.79	254.94	1.0171	5.0941397874698	11.2289622347986	326	-0.0262540682663293	0.0262540682663293	37.0561587985745	1
327	450.97	252.38	1.0225	5.12039385573613	11.2027081665322	327	0.0262540682663293	0.0262540682663293	37.0824128668408	1
328	452.24	266.64	1.0171	5.0941397874698	11.2289622347986	328	-0.0354916108044812	0.0354916108044812	37.1179044776453	1
329	448.21	259.62	1.0244	5.12963139827428	11.1934706239941	329	0.0452153397920103	0.0452153397920103	37.1631198174373	1
330	439.71	263.8	1.0151	5.08441605848227	11.2386859637861	330	-0.0739003403052205	0.0739003403052205	37.2370201577425	1
331	440.31	263.63	1.0303	5.15831639878749	11.1647856234809	331	0.0714694080583378	0.0714694080583378	37.3084895658009	1
332	436.68	266.05	1.0156	5.08684699072915	11.2362550315392	332	-0.00972372898752916	0.00972372898752916	37.3182132947884	1
333	435.79	272.69	1.0176	5.09657071971668	11.2265313025517	333	-0.1589829689461	0.1589829689461	37.4771962637345	1
334	426.02	276.75	1.0503	5.25555368866278	11.0675483336056	334	0.0831378828433742	0.0831378828433742	37.5603341465779	1
335	432.03	267.89	1.0332	5.17241580581941	11.150686216449	335	0.0520219500832795	0.0520219500832795	37.6123560966611	1
336	440.61	276.28	1.0225	5.12039385573613	11.2027081665322	336	0.0072927967406482	0.0072927967406482	37.6196488934018	1
337	434.91	274.73	1.021	5.11310105899548	11.2100009632729	337	0.0140994070319156	0.0140994070319156	37.6337483004337	1
338	435.09	269.8	1.0181	5.09900165196356	11.2241003703048	338	0.0238231360194465	0.0238231360194465	37.6575714364532	1
339	433.92	268.84	1.0132	5.07517851594412	11.2479235063242	339	-0.028198814063833	0.028198814063833	37.685770250517	1
340	437.82	260.01	1.019	5.10337733000795	11.2197246922604	340	-0.00243093224688451	0.00243093224688451	37.6882011827639	1
341	445.94	261.14	1.0195	5.10580826225484	11.2172937600135	341	0	0	37.6882011827639	1
342	443.08	269.83	1.0195	5.10580826225484	11.2172937600135	342	-0.00972372898752738	0.00972372898752738	37.6979249117514	1
343	460.77	273.99	1.0215	5.11553199124236	11.207570031026	343	-0.00243093224688273	0.00243093224688273	37.7003558439983	1
344	453.61	273.18	1.022	5.11796292348925	11.2051390987791	344	0.00972372898752916	0.00972372898752916	37.7100795729858	1
345	461.26	277.36	1.02	5.10823919450172	11.2148628277666	345	-0.0121546612344119	0.0121546612344119	37.7222342342202	1
346	446.03	275.96	1.0225	5.12039385573613	11.2027081665322	346	0.00486186449376547	0.00486186449376547	37.727096098714	1
347	442.75	277.12	1.0215	5.11553199124236	11.207570031026	347	0.0262540682663293	0.0262540682663293	37.7533501669803	1
348	442.88	274.06	1.0161	5.08927792297604	11.2338240992923	348	-0.0213922037725638	0.0213922037725638	37.7747423707529	1
349	459.33	273.4	1.0205	5.1106701267486	11.2124318955198	349	-0.0116684747850364	0.0116684747850364	37.7864108455379	1
350	458.37	267.64	1.0229	5.12233860153363	11.2007634207347	350	0.0422982210957521	0.0422982210957521	37.8287090666337	1
351	459.28	267.94	1.0142	5.08004038043788	11.2430616418305	351	-0.0213922037725638	0.0213922037725638	37.8501012704062	1
352	459.48	247	1.0186	5.10143258421045	11.2216694380579	352	-0.0116684747850346	0.0116684747850346	37.8617697451913	1
353	454.64	240.65	1.021	5.11310105899548	11.2100009632729	353	0.0165303392787983	0.0165303392787983	37.8783000844701	1
354	452.63	235.08	1.0176	5.09657071971668	11.2265313025517	354	-0.00923754253815368	0.00923754253815368	37.8875376270082	1
355	462.42	232.47	1.0195	5.10580826225484	11.2172937600135	355	0	0	37.8875376270082	1
356	470.79	231.04	1.0195	5.10580826225484	11.2172937600135	356	0.0165303392788019	0.0165303392788019	37.904067966287	1
357	486.56	232.18	1.0161	5.08927792297604	11.2338240992923	357	-0.028685000513212	0.028685000513212	37.9327529668002	1
358	485.36	237	1.022	5.11796292348925	11.2051390987791	358	0.00972372898752916	0.00972372898752916	37.9424766957878	1
359	486.46	238.11	1.02	5.10823919450172	11.2148628277666	359	0	0	37.9424766957878	1
360	490.44	243.38	1.02	5.10823919450172	11.2148628277666	360	0.0165303392788001	0.0165303392788001	37.9590070350666	1
361	488.41	246.02	1.0166	5.09170885522292	11.2313931670454	361	-0.0140994070319191	0.0140994070319191	37.9731064420985	1
362	494.47	249.09	1.0195	5.10580826225484	11.2172937600135	362	-0.0121546612344101	0.0121546612344101	37.9852611033329	1
363	474.83	256.82	1.022	5.11796292348925	11.2051390987791	363	-0.0165303392788001	0.0165303392788001	38.0017914426117	1
364	468.92	254.01	1.0254	5.13449326276805	11.1886087595003	364	0.00486186449376547	0.00486186449376547	38.0066533071055	1
365	477.96	252.51	1.0244	5.12963139827428	11.1934706239941	365	0.0306297463107157	0.0306297463107157	38.0372830534162	1
366	474.58	250.95	1.0181	5.09900165196356	11.2241003703048	366	0.0145855934812946	0.0145855934812946	38.0518686468975	1
367	465.29	257.3	1.0151	5.08441605848227	11.2386859637861	367	-0.0525081365326567	0.0525081365326567	38.1043767834301	1
368	461.76	265.5	1.0259	5.13692419501493	11.1861778272534	368	0.0286850005132102	0.0286850005132102	38.1330617839433	1
369	464.57	275.51	1.02	5.10823919450172	11.2148628277666	369	0.0116684747850346	0.0116684747850346	38.1447302587284	1
370	462.01	279.64	1.0176	5.09657071971668	11.2265313025517	370	0	0	38.1447302587284	1
371	469.44	264.03	1.0176	5.09657071971668	11.2265313025517	371	0	0	38.1447302587284	1
372	484.6	267.64	1.0176	5.09657071971668	11.2265313025517	372	0.0121546612344119	0.0121546612344119	38.1568849199628	1
373	486.62	263.56	1.0151	5.08441605848227	11.2386859637861	373	-0.0121546612344119	0.0121546612344119	38.1690395811972	1
374	479.41	258.62	1.0176	5.09657071971668	11.2265313025517	374	-0.00243093224688273	0.00243093224688273	38.1714705134441	1
375	472.71	267.73	1.0181	5.09900165196356	11.2241003703048	375	-0.0189612715256811	0.0189612715256811	38.1904317849698	1
376	467.64	272.87	1.022	5.11796292348925	11.2051390987791	376	0.00486186449376547	0.00486186449376547	38.1952936494635	1
377	489.33	260.75	1.021	5.11310105899548	11.2100009632729	377	0.0116684747850346	0.0116684747850346	38.2069621242486	1
378	490.74	249.2	1.0186	5.10143258421045	11.2216694380579	378	-0.00194474579750548	0.00194474579750548	38.2089068700461	1
379	485.44	251.55	1.019	5.10337733000795	11.2197246922604	379	0	0	38.2089068700461	1
380	486.55	269.63	1.019	5.10337733000795	11.2197246922604	380	-0.0145855934812946	0.0145855934812946	38.2234924635274	1
381	493.63	271.57	1.022	5.11796292348925	11.2051390987791	381	0.0165303392788001	0.0165303392788001	38.2400228028062	1
382	494.36	268.71	1.0186	5.10143258421045	11.2216694380579	382	-0.00194474579750548	0.00194474579750548	38.2419675486037	1
383	492.52	277.21	1.019	5.10337733000795	11.2197246922604	383	0.00194474579750548	0.00194474579750548	38.2439122944012	1
384	483.33	274.71	1.0186	5.10143258421045	11.2216694380579	384	-0.0092375425381519	0.0092375425381519	38.2531498369393	1
385	477.76	274.78	1.0205	5.1106701267486	11.2124318955198	385	0.0116684747850329	0.0116684747850329	38.2648183117244	1
386	478.25	279.73	1.0181	5.09900165196356	11.2241003703048	386	0.0145855934812946	0.0145855934812946	38.2794039052056	1
387	480.22	275.68	1.0151	5.08441605848227	11.2386859637861	387	-0.0379225430513639	0.0379225430513639	38.317326448257	1
388	466.67	277.88	1.0229	5.12233860153363	11.2007634207347	388	0.0116684747850364	0.0116684747850364	38.328994923042	1
389	473.4	275.05	1.0205	5.1106701267486	11.2124318955198	389	-0.0116684747850364	0.0116684747850364	38.3406633978271	1
390	466.88	279.52	1.0229	5.12233860153363	11.2007634207347	390	0.025767881816952	0.025767881816952	38.366431279644	1
391	458.11	266.68	1.0176	5.09657071971668	11.2265313025517	391	-0.025767881816952	0.025767881816952	38.392199161461	1
392	449.9	275.3	1.0229	5.12233860153363	11.2007634207347	392	0.0189612715256828	0.0189612715256828	38.4111604329867	1
393	443.5	276.95	1.019	5.10337733000795	11.2197246922604	393	-0.197391698446841	0.197391698446841	38.6085521314335	1
394	429.95	275.38	1.0596	5.30076902845479	11.0223329938136	394	-0.0875135608877606	0.0875135608877606	38.6960656923213	1
395	419.53	263.29	1.0776	5.38828258934255	10.9348194329258	395	-0.152176358654829	0.152176358654829	38.8482420509761	1
396	392.67	277.84	1.1089	5.54045894799738	10.782643074271	396	0.0734141538558433	0.0734141538558433	38.9216562048319	1
397	391.99	278.19	1.0938	5.46704479414154	10.8560572281268	397	-0.161413901192983	0.161413901192983	39.0830701060249	1
398	399.19	275.63	1.127	5.62845869533452	10.6946433269338	398	0.0928616118309016	0.0928616118309016	39.1759317178558	1
399	390.71	275.16	1.1079	5.53559708350362	10.7875049387647	399	-0.175513308224897	0.175513308224897	39.3514450260807	1
400	394.57	267.64	1.144	5.71111039172852	10.6119916305398	400	0.208573986782497	0.208573986782497	39.5600190128632	1
401	403.72	259.71	1.1011	5.50253640494602	10.8205656173223	401	0.0286850005132102	0.0286850005132102	39.5887040133764	1
402	408.94	260.29	1.0952	5.47385140443281	10.8492506178356	402	-0.00243093224688096	0.00243093224688096	39.5911349456233	1
403	414.26	251.9	1.0957	5.47628233667969	10.8468196855887	403	0.0996682221221725	0.0996682221221725	39.6908031677455	1
404	414.91	255.34	1.0752	5.37661411455752	10.9464879077108	404	-0.185237037212428	0.185237037212428	39.8760402049579	1
405	408.74	252.6	1.1133	5.56185115176995	10.7612508704984	405	0.232883309251321	0.232883309251321	40.1089235142092	1
406	415.34	261.44	1.0654	5.32896784251863	10.9941341797497	406	0.137590765173535	0.137590765173535	40.2465142793828	1
407	426.86	274.41	1.0371	5.19137707734509	11.1317249449233	407	0.104530086615938	0.104530086615938	40.3510443659987	1
408	426.77	266.3	1.0156	5.08684699072915	11.2362550315392	408	-0.422496024508138	0.422496024508138	40.7735403905068	1
409	417.08	268.67	1.1025	5.50934301523729	10.8137590070311	409	0.412772295520609	0.412772295520609	41.1863126860275	1
410	405.83	267.37	1.0176	5.09657071971668	11.2265313025517	410	-0.62912526549313	0.62912526549313	41.8154379515206	1
411	391.14	266.68	1.147	5.72569598520981	10.5974060370585	411	0.106961018862821	0.106961018862821	41.9223989703834	1
412	383.29	272.03	1.125	5.61873496634699	10.7043670559214	412	-0.251844580777004	0.251844580777004	42.1742435511604	1
413	374.94	275.85	1.1768	5.870579547124	10.4525224751444	413	-0.156552036699217	0.156552036699217	42.3307955878596	1
414	377.31	265.89	1.209	6.02713158382321	10.2959704384451	414	-0.0855688150902552	0.0855688150902552	42.4163644029499	1
415	371.02	247.31	1.2266	6.11270039891347	10.2104016233549	415	-0.248927462080745	0.248927462080745	42.6652918650306	1
416	357.38	260.16	1.2778	6.36162786099421	9.96147416127415	416	0.439026363786938	0.439026363786938	43.1043182288176	1
417	361.54	262.65	1.1875	5.92260149720728	10.4005005250611	417	-0.142452629667304	0.142452629667304	43.2467708584849	1
418	363.78	269.17	1.2168	6.06505412687458	10.2580478953938	418	0.1755133082249	0.1755133082249	43.4222841667098	1
419	374.18	272.3	1.1807	5.88954081864968	10.4335612036187	419	0.432219753495668	0.432219753495668	43.8545039202054	1
420	390.23	277.85	1.0918	5.45732106515401	10.8657809571144	420	-0.446319160527585	0.446319160527585	44.300823080733	1
421	373.53	275.09	1.1836	5.90364022568159	10.4194617965868	421	-0.4273578890019	0.4273578890019	44.7281809697349	1
422	339.31	273.41	1.2715	6.3309981146835	9.99210390758487	422	-0.180375172718666	0.180375172718666	44.9085561424536	1
423	335.36	274.66	1.3086	6.51137328740216	9.8117287348662	423	0.384573481456776	0.384573481456776	45.2931296239104	1
424	332.85	271.62	1.2295	6.12679980594539	10.196302216323	424	-0.301435598613402	0.301435598613402	45.5945652225238	1
425	324.47	255.32	1.2915	6.42823540455879	9.89486661770957	425	-0.0948063576284071	0.0948063576284071	45.6893715801522	1
426	327.18	256.96	1.311	6.5230417621872	9.80006026008117	426	0.0636904248683141	0.0636904248683141	45.7530620050205	1
427	321.33	257.24	1.2979	6.45935133731888	9.86375068494948	427	0.0666075435645741	0.0666075435645741	45.8196695485851	1
428	323.08	262.84	1.2842	6.39274379375431	9.93035822851406	428	-0.0996682221221725	0.0996682221221725	45.9193377707072	1
429	330.58	261.08	1.3047	6.49241201587648	9.83069000639188	429	0.204198308738111	0.204198308738111	46.1235360794453	1
430	348.17	274.92	1.2627	6.28821370713837	10.03488831513	430	0.161413901192983	0.161413901192983	46.2849499806383	1
431	341.66	264.61	1.2295	6.12679980594539	10.196302216323	431	0.0262540682663275	0.0262540682663275	46.3112040489047	1
432	340.11	268.54	1.2241	6.10054573767906	10.2225562845893	432	-0.496396364813359	0.496396364813359	46.807600413718	1
433	335.65	260.27	1.3262	6.59694210249242	9.72615991977595	433	0.387004413703657	0.387004413703657	47.1946048274217	1
434	341.08	274.61	1.2466	6.20993768878876	10.1131643334796	434	-0.213435851276262	0.213435851276262	47.4080406786979	1
435	337.92	271.73	1.2905	6.42337354006502	9.89972848220334	435	0.0189612715256811	0.0189612715256811	47.4270019502236	1
436	323.93	275.8	1.2866	6.40441226853934	9.91868975372902	436	0.0782760183496087	0.0782760183496087	47.5052779685732	1
437	316.39	263.93	1.2705	6.32613625018973	9.99696577207863	437	0.00243093224688273	0.00243093224688273	47.5077089008201	1
438	318.53	261.77	1.27	6.32370531794285	9.99939670432551	438	0.185237037212428	0.185237037212428	47.6929459380325	1
439	334.37	270.76	1.2319	6.13846828073042	10.1846337415379	439	-0.144883561914183	0.144883561914183	47.8378294999467	1
440	327.69	270.21	1.2617	6.2833518426446	10.0397501796238	440	-0.209060173231874	0.209060173231874	48.0468896731786	1
441	329.15	261.28	1.3047	6.49241201587648	9.83069000639188	441	-0.054452882330164	0.054452882330164	48.1013425555088	1
442	327.92	260.43	1.3159	6.54686489820664	9.77623712406172	442	-0.0928616118309016	0.0928616118309016	48.1942041673397	1
443	326.25	260.63	1.335	6.63972651003754	9.68337551223082	443	0.240176105991967	0.240176105991967	48.4343802733316	1
444	317.57	267.76	1.2856	6.39955040404558	9.92355161822278	444	-0.149745426407947	0.149745426407947	48.5841256997396	1
445	323.72	256.73	1.3164	6.54929583045352	9.77380619181484	445	0.263513055562036	0.263513055562036	48.8476387553016	1
446	337.47	254.47	1.2622	6.28578277489149	10.0373192473769	446	0.1424526296673	0.1424526296673	48.9900913849689	1
447	338.61	266.36	1.2329	6.14333014522419	10.1797718770442	447	-0.144883561914181	0.144883561914181	49.1349749468831	1
448	353.08	271.4	1.2627	6.28821370713837	10.03488831513	448	0.128353222635383	0.128353222635383	49.2633281695185	1
449	361.14	271.82	1.2363	6.15986048450298	10.1632415377654	449	0.462849499806385	0.462849499806385	49.7261776693249	1
450	365.7	279.58	1.1411	5.6970109846966	10.6260910375718	450	-0.0525081365326585	0.0525081365326585	49.7786858058575	1
451	367.95	275.94	1.1519	5.74951912122926	10.5735829010391	451	-0.45798763531262	0.45798763531262	50.2366734411701	1
452	362.56	273.98	1.2461	6.20750675654188	10.1155952657265	452	0.0452153397920121	0.0452153397920121	50.2818887809621	1
453	356.02	269.1	1.2368	6.16229141674987	10.1608106055185	453	0.22315958026379	0.22315958026379	50.5050483612259	1
454	383.86	257.63	1.1909	5.93913183648608	10.3839701857823	454	0.0495910178363985	0.0495910178363985	50.5546393790623	1
455	383.64	258.82	1.1807	5.88954081864968	10.4335612036187	455	0.370474074424859	0.370474074424859	50.9251134534872	1
456	377.95	258.17	1.1045	5.51906674422482	10.8040352780435	456	-0.384573481456776	0.384573481456776	51.309686934944	1
457	362.17	263.52	1.1836	5.90364022568159	10.4194617965868	457	-0.550849247143521	0.550849247143521	51.8605361820875	1
458	355.91	260.11	1.2969	6.45448947282512	9.86861254944325	458	0.655379333759459	0.655379333759459	52.5159155158469	1
459	386.01	257.07	1.1621	5.79911013906566	10.5239918832027	459	0.116198561400973	0.116198561400973	52.6321140772479	1
460	385.49	261.46	1.1382	5.68291157766468	10.6401904446037	460	-0.524595178877194	0.524595178877194	53.1567092561251	1
461	377.81	268.23	1.2461	6.20750675654188	10.1155952657265	461	0.612594926214332	0.612594926214332	53.7693041823394	1
462	382.58	265.6	1.1201	5.59491183032755	10.7281901919408	462	-0.0807069505964915	0.0807069505964915	53.8500111329359	1
463	376.5	262.93	1.1367	5.67561878092404	10.6474832413443	463	-0.050077204285774	0.050077204285774	53.9000883372217	1
464	369.18	276	1.147	5.72569598520981	10.5974060370585	464	-0.593147468239271	0.593147468239271	54.493235805461	1
465	360.76	267.51	1.269	6.31884345344908	10.0042585688193	465	0.396241956241809	0.396241956241809	54.8894777617028	1
466	361.23	251.44	1.1875	5.92260149720728	10.4005005250611	466	-0.40596568522934	0.40596568522934	55.2954434469321	1
467	366.56	251.71	1.271	6.32856718243661	9.99453483983175	467	0.190098901706193	0.190098901706193	55.4855423486383	1
468	366.31	254.45	1.2319	6.13846828073042	10.1846337415379	468	0.0996682221221725	0.0996682221221725	55.5852105707605	1
469	362.84	254.21	1.2114	6.03880005860825	10.2843019636601	469	-0.401103820735573	0.401103820735573	55.9863143914961	1
470	356.53	265.61	1.2939	6.43990387934382	9.88319814292454	470	0.225104326061297	0.225104326061297	56.2114187175574	1
471	359.11	259.75	1.2476	6.21479955328252	10.1083024689858	471	0.0384087295007411	0.0384087295007411	56.2498274470581	1
472	362.21	265.29	1.2397	6.17639082378178	10.1467111984866	472	-0.0739003403052223	0.0739003403052223	56.3237277873633	1
473	359.86	257.95	1.2549	6.25029116408701	10.0728108581814	473	0.491534500319595	0.491534500319595	56.8152622876829	1
474	364.67	259.15	1.1538	5.75875666376741	10.564345358501	474	-0.292198056075248	0.292198056075248	57.1074603437582	1
475	351.69	233.58	1.2139	6.05095471984266	10.2721473024257	475	0.256706445270767	0.256706445270767	57.3641667890289	1
476	351.17	246.23	1.1611	5.79424827457189	10.5288537476965	476	-0.541611704605369	0.541611704605369	57.9057784936343	1
477	350.35	237.18	1.2725	6.33585997917726	9.9872420430911	477	0.182806104965547	0.182806104965547	58.0885845985999	1
478	345.55	232.98	1.2349	6.15305387421172	10.1700481480566	478	0.097723476324667	0.097723476324667	58.1863080749245	1
479	347.78	231.07	1.2148	6.05533039788705	10.2677716243813	479	-0.157038223148595	0.157038223148595	58.3433462980731	1
480	332.02	231.64	1.2471	6.21236862103564	10.1107334012327	480	-0.0641766113176914	0.0641766113176914	58.4075229093908	1
481	346.73	237.4	1.2603	6.27654523235333	10.046556789915	481	-0.398672888488692	0.398672888488692	58.8061957978795	1
482	333.66	246.43	1.3423	6.67521812084203	9.64788390142634	482	0.0739003403052223	0.0739003403052223	58.8800961381847	1
483	332.73	248	1.3271	6.6013177805368	9.72178424173156	483	0.0544528823301604	0.0544528823301604	58.9345490205149	1
484	340.21	235.43	1.3159	6.54686489820664	9.77623712406172	484	0.142452629667302	0.142452629667302	59.0770016501822	1
485	345.84	243.64	1.2866	6.40441226853934	9.91868975372902	485	0.315535005645318	0.315535005645318	59.3925366558275	1
486	350.6	240.37	1.2217	6.08887726289402	10.2342247593743	486	-0.360750345437328	0.360750345437328	59.7532870012648	1
487	357.47	241.94	1.2959	6.44962760833135	9.87347441393701	487	0.0948063576284088	0.0948063576284088	59.8480933588932	1
488	355.97	245.78	1.2764	6.35482125070294	9.96828077156542	488	0.220728648016909	0.220728648016909	60.0688220069102	1
489	352.98	242.28	1.231	6.13409260268603	10.1890094195823	489	0.0335468650069757	0.0335468650069757	60.1023688719171	1
490	358.94	235.76	1.2241	6.10054573767906	10.2225562845893	490	0.147314494161066	0.147314494161066	60.2496833660782	1
491	371.08	233.76	1.1938	5.95323124351799	10.3698707787504	491	0.305811276657789	0.305811276657789	60.555494642736	1
492	370.91	230.47	1.1309	5.6474199668602	10.6756820554082	492	-0.223159580263792	0.223159580263792	60.7786542229998	1
493	366.97	230.78	1.1768	5.870579547124	10.4525224751444	493	-0.1589829689461	0.1589829689461	60.9376371919459	1
494	363.7	231.71	1.2095	6.0295625160701	10.2935395061983	494	0.0568838145770449	0.0568838145770449	60.9945210065229	1
495	354.21	237.89	1.1978	5.97267870149305	10.3504233207753	495	-0.346164751956033	0.346164751956033	61.340685758479	1
496	347.38	250.61	1.269	6.31884345344908	10.0042585688193	496	-0.0500772042857776	0.0500772042857776	61.3907629627647	1
497	338.08	251.75	1.2793	6.36892065773486	9.9541813645335	497	0.234828055048828	0.234828055048828	61.6255910178136	1
498	340.77	251.16	1.231	6.13409260268603	10.1890094195823	498	-0.455556703065737	0.455556703065737	62.0811477208793	1
499	334.71	249.89	1.3247	6.58964930575177	9.73345271651659	499	0.503202975104628	0.503202975104628	62.5843506959839	1
500	341.33	250.27	1.2212	6.08644633064714	10.2366556916212	500	NA	NA	NA	1
501	325.4	248.5	1.2998	6.46858887985703	9.8447894134238	1	-0.111822883356583	0.111822883356583	0.111822883356583	2
502	323.61	246.19	1.3228	6.58041176321362	9.73296653006721	2	0.106961018862821	0.106961018862821	0.218783902219403	2
503	323.24	241.44	1.3008	6.4734507443508	9.83992754893004	3	0.187667969459309	0.187667969459309	0.406451871678712	2
504	332.14	244.47	1.2622	6.28578277489149	10.0275955183893	4	-0.363181277684209	0.363181277684209	0.769633149362921	2
505	327.04	244.8	1.3369	6.6489640525757	9.66441424070513	5	0.251358394327626	0.251358394327626	1.02099154369055	2
506	319.37	243.03	1.2852	6.39760565824807	9.91577263503276	6	-0.135159832926655	0.135159832926655	1.1561513766172	2
507	324.75	238.23	1.313	6.53276549117472	9.78061280210611	7	0.0666075435645759	0.0666075435645759	1.22275892018178	2
508	330.81	240.95	1.2993	6.46615794761015	9.84722034567068	8	0.0593147468239259	0.0593147468239259	1.2820736670057	2
509	330.58	238.37	1.2871	6.40684320078622	9.90653509249461	9	0.173082375978018	0.173082375978018	1.45515604298372	2
510	336.43	234.03	1.2515	6.23376082480821	10.0796174684726	10	-0.0447291533426331	0.0447291533426331	1.49988519632636	2
511	332.99	230.75	1.2607	6.27848997815084	10.03488831513	11	0.121060425894736	0.121060425894736	1.62094562222109	2
512	334.28	230.09	1.2358	6.1574295522561	10.1559487410247	12	-0.308728395354047	0.308728395354047	1.92967401757514	2
513	316.75	236.08	1.2993	6.46615794761015	9.84722034567068	13	-0.0525081365326585	0.0525081365326585	1.9821821541078	2
514	317.29	244.76	1.3101	6.51866608414281	9.79471220913802	14	-0.0306297463107157	0.0306297463107157	2.01281190041851	2
515	315.46	246	1.3164	6.54929583045352	9.76408246282731	15	0.00243093224688096	0.00243093224688096	2.01524283266539	2
516	316.43	250.8	1.3159	6.54686489820664	9.76651339507419	16	0.116198561400974	0.116198561400974	2.13144139406637	2
517	315.07	232.65	1.292	6.43066633680567	9.88271195647516	17	-0.0948063576284106	0.0948063576284106	2.22624775169478	2
518	330.54	239.62	1.3115	6.52547269443408	9.78790559884675	18	0.104530086615938	0.104530086615938	2.33077783831072	2
519	334.1	243.07	1.29	6.42094260781814	9.89243568546269	19	0.0685522893620814	0.0685522893620814	2.3993301276728	2
520	329.94	244.04	1.2759	6.35239031845606	9.96098797482477	20	0.1424526296673	0.1424526296673	2.5417827573401	2
521	330.77	231.89	1.2466	6.20993768878876	10.1034406044921	21	0.125922290388502	0.125922290388502	2.6677050477286	2
522	335	231.19	1.2207	6.08401539840026	10.2293628948806	22	-0.149745426407948	0.149745426407948	2.81745047413655	2
523	336.62	234.92	1.2515	6.23376082480821	10.0796174684726	23	-0.187181783009935	0.187181783009935	3.00463225714648	2
524	339.44	240.84	1.29	6.42094260781814	9.89243568546269	24	0.48667263582583	0.48667263582583	3.49130489297231	2
525	353.95	249.24	1.1899	5.93426997199231	10.3791083212885	25	0.13029796843289	0.13029796843289	3.6216028614052	2
526	348.71	248.22	1.1631	5.80397200355942	10.5094062897214	26	-0.261082123315157	0.261082123315157	3.88268498472036	2
527	356.81	256.55	1.2168	6.06505412687458	10.2483241664063	27	0.284905259334604	0.284905259334604	4.16759024405496	2
528	365.63	271.73	1.1582	5.78014886753997	10.5332294257409	28	0.0617456790708104	0.0617456790708104	4.22933592312577	2
529	365.46	276.06	1.1455	5.71840318846917	10.5949751048117	29	-0.237258987295711	0.237258987295711	4.46659491042148	2
530	363.39	276.08	1.1943	5.95566217576487	10.357716117516	30	0.1424526296673	0.1424526296673	4.60904754008878	2
531	360.42	250.52	1.165	5.81320954609757	10.5001687471833	31	0.00194474579750548	0.00194474579750548	4.61099228588629	2
532	360.2	249.87	1.1646	5.81126480030007	10.5021134929808	32	-0.132728900679769	0.132728900679769	4.74372118656606	2
533	355.17	249.22	1.1919	5.94399370097984	10.369384592301	33	0.0116684747850329	0.0116684747850329	4.75538966135109	2
534	354.55	251.65	1.1895	5.9323252261948	10.381053067086	34	-0.315535005645316	0.315535005645316	5.07092466699641	2
535	349.52	257.55	1.2544	6.24786023184012	10.0655180614407	35	0.0165303392787983	0.0165303392787983	5.08745500627521	2
536	344.66	258.38	1.251	6.23132989256132	10.0820484007195	36	0.0476462720388913	0.0476462720388913	5.1351012783141	2
537	352.68	259.96	1.2412	6.18368362052243	10.1296946727584	37	0.0403534752982448	0.0403534752982448	5.17545475361234	2
538	356.5	255.51	1.2329	6.14333014522419	10.1700481480566	38	0.38943534595054	0.38943534595054	5.56489009956288	2
539	351.26	248	1.1528	5.75389479927365	10.5594834940072	39	-0.520219500832804	0.520219500832804	6.08510960039569	2
540	346.85	255.44	1.2598	6.27411430010645	10.0392639931744	40	0.0549390687795395	0.0549390687795395	6.14004866917523	2
541	343.11	256.66	1.2485	6.21917523132691	10.0942030619539	41	0.137590765173535	0.137590765173535	6.27763943434876	2
542	351.15	264.72	1.2202	6.08158446615338	10.2317938271275	42	-0.152176358654829	0.152176358654829	6.42981579300359	2
543	332.19	267.34	1.2515	6.23376082480821	10.0796174684726	43	-0.118629493647854	0.118629493647854	6.54844528665144	2
544	328.97	278.29	1.2759	6.35239031845606	9.96098797482477	44	0.287336191581481	0.287336191581481	6.83578147823292	2
545	352.04	265.86	1.2168	6.06505412687458	10.2483241664063	45	-0.104530086615934	0.104530086615934	6.94031156484886	2
546	347.37	270.58	1.2383	6.16958421349051	10.1437940797903	46	-0.0758450861027278	0.0758450861027278	7.01615665095159	2
547	347.88	270.65	1.2539	6.24542929959324	10.0679489936876	47	0.00486186449376547	0.00486186449376547	7.02101851544535	2
548	346.67	275.66	1.2529	6.24056743509948	10.0728108581814	48	0.0165303392787983	0.0165303392787983	7.03754885472415	2
549	334.23	269	1.2495	6.22403709582068	10.0893411974602	49	0.0923754253815261	0.0923754253815261	7.12992428010568	2
550	341.07	271.41	1.2305	6.13166167043915	10.1817166228417	50	0.157038223148595	0.157038223148595	7.28696250325427	2
551	361.86	270.95	1.1982	5.97462344729056	10.3387548459903	51	-0.201767376491228	0.201767376491228	7.4887298797455	2
552	354.09	274.11	1.2397	6.17639082378178	10.136987469499	52	-0.121060425894736	0.121060425894736	7.60979030564024	2
553	357.06	275.09	1.2646	6.29745124967652	10.0159270436043	53	0.113767629154088	0.113767629154088	7.72355793479432	2
554	321.29	273.46	1.2412	6.18368362052243	10.1296946727584	54	-0.0996682221221725	0.0996682221221725	7.8232261569165	2
555	323.71	278.25	1.2617	6.2833518426446	10.0300264506362	55	-0.0544528823301622	0.0544528823301622	7.87767903924666	2
556	322.94	272.87	1.2729	6.33780472497477	9.97557356830606	56	-0.0879997473371379	0.0879997473371379	7.9656787865838	2
557	317.77	275.33	1.291	6.4258044723119	9.88757382096893	57	-0.0568838145770449	0.0568838145770449	8.02256260116084	2
558	322.41	270.06	1.3027	6.48268828688895	9.83069000639188	58	-0.0121546612344101	0.0121546612344101	8.03471726239525	2
559	321.44	269.47	1.3052	6.49484294812336	9.81853534515747	59	0.261082123315154	0.261082123315154	8.2957993857104	2
560	327.06	269.98	1.2515	6.23376082480821	10.0796174684726	60	-0.258651191068273	0.258651191068273	8.55445057677868	2
561	323.91	250.19	1.3047	6.49241201587648	9.82096627740435	61	-0.0213922037725638	0.0213922037725638	8.57584278055124	2
562	320.66	237.73	1.3091	6.51380421964904	9.79957407363179	62	0.0831378828433742	0.0831378828433742	8.65898066339462	2
563	317.62	233.56	1.292	6.43066633680567	9.88271195647516	63	0.104530086615936	0.104530086615936	8.76351075001055	2
564	324.63	234.6	1.2705	6.32613625018973	9.9872420430911	64	-0.109391951109702	0.109391951109702	8.87290270112025	2
565	321.01	240.73	1.293	6.43552820129943	9.8778500919814	65	-0.0593147468239259	0.0593147468239259	8.93221744794418	2
566	322.72	237.1	1.3052	6.49484294812336	9.81853534515747	66	-0.054452882330164	0.054452882330164	8.98667033027434	2
567	316.78	239.74	1.3164	6.54929583045352	9.76408246282731	67	-0.0286850005132102	0.0286850005132102	9.01535533078755	2
568	317.62	239.77	1.3223	6.57798083096673	9.7353974623141	68	0.0213922037725638	0.0213922037725638	9.03674753456012	2
569	324.05	244.55	1.3179	6.55658862719417	9.75678966608666	69	-0.025767881816952	0.025767881816952	9.06251541637707	2
570	317.32	240.74	1.3232	6.58235650901112	9.73102178426971	70	0.132728900679771	0.132728900679771	9.19524431705684	2
571	317.87	242.87	1.2959	6.44962760833135	9.86375068494948	71	-0.0286850005132102	0.0286850005132102	9.22392931757005	2
572	324.06	243.04	1.3018	6.47831260884456	9.83506568443627	72	0.432219753495666	0.432219753495666	9.65614907106572	2
573	358.49	231.56	1.2129	6.0460928553489	10.2672854379319	73	0.0714694080583396	0.0714694080583396	9.72761847912406	2
574	357.94	230.59	1.1982	5.97462344729056	10.3387548459903	74	-0.119115680097231	0.119115680097231	9.84673415922129	2
575	361.22	232.32	1.2227	6.09373912738779	10.219639165893	75	0.303866530860283	0.303866530860283	10.1506006900816	2
576	371.57	237.6	1.1602	5.7898725965275	10.5235056967533	76	0.0598009332733032	0.0598009332733032	10.2104016233549	2
577	372.16	231.08	1.1479	5.7300716632542	10.5833066300266	77	0.0826516963939969	0.0826516963939969	10.2930533197489	2
578	379.37	232.5	1.1309	5.6474199668602	10.6659583264206	78	-0.121060425894736	0.121060425894736	10.4141137456436	2
579	376.7	241.71	1.1558	5.76848039275494	10.5448979005259	79	0.0641766113176914	0.0641766113176914	10.4782903569613	2
580	381.59	232.85	1.1426	5.70430378143725	10.6090745118436	80	-0.00680661029126917	0.00680661029126917	10.4850969672526	2
581	376.49	232.26	1.144	5.71111039172852	10.6022679015523	81	0.367556955728597	0.367556955728597	10.8526539229812	2
582	384.66	242.19	1.0684	5.34355343599992	10.9698248572809	82	-0.341789073911647	0.341789073911647	11.1944429968928	2
583	392.64	244.75	1.1387	5.68534250991157	10.6280357833693	83	0.0593147468239277	0.0593147468239277	11.2537577437167	2
584	399.66	245.31	1.1265	5.62602776308764	10.6873505301932	84	0.0262540682663293	0.0262540682663293	11.2800118119831	2
585	399.5	245.7	1.1211	5.59977369482131	10.7136045984595	85	0.130784154882265	0.130784154882265	11.4107959668653	2
586	401.9	247.74	1.0942	5.46898953993905	10.8443887533418	86	-0.21392203772564	0.21392203772564	11.624718004591	2
587	401.94	259.01	1.1382	5.68291157766468	10.6304667156161	87	0.102099154369055	0.102099154369055	11.72681715896	2
588	407.98	250.82	1.1172	5.58081242329563	10.7325658699852	88	0.0165303392788001	0.0165303392788001	11.7433474982388	2
589	409.38	251.24	1.1138	5.56428208401683	10.749096209264	89	0.0476462720388913	0.0476462720388913	11.7909937702777	2
590	401.68	245.04	1.104	5.51663581197794	10.7967424813029	90	0.303866530860283	0.303866530860283	12.094860301138	2
591	409.79	240.82	1.0415	5.21276928111766	11.1006090121632	91	-0.173082375978016	0.173082375978016	12.267942677116	2
592	410.81	238.11	1.0771	5.38585165709567	10.9275266361852	92	-0.0286850005132102	0.0286850005132102	12.2966276776292	2
593	420.48	245.38	1.083	5.41453665760888	10.8988416356719	93	0.075845086102726	0.075845086102726	12.372472763732	2
594	419.81	246.73	1.0674	5.33869157150616	10.9746867217747	94	-0.0782760183496087	0.0782760183496087	12.4507487820816	2
595	419.59	244.73	1.0835	5.41696758985576	10.8964107034251	95	-0.0641766113176931	0.0641766113176931	12.5149253933993	2
596	417.02	238.62	1.0967	5.48114420117346	10.8322340921074	96	0.237258987295709	0.237258987295709	12.752184380695	2
597	418.71	237.58	1.0479	5.24388521387775	11.0694930794031	97	-0.0972372898752898	0.0972372898752898	12.8494216705703	2
598	424.12	232.85	1.0679	5.34112250375304	10.9722557895278	98	0.0952925440777843	0.0952925440777843	12.944714214648	2
599	423.25	235.81	1.0483	5.24582995967525	11.0675483336056	99	0.142452629667302	0.142452629667302	13.0871668443153	2
600	447.59	247.57	1.019	5.10337733000795	11.2100009632729	100	0.00437567804438643	0.00437567804438643	13.0915425223597	2
601	448.15	241.24	1.0181	5.09900165196356	11.2143766413173	101	-0.253789326574509	0.253789326574509	13.3453318489342	2
602	440.87	249.85	1.0703	5.35279097853807	10.9605873147428	102	-0.0330606785575966	0.0330606785575966	13.3783925274918	2
603	410.69	231.41	1.0771	5.38585165709567	10.9275266361852	103	-0.342275260361024	0.342275260361024	13.7206677878529	2
604	400.11	240.07	1.1475	5.72812691745669	10.5852513758241	104	0.299490852815895	0.299490852815895	14.0201586406688	2
605	407.43	240.28	1.0859	5.4286360646408	10.88474222864	105	-0.280529581290212	0.280529581290212	14.300688221959	2
606	390.76	234.06	1.1436	5.70916564593101	10.6042126473498	106	0.365612209931092	0.365612209931092	14.6663004318901	2
607	385.95	242.07	1.0684	5.34355343599992	10.9698248572809	107	0.0384087295007394	0.0384087295007394	14.7047091613908	2
608	384.3	241.63	1.0605	5.30514470649918	11.0082335867816	108	-0.380197803412386	0.380197803412386	15.0849069648032	2
609	391.18	246.22	1.1387	5.68534250991157	10.6280357833693	109	-0.170651443731135	0.170651443731135	15.2555584085343	2
610	373.28	245.75	1.1738	5.8559939536427	10.4573843396381	110	0.0330606785576002	0.0330606785576002	15.2886190870919	2
611	362.98	238.04	1.167	5.8229332750851	10.4904450181957	111	-0.00923754253815368	0.00923754253815368	15.2978566296301	2
612	361.6	239.21	1.1689	5.83217081762326	10.4812074756576	112	-0.199822630693722	0.199822630693722	15.4976792603238	2
613	350.09	241.21	1.21	6.03199344831698	10.2813848449639	113	-0.384573481456773	0.384573481456773	15.8822527417806	2
614	341.14	243.99	1.2891	6.41656692977375	9.89681136350708	114	0.121060425894736	0.121060425894736	16.0033131676753	2
615	348.12	238.42	1.2642	6.29550650387902	10.0178717894018	115	0.318452124341576	0.318452124341576	16.3217652920169	2
616	351.43	231.54	1.1987	5.97705437953744	10.3363239137434	116	-0.0879997473371397	0.0879997473371397	16.409765039354	2
617	346.25	230.05	1.2168	6.06505412687458	10.2483241664063	117	-0.00972372898752738	0.00972372898752738	16.4194887683415	2
618	349.25	234.06	1.2188	6.07477785586211	10.2386004374187	118	0.00729279674064642	0.00729279674064642	16.4267815650822	2
619	359.82	240.51	1.2173	6.06748505912146	10.2458932341594	119	0.358319413190447	0.358319413190447	16.7851009782726	2
620	372.65	237.18	1.1436	5.70916564593101	10.6042126473498	120	-0.127867036186007	0.127867036186007	16.9129680144586	2
621	365	238.54	1.1699	5.83703268211702	10.4763456111638	121	-0.313590259847812	0.313590259847812	17.2265582743065	2
622	358.12	234.41	1.2344	6.15062294196483	10.162755351316	122	0.232883309251319	0.232883309251319	17.4594415835578	2
623	366.47	238.78	1.1865	5.91773963271351	10.3956386605673	123	0.166275765686748	0.166275765686748	17.6257173492445	2
624	382.35	233.06	1.1523	5.75146386702677	10.5619144262541	124	0.144397375464806	0.144397375464806	17.7701147247093	2
625	374.69	237.84	1.1226	5.60706649156196	10.7063118017189	125	0.0666075435645759	0.0666075435645759	17.8367222682739	2
626	387.12	239.67	1.1089	5.54045894799738	10.7729193452834	126	-0.20176737649123	0.20176737649123	18.0384896447651	2
627	388.05	257.08	1.1504	5.74222632448861	10.5711519687922	127	0.116198561400973	0.116198561400973	18.1546882061661	2
628	395.02	261.55	1.1265	5.62602776308764	10.6873505301932	128	0.157038223148595	0.157038223148595	18.3117264293147	2
629	393.92	263.31	1.0942	5.46898953993905	10.8443887533418	129	-0.159469155395477	0.159469155395477	18.4711955847102	2
630	386.61	257.02	1.127	5.62845869533452	10.6849195979463	130	-0.123005171692242	0.123005171692242	18.5942007564024	2
631	389.15	256.9	1.1523	5.75146386702677	10.5619144262541	131	0.3179659378922	0.3179659378922	18.9121666942946	2
632	394.28	252.86	1.0869	5.43349792913456	10.8798803641463	132	-0.106961018862819	0.106961018862819	19.0191277131574	2
633	396.96	245.94	1.1089	5.54045894799738	10.7729193452834	133	0.0544528823301622	0.0544528823301622	19.0735805954876	2
634	396.99	234.49	1.0977	5.48600606566722	10.8273722276136	134	0.0335468650069739	0.0335468650069739	19.1071274604946	2
635	397.71	234.82	1.0908	5.45245920066025	10.8609190926206	135	-0.0782760183496087	0.0782760183496087	19.1854034788442	2
636	396.78	257.61	1.1069	5.53073521900985	10.782643074271	136	-0.190098901706193	0.190098901706193	19.3755023805504	2
637	401.99	252.96	1.146	5.72083412071605	10.5925441725648	137	0.0666075435645741	0.0666075435645741	19.442109924115	2
638	402.05	255.05	1.1323	5.65422657715147	10.6591517161294	138	-0.0379225430513621	0.0379225430513621	19.4800324671663	2
639	402.02	250.56	1.1401	5.69214912020284	10.621229173078	139	0.567379586422319	0.567379586422319	20.0474120535886	2
640	400.52	267.14	1.0234	5.12476953378052	11.1886087595003	140	0.0330606785576002	0.0330606785576002	20.0804727321462	2
641	424.43	279.15	1.0166	5.09170885522292	11.2216694380579	141	-0.00972372898752916	0.00972372898752916	20.0901964611338	2
642	462.56	274.64	1.0186	5.10143258421045	11.2119457090704	142	0.0145855934812928	0.0145855934812928	20.1047820546151	2
643	467	267.97	1.0156	5.08684699072915	11.2265313025517	143	-0.0145855934812928	0.0145855934812928	20.1193676480964	2
644	473.18	266.32	1.0186	5.10143258421045	11.2119457090704	144	-0.00680661029127094	0.00680661029127094	20.1261742583876	2
645	480.13	262.21	1.02	5.10823919450172	11.2051390987791	145	0.0165303392788001	0.0165303392788001	20.1427045976664	2
646	485.11	269.59	1.0166	5.09170885522292	11.2216694380579	146	-0.0116684747850346	0.0116684747850346	20.1543730724515	2
647	470.36	271.59	1.019	5.10337733000795	11.2100009632729	147	0	0	20.1543730724515	2
648	475.73	256.62	1.019	5.10337733000795	11.2100009632729	148	-0.00486186449376547	0.00486186449376547	20.1592349369452	2
649	473.89	252.37	1.02	5.10823919450172	11.2051390987791	149	0.00486186449376547	0.00486186449376547	20.164096801439	2
650	469.17	253.32	1.019	5.10337733000795	11.2100009632729	150	0.0092375425381519	0.0092375425381519	20.1733343439771	2
651	468.99	244.85	1.0171	5.0941397874698	11.219238505811	151	0.00243093224688273	0.00243093224688273	20.175765276224	2
652	492.8	237.59	1.0166	5.09170885522292	11.2216694380579	152	0.00243093224688273	0.00243093224688273	20.1781962084709	2
653	493.81	230.61	1.0161	5.08927792297604	11.2241003703048	153	-0.047646272038893	0.047646272038893	20.2258424805098	2
654	485	234.67	1.0259	5.13692419501493	11.1764540982659	154	0.0311159327600912	0.0311159327600912	20.2569584132699	2
655	491.01	239.84	1.0195	5.10580826225484	11.207570031026	155	0.00243093224688451	0.00243093224688451	20.2593893455168	2
656	492.05	236.69	1.019	5.10337733000795	11.2100009632729	156	0.00194474579750548	0.00194474579750548	20.2613340913143	2
657	490.93	243.61	1.0186	5.10143258421045	11.2119457090704	157	0	0	20.2613340913143	2
658	479.17	248.1	1.0186	5.10143258421045	11.2119457090704	158	-0.0116684747850346	0.0116684747850346	20.2730025660993	2
659	478.53	240.16	1.021	5.11310105899548	11.2002772342854	159	0.0189612715256811	0.0189612715256811	20.291963837625	2
660	474.54	241.22	1.0171	5.0941397874698	11.219238505811	160	-0.00486186449376547	0.00486186449376547	20.2968257021188	2
661	479.53	248.77	1.0181	5.09900165196356	11.2143766413173	161	0.00243093224688273	0.00243093224688273	20.2992566343656	2
662	475.16	259.78	1.0176	5.09657071971668	11.2168075735641	162	0	0	20.2992566343656	2
663	484.39	255.59	1.0176	5.09657071971668	11.2168075735641	163	-0.00486186449376369	0.00486186449376369	20.3041184988594	2
664	488.35	256.34	1.0186	5.10143258421045	11.2119457090704	164	0.00243093224688096	0.00243093224688096	20.3065494311063	2
665	485.85	254.02	1.0181	5.09900165196356	11.2143766413173	165	-0.00243093224688096	0.00243093224688096	20.3089803633532	2
666	479.92	252.3	1.0186	5.10143258421045	11.2119457090704	166	0	0	20.3089803633532	2
667	471	252.82	1.0186	5.10143258421045	11.2119457090704	167	0.00243093224688096	0.00243093224688096	20.3114112956	2
668	487.5	255.99	1.0181	5.09900165196356	11.2143766413173	168	0.00972372898753093	0.00972372898753093	20.3211350245876	2
669	491.95	255.06	1.0161	5.08927792297604	11.2241003703048	169	-0.0140994070319174	0.0140994070319174	20.3352344316195	2
670	494.74	231.64	1.019	5.10337733000795	11.2100009632729	170	-0.00243093224688451	0.00243093224688451	20.3376653638664	2
671	493.38	232.67	1.0195	5.10580826225484	11.207570031026	171	0.00437567804438999	0.00437567804438999	20.3420410419108	2
672	485.73	238.38	1.0186	5.10143258421045	11.2119457090704	172	-0.00680661029127094	0.00680661029127094	20.348847652202	2
673	477.52	235.03	1.02	5.10823919450172	11.2051390987791	173	0.0213922037725638	0.0213922037725638	20.3702398559746	2
674	461.18	237.22	1.0156	5.08684699072915	11.2265313025517	174	-0.00243093224688096	0.00243093224688096	20.3726707882215	2
675	470.02	243.95	1.0161	5.08927792297604	11.2241003703048	175	-0.0140994070319174	0.0140994070319174	20.3867701952534	2
676	450.13	230.05	1.019	5.10337733000795	11.2100009632729	176	-0.0286850005132102	0.0286850005132102	20.4154551957666	2
677	454.21	230.04	1.0249	5.13206233052116	11.1813159627597	177	-0.14974542640795	0.14974542640795	20.5652006221746	2
678	438.59	238.34	1.0557	5.28180775692911	11.0315705363517	178	0.0189612715256828	0.0189612715256828	20.5841618937002	2
679	436.78	243.09	1.0518	5.26284648540343	11.0505318078774	179	0.161413901192983	0.161413901192983	20.7455757948932	2
680	440.35	246.06	1.0186	5.10143258421045	11.2119457090704	180	-0.0875135608877606	0.0875135608877606	20.833089355781	2
681	427.83	245.23	1.0366	5.18894614509821	11.1244321481826	181	0.0709832216089605	0.0709832216089605	20.90407257739	2
682	432.38	238.87	1.022	5.11796292348925	11.1954153697916	182	-0.267888733606425	0.267888733606425	21.1719613109964	2
683	429.62	233.77	1.0771	5.38585165709567	10.9275266361852	183	0.291711869625871	0.291711869625871	21.4636731806222	2
684	428.85	240.46	1.0171	5.0941397874698	11.219238505811	184	-0.00243093224688273	0.00243093224688273	21.4661041128691	2
685	441.35	233.53	1.0176	5.09657071971668	11.2168075735641	185	0.00486186449376547	0.00486186449376547	21.4709659773629	2
686	441.42	233.91	1.0166	5.09170885522292	11.2216694380579	186	0.00243093224688273	0.00243093224688273	21.4733969096098	2
687	462.71	238.8	1.0161	5.08927792297604	11.2241003703048	187	-0.0121546612344119	0.0121546612344119	21.4855515708442	2
688	462.1	238.54	1.0186	5.10143258421045	11.2119457090704	188	-0.0189612715256828	0.0189612715256828	21.5045128423699	2
689	455.02	239.78	1.0225	5.12039385573613	11.1929844375447	189	0.028685000513212	0.028685000513212	21.5331978428831	2
690	463.66	247.55	1.0166	5.09170885522292	11.2216694380579	190	-0.0213922037725638	0.0213922037725638	21.5545900466556	2
691	467.7	241.56	1.021	5.11310105899548	11.2002772342854	191	-0.00243093224688273	0.00243093224688273	21.5570209789025	2
692	466.08	231.89	1.0215	5.11553199124236	11.1978463020385	192	0.0121546612344119	0.0121546612344119	21.5691756401369	2
693	469.95	230.64	1.019	5.10337733000795	11.2100009632729	193	0.0165303392787983	0.0165303392787983	21.5857059794157	2
694	447.42	236.84	1.0156	5.08684699072915	11.2265313025517	194	-0.0165303392787983	0.0165303392787983	21.6022363186945	2
695	444.99	247.11	1.019	5.10337733000795	11.2100009632729	195	-0.00243093224688451	0.00243093224688451	21.6046672509414	2
696	446.46	240.94	1.0195	5.10580826225484	11.207570031026	196	-0.130784154882264	0.130784154882264	21.7354514058237	2
697	425.8	244.99	1.0464	5.2365924171371	11.0767858761437	197	-0.163844833439866	0.163844833439866	21.8992962392636	2
698	421.9	245.27	1.0801	5.40043725057697	10.9129410427039	198	0.166275765686747	0.166275765686747	22.0655720049503	2
699	420.01	235.46	1.0459	5.23416148489022	11.0792168083906	199	-0.147314494161066	0.147314494161066	22.2128864991114	2
700	415.91	241.8	1.0762	5.38147597905128	10.9319023142295	200	0.275667716796448	0.275667716796448	22.4885542159078	2
701	414.74	243.26	1.0195	5.10580826225484	11.207570031026	201	-0.306297463107164	0.306297463107164	22.794851679015	2
702	411.14	231.53	1.0825	5.412105725362	10.9012725679188	202	-0.206629240984991	0.206629240984991	23.00148092	2
703	415.16	232.3	1.125	5.61873496634699	10.6946433269338	203	0.522164246630309	0.522164246630309	23.5236451666303	2
704	432.21	239.94	1.0176	5.09657071971668	11.2168075735641	204	-0.00243093224688273	0.00243093224688273	23.5260760988772	2
705	447.02	234.9	1.0181	5.09900165196356	11.2143766413173	205	-0.00437567804438643	0.00437567804438643	23.5304517769215	2
706	471.95	233.92	1.019	5.10337733000795	11.2100009632729	206	0.00437567804438643	0.00437567804438643	23.5348274549659	2
707	484	238.43	1.0181	5.09900165196356	11.2143766413173	207	-0.00437567804438643	0.00437567804438643	23.5392031330103	2
708	469.84	251.61	1.019	5.10337733000795	11.2100009632729	208	0.0213922037725638	0.0213922037725638	23.5605953367829	2
709	472.44	250.65	1.0146	5.08198512623539	11.2313931670454	209	-0.0121546612344119	0.0121546612344119	23.5727499980173	2
710	477.13	250.55	1.0171	5.0941397874698	11.219238505811	210	-0.00486186449376547	0.00486186449376547	23.5776118625111	2
711	486.1	248.99	1.0181	5.09900165196356	11.2143766413173	211	-0.00243093224688096	0.00243093224688096	23.5800427947579	2
712	480.23	253.63	1.0186	5.10143258421045	11.2119457090704	212	0.00486186449376369	0.00486186449376369	23.5849046592517	2
713	488.73	266.71	1.0176	5.09657071971668	11.2168075735641	213	-0.00243093224688273	0.00243093224688273	23.5873355914986	2
714	488.25	272.91	1.0181	5.09900165196356	11.2143766413173	214	-0.00437567804438643	0.00437567804438643	23.591711269543	2
715	493.64	270.46	1.019	5.10337733000795	11.2100009632729	215	0.0140994070319174	0.0140994070319174	23.6058106765749	2
716	490.36	267.07	1.0161	5.08927792297604	11.2241003703048	216	-0.0072927967406482	0.0072927967406482	23.6131034733155	2
717	469.01	263.08	1.0176	5.09657071971668	11.2168075735641	217	0.0121546612344119	0.0121546612344119	23.62525813455	2
718	465.84	264.26	1.0151	5.08441605848227	11.2289622347986	218	-0.00972372898752916	0.00972372898752916	23.6349818635375	2
719	468.72	251.75	1.0171	5.0941397874698	11.219238505811	219	-0.0092375425381519	0.0092375425381519	23.6442194060756	2
720	468.14	249.2	1.019	5.10337733000795	11.2100009632729	220	0.00194474579750548	0.00194474579750548	23.6461641518731	2
721	469.03	242.72	1.0186	5.10143258421045	11.2119457090704	221	-0.0165303392788001	0.0165303392788001	23.6626944911519	2
722	462.63	248.09	1.022	5.11796292348925	11.1954153697916	222	0.0145855934812946	0.0145855934812946	23.6772800846332	2
723	462.5	253.79	1.019	5.10337733000795	11.2100009632729	223	0.0165303392787983	0.0165303392787983	23.693810423912	2
724	461.5	274.49	1.0156	5.08684699072915	11.2265313025517	224	0.00243093224688273	0.00243093224688273	23.6962413561589	2
725	457.18	266.07	1.0151	5.08441605848227	11.2289622347986	225	-0.0286850005132102	0.0286850005132102	23.7249263566721	2
726	450.21	262.22	1.021	5.11310105899548	11.2002772342854	226	0.0116684747850346	0.0116684747850346	23.7365948314572	2
727	434.99	275.05	1.0186	5.10143258421045	11.2119457090704	227	0.00243093224688096	0.00243093224688096	23.739025763704	2
728	427.91	273.88	1.0181	5.09900165196356	11.2143766413173	228	-0.0213922037725638	0.0213922037725638	23.7604179674766	2
729	411.91	273.82	1.0225	5.12039385573613	11.1929844375447	229	-0.329634412677235	0.329634412677235	24.0900523801538	2
730	406.93	278.28	1.0903	5.45002826841336	10.8633500248675	230	0.282474327087721	0.282474327087721	24.3725267072416	2
731	411.94	275.92	1.0322	5.16755394132564	11.1458243519552	231	-0.0145855934812946	0.0145855934812946	24.3871123007229	2
732	411.49	275.28	1.0352	5.18213953480694	11.1312387584739	232	-0.0617456790708104	0.0617456790708104	24.4488579797937	2
733	416.53	260.35	1.0479	5.24388521387775	11.0694930794031	233	-0.127867036186005	0.127867036186005	24.5767250159797	2
734	417.47	253.95	1.0742	5.37175225006375	10.9416260432171	234	0.0734141538558433	0.0734141538558433	24.6501391698355	2
735	414.03	256.35	1.0591	5.29833809620791	11.0150401970729	235	-0.144883561914183	0.144883561914183	24.7950227317497	2
736	408.51	259.6	1.0889	5.44322165812209	10.8701566351587	236	0.339844328114141	0.339844328114141	25.1348670598638	2
737	404.12	265.66	1.019	5.10337733000795	11.2100009632729	237	-0.563003908377933	0.563003908377933	25.6978709682418	2
738	377.55	246.51	1.1348	5.66638123838589	10.6469970548949	238	-0.237258987295711	0.237258987295711	25.9351299555375	2
739	376.95	254.39	1.1836	5.90364022568159	10.4097380675992	239	-0.0452153397920085	0.0452153397920085	25.9803452953295	2
740	373.07	250.65	1.1929	5.9488555654736	10.3645227278072	240	0.256706445270767	0.256706445270767	26.2370517406003	2
741	378.08	232.33	1.1401	5.69214912020284	10.621229173078	241	-0.173568562427393	0.173568562427393	26.4106203030277	2
742	369.32	255.66	1.1758	5.86571768263023	10.4476606106506	242	-0.158982968946102	0.158982968946102	26.5696032719738	2
743	369.79	246.58	1.2085	6.02470065157633	10.2886776417045	243	0.263513055562036	0.263513055562036	26.8331163275358	2
744	376.51	243.11	1.1543	5.76118759601429	10.5521906972665	244	-0.00729279674064465	0.00729279674064465	26.8404091242764	2
745	378.28	234.81	1.1558	5.76848039275494	10.5448979005259	245	-0.0899444931346434	0.0899444931346434	26.9303536174111	2
746	379.32	236.86	1.1743	5.85842488588958	10.4549534073912	246	0.180375172718662	0.180375172718662	27.1107287901297	2
747	386.36	231.42	1.1372	5.67804971317092	10.6353285801099	247	-0.0807069505964897	0.0807069505964897	27.1914357407262	2
748	395.97	243.04	1.1538	5.75875666376741	10.5546216295134	248	0.311159327600929	0.311159327600929	27.5025950683272	2
749	393.81	248.91	1.0898	5.44759733616648	10.8657809571143	249	0.0281988140638347	0.0281988140638347	27.530793882391	2
750	405.33	256.85	1.084	5.41939852210265	10.8939797711782	250	0.0238231360194447	0.0238231360194447	27.5546170184104	2
751	408.12	257.49	1.0791	5.3955753860832	10.9178029071976	251	0.0593147468239295	0.0593147468239295	27.6139317652344	2
752	420.44	247.6	1.0669	5.33626063925927	10.9771176540216	252	0.1093919511097	0.1093919511097	27.7233237163441	2
753	408.64	245.2	1.0444	5.22686868814957	11.0865096051313	253	-0.0904306795840188	0.0904306795840188	27.8137543959281	2
754	414.74	246.97	1.063	5.31729936773359	10.9960789255472	254	0.133215087129146	0.133215087129146	27.9469694830572	2
755	417.81	251.07	1.0356	5.18408428060444	11.1292940126764	255	-0.232883309251319	0.232883309251319	28.1798527923086	2
756	412.58	255.2	1.0835	5.41696758985576	10.8964107034251	256	0.296573734119635	0.296573734119635	28.4764265264282	2
757	413.59	241.69	1.0225	5.12039385573613	11.1929844375447	257	-0.616970604258718	0.616970604258718	29.0933971306869	2
758	401.3	240.15	1.1494	5.73736445999485	10.576013833286	258	0.327689666879728	0.327689666879728	29.4210867975666	2
759	400.08	246.72	1.082	5.40967479311512	10.9037035001657	259	-0.289767123828366	0.289767123828366	29.710853921395	2
760	392.19	243.61	1.1416	5.69944191694348	10.6139363763373	260	0.0452153397920103	0.0452153397920103	29.756069261187	2
761	386.53	246.7	1.1323	5.65422657715147	10.6591517161294	261	0.0165303392788001	0.0165303392788001	29.7725996004658	2
762	384.26	246.17	1.1289	5.63769623787267	10.6756820554082	262	0.0165303392788001	0.0165303392788001	29.7891299397446	2
763	382.38	268.41	1.1255	5.62116589859387	10.692212394687	263	-0.128353222635385	0.128353222635385	29.91748316238	2
764	382.43	277.69	1.1519	5.74951912122926	10.5638591720516	264	0.282474327087719	0.282474327087719	30.1999574894677	2
765	397.87	275.49	1.0938	5.46704479414154	10.8463334991393	265	-0.154121104452335	0.154121104452335	30.3540785939201	2
766	396.43	279.34	1.1255	5.62116589859387	10.692212394687	266	-0.0709832216089623	0.0709832216089623	30.425061815529	2
767	389.99	267.89	1.1401	5.69214912020284	10.621229173078	267	0.213435851276262	0.213435851276262	30.6384976668053	2
768	396.06	265.21	1.0962	5.47871326892657	10.8346650243543	268	0.116198561400973	0.116198561400973	30.7546962282062	2
769	393.1	270.12	1.0723	5.3625147075256	10.9508635857552	269	-0.168220511484254	0.168220511484254	30.9229167396905	2
770	386.85	275.26	1.1069	5.53073521900985	10.782643074271	270	-0.173568562427393	0.173568562427393	31.0964853021179	2
771	384.08	262.72	1.1426	5.70430378143725	10.6090745118436	271	0.341789073911647	0.341789073911647	31.4382743760295	2
772	392.64	269.65	1.0723	5.3625147075256	10.9508635857552	272	0.0573700010264204	0.0573700010264204	31.495644377056	2
773	408.36	275.05	1.0605	5.30514470649918	11.0082335867816	273	0.206143054535616	0.206143054535616	31.7017874315916	2
774	414.1	278.89	1.0181	5.09900165196356	11.2143766413173	274	0.0072927967406482	0.0072927967406482	31.7090802283322	2
775	415.28	276.86	1.0166	5.09170885522292	11.2216694380579	275	-0.0593147468239277	0.0593147468239277	31.7683949751562	2
776	420.84	269.34	1.0288	5.15102360204684	11.162354691234	276	-0.102099154369055	0.102099154369055	31.8704941295252	2
777	424.55	271.49	1.0498	5.2531227564159	11.0602555368649	277	0.154121104452335	0.154121104452335	32.0246152339775	2
778	422.48	279	1.0181	5.09900165196356	11.2143766413173	278	0.0072927967406482	0.0072927967406482	32.0319080307182	2
779	422.67	265.31	1.0166	5.09170885522292	11.2216694380579	279	-0.0904306795840206	0.0904306795840206	32.1223387103022	2
780	413.62	264.68	1.0352	5.18213953480694	11.1312387584739	280	0.078762204798986	0.078762204798986	32.2011009151012	2
781	421.06	258.69	1.019	5.10337733000795	11.2100009632729	281	-0.505633907351513	0.505633907351513	32.7067348224527	2
782	405.47	252.84	1.123	5.60901123735946	10.7043670559214	282	0.0209060173231883	0.0209060173231883	32.7276408397759	2
783	404.15	255.12	1.1187	5.58810522003628	10.7252730732446	283	0.178430426921157	0.178430426921157	32.9060712666971	2
784	412.93	270.3	1.082	5.40967479311512	10.9037035001657	284	0.127867036186007	0.127867036186007	33.0339383028831	2
785	409.94	269.98	1.0557	5.28180775692911	11.0315705363517	285	-0.175513308224899	0.175513308224899	33.209451611108	2
786	408.14	266.2	1.0918	5.45732106515401	10.8560572281268	286	0.142452629667302	0.142452629667302	33.3519042407753	2
787	420.98	266.4	1.0625	5.31486843548671	10.9985098577941	287	0.228021444757555	0.228021444757555	33.5799256855328	2
788	414.82	275.54	1.0156	5.08684699072915	11.2265313025517	288	-0.0952925440777843	0.0952925440777843	33.6752182296106	2
789	423.37	278.35	1.0352	5.18213953480694	11.1312387584739	289	0.0641766113176914	0.0641766113176914	33.7393948409283	2
790	430.05	267.53	1.022	5.11796292348925	11.1954153697916	290	-0.0520219500832813	0.0520219500832813	33.7914167910116	2
791	424.91	275.65	1.0327	5.16998487357253	11.1433934197083	291	0.0379225430513657	0.0379225430513657	33.8293393340629	2
792	427.99	270.11	1.0249	5.13206233052116	11.1813159627597	292	-0.00972372898753093	0.00972372898753093	33.8390630630505	2
793	428.29	269.87	1.0269	5.14178605950869	11.1715922337721	293	-0.0807069505964915	0.0807069505964915	33.919770013647	2
794	424.95	249.33	1.0435	5.22249301010518	11.0908852831756	294	0.0617456790708104	0.0617456790708104	33.9815156927178	2
795	425.8	249.97	1.0308	5.16074733103437	11.1526309622465	295	-0.0544528823301622	0.0544528823301622	34.0359685750479	2
796	428.32	247.26	1.042	5.21520021336454	11.0981780799163	296	0.11376762915409	0.11376762915409	34.149736204202	2
797	428.27	252.51	1.0186	5.10143258421045	11.2119457090704	297	-0.161413901192983	0.161413901192983	34.311150105395	2
798	439.64	241.53	1.0518	5.26284648540343	11.0505318078774	298	0.157038223148593	0.157038223148593	34.4681883285436	2
799	443.46	241.54	1.0195	5.10580826225484	11.207570031026	299	-0.00243093224688096	0.00243093224688096	34.4706192607905	2
800	430.08	252.1	1.02	5.10823919450172	11.2051390987791	300	0.0165303392788001	0.0165303392788001	34.4871496000693	2
801	438.02	253.57	1.0166	5.09170885522292	11.2216694380579	301	-0.246982716283238	0.246982716283238	34.7341323163525	2
802	423.89	240.77	1.0674	5.33869157150616	10.9746867217747	302	0.242120851789473	0.242120851789473	34.976253168142	2
803	434.01	259.02	1.0176	5.09657071971668	11.2168075735641	303	-0.00486186449376369	0.00486186449376369	34.9811150326358	2
804	434.11	258.56	1.0186	5.10143258421045	11.2119457090704	304	0.00243093224688096	0.00243093224688096	34.9835459648826	2
805	434.27	255.03	1.0181	5.09900165196356	11.2143766413173	305	0.00486186449376547	0.00486186449376547	34.9884078293764	2
806	439.49	253.77	1.0171	5.0941397874698	11.219238505811	306	-0.0354916108044812	0.0354916108044812	35.0238994401809	2
807	429.76	258.58	1.0244	5.12963139827428	11.1837468950065	307	0.0354916108044812	0.0354916108044812	35.0593910509854	2
808	436.93	266.39	1.0171	5.0941397874698	11.219238505811	308	0.0165303392787983	0.0165303392787983	35.0759213902642	2
809	442.37	269.61	1.0137	5.077609448191	11.2357688450898	309	-0.0257678818169502	0.0257678818169502	35.1016892720811	2
810	444.8	274.88	1.019	5.10337733000795	11.2100009632729	310	-0.0189612715256828	0.0189612715256828	35.1206505436068	2
811	435.34	266.7	1.0229	5.12233860153363	11.1910396917472	311	0.0233369495700693	0.0233369495700693	35.1439874931769	2
812	438.93	258.21	1.0181	5.09900165196356	11.2143766413173	312	-0.0213922037725638	0.0213922037725638	35.1653796969494	2
813	444.28	257.76	1.0225	5.12039385573613	11.1929844375447	313	0.0170165257281774	0.0170165257281774	35.1823962226776	2
814	449.57	260.28	1.019	5.10337733000795	11.2100009632729	314	-0.00729279674064642	0.00729279674064642	35.1896890194183	2
815	449.08	256.88	1.0205	5.1106701267486	11.2027081665322	315	0.00729279674064642	0.00729279674064642	35.1969818161589	2
816	445.9	257.02	1.019	5.10337733000795	11.2100009632729	316	0.00194474579750548	0.00194474579750548	35.1989265619564	2
817	447.3	257.46	1.0186	5.10143258421045	11.2119457090704	317	0	0	35.1989265619564	2
818	445.41	257.56	1.0186	5.10143258421045	11.2119457090704	318	0.0145855934812928	0.0145855934812928	35.2135121554377	2
819	446.93	259.58	1.0156	5.08684699072915	11.2265313025517	319	-0.00972372898752916	0.00972372898752916	35.2232358844252	2
820	456.06	255.52	1.0176	5.09657071971668	11.2168075735641	320	-0.00680661029126917	0.00680661029126917	35.2300424947165	2
821	455.98	256.73	1.019	5.10337733000795	11.2100009632729	321	0.00680661029126917	0.00680661029126917	35.2368491050078	2
822	452.87	256.32	1.0176	5.09657071971668	11.2168075735641	322	-0.00486186449376369	0.00486186449376369	35.2417109695015	2
823	455.51	248.9	1.0186	5.10143258421045	11.2119457090704	323	-0.0209060173231883	0.0209060173231883	35.2626169868247	2
824	454.7	242.8	1.0229	5.12233860153363	11.1910396917472	324	0.0116684747850364	0.0116684747850364	35.2742854616098	2
825	457.07	245.65	1.0205	5.1106701267486	11.2027081665322	325	-0.00243093224688273	0.00243093224688273	35.2767163938566	2
826	456.79	254.94	1.021	5.11310105899548	11.2002772342854	326	0.00243093224688273	0.00243093224688273	35.2791473261035	2
827	450.97	252.38	1.0205	5.1106701267486	11.2027081665322	327	0.0189612715256811	0.0189612715256811	35.2981085976292	2
828	452.24	266.64	1.0166	5.09170885522292	11.2216694380579	328	-0.00972372898752916	0.00972372898752916	35.3078323266167	2
829	448.21	259.62	1.0186	5.10143258421045	11.2119457090704	329	0	0	35.3078323266167	2
830	439.71	263.8	1.0186	5.10143258421045	11.2119457090704	330	-0.0092375425381519	0.0092375425381519	35.3170698691549	2
831	440.31	263.63	1.0205	5.1106701267486	11.2027081665322	331	0.0116684747850329	0.0116684747850329	35.3287383439399	2
832	436.68	266.05	1.0181	5.09900165196356	11.2143766413173	332	0	0	35.3287383439399	2
833	435.79	272.69	1.0181	5.09900165196356	11.2143766413173	333	-0.0661213571151968	0.0661213571151968	35.3948597010551	2
834	426.02	276.75	1.0317	5.16512300907876	11.1482552842021	334	0.0661213571151968	0.0661213571151968	35.4609810581703	2
835	432.03	267.89	1.0181	5.09900165196356	11.2143766413173	335	-0.0233369495700693	0.0233369495700693	35.4843180077404	2
836	440.61	276.28	1.0229	5.12233860153363	11.1910396917472	336	0.0354916108044812	0.0354916108044812	35.5198096185449	2
837	434.91	274.73	1.0156	5.08684699072915	11.2265313025517	337	-0.0525081365326567	0.0525081365326567	35.5723177550775	2
838	435.09	269.8	1.0264	5.13935512726181	11.174023166019	338	0.0262540682663293	0.0262540682663293	35.5985718233438	2
839	433.92	268.84	1.021	5.11310105899548	11.2002772342854	339	-0.0072927967406482	0.0072927967406482	35.6058646200845	2
840	437.82	260.01	1.0225	5.12039385573613	11.1929844375447	340	-0.00194474579750548	0.00194474579750548	35.607809365882	2
841	445.94	261.14	1.0229	5.12233860153363	11.1910396917472	341	0.0209060173231883	0.0209060173231883	35.6287153832052	2
842	443.08	269.83	1.0186	5.10143258421045	11.2119457090704	342	0.00486186449376369	0.00486186449376369	35.633577247699	2
843	460.77	273.99	1.0176	5.09657071971668	11.2168075735641	343	0.00243093224688273	0.00243093224688273	35.6360081799458	2
844	453.61	273.18	1.0171	5.0941397874698	11.219238505811	344	-0.0403534752982466	0.0403534752982466	35.6763616552441	2
845	461.26	277.36	1.0254	5.13449326276805	11.1788850305128	345	-0.0116684747850346	0.0116684747850346	35.6880301300291	2
846	446.03	275.96	1.0278	5.14616173755308	11.1672165557277	346	0.025767881816952	0.025767881816952	35.7137980118461	2
847	442.75	277.12	1.0225	5.12039385573613	11.1929844375447	347	0.0189612715256828	0.0189612715256828	35.7327592833717	2
848	442.88	274.06	1.0186	5.10143258421045	11.2119457090704	348	0.0121546612344119	0.0121546612344119	35.7449139446062	2
849	459.33	273.4	1.0161	5.08927792297604	11.2241003703048	349	0.0213922037725638	0.0213922037725638	35.7663061483787	2
850	458.37	267.64	1.0117	5.06788571920347	11.2454925740774	350	-0.0617456790708104	0.0617456790708104	35.8280518274495	2
851	459.28	267.94	1.0244	5.12963139827428	11.1837468950065	351	0.0213922037725638	0.0213922037725638	35.8494440312221	2
852	459.48	247	1.02	5.10823919450172	11.2051390987791	352	0.00243093224688096	0.00243093224688096	35.851874963469	2
853	454.64	240.65	1.0195	5.10580826225484	11.207570031026	353	0.00680661029127094	0.00680661029127094	35.8586815737603	2
854	452.63	235.08	1.0181	5.09900165196356	11.2143766413173	354	0.00243093224688273	0.00243093224688273	35.8611125060071	2
855	462.42	232.47	1.0176	5.09657071971668	11.2168075735641	355	-0.0165303392787983	0.0165303392787983	35.8776428452859	2
856	470.79	231.04	1.021	5.11310105899548	11.2002772342854	356	0.0116684747850346	0.0116684747850346	35.889311320071	2
857	486.56	232.18	1.0186	5.10143258421045	11.2119457090704	357	0.00486186449376369	0.00486186449376369	35.8941731845647	2
858	485.36	237	1.0176	5.09657071971668	11.2168075735641	358	-0.0165303392787983	0.0165303392787983	35.9107035238435	2
859	486.46	238.11	1.021	5.11310105899548	11.2002772342854	359	-0.0189612715256811	0.0189612715256811	35.9296647953692	2
860	490.44	243.38	1.0249	5.13206233052116	11.1813159627597	360	0.0379225430513621	0.0379225430513621	35.9675873384206	2
861	488.41	246.02	1.0171	5.0941397874698	11.219238505811	361	-0.00729279674064642	0.00729279674064642	35.9748801351612	2
862	494.47	249.09	1.0186	5.10143258421045	11.2119457090704	362	-0.00194474579750548	0.00194474579750548	35.9768248809587	2
863	474.83	256.82	1.019	5.10337733000795	11.2100009632729	363	0.0116684747850346	0.0116684747850346	35.9884933557438	2
864	468.92	254.01	1.0166	5.09170885522292	11.2216694380579	364	-0.0116684747850346	0.0116684747850346	36.0001618305288	2
865	477.96	252.51	1.019	5.10337733000795	11.2100009632729	365	0.0092375425381519	0.0092375425381519	36.0093993730669	2
866	474.58	250.95	1.0171	5.0941397874698	11.219238505811	366	-0.00729279674064642	0.00729279674064642	36.0166921698076	2
867	465.29	257.3	1.0186	5.10143258421045	11.2119457090704	367	-0.0092375425381519	0.0092375425381519	36.0259297123457	2
868	461.76	265.5	1.0205	5.1106701267486	11.2027081665322	368	0.0140994070319156	0.0140994070319156	36.0400291193777	2
869	464.57	275.51	1.0176	5.09657071971668	11.2168075735641	369	0.00243093224688273	0.00243093224688273	36.0424600516245	2
870	462.01	279.64	1.0171	5.0941397874698	11.219238505811	370	-0.0140994070319174	0.0140994070319174	36.0565594586565	2
871	469.44	264.03	1.02	5.10823919450172	11.2051390987791	371	0.0262540682663293	0.0262540682663293	36.0828135269228	2
872	484.6	267.64	1.0146	5.08198512623539	11.2313931670454	372	-0.0359777972538584	0.0359777972538584	36.1187913241766	2
873	486.62	263.56	1.022	5.11796292348925	11.1954153697916	373	0.0165303392788001	0.0165303392788001	36.1353216634554	2
874	479.41	258.62	1.0186	5.10143258421045	11.2119457090704	374	0.00243093224688096	0.00243093224688096	36.1377525957023	2
875	472.71	267.73	1.0181	5.09900165196356	11.2143766413173	375	-0.0116684747850329	0.0116684747850329	36.1494210704874	2
876	467.64	272.87	1.0205	5.1106701267486	11.2027081665322	376	0.0140994070319156	0.0140994070319156	36.1635204775193	2
877	489.33	260.75	1.0176	5.09657071971668	11.2168075735641	377	-0.0189612715256811	0.0189612715256811	36.182481749045	2
878	490.74	249.2	1.0215	5.11553199124236	11.1978463020385	378	0.0213922037725638	0.0213922037725638	36.2038739528175	2
879	485.44	251.55	1.0171	5.0941397874698	11.219238505811	379	-0.0165303392787983	0.0165303392787983	36.2204042920963	2
880	486.55	269.63	1.0205	5.1106701267486	11.2027081665322	380	0.00729279674064642	0.00729279674064642	36.227697088837	2
881	493.63	271.57	1.019	5.10337733000795	11.2100009632729	381	0.00437567804438643	0.00437567804438643	36.2320727668814	2
882	494.36	268.71	1.0181	5.09900165196356	11.2143766413173	382	0.0072927967406482	0.0072927967406482	36.239365563622	2
883	492.52	277.21	1.0166	5.09170885522292	11.2216694380579	383	-0.00486186449376547	0.00486186449376547	36.2442274281158	2
884	483.33	274.71	1.0176	5.09657071971668	11.2168075735641	384	-0.00680661029126917	0.00680661029126917	36.251034038407	2
885	477.76	274.78	1.019	5.10337733000795	11.2100009632729	385	0.00437567804438643	0.00437567804438643	36.2554097164514	2
886	478.25	279.73	1.0181	5.09900165196356	11.2143766413173	386	-0.0092375425381519	0.0092375425381519	36.2646472589896	2
887	480.22	275.68	1.02	5.10823919450172	11.2051390987791	387	0.00486186449376547	0.00486186449376547	36.2695091234833	2
888	466.67	277.88	1.019	5.10337733000795	11.2100009632729	388	-0.0170165257281774	0.0170165257281774	36.2865256492115	2
889	473.4	275.05	1.0225	5.12039385573613	11.1929844375447	389	0.0121546612344119	0.0121546612344119	36.2986803104459	2
890	466.88	279.52	1.02	5.10823919450172	11.2051390987791	390	0.00680661029127094	0.00680661029127094	36.3054869207372	2
891	458.11	266.68	1.0186	5.10143258421045	11.2119457090704	391	-0.0116684747850346	0.0116684747850346	36.3171553955222	2
892	449.9	275.3	1.021	5.11310105899548	11.2002772342854	392	0.00486186449376369	0.00486186449376369	36.322017260016	2
893	443.5	276.95	1.02	5.10823919450172	11.2051390987791	393	0.00486186449376547	0.00486186449376547	36.3268791245098	2
894	429.95	275.38	1.019	5.10337733000795	11.2100009632729	394	-0.0549390687795395	0.0549390687795395	36.3818181932893	2
895	419.53	263.29	1.0303	5.15831639878749	11.1550618944933	395	-0.391380091748045	0.391380091748045	36.7731982850373	2
896	392.67	277.84	1.1108	5.54969649053554	10.7636818027453	396	0.0422982210957503	0.0422982210957503	36.8154965061331	2
897	391.99	278.19	1.1021	5.50739826943979	10.805980023841	397	0.0335468650069757	0.0335468650069757	36.8490433711401	2
898	399.19	275.63	1.0952	5.47385140443281	10.839526888848	398	-0.00486186449376369	0.00486186449376369	36.8539052356338	2
899	390.71	275.16	1.0962	5.47871326892657	10.8346650243543	399	0.0544528823301622	0.0544528823301622	36.908358117964	2
900	394.57	267.64	1.085	5.42426038659641	10.8891179066844	400	-0.0593147468239259	0.0593147468239259	36.9676728647879	2
901	403.72	259.71	1.0972	5.48357513342034	10.8298031598605	401	0.0403534752982448	0.0403534752982448	37.0080263400862	2
902	408.94	260.29	1.0889	5.44322165812209	10.8701566351587	402	0.199336444244345	0.199336444244345	37.2073627843305	2
903	414.26	251.9	1.0479	5.24388521387775	11.0694930794031	403	-0.104043900166561	0.104043900166561	37.3114066844971	2
904	414.91	255.34	1.0693	5.34792911404431	10.9654491792365	404	-0.242120851789473	0.242120851789473	37.5535275362866	2
905	408.74	252.6	1.1191	5.59004996583378	10.723328327447	405	0.355888480943563	0.355888480943563	37.9094160172301	2
906	415.34	261.44	1.0459	5.23416148489022	11.0792168083906	406	0.0666075435645759	0.0666075435645759	37.9760235607947	2
907	426.86	274.41	1.0322	5.16755394132564	11.1458243519552	407	0.0661213571151968	0.0661213571151968	38.0421449179099	2
908	426.77	266.3	1.0186	5.10143258421045	11.2119457090704	408	-0.305811276657789	0.305811276657789	38.3479561945677	2
909	417.08	268.67	1.0815	5.40724386086824	10.9061344324126	409	0.308242208904669	0.308242208904669	38.6561984034723	2
910	405.83	267.37	1.0181	5.09900165196356	11.2143766413173	410	-0.455556703065735	0.455556703065735	39.1117551065381	2
911	391.14	266.68	1.1118	5.5545583550293	10.7588199382515	411	-0.0525081365326585	0.0525081365326585	39.1642632430707	2
912	383.29	272.03	1.1226	5.60706649156196	10.7063118017189	412	-0.21100491902938	0.21100491902938	39.3752681621001	2
913	374.94	275.85	1.166	5.81807141059134	10.4953068826895	413	0.0427844075451276	0.0427844075451276	39.4180525696452	2
914	377.31	265.89	1.1572	5.77528700304621	10.5380912902346	414	-0.237745173745084	0.237745173745084	39.6557977433903	2
915	371.02	247.31	1.2061	6.0130321767913	10.3003461164895	415	-0.1755133082249	0.1755133082249	39.8313110516152	2
916	357.38	260.16	1.2422	6.1885454850162	10.1248328082646	416	0.339358141664764	0.339358141664764	40.17066919328	2
917	361.54	262.65	1.1724	5.84918734335143	10.4641909499294	417	-0.246496529833863	0.246496529833863	40.4171657231139	2
918	363.78	269.17	1.2231	6.09568387318529	10.2176944200955	418	0.275181530347073	0.275181530347073	40.6923472534609	2
919	374.18	272.3	1.1665	5.82050234283822	10.4928759504426	419	0.294142801872754	0.294142801872754	40.9864900553337	2
920	390.23	277.85	1.106	5.52635954096547	10.7870187523154	420	-0.251358394327626	0.251358394327626	41.2378484496613	2
921	373.53	275.09	1.1577	5.77771793529309	10.5356603579877	421	-0.379711616963009	0.379711616963009	41.6175600666243	2
922	339.31	273.41	1.2358	6.1574295522561	10.1559487410247	422	-0.297059920569014	0.297059920569014	41.9146199871933	2
923	335.36	274.66	1.2969	6.45448947282512	9.85888882045571	423	0.358805599639823	0.358805599639823	42.2734255868332	2
924	332.85	271.62	1.2231	6.09568387318529	10.2176944200955	424	-0.413258481969985	0.413258481969985	42.6866840688031	2
925	324.47	255.32	1.3081	6.50894235515528	9.80443593812555	425	0.028685000513212	0.028685000513212	42.7153690693164	2
926	327.18	256.96	1.3022	6.48025735464207	9.83312093863876	426	0.0233369495700693	0.0233369495700693	42.7387060188864	2
927	321.33	257.24	1.2974	6.456920405072	9.85645788820883	427	-0.0709832216089623	0.0709832216089623	42.8096892404954	2
928	323.08	262.84	1.312	6.52790362668096	9.78547466659987	428	0.137590765173535	0.137590765173535	42.9472800056689	2
929	330.58	261.08	1.2837	6.39031286150742	9.92306543177341	429	0.0928616118309051	0.0928616118309051	43.0401416174998	2
930	348.17	274.92	1.2646	6.29745124967652	10.0159270436043	430	0.140021697420417	0.140021697420417	43.1801633149202	2
931	341.66	264.61	1.2358	6.1574295522561	10.1559487410247	431	0.123491358141619	0.123491358141619	43.3036546730619	2
932	340.11	268.54	1.2104	6.03393819411448	10.2794400991663	432	-0.460904754008876	0.460904754008876	43.7645594270707	2
933	335.65	260.27	1.3052	6.49484294812336	9.81853534515747	433	0.292198056075247	0.292198056075247	44.056757483146	2
934	341.08	274.61	1.2451	6.20264489204811	10.1107334012327	434	0.0899444931346451	0.0899444931346451	44.1467019762806	2
935	337.92	271.73	1.2266	6.11270039891347	10.2006778943674	435	-0.267888733606426	0.267888733606426	44.4145907098871	2
936	323.93	275.8	1.2817	6.3805891325199	9.93278916076094	436	0.0709832216089623	0.0709832216089623	44.485573931496	2
937	316.39	263.93	1.2671	6.30960591091093	10.0037723823699	437	0.0593147468239259	0.0593147468239259	44.5448886783199	2
938	318.53	261.77	1.2549	6.25029116408701	10.0630871291938	438	0.0286850005132102	0.0286850005132102	44.5735736788331	2
939	334.37	270.76	1.249	6.22160616357379	10.091772129707	439	0.0379225430513639	0.0379225430513639	44.6114962218845	2
940	327.69	270.21	1.2412	6.18368362052243	10.1296946727584	440	-0.196905511997462	0.196905511997462	44.808401733882	2
941	329.15	261.28	1.2817	6.3805891325199	9.93278916076094	441	0.0403534752982448	0.0403534752982448	44.8487552091802	2
942	327.92	260.43	1.2734	6.34023565722165	9.97314263605918	442	-0.0879997473371379	0.0879997473371379	44.9367549565174	2
943	326.25	260.63	1.2915	6.42823540455879	9.88514288872204	443	0.0306297463107175	0.0306297463107175	44.9673847028281	2
944	317.57	267.76	1.2852	6.39760565824807	9.91577263503276	444	-0.116198561400973	0.116198561400973	45.083583264229	2
945	323.72	256.73	1.3091	6.51380421964904	9.79957407363179	445	0.218297715770028	0.218297715770028	45.3018809799991	2
946	337.47	254.47	1.2642	6.29550650387902	10.0178717894018	446	0.192529833953074	0.192529833953074	45.4944108139522	2
947	338.61	266.36	1.2246	6.10297666992594	10.2104016233549	447	-0.128353222635383	0.128353222635383	45.6227640365875	2
948	353.08	271.4	1.251	6.23132989256132	10.0820484007195	448	0.278098649043331	0.278098649043331	45.9008626856309	2
949	361.14	271.82	1.1938	5.95323124351799	10.3601470497628	449	0.203712122288733	0.203712122288733	46.1045748079196	2
950	365.7	279.58	1.1519	5.74951912122926	10.5638591720516	450	0.1424526296673	0.1424526296673	46.2470274375869	2
951	367.95	275.94	1.1226	5.60706649156196	10.7063118017189	451	-0.218297715770026	0.218297715770026	46.4653251533569	2
952	362.56	273.98	1.1675	5.82536420733198	10.4880140859488	452	-0.372418820222363	0.372418820222363	46.8377439735793	2
953	356.02	269.1	1.2441	6.19778302755435	10.1155952657265	453	0.472087042344535	0.472087042344535	47.3098310159238	2
954	383.86	257.63	1.147	5.72569598520981	10.587682308071	454	-0.0923754253815261	0.0923754253815261	47.4022064413053	2
955	383.64	258.82	1.166	5.81807141059134	10.4953068826895	455	0.246982716283238	0.246982716283238	47.6491891575886	2
956	377.95	258.17	1.1152	5.5710886943081	10.7422895989727	456	-0.144883561914183	0.144883561914183	47.7940727195028	2
957	362.17	263.52	1.145	5.71597225622228	10.5974060370585	457	-0.512926704092159	0.512926704092159	48.3069994235949	2
958	355.91	260.11	1.2505	6.22889896031444	10.0844793329664	458	0.629125265493132	0.629125265493132	48.9361246890881	2
959	386.01	257.07	1.1211	5.59977369482131	10.7136045984595	459	-0.0213922037725638	0.0213922037725638	48.9575168928606	2
960	385.49	261.46	1.1255	5.62116589859387	10.692212394687	460	-0.280043394840837	0.280043394840837	49.2375602877015	2
961	377.81	268.23	1.1831	5.90120929343471	10.4121689998461	461	0.156552036699217	0.156552036699217	49.3941123244007	2
962	382.58	265.6	1.1509	5.74465725673549	10.5687210365453	462	0.158982968946098	0.158982968946098	49.5530952933468	2
963	376.5	262.93	1.1182	5.58567428778939	10.7277040054914	463	-0.047160085589514	0.047160085589514	49.6002553789363	2
964	369.18	276	1.1279	5.63283437337891	10.6805439199019	464	-0.545987382649757	0.545987382649757	50.146242761586	2
965	360.76	267.51	1.2402	6.17882175602867	10.1345565372522	465	0.291711869625873	0.291711869625873	50.4379546312119	2
966	361.23	251.44	1.1802	5.88710988640279	10.426268406878	466	-0.280043394840838	0.280043394840838	50.7179980260528	2
967	366.56	251.71	1.2378	6.16715328124363	10.1462250120372	467	0.173568562427395	0.173568562427395	50.8915665884802	2
968	366.31	254.45	1.2021	5.99358471881624	10.3197935744646	468	-0.028685000513212	0.028685000513212	50.9202515889934	2
969	362.84	254.21	1.208	6.02226971932945	10.2911085739514	469	-0.313590259847812	0.313590259847812	51.2338418488412	2
970	356.53	265.61	1.2725	6.33585997917726	9.97751831410357	470	0.109391951109703	0.109391951109703	51.3432337999509	2
971	359.11	259.75	1.25	6.22646802806756	10.0869102652133	471	0.413258481969983	0.413258481969983	51.7564922819209	2
972	362.21	265.29	1.165	5.81320954609757	10.5001687471833	472	-0.410827549723102	0.410827549723102	52.167319831644	2
973	359.86	257.95	1.2495	6.22403709582068	10.0893411974602	473	0.534318907864723	0.534318907864723	52.7016387395087	2
974	364.67	259.15	1.1396	5.68971818795595	10.6236601053249	474	-0.323313988835341	0.323313988835341	53.024952728344	2
975	351.69	233.58	1.2061	6.0130321767913	10.3003461164895	475	0.154607290901712	0.154607290901712	53.1795600192457	2
976	351.17	246.23	1.1743	5.85842488588958	10.4549534073912	476	-0.0238231360194483	0.0238231360194483	53.2033831552652	2
977	350.35	237.18	1.1792	5.88224802190903	10.4311302713718	477	-0.151690172205452	0.151690172205452	53.3550733274706	2
978	345.55	232.98	1.2104	6.03393819411448	10.2794400991663	478	0	0	53.3550733274706	2
979	347.78	231.07	1.2104	6.03393819411448	10.2794400991663	479	-0.216352969972522	0.216352969972522	53.5714262974432	2
980	332.02	231.64	1.2549	6.25029116408701	10.0630871291938	480	-0.0379225430513621	0.0379225430513621	53.6093488404945	2
981	346.73	237.4	1.2627	6.28821370713837	10.0251645861425	481	-0.116198561400973	0.116198561400973	53.7255474018955	2
982	333.66	246.43	1.2866	6.40441226853934	9.90896602474149	482	-0.220728648016911	0.220728648016911	53.9462760499124	2
983	332.73	248	1.332	6.62514091655625	9.68823737672458	483	0.369987887975482	0.369987887975482	54.3162639378879	2
984	340.21	235.43	1.2559	6.25515302858077	10.0582252647001	484	-0.187181783009935	0.187181783009935	54.5034457208978	2
985	345.84	243.64	1.2944	6.4423348115907	9.87104348169013	485	0.443888228280702	0.443888228280702	54.9473339491785	2
986	350.6	240.37	1.2031	5.99844658331	10.3149317099708	486	-0.17113763018051	0.17113763018051	55.118471579359	2
987	357.47	241.94	1.2383	6.16958421349051	10.1437940797903	487	-0.258651191068274	0.258651191068274	55.3771227704273	2
988	355.97	245.78	1.2915	6.42823540455879	9.88514288872204	488	0.410827549723102	0.410827549723102	55.7879503201504	2
989	352.98	242.28	1.207	6.01740785483568	10.2959704384451	489	-0.0262540682663275	0.0262540682663275	55.8142043884167	2
990	358.94	235.76	1.2124	6.04366192310201	10.2697163701788	490	0.436595431540054	0.436595431540054	56.2507998199568	2
991	371.08	233.76	1.1226	5.60706649156196	10.7063118017189	491	-0.177944240471781	0.177944240471781	56.4287440604286	2
992	370.91	230.47	1.1592	5.78501073203374	10.5283675612471	492	0.0165303392788001	0.0165303392788001	56.4452743997074	2
993	366.97	230.78	1.1558	5.76848039275494	10.5448979005259	493	-0.108905764660326	0.108905764660326	56.5541801643677	2
994	363.7	231.71	1.1782	5.87738615741527	10.4359921358656	494	-0.204198308738111	0.204198308738111	56.7583784731058	2
995	354.21	237.89	1.2202	6.08158446615338	10.2317938271275	495	-0.0476462720388913	0.0476462720388913	56.8060247451447	2
996	347.38	250.61	1.23	6.12923073819227	10.1841475550886	496	0.0335468650069739	0.0335468650069739	56.8395716101517	2
997	338.08	251.75	1.2231	6.09568387318529	10.2176944200955	497	0.0281988140638347	0.0281988140638347	56.8677704242155	2
998	340.77	251.16	1.2173	6.06748505912146	10.2458932341594	498	-0.417634160014373	0.417634160014373	57.2854045842299	2
999	334.71	249.89	1.3032	6.48511921913583	9.828259074145	499	0.453125770818854	0.453125770818854	57.7385303550487	2
1000	341.33	250.27	1.21	6.03199344831698	10.2813848449639	500	NA	NA	NA	2
1001	464.43	259.19	1.0181	5.09900165196356	10.703880869472	1	0.0121546612344119	0.0121546612344119	0.0121546612344119	3
1002	457.64	253.94	1.0156	5.08684699072915	10.7160355307064	2	-0.00486186449376369	0.00486186449376369	0.0170165257281756	3
1003	464.21	253.85	1.0166	5.09170885522292	10.7111736662126	3	-0.0116684747850346	0.0116684747850346	0.0286850005132102	3
1004	474.74	244.21	1.019	5.10337733000795	10.6995051914276	4	0.00680661029126917	0.00680661029126917	0.0354916108044794	3
1005	474.26	231.22	1.0176	5.09657071971668	10.7063118017189	5	-0.00486186449376369	0.00486186449376369	0.0403534752982431	3
1006	484.66	237.29	1.0186	5.10143258421045	10.7014499372251	6	0	0	0.0403534752982431	3
1007	484.47	251.05	1.0186	5.10143258421045	10.7014499372251	7	0.00486186449376369	0.00486186449376369	0.0452153397920068	3
1008	490.1	253.03	1.0176	5.09657071971668	10.7063118017189	8	-0.025767881816952	0.025767881816952	0.0709832216089588	3
1009	491.53	263.1	1.0229	5.12233860153363	10.6805439199019	9	0.0233369495700693	0.0233369495700693	0.094320171179028	3
1010	493.35	267.06	1.0181	5.09900165196356	10.703880869472	10	-0.00243093224688096	0.00243093224688096	0.096751103425909	3
1011	476.6	278.82	1.0186	5.10143258421045	10.7014499372251	11	0	0	0.096751103425909	3
1012	484.97	278.04	1.0186	5.10143258421045	10.7014499372251	12	0.00729279674064642	0.00729279674064642	0.104043900166555	3
1013	494.33	274.16	1.0171	5.0941397874698	10.7087427339658	13	-0.0238231360194465	0.0238231360194465	0.127867036186002	3
1014	493.08	264.16	1.022	5.11796292348925	10.6849195979463	14	0.0189612715256811	0.0189612715256811	0.146828307711683	3
1015	486.37	271.3	1.0181	5.09900165196356	10.703880869472	15	-0.0116684747850329	0.0116684747850329	0.158496782496716	3
1016	486.29	270.01	1.0205	5.1106701267486	10.692212394687	16	0.0238231360194447	0.0238231360194447	0.182319918516161	3
1017	481.92	269.18	1.0156	5.08684699072915	10.7160355307064	17	-0.0311159327600929	0.0311159327600929	0.213435851276254	3
1018	475.91	266.07	1.022	5.11796292348925	10.6849195979463	18	-0.00680661029127094	0.00680661029127094	0.220242461567524	3
1019	478.86	268.54	1.0234	5.12476953378052	10.678112987655	19	0.023336949570071	0.023336949570071	0.243579411137596	3
1020	474.4	268.87	1.0186	5.10143258421045	10.7014499372251	20	0	0	0.243579411137596	3
1021	478.12	253.78	1.0186	5.10143258421045	10.7014499372251	21	0.00729279674064642	0.00729279674064642	0.250872207878242	3
1022	482	256.33	1.0171	5.0941397874698	10.7087427339658	22	-0.00243093224688273	0.00243093224688273	0.253303140125125	3
1023	477.5	243.04	1.0176	5.09657071971668	10.7063118017189	23	-0.00243093224688273	0.00243093224688273	0.255734072372007	3
1024	475.79	231.94	1.0181	5.09900165196356	10.703880869472	24	-0.0140994070319156	0.0140994070319156	0.269833479403923	3
1025	479.98	230.06	1.021	5.11310105899548	10.6897814624401	25	0.0116684747850346	0.0116684747850346	0.281501954188958	3
1026	472.88	233.14	1.0186	5.10143258421045	10.7014499372251	26	-0.00680661029127094	0.00680661029127094	0.288308564480229	3
1027	492.54	248.91	1.02	5.10823919450172	10.6946433269338	27	0.0189612715256828	0.0189612715256828	0.307269836005911	3
1028	480.36	247.43	1.0161	5.08927792297604	10.7136045984595	28	-0.0213922037725638	0.0213922037725638	0.328662039778475	3
1029	493.22	245.21	1.0205	5.1106701267486	10.692212394687	29	-0.00972372898753093	0.00972372898753093	0.338385768766006	3
1030	492.1	234.87	1.0225	5.12039385573613	10.6824886656994	30	-0.00194474579750548	0.00194474579750548	0.340330514563512	3
1031	469.17	234.94	1.0229	5.12233860153363	10.6805439199019	31	0.025767881816952	0.025767881816952	0.366098396380464	3
1032	461.62	232.12	1.0176	5.09657071971668	10.7063118017189	32	-0.0116684747850346	0.0116684747850346	0.377766871165498	3
1033	450.71	230.61	1.02	5.10823919450172	10.6946433269338	33	0.00486186449376547	0.00486186449376547	0.382628735659264	3
1034	453.89	240.6	1.019	5.10337733000795	10.6995051914276	34	-0.0213922037725656	0.0213922037725656	0.404020939431829	3
1035	445.73	236.14	1.0234	5.12476953378052	10.678112987655	35	-0.275667716796448	0.275667716796448	0.679688656228278	3
1036	427.52	234.53	1.0801	5.40043725057697	10.4024452708586	36	0.218297715770028	0.218297715770028	0.897986371998305	3
1037	445.94	251.42	1.0352	5.18213953480694	10.6207429866286	37	-0.0354916108044812	0.0354916108044812	0.933477982802787	3
1038	444.84	252.32	1.0425	5.21763114561142	10.5852513758241	38	-0.106961018862821	0.106961018862821	1.04043900166561	3
1039	438.07	234.37	1.0645	5.32459216447424	10.4782903569613	39	0.216352969972522	0.216352969972522	1.25679197163813	3
1040	445.27	231.88	1.02	5.10823919450172	10.6946433269338	40	0.0116684747850346	0.0116684747850346	1.26846044642316	3
1041	448.41	244.95	1.0176	5.09657071971668	10.7063118017189	41	0.0072927967406482	0.0072927967406482	1.27575324316381	3
1042	449.85	245.87	1.0161	5.08927792297604	10.7136045984595	42	-0.0072927967406482	0.0072927967406482	1.28304603990446	3
1043	446.65	239.23	1.0176	5.09657071971668	10.7063118017189	43	-0.00486186449376369	0.00486186449376369	1.28790790439822	3
1044	443.9	234.86	1.0186	5.10143258421045	10.7014499372251	44	0.00243093224688096	0.00243093224688096	1.29033883664511	3
1045	450.9	258.33	1.0181	5.09900165196356	10.703880869472	45	-0.00437567804438643	0.00437567804438643	1.29471451468949	3
1046	478.74	274.3	1.019	5.10337733000795	10.6995051914276	46	0.00194474579750548	0.00194474579750548	1.296659260487	3
1047	475.33	266.19	1.0186	5.10143258421045	10.7014499372251	47	0	0	1.296659260487	3
1048	475.57	279.22	1.0186	5.10143258421045	10.7014499372251	48	-0.00680661029127094	0.00680661029127094	1.30346587077827	3
1049	485.79	276.89	1.02	5.10823919450172	10.6946433269338	49	0.0213922037725638	0.0213922037725638	1.32485807455083	3
1050	481.22	277	1.0156	5.08684699072915	10.7160355307064	50	-0.0311159327600929	0.0311159327600929	1.35597400731092	3
1051	480.46	278.96	1.022	5.11796292348925	10.6849195979463	51	0.0311159327600929	0.0311159327600929	1.38708994007102	3
1052	487.02	278.49	1.0156	5.08684699072915	10.7160355307064	52	-0.0238231360194447	0.0238231360194447	1.41091307609046	3
1053	476.54	267.48	1.0205	5.1106701267486	10.692212394687	53	0.00729279674064642	0.00729279674064642	1.41820587283111	3
1054	481.67	260.84	1.019	5.10337733000795	10.6995051914276	54	0.00194474579750548	0.00194474579750548	1.42015061862861	3
1055	488.45	260.46	1.0186	5.10143258421045	10.7014499372251	55	0	0	1.42015061862861	3
1056	492.28	254.8	1.0186	5.10143258421045	10.7014499372251	56	0.0121546612344119	0.0121546612344119	1.43230527986303	3
1057	488.25	259.12	1.0161	5.08927792297604	10.7136045984595	57	-0.0165303392788019	0.0165303392788019	1.44883561914183	3
1058	476.51	260.61	1.0195	5.10580826225484	10.6970742591807	58	-0.00486186449376191	0.00486186449376191	1.45369748363559	3
1059	467.82	257.47	1.0205	5.1106701267486	10.692212394687	59	0.00243093224688096	0.00243093224688096	1.45612841588247	3
1060	473.03	249.41	1.02	5.10823919450172	10.6946433269338	60	0	0	1.45612841588247	3
1061	479	233.73	1.02	5.10823919450172	10.6946433269338	61	0.0092375425381519	0.0092375425381519	1.46536595842062	3
1062	484.01	238.11	1.0181	5.09900165196356	10.703880869472	62	-0.00437567804438643	0.00437567804438643	1.46974163646501	3
1063	474.61	235.57	1.019	5.10337733000795	10.6995051914276	63	0.00194474579750548	0.00194474579750548	1.47168638226252	3
1064	477.74	235.37	1.0186	5.10143258421045	10.7014499372251	64	-0.00437567804438999	0.00437567804438999	1.47606206030691	3
1065	477.98	230.48	1.0195	5.10580826225484	10.6970742591807	65	-0.00243093224688096	0.00243093224688096	1.47849299255379	3
1066	469.88	230.75	1.02	5.10823919450172	10.6946433269338	66	-0.00729279674064642	0.00729279674064642	1.48578578929443	3
1067	479.97	241.97	1.0215	5.11553199124236	10.6873505301932	67	-0.00486186449376547	0.00486186449376547	1.4906476537882	3
1068	488.26	252.4	1.0225	5.12039385573613	10.6824886656994	68	0.0359777972538584	0.0359777972538584	1.52662545104206	3
1069	490.84	256.53	1.0151	5.08441605848227	10.7184664629533	69	0.0116684747850346	0.0116684747850346	1.53829392582709	3
1070	494.7	238.03	1.0127	5.07274758369724	10.7301349377383	70	-0.0189612715256811	0.0189612715256811	1.55725519735277	3
1071	483.23	249.45	1.0166	5.09170885522292	10.7111736662126	71	-0.0116684747850346	0.0116684747850346	1.56892367213781	3
1072	483.84	253.52	1.019	5.10337733000795	10.6995051914276	72	-0.0213922037725656	0.0213922037725656	1.59031587591037	3
1073	473.14	255.3	1.0234	5.12476953378052	10.678112987655	73	0.0354916108044829	0.0354916108044829	1.62580748671486	3
1074	474.69	256.95	1.0161	5.08927792297604	10.7136045984595	74	-0.0072927967406482	0.0072927967406482	1.6331002834555	3
1075	479.48	254.95	1.0176	5.09657071971668	10.7063118017189	75	-0.025767881816952	0.025767881816952	1.65886816527246	3
1076	465.96	252.06	1.0229	5.12233860153363	10.6805439199019	76	0.025767881816952	0.025767881816952	1.68463604708941	3
1077	472.29	239.71	1.0176	5.09657071971668	10.7063118017189	77	0.00486186449376547	0.00486186449376547	1.68949791158317	3
1078	465.26	233.16	1.0166	5.09170885522292	10.7111736662126	78	-0.00486186449376547	0.00486186449376547	1.69435977607694	3
1079	462.33	241.4	1.0176	5.09657071971668	10.7063118017189	79	-0.00243093224688273	0.00243093224688273	1.69679070832382	3
1080	466.24	248.81	1.0181	5.09900165196356	10.703880869472	80	0.00243093224688273	0.00243093224688273	1.6992216405707	3
1081	479.45	252.65	1.0176	5.09657071971668	10.7063118017189	81	-0.00243093224688273	0.00243093224688273	1.70165257281759	3
1082	482.88	239.29	1.0181	5.09900165196356	10.703880869472	82	-0.0140994070319156	0.0140994070319156	1.7157519798495	3
1083	476.61	236.29	1.021	5.11310105899548	10.6897814624401	83	-0.0116684747850364	0.0116684747850364	1.72742045463454	3
1084	467.9	247.34	1.0234	5.12476953378052	10.678112987655	84	0.00243093224688273	0.00243093224688273	1.72985138688142	3
1085	480.6	247.91	1.0229	5.12233860153363	10.6805439199019	85	0.00194474579750548	0.00194474579750548	1.73179613267893	3
1086	475.14	255.91	1.0225	5.12039385573613	10.6824886656994	86	0.0170165257281774	0.0170165257281774	1.7488126584071	3
1087	483.21	230.25	1.019	5.10337733000795	10.6995051914276	87	0.0116684747850346	0.0116684747850346	1.76048113319214	3
1088	474.54	239.82	1.0166	5.09170885522292	10.7111736662126	88	-0.0189612715256811	0.0189612715256811	1.77944240471782	3
1089	476.6	241.14	1.0205	5.1106701267486	10.692212394687	89	0.00243093224688096	0.00243093224688096	1.7818733369647	3
1090	455.6	241.2	1.02	5.10823919450172	10.6946433269338	90	0.0165303392788001	0.0165303392788001	1.7984036762435	3
1091	455.95	243.29	1.0166	5.09170885522292	10.7111736662126	91	-0.0140994070319191	0.0140994070319191	1.81250308327542	3
1092	459.42	244.82	1.0195	5.10580826225484	10.6970742591807	92	-0.0165303392787983	0.0165303392787983	1.82903342255422	3
1093	457.98	254.35	1.0229	5.12233860153363	10.6805439199019	93	0.00194474579750548	0.00194474579750548	1.83097816835172	3
1094	452.37	256.9	1.0225	5.12039385573613	10.6824886656994	94	0.0145855934812928	0.0145855934812928	1.84556376183302	3
1095	452.62	276.65	1.0195	5.10580826225484	10.6970742591807	95	-0.0121546612344101	0.0121546612344101	1.85771842306743	3
1096	451.82	274.79	1.022	5.11796292348925	10.6849195979463	96	0.0121546612344101	0.0121546612344101	1.86987308430184	3
1097	447.84	272.35	1.0195	5.10580826225484	10.6970742591807	97	0.0238231360194483	0.0238231360194483	1.89369622032129	3
1098	458.22	270.03	1.0146	5.08198512623539	10.7208973952002	98	-0.0403534752982466	0.0403534752982466	1.93404969561953	3
1099	450.78	264.79	1.0229	5.12233860153363	10.6805439199019	99	-0.00243093224688273	0.00243093224688273	1.93648062786641	3
1100	456.24	267.17	1.0234	5.12476953378052	10.678112987655	100	0.0213922037725656	0.0213922037725656	1.95787283163898	3
1101	463.22	276.56	1.019	5.10337733000795	10.6995051914276	101	-0.00243093224688451	0.00243093224688451	1.96030376388586	3
1102	464.32	278.01	1.0195	5.10580826225484	10.6970742591807	102	0.00243093224688451	0.00243093224688451	1.96273469613275	3
1103	465.5	279.56	1.019	5.10337733000795	10.6995051914276	103	0.00680661029126917	0.00680661029126917	1.96954130642402	3
1104	454.21	275.46	1.0176	5.09657071971668	10.7063118017189	104	-0.00680661029126917	0.00680661029126917	1.97634791671529	3
1105	448.88	276.08	1.019	5.10337733000795	10.6995051914276	105	0	0	1.97634791671529	3
1106	458.45	269.86	1.019	5.10337733000795	10.6995051914276	106	-0.00729279674064642	0.00729279674064642	1.98364071345593	3
1107	444.43	277.56	1.0205	5.1106701267486	10.692212394687	107	0.0116684747850329	0.0116684747850329	1.99530918824097	3
1108	444.75	272.96	1.0181	5.09900165196356	10.703880869472	108	0	0	1.99530918824097	3
1109	443.63	272.09	1.0181	5.09900165196356	10.703880869472	109	-0.0092375425381519	0.0092375425381519	2.00454673077912	3
1110	443.18	277.39	1.02	5.10823919450172	10.6946433269338	110	-0.1589829689461	0.1589829689461	2.16352969972522	3
1111	423.96	277.23	1.0527	5.26722216344782	10.5356603579877	111	0.104043900166561	0.104043900166561	2.26757359989178	3
1112	431.61	274.83	1.0313	5.16317826328126	10.6397042581543	112	-0.104043900166561	0.104043900166561	2.37161750005834	3
1113	425.31	270.22	1.0527	5.26722216344782	10.5356603579877	113	-0.118629493647854	0.118629493647854	2.49024699370619	3
1114	416.2	271.04	1.0771	5.38585165709567	10.4170308643399	114	-0.0879997473371397	0.0879997473371397	2.57824674104333	3
1115	406.21	275.66	1.0952	5.47385140443281	10.3290311170027	115	-0.147314494161064	0.147314494161064	2.7255612352044	3
1116	393.22	279.25	1.1255	5.62116589859387	10.1817166228417	116	-0.0140994070319191	0.0140994070319191	2.73966064223632	3
1117	394.79	268.23	1.1284	5.63526530562579	10.1676172158098	117	-0.140021697420417	0.140021697420417	2.87968233965673	3
1118	385.61	271.37	1.1572	5.77528700304621	10.0275955183893	118	-0.149745426407948	0.149745426407948	3.02942776606468	3
1119	372.07	259.76	1.188	5.92503242945416	9.87785009198139	119	0.054452882330164	0.054452882330164	3.08388064839485	3
1120	370	278.35	1.1768	5.870579547124	9.93230297431156	120	0.0286850005132102	0.0286850005132102	3.11256564890806	3
1121	376.79	276.07	1.1709	5.84189454661078	9.96098797482477	121	-0.0262540682663275	0.0262540682663275	3.13881971717438	3
1122	370.79	278.57	1.1763	5.86814861487711	9.93473390655844	122	-0.244551784036355	0.244551784036355	3.38337150121074	3
1123	363.47	265.52	1.2266	6.11270039891347	9.69018212252208	123	-0.158982968946102	0.158982968946102	3.54235447015684	3
1124	359.21	270.38	1.2593	6.27168336785957	9.53119915357598	124	0.192529833953076	0.192529833953076	3.73488430410992	3
1125	362.67	278.07	1.2197	6.07915353390649	9.72372898752906	125	0.346650938405411	0.346650938405411	4.08153524251533	3
1126	366.56	265.32	1.1484	5.73250259550108	10.0703799259345	126	-0.493965432566474	0.493965432566474	4.5755006750818	3
1127	361.89	268.91	1.25	6.22646802806756	9.576414493368	127	0.249413648530119	0.249413648530119	4.82491432361192	3
1128	368.11	268.19	1.1987	5.97705437953744	9.82582814189811	128	0.0899444931346451	0.0899444931346451	4.91485881674657	3
1129	375.03	261.48	1.1802	5.88710988640279	9.91577263503276	129	-0.0189612715256828	0.0189612715256828	4.93382008827225	3
1130	381.23	268.05	1.1841	5.90607115792848	9.89681136350708	130	0.00972372898752916	0.00972372898752916	4.94354381725978	3
1131	381.41	269.65	1.1821	5.89634742894095	9.90653509249461	131	-0.0311159327600929	0.0311159327600929	4.97465975001987	3
1132	363.86	274.35	1.1885	5.92746336170104	9.87541915973451	132	-0.306297463107166	0.306297463107166	5.28095721312704	3
1133	356.18	275.29	1.2515	6.23376082480821	9.56912169662735	133	-0.0996682221221725	0.0996682221221725	5.38062543524921	3
1134	331.38	272.99	1.272	6.33342904693038	9.46945347450517	134	-0.123491358141619	0.123491358141619	5.50411679339083	3
1135	328.75	259.51	1.2974	6.456920405072	9.34596211636356	135	-0.0520219500832813	0.0520219500832813	5.55613874347411	3
1136	333.16	252.46	1.3081	6.50894235515528	9.29394016628027	136	0	0	5.55613874347411	3
1137	334.97	249.61	1.3081	6.50894235515528	9.29394016628027	137	0.0666075435645741	0.0666075435645741	5.62274628703868	3
1138	328.48	261.71	1.2944	6.4423348115907	9.36054770984485	138	-0.0617456790708086	0.0617456790708086	5.68449196610949	3
1139	320.88	260.07	1.3071	6.50408049066151	9.29880203077404	139	0.0354916108044794	0.0354916108044794	5.71998357691397	3
1140	320.7	264.11	1.2998	6.46858887985703	9.33429364157852	140	0.0495910178363985	0.0495910178363985	5.76957459475037	3
1141	330.99	275.84	1.2896	6.41899786202063	9.38388465941492	141	0.0714694080583396	0.0714694080583396	5.84104400280871	3
1142	328.99	270.7	1.2749	6.3475284539623	9.45535406747326	142	0.0855688150902552	0.0855688150902552	5.92661281789896	3
1143	334.7	270.47	1.2573	6.26195963887204	9.54092288256351	143	-0.182806104965545	0.182806104965545	6.10941892286451	3
1144	333.81	266.72	1.2949	6.44476574383759	9.35811677759797	144	-0.050077204285774	0.050077204285774	6.15949612715028	3
1145	325.15	264.81	1.3052	6.49484294812336	9.30803957331219	145	0.0189612715256811	0.0189612715256811	6.17845739867596	3
1146	323.45	266.55	1.3013	6.47588167659768	9.32700084483787	146	-0.0641766113176931	0.0641766113176931	6.24263400999366	3
1147	323.14	255.76	1.3145	6.54005828791537	9.26282423352018	147	0.00243093224688273	0.00243093224688273	6.24506494224054	3
1148	324.86	239.39	1.314	6.53762735566849	9.26525516576706	148	0.0427844075451294	0.0427844075451294	6.28784934978567	3
1149	325.95	239.28	1.3052	6.49484294812336	9.30803957331219	149	-0.0709832216089641	0.0709832216089641	6.35883257139463	3
1150	319.58	237.24	1.3198	6.56582616973232	9.23705635170323	150	0.127867036186007	0.127867036186007	6.48669960758064	3
1151	319.43	234.46	1.2935	6.43795913354632	9.36492338788924	151	-0.118629493647854	0.118629493647854	6.6053291012285	3
1152	319.59	240.56	1.3179	6.55658862719417	9.24629389424138	152	0.0476462720388913	0.0476462720388913	6.65297537326739	3
1153	329.56	252.66	1.3081	6.50894235515528	9.29394016628027	153	-0.0452153397920103	0.0452153397920103	6.6981907130594	3
1154	324.17	249.2	1.3174	6.55415769494729	9.24872482648826	154	0.218297715770028	0.218297715770028	6.91648842882942	3
1155	342.59	262.49	1.2725	6.33585997917726	9.46702254225829	155	0.0311159327600929	0.0311159327600929	6.94760436158952	3
1156	336.84	271.08	1.2661	6.30474404641717	9.49813847501838	156	-0.140021697420417	0.140021697420417	7.08762605900993	3
1157	336.06	266.75	1.2949	6.44476574383759	9.35811677759797	157	-0.0714694080583396	0.0714694080583396	7.15909546706827	3
1158	335.73	250.18	1.3096	6.51623515189593	9.28664736953963	158	0.166275765686747	0.166275765686747	7.32537123275502	3
1159	340.45	257.7	1.2754	6.34995938620918	9.45292313522637	159	-0.237258987295709	0.237258987295709	7.56263022005073	3
1160	315.86	234.88	1.3242	6.58721837350489	9.21566414793067	160	0.234828055048828	0.234828055048828	7.79745827509956	3
1161	324.87	231.82	1.2759	6.35239031845606	9.45049220297949	161	-0.121060425894736	0.121060425894736	7.91851870099429	3
1162	328.55	236.21	1.3008	6.4734507443508	9.32943177708476	162	0.104530086615934	0.104530086615934	8.02304878761023	3
1163	324.66	232.38	1.2793	6.36892065773486	9.43396186370069	163	-0.00729279674064465	0.00729279674064465	8.03034158435087	3
1164	336.9	234.42	1.2808	6.37621345447551	9.42666906696005	164	0.251844580777002	0.251844580777002	8.28218616512788	3
1165	339.52	230.72	1.229	6.1243688736985	9.67851364773705	165	-0.0354916108044812	0.0354916108044812	8.31767777593236	3
1166	354.38	236.95	1.2363	6.15986048450298	9.64302203693257	166	-0.157038223148593	0.157038223148593	8.47471599908095	3
1167	344.6	231.11	1.2686	6.31689870765158	9.48598381378397	167	0.505633907351509	0.505633907351509	8.98034990643246	3
1168	387.48	263.24	1.1646	5.81126480030007	9.99161772113548	168	-0.0636904248683141	0.0636904248683141	9.04404033130077	3
1169	385.48	258.89	1.1777	5.87495522516838	9.92792729626717	169	-0.0549390687795395	0.0549390687795395	9.09897940008031	3
1170	379.25	248.09	1.189	5.92989429394792	9.87298822748763	170	0.0739003403052205	0.0739003403052205	9.17287974038553	3
1171	375.46	240.66	1.1738	5.8559939536427	9.94688856779285	171	0.121060425894736	0.121060425894736	9.29394016628027	3
1172	388.76	236.56	1.1489	5.73493352774797	10.0679489936876	172	-0.102099154369053	0.102099154369053	9.39603932064932	3
1173	384.28	232.07	1.1699	5.83703268211702	9.96584983931853	173	-0.0952925440777861	0.0952925440777861	9.49133186472711	3
1174	381.25	239.76	1.1895	5.9323252261948	9.87055729524075	174	0.149745426407948	0.149745426407948	9.64107729113506	3
1175	383.05	237.22	1.1587	5.78257979978686	10.0203027216487	175	-0.0831378828433724	0.0831378828433724	9.72421517397843	3
1176	386.15	255.68	1.1758	5.86571768263023	9.93716483880532	176	0.413258481969983	0.413258481969983	10.1374736559484	3
1177	394.49	273.59	1.0908	5.45245920066025	10.3504233207753	177	0.00486186449376547	0.00486186449376547	10.1423355204422	3
1178	409.13	269.11	1.0898	5.44759733616648	10.3552851852691	178	0.156552036699217	0.156552036699217	10.2988875571414	3
1179	420.95	260.6	1.0576	5.29104529946726	10.5118372219683	179	-0.114253815603465	0.114253815603465	10.4131413727449	3
1180	422.61	250.25	1.0811	5.40529911507073	10.3975834063648	180	0.18766796945931	0.18766796945931	10.6008093422042	3
1181	428.74	251.38	1.0425	5.21763114561142	10.5852513758241	181	0.0379225430513639	0.0379225430513639	10.6387318852555	3
1182	426.66	260.41	1.0347	5.17970860256006	10.6231739188755	182	-0.244551784036357	0.244551784036357	10.8832836692919	3
1183	414.92	260.11	1.085	5.42426038659641	10.3786221348391	183	-0.0233369495700693	0.0233369495700693	10.906620618862	3
1184	420.01	257.14	1.0898	5.44759733616648	10.3552851852691	184	0.00194474579750548	0.00194474579750548	10.9085653646595	3
1185	423.1	241.51	1.0894	5.44565259036897	10.3572299310666	185	0.0714694080583378	0.0714694080583378	10.9800347727178	3
1186	424.05	238.77	1.0747	5.37418318231064	10.4286993391249	186	-0.0855688150902552	0.0855688150902552	11.0656035878081	3
1187	423.18	240.83	1.0923	5.45975199740089	10.3431305240347	187	0.054452882330164	0.054452882330164	11.1200564701382	3
1188	434.61	234.83	1.0811	5.40529911507073	10.3975834063648	188	0.0121546612344119	0.0121546612344119	11.1322111313726	3
1189	432.63	237.54	1.0786	5.39314445383632	10.4097380675992	189	0.232397122801943	0.232397122801943	11.3646082541746	3
1190	430.61	241.83	1.0308	5.16074733103437	10.6421351904012	190	-0.239689919542592	0.239689919542592	11.6042981737172	3
1191	435.48	234.36	1.0801	5.40043725057697	10.4024452708586	191	0.306297463107166	0.306297463107166	11.9105956368243	3
1192	451.26	230.8	1.0171	5.0941397874698	10.7087427339658	192	0.00729279674064642	0.00729279674064642	11.917888433565	3
1193	443.65	236.9	1.0156	5.08684699072915	10.7160355307064	193	-0.0213922037725638	0.0213922037725638	11.9392806373375	3
1194	443.75	236.53	1.02	5.10823919450172	10.6946433269338	194	-0.0121546612344119	0.0121546612344119	11.951435298572	3
1195	446.41	274.04	1.0225	5.12039385573613	10.6824886656994	195	0.0170165257281774	0.0170165257281774	11.9684518243001	3
1196	446.7	275.32	1.019	5.10337733000795	10.6995051914276	196	-0.00243093224688451	0.00243093224688451	11.970882756547	3
1197	447.69	278.33	1.0195	5.10580826225484	10.6970742591807	197	0.00437567804438999	0.00437567804438999	11.9752584345914	3
1198	438.63	271.94	1.0186	5.10143258421045	10.7014499372251	198	-0.121060425894738	0.121060425894738	12.0963188604861	3
1199	428.59	277.23	1.0435	5.22249301010518	10.5803895113304	199	0.111822883356586	0.111822883356586	12.2081417438427	3
1200	434.63	272.86	1.0205	5.1106701267486	10.692212394687	200	-0.0262540682663293	0.0262540682663293	12.2343958121091	3
1201	435.38	268.73	1.0259	5.13692419501493	10.6659583264206	201	0.0335468650069757	0.0335468650069757	12.267942677116	3
1202	429.89	264.14	1.019	5.10337733000795	10.6995051914276	202	0.00680661029126917	0.00680661029126917	12.2747492874073	3
1203	435.96	264.55	1.0176	5.09657071971668	10.7063118017189	203	-0.075845086102726	0.075845086102726	12.35059437351	3
1204	442.25	269.87	1.0332	5.17241580581941	10.6304667156161	204	0.0213922037725638	0.0213922037725638	12.3719865772826	3
1205	441.38	266.19	1.0288	5.15102360204684	10.6518589193887	205	-0.0140994070319174	0.0140994070319174	12.3860859843145	3
1206	434.57	279.78	1.0317	5.16512300907876	10.6377595123568	206	-0.00486186449376547	0.00486186449376547	12.3909478488083	3
1207	433.08	279.7	1.0327	5.16998487357253	10.632897647863	207	0.0617456790708104	0.0617456790708104	12.4526935278791	3
1208	436.45	267.88	1.02	5.10823919450172	10.6946433269338	208	0.0140994070319174	0.0140994070319174	12.466792934911	3
1209	447.65	254.38	1.0171	5.0941397874698	10.7087427339658	209	-0.0238231360194465	0.0238231360194465	12.4906160709305	3
1210	453.91	254.65	1.022	5.11796292348925	10.6849195979463	210	0.00972372898752916	0.00972372898752916	12.500339799918	3
1211	453.18	254.7	1.02	5.10823919450172	10.6946433269338	211	0.0140994070319174	0.0140994070319174	12.5144392069499	3
1212	443.65	254.42	1.0171	5.0941397874698	10.7087427339658	212	-0.0116684747850364	0.0116684747850364	12.5261076817349	3
1213	453.79	257.94	1.0195	5.10580826225484	10.6970742591807	213	-0.00243093224688096	0.00243093224688096	12.5285386139818	3
1214	445.54	263.31	1.02	5.10823919450172	10.6946433269338	214	-0.0568838145770449	0.0568838145770449	12.5854224285589	3
1215	439.36	266.05	1.0317	5.16512300907876	10.6377595123568	215	0.0495910178363985	0.0495910178363985	12.6350134463953	3
1216	435.51	276.66	1.0215	5.11553199124236	10.6873505301932	216	-0.242120851789473	0.242120851789473	12.8771342981847	3
1217	420.7	266.2	1.0713	5.35765284303184	10.4452296784037	217	-0.0758450861027278	0.0758450861027278	12.9529793842875	3
1218	413.42	266.71	1.0869	5.43349792913456	10.369384592301	218	0.0354916108044812	0.0354916108044812	12.9884709950919	3
1219	407.25	264.38	1.0796	5.39800631833008	10.4048762031055	219	-0.109391951109703	0.109391951109703	13.0978629462016	3
1220	410	270.99	1.1021	5.50739826943979	10.2954842519958	220	0.23045237700444	0.23045237700444	13.3283153232061	3
1221	425.38	277.45	1.0547	5.27694589243535	10.5259366290002	221	0.050077204285774	0.050077204285774	13.3783925274919	3
1222	426.87	271.13	1.0444	5.22686868814957	10.576013833286	222	0.127867036186007	0.127867036186007	13.5062595636779	3
1223	427.13	267.07	1.0181	5.09900165196356	10.703880869472	223	-0.170651443731135	0.170651443731135	13.676911007409	3
1224	411.72	273.79	1.0532	5.2696530956947	10.5332294257409	224	-0.180375172718664	0.180375172718664	13.8572861801277	3
1225	406.91	272.59	1.0903	5.45002826841336	10.3528542530222	225	-0.00972372898752916	0.00972372898752916	13.8670099091152	3
1226	409.51	274.61	1.0923	5.45975199740089	10.3431305240347	226	0.0879997473371397	0.0879997473371397	13.9550096564523	3
1227	411.92	278.6	1.0742	5.37175225006375	10.4311302713718	227	0.206629240984991	0.206629240984991	14.1616388974373	3
1228	414.48	276.48	1.0317	5.16512300907876	10.6377595123568	228	-0.334982463620376	0.334982463620376	14.4966213610577	3
1229	411.11	272.16	1.1006	5.50010547269914	10.3027770487364	229	0.102099154369055	0.102099154369055	14.5987205154268	3
1230	424.02	257.15	1.0796	5.39800631833008	10.4048762031055	230	-0.0281988140638347	0.0281988140638347	14.6269193294906	3
1231	418.14	261.36	1.0854	5.42620513239392	10.3766773890416	231	-0.211491105478757	0.211491105478757	14.8384104349694	3
1232	407.35	258.13	1.1289	5.63769623787267	10.1651862835629	232	-0.0379225430513639	0.0379225430513639	14.8763329780207	3
1233	394.57	263.57	1.1367	5.67561878092404	10.1272637405115	233	0.213435851276264	0.213435851276264	15.089768829297	3
1234	400.1	267.71	1.0928	5.46218292964778	10.3406995917878	234	-0.369987887975482	0.369987887975482	15.4597567172725	3
1235	390.07	267.34	1.1689	5.83217081762326	9.9707117038123	235	0.0165303392788001	0.0165303392788001	15.4762870565513	3
1236	376.56	275.82	1.1655	5.81564047834446	9.9872420430911	236	-0.0782760183496087	0.0782760183496087	15.5545630749009	3
1237	376.22	273.88	1.1816	5.89391649669407	9.90896602474149	237	0.0306297463107157	0.0306297463107157	15.5851928212116	3
1238	384.76	257.32	1.1753	5.86328675038335	9.9395957710522	238	0.0403534752982466	0.0403534752982466	15.6255462965098	3
1239	391.79	254.43	1.167	5.8229332750851	9.97994924635045	239	-0.0593147468239295	0.0593147468239295	15.6848610433338	3
1240	389.54	258.05	1.1792	5.88224802190903	9.92063449952652	240	0.0641766113176931	0.0641766113176931	15.7490376546515	3
1241	390.44	245.34	1.166	5.81807141059134	9.98481111084421	241	0.229966190555063	0.229966190555063	15.9790038452065	3
1242	384.57	245.22	1.1187	5.58810522003628	10.2147773013993	242	-0.11376762915409	0.11376762915409	16.0927714743606	3
1243	386.09	247.29	1.1421	5.70187284919037	10.1010096722452	243	-0.0306297463107175	0.0306297463107175	16.1234012206713	3
1244	389.74	239.76	1.1484	5.73250259550108	10.0703799259345	244	-0.0476462720388913	0.0476462720388913	16.1710474927102	3
1245	389.49	231.49	1.1582	5.78014886753997	10.0227336538956	245	0.0996682221221725	0.0996682221221725	16.2707157148324	3
1246	406.51	233.57	1.1377	5.6804806454178	10.1224018760178	246	-0.130784154882267	0.130784154882267	16.4014998697147	3
1247	393.81	236.94	1.1646	5.81126480030007	9.99161772113548	247	0.342275260361024	0.342275260361024	16.7437751300757	3
1248	412.5	250	1.0942	5.46898953993905	10.3338929814965	248	0.0213922037725638	0.0213922037725638	16.7651673338482	3
1249	418.16	255.11	1.0898	5.44759733616648	10.3552851852691	249	0.0281988140638347	0.0281988140638347	16.7933661479121	3
1250	415.81	263.46	1.084	5.41939852210265	10.3834839993329	250	-0.0899444931346451	0.0899444931346451	16.8833106410467	3
1251	410.17	266.73	1.1025	5.50934301523729	10.2935395061983	251	-0.0311159327600912	0.0311159327600912	16.9144265738068	3
1252	409.68	262.24	1.1089	5.54045894799738	10.2624235734382	252	0.0972372898752898	0.0972372898752898	17.0116638636821	3
1253	419.98	245.71	1.0889	5.44322165812209	10.3596608633135	253	-0.0661213571151986	0.0661213571151986	17.0777852207973	3
1254	417.97	237.99	1.1025	5.50934301523729	10.2935395061983	254	0.108905764660326	0.108905764660326	17.1866909854576	3
1255	430.74	238.93	1.0801	5.40043725057697	10.4024452708586	255	-0.180375172718664	0.180375172718664	17.3670661581763	3
1256	416.13	235.69	1.1172	5.58081242329563	10.2220700981399	256	-0.190098901706193	0.190098901706193	17.5571650598825	3
1257	382.98	230.84	1.1563	5.77091132500182	10.0319711964337	257	-0.00680661029127094	0.00680661029127094	17.5639716701738	3
1258	395.68	231.57	1.1577	5.77771793529309	10.0251645861425	258	0.213435851276264	0.213435851276264	17.77740752145	3
1259	412.54	233.6	1.1138	5.56428208401683	10.2386004374187	259	0.194960766199957	0.194960766199957	17.97236828765	3
1260	423.37	239.12	1.0737	5.36932131781687	10.4335612036187	260	-0.0262540682663293	0.0262540682663293	17.9986223559163	3
1261	424.18	255.08	1.0791	5.3955753860832	10.4073071353524	261	0.301435598613402	0.301435598613402	18.3000579545297	3
1262	427.69	251.91	1.0171	5.0941397874698	10.7087427339658	262	-0.291711869625871	0.291711869625871	18.5917698241556	3
1263	424.07	257.49	1.0771	5.38585165709567	10.4170308643399	263	0.201767376491226	0.201767376491226	18.7935372006468	3
1264	427.33	262.49	1.0356	5.18408428060444	10.6187982408311	264	0.0354916108044812	0.0354916108044812	18.8290288114513	3
1265	441.4	266.31	1.0283	5.14859266979996	10.6542898516356	265	0.0520219500832813	0.0520219500832813	18.8810507615346	3
1266	434.53	265.08	1.0176	5.09657071971668	10.7063118017189	266	0	0	18.8810507615346	3
1267	430.24	259.75	1.0176	5.09657071971668	10.7063118017189	267	-0.0238231360194465	0.0238231360194465	18.904873897554	3
1268	430.7	257.12	1.0225	5.12039385573613	10.6824886656994	268	-0.229966190555061	0.229966190555061	19.1348400881091	3
1269	422.75	239.17	1.0698	5.35036004629119	10.4525224751444	269	-0.0379225430513639	0.0379225430513639	19.1727626311604	3
1270	420.16	239.22	1.0776	5.38828258934255	10.414599932093	270	0.0685522893620796	0.0685522893620796	19.2413149205225	3
1271	439.58	249.17	1.0635	5.31973029998047	10.4831522214551	271	0	0	19.2413149205225	3
1272	437.09	247.36	1.0635	5.31973029998047	10.4831522214551	272	0.0666075435645741	0.0666075435645741	19.3079224640871	3
1273	425.32	264.95	1.0498	5.2531227564159	10.5497597650197	273	-0.0213922037725638	0.0213922037725638	19.3293146678597	3
1274	421.41	261.02	1.0542	5.27451496018846	10.5283675612471	274	-0.3014355986134	0.3014355986134	19.6307502664731	3
1275	401.28	276.98	1.1162	5.57595055880186	10.2269319626337	275	-0.073414153855845	0.073414153855845	19.7041644203289	3
1276	398.38	278.5	1.1313	5.64936471265771	10.1535178087778	276	0.0996682221221725	0.0996682221221725	19.8038326424511	3
1277	405.44	277.49	1.1108	5.54969649053554	10.2531860309	277	0.234828055048828	0.234828055048828	20.0386606974999	3
1278	423.27	272.88	1.0625	5.31486843548671	10.4880140859488	278	0.00486186449376191	0.00486186449376191	20.0435225619937	3
1279	421.67	273.13	1.0615	5.31000657099295	10.4928759504426	279	0.0189612715256828	0.0189612715256828	20.0624838335193	3
1280	425.29	275.25	1.0576	5.29104529946726	10.5118372219683	280	0.00486186449376547	0.00486186449376547	20.0673456980131	3
1281	412.99	275.97	1.0566	5.2861834349735	10.5166990864621	281	0.189612715256816	0.189612715256816	20.2569584132699	3
1282	417.79	276.22	1.0176	5.09657071971668	10.7063118017189	282	-0.401103820735573	0.401103820735573	20.6580622340055	3
1283	411.72	266.56	1.1001	5.49767454045226	10.3052079809833	283	-0.151690172205454	0.151690172205454	20.809752406211	3
1284	398.82	263.97	1.1313	5.64936471265771	10.1535178087778	284	-0.00243093224688273	0.00243093224688273	20.8121833384578	3
1285	388.68	277.16	1.1318	5.65179564490459	10.151086876531	285	-0.0452153397920085	0.0452153397920085	20.8573986782498	3
1286	389.45	278.44	1.1411	5.6970109846966	10.105871536739	286	-0.0452153397920121	0.0452153397920121	20.9026140180419	3
1287	385.55	278.3	1.1504	5.74222632448861	10.0606561969469	287	0.109391951109703	0.109391951109703	21.0120059691516	3
1288	393.23	277.5	1.1279	5.63283437337891	10.1700481480566	288	-0.102099154369057	0.102099154369057	21.1141051235206	3
1289	384.94	278.78	1.1489	5.73493352774797	10.0679489936876	289	-0.050077204285774	0.050077204285774	21.1641823278064	3
1290	381.85	278.75	1.1592	5.78501073203374	10.0178717894018	290	-0.121060425894736	0.121060425894736	21.2852427537011	3
1291	377.9	276.71	1.1841	5.90607115792848	9.89681136350708	291	0.0782760183496087	0.0782760183496087	21.3635187720507	3
1292	371.55	270.8	1.168	5.82779513957887	9.97508738185669	292	-0.1424526296673	0.1424526296673	21.505971401718	3
1293	368.55	253.23	1.1973	5.97024776924617	9.83263475218939	293	0.0690384758114568	0.0690384758114568	21.5750098775295	3
1294	369.08	260.35	1.1831	5.90120929343471	9.90167322800084	294	-0.028685000513212	0.028685000513212	21.6036948780427	3
1295	380.71	252.42	1.189	5.92989429394792	9.87298822748763	295	0.0714694080583396	0.0714694080583396	21.675164286101	3
1296	385.05	255.74	1.1743	5.85842488588958	9.94445763554597	296	-0.135159832926654	0.135159832926654	21.8103241190277	3
1297	377.07	248.95	1.2021	5.99358471881624	9.80929780261932	297	0.0923754253815261	0.0923754253815261	21.9026995444092	3
1298	382.52	238.16	1.1831	5.90120929343471	9.90167322800084	298	-0.028685000513212	0.028685000513212	21.9313845449224	3
1299	378	234.01	1.189	5.92989429394792	9.87298822748763	299	0.235314241498203	0.235314241498203	22.1666987864206	3
1300	384.33	237.38	1.1406	5.69458005244972	10.1083024689858	300	-0.00972372898752916	0.00972372898752916	22.1764225154082	3
1301	399.61	233.64	1.1426	5.70430378143725	10.0985787399983	301	-0.0831378828433724	0.0831378828433724	22.2595603982515	3
1302	394.57	240.83	1.1597	5.78744166428062	10.0154408571549	302	-0.0238231360194483	0.0238231360194483	22.283383534271	3
1303	393.44	234.64	1.1646	5.81126480030007	9.99161772113548	303	-0.0403534752982448	0.0403534752982448	22.3237370095692	3
1304	383.54	239.17	1.1729	5.85161827559831	9.95126424583724	304	0.204198308738111	0.204198308738111	22.5279353183073	3
1305	389.28	244.05	1.1309	5.6474199668602	10.1554625545753	305	-0.116198561400973	0.116198561400973	22.6441338797083	3
1306	391.66	242.96	1.1548	5.76361852826118	10.0392639931744	306	-0.047646272038893	0.047646272038893	22.6917801517472	3
1307	391.03	245.17	1.1646	5.81126480030007	9.99161772113548	307	-0.00437567804438643	0.00437567804438643	22.6961558297916	3
1308	394.39	240.79	1.1655	5.81564047834446	9.9872420430911	308	0.132728900679771	0.132728900679771	22.8288847304714	3
1309	396.68	244.57	1.1382	5.68291157766468	10.1199709437709	309	0.0500772042857758	0.0500772042857758	22.8789619347571	3
1310	400.9	252.16	1.1279	5.63283437337891	10.1700481480566	310	-0.249413648530123	0.249413648530123	23.1283755832873	3
1311	386.18	255.09	1.1792	5.88224802190903	9.92063449952652	311	0.0306297463107175	0.0306297463107175	23.159005329598	3
1312	381.74	269.22	1.1729	5.85161827559831	9.95126424583724	312	-0.025767881816952	0.025767881816952	23.1847732114149	3
1313	373.94	279.04	1.1782	5.87738615741527	9.92549636402029	313	0.00243093224688273	0.00243093224688273	23.1872041436618	3
1314	367.42	275.15	1.1777	5.87495522516838	9.92792729626717	314	-0.0189612715256811	0.0189612715256811	23.2061654151875	3
1315	382.87	267.28	1.1816	5.89391649669407	9.90896602474149	315	0.173082375978016	0.173082375978016	23.3792477911655	3
1316	388.55	271.75	1.146	5.72083412071605	10.0820484007195	316	-0.0262540682663275	0.0262540682663275	23.4055018594318	3
1317	385.19	279.54	1.1514	5.74708818898238	10.0557943324532	317	-0.0875135608877624	0.0875135608877624	23.4930154203196	3
1318	375.07	276.08	1.1694	5.83460174987014	9.96828077156541	318	-0.00972372898752738	0.00972372898752738	23.5027391493071	3
1319	375.88	279.46	1.1714	5.84432547885767	9.95855704257789	319	-0.265943987808921	0.265943987808921	23.7686831371161	3
1320	368.8	249.96	1.2261	6.11026946666659	9.69261305476897	320	0.00486186449376547	0.00486186449376547	23.7735450016098	3
1321	364.2	248.44	1.2251	6.10540760217282	9.69747491926273	321	-0.0189612715256828	0.0189612715256828	23.7925062731355	3
1322	344.01	246.95	1.229	6.1243688736985	9.67851364773705	322	-0.292198056075247	0.292198056075247	24.0847043292108	3
1323	337.76	251.65	1.2891	6.41656692977375	9.3863155916618	323	0.0359777972538566	0.0359777972538566	24.1206821264646	3
1324	340.45	260.69	1.2817	6.3805891325199	9.42229338891566	324	0.0948063576284071	0.0948063576284071	24.215488484093	3
1325	343.73	261.68	1.2622	6.28578277489149	9.51709974654407	325	-0.213922037725638	0.213922037725638	24.4294105218187	3
1326	336.95	248.57	1.3062	6.49970481261713	9.30317770881843	326	-0.0471600855895176	0.0471600855895176	24.4765706074082	3
1327	327.65	245.82	1.3159	6.54686489820664	9.25601762322891	327	0.0568838145770449	0.0568838145770449	24.5334544219852	3
1328	325.5	238.98	1.3042	6.4899810836296	9.31290143780596	328	0.0140994070319191	0.0140994070319191	24.5475538290171	3
1329	328.77	238.48	1.3013	6.47588167659768	9.32700084483787	329	0.190098901706191	0.190098901706191	24.7376527307233	3
1330	349.26	239.41	1.2622	6.28578277489149	9.51709974654407	330	0.0116684747850364	0.0116684747850364	24.7493212055084	3
1331	347.77	246.16	1.2598	6.27411430010645	9.5287682213291	331	0.0145855934812928	0.0145855934812928	24.7639067989897	3
1332	347.91	259.34	1.2568	6.25952870662516	9.54335381481039	332	-0.0213922037725638	0.0213922037725638	24.7852990027622	3
1333	344.53	268.96	1.2612	6.28092091039772	9.52196161103783	333	0.108905764660326	0.108905764660326	24.8942047674225	3
1334	346.5	276.38	1.2388	6.1720151457374	9.63086737569816	334	-0.229966190555063	0.229966190555063	25.1241709579776	3
1335	328.25	268.56	1.2861	6.40198133629246	9.40090118514309	335	-0.0855688150902569	0.0855688150902569	25.2097397730679	3
1336	321.4	261.51	1.3037	6.48755015138271	9.31533237005284	336	-0.0330606785575984	0.0330606785575984	25.2428004516255	3
1337	330.45	252.59	1.3105	6.52061082994031	9.28227169149524	337	0.0354916108044812	0.0354916108044812	25.2782920624299	3
1338	333.49	263.56	1.3032	6.48511921913583	9.31776330229972	338	0.0140994070319174	0.0140994070319174	25.2923914694619	3
1339	322.57	275.97	1.3003	6.47101981210391	9.33186270933164	339	-0.0427844075451276	0.0427844075451276	25.335175877007	3
1340	319.7	274.54	1.3091	6.51380421964904	9.28907830178651	340	0.0189612715256828	0.0189612715256828	25.3541371485327	3
1341	323.19	273.96	1.3052	6.49484294812336	9.30803957331219	341	0.157038223148593	0.157038223148593	25.5111753716813	3
1342	336.93	278.19	1.2729	6.33780472497477	9.46507779646079	342	0.0923754253815261	0.0923754253815261	25.6035507970628	3
1343	339.76	279.33	1.2539	6.24542929959324	9.55745322184231	343	-0.239689919542592	0.239689919542592	25.8432407166054	3
1344	328.79	266.4	1.3032	6.48511921913583	9.31776330229972	344	-0.00243093224688273	0.00243093224688273	25.8456716488523	3
1345	331.2	259.1	1.3037	6.48755015138271	9.31533237005284	345	0.0452153397920103	0.0452153397920103	25.8908869886443	3
1346	339.57	245.76	1.2944	6.4423348115907	9.36054770984485	346	0.229966190555063	0.229966190555063	26.1208531791993	3
1347	349.99	235.94	1.2471	6.21236862103564	9.59051390039991	347	0.118629493647855	0.118629493647855	26.2394826728472	3
1348	362.59	249	1.2227	6.09373912738779	9.70914339404777	348	0.0641766113176914	0.0641766113176914	26.3036592841649	3
1349	370.18	241.84	1.2095	6.0295625160701	9.77332000536546	349	-0.0520219500832813	0.0520219500832813	26.3556812342482	3
1350	371.57	245.54	1.2202	6.08158446615338	9.72129805528218	350	0.0427844075451276	0.0427844075451276	26.3984656417933	3
1351	373.51	249.36	1.2114	6.03880005860825	9.7640824628273	351	0.00923754253815368	0.00923754253815368	26.4077031843314	3
1352	368.06	240.41	1.2095	6.0295625160701	9.77332000536546	352	-0.0116684747850346	0.0116684747850346	26.4193716591165	3
1353	369.29	240.22	1.2119	6.04123099085513	9.76165153058042	353	-0.237258987295709	0.237258987295709	26.6566306464122	3
1354	350.65	256.15	1.2607	6.27848997815084	9.52439254328471	354	0.0685522893620796	0.0685522893620796	26.7251829357743	3
1355	342.73	246.57	1.2466	6.20993768878876	9.59294483264679	355	-0.108905764660324	0.108905764660324	26.8340887004346	3
1356	346.73	256.76	1.269	6.31884345344908	9.48403906798647	356	-0.0189612715256828	0.0189612715256828	26.8530499719603	3
1357	340.62	255.1	1.2729	6.33780472497477	9.46507779646079	357	0.0685522893620814	0.0685522893620814	26.9216022613224	3
1358	342.32	253.18	1.2588	6.26925243561269	9.53363008582287	358	-0.0923754253815279	0.0923754253815279	27.0139776867039	3
1359	341.61	261.89	1.2778	6.36162786099421	9.44125466044134	359	0.106474832413443	0.106474832413443	27.1204525191173	3
1360	341.97	265.99	1.2559	6.25515302858077	9.54772949285478	360	0.261568309764533	0.261568309764533	27.3820208288819	3
1361	350.4	263.79	1.2021	5.99358471881624	9.80929780261932	361	-0.377766871165505	0.377766871165505	27.7597877000474	3
1362	336.42	268.39	1.2798	6.37135158998174	9.43153093145381	362	0.050077204285774	0.050077204285774	27.8098649043331	3
1363	338.4	276.35	1.2695	6.32127438569597	9.48160813573958	363	0.0165303392788001	0.0165303392788001	27.8263952436119	3
1364	339.15	276.6	1.2661	6.30474404641717	9.49813847501838	364	0.0568838145770467	0.0568838145770467	27.883279058189	3
1365	340.01	279.44	1.2544	6.24786023184012	9.55502228959543	365	-0.1920436475037	0.1920436475037	28.0753227056927	3
1366	319.65	279.02	1.2939	6.43990387934382	9.36297864209173	366	-0.0714694080583396	0.0714694080583396	28.146792113751	3
1367	321.1	272.62	1.3086	6.51137328740216	9.29150923403339	367	-0.0140994070319174	0.0140994070319174	28.1608915207829	3
1368	321.17	269.27	1.3115	6.52547269443408	9.27740982700147	368	0.0403534752982466	0.0403534752982466	28.2012449960812	3
1369	322.48	264.43	1.3032	6.48511921913583	9.31776330229972	369	0.054452882330164	0.054452882330164	28.2556978784114	3
1370	318.56	260.87	1.292	6.43066633680567	9.37221618462988	370	-0.0306297463107175	0.0306297463107175	28.2863276247221	3
1371	317.29	260.46	1.2983	6.46129608311639	9.34158643831917	371	-0.138076951622912	0.138076951622912	28.424404576345	3
1372	319.53	249.98	1.3267	6.5993730347393	9.20350948669626	372	0.128353222635383	0.128353222635383	28.5527577989804	3
1373	318.63	233.81	1.3003	6.47101981210391	9.33186270933164	373	-0.0495910178363985	0.0495910178363985	28.6023488168168	3
1374	317.94	234.25	1.3105	6.52061082994031	9.28227169149524	374	-0.00729279674064642	0.00729279674064642	28.6096416135574	3
1375	327.28	239.77	1.312	6.52790362668096	9.27497889475459	375	0.0520219500832813	0.0520219500832813	28.6616635636407	3
1376	332.21	240.73	1.3013	6.47588167659768	9.32700084483787	376	-0.00243093224688273	0.00243093224688273	28.6640944958876	3
1377	328.53	236.83	1.3018	6.47831260884456	9.32456991259099	377	0.299490852815895	0.299490852815895	28.9635853487035	3
1378	349.52	232.4	1.2402	6.17882175602867	9.62406076540689	378	-0.0189612715256811	0.0189612715256811	28.9825466202292	3
1379	357.01	230.46	1.2441	6.19778302755435	9.60509949388121	379	0.0568838145770449	0.0568838145770449	29.0394304348062	3
1380	339.39	230.38	1.2324	6.1408992129773	9.66198330845825	380	-0.256706445270767	0.256706445270767	29.296136880077	3
1381	339.16	238.32	1.2852	6.39760565824807	9.40527686318748	381	-0.025767881816952	0.025767881816952	29.3219047618939	3
1382	335.48	234.47	1.2905	6.42337354006502	9.37950898137053	382	0.275181530347073	0.275181530347073	29.597086292241	3
1383	321	231.3	1.2339	6.14819200971795	9.6546905117176	383	-0.289767123828367	0.289767123828367	29.8868534160694	3
1384	335.8	241.69	1.2935	6.43795913354632	9.36492338788924	384	-0.121060425894736	0.121060425894736	30.0079138419641	3
1385	328.97	242.82	1.3184	6.55901955944105	9.2438629619945	385	0.0855688150902569	0.0855688150902569	30.0934826570544	3
1386	329.78	239.12	1.3008	6.4734507443508	9.32943177708476	386	0.287336191581481	0.287336191581481	30.3808188486358	3
1387	358.8	232.57	1.2417	6.18611455276931	9.61676796866624	387	-0.00486186449376191	0.00486186449376191	30.3856807131296	3
1388	361.56	242.87	1.2427	6.19097641726308	9.61190610417248	388	0.00972372898752738	0.00972372898752738	30.3954044421171	3
1389	361.76	235.68	1.2407	6.18125268827555	9.62162983316	389	0.296573734119637	0.296573734119637	30.6919781762368	3
1390	372.07	237.09	1.1797	5.88467895415591	9.91820356727964	390	-0.00729279674064642	0.00729279674064642	30.6992709729774	3
1391	371.42	235.42	1.1812	5.89197175089656	9.91091077053899	391	-0.234828055048826	0.234828055048826	30.9340990280262	3
1392	363.4	235.38	1.2295	6.12679980594539	9.67608271549017	392	0.204198308738111	0.204198308738111	31.1382973367643	3
1393	385.3	230.14	1.1875	5.92260149720728	9.88028102422828	393	0.0923754253815243	0.0923754253815243	31.2306727621459	3
1394	392.67	236.54	1.1685	5.83022607182575	9.9726564496098	394	0.0072927967406482	0.0072927967406482	31.2379655588865	3
1395	382.66	237.07	1.167	5.8229332750851	9.97994924635045	395	0.106961018862819	0.106961018862819	31.3449265777493	3
1396	394.85	253.43	1.145	5.71597225622228	10.0869102652133	396	-0.0739003403052205	0.0739003403052205	31.4188269180546	3
1397	391.7	253.99	1.1602	5.7898725965275	10.013009924908	397	-0.0379225430513639	0.0379225430513639	31.4567494611059	3
1398	390.45	254.08	1.168	5.82779513957887	9.97508738185669	398	-0.0092375425381519	0.0092375425381519	31.4659870036441	3
1399	392.44	260.16	1.1699	5.83703268211702	9.96584983931853	399	-0.00486186449376547	0.00486186449376547	31.4708488681378	3
1400	389.78	259.04	1.1709	5.84189454661078	9.96098797482477	400	0.1424526296673	0.1424526296673	31.6133014978051	3
1401	398.97	246.09	1.1416	5.69944191694348	10.1034406044921	401	0.156552036699219	0.156552036699219	31.7698535345044	3
1402	411.79	251.1	1.1094	5.54288988024427	10.2599926411913	402	-0.166275765686747	0.166275765686747	31.9361293001911	3
1403	400.22	256.79	1.1436	5.70916564593101	10.0937168755045	403	-0.073414153855845	0.073414153855845	32.0095434540469	3
1404	394.18	261.41	1.1587	5.78257979978686	10.0203027216487	404	-0.0855688150902552	0.0855688150902552	32.0951122691372	3
1405	387.13	265.7	1.1763	5.86814861487711	9.93473390655844	405	0.0286850005132084	0.0286850005132084	32.1237972696504	3
1406	382.56	259.35	1.1704	5.8394636143639	9.96341890707165	406	-0.0213922037725638	0.0213922037725638	32.145189473423	3
1407	385.48	249.6	1.1748	5.86085581813647	9.94202670329908	407	-0.0520219500832795	0.0520219500832795	32.1972114235063	3
1408	369.61	265.83	1.1855	5.91287776821975	9.89000475321581	408	-0.185237037212428	0.185237037212428	32.3824484607187	3
1409	363.84	262.68	1.2236	6.09811480543218	9.70476771600338	409	0.0831378828433742	0.0831378828433742	32.4655863435621	3
1410	368.45	270.07	1.2065	6.0149769225888	9.78790559884675	410	-0.216352969972522	0.216352969972522	32.6819393135346	3
1411	355.94	274.39	1.251	6.23132989256132	9.57155262887423	411	0.121060425894736	0.121060425894736	32.8029997394293	3
1412	358.04	279.41	1.2261	6.11026946666659	9.69261305476897	412	-0.237258987295709	0.237258987295709	33.040258726725	3
1413	337.15	277.33	1.2749	6.3475284539623	9.45535406747326	413	0.0379225430513639	0.0379225430513639	33.0781812697764	3
1414	333.93	273.57	1.2671	6.30960591091093	9.49327661052462	414	-0.0782760183496087	0.0782760183496087	33.156457288126	3
1415	341.94	263.92	1.2832	6.38788192926054	9.41500059217501	415	-0.00243093224688451	0.00243093224688451	33.1588882203729	3
1416	339.67	261.51	1.2837	6.39031286150742	9.41256965992813	416	0.0690384758114568	0.0690384758114568	33.2279266961843	3
1417	335.47	272.7	1.2695	6.32127438569597	9.48160813573958	417	-0.232883309251321	0.232883309251321	33.4608100054357	3
1418	316.28	270.01	1.3174	6.55415769494729	9.24872482648826	418	-0.0262540682663275	0.0262540682663275	33.487064073702	3
1419	316.47	270.92	1.3228	6.58041176321362	9.22247075822194	419	0.0145855934812928	0.0145855934812928	33.5016496671833	3
1420	315.45	263.05	1.3198	6.56582616973232	9.23705635170323	420	0.123491358141619	0.123491358141619	33.6251410253249	3
1421	317.24	259.31	1.2944	6.4423348115907	9.36054770984485	421	-0.106961018862819	0.106961018862819	33.7321020441877	3
1422	320.35	272.7	1.3164	6.54929583045352	9.25358669098203	422	-0.102099154369055	0.102099154369055	33.8342011985568	3
1423	315.32	272.96	1.3374	6.65139498482258	9.15148753661297	423	0.130784154882265	0.130784154882265	33.964985353439	3
1424	324.1	272.76	1.3105	6.52061082994031	9.28227169149524	424	0.0875135608877606	0.0875135608877606	34.0524989143268	3
1425	327.2	274.78	1.2925	6.43309726905255	9.369785252383	425	0.135646019376033	0.135646019376033	34.1881449337028	3
1426	337.35	273.56	1.2646	6.29745124967652	9.50543127175903	426	0.0116684747850329	0.0116684747850329	34.1998134084879	3
1427	336.97	273.6	1.2622	6.28578277489149	9.51709974654407	427	0.0213922037725638	0.0213922037725638	34.2212056122604	3
1428	340.64	267.33	1.2578	6.26439057111892	9.53849195031663	428	0.0520219500832813	0.0520219500832813	34.2732275623437	3
1429	346.25	278.2	1.2471	6.21236862103564	9.59051390039991	429	0.0121546612344119	0.0121546612344119	34.2853822235781	3
1430	354.69	266.7	1.2446	6.20021395980123	9.60266856163432	430	-0.0690384758114551	0.0690384758114551	34.3544206993896	3
1431	356.65	271.77	1.2588	6.26925243561269	9.53363008582287	431	0.113767629154088	0.113767629154088	34.4681883285437	3
1432	364.01	261.7	1.2354	6.1554848064586	9.64739771497696	432	-0.0709832216089605	0.0709832216089605	34.5391715501526	3
1433	356.66	269.71	1.25	6.22646802806756	9.576414493368	433	-0.0116684747850364	0.0116684747850364	34.5508400249377	3
1434	348.16	267.3	1.2524	6.23813650285259	9.56474601858296	434	-0.154607290901712	0.154607290901712	34.7054473158394	3
1435	332.82	267.4	1.2842	6.39274379375431	9.41013872768125	435	-0.0807069505964897	0.0807069505964897	34.7861542664359	3
1436	326.13	262.6	1.3008	6.4734507443508	9.32943177708476	436	0.0807069505964897	0.0807069505964897	34.8668612170324	3
1437	341.55	245.34	1.2842	6.39274379375431	9.41013872768125	437	-0.102099154369053	0.102099154369053	34.9689603714014	3
1438	328.47	240.78	1.3052	6.49484294812336	9.30803957331219	438	0.111822883356583	0.111822883356583	35.080783254758	3
1439	334.98	237.39	1.2822	6.38302006476678	9.41986245666878	439	0.0140994070319156	0.0140994070319156	35.0948826617899	3
1440	339.49	235.04	1.2793	6.36892065773486	9.43396186370069	440	-0.0262540682663257	0.0262540682663257	35.1211367300562	3
1441	332.85	233.69	1.2847	6.39517472600119	9.40770779543437	441	0.00486186449376191	0.00486186449376191	35.12599859455	3
1442	337.11	239.56	1.2837	6.39031286150742	9.41256965992813	442	0.104530086615938	0.104530086615938	35.2305286811659	3
1443	344.25	253.31	1.2622	6.28578277489149	9.51709974654407	443	-0.075845086102726	0.075845086102726	35.3063737672687	3
1444	339.58	259.88	1.2778	6.36162786099421	9.44125466044134	444	0.132728900679771	0.132728900679771	35.4391026679484	3
1445	350.86	252.87	1.2505	6.22889896031444	9.57398356112111	445	0.0972372898752916	0.0972372898752916	35.5363399578237	3
1446	364.01	254.3	1.2305	6.13166167043915	9.6712208509964	446	-0.125436103939125	0.125436103939125	35.6617760617628	3
1447	358.44	253.9	1.2563	6.25709777437828	9.54578474705728	447	0.0379225430513639	0.0379225430513639	35.6996986048142	3
1448	359.35	257.69	1.2485	6.21917523132691	9.58370729010864	448	0.218297715770026	0.218297715770026	35.9179963205842	3
1449	366.23	260.95	1.2036	6.00087751555689	9.80200500587867	449	0.054452882330164	0.054452882330164	35.9724492029144	3
1450	367.6	260.35	1.1924	5.94642463322672	9.85645788820883	450	0.0928616118309016	0.0928616118309016	36.0653108147453	3
1451	369.59	259.84	1.1733	5.85356302139582	9.94931950003973	451	0.140021697420417	0.140021697420417	36.2053325121657	3
1452	381.5	246.78	1.1445	5.7135413239754	10.0893411974602	452	0.113767629154092	0.113767629154092	36.3191001413198	3
1453	382.89	246.5	1.1211	5.59977369482131	10.2031088266142	453	-0.0879997473371379	0.0879997473371379	36.4070998886569	3
1454	404.81	233.75	1.1392	5.68777344215845	10.1151090792771	454	-0.0257678818169538	0.0257678818169538	36.4328677704739	3
1455	406.94	239.22	1.1445	5.7135413239754	10.0893411974602	455	0.472087042344537	0.472087042344537	36.9049548128184	3
1456	412.11	242.98	1.0474	5.24145428163087	10.5614282398047	456	-0.106474832413443	0.106474832413443	37.0114296452319	3
1457	411.76	246.75	1.0693	5.34792911404431	10.4549534073912	457	-0.0763312725521033	0.0763312725521033	37.087760917784	3
1458	415.09	249.74	1.085	5.42426038659641	10.3786221348391	458	0.273236784549567	0.273236784549567	37.3609977023335	3
1459	412.6	245.29	1.0288	5.15102360204684	10.6518589193887	459	-0.491534500319593	0.491534500319593	37.8525322026531	3
1460	407.51	254.21	1.1299	5.64255810236644	10.1603244190691	460	0.109391951109702	0.109391951109702	37.9619241537628	3
1461	399.44	267.38	1.1074	5.53316615125674	10.2697163701788	461	-0.154607290901712	0.154607290901712	38.1165314446646	3
1462	395.65	248.1	1.1392	5.68777344215845	10.1151090792771	462	0.111822883356584	0.111822883356584	38.2283543280211	3
1463	407.89	234.37	1.1162	5.57595055880186	10.2269319626337	463	0.182806104965547	0.182806104965547	38.4111604329867	3
1464	425.68	232.41	1.0786	5.39314445383632	10.4097380675992	464	0.0140994070319156	0.0140994070319156	38.4252598400186	3
1465	427.37	235.16	1.0757	5.3790450468044	10.4238374746312	465	0.028685000513212	0.028685000513212	38.4539448405318	3
1466	431.1	244.36	1.0698	5.35036004629119	10.4525224751444	466	0.102099154369053	0.102099154369053	38.5560439949009	3
1467	442.12	248.16	1.0488	5.24826089192214	10.5546216295134	467	0.137590765173538	0.137590765173538	38.6936347600744	3
1468	450.22	249.79	1.0205	5.1106701267486	10.692212394687	468	0.00729279674064642	0.00729279674064642	38.7009275568151	3
1469	456.96	243.74	1.019	5.10337733000795	10.6995051914276	469	-0.00243093224688451	0.00243093224688451	38.7033584890619	3
1470	456.27	246.25	1.0195	5.10580826225484	10.6970742591807	470	-0.00243093224688096	0.00243093224688096	38.7057894213088	3
1471	453.72	230.64	1.02	5.10823919450172	10.6946433269338	471	0.0092375425381519	0.0092375425381519	38.715026963847	3
1472	449.81	237.36	1.0181	5.09900165196356	10.703880869472	472	0.00486186449376547	0.00486186449376547	38.7198888283407	3
1473	450.07	235.81	1.0171	5.0941397874698	10.7087427339658	473	-0.00486186449376547	0.00486186449376547	38.7247506928345	3
1474	453.95	236.59	1.0181	5.09900165196356	10.703880869472	474	-0.00680661029127094	0.00680661029127094	38.7315573031258	3
1475	459.06	251.15	1.0195	5.10580826225484	10.6970742591807	475	0.00680661029127094	0.00680661029127094	38.738363913417	3
1476	472.61	255.7	1.0181	5.09900165196356	10.703880869472	476	0.00243093224688273	0.00243093224688273	38.7407948456639	3
1477	473.59	251.93	1.0176	5.09657071971668	10.7063118017189	477	-0.00923754253815368	0.00923754253815368	38.7500323882021	3
1478	478.64	254.86	1.0195	5.10580826225484	10.6970742591807	478	0.00680661029127094	0.00680661029127094	38.7568389984934	3
1479	490.69	264.21	1.0181	5.09900165196356	10.703880869472	479	-0.00437567804438643	0.00437567804438643	38.7612146765377	3
1480	492.7	264.18	1.019	5.10337733000795	10.6995051914276	480	-0.0121546612344119	0.0121546612344119	38.7733693377722	3
1481	491.96	263.81	1.0215	5.11553199124236	10.6873505301932	481	0.00729279674064642	0.00729279674064642	38.7806621345128	3
1482	488.57	259.14	1.02	5.10823919450172	10.6946433269338	482	-0.0165303392788001	0.0165303392788001	38.7971924737916	3
1483	486.95	274.63	1.0234	5.12476953378052	10.678112987655	483	0.0354916108044829	0.0354916108044829	38.8326840845961	3
1484	494.15	279.28	1.0161	5.08927792297604	10.7136045984595	484	-0.0213922037725638	0.0213922037725638	38.8540762883686	3
1485	469.45	273.55	1.0205	5.1106701267486	10.692212394687	485	0.0116684747850329	0.0116684747850329	38.8657447631537	3
1486	470.22	264.04	1.0181	5.09900165196356	10.703880869472	486	-0.0116684747850329	0.0116684747850329	38.8774132379387	3
1487	472.98	266.33	1.0205	5.1106701267486	10.692212394687	487	0.0116684747850329	0.0116684747850329	38.8890817127237	3
1488	475.18	270.87	1.0181	5.09900165196356	10.703880869472	488	0.00243093224688273	0.00243093224688273	38.8915126449706	3
1489	474.59	269.33	1.0176	5.09657071971668	10.7063118017189	489	-0.0281988140638347	0.0281988140638347	38.9197114590345	3
1490	476.62	258.55	1.0234	5.12476953378052	10.678112987655	490	0.0116684747850364	0.0116684747850364	38.9313799338195	3
1491	468.2	258.58	1.021	5.11310105899548	10.6897814624401	491	0.0116684747850346	0.0116684747850346	38.9430484086045	3
1492	464.91	260.91	1.0186	5.10143258421045	10.7014499372251	492	0.00243093224688096	0.00243093224688096	38.9454793408514	3
1493	465.73	258.98	1.0181	5.09900165196356	10.703880869472	493	0.00486186449376547	0.00486186449376547	38.9503412053452	3
1494	467.62	261.41	1.0171	5.0941397874698	10.7087427339658	494	-0.0403534752982466	0.0403534752982466	38.9906946806434	3
1495	462.2	252.53	1.0254	5.13449326276805	10.6683892586675	495	0.0379225430513639	0.0379225430513639	39.0286172236948	3
1496	459.02	247.95	1.0176	5.09657071971668	10.7063118017189	496	-0.00680661029126917	0.00680661029126917	39.0354238339861	3
1497	456.59	241.88	1.019	5.10337733000795	10.6995051914276	497	0	0	39.0354238339861	3
1498	461.14	230.94	1.019	5.10337733000795	10.6995051914276	498	-0.00486186449376547	0.00486186449376547	39.0402856984798	3
1499	461.11	234.71	1.02	5.10823919450172	10.6946433269338	499	-0.00729279674064642	0.00729279674064642	39.0475784952205	3
1500	449.34	245.99	1.0215	5.11553199124236	10.6873505301932	500	NA	NA	NA	3
