# Supplementary material for: Assessment of crusting effects on interrill erosion by laser scanning
Source: PeerJ. 2020 Jan 31;8:e8487. doi: 10.7717/peerj.8487 (PMC6996510; doi:10.7717/peerj.8487)
Supplement: Data S1 — Each has two transects and four subplots. [file peerj-08-8487-s001.zip › raw data for uploading/os11transectaleft.txt]

x	y	z	cal	h	h2	h0mm	code	deltah	absh	cumsumh	number
92	255	91	1.0161	5.08927792297604	11.2338240992923	1.55725519735278	4.67255197352781	1	-0.113922037725638	0.113922037725638	0.113922037725638	1
93	255	92	1.0205	5.1106701267486	11.2124318955198	1.53586299358022	4.55862993580217	2	0.192375425381519	0.192375425381519	0.306297463107157	1
94	255	93	1.0186	5.10143258421045	11.2216694380579	1.54510053611837	4.75100536118369	3	-2.19966190555064	2.19966190555064	2.5059593686578	1
95	255	94	1.0659	5.33139877476551	10.9917032475029	1.3151343455633	2.55134345563305	4	-1.46552036699217	1.46552036699217	3.97147973564997	1
96	255	95	1.0981	5.48795081146473	10.8351512108036	1.15858230886409	1.08582308864087	5	0.0756906775311905	0.0756906775311905	4.04717041318116	1
97	255	96	1.0986	5.49038174371161	10.8327202785568	1.15615137661721	1.16151376617206	6	0.406297463107157	0.406297463107157	4.45346787628832	1
98	255	97	1.0923	5.45975199740089	10.8633500248675	1.18678112292792	1.56781122927922	7	-0.162540682663275	0.162540682663275	4.6160085589516	1
99	255	98	1.0977	5.48600606566722	10.8370959566011	1.16052705466159	1.40527054661594	8	-0.0896127152568105	0.0896127152568105	4.70562127420841	1
100	255	99	1.1016	5.5049673371929	10.8181346850755	1.14156578313591	1.31565783135913	9	0.435468650069739	0.435468650069739	5.14108992427815	1
101	255	100	1.0947	5.47142047218593	10.8516815500824	1.17511264814289	1.75112648142887	10	0.381988140638347	0.381988140638347	5.52307806491649	1
102	255	101	1.0889	5.44322165812209	10.8798803641463	1.20331146220672	2.13311462206722	11	-0.0653033927880009	0.0653033927880009	5.58838145770449	1
103	255	102	1.0923	5.45975199740089	10.8633500248675	1.18678112292792	2.06781122927922	12	0.0756906775311905	0.0756906775311905	5.66407213523568	1
104	255	103	1.0928	5.46218292964778	10.8609190926206	1.18435019068104	2.14350190681041	13	0.0319338970872907	0.0319338970872907	5.69600603232298	1
105	255	104	1.0942	5.46898953993905	10.8541124823293	1.17754358038977	2.1754358038977	14	0.216684747850345	0.216684747850345	5.91269078017332	1
106	255	105	1.0918	5.45732106515401	10.8657809571144	1.1892120551748	2.39212055174805	15	0.148618644937637	0.148618644937637	6.06130942511096	1
107	255	106	1.0908	5.45245920066025	10.8706428216081	1.19407391966857	2.54073919668568	16	-0.376462720388913	0.376462720388913	6.43777214549987	1
108	255	107	1.1006	5.50010547269914	10.8229965495692	1.14642764762968	2.16427647629677	17	-0.279225430513639	0.279225430513639	6.71699757601351	1
109	255	108	1.1084	5.5380280157505	10.7850740065179	1.10850510457831	1.88505104578313	18	0.0270720325935359	0.0270720325935359	6.74406960860705	1
110	255	109	1.1099	5.54532081249115	10.7777812097772	1.10121230783767	1.91212307837667	19	0.527844075451276	0.527844075451276	7.27191368405832	1
111	255	110	1.1011	5.50253640494602	10.8205656173223	1.14399671538279	2.43996715382794	20	0.124309322468827	0.124309322468827	7.39622300652715	1
112	255	111	1.1006	5.50010547269914	10.8229965495692	1.14642764762968	2.56427647629677	21	-0.254916108044829	0.254916108044829	7.65113911457198	1
113	255	112	1.1079	5.53559708350362	10.7875049387647	1.11093603682519	2.30936036825194	22	-0.42508136532655	0.42508136532655	8.07622047989853	1
114	255	113	1.1187	5.58810522003628	10.7349968022321	1.05842790029254	1.88427900292539	23	-0.133369495700693	0.133369495700693	8.20958997559922	1
115	255	114	1.1235	5.61144216960635	10.711659852662	1.03509095072247	1.7509095072247	24	0.454916108044811	0.454916108044811	8.66450608364403	1
116	255	115	1.1162	5.57595055880186	10.7471514634665	1.07058256152695	2.20582561526951	25	-0.44452882330164	0.44452882330164	9.10903490694567	1
117	255	116	1.1274	5.63040344113203	10.6926985811363	1.01612967919679	1.76129679196787	26	-0.828616118309017	0.828616118309017	9.93765102525469	1
118	255	117	1.1465	5.72326505296293	10.5998369693054	0.923268067365886	0.932680673658854	27	0.503534752982449	0.503534752982449	10.4411857782371	1
119	255	118	1.1382	5.68291157766468	10.6401904446037	0.96362154266413	1.4362154266413	28	0.527844075451294	0.527844075451294	10.9690298536884	1
120	255	119	1.1294	5.64012717011956	10.6829748521488	1.00640595020926	1.9640595020926	29	-0.18685000513212	0.18685000513212	11.1558798588205	1
121	255	120	1.1353	5.66881217063277	10.6542898516356	0.977720949696048	1.77720949696048	30	0.270165257281756	0.270165257281756	11.4260451161023	1
122	255	121	1.1318	5.65179564490459	10.6713063773638	0.994737475424223	2.04737475424223	31	0.0513813550623454	0.0513813550623454	11.4774264711646	1
123	255	122	1.1328	5.65665750939836	10.66644451287	0.989875610930458	2.09875610930458	32	0.552153397920121	0.552153397920121	12.0295798690848	1
124	255	123	1.1235	5.61144216960635	10.711659852662	1.03509095072247	2.6509095072247	33	0.547291533426331	0.547291533426331	12.5768714025111	1
125	255	124	1.1143	5.56671301626371	10.7563890060046	1.0798201040651	3.19820104065103	34	0.576462720388931	0.576462720388931	13.1533341229	1
126	255	125	1.1045	5.51906674422482	10.8040352780435	1.127466376104	3.77466376103996	35	-0.0653033927880187	0.0653033927880187	13.2186375156881	1
127	255	126	1.1079	5.53559708350362	10.7875049387647	1.11093603682519	3.70936036825194	36	-0.162540682663257	0.162540682663257	13.3811781983513	1
128	255	127	1.1133	5.56185115176995	10.7612508704984	1.08468196855887	3.54681968558868	37	-1.41690172205456	1.41690172205456	14.7980799204059	1
129	255	128	1.1445	5.7135413239754	10.609560698293	0.932991796353413	2.12991796353413	38	-2.49137377517648	2.49137377517648	17.2894536955823	1
130	255	129	1.1978	5.97267870149305	10.3504233207753	0.673854418835765	-0.361455811642353	39	0.0319338970872896	0.0319338970872896	17.3213875926696	1
131	255	130	1.1992	5.97948531178432	10.343616710484	0.667047808544494	-0.329521914555063	40	2.59413648530121	2.59413648530121	19.9155240779708	1
132	255	131	1.1479	5.7300716632542	10.5930303590142	0.916461457074615	2.26461457074615	41	1.61690172205452	1.61690172205452	21.5324258000254	1
133	255	132	1.1167	5.57838149104875	10.7447205312196	1.06815162928007	3.88151629280067	42	0.240994070319192	0.240994070319192	21.7734198703446	1
134	255	133	1.1138	5.56428208401683	10.7588199382515	1.08225103631199	4.12251036311986	43	0.124309322468827	0.124309322468827	21.8977291928134	1
135	255	134	1.1133	5.56185115176995	10.7612508704984	1.08468196855887	4.24681968558868	44	-0.682760183496087	0.682760183496087	22.5804893763095	1
136	255	135	1.1294	5.64012717011956	10.6829748521488	1.00640595020926	3.5640595020926	45	-1.34883561914185	1.34883561914185	23.9293249954513	1
137	255	136	1.1592	5.78501073203374	10.5380912902346	0.861522388295075	2.21522388295075	46	0.576462720388931	0.576462720388931	24.5057877158402	1
138	255	137	1.1494	5.73736445999485	10.5857375622735	0.909168660333968	2.79168660333968	47	0.693147468239259	0.693147468239259	25.1989351840795	1
139	255	138	1.1372	5.67804971317092	10.6450523090974	0.968483407157894	3.48483407157894	48	-0.211159327600911	0.211159327600911	25.4100945116804	1
140	255	139	1.1436	5.70916564593101	10.6139363763373	0.937367474397803	3.27367474397803	49	-1.08629493647855	1.08629493647855	26.496389448159	1
141	255	140	1.168	5.82779513957887	10.4953068826895	0.818737980749948	2.18737980749948	50	-0.964748324134434	0.964748324134434	27.4611377722934	1
142	255	141	1.1899	5.93426997199231	10.3888320502761	0.712263148336504	1.22263148336504	51	0.693147468239277	0.693147468239277	28.1542852405327	1
143	255	142	1.1777	5.87495522516838	10.4481467971	0.771577895160432	1.91577895160432	52	0.644528823301621	0.644528823301621	28.7988140638343	1
144	255	143	1.1665	5.82050234283822	10.5025996794301	0.826030777490594	2.56030777490594	53	0.313922037725638	0.313922037725638	29.1127361015599	1
145	255	144	1.1621	5.79911013906566	10.5239918832027	0.847422981263158	2.87422981263158	54	-0.186850005132102	0.186850005132102	29.299586106692	1
146	255	145	1.168	5.82779513957887	10.4953068826895	0.818737980749948	2.68737980749947	55	-0.585522893620796	0.585522893620796	29.8851090003128	1
147	255	146	1.1821	5.89634742894095	10.4267545933274	0.750185691387868	2.10185691387868	56	-0.614694080583396	0.614694080583396	30.4998030808962	1
148	255	147	1.1968	5.96781683699929	10.3552851852691	0.678716283329528	1.48716283329528	57	-1.8447457975058	1.8447457975058	32.344548878402	1
149	255	148	1.2368	6.16229141674987	10.1608106055185	0.484241703578949	-0.357582964210512	58	-0.590384758114568	0.590384758114568	32.9349336365166	1
150	255	149	1.251	6.23132989256132	10.091772129707	0.415203227767492	-0.94796772232508	59	0.693147468239277	0.693147468239277	33.6280811047559	1
151	255	150	1.2388	6.1720151457374	10.151086876531	0.47451797459142	-0.254820254085804	60	1.76275765686747	1.76275765686747	35.3908387616233	1
152	255	151	1.2046	6.00573938005065	10.3173626422177	0.640793740278166	1.50793740278166	61	0.644528823301622	0.644528823301622	36.035367584925	1
153	255	152	1.1934	5.95128649772049	10.3718155245479	0.695246622608328	2.15246622608328	62	0.0562432195561176	0.0562432195561176	36.0916108044811	1
154	255	153	1.1943	5.95566217576487	10.3674398465035	0.69087094456394	2.2087094456394	63	-0.327844075451276	0.327844075451276	36.4194548799324	1
155	255	154	1.2031	5.99844658331	10.3246554389584	0.648086537018813	1.88086537018813	64	-0.449390687795395	0.449390687795395	36.8688455677278	1
156	255	155	1.2144	6.05338565208954	10.2697163701788	0.593147468239273	1.43147468239273	65	-2.29689919542592	2.29689919542592	39.1657447631537	1
157	255	156	1.2637	6.29307557163213	10.0300264506362	0.353457548696682	-0.865424513033184	66	-1.324526296673	1.324526296673	40.4902710598267	1
158	255	157	1.293	6.43552820129943	9.88757382096893	0.211004919029381	-2.18995080970619	67	0.221546612344119	0.221546612344119	40.7118176721708	1
159	255	158	1.2905	6.42337354006502	9.89972848220334	0.223159580263793	-1.96840419736207	68	1.524526296673	1.524526296673	42.2363439688438	1
160	255	159	1.2612	6.28092091039772	10.0421811118706	0.365612209931093	-0.443877900689066	69	0.503534752982466	0.503534752982466	42.7398787218263	1
161	255	160	1.2529	6.24056743509948	10.0825345871689	0.40596568522934	0.0596568522934005	70	0.168066102912692	0.168066102912692	42.9079448247389	1
162	255	161	1.2515	6.23376082480821	10.0893411974602	0.412772295520609	0.227722955206092	71	0.503534752982449	0.503534752982449	43.4114795777214	1
163	255	162	1.2432	6.19340734950996	10.1296946727584	0.453125770818854	0.731257708188541	72	0.338231360194483	0.338231360194483	43.7497109379159	1
164	255	163	1.2383	6.16958421349051	10.1535178087778	0.476948906838302	1.06948906838302	73	0.221546612344101	0.221546612344101	43.97125755026	1
165	255	164	1.2358	6.1574295522561	10.1656724700123	0.489103568072712	1.29103568072713	74	-0.473700010264222	0.473700010264222	44.4449575605242	1
166	255	165	1.2476	6.21479955328252	10.1083024689858	0.43173356704629	0.817335670462903	75	-1.63082375978016	1.63082375978016	46.0757813203044	1
167	255	166	1.2832	6.38788192926054	9.93522009300782	0.258651191068274	-0.813488089317255	76	0.644528823301622	0.644528823301622	46.720310143606	1
168	255	167	1.272	6.33342904693038	9.98967297533798	0.313104073398437	-0.168959266015633	77	0.790384758114551	0.790384758114551	47.5106949017205	1
169	255	168	1.2578	6.26439057111892	10.0587114511494	0.382142549209892	0.621425492098918	78	0.693147468239277	0.693147468239277	48.2038423699598	1
170	255	169	1.2456	6.205075824295	10.1180261979734	0.441457296033819	1.31457296033819	79	-0.40077204285774	0.40077204285774	48.6046144128175	1
171	255	170	1.2559	6.25515302858077	10.0679489936876	0.391380091748045	0.913800917480455	80	-0.799444931346434	0.799444931346434	49.404059344164	1
172	255	171	1.2744	6.34509752171541	9.97800450055295	0.301435598613402	0.114355986134021	81	-0.113922037725638	0.113922037725638	49.5179813818896	1
173	255	172	1.2788	6.36648972548798	9.95661229678038	0.280043394840838	0.000433948408382623	82	1.07237289875292	1.07237289875292	50.5903542806425	1
174	255	173	1.2588	6.26925243561269	10.0538495866557	0.37728068471613	1.0728068471613	83	-0.779997473371397	0.779997473371397	51.3703517540139	1
175	255	174	1.2769	6.35725218294982	9.96584983931854	0.28928093737899	0.292809373789902	84	-0.395910178363985	0.395910178363985	51.7662619323779	1
176	255	175	1.2871	6.40684320078622	9.91625882148214	0.239689919542592	-0.103100804574083	85	0.595910178363985	0.595910178363985	52.3621721107419	1
177	255	176	1.2769	6.35725218294982	9.96584983931854	0.28928093737899	0.492809373789902	86	0.0999999999999999	0.0999999999999999	52.4621721107419	1
178	255	177	1.2769	6.35725218294982	9.96584983931854	0.28928093737899	0.592809373789902	87	-0.303534752982448	0.303534752982448	52.7657068637244	1
179	255	178	1.2852	6.39760565824807	9.92549636402029	0.248927462080745	0.289274620807453	88	-1.01336696907209	1.01336696907209	53.7790738327964	1
180	255	179	1.3081	6.50894235515528	9.81415966711308	0.137590765173536	-0.724092348264636	89	-0.420219500832795	0.420219500832795	54.1992933336292	1
181	255	180	1.3188	6.56096430523856	9.7621377170298	0.0855688150902569	-1.14431184909743	90	0.785522893620796	0.785522893620796	54.98481622725	1
182	255	181	1.3047	6.49241201587648	9.83069000639188	0.154121104452337	-0.358788955476635	91	1.71413901192983	1.71413901192983	56.6989552391799	1
183	255	182	1.2715	6.3309981146835	9.99210390758487	0.315535005645319	1.35535005645319	92	1.0723728987529	1.0723728987529	57.7713281379328	1
184	255	183	1.2515	6.23376082480821	10.0893411974602	0.412772295520609	2.42772295520609	93	0.28961271525681	0.28961271525681	58.0609408531896	1
185	255	184	1.2476	6.21479955328252	10.1083024689858	0.43173356704629	2.7173356704629	94	-0.0653033927879827	0.0653033927879827	58.1262442459776	1
186	255	185	1.251	6.23132989256132	10.091772129707	0.415203227767492	2.65203227767492	95	-0.040994070319174	0.040994070319174	58.1672383162967	1
187	255	186	1.2539	6.24542929959324	10.0776727226751	0.401103820735575	2.61103820735575	96	-0.444528823301622	0.444528823301622	58.6117671395983	1
188	255	187	1.2651	6.2998821819234	10.023219840345	0.346650938405412	2.16650938405412	97	-1.87391698446841	1.87391698446841	60.4856841240668	1
189	255	188	1.3057	6.49727388037024	9.82582814189812	0.149259239958571	0.29259239958571	98	-0.799444931346434	0.799444931346434	61.2851290554132	1
190	255	189	1.3242	6.58721837350489	9.73588364876347	0.0593147468239277	-0.506852531760723	99	-0.493147468239277	0.493147468239277	61.7782765236525	1
191	255	190	1.3364	6.64653312032881	9.67656890193955	0	-1	100	0.479225430513639	0.479225430513639	62.2575019541661	1
192	255	191	1.3286	6.60861057727745	9.71449144499091	0.0379225430513639	-0.520774569486361	101	0.809832216089623	0.809832216089623	63.0673341702557	1
193	255	192	1.314	6.53762735566849	9.78547466659987	0.108905764660326	0.289057646603262	102	0.338231360194465	0.338231360194465	63.4055655304502	1
194	255	193	1.3091	6.51380421964904	9.80929780261932	0.132728900679773	0.627289006797727	103	-0.327844075451276	0.327844075451276	63.7334096059015	1
195	255	194	1.3179	6.55658862719417	9.76651339507419	0.0899444931346451	0.299444931346451	104	-0.44452882330164	0.44452882330164	64.1779384292031	1
196	255	195	1.3291	6.61104150952433	9.71206051274403	0.0354916108044812	-0.145083891955188	105	0.955688150902551	0.955688150902551	65.1336265801057	1
197	255	196	1.3115	6.52547269443408	9.79762932783428	0.121060425894736	0.810604258947363	106	0.834141538558468	0.834141538558468	65.9677681186641	1
198	255	197	1.2964	6.45205854057823	9.87104348169013	0.194474579750583	1.64474579750583	107	0.1	0.1	66.0677681186641	1
199	255	198	1.2964	6.45205854057823	9.87104348169013	0.194474579750583	1.74474579750583	108	0.148618644937619	0.148618644937619	66.2163867636017	1
200	255	199	1.2954	6.44719667608447	9.87590534618389	0.199336444244345	1.89336444244345	109	-0.113922037725638	0.113922037725638	66.3303088013274	1
201	255	200	1.2998	6.46858887985703	9.85451314241133	0.177944240471781	1.77944240471781	110	NA	NA	NA	1
921	255	91	1.04	5.20547648437701	11.1079018089038	1.45078036493933	3.60780364939334	1	0.16806610291271	0.16806610291271	0.16806610291271	2
931	255	92	1.0386	5.19866987408574	11.1147084191951	1.4575869752306	3.77586975230605	2	1.00430679584021	1.00430679584021	1.17237289875292	2
941	255	93	1.02	5.10823919450172	11.2051390987791	1.54801765481463	4.78017654814625	3	0.216684747850347	0.216684747850347	1.38905764660326	2
951	255	94	1.0176	5.09657071971668	11.2168075735641	1.55968612959966	4.9968612959966	4	0.0319338970873089	0.0319338970873089	1.42099154369057	2
961	255	95	1.019	5.10337733000795	11.2100009632729	1.55287951930839	5.02879519308391	5	-1.18353222635386	1.18353222635386	2.60452377004443	2
971	255	96	1.0454	5.23173055264334	11.0816477406375	1.424526296673	3.84526296673005	6	-2.08297715770026	2.08297715770026	4.6875009277447	2
981	255	97	1.0903	5.45002826841336	10.8633500248675	1.20622858090298	1.76228580902978	7	-0.0896127152568105	0.0896127152568105	4.77711364300151	2
991	255	98	1.0942	5.46898953993905	10.8443887533418	1.1872673093773	1.67267309377297	8	0.0513813550623454	0.0513813550623454	4.82849499806385	2
1001	255	99	1.0952	5.47385140443281	10.839526888848	1.18240544488353	1.72405444883532	9	-0.235468650069757	0.235468650069757	5.06396364813361	2
1011	255	100	1.1021	5.50739826943979	10.805980023841	1.14885857987656	1.48858579876556	10	0.197237289875309	0.197237289875309	5.26120093800892	2
1021	255	101	1.1001	5.49767454045226	10.8157037528286	1.15858230886409	1.68582308864087	11	0.454916108044812	0.454916108044812	5.71611704605373	2
1031	255	102	1.0928	5.46218292964778	10.8511953636331	1.19407391966857	2.14073919668568	12	0.197237289875274	0.197237289875274	5.913354335929	2
1041	255	103	1.0908	5.45245920066025	10.8609190926206	1.2037976486561	2.33797648656096	13	0.1	0.1	6.013354335929	2
1051	255	104	1.0908	5.45245920066025	10.8609190926206	1.2037976486561	2.43797648656096	14	-0.0458559348129297	0.0458559348129297	6.05921027074193	2
1061	255	105	1.0938	5.46704479414154	10.8463334991393	1.1892120551748	2.39212055174803	15	0.0562432195561184	0.0562432195561184	6.11545349029805	2
1071	255	106	1.0947	5.47142047218593	10.8419578210949	1.18483637713041	2.44836377130415	16	0.761213571151986	0.761213571151986	6.87666706145004	2
1081	255	107	1.0811	5.40529911507073	10.9080791782101	1.25095773424561	3.20957734245613	17	-0.609832216089623	0.609832216089623	7.48649927753966	2
1091	255	108	1.0957	5.47628233667969	10.8370959566011	1.17997451263665	2.59974512636651	18	-0.0166847478503644	0.0166847478503644	7.50318402539002	2
1101	255	109	1.0981	5.48795081146473	10.8254274818161	1.16830603785161	2.58306037851615	19	0.119447457975073	0.119447457975073	7.6226314833651	2
1111	255	110	1.0977	5.48600606566722	10.8273722276136	1.17025078364912	2.70250783649122	20	0.197237289875291	0.197237289875291	7.81986877324039	2
1121	255	111	1.0957	5.47628233667969	10.8370959566011	1.17997451263665	2.89974512636651	21	0.313922037725638	0.313922037725638	8.13379081096603	2
1131	255	112	1.0913	5.45489013290713	10.8584881603737	1.20136671640921	3.21366716409215	22	-0.0896127152568287	0.0896127152568287	8.22340352622285	2
1141	255	113	1.0952	5.47385140443281	10.839526888848	1.18240544488353	3.12405444883532	23	-0.235468650069756	0.235468650069756	8.45887217629261	2
1151	255	114	1.1021	5.50739826943979	10.805980023841	1.14885857987656	2.88858579876556	24	-0.444528823301605	0.444528823301605	8.90340099959422	2
1161	255	115	1.1133	5.56185115176995	10.7515271415109	1.0944056975464	2.44405697546396	25	-0.327844075451293	0.327844075451293	9.23124507504551	2
1171	255	116	1.1221	5.60463555931508	10.7087427339658	1.05162129000127	2.11621290001267	26	-0.0166847478503476	0.0166847478503476	9.24792982289586	2
1181	255	117	1.1245	5.61630403410011	10.6970742591807	1.03995281521623	2.09952815216232	27	0.0756906775311905	0.0756906775311905	9.32362050042705	2
1191	255	118	1.125	5.61873496634699	10.6946433269338	1.03752188296935	2.17521882969351	28	0.12430932246881	0.12430932246881	9.44792982289586	2
1201	255	119	1.1245	5.61630403410011	10.6970742591807	1.03995281521623	2.29952815216232	29	0.216684747850346	0.216684747850346	9.6646145707462	2
1211	255	120	1.1221	5.60463555931508	10.7087427339658	1.05162129000127	2.51621290001266	30	0.265303392788001	0.265303392788001	9.9299179635342	2
1221	255	121	1.1187	5.58810522003628	10.7252730732446	1.06815162928007	2.78151629280067	31	0.1	0.1	10.0299179635342	2
1231	255	122	1.1187	5.58810522003628	10.7252730732446	1.06815162928007	2.88151629280067	32	-0.230606785575984	0.230606785575984	10.2605247491102	2
1241	255	123	1.1255	5.62116589859387	10.692212394687	1.03509095072247	2.65090950722468	33	0.148618644937637	0.148618644937637	10.4091433940478	2
1251	255	124	1.1245	5.61630403410011	10.6970742591807	1.03995281521623	2.79952815216232	34	0.454916108044812	0.454916108044812	10.8640595020926	2
1261	255	125	1.1172	5.58081242329563	10.7325658699852	1.07544442602071	3.25444426020713	35	0.907069505964914	0.907069505964914	11.7711290080576	2
1271	255	126	1.1006	5.50010547269914	10.8132728205817	1.1561513766172	4.16151376617204	36	0.362540682663275	0.362540682663275	12.1336696907208	2
1281	255	127	1.0952	5.47385140443281	10.839526888848	1.18240544488353	4.52405444883532	37	0.0270720325935363	0.0270720325935363	12.1607417233144	2
1291	255	128	1.0967	5.48114420117346	10.8322340921074	1.17511264814289	4.55112648142886	38	-0.517456790708087	0.517456790708087	12.6781985140224	2
1301	255	129	1.1094	5.54288988024427	10.7704884130366	1.11336696907208	4.03366969072077	39	-3.00673141151554	3.00673141151554	15.684929925538	2
1311	255	130	1.1733	5.85356302139582	10.459815271885	0.802693827920523	1.02693827920523	40	-0.828616118309016	0.828616118309016	16.513546043847	2
1321	255	131	1.1924	5.94642463322672	10.3669536600541	0.709832216089621	0.198322160896213	41	1.92806104965545	1.92806104965545	18.4416070935025	2
1331	255	132	1.1548	5.76361852826118	10.5497597650197	0.892638321055166	2.12638321055166	42	1.73844833439866	1.73844833439866	20.1800554279011	2
1341	255	133	1.1211	5.59977369482131	10.7136045984595	1.05648315449503	3.86483154495032	43	0.479225430513639	0.479225430513639	20.6592808584148	2
1351	255	134	1.1133	5.56185115176995	10.7515271415109	1.0944056975464	4.34405697546396	44	0.197237289875274	0.197237289875274	20.85651814829	2
1361	255	135	1.1113	5.55212742278242	10.7612508704984	1.10412942653392	4.54129426533923	45	-0.327844075451276	0.327844075451276	21.1843622237413	2
1371	255	136	1.1201	5.59491183032755	10.7184664629533	1.0613450189888	4.21345018988796	46	-0.969610188628189	0.969610188628189	22.1539724123695	2
1381	255	137	1.1421	5.70187284919037	10.6115054440905	0.954384000125977	3.24384000125977	47	0.527844075451275	0.527844075451275	22.6818164878208	2
1391	255	138	1.1333	5.65908844164524	10.6542898516356	0.997168407671104	3.77168407671104	48	0.955688150902552	0.955688150902552	23.6375046387233	2
1401	255	139	1.1157	5.57351962655498	10.7398586667258	1.08273722276136	4.72737222761359	49	0.192375425381536	0.192375425381536	23.8298800641049	2
1411	255	140	1.1138	5.56428208401683	10.749096209264	1.09197476529951	4.91974765299513	50	-0.750826286408796	0.750826286408796	24.5807063505137	2
1421	255	141	1.1313	5.64936471265771	10.6640135806231	1.00689213665863	4.16892136658633	51	-1.84960766199957	1.84960766199957	26.4303140125132	2
1431	255	142	1.1714	5.84432547885767	10.4690528144232	0.811931370458677	2.31931370458677	52	0.0270720325935172	0.0270720325935172	26.4573860451067	2
1441	255	143	1.1729	5.85161827559831	10.4617600176825	0.804638573718028	2.34638573718028	53	0.931378828433742	0.931378828433742	27.3887648735405	2
1451	255	144	1.1558	5.76848039275494	10.5448979005259	0.887776456561403	3.27776456561403	54	0.576462720388913	0.576462720388913	27.9652275939294	2
1461	255	145	1.146	5.72083412071605	10.5925441725648	0.935422728600294	3.85422728600294	55	0.00762457461848109	0.00762457461848109	27.9728521685479	2
1471	255	146	1.1479	5.7300716632542	10.5833066300266	0.926185186062142	3.86185186062142	56	-0.186850005132102	0.186850005132102	28.15970217368	2
1481	255	147	1.1538	5.75875666376741	10.5546216295134	0.897500185548932	3.67500185548932	57	-0.828616118309033	0.828616118309033	28.988318291989	2
1491	255	148	1.1729	5.85161827559831	10.4617600176825	0.804638573718028	2.84638573718028	58	-1.03767629154088	1.03767629154088	30.0259945835299	2
1501	255	149	1.1963	5.9653859047524	10.3479923885284	0.69087094456394	1.8087094456394	59	-1.44121104452337	1.44121104452337	31.4672056280533	2
1511	255	150	1.228	6.11950700920474	10.1938712840761	0.536749840111604	0.367498401116038	60	-0.449390687795395	0.449390687795395	31.9165963158487	2
1521	255	151	1.2393	6.17444607798428	10.1389322152966	0.481810771332064	-0.081892286679357	61	1.05292544077784	1.05292544077784	32.9695217566265	2
1531	255	152	1.2197	6.07915353390649	10.2342247593743	0.577103315409849	0.971033154098486	62	1.45159832926655	1.45159832926655	34.421120085893	2
1541	255	153	1.1919	5.94399370097984	10.369384592301	0.712263148336504	2.42263148336504	63	0.12430932246881	0.12430932246881	34.5454294083619	2
1551	255	154	1.1914	5.94156276873296	10.3718155245479	0.714694080583385	2.54694080583385	64	-0.230606785575984	0.230606785575984	34.7760361939378	2
1561	255	155	1.1982	5.97462344729056	10.3387548459903	0.681633402025787	2.31633402025787	65	0.143756780443882	0.143756780443882	34.9197929743817	2
1571	255	156	1.1973	5.97024776924617	10.3431305240347	0.686009080070175	2.46009080070175	66	-0.230606785576002	0.230606785576002	35.1503997599577	2
1581	255	157	1.2041	6.00330844780377	10.3100698454771	0.652948401512575	2.22948401512575	67	-2.79767123828366	2.79767123828366	37.9480709982414	2
1591	255	158	1.2637	6.29307557163213	10.0203027216487	0.363181277684209	-0.56818722315791	68	-0.920991543690535	0.920991543690535	38.8690625419319	2
1601	255	159	1.2847	6.39517472600119	9.91820356727964	0.261082123315155	-1.48917876684845	69	0.839003403052188	0.839003403052188	39.7080659449841	2
1611	255	160	1.2695	6.32127438569597	9.99210390758486	0.334982463620374	-0.650175363796258	70	0.527844075451294	0.527844075451294	40.2359100204354	2
1621	255	161	1.2607	6.27848997815084	10.03488831513	0.377766871165504	-0.122331288344965	71	0.785522893620796	0.785522893620796	41.0214329140562	2
1631	255	162	1.2466	6.20993768878876	10.1034406044921	0.446319160527583	0.663191605275831	72	0.479225430513639	0.479225430513639	41.5006583445698	2
1641	255	163	1.2388	6.1720151457374	10.1413631475434	0.484241703578947	1.14241703578947	73	0.197237289875292	0.197237289875292	41.6978956344451	2
1651	255	164	1.2368	6.16229141674987	10.151086876531	0.493965432566476	1.33965432566476	74	-0.254916108044812	0.254916108044812	41.9528117424899	2
1661	255	165	1.2441	6.19778302755435	10.1155952657265	0.458473821761995	1.08473821761995	75	-0.0458559348129461	0.0458559348129461	41.9986676773029	2
1671	255	166	1.2471	6.21236862103564	10.1010096722452	0.4438882282807	1.038882282807	76	-0.327844075451276	0.327844075451276	42.3265117527542	2
1681	255	167	1.2559	6.25515302858077	10.0582252647001	0.401103820735573	0.711038207355728	77	0.056243219556118	0.056243219556118	42.3827549723103	2
1691	255	168	1.2568	6.25952870662516	10.0538495866557	0.396728142691185	0.767281426911846	78	0.620219500832795	0.620219500832795	43.0029744731431	2
1701	255	169	1.2461	6.20750675654188	10.105871536739	0.448750092774464	1.38750092774464	79	1.02375425381526	1.02375425381526	44.0267287269583	2
1711	255	170	1.2271	6.11513133116035	10.1982469621205	0.54112551815599	2.4112551815599	80	0.411159327600947	0.411159327600947	44.4378880545593	2
1721	255	171	1.2207	6.08401539840026	10.2293628948806	0.572241450916085	2.82241450916085	81	-0.993919511097035	0.993919511097035	45.4318075656563	2
1731	255	172	1.2432	6.19340734950996	10.1199709437709	0.462849499806381	1.82849499806381	82	-0.872372898752916	0.872372898752916	46.3041804644092	2
1741	255	173	1.2632	6.29064463938525	10.0227336538956	0.36561220993109	0.956122099310899	83	0.979997473371397	0.979997473371397	47.2841779377806	2
1751	255	174	1.2451	6.20264489204811	10.1107334012327	0.45361195726823	1.9361195726823	84	-0.113922037725638	0.113922037725638	47.3980999755063	2
1761	255	175	1.2495	6.22403709582068	10.0893411974602	0.432219753495666	1.82219753495666	85	-0.896682221221725	0.896682221221725	48.294782196728	2
1771	255	176	1.27	6.32370531794285	9.98967297533798	0.332551531373493	0.925515313734933	86	-0.235468650069757	0.235468650069757	48.5302508467977	2
1781	255	177	1.2769	6.35725218294982	9.95612611033101	0.299004666366518	0.690046663665176	87	0.41115932760093	0.41115932760093	48.9414101743987	2
1791	255	178	1.2705	6.32613625018973	9.9872420430911	0.330120599126611	1.10120599126611	88	-0.0409940703191736	0.0409940703191736	48.9824042447178	2
1801	255	179	1.2734	6.34023565722165	9.97314263605918	0.316021192094693	1.06021192094693	89	-0.517456790708087	0.517456790708087	49.4998610354259	2
1811	255	180	1.2861	6.40198133629246	9.91139695698837	0.254275513023885	0.542755130238845	90	-0.162540682663292	0.162540682663292	49.6624017180892	2
1821	255	181	1.2915	6.42823540455879	9.88514288872204	0.228021444757555	0.380214447575553	91	-0.186850005132102	0.186850005132102	49.8492517232213	2
1831	255	182	1.2974	6.456920405072	9.85645788820883	0.199336444244345	0.193364442443451	92	1.16961018862819	1.16961018862819	51.0188619118495	2
1841	255	183	1.2754	6.34995938620918	9.96341890707165	0.306297463107164	1.36297463107164	93	1.45159832926654	1.45159832926654	52.4704602411161	2
1851	255	184	1.2476	6.21479955328252	10.0985787399983	0.441457296033818	2.81457296033818	94	0.100000000000001	0.100000000000001	52.5704602411161	2
1861	255	185	1.2476	6.21479955328252	10.0985787399983	0.441457296033818	2.91457296033818	95	-0.0653033927879836	0.0653033927879836	52.635763633904	2
1871	255	186	1.251	6.23132989256132	10.0820484007195	0.424926956755019	2.84926956755019	96	0.0513813550623459	0.0513813550623459	52.6871449889664	2
1881	255	187	1.252	6.23619175705509	10.0771865362257	0.420065092261254	2.90065092261254	97	-0.279225430513621	0.279225430513621	52.96637041948	2
1891	255	188	1.2598	6.27411430010645	10.0392639931744	0.382142549209892	2.62142549209892	98	-1.22728900679773	1.22728900679773	54.1936594262777	2
1901	255	189	1.2871	6.40684320078622	9.90653509249461	0.249413648530119	1.39413648530119	99	-1.34883561914183	1.34883561914183	55.5424950454196	2
1911	255	190	1.3169	6.55172676270041	9.76165153058042	0.104530086615936	0.0453008661593621	100	-0.327844075451293	0.327844075451293	55.8703391208709	2
1921	255	191	1.3257	6.59451117024553	9.7188671230353	0.0617456790708069	-0.282543209291931	101	0.172927967406482	0.172927967406482	56.0432670882773	2
1931	255	192	1.3242	6.58721837350489	9.72615991977594	0.0690384758114551	-0.109615241885449	102	0.148618644937655	0.148618644937655	56.191885733215	2
1941	255	193	1.3232	6.58235650901112	9.73102178426971	0.0739003403052205	0.0390034030522052	103	-0.327844075451293	0.327844075451293	56.5197298086663	2
1951	255	194	1.332	6.62514091655625	9.68823737672458	0.0311159327600912	-0.288840672399088	104	-0.211159327600912	0.211159327600912	56.7308891362672	2
1961	255	195	1.3384	6.65625684931634	9.65712144396449	0	-0.5	105	0.527844075451276	0.527844075451276	57.2587332117185	2
1971	255	196	1.3296	6.61347244177121	9.69990585150962	0.0427844075451276	0.0278440754512758	106	0.931378828433724	0.931378828433724	58.1901120401522	2
1981	255	197	1.3125	6.53033455892784	9.78304373435299	0.1259222903885	0.959222903885	107	0.454916108044829	0.454916108044829	58.645028148197	2
1991	255	198	1.3052	6.49484294812336	9.81853534515747	0.161413901192983	1.41413901192983	108	-0.0166847478503642	0.0166847478503642	58.6617128960474	2
2001	255	199	1.3076	6.5065114229084	9.80686687037243	0.149745426407947	1.39745426407947	109	0.0756906775311728	0.0756906775311728	58.7374035735786	2
2011	255	200	1.3081	6.50894235515528	9.80443593812555	0.147314494161064	1.47314494161064	110	NA	NA	NA	2
922	255	91	1.0459	5.23416148489022	11.0889405373781	1.54801765481463	4.58017654814625	1	0.124309322468809	0.124309322468809	0.124309322468809	3
932	255	92	1.0454	5.23173055264334	11.091371469625	1.55044858706151	4.70448587061506	2	0.00276271012472584	0.00276271012472584	0.127072032593535	3
942	255	93	1.0474	5.24145428163087	11.0816477406375	1.54072485807398	4.70724858073979	3	0.503534752982467	0.503534752982467	0.630606785576002	3
952	255	94	1.0391	5.20110080633262	11.1220012159357	1.58107833337223	5.21078333372226	4	0.00762457461848154	0.00762457461848154	0.638231360194483	3
962	255	95	1.041	5.21033834887077	11.1127636733976	1.57184079083407	5.21840790834074	5	-0.400772042857758	0.400772042857758	1.03900340305224	3
972	255	96	1.0513	5.26041555315655	11.0626864691118	1.5217635865483	4.81763586548298	6	0.0319338970872902	0.0319338970872902	1.07093730013953	3
982	255	97	1.0527	5.26722216344782	11.0558798588205	1.51495697625703	4.84956976257027	7	0.454916108044794	0.454916108044794	1.52585340818433	3
992	255	98	1.0454	5.23173055264334	11.091371469625	1.55044858706151	5.30448587061506	8	-0.59038475811455	0.59038475811455	2.11623816629888	3
1002	255	99	1.0596	5.30076902845479	11.0223329938136	1.48141011125005	4.71410111250051	9	-0.872372898752898	0.872372898752898	2.98861106505177	3
1012	255	100	1.0796	5.39800631833008	10.9250957039383	1.38417282137476	3.84172821374761	10	-0.755688150902551	0.755688150902551	3.74429921595433	3
1022	255	101	1.0972	5.48357513342034	10.839526888848	1.29860400628451	3.08604006284506	11	-0.682760183496087	0.682760183496087	4.42705939945041	3
1032	255	102	1.1133	5.56185115176995	10.7612508704984	1.2203279879349	2.40327987934898	12	0.265303392787983	0.265303392787983	4.6923627922384	3
1042	255	103	1.1099	5.54532081249115	10.7777812097772	1.2368583272137	2.66858327213696	13	0.386850005132102	0.386850005132102	5.0792127973705	3
1052	255	104	1.104	5.51663581197794	10.8064662102904	1.26554332772691	3.05543327726906	14	-0.138231360194449	0.138231360194449	5.21744415756495	3
1062	255	105	1.1089	5.54045894799738	10.782643074271	1.24172019170746	2.91720191707461	15	-0.0409940703191731	0.0409940703191731	5.25843822788412	3
1072	255	106	1.1118	5.5545583550293	10.7685436672391	1.22762078467554	2.87620784675544	16	-0.0896127152568287	0.0896127152568287	5.34805094314095	3
1082	255	107	1.1157	5.57351962655498	10.7495823957134	1.20865951314986	2.78659513149861	17	0.216684747850365	0.216684747850365	5.56473569099131	3
1092	255	108	1.1133	5.56185115176995	10.7612508704984	1.2203279879349	3.00327987934898	18	-0.230606785576002	0.230606785576002	5.79534247656732	3
1102	255	109	1.1201	5.59491183032755	10.7281901919408	1.1872673093773	2.77267309377297	19	-0.113922037725637	0.113922037725637	5.90926451429295	3
1112	255	110	1.1245	5.61630403410011	10.7067979881683	1.16587510560473	2.65875105604734	20	0.0513813550623627	0.0513813550623627	5.96064586935532	3
1122	255	111	1.1255	5.62116589859387	10.7019361236745	1.16101324111097	2.7101324111097	21	-0.08961271525681	0.08961271525681	6.05025858461213	3
1132	255	112	1.1294	5.64012717011956	10.6829748521488	1.14205196958529	2.62051969585289	22	0.148618644937619	0.148618644937619	6.19887722954974	3
1142	255	113	1.1284	5.63526530562579	10.6878367166426	1.14691383407905	2.76913834079051	23	0.430606785576003	0.430606785576003	6.62948401512575	3
1152	255	114	1.1216	5.60220462706819	10.7208973952002	1.17997451263665	3.19974512636651	24	0.0319338970872902	0.0319338970872902	6.66141791221304	3
1162	255	115	1.123	5.60901123735946	10.7140907849089	1.17316790234538	3.2316790234538	25	0.143756780443883	0.143756780443883	6.80517469265692	3
1172	255	116	1.1221	5.60463555931508	10.7184664629533	1.17754358038977	3.37543580389768	26	0.0319338970873071	0.0319338970873071	6.83710858974423	3
1182	255	117	1.1235	5.61144216960635	10.711659852662	1.1707369700985	3.40736970098499	27	-0.0896127152568282	0.0896127152568282	6.92672130500106	3
1192	255	118	1.1274	5.63040344113203	10.6926985811363	1.15177569857282	3.31775698572816	28	-0.284087295007394	0.284087295007394	7.21080860000845	3
1202	255	119	1.1353	5.66881217063277	10.6542898516356	1.11336696907208	3.03366969072077	29	-0.133369495700693	0.133369495700693	7.34417809570914	3
1212	255	120	1.1401	5.69214912020284	10.6309529020655	1.09003001950201	2.90030019502008	30	0.0513813550623632	0.0513813550623632	7.39555945077151	3
1222	255	121	1.1411	5.6970109846966	10.6260910375718	1.08516815500824	2.95168155008244	31	-0.18685000513212	0.18685000513212	7.58240945590362	3
1232	255	122	1.147	5.72569598520981	10.5974060370585	1.05648315449503	2.76483154495032	32	-0.0409940703191558	0.0409940703191558	7.62340352622278	3
1242	255	123	1.1499	5.73979539224173	10.5833066300266	1.04238374746312	2.72383747463116	33	0.216684747850329	0.216684747850329	7.84008827407311	3
1252	255	124	1.1475	5.72812691745669	10.5949751048117	1.05405222224815	2.94052222248149	34	-0.0896127152568105	0.0896127152568105	7.92970098932992	3
1262	255	125	1.1514	5.74708818898238	10.576013833286	1.03509095072247	2.85090950722468	35	-0.181988140638347	0.181988140638347	8.11168912996827	3
1272	255	126	1.1572	5.77528700304621	10.5478150192222	1.00689213665863	2.66892136658633	36	-0.021546612344101	0.021546612344101	8.13323574231237	3
1282	255	127	1.1597	5.78744166428062	10.5356603579877	0.994737475424223	2.64737475424223	37	0.0756906775311728	0.0756906775311728	8.20892641984354	3
1292	255	128	1.1602	5.7898725965275	10.5332294257409	0.992306543177341	2.72306543177341	38	-0.206297463107175	0.206297463107175	8.41522388295072	3
1302	255	129	1.1665	5.82050234283822	10.5025996794301	0.961676796866623	2.51676796866623	39	0.0999999999999988	0.0999999999999988	8.51522388295071	3
1312	255	130	1.1665	5.82050234283822	10.5025996794301	0.961676796866623	2.61676796866623	40	-0.162540682663274	0.162540682663274	8.67776456561399	3
1322	255	131	1.1719	5.84675641110455	10.4763456111638	0.935422728600296	2.45422728600296	41	0.197237289875291	0.197237289875291	8.87500185548928	3
1332	255	132	1.1699	5.83703268211702	10.4860693401513	0.945146457587825	2.65146457587825	42	0.216684747850347	0.216684747850347	9.09168660333963	3
1342	255	133	1.1675	5.82536420733198	10.4977378149364	0.956814932372859	2.86814932372859	43	-0.181988140638348	0.181988140638348	9.27367474397797	3
1352	255	134	1.1733	5.85356302139582	10.4695390008725	0.928616118309025	2.68616118309025	44	0.0270720325935185	0.0270720325935185	9.30074677657149	3
1362	255	135	1.1748	5.86085581813647	10.4622462041319	0.921323321568376	2.71323321568376	45	-0.113922037725638	0.113922037725638	9.41466881429713	3
1372	255	136	1.1792	5.88224802190903	10.4408540003593	0.899931117795813	2.59931117795813	46	0.100000000000001	0.100000000000001	9.51466881429713	3
1382	255	137	1.1792	5.88224802190903	10.4408540003593	0.899931117795813	2.69931117795813	47	0.172927967406482	0.172927967406482	9.68759678170361	3
1392	255	138	1.1777	5.87495522516838	10.4481467971	0.907223914536461	2.87223914536461	48	0.620219500832813	0.620219500832813	10.3078162825364	3
1402	255	139	1.167	5.8229332750851	10.5001687471833	0.959245864619742	3.49245864619742	49	0.479225430513621	0.479225430513621	10.78704171305	3
1412	255	140	1.1592	5.78501073203374	10.5380912902346	0.997168407671104	3.97168407671104	50	-0.0166847478503458	0.0166847478503458	10.8037264609004	3
1422	255	141	1.1616	5.79667920681877	10.5264228154496	0.98549993288607	3.9549993288607	51	-0.566075435645741	0.566075435645741	11.3698018965461	3
1432	255	142	1.1753	5.86328675038335	10.459815271885	0.918892389321496	3.38892389321496	52	-1.489829689461	1.489829689461	12.8596315860071	3
1442	255	143	1.208	6.02226971932945	10.3008323029389	0.759909420375395	1.89909420375395	53	-0.65845086102726	0.65845086102726	13.5180824470344	3
1452	255	144	1.2236	6.09811480543218	10.2249872168362	0.684064334272669	1.24064334272669	54	0.12430932246881	0.12430932246881	13.6423917695032	3
1462	255	145	1.2231	6.09568387318529	10.2274181490831	0.68649526651955	1.3649526651955	55	0.571600855895176	0.571600855895176	14.2139926253984	3
1472	255	146	1.2134	6.04852378759578	10.2745782346726	0.733655352109068	1.93655352109068	56	0.503534752982449	0.503534752982449	14.7175273783808	3
1482	255	147	1.2051	6.00817031229753	10.3149317099708	0.774008827407313	2.44008827407313	57	0.245855934812946	0.245855934812946	14.9633833131938	3
1492	255	148	1.2021	5.99358471881624	10.3295173034521	0.788594420888607	2.68594420888607	58	-0.0701652572817735	0.0701652572817735	15.0335485704756	3
1502	255	149	1.2056	6.01060124454441	10.3125007777239	0.77157789516043	2.6157789516043	59	-0.658450861027278	0.658450861027278	15.6919994315028	3
1512	255	150	1.2212	6.08644633064714	10.2366556916212	0.695732809057702	1.95732809057702	60	-0.395910178363967	0.395910178363967	16.0879096098668	3
1522	255	151	1.2314	6.13603734848354	10.1870646737848	0.646141791221305	1.56141791221305	61	-0.235468650069739	0.235468650069739	16.3233782599365	3
1532	255	152	1.2383	6.16958421349051	10.1535178087778	0.612594926214332	1.32594926214332	62	-0.0166847478503644	0.0166847478503644	16.3400630077869	3
1542	255	153	1.2407	6.18125268827555	10.1418493339928	0.600926451429295	1.30926451429295	63	-0.0215466123441188	0.0215466123441188	16.361609620131	3
1552	255	154	1.2432	6.19340734950996	10.1296946727584	0.588771790194883	1.28771790194883	64	-0.0166847478503462	0.0166847478503462	16.3782943679814	3
1562	255	155	1.2456	6.205075824295	10.1180261979734	0.577103315409849	1.27103315409849	65	-0.138231360194465	0.138231360194465	16.5165257281758	3
1572	255	156	1.2505	6.22889896031444	10.0942030619539	0.553280179390402	1.13280179390402	66	-0.206297463107157	0.206297463107157	16.722823191283	3
1582	255	157	1.2568	6.25952870662516	10.0635733156432	0.522650433079686	0.926504330796864	67	0.0270720325935359	0.0270720325935359	16.7498952238765	3
1592	255	158	1.2583	6.2668215033658	10.0562805189026	0.51535763633904	0.9535763633904	68	-0.206297463107157	0.206297463107157	16.9561926869837	3
1602	255	159	1.2646	6.29745124967652	10.0256507725918	0.484727890028324	0.747278900283243	69	-0.0215466123441188	0.0215466123441188	16.9777392993278	3
1612	255	160	1.2671	6.30960591091093	10.0134961113574	0.472573228793912	0.725732287939124	70	0.0513813550623454	0.0513813550623454	17.0291206543901	3
1622	255	161	1.2681	6.3144677754047	10.0086342468637	0.467711364300147	0.777113643001469	71	0.148618644937655	0.148618644937655	17.1777392993278	3
1632	255	162	1.2671	6.30960591091093	10.0134961113574	0.472573228793912	0.925732287939124	72	0.12430932246881	0.12430932246881	17.3020486217966	3
1642	255	163	1.2666	6.30717497866405	10.0159270436043	0.475004161040793	1.05004161040793	73	0.384419072885225	0.384419072885225	17.6864676946818	3
1652	255	164	0.13037	0.782978684913978	15.5401233373544	5.99920045479087	1.43446068329316	74	0.384419072885224	0.384419072885224	18.0708867675671	3
1662	255	165	1.2549	6.25029116408701	10.0728108581814	0.531887975617838	1.81887975617838	75	-0.327844075451276	0.327844075451276	18.3987308430183	3
1672	255	166	1.2637	6.29307557163213	10.0300264506362	0.489103568072711	1.49103568072711	76	-0.254916108044811	0.254916108044811	18.6536469510631	3
1682	255	167	1.271	6.32856718243661	9.99453483983175	0.45361195726823	1.2361195726823	77	-0.113922037725638	0.113922037725638	18.7675689887888	3
1692	255	168	1.2754	6.34995938620918	9.97314263605918	0.432219753495666	1.12219753495666	78	0.172927967406464	0.172927967406464	18.9404969561952	3
1702	255	169	1.2739	6.34266658946853	9.98043543279983	0.439512550236312	1.29512550236312	79	0.124309322468827	0.124309322468827	19.0648062786641	3
1712	255	170	1.2734	6.34023565722165	9.98286636504671	0.441943482483195	1.41943482483195	80	0.527844075451294	0.527844075451294	19.5926503541154	3
1722	255	171	1.2646	6.29745124967652	10.0256507725918	0.484727890028324	1.94727890028324	81	0.693147468239259	0.693147468239259	20.2857978223546	3
1732	255	172	1.2524	6.23813650285259	10.0849655194158	0.54404263685225	2.6404263685225	82	-1.324526296673	1.324526296673	21.6103241190276	3
1742	255	173	1.2817	6.3805891325199	9.94251288974847	0.40159000718495	1.3159000718495	83	-0.352153397920103	0.352153397920103	21.9624775169477	3
1752	255	174	1.291	6.4258044723119	9.89729754995646	0.35637466739294	0.963746673929398	84	-0.235468650069757	0.235468650069757	22.1979461670175	3
1762	255	175	1.2979	6.45935133731888	9.86375068494948	0.322827802385964	0.728278023859641	85	-0.0653033927879831	0.0653033927879831	22.2632495598055	3
1772	255	176	1.3013	6.47588167659768	9.84722034567068	0.306297463107166	0.662974631071658	86	-0.113922037725656	0.113922037725656	22.3771715975311	3
1782	255	177	1.3057	6.49727388037024	9.82582814189812	0.2849052593346	0.549052593346002	87	0.0562432195561358	0.0562432195561358	22.4334148170873	3
1792	255	178	1.3066	6.50164955841463	9.82145246385373	0.280529581290214	0.605295812902138	88	0.430606785575967	0.430606785575967	22.8640216026632	3
1802	255	179	1.2998	6.46858887985703	9.85451314241133	0.31359025984781	1.0359025984781	89	-0.0896127152568108	0.0896127152568108	22.95363431792	3
1812	255	180	1.3037	6.48755015138271	9.83555187088565	0.294628988322129	0.946289883221293	90	-0.230606785575984	0.230606785575984	23.184241103496	3
1822	255	181	1.3105	6.52061082994031	9.80249119232805	0.261568309764531	0.715683097645309	91	0.1	0.1	23.284241103496	3
1832	255	182	1.3105	6.52061082994031	9.80249119232805	0.261568309764531	0.815683097645309	92	0.143756780443882	0.143756780443882	23.4279978839399	3
1842	255	183	1.3096	6.51623515189593	9.80686687037244	0.265943987808919	0.959439878089191	93	0.265303392788001	0.265303392788001	23.6933012767279	3
1852	255	184	1.3062	6.49970481261713	9.82339720965124	0.282474327087719	1.22474327087719	94	0.294474579750583	0.294474579750583	23.9877758564785	3
1862	255	185	1.3022	6.48025735464207	9.8428446676263	0.301921785062778	1.51921785062778	95	0.168066102912709	0.168066102912709	24.1558419593912	3
1872	255	186	1.3008	6.4734507443508	9.84965127791757	0.308728395354049	1.68728395354048	96	0.0319338970872907	0.0319338970872907	24.1877758564785	3
1882	255	187	1.3022	6.48025735464207	9.8428446676263	0.301921785062778	1.71921785062778	97	-0.37646272038893	0.37646272038893	24.5642385768674	3
1892	255	188	1.312	6.52790362668096	9.7951983955874	0.254275513023885	1.34275513023885	98	-0.40077204285774	0.40077204285774	24.9650106197252	3
1902	255	189	1.3223	6.57798083096673	9.74512119130163	0.204198308738111	0.941983087381105	99	-0.0896127152568283	0.0896127152568283	25.054623334982	3
1912	255	190	1.3262	6.59694210249242	9.72615991977595	0.185237037212428	0.852370372124277	100	0.12430932246881	0.12430932246881	25.1789326574508	3
1922	255	191	1.3257	6.59451117024553	9.72859085202283	0.187667969459309	0.976679694593086	101	0.0513813550623807	0.0513813550623807	25.2303140125132	3
1932	255	192	1.3267	6.5993730347393	9.72372898752906	0.182806104965547	1.02806104965547	102	0.0562432195561178	0.0562432195561178	25.2865572320693	3
1942	255	193	1.3276	6.60374871278369	9.71935330948468	0.178430426921159	1.08430426921158	103	-0.449390687795394	0.449390687795394	25.7359479198647	3
1952	255	194	1.3389	6.65868778156323	9.66441424070514	0.123491358141619	0.63491358141619	104	0.00762457461846322	0.00762457461846322	25.7435724944832	3
1962	255	195	1.3408	6.66792532410138	9.65517669816698	0.114253815603465	0.642538156034654	105	-0.0653033927879832	0.0653033927879832	25.8088758872711	3
1972	255	196	1.3442	6.68445566338018	9.63864635888818	0.097723476324667	0.57723476324667	106	0.0270720325935357	0.0270720325935357	25.8359479198647	3
1982	255	197	1.3457	6.69174846012082	9.63135356214754	0.0904306795840206	0.604306795840206	107	-0.327844075451294	0.327844075451294	26.163791995316	3
1992	255	198	1.3545	6.73453286766595	9.58856915460241	0.0476462720388913	0.276462720388913	108	-0.186850005132102	0.186850005132102	26.3506420004481	3
2002	255	199	1.3604	6.76321786817916	9.5598841540892	0.0189612715256811	0.0896127152568106	109	-0.0896127152568106	0.0896127152568106	26.4402547157049	3
2012	255	200	1.3643	6.78217913970485	9.54092288256352	0	0	110	NA	NA	NA	3
