# Supplementary material for: Assessment of crusting effects on interrill erosion by laser scanning
Source: PeerJ. 2020 Jan 31;8:e8487. doi: 10.7717/peerj.8487 (PMC6996510; doi:10.7717/peerj.8487)
Supplement: Data S1 — Each has two transects and four subplots. [file peerj-08-8487-s001.zip › raw data for uploading/os11transectaright.txt]

x	y	z	cal	h	h2	h0mm	code	deltah	absh	cumsumh	number
312	255	311	1.335	6.63972651003754	9.68337551223082	0	0	1	0.68762204798986	0.68762204798986	0.68762204798986	1
313	255	312	1.3188	6.56096430523856	9.7621377170298	0.078762204798986	0.68762204798986	2	2.0100491902938	2.0100491902938	2.69767123828366	1
314	255	313	1.2754	6.34995938620918	9.97314263605918	0.289767123828366	2.69767123828366	3	1.01822883356584	1.01822883356584	3.7159000718495	1
315	255	314	1.2524	6.23813650285259	10.0849655194158	0.40159000718495	3.7159000718495	4	0.133369495700693	0.133369495700693	3.84926956755019	1
316	255	315	1.2476	6.21479955328252	10.1083024689858	0.424926956755019	3.84926956755019	5	-0.66883814577045	0.66883814577045	4.51810771332064	1
317	255	316	1.2593	6.27168336785957	10.0514186544088	0.368043142177974	3.18043142177974	6	-0.00276271012470852	0.00276271012470852	4.52087042344535	1
318	255	317	1.2573	6.26195963887204	10.0611423833963	0.377766871165504	3.17766871165504	7	-0.41115932760093	0.41115932760093	4.93202975104628	1
319	255	318	1.2637	6.29307557163213	10.0300264506362	0.346650938405411	2.76650938405411	8	-0.00276271012470852	0.00276271012470852	4.93479246117099	1
320	255	319	1.2617	6.2833518426446	10.0397501796238	0.35637466739294	2.7637466739294	9	0.27922543051364	0.27922543051364	5.21401789168463	1
321	255	320	1.2539	6.24542929959324	10.0776727226751	0.394297210444304	3.04297210444304	10	-0.289612715256829	0.289612715256829	5.50363060694146	1
322	255	321	1.2578	6.26439057111892	10.0587114511494	0.375335938918621	2.75335938918621	11	-0.527844075451275	0.527844075451275	6.03147468239273	1
323	255	322	1.2666	6.30717497866405	10.0159270436043	0.332551531373493	2.22551531373493	12	-0.216684747850329	0.216684747850329	6.24815943024306	1
324	255	323	1.269	6.31884345344908	10.0042585688193	0.32088305658846	2.0088305658846	13	-0.148618644937655	0.148618644937655	6.39677807518072	1
325	255	324	1.27	6.32370531794285	9.99939670432551	0.316021192094695	1.86021192094695	14	0.0653033927879831	0.0653033927879831	6.4620814679687	1
326	255	325	1.2666	6.30717497866405	10.0159270436043	0.332551531373493	1.92551531373493	15	1.20784154882267	1.20784154882267	7.66992301679137	1
327	255	326	1.2397	6.17639082378178	10.1467111984866	0.46333568625576	3.1333568625576	16	1.77181783009933	1.77181783009933	9.4417408468907	1
328	255	327	1.2012	5.98920904077185	10.3338929814965	0.650517469265694	4.90517469265694	17	0.303534752982467	0.303534752982467	9.74527559987317	1
329	255	328	1.1929	5.9488555654736	10.3742464567948	0.69087094456394	5.2087094456394	18	-0.143756780443881	0.143756780443881	9.88903238031705	1
330	255	329	1.1938	5.95323124351799	10.3698707787504	0.686495266519552	5.06495266519552	19	-1.24253815603467	1.24253815603467	11.1315705363517	1
331	255	330	1.2173	6.06748505912146	10.2556169631469	0.572241450916085	3.82241450916085	20	-1.47590765173536	1.47590765173536	12.6074781880871	1
332	255	331	1.2456	6.205075824295	10.1180261979734	0.434650685742549	2.34650685742549	21	-0.60077204285774	0.60077204285774	13.2082502309448	1
333	255	332	1.2559	6.25515302858077	10.0679489936876	0.384573481456775	1.74573481456775	22	0.0701652572817557	0.0701652572817557	13.2784154882266	1
334	255	333	1.2524	6.23813650285259	10.0849655194158	0.40159000718495	1.8159000718495	23	-0.0805525420249453	0.0805525420249453	13.3589680302515	1
335	255	334	1.252	6.23619175705509	10.0869102652133	0.403534752982456	1.73534752982456	24	0.779997473371397	0.779997473371397	14.1389655036229	1
336	255	335	1.2339	6.14819200971795	10.1749100125504	0.491534500319595	2.51534500319595	25	1.159222903885	1.159222903885	15.2981884075079	1
337	255	336	1.208	6.02226971932945	10.3008323029389	0.617456790708095	3.67456790708095	26	0.303534752982448	0.303534752982448	15.6017231604904	1
338	255	337	1.1997	5.9819162440312	10.3411857782372	0.65781026600634	3.9781026600634	27	0.682760183496087	0.682760183496087	16.2844833439865	1
339	255	338	1.1836	5.90364022568159	10.4194617965868	0.736086284355949	4.66086284355949	28	0.590384758114568	0.590384758114568	16.874868102101	1
340	255	339	1.1694	5.83460174987014	10.4885002723982	0.805124760167406	5.25124760167406	29	-0.47922543051362	0.47922543051362	17.3540935326146	1
341	255	340	1.1772	5.8725242929215	10.4505777293469	0.767202217116044	4.77202217116044	30	-0.766075435645759	0.766075435645759	18.1201689682604	1
342	255	341	1.1909	5.93913183648608	10.3839701857823	0.700594673551468	4.00594673551468	31	0.395910178363986	0.395910178363986	18.5160791466244	1
343	255	342	1.1807	5.88954081864968	10.4335612036187	0.750185691387866	4.40185691387866	32	-0.216684747850329	0.216684747850329	18.7327638944747	1
344	255	343	1.1831	5.90120929343471	10.4218927288337	0.738517216602833	4.18517216602833	33	-0.552153397920103	0.552153397920103	19.2849172923948	1
345	255	344	1.1924	5.94642463322672	10.3766773890416	0.693301876810823	3.63301876810823	34	1.01822883356583	1.01822883356583	20.3031461259607	1
346	255	345	1.1694	5.83460174987014	10.4885002723982	0.805124760167406	4.65124760167406	35	0.585522893620813	0.585522893620813	20.8886690195815	1
347	255	346	1.1553	5.76604946050806	10.5570525617603	0.873677049529487	5.23677049529487	36	0.0458559348129297	0.0458559348129297	20.9345249543944	1
348	255	347	1.1523	5.75146386702677	10.5716381552416	0.88826264301078	5.2826264301078	37	0.0409940703191731	0.0409940703191731	20.9755190247136	1
349	255	348	1.1494	5.73736445999485	10.5857375622735	0.902362050042697	5.32362050042697	38	0.0653033927879836	0.0653033927879836	21.0408224175016	1
350	255	349	1.146	5.72083412071605	10.6022679015523	0.918892389321496	5.38892389321496	39	-0.148618644937637	0.148618644937637	21.1894410624392	1
351	255	350	1.147	5.72569598520981	10.5974060370585	0.914030524827732	5.24030524827732	40	-0.761213571151986	0.761213571151986	21.9506546335912	1
352	255	351	1.1606	5.79181734232501	10.5312846799434	0.847909167712533	4.47909167712533	41	-0.62508136532655	0.62508136532655	22.5757359989177	1
353	255	352	1.1714	5.84432547885767	10.4787765434107	0.795401031179878	3.85401031179878	42	-0.0999999999999992	0.0999999999999992	22.6757359989177	1
354	255	353	1.1714	5.84432547885767	10.4787765434107	0.795401031179878	3.75401031179878	43	0.0896127152568105	0.0896127152568105	22.7653487141745	1
355	255	354	1.1675	5.82536420733198	10.4977378149364	0.814362302705559	3.84362302705559	44	0.614694080583377	0.614694080583377	23.3800427947579	1
356	255	355	1.1528	5.75389479927365	10.5692072229947	0.885831710763897	4.45831710763897	45	-0.60077204285774	0.60077204285774	23.9808148376157	1
357	255	356	1.1631	5.80397200355942	10.5191300187089	0.835754506478123	3.85754506478123	46	-0.717456790708086	0.717456790708086	24.6982716283237	1
358	255	357	1.1758	5.86571768263023	10.4573843396381	0.774008827407314	3.14008827407314	47	0.0409940703191558	0.0409940703191558	24.7392656986429	1
359	255	358	1.1729	5.85161827559831	10.47148374667	0.78810823443923	3.1810823443923	48	0.877234763246671	0.877234763246671	25.6165004618896	1
360	255	359	1.1528	5.75389479927365	10.5692072229947	0.885831710763897	4.05831710763897	49	1.17867036186007	1.17867036186007	26.7951708237496	1
361	255	360	1.1265	5.62602776308764	10.6970742591807	1.0136987469499	5.23698746949904	50	0.517456790708104	0.517456790708104	27.3126276144577	1
362	255	361	1.1138	5.56428208401683	10.7588199382515	1.07544442602071	5.75444426020715	51	-0.00276271012470808	0.00276271012470808	27.3153903245824	1
363	255	362	1.1118	5.5545583550293	10.7685436672391	1.08516815500824	5.75168155008244	52	0.0166847478503458	0.0166847478503458	27.3320750724328	1
364	255	363	1.1094	5.54288988024427	10.7802121420241	1.09683662979328	5.76836629793279	53	-0.289612715256811	0.289612715256811	27.6216877876896	1
365	255	364	1.1133	5.56185115176995	10.7612508704984	1.0778753582676	5.47875358267597	54	-0.265303392788018	0.265303392788018	27.8869911804776	1
366	255	365	1.1167	5.57838149104875	10.7447205312196	1.0613450189888	5.21345018988796	55	0.376462720388931	0.376462720388931	28.2634539008666	1
367	255	366	1.1069	5.53073521900985	10.7923668032585	1.10899129102769	5.58991291027689	56	0.133369495700692	0.133369495700692	28.3968233965672	1
368	255	367	1.1021	5.50739826943979	10.8157037528286	1.13232824059776	5.72328240597758	57	-0.503534752982449	0.503534752982449	28.9003581495497	1
369	255	368	1.1104	5.54775174473803	10.7753502775303	1.09197476529951	5.21974765299513	58	0.0944745797505844	0.0944745797505844	28.9948327293003	1
370	255	369	1.1064	5.52830428676297	10.7947977355054	1.11142222327457	5.31422223274571	59	0.420219500832813	0.420219500832813	29.4150522301331	1
371	255	370	1.0957	5.47628233667969	10.8468196855887	1.16344417335785	5.73444173357853	60	-0.454916108044812	0.454916108044812	29.8699683381779	1
372	255	371	1.103	5.51177394748417	10.8113280747842	1.12795256255337	5.27952562553372	61	-0.625081365326567	0.625081365326567	30.4950497035045	1
373	255	372	1.1138	5.56428208401683	10.7588199382515	1.07544442602071	4.65444426020715	62	-0.479225430513639	0.479225430513639	30.9742751340181	1
374	255	373	1.1216	5.60220462706819	10.7208973952002	1.03752188296935	4.17521882969351	63	1.18353222635383	1.18353222635383	32.1578073603719	1
375	255	374	1.0952	5.47385140443281	10.8492506178356	1.16587510560473	5.35875105604734	64	0.395910178363985	0.395910178363985	32.5537175387359	1
376	255	375	1.085	5.42426038659641	10.8988416356719	1.21546612344113	5.75466123441132	65	0.113922037725638	0.113922037725638	32.6676395764616	1
377	255	376	1.0806	5.40286818282385	10.9202338394445	1.2368583272137	5.86858327213696	66	-0.406297463107157	0.406297463107157	33.0739370395687	1
378	255	377	1.0869	5.43349792913456	10.8896040931338	1.20622858090298	5.4622858090298	67	0.138231360194448	0.138231360194448	33.2121683997632	1
379	255	378	1.082	5.40967479311512	10.9134272291532	1.23005171692242	5.60051716922425	68	-0.14861864493762	0.14861864493762	33.3607870447008	1
380	255	379	1.083	5.41453665760888	10.9085653646595	1.22518985242866	5.45189852428663	69	-0.0999999999999996	0.0999999999999996	33.4607870447008	1
381	255	380	1.083	5.41453665760888	10.9085653646595	1.22518985242866	5.35189852428663	70	-0.240994070319192	0.240994070319192	33.70178111502	1
382	255	381	1.0859	5.4286360646408	10.8944659576276	1.21109044539674	5.11090445396744	71	0.371600855895159	0.371600855895159	34.0733819709151	1
383	255	382	1.0762	5.38147597905128	10.9416260432171	1.25825053098626	5.4825053098626	72	1.23215087129148	1.23215087129148	35.3055328422066	1
384	255	383	1.0488	5.24826089192214	11.0748411303462	1.39146561811541	6.71465618115408	73	-0.12430932246881	0.12430932246881	35.4298421646754	1
385	255	384	1.0493	5.25069182416902	11.0724101980993	1.38903468586853	6.59034685868527	74	-1.07237289875292	1.07237289875292	36.5022150634283	1
386	255	385	1.0693	5.34792911404431	10.9751729082241	1.29179739599324	5.51797395993235	75	-1.16961018862819	1.16961018862819	37.6718252520565	1
387	255	386	1.0913	5.45489013290713	10.8682118893612	1.18483637713042	4.34836377130416	76	0.327844075451276	0.327844075451276	37.9996693275078	1
388	255	387	1.0825	5.412105725362	10.9109962969064	1.22762078467554	4.67620784675544	77	0.468838145770449	0.468838145770449	38.4685074732783	1
389	255	388	1.0708	5.35522191078496	10.9678801114834	1.28450459925259	5.14504599252589	78	0.420219500832794	0.420219500832794	38.8887269741111	1
390	255	389	1.0601	5.30319996070167	11.0199020615667	1.33652654933587	5.56526549335868	79	-0.736904248683141	0.736904248683141	39.6256312227942	1
391	255	390	1.0732	5.36689038556999	10.9562116366984	1.27283612446755	4.82836124467554	80	0.585522893620796	0.585522893620796	40.211154116415	1
392	255	391	1.0591	5.29833809620791	11.0247639260605	1.34138841382963	5.41388413829634	81	1.23215087129148	1.23215087129148	41.4433049877065	1
393	255	392	1.0317	5.16512300907876	11.1579790131896	1.47460350095878	6.64603500958782	82	0.279225430513621	0.279225430513621	41.7225304182201	1
394	255	393	1.0239	5.1272004660274	11.195901556241	1.51252604401014	6.92526044010144	83	0.113922037725638	0.113922037725638	41.8364524559457	1
395	255	394	1.0195	5.10580826225484	11.2172937600135	1.53391824778271	7.03918247782708	84	-0.148618644937618	0.148618644937618	41.9850711008834	1
396	255	395	1.0205	5.1106701267486	11.2124318955198	1.52905638328895	6.89056383288946	85	0.162540682663274	0.162540682663274	42.1476117835466	1
397	255	396	1.0151	5.08441605848227	11.2386859637861	1.55531045155527	7.05310451555274	86	-0.245855934812946	0.245855934812946	42.3934677183596	1
398	255	397	1.0181	5.09900165196356	11.2241003703048	1.54072485807398	6.80724858073979	87	-0.809832216089624	0.809832216089624	43.2032999344492	1
399	255	398	1.0327	5.16998487357253	11.1531171486958	1.46974163646502	5.99741636465017	88	-0.172927967406464	0.172927967406464	43.3762279018557	1
400	255	399	1.0342	5.17727767031317	11.1458243519552	1.46244883972437	5.8244883972437	89	0.828616118309033	0.828616118309033	44.2048440201647	1
401	255	400	1.0151	5.08441605848227	11.2386859637861	1.55531045155527	6.65310451555274	90	-0.313922037725655	0.313922037725655	44.5187660578903	1
402	255	401	1.0195	5.10580826225484	11.2172937600135	1.53391824778271	6.33918247782708	91	-0.0319338970872911	0.0319338970872911	44.5506999549776	1
403	255	402	1.0181	5.09900165196356	11.2241003703048	1.54072485807398	6.30724858073979	92	-0.00276271012469032	0.00276271012469032	44.5534626651023	1
404	255	403	1.0161	5.08927792297604	11.2338240992923	1.55044858706151	6.3044858706151	93	-0.240994070319174	0.240994070319174	44.7944567354215	1
405	255	404	1.019	5.10337733000795	11.2197246922604	1.53634918002959	6.06349180029592	94	-0.00762457461848065	0.00762457461848065	44.80208131004	1
406	255	405	1.0171	5.0941397874698	11.2289622347986	1.54558672256774	6.05586722567744	95	-0.289612715256811	0.289612715256811	45.0916940252968	1
407	255	406	1.021	5.11310105899548	11.2100009632729	1.52662545104206	5.76625451042063	96	-0.00276271012470719	0.00276271012470719	45.0944567354215	1
408	255	407	1.019	5.10337733000795	11.2197246922604	1.53634918002959	5.76349180029593	97	-0.221546612344119	0.221546612344119	45.3160033477656	1
409	255	408	1.0215	5.11553199124236	11.207570031026	1.52419451879518	5.54194518795181	98	0.113922037725637	0.113922037725637	45.4299253854913	1
410	255	409	1.0171	5.0941397874698	11.2289622347986	1.54558672256774	5.65586722567744	99	-0.148618644937655	0.148618644937655	45.5785440304289	1
411	255	410	1.0181	5.09900165196356	11.2241003703048	1.54072485807398	5.50724858073979	100	-0.240994070319156	0.240994070319156	45.8195381007481	1
412	255	411	1.021	5.11310105899548	11.2100009632729	1.52662545104206	5.26625451042063	101	-0.172927967406482	0.172927967406482	45.9924660681545	1
413	255	412	1.0225	5.12039385573613	11.2027081665322	1.51933265430142	5.09332654301415	102	-0.527844075451276	0.527844075451276	46.5203101436058	1
414	255	413	1.0313	5.16317826328126	11.1599237589871	1.47654824675629	4.56548246756288	103	-0.57160085589514	0.57160085589514	47.091910999501	1
415	255	414	1.041	5.21033834887077	11.1127636733976	1.42938816116677	3.99388161166774	104	0.609832216089605	0.609832216089605	47.7017432155906	1
416	255	415	1.0264	5.13935512726181	11.1837468950066	1.50037138277573	4.60371382775734	105	0.352153397920103	0.352153397920103	48.0538966135107	1
417	255	416	1.0171	5.0941397874698	11.2289622347986	1.54558672256774	4.95586722567744	106	-0.0756906775311732	0.0756906775311732	48.1295872910419	1
418	255	417	1.0166	5.09170885522292	11.2313931670454	1.54801765481463	4.88017654814627	107	-0.216684747850347	0.216684747850347	48.3462720388922	1
419	255	418	1.019	5.10337733000795	11.2197246922604	1.53634918002959	4.66349180029592	108	-0.0562432195561353	0.0562432195561353	48.4025152584483	1
420	255	419	1.0181	5.09900165196356	11.2241003703048	1.54072485807398	4.60724858073979	109	0.0458559348129466	0.0458559348129466	48.4483711932613	1
421	255	420	1.0151	5.08441605848227	11.2386859637861	1.55531045155527	4.65310451555274	110	NA	NA	NA	1
3121	255	311	1.3521	6.72286439288092	9.59051390039991	0	0	1	1.01822883356584	1.01822883356584	1.01822883356584	2
3131	255	312	1.3291	6.61104150952433	9.7023367837565	0.111822883356584	1.01822883356584	2	1.75237037212429	1.75237037212429	2.77059920569014	2
3141	255	313	1.291	6.4258044723119	9.88757382096893	0.297059920569014	2.77059920569014	3	0.872372898752907	0.872372898752907	3.64297210444305	2
3151	255	314	0.13184	0.790125625719812	15.523252667561	5.93273876716111	3.64297210444305	4	0.872372898752907	0.872372898752907	4.51534500319595	2
3161	255	315	1.251	6.23132989256132	10.0820484007195	0.491534500319595	4.51534500319595	5	0.211159327600929	0.211159327600929	4.72650433079688	2
3171	255	316	1.2446	6.20021395980123	10.1131643334796	0.522650433079688	4.72650433079688	6	-0.0756906775311723	0.0756906775311723	4.80219500832805	2
3181	255	317	1.2441	6.19778302755435	10.1155952657265	0.525081365326571	4.65081365326571	7	-0.717456790708105	0.717456790708105	5.51965179903616	2
3191	255	318	1.2568	6.25952870662516	10.0538495866557	0.46333568625576	3.9333568625576	8	-0.221546612344119	0.221546612344119	5.74119841138028	2
3201	255	319	1.2593	6.27168336785957	10.0416949254213	0.451181025021349	3.71181025021349	9	-0.240994070319173	0.240994070319173	5.98219248169945	2
3211	255	320	1.2622	6.28578277489149	10.0275955183893	0.437081617989431	3.47081617989431	10	-0.386850005132103	0.386850005132103	6.36904248683155	2
3221	255	321	1.2681	6.3144677754047	9.99891051787613	0.408396617476221	3.08396617476221	11	-0.785522893620795	0.785522893620795	7.15456538045235	2
3231	255	322	1.2822	6.38302006476678	9.93035822851405	0.339844328114141	2.29844328114141	12	0.157678818169519	0.157678818169519	7.31224419862187	2
3241	255	323	1.2769	6.35725218294982	9.95612611033101	0.365612209931093	2.45612209931093	13	-0.620219500832795	0.620219500832795	7.93246369945466	2
3251	255	324	1.2876	6.40927413303311	9.90410416024773	0.313590259847814	1.83590259847814	14	-0.362540682663293	0.362540682663293	8.29500438211796	2
3261	255	325	1.293	6.43552820129943	9.8778500919814	0.287336191581485	1.47336191581485	15	0.804306795840206	0.804306795840206	9.09931117795816	2
3271	255	326	1.2744	6.34509752171541	9.96828077156542	0.377766871165505	2.27766871165505	16	1.655133082249	1.655133082249	10.7544442602072	2
3281	255	327	1.2383	6.16958421349051	10.1437940797903	0.553280179390406	3.93280179390406	17	0.872372898752898	0.872372898752898	11.6268171589601	2
3291	255	328	1.2183	6.07234692361522	10.2410313696656	0.650517469265695	4.80517469265695	18	-0.0513813550623627	0.0513813550623627	11.6781985140224	2
3301	255	329	1.2173	6.06748505912146	10.2458932341594	0.655379333759459	4.75379333759459	19	-1.33491358141617	1.33491358141617	13.0131120954386	2
3311	255	330	1.2427	6.19097641726308	10.1224018760178	0.531887975617842	3.41887975617842	20	-1.18905764660326	1.18905764660326	14.2021697420419	2
3321	255	331	1.2651	6.2998821819234	10.0134961113574	0.422982210957516	2.22982210957516	21	-0.0319338970873084	0.0319338970873084	14.2341036391292	2
3331	255	332	1.2637	6.29307557163213	10.0203027216487	0.429788821248785	2.19788821248785	22	1.0668474785035	1.0668474785035	15.3009511176327	2
3341	255	333	1.2397	6.17639082378178	10.136987469499	0.546473569099135	3.26473569099135	23	0.420219500832795	0.420219500832795	15.7211706184655	2
3351	255	334	1.229	6.1243688736985	10.1890094195823	0.598495519182414	3.68495519182414	24	1.20784154882267	1.20784154882267	16.9290121672881	2
3361	255	335	1.2021	5.99358471881624	10.3197935744646	0.729279674064681	4.89279674064681	25	0.658450861027243	0.658450861027243	17.5874630283154	2
3371	255	336	1.1865	5.91773963271351	10.3956386605673	0.805124760167406	5.55124760167406	26	1.3682830771169	1.3682830771169	18.9557461054323	2
3381	255	337	1.1563	5.77091132500182	10.542466968279	0.951953067879096	6.91953067879096	27	0.687622047989859	0.687622047989859	19.6433681534221	2
3391	255	338	1.1401	5.69214912020284	10.621229173078	1.03071527267808	7.60715272678082	28	-0.00762457461848154	0.00762457461848154	19.6509927280406	2
3401	255	339	1.1382	5.68291157766468	10.6304667156161	1.03995281521623	7.59952815216234	29	-0.362540682663274	0.362540682663274	20.0135334107039	2
3411	255	340	1.1436	5.70916564593101	10.6042126473498	1.01369874694991	7.23698746949906	30	-1.21336696907209	1.21336696907209	21.226900379776	2
3421	255	341	1.1665	5.82050234283822	10.4928759504426	0.902362050042697	6.02362050042697	31	-0.265303392787984	0.265303392787984	21.492203772564	2
3431	255	342	1.1699	5.83703268211702	10.4763456111638	0.885831710763899	5.75831710763899	32	-0.00762457461848154	0.00762457461848154	21.4998283471824	2
3441	255	343	1.168	5.82779513957887	10.485583153702	0.895069253302051	5.75069253302051	33	-0.0270720325935354	0.0270720325935354	21.526900379776	2
3451	255	344	1.1665	5.82050234283822	10.4928759504426	0.902362050042697	5.72362050042697	34	-0.051381355062345	0.051381355062345	21.5782817348383	2
3461	255	345	1.1655	5.81564047834446	10.4977378149364	0.907223914536463	5.67223914536463	35	0.279225430513621	0.279225430513621	21.8575071653519	2
3471	255	346	1.1577	5.77771793529309	10.5356603579877	0.945146457587825	5.95146457587825	36	-0.148618644937636	0.148618644937636	22.0061258102896	2
3481	255	347	1.1587	5.78257979978686	10.530798493494	0.940284593094061	5.80284593094061	37	0.0409940703191731	0.0409940703191731	22.0471198806088	2
3491	255	348	1.1558	5.76848039275494	10.5448979005259	0.954384000125978	5.84384000125978	38	0.877234763246671	0.877234763246671	22.9243546438554	2
3501	255	349	1.1357	5.67075691643027	10.6426213768506	1.05210747645065	6.72107476450646	39	0.0166847478503458	0.0166847478503458	22.9410393917058	2
3511	255	350	1.1333	5.65908844164524	10.6542898516356	1.06377595123568	6.7377595123568	40	-0.955688150902551	0.955688150902551	23.8967275426083	2
3521	255	351	1.1509	5.74465725673549	10.5687210365453	0.978207136145425	5.78207136145425	41	-1.07237289875292	1.07237289875292	24.9691004413612	2
3531	255	352	1.1709	5.84189454661078	10.47148374667	0.880969846270133	4.70969846270133	42	-0.313922037725638	0.313922037725638	25.2830224790869	2
3541	255	353	1.1753	5.86328675038335	10.4500915428975	0.85957764249757	4.3957764249757	43	0.614694080583379	0.614694080583379	25.8977165596703	2
3551	255	354	1.1606	5.79181734232501	10.5215609509558	0.931047050555907	5.01047050555908	44	0.493147468239276	0.493147468239276	26.3908640279095	2
3561	255	355	1.1484	5.73250259550108	10.5808756977797	0.990361797379835	5.50361797379835	45	-0.172927967406447	0.172927967406447	26.563791995316	2
3571	255	356	1.1499	5.73979539224173	10.5735829010391	0.98306900063919	5.3306900063919	46	-0.64452882330164	0.64452882330164	27.2083208186176	2
3581	255	357	1.1611	5.79424827457189	10.5191300187089	0.928616118309026	4.68616118309026	47	0.327844075451277	0.327844075451277	27.5361648940689	2
3591	255	358	1.1523	5.75146386702677	10.5619144262541	0.971400525854154	5.01400525854154	48	0.896682221221725	0.896682221221725	28.4328471152906	2
3601	255	359	1.1318	5.65179564490459	10.6615826483762	1.07106874797633	5.91068747976327	49	0.750826286408796	0.750826286408796	29.1836734016994	2
3611	255	360	1.1143	5.56671301626371	10.7466652770171	1.15615137661721	6.66151376617206	50	-0.333369495700692	0.333369495700692	29.5170428974001	2
3621	255	361	1.1191	5.59004996583378	10.723328327447	1.13281442704714	6.32814427047137	51	0.113922037725638	0.113922037725638	29.6309649351257	2
3631	255	362	1.1147	5.56865776206122	10.7447205312196	1.1542066308197	6.44206630819701	52	-0.19723728987531	0.19723728987531	29.8282022250011	2
3641	255	363	1.1167	5.57838149104875	10.7349968022321	1.14448290183217	6.2448290183217	53	0.0896127152568278	0.0896127152568278	29.9178149402579	2
3651	255	364	1.1128	5.55942021952307	10.7539580737578	1.16344417335785	6.33444173357853	54	-0.406297463107157	0.406297463107157	30.324112403365	2
3661	255	365	1.1191	5.59004996583378	10.723328327447	1.13281442704714	5.92814427047137	55	0.420219500832795	0.420219500832795	30.7443319041978	2
3671	255	366	1.1084	5.5380280157505	10.7753502775303	1.18483637713042	6.34836377130416	56	-0.00276271012470897	0.00276271012470897	30.7470946143225	2
3681	255	367	1.1064	5.52830428676297	10.7850740065179	1.19456010611795	6.34560106117946	57	0.254916108044811	0.254916108044811	31.0020107223674	2
3691	255	368	1.0991	5.49281267595849	10.8205656173223	1.23005171692243	6.60051716922427	58	-0.76607543564574	0.76607543564574	31.7680861580131	2
3701	255	369	1.1128	5.55942021952307	10.7539580737578	1.16344417335785	5.83444173357853	59	-0.0756906775311901	0.0756906775311901	31.8437768355443	2
3711	255	370	1.1123	5.55698928727618	10.7563890060046	1.16587510560473	5.75875105604734	60	0.395910178363985	0.395910178363985	32.2396870139083	2
3721	255	371	1.1021	5.50739826943979	10.805980023841	1.21546612344113	6.15466123441132	61	-0.333369495700692	0.333369495700692	32.573056509609	2
3731	255	372	1.1069	5.53073521900985	10.782643074271	1.19212917387106	5.82129173871063	62	-0.289612715256811	0.289612715256811	32.8626692248658	2
3741	255	373	1.1108	5.54969649053554	10.7636818027453	1.17316790234538	5.53167902345382	63	0.964748324134435	0.964748324134435	33.8274175490002	2
3751	255	374	1.0889	5.44322165812209	10.8701566351587	1.27964273475883	6.49642734758825	64	0.828616118309033	0.828616118309033	34.6560336673092	2
3761	255	375	1.0698	5.35036004629119	10.9630182469896	1.37250434658973	7.32504346589729	65	0.157678818169503	0.157678818169503	34.8137124854787	2
3771	255	376	1.0645	5.32459216447424	10.9887861288066	1.39827222840668	7.48272228406679	66	-0.240994070319156	0.240994070319156	35.0547065557979	2
3781	255	377	1.0674	5.33869157150616	10.9746867217747	1.38417282137476	7.24172821374763	67	-0.265303392788001	0.265303392788001	35.3200099485859	2
3791	255	378	1.0708	5.35522191078496	10.9581563824959	1.36764248209596	6.97642482095963	68	-0.075690677531191	0.075690677531191	35.3957006261171	2
3801	255	379	1.0703	5.35279097853807	10.9605873147428	1.37007341434284	6.90073414342844	69	0.420219500832813	0.420219500832813	35.8159201269499	2
3811	255	380	1.0596	5.30076902845479	11.012609264826	1.42209536442613	7.32095364426125	70	-0.0756906775311732	0.0756906775311732	35.8916108044811	2
3821	255	381	1.0591	5.29833809620791	11.0150401970729	1.42452629667301	7.24526296673008	71	0.0215466123441201	0.0215466123441201	35.9131574168252	2
3831	255	382	1.0566	5.2861834349735	11.0271948583073	1.43668095790742	7.2668095790742	72	0.682760183496088	0.682760183496088	36.5959176003213	2
3841	255	383	1.0405	5.20790741662389	11.1054708766569	1.51495697625703	7.94956976257029	73	0.181988140638346	0.181988140638346	36.7779057409596	2
3851	255	384	1.0347	5.17970860256006	11.1336696907208	1.54315579032086	8.13155790320863	74	-0.882760183496087	0.882760183496087	37.6606659244557	2
3861	255	385	1.0508	5.25798462090966	11.0553936723712	1.46487977197125	7.24879771971255	75	-0.479225430513639	0.479225430513639	38.1398913549694	2
3871	255	386	1.0586	5.29590716396103	11.0174711293198	1.42695722891989	6.76957228919891	76	0.823754253815244	0.823754253815244	38.9636456087846	2
3881	255	387	1.0396	5.2035317385795	11.1098465547013	1.51933265430142	7.59332654301415	77	-0.143756780443865	0.143756780443865	39.1074023892285	2
3891	255	388	1.0405	5.20790741662389	11.1054708766569	1.51495697625703	7.44956976257029	78	0.0409940703191731	0.0409940703191731	39.1483964595476	2
3901	255	389	1.0376	5.19380800959197	11.1195702836889	1.52905638328895	7.49056383288946	79	-0.527844075451275	0.527844075451275	39.6762405349989	2
3911	255	390	1.0464	5.2365924171371	11.0767858761437	1.48627197574382	6.96271975743818	80	-0.766075435645758	0.766075435645758	40.4423159706447	2
3921	255	391	1.0601	5.30319996070167	11.0101783325792	1.41966443217924	6.19664432179243	81	0.87723476324667	0.87723476324667	41.3195507338913	2
3931	255	392	1.04	5.20547648437701	11.1079018089038	1.51738790850391	7.0738790850391	82	0.799444931346451	0.799444931346451	42.1189956652378	2
3941	255	393	1.0215	5.11553199124236	11.1978463020385	1.60733240163855	7.87332401638555	83	-0.0270720325935354	0.0270720325935354	42.1460676978313	2
3951	255	394	1.02	5.10823919450172	11.2051390987791	1.6146251983792	7.84625198379201	84	0.0409940703191749	0.0409940703191749	42.1870617681505	2
3961	255	395	1.0171	5.0941397874698	11.219238505811	1.62872460541112	7.88724605411119	85	-0.19237542538152	0.19237542538152	42.379437193532	2
3971	255	396	1.019	5.10337733000795	11.2100009632729	1.61948706287297	7.69487062872967	86	-0.0562432195561353	0.0562432195561353	42.4356804130882	2
3981	255	397	1.0181	5.09900165196356	11.2143766413173	1.62386274091735	7.63862740917353	87	-0.12430932246881	0.12430932246881	42.559989735557	2
3991	255	398	1.0186	5.10143258421045	11.2119457090704	1.62143180867047	7.51431808670472	88	0.0458559348129288	0.0458559348129288	42.6058456703699	2
4001	255	399	1.0156	5.08684699072915	11.2265313025517	1.63601740215177	7.56017402151765	89	-0.839003403052206	0.839003403052206	43.4448490734221	2
4011	255	400	1.0308	5.16074733103437	11.1526309622465	1.56211706184654	6.72117061846544	90	0.541766113176914	0.541766113176914	43.986615186599	2
4021	255	401	1.0176	5.09657071971668	11.2168075735641	1.62629367316424	7.26293673164236	91	-0.124309322468828	0.124309322468828	44.1109245090678	2
4031	255	402	1.0181	5.09900165196356	11.2143766413173	1.62386274091735	7.13862740917353	92	-0.051381355062345	0.051381355062345	44.1623058641302	2
4041	255	403	1.0171	5.0941397874698	11.219238505811	1.62872460541112	7.08724605411119	93	-0.124309322468828	0.124309322468828	44.286615186599	2
4051	255	404	1.0176	5.09657071971668	11.2168075735641	1.62629367316424	6.96293673164236	94	-0.168066102912691	0.168066102912691	44.4546812895117	2
4061	255	405	1.019	5.10337733000795	11.2100009632729	1.61948706287297	6.79487062872967	95	-0.00762457461848154	0.00762457461848154	44.4623058641302	2
4071	255	406	1.0171	5.0941397874698	11.219238505811	1.62872460541112	6.78724605411119	96	-0.124309322468826	0.124309322468826	44.586615186599	2
4081	255	407	1.0176	5.09657071971668	11.2168075735641	1.62629367316424	6.66293673164236	97	0.138231360194466	0.138231360194466	44.7248465467935	2
4091	255	408	1.0127	5.07274758369724	11.2406307095836	1.65011680918368	6.80116809183682	98	-0.454916108044812	0.454916108044812	45.1797626548383	2
4101	255	409	1.02	5.10823919450172	11.2051390987791	1.6146251983792	6.34625198379201	99	0.181988140638347	0.181988140638347	45.3617507954766	2
4111	255	410	1.0142	5.08004038043788	11.2333379128429	1.64282401244304	6.52824012443036	100	-0.357678818169537	0.357678818169537	45.7194296136462	2
4121	255	411	1.0195	5.10580826225484	11.207570031026	1.61705613062608	6.17056130626082	101	-0.00762457461846289	0.00762457461846289	45.7270541882646	2
4131	255	412	1.0176	5.09657071971668	11.2168075735641	1.62629367316424	6.16293673164236	102	-0.216684747850347	0.216684747850347	45.943738936115	2
4141	255	413	1.02	5.10823919450172	11.2051390987791	1.6146251983792	5.94625198379201	103	-0.00762457461848154	0.00762457461848154	45.9513635107335	2
4151	255	414	1.0181	5.09900165196356	11.2143766413173	1.62386274091735	5.93862740917353	104	-0.051381355062345	0.051381355062345	46.0027448657958	2
4161	255	415	1.0171	5.0941397874698	11.219238505811	1.62872460541112	5.88724605411119	105	-0.265303392787983	0.265303392787983	46.2680482585838	2
4171	255	416	1.0205	5.1106701267486	11.2027081665322	1.61219426613232	5.6219426613232	106	-0.00762457461848154	0.00762457461848154	46.2756728332023	2
4181	255	417	1.0186	5.10143258421045	11.2119457090704	1.62143180867047	5.61431808670472	107	-0.0513813550623636	0.0513813550623636	46.3270541882646	2
4191	255	418	1.0176	5.09657071971668	11.2168075735641	1.62629367316424	5.56293673164236	108	-0.168066102912691	0.168066102912691	46.4951202911773	2
4201	255	419	1.019	5.10337733000795	11.2100009632729	1.61948706287297	5.39487062872967	109	-0.0562432195561353	0.0562432195561353	46.5513635107335	2
4211	255	420	1.0181	5.09900165196356	11.2143766413173	1.62386274091735	5.33862740917353	110	NA	NA	NA	2
3122	255	311	1.3726	6.82253261500309	9.50056940726527	0	0	1	0.614694080583378	0.614694080583378	0.614694080583378	3
3132	255	312	1.3579	6.75106320694475	9.57203881532361	0.0714694080583378	0.614694080583378	2	-0.1	0.1	0.714694080583378	3
3142	255	313	1.3579	6.75106320694475	9.57203881532361	0.0714694080583378	0.514694080583378	3	1.53844833439866	1.53844833439866	2.25314241498203	3
3152	255	314	1.3242	6.58721837350489	9.73588364876347	0.235314241498203	2.05314241498203	4	1.39259239958571	1.39259239958571	3.64573481456775	3
3162	255	315	1.2935	6.43795913354632	9.88514288872205	0.384573481456775	3.44573481456775	5	0.376462720388913	0.376462720388913	4.02219753495666	3
3172	255	316	1.2837	6.39031286150742	9.93278916076094	0.432219753495666	3.82219753495666	6	0.303534752982467	0.303534752982467	4.32573228793912	3
3182	255	317	1.2754	6.34995938620918	9.97314263605918	0.472573228793912	4.12573228793912	7	-0.595910178363986	0.595910178363986	4.92164246630311	3
3192	255	318	1.2856	6.39955040404558	9.92355161822278	0.422982210957514	3.52982210957514	8	-0.907069505964897	0.907069505964897	5.82871197226801	3
3202	255	319	1.3022	6.48025735464207	9.8428446676263	0.342275260361024	2.62275260361024	9	-0.0319338970872898	0.0319338970872898	5.8606458693553	3
3212	255	320	1.3008	6.4734507443508	9.84965127791757	0.349081870652295	2.59081870652295	10	0.0215466123441006	0.0215466123441006	5.8821924816994	3
3222	255	321	1.2983	6.46129608311639	9.86180593915198	0.361236531886705	2.61236531886705	11	0.18198814063833	0.18198814063833	6.06418062233773	3
3232	255	322	1.2925	6.43309726905255	9.89000475321581	0.389435345950538	2.79435345950538	12	-0.571600855895141	0.571600855895141	6.63578147823287	3
3242	255	323	1.3022	6.48025735464207	9.8428446676263	0.342275260361024	2.22275260361024	13	0.181988140638348	0.181988140638348	6.81776961887122	3
3252	255	324	1.2964	6.45205854057823	9.87104348169013	0.370474074424859	2.40474074424859	14	0.493147468239258	0.493147468239258	7.31091708711047	3
3262	255	325	1.2842	6.39274379375431	9.93035822851406	0.429788821248785	2.89788821248785	15	0.614694080583378	0.614694080583378	7.92561116769385	3
3272	255	326	1.2695	6.32127438569597	10.0018276365724	0.501258229307123	3.51258229307123	16	0.42021950083283	0.42021950083283	8.34583066852668	3
3282	255	327	1.2588	6.26925243561269	10.0538495866557	0.553280179390406	3.93280179390406	17	0.920991543690535	0.920991543690535	9.26682221221722	3
3292	255	328	1.2378	6.16715328124363	10.1559487410247	0.655379333759459	4.85379333759459	18	0.872372898752917	0.872372898752917	10.1391951109701	3
3302	255	329	1.2178	6.06991599136834	10.2531860309	0.752616623634751	5.72616623634751	19	-0.357678818169538	0.357678818169538	10.4968739291397	3
3312	255	330	1.2231	6.09568387318529	10.2274181490831	0.726848741817797	5.36848741817797	20	0.181988140638347	0.181988140638347	10.678862069778	3
3322	255	331	1.2173	6.06748505912146	10.2556169631469	0.755047555881632	5.55047555881632	21	-0.999444931346433	0.999444931346433	11.6783070011245	3
3332	255	332	1.2358	6.1574295522561	10.1656724700123	0.665103062746988	4.55103062746988	22	-0.148618644937637	0.148618644937637	11.8269256460621	3
3342	255	333	1.2368	6.16229141674987	10.1608106055185	0.660241198253225	4.40241198253225	23	-0.454916108044812	0.454916108044812	12.2818417541069	3
3352	255	334	1.2441	6.19778302755435	10.125318994714	0.624749587448743	3.94749587448743	24	-0.124309322468827	0.124309322468827	12.4061510765757	3
3362	255	335	1.2446	6.20021395980123	10.1228880624671	0.622318655201861	3.82318655201861	25	-0.172927967406482	0.172927967406482	12.5790790439822	3
3372	255	336	1.2461	6.20750675654188	10.1155952657265	0.615025858461212	3.65025858461212	26	0.327844075451276	0.327844075451276	12.9069231194335	3
3382	255	337	1.2373	6.16472234899675	10.1583796732716	0.65781026600634	3.9781026600634	27	0.658450861027278	0.658450861027278	13.5653739804608	3
3392	255	338	1.2217	6.08887726289402	10.2342247593743	0.733655352109068	4.63655352109068	28	-0.406297463107157	0.406297463107157	13.9716714435679	3
3402	255	339	1.228	6.11950700920474	10.2035950130636	0.703025605798352	4.23025605798352	29	0.799444931346434	0.799444931346434	14.7711163749144	3
3412	255	340	1.2095	6.0295625160701	10.2935395061983	0.792970098932996	5.02970098932995	30	-0.143756780443882	0.143756780443882	14.9148731553582	3
3422	255	341	1.2104	6.03393819411448	10.2891638281539	0.788594420888607	4.88594420888607	31	0.896682221221725	0.896682221221725	15.81155537658	3
3432	255	342	1.1899	5.93426997199231	10.3888320502761	0.88826264301078	5.7826264301078	32	-0.289612715256811	0.289612715256811	16.1011680918368	3
3442	255	343	1.1938	5.95323124351799	10.3698707787504	0.869301371485099	5.49301371485099	33	0.561213571151987	0.561213571151987	16.6623816629888	3
3452	255	344	1.1802	5.88710988640279	10.4359921358656	0.935422728600297	6.05422728600297	34	-0.0756906775311901	0.0756906775311901	16.7380723405199	3
3462	255	345	1.1797	5.88467895415591	10.4384230681124	0.937853660847178	5.97853660847178	35	-0.362540682663293	0.362540682663293	17.1006130231832	3
3472	255	346	1.1851	5.91093302242224	10.4121689998461	0.911599592580849	5.61599592580849	36	-0.693147468239258	0.693147468239258	17.7937604914225	3
3482	255	347	1.1973	5.97024776924617	10.3528542530222	0.852284845756923	4.92284845756923	37	-0.503534752982467	0.503534752982467	18.297295244405	3
3492	255	348	1.2056	6.01060124454441	10.3125007777239	0.811931370458677	4.41931370458677	38	-0.051381355062345	0.051381355062345	18.3486765994673	3
3502	255	349	1.2046	6.00573938005065	10.3173626422177	0.816793234952442	4.36793234952442	39	0.08961271525681	0.08961271525681	18.4382893147241	3
3512	255	350	1.2007	5.98677810852497	10.3363239137434	0.835754506478123	4.45754506478123	40	0.352153397920103	0.352153397920103	18.7904427126442	3
3522	255	351	1.1914	5.94156276873296	10.3815392535354	0.880969846270133	4.80969846270133	41	0.327844075451275	0.327844075451275	19.1182867880955	3
3532	255	352	1.1826	5.89877836118783	10.4243236610805	0.923754253815261	5.13754253815261	42	0.0409940703191749	0.0409940703191749	19.1592808584147	3
3542	255	353	1.1797	5.88467895415591	10.4384230681124	0.937853660847178	5.17853660847178	43	0.352153397920086	0.352153397920086	19.5114342563348	3
3552	255	354	1.1704	5.8394636143639	10.4836384079045	0.983069000639187	5.53069000639187	44	0.566075435645758	0.566075435645758	20.0775096919805	3
3562	255	355	1.1567	5.77285607079933	10.550245951469	1.04967654420376	6.09676544203763	45	-0.100000000000001	0.100000000000001	20.1775096919805	3
3572	255	356	1.1567	5.77285607079933	10.550245951469	1.04967654420376	5.99676544203763	46	-0.124309322468827	0.124309322468827	20.3018190144493	3
3582	255	357	1.1572	5.77528700304621	10.5478150192222	1.04724561195688	5.8724561195688	47	0.15767881816952	0.15767881816952	20.4594978326189	3
3592	255	358	1.1519	5.74951912122926	10.5735829010391	1.07301349377383	6.03013493773832	48	-0.313922037725638	0.313922037725638	20.7734198703445	3
3602	255	359	1.1563	5.77091132500182	10.5521906972665	1.05162129000127	5.71621290001268	49	-0.406297463107157	0.406297463107157	21.1797173334517	3
3612	255	360	1.1626	5.80154107131254	10.5215609509558	1.02099154369055	5.30991543690553	50	0.040994070319174	0.040994070319174	21.2207114037708	3
3622	255	361	1.1597	5.78744166428062	10.5356603579877	1.03509095072247	5.3509095072247	51	-0.0756906775311901	0.0756906775311901	21.296402081302	3
3632	255	362	1.1592	5.78501073203374	10.5380912902346	1.03752188296935	5.27521882969351	52	0.162540682663292	0.162540682663292	21.4589427639653	3
3642	255	363	1.1538	5.75875666376741	10.564345358501	1.06377595123568	5.4377595123568	53	0.113922037725637	0.113922037725637	21.572864801691	3
3652	255	364	1.1494	5.73736445999485	10.5857375622735	1.08516815500824	5.55168155008244	54	-0.221546612344119	0.221546612344119	21.7944114140351	3
3662	255	365	1.1519	5.74951912122926	10.5735829010391	1.07301349377383	5.33013493773832	55	0.0458559348129288	0.0458559348129288	21.840267348848	3
3672	255	366	1.1489	5.73493352774797	10.5881684945204	1.08759908725512	5.37599087255125	56	0.279225430513656	0.279225430513656	22.1194927793617	3
3682	255	367	1.1411	5.6970109846966	10.6260910375718	1.12552163030649	5.6552163030649	57	0.566075435645723	0.566075435645723	22.6855682150074	3
3692	255	368	1.1274	5.63040344113203	10.6926985811363	1.19212917387106	6.22129173871063	58	0.157678818169521	0.157678818169521	22.8432470331769	3
3702	255	369	1.1221	5.60463555931508	10.7184664629533	1.21789705568801	6.37897055688015	59	-0.761213571151968	0.761213571151968	23.6044606043289	3
3712	255	370	1.1357	5.67075691643027	10.6523451058381	1.15177569857282	5.61775698572818	60	0.468838145770431	0.468838145770431	24.0732987500993	3
3722	255	371	1.124	5.61387310185323	10.7092289204151	1.20865951314986	6.08659513149861	61	-0.172927967406446	0.172927967406446	24.2462267175057	3
3732	255	372	1.1255	5.62116589859387	10.7019361236745	1.20136671640922	5.91366716409217	62	0.254916108044793	0.254916108044793	24.5011428255505	3
3742	255	373	1.1182	5.58567428778939	10.737427734479	1.2368583272137	6.16858327213696	63	0.0896127152568287	0.0896127152568287	24.5907555408074	3
3752	255	374	1.1143	5.56671301626371	10.7563890060046	1.25581959873938	6.25819598739379	64	0.259777972538566	0.259777972538566	24.8505335133459	3
3762	255	375	1.1069	5.53073521900985	10.7923668032585	1.29179739599324	6.51797395993235	65	0.0531487315535877	0.0531487315535877	24.9036822448995	3
3772	255	376	0.11621	0.714134683682272	15.6089673385861	6.10839793132082	6.57112269148594	66	0.0531487315535868	0.0531487315535868	24.9568309764531	3
3782	255	377	1.1006	5.50010547269914	10.8229965495692	1.32242714230395	6.62427142303953	67	-0.479225430513639	0.479225430513639	25.4360564069668	3
3792	255	378	1.1084	5.5380280157505	10.7850740065179	1.28450459925259	6.14504599252589	68	-0.430606785575985	0.430606785575985	25.8666631925427	3
3802	255	379	1.1152	5.5710886943081	10.7520133279603	1.25144392069499	5.7144392069499	69	0.230606785575985	0.230606785575985	26.0972699781187	3
3812	255	380	1.1084	5.5380280157505	10.7850740065179	1.28450459925259	5.94504599252589	70	0.658450861027277	0.658450861027277	26.755720839146	3
3822	255	381	1.0928	5.46218292964778	10.8609190926206	1.36034968535532	6.60349685355317	71	-0.527844075451275	0.527844075451275	27.2835649145973	3
3832	255	382	1.1016	5.5049673371929	10.8181346850755	1.31756527781019	6.07565277810189	72	0.138231360194448	0.138231360194448	27.4217962747917	3
3842	255	383	1.0967	5.48114420117346	10.8419578210949	1.34138841382963	6.21388413829634	73	-0.0756906775311732	0.0756906775311732	27.4974869523229	3
3852	255	384	1.0962	5.47871326892657	10.8443887533418	1.34381934607652	6.13819346076517	74	0.828616118309033	0.828616118309033	28.3261030706319	3
3862	255	385	1.0771	5.38585165709567	10.9372503651727	1.43668095790742	6.9668095790742	75	-0.031933897087308	0.031933897087308	28.3580369677192	3
3872	255	386	1.0757	5.3790450468044	10.944056975464	1.44348756819869	6.93487568198689	76	-0.85845086102726	0.85845086102726	29.2164878287465	3
3882	255	387	1.0913	5.45489013290713	10.8682118893612	1.36764248209596	6.07642482095963	77	-0.0270720325935363	0.0270720325935363	29.24355986134	3
3892	255	388	1.0898	5.44759733616648	10.8755046861019	1.37493527883661	6.0493527883661	78	0.707069505964914	0.707069505964914	29.9506293673049	3
3902	255	389	1.0732	5.36689038556999	10.9562116366984	1.4556422294331	6.75642229433101	79	0.444528823301622	0.444528823301622	30.3951581906066	3
3912	255	390	1.062	5.31243750323983	11.0106645190285	1.51009511176326	7.20095111763263	80	0.206297463107157	0.206297463107157	30.6014556537137	3
3922	255	391	1.0557	5.28180775692911	11.0412942653392	1.54072485807398	7.40724858073979	81	0.639003403052222	0.639003403052222	31.2404590567659	3
3932	255	392	1.0405	5.20790741662389	11.1151946056445	1.6146251983792	8.04625198379201	82	0.303534752982467	0.303534752982467	31.5439938097484	3
3942	255	393	1.0322	5.16755394132564	11.1555480809427	1.65497867367745	8.34978673677448	83	-0.172927967406482	0.172927967406482	31.7169217771549	3
3952	255	394	1.0337	5.17484673806629	11.1482552842021	1.6476858769368	8.176858769368	84	-0.338231360194464	0.338231360194464	32.0551531373494	3
3962	255	395	1.0386	5.19866987408574	11.1244321481826	1.62386274091735	7.83862740917353	85	-0.454916108044812	0.454916108044812	32.5100692453942	3
3972	255	396	1.0459	5.23416148489022	11.0889405373781	1.58837113011287	7.38371130112872	86	0.113922037725638	0.113922037725638	32.6239912831198	3
3982	255	397	1.0415	5.21276928111766	11.1103327411507	1.60976333388544	7.49763333885436	87	-0.69314746823926	0.69314746823926	33.3171387513591	3
3992	255	398	1.0537	5.27208402794158	11.0510179943268	1.55044858706151	6.8044858706151	88	-0.430606785576002	0.430606785576002	33.7477455369351	3
4002	255	399	1.0605	5.30514470649918	11.0179573157692	1.51738790850391	6.3738790850391	89	-0.172927967406465	0.172927967406465	33.9206735043415	3
4012	255	400	1.062	5.31243750323983	11.0106645190285	1.51009511176326	6.20095111763263	90	1.08629493647855	1.08629493647855	35.0069684408201	3
4022	255	401	1.0376	5.19380800959197	11.1292940126764	1.62872460541112	7.28724605411119	91	0.823754253815261	0.823754253815261	35.8307226946353	3
4032	255	402	1.0186	5.10143258421045	11.2216694380579	1.72110003079264	8.11100030792645	92	-0.119447457975055	0.119447457975055	35.9501701526104	3
4042	255	403	1.019	5.10337733000795	11.2197246922604	1.71915528499514	7.99155284995139	93	-0.00762457461848154	0.00762457461848154	35.9577947272289	3
4052	255	404	1.0171	5.0941397874698	11.2289622347986	1.72839282753329	7.98392827533291	94	-0.834141538558432	0.834141538558432	36.7919362657873	3
4062	255	405	1.0322	5.16755394132564	11.1555480809427	1.65497867367745	7.14978673677448	95	-0.0319338970873089	0.0319338970873089	36.8238701628746	3
4072	255	406	1.0308	5.16074733103437	11.162354691234	1.66178528396872	7.11785283968717	96	-0.430606785575983	0.430606785575983	37.2544769484506	3
4082	255	407	1.0376	5.19380800959197	11.1292940126764	1.62872460541112	6.68724605411119	97	0.0896127152568109	0.0896127152568109	37.3440896637074	3
4092	255	408	1.0337	5.17484673806629	11.1482552842021	1.6476858769368	6.776858769368	98	0.541766113176931	0.541766113176931	37.8858557768844	3
4102	255	409	1.0205	5.1106701267486	11.2124318955198	1.71186248825449	7.31862488254493	99	-0.0513813550623814	0.0513813550623814	37.9372371319467	3
4112	255	410	1.0195	5.10580826225484	11.2172937600135	1.71672435274825	7.26724352748255	100	0.0409940703191918	0.0409940703191918	37.9782312022659	3
4122	255	411	1.0166	5.09170885522292	11.2313931670454	1.73082375978017	7.30823759780174	101	-0.197237289875291	0.197237289875291	38.1754684921412	3
4132	255	412	1.0186	5.10143258421045	11.2216694380579	1.72110003079264	7.11100030792645	102	-0.547291533426349	0.547291533426349	38.7227600255676	3
4142	255	413	1.0278	5.14616173755308	11.1769402847153	1.67637087745001	6.5637087745001	103	-0.479225430513639	0.479225430513639	39.2019854560812	3
4152	255	414	1.0356	5.18408428060444	11.1390177416639	1.63844833439865	6.08448334398646	104	0.0166847478503644	0.0166847478503644	39.2186702039316	3
4162	255	415	1.0332	5.17241580581941	11.150686216449	1.65011680918368	6.10116809183682	105	-0.313922037725638	0.313922037725638	39.5325922416572	3
4172	255	416	1.0376	5.19380800959197	11.1292940126764	1.62872460541112	5.78724605411119	106	-0.0270720325935363	0.0270720325935363	39.5596642742507	3
4182	255	417	1.0361	5.18651521285133	11.136586809417	1.63601740215177	5.76017402151765	107	0.206297463107156	0.206297463107156	39.7659617373579	3
4192	255	418	1.0298	5.15588546654061	11.1672165557278	1.66664714846248	5.96647148462481	108	-0.693147468239259	0.693147468239259	40.4591092055972	3
4202	255	419	1.042	5.21520021336454	11.1079018089038	1.60733240163855	5.27332401638555	109	0.541766113176914	0.541766113176914	41.0008753187741	3
4212	255	420	1.0288	5.15102360204684	11.1720784202215	1.67150901295625	5.81509012956246	110	NA	NA	NA	3
