# Supplementary material for: Assessment of crusting effects on interrill erosion by laser scanning
Source: PeerJ. 2020 Jan 31;8:e8487. doi: 10.7717/peerj.8487 (PMC6996510; doi:10.7717/peerj.8487)
Supplement: Data S1 — Each has two transects and four subplots. [file peerj-08-8487-s001.zip › raw data for uploading/os11transectbleft.txt]

x	y	z	cal	h	h2	h0mm	code	deltah	absh	cumsumh	number
92	91	255	1.1201	5.59491183032755	10.4787765434107	1.15128951212344	0.612895121234407	1	1.21336696907209	1.21336696907209	1.21336696907209	1
93	92	255	1.0972	5.48357513342034	10.5901132403179	1.26262620903065	1.8262620903065	2	0.766075435645741	0.766075435645741	1.97944240471783	1
94	93	255	1.0835	5.41696758985576	10.6567207838825	1.32923375259522	2.59233752595224	3	1.09668222122173	1.09668222122173	3.07612462593956	1
95	94	255	1.063	5.31729936773359	10.7563890060046	1.4289019747174	3.68901974717396	4	0.221546612344101	0.221546612344101	3.29767123828366	1
96	95	255	1.0605	5.30514470649918	10.7685436672391	1.44105663595181	3.91056635951806	5	-1.53844833439864	1.53844833439864	4.8361195726823	1
97	96	255	1.0942	5.46898953993905	10.6046988337992	1.27721180251194	2.37211802511943	6	-1.11060425894736	1.11060425894736	5.94672383162966	1
98	97	255	1.1191	5.59004996583378	10.4836384079045	1.15615137661721	1.26151376617206	7	-1.28076951622914	1.28076951622914	7.2274933478588	1
99	98	255	1.1475	5.72812691745669	10.3455614562815	1.01807442499429	-0.0192557500570745	8	0.00762457461848109	0.00762457461848109	7.23511792247728	1
100	99	255	1.1494	5.73736445999485	10.3363239137434	1.00883688245614	-0.0116311754385934	9	-0.303534752982466	0.303534752982466	7.53865267545974	1
101	100	255	1.1577	5.77771793529309	10.2959704384451	0.968483407157894	-0.31516592842106	10	0.552153397920103	0.552153397920103	8.09080607337985	1
102	101	255	1.1484	5.73250259550108	10.3411857782372	1.0136987469499	0.236987469499044	11	1.23767629154092	1.23767629154092	9.32848236492076	1
103	102	255	1.125	5.61873496634699	10.4549534073912	1.127466376104	1.47466376103996	12	1.02375425381524	1.02375425381524	10.352236618736	1
104	103	255	1.106	5.52635954096547	10.5473288327728	1.21984180148552	2.4984180148552	13	0.338231360194465	0.338231360194465	10.6904679789305	1
105	104	255	1.1011	5.50253640494602	10.5711519687922	1.24366493750497	2.83664937504967	14	-0.0166847478503476	0.0166847478503476	10.7071527267808	1
106	105	255	1.1035	5.51420487973106	10.5594834940072	1.23199646271993	2.81996462719932	15	-0.541766113176931	0.541766113176931	11.2489188399577	1
107	106	255	1.1167	5.57838149104875	10.4953068826895	1.16781985140224	2.27819851402239	16	0.858450861027277	0.858450861027277	12.107369700985	1
108	107	255	1.1011	5.50253640494602	10.5711519687922	1.24366493750497	3.13664937504967	17	0.0319338970872911	0.0319338970872911	12.1393035980723	1
109	108	255	1.1025	5.50934301523729	10.5643453585009	1.2368583272137	3.16858327213696	18	0.547291533426348	0.547291533426348	12.6865951314987	1
110	109	255	1.0933	5.46461386189466	10.6090745118436	1.28158748055633	3.71587480556331	19	0.0319338970872911	0.0319338970872911	12.718529028586	1
111	110	255	1.0947	5.47142047218593	10.6022679015523	1.27478087026506	3.7478087026506	20	0.216684747850346	0.216684747850346	12.9352137764363	1
112	111	255	1.0923	5.45975199740089	10.6139363763373	1.28644934505009	3.96449345050094	21	-0.0653033927879827	0.0653033927879827	13.0005171692243	1
113	112	255	1.0957	5.47628233667969	10.5974060370585	1.2699190057713	3.89919005771296	22	-0.634141538558451	0.634141538558451	13.6346587077827	1
114	113	255	1.1108	5.54969649053554	10.5239918832027	1.19650485191545	3.26504851915451	23	-1.56275765686747	1.56275765686747	15.1974163646502	1
115	114	255	1.145	5.71597225622228	10.357716117516	1.0302290862287	1.70229086228704	24	-0.517456790708104	0.517456790708104	15.7148731553583	1
116	115	255	1.1577	5.77771793529309	10.2959704384451	0.968483407157894	1.18483407157894	25	0.16806610291271	0.16806610291271	15.882939258271	1
117	116	255	1.1563	5.77091132500182	10.3027770487364	0.975290017449165	1.35290017449165	26	-0.279225430513622	0.279225430513622	16.1621646887846	1
118	117	255	1.1641	5.80883386805319	10.2648545056851	0.937367474397803	1.07367474397803	27	-1.13491358141621	1.13491358141621	17.2970782702008	1
119	118	255	1.1895	5.9323252261948	10.1413631475434	0.813876116256182	-0.06123883743818	28	0.197237289875309	0.197237289875309	17.4943155600762	1
120	119	255	1.1875	5.92260149720728	10.151086876531	0.823599845243713	0.135998452437129	29	0.362540682663275	0.362540682663275	17.8568562427394	1
121	120	255	1.1821	5.89634742894095	10.1773409447973	0.84985391351004	0.498539135100404	30	-0.779997473371379	0.779997473371379	18.6368537161108	1
122	121	255	1.2002	5.98434717627809	10.0893411974602	0.761854166172903	-0.281458338270975	31	-0.779997473371379	0.779997473371379	19.4168511894822	1
123	122	255	1.2183	6.07234692361522	10.001341450123	0.673854418835765	-1.06145581164235	32	0.313922037725638	0.313922037725638	19.7307732272078	1
124	123	255	1.2139	6.05095471984266	10.0227336538956	0.695246622608328	-0.747533773916715	33	0.435468650069739	0.435468650069739	20.1662418772776	1
125	124	255	1.207	6.01740785483568	10.0562805189026	0.728793487615302	-0.312065123846976	34	0.338231360194483	0.338231360194483	20.504473237472	1
126	125	255	1.2021	5.99358471881624	10.080103654922	0.752616623634751	0.0261662363475068	35	-0.284087295007411	0.284087295007411	20.7885605324795	1
127	126	255	1.21	6.03199344831698	10.0416949254213	0.71420789413401	-0.257921058659905	36	0.503534752982466	0.503534752982466	21.2920952854619	1
128	127	255	1.2017	5.99163997301873	10.0820484007195	0.754561369432256	0.245613694322562	37	0.313922037725638	0.313922037725638	21.6060173231876	1
129	128	255	1.1973	5.97024776924617	10.1034406044921	0.77595357320482	0.5595357320482	38	0.245855934812929	0.245855934812929	21.8518732580005	1
130	129	255	1.1943	5.95566217576487	10.1180261979734	0.790539166686113	0.805391666861128	39	-0.138231360194466	0.138231360194466	21.990104618195	1
131	130	255	1.1992	5.97948531178432	10.0942030619539	0.766716030666666	0.667160306666662	40	0.809832216089623	0.809832216089623	22.7999368342846	1
132	131	255	1.1846	5.90850209017536	10.1651862835629	0.837699252275629	1.47699252275629	41	-0.230606785575984	0.230606785575984	23.0305436198606	1
133	132	255	1.1914	5.94156276873296	10.1321256050053	0.80463857371803	1.2463857371803	42	0.148618644937655	0.148618644937655	23.1791622647982	1
134	133	255	1.1904	5.93670090423919	10.136987469499	0.809500438211796	1.39500438211796	43	-0.113922037725656	0.113922037725656	23.2930843025239	1
135	134	255	1.1948	5.95809310801176	10.1155952657265	0.78810823443923	1.2810823443923	44	-0.186850005132102	0.186850005132102	23.479934307656	1
136	135	255	1.2007	5.98677810852497	10.0869102652133	0.75942323392602	1.0942323392602	45	-0.63414153855845	0.63414153855845	24.1140758462144	1
137	136	255	1.2158	6.06019226238081	10.0134961113574	0.686009080070175	0.460090800701748	46	-0.425081365326549	0.425081365326549	24.539157211541	1
138	137	255	1.2266	6.11270039891347	9.96098797482477	0.63350094353752	0.0350094353751984	47	0.338231360194448	0.338231360194448	24.8773885717354	1
139	138	255	1.2217	6.08887726289402	9.98481111084422	0.657324079556965	0.373240795569646	48	0.766075435645741	0.766075435645741	25.6434640073812	1
140	139	255	1.208	6.02226971932945	10.0514186544088	0.723931623121539	1.13931623121539	49	0.595910178363985	0.595910178363985	26.2393741857452	1
141	140	255	1.1978	5.97267870149305	10.1010096722452	0.773522640957937	1.73522640957937	50	1.26684747850348	1.26684747850348	27.5062216642486	1
142	141	255	1.1738	5.8559939536427	10.2176944200955	0.890207388808285	3.00207388808285	51	1.33491358141619	1.33491358141619	28.8411352456648	1
143	142	255	1.1484	5.73250259550108	10.3411857782372	1.0136987469499	4.33698746949904	52	0.313922037725654	0.313922037725654	29.1550572833905	1
144	143	255	1.144	5.71111039172852	10.3625779820097	1.03509095072247	4.6509095072247	53	-0.755688150902569	0.755688150902569	29.910745434293	1
145	144	255	1.1616	5.79667920681877	10.2770091669195	0.949522135632213	3.89522135632213	54	-1.39745426407947	1.39745426407947	31.3081996983725	1
146	145	255	1.1924	5.94642463322672	10.1272637405115	0.799776709224266	2.49776709224266	55	-1.94198308738111	1.94198308738111	33.2501827857536	1
147	146	255	1.2344	6.15062294196483	9.92306543177341	0.595578400486156	0.555784004861559	56	-0.371600855895158	0.371600855895158	33.6217836416488	1
148	147	255	1.2441	6.19778302755435	9.87590534618389	0.54841831489664	0.184183148966401	57	0.265303392787983	0.265303392787983	33.8870870344368	1
149	148	255	1.2407	6.18125268827555	9.89243568546269	0.564948654175438	0.449486541754385	58	0.406297463107175	0.406297463107175	34.2933844975439	1
150	149	255	1.2344	6.15062294196483	9.92306543177341	0.595578400486156	0.855784004861559	59	0.552153397920103	0.552153397920103	34.845537895464	1
151	150	255	1.2251	6.10540760217282	9.96828077156542	0.640793740278166	1.40793740278166	60	0.834141538558433	0.834141538558433	35.6796794340225	1
152	151	255	1.21	6.03199344831698	10.0416949254213	0.71420789413401	2.2420789413401	61	1.07723476324667	1.07723476324667	36.7569141972691	1
153	152	255	1.1899	5.93426997199231	10.1394184017459	0.811931370458677	3.31931370458677	62	0.454916108044811	0.454916108044811	37.211830305314	1
154	153	255	1.1826	5.89877836118783	10.1749100125504	0.847422981263158	3.77422981263158	63	0.265303392787983	0.265303392787983	37.4771336981019	1
155	154	255	1.1792	5.88224802190903	10.1914403518292	0.863953320541956	4.03953320541956	64	-0.376462720388912	0.376462720388912	37.8535964184908	1
156	155	255	1.189	5.92989429394792	10.1437940797903	0.816307048503065	3.66307048503065	65	-1.324526296673	1.324526296673	39.1781227151638	1
157	156	255	1.2183	6.07234692361522	10.001341450123	0.673854418835765	2.33854418835765	66	-0.420219500832812	0.420219500832812	39.5983422159967	1
158	157	255	1.229	6.1243688736985	9.94931950003973	0.621832468752483	1.91832468752483	67	-0.420219500832795	0.420219500832795	40.0185617168295	1
159	158	255	1.2397	6.17639082378178	9.89729754995646	0.569810518669204	1.49810518669204	68	-0.663312725521033	0.663312725521033	40.6818744423505	1
160	159	255	1.2554	6.25272209633389	9.82096627740435	0.493479246117101	0.834792461171007	69	-0.609832216089623	0.609832216089623	41.2917066584401	1
161	160	255	1.27	6.32370531794285	9.74998305579539	0.422496024508138	0.224960245081384	70	-0.186850005132102	0.186850005132102	41.4785566635722	1
162	161	255	1.2759	6.35239031845606	9.72129805528218	0.393811023994928	0.0381102399492816	71	0.814694080583378	0.814694080583378	42.2932507441556	1
163	162	255	1.2612	6.28092091039772	9.79276746334052	0.465280432053266	0.85280432053266	72	-0.0215466123441188	0.0215466123441188	42.3147973564997	1
164	163	255	1.2637	6.29307557163213	9.78061280210611	0.453125770818854	0.831257708188541	73	-0.585522893620796	0.585522893620796	42.9003202501205	1
165	164	255	1.2778	6.36162786099421	9.71206051274403	0.384573481456775	0.245734814567745	74	-1.18353222635385	1.18353222635385	44.0838524764743	1
166	165	255	1.3042	6.4899810836296	9.58370729010864	0.25622025882139	-0.9377974117861	75	-0.823754253815243	0.823754253815243	44.9076067302896	1
167	166	255	1.3232	6.58235650901112	9.49133186472712	0.163844833439866	-1.76155166560134	76	0.975135608877624	0.975135608877624	45.8827423391672	1
168	167	255	1.3052	6.49484294812336	9.57884542561488	0.251358394327628	-0.786416056723719	77	0.265303392787983	0.265303392787983	46.1480457319552	1
169	168	255	1.3018	6.47831260884456	9.59537576489368	0.267888733606426	-0.521112663935736	78	1.02861611830902	1.02861611830902	47.1766618502642	1
170	169	255	1.2827	6.38545099701366	9.68823737672458	0.360750345437328	0.50750345437328	79	0.766075435645759	0.766075435645759	47.94273728591	1
171	170	255	1.269	6.31884345344908	9.75484492028916	0.427357889001904	1.27357889001904	80	0.289612715256811	0.289612715256811	48.2323500011668	1
172	171	255	1.2651	6.2998821819234	9.77380619181484	0.446319160527585	1.56319160527585	81	-0.21115932760093	0.21115932760093	48.4435093287677	1
173	172	255	1.2715	6.3309981146835	9.74269025905474	0.415203227767492	1.35203227767492	82	-0.327844075451276	0.327844075451276	48.771353404219	1
174	173	255	1.2803	6.37378252222862	9.69990585150962	0.372418820222364	1.02418820222364	83	0.0319338970872907	0.0319338970872907	48.8032873013063	1
175	174	255	1.2817	6.3805891325199	9.69309924121834	0.365612209931093	1.05612209931093	84	-0.37646272038893	0.37646272038893	49.1797500216952	1
176	175	255	1.2915	6.42823540455879	9.64545296917945	0.3179659378922	0.679659378922004	85	1.28629493647855	1.28629493647855	50.4660449581738	1
177	176	255	1.2671	6.30960591091093	9.76408246282731	0.436595431540056	1.96595431540056	86	1.09668222122173	1.09668222122173	51.5627271793955	1
178	177	255	1.2466	6.20993768878876	9.86375068494948	0.536263653662228	3.06263653662228	87	0.814694080583378	0.814694080583378	52.3774212599789	1
179	178	255	1.2319	6.13846828073042	9.93522009300782	0.607733061720566	3.87733061720566	88	0.216684747850364	0.216684747850364	52.5941060078292	1
180	179	255	1.2295	6.12679980594539	9.94688856779285	0.619401536505602	4.09401536505603	89	0.124309322468809	0.124309322468809	52.718415330298	1
181	180	255	1.229	6.1243688736985	9.94931950003973	0.621832468752483	4.21832468752483	90	0.148618644937654	0.148618644937654	52.8670339752357	1
182	181	255	1.228	6.11950700920474	9.9541813645335	0.626694333246249	4.36694333246249	91	-0.639003403052222	0.639003403052222	53.5060373782879	1
183	182	255	1.2432	6.19340734950996	9.88028102422828	0.552793992941027	3.72793992941027	92	-3.24496277170999	3.24496277170999	56.7510001499979	1
184	183	255	1.312	6.52790362668096	9.54578474705728	0.218297715770028	0.482977157700279	93	1.26198561400971	1.26198561400971	58.0129857640076	1
185	184	255	1.2881	6.41170506527999	9.66198330845825	0.334496277170999	1.74496277170999	94	1.19391951109703	1.19391951109703	59.2069052751047	1
186	185	255	1.2656	6.30231311417029	9.77137525956795	0.443888228280702	2.93888228280702	95	0.28961271525681	0.28961271525681	59.4965179903615	1
187	186	255	1.2617	6.2833518426446	9.79033653109363	0.462849499806383	3.22849499806383	96	-0.162540682663274	0.162540682663274	59.6590586730247	1
188	187	255	1.2671	6.30960591091093	9.76408246282731	0.436595431540056	3.06595431540056	97	-0.44452882330164	0.44452882330164	60.1035874963264	1
189	188	255	1.2783	6.3640587932411	9.70962958049714	0.382142549209892	2.62142549209892	98	-1.58706697933629	1.58706697933629	61.6906544756627	1
190	189	255	1.313	6.53276549117472	9.54092288256351	0.213435851276262	1.03435851276262	99	-2.03435851276262	2.03435851276262	63.7250129884253	1
191	190	255	1.3569	6.74620134245099	9.32748703128725	0	-1	100	1.09668222122173	1.09668222122173	64.821695209647	1
192	191	255	1.3364	6.64653312032881	9.42715525340942	0.0996682221221725	0.0966822212217253	101	0.955688150902569	0.955688150902569	65.7773833605496	1
193	192	255	1.3188	6.56096430523856	9.51272406849968	0.185237037212429	1.05237037212429	102	0.736904248683141	0.736904248683141	66.5142876092327	1
194	193	255	1.3057	6.49727388037024	9.576414493368	0.248927462080744	1.78927462080744	103	0.172927967406464	0.172927967406464	66.6872155766392	1
195	194	255	1.3042	6.4899810836296	9.58370729010864	0.25622025882139	1.9622025882139	104	-0.84806357628407	0.84806357628407	67.5352791529233	1
196	195	255	1.3237	6.58478744125801	9.48890093248023	0.161413901192983	1.11413901192983	105	-0.896682221221725	0.896682221221725	68.431961374145	1
197	196	255	1.3442	6.68445566338018	9.38923271035806	0.0617456790708104	0.217456790708104	106	0.35767881816952	0.35767881816952	68.7896401923145	1
198	197	255	1.3389	6.65868778156323	9.41500059217501	0.0875135608877624	0.575135608877624	107	0.60077204285774	0.60077204285774	69.3904122351722	1
199	198	255	1.3286	6.60861057727745	9.46507779646079	0.137590765173536	1.17590765173536	108	0.503534752982448	0.503534752982448	69.8939469881547	1
200	199	255	1.3203	6.56825710197921	9.50543127175903	0.177944240471781	1.67944240471781	109	0.124309322468827	0.124309322468827	70.0182563106235	1
201	200	255	1.3198	6.56582616973232	9.50786220400592	0.180375172718664	1.80375172718664	110	NA	NA	NA	1
921	91	255	1.0986	5.49038174371161	10.5833066300266	1.20136671640921	1.11366716409215	1	1.21336696907207	1.21336696907207	1.21336696907207	2
931	92	255	1.0757	5.3790450468044	10.6946433269338	1.31270341331642	2.32703413316422	2	0.66883814577045	0.66883814577045	1.88220511484252	2
941	93	255	1.064	5.32216123222736	10.7515271415109	1.36958722789347	2.99587227893467	3	1.02861611830903	1.02861611830903	2.91082123315155	2
951	94	255	1.0449	5.22929962039645	10.8443887533418	1.46244883972437	4.0244883972437	4	0.265303392787984	0.265303392787984	3.17612462593954	2
961	95	255	1.0415	5.21276928111766	10.8609190926206	1.47897917900317	4.28979179003169	5	-1.67944240471781	1.67944240471781	4.85556703065735	2
971	96	255	1.0781	5.39071352158944	10.6829748521488	1.30103493853139	2.61034938531387	6	-1.51413901192983	1.51413901192983	6.36970604258718	2
981	97	255	1.1113	5.55212742278242	10.5215609509558	1.1396210373384	1.09621037338404	7	-0.94530086615938	0.94530086615938	7.31500690874656	2
991	98	255	1.1328	5.65665750939836	10.4170308643399	1.03509095072247	0.150909507224664	8	-0.352153397920085	0.352153397920085	7.66716030666665	2
1001	99	255	1.1421	5.70187284919037	10.3718155245479	0.989875610930458	-0.201243890695422	9	0.313922037725638	0.313922037725638	7.98108234439228	2
1011	100	255	1.1377	5.6804806454178	10.3932077283204	1.01126781470302	0.112678147030216	10	0.790384758114568	0.790384758114568	8.77146710250685	2
1021	101	255	1.1235	5.61144216960635	10.4622462041319	1.08030629051448	0.903062905144785	11	1.524526296673	1.524526296673	10.2959933991799	2
1031	102	255	1.0942	5.46898953993905	10.6046988337992	1.22275892018178	2.42758920181779	12	0.858450861027278	0.858450861027278	11.1544442602071	2
1041	103	255	1.0786	5.39314445383632	10.6805439199019	1.29860400628451	3.28604006284506	13	0.265303392787983	0.265303392787983	11.4197476529951	2
1051	104	255	1.0752	5.37661411455752	10.6970742591807	1.3151343455633	3.55134345563305	14	-0.254916108044813	0.254916108044813	11.6746637610399	2
1061	105	255	1.0825	5.412105725362	10.6615826483762	1.27964273475882	3.29642734758823	15	0.12430932246881	0.12430932246881	11.7989730835087	2
1071	106	255	1.082	5.40967479311512	10.6640135806231	1.2820736670057	3.42073667005704	16	0.192375425381536	0.192375425381536	11.9913485088903	2
1081	107	255	1.0801	5.40043725057697	10.6732511231613	1.29131120954386	3.61311209543858	17	0.41115932760093	0.41115932760093	12.4025078364912	2
1091	108	255	1.0737	5.36932131781687	10.7043670559214	1.32242714230395	4.02427142303951	18	0.00276271012470808	0.00276271012470808	12.4052705466159	2
1101	109	255	1.0757	5.3790450468044	10.6946433269338	1.31270341331642	4.02703413316422	19	-0.327844075451275	0.327844075451275	12.7331146220672	2
1111	110	255	1.0845	5.42182945434953	10.6518589193887	1.26991900577129	3.69919005771294	20	0.172927967406482	0.172927967406482	12.9060425894737	2
1121	111	255	1.083	5.41453665760888	10.6591517161294	1.27721180251194	3.87211802511943	21	-0.658450861027277	0.658450861027277	13.5644934505009	2
1131	112	255	1.0986	5.49038174371161	10.5833066300266	1.20136671640921	3.21366716409215	22	-0.40077204285774	0.40077204285774	13.9652654933587	2
1141	113	255	1.1089	5.54045894799738	10.5332294257409	1.15128951212344	2.81289512123441	23	-0.230606785576001	0.230606785576001	14.1958722789347	2
1151	114	255	1.1157	5.57351962655498	10.5001687471833	1.11822883356584	2.58228833565841	24	-0.303534752982467	0.303534752982467	14.4994070319172	2
1161	115	255	1.124	5.61387310185323	10.459815271885	1.07787535826759	2.27875358267594	25	-0.566075435645723	0.566075435645723	15.0654824675629	2
1171	116	255	1.1377	5.6804806454178	10.3932077283204	1.01126781470302	1.71267814703022	26	-0.682760183496088	0.682760183496088	15.748242651059	2
1181	117	255	1.1538	5.75875666376741	10.3149317099708	0.932991796353413	1.02991796353413	27	0.1	0.1	15.848242651059	2
1191	118	255	1.1538	5.75875666376741	10.3149317099708	0.932991796353413	1.12991796353413	28	-0.0653033927880009	0.0653033927880009	15.913546043847	2
1201	119	255	1.1572	5.77528700304621	10.298401370692	0.916461457074613	1.06461457074613	29	-1.06684747850348	1.06684747850348	16.9803935223504	2
1211	120	255	1.1812	5.89197175089656	10.1817166228417	0.799776709224265	-0.00223290775735352	30	-0.823754253815261	0.823754253815261	17.8041477761657	2
1221	121	255	1.2002	5.98434717627809	10.0893411974602	0.707401283842739	-0.825987161572614	31	-0.186850005132102	0.186850005132102	17.9909977812978	2
1231	122	255	1.2061	6.0130321767913	10.0606561969469	0.678716283329528	-1.01283716670472	32	0.362540682663275	0.362540682663275	18.3535384639611	2
1241	123	255	1.2007	5.98677810852497	10.0869102652133	0.704970351595856	-0.650296484041442	33	0.882760183496087	0.882760183496087	19.2362986474572	2
1251	124	255	1.1846	5.90850209017536	10.1651862835629	0.783246369945465	0.232463699454646	34	-0.420219500832812	0.420219500832812	19.65651814829	2
1261	125	255	1.1953	5.96052404025864	10.1131643334796	0.731224419862183	-0.187755801378167	35	0.124309322468827	0.124309322468827	19.7808274707588	2
1271	126	255	1.1948	5.95809310801176	10.1155952657265	0.733655352109066	-0.0634464789093392	36	0.620219500832813	0.620219500832813	20.4010469715916	2
1281	127	255	1.1841	5.90607115792848	10.1676172158098	0.785677302192347	0.556773021923473	37	0.435468650069757	0.435468650069757	20.8365156216614	2
1291	128	255	1.1772	5.8725242929215	10.2011640808167	0.819224167199323	0.99224167199323	38	0.333369495700693	0.333369495700693	21.1698851173621	2
1301	129	255	1.1724	5.84918734335143	10.2245010303868	0.842561116769392	1.32561116769392	39	-0.347291533426332	0.347291533426332	21.5171766507884	2
1311	130	255	1.1816	5.89391649669407	10.1797718770442	0.797831963426759	0.978319634267591	40	0.522982210957503	0.522982210957503	22.0401588617459	2
1321	131	255	1.1729	5.85161827559831	10.2220700981399	0.84013018452251	1.50130184522509	41	0.0319338970873084	0.0319338970873084	22.0720927588332	2
1331	132	255	1.1743	5.85842488588958	10.2152634878487	0.83332357423124	1.5332357423124	42	-0.235468650069757	0.235468650069757	22.307561408903	2
1341	133	255	1.1812	5.89197175089656	10.1817166228417	0.799776709224265	1.29776709224265	43	-0.0653033927880009	0.0653033927880009	22.372864801691	2
1351	134	255	1.1846	5.90850209017536	10.1651862835629	0.783246369945465	1.23246369945465	44	-0.872372898752898	0.872372898752898	23.2452377004439	2
1361	135	255	1.2046	6.00573938005065	10.0679489936876	0.686009080070175	0.360090800701748	45	-0.303534752982466	0.303534752982466	23.5487724534263	2
1371	136	255	1.2129	6.0460928553489	10.0275955183893	0.645655604771928	0.0565560477192817	46	-0.0409940703191736	0.0409940703191736	23.5897665237455	2
1381	137	255	1.2158	6.06019226238081	10.0134961113574	0.631556197740011	0.0155619774001081	47	0.975135608877624	0.975135608877624	24.5649021326231	2
1391	138	255	1.1978	5.97267870149305	10.1010096722452	0.719069758627773	0.990697586277732	48	0.576462720388913	0.576462720388913	25.141364853012	2
1401	139	255	1.188	5.92503242945416	10.1486559442841	0.766716030666664	1.56716030666665	49	0.766075435645759	0.766075435645759	25.9074402886578	2
1411	140	255	1.1743	5.85842488588958	10.2152634878487	0.83332357423124	2.3332357423124	50	2.78374920055802	2.78374920055802	28.6911894892158	2
1421	141	255	1.1191	5.59004996583378	10.4836384079045	1.10169849428704	5.11698494287042	51	0.950826286408796	0.950826286408796	29.6420157756246	2
1431	142	255	1.1016	5.5049673371929	10.5687210365453	1.18678112292792	6.06781122927922	52	0.0756906775311537	0.0756906775311537	29.7177064531558	2
1441	143	255	1.1021	5.50739826943979	10.5662901042985	1.18435019068104	6.14350190681037	53	-0.823754253815243	0.823754253815243	30.541460706971	2
1451	144	255	1.1211	5.59977369482131	10.4739146789169	1.09197476529951	5.31974765299513	54	-1.08629493647854	1.08629493647854	31.6277556434496	2
1461	145	255	1.1455	5.71840318846917	10.3552851852691	0.97334527165166	4.2334527165166	55	-1.84474579750583	1.84474579750583	33.4725014409554	2
1471	146	255	1.1855	5.91287776821975	10.1608106055185	0.778870691901076	2.38870691901076	56	-1.82529833953074	1.82529833953074	35.2977997804861	2
1481	147	255	1.2251	6.10540760217282	9.96828077156542	0.586340857948002	0.563408579480023	57	-0.0896127152568282	0.0896127152568282	35.387412495743	2
1491	148	255	1.229	6.1243688736985	9.94931950003973	0.567379586422319	0.473795864223194	58	-0.0896127152568282	0.0896127152568282	35.4770252109998	2
1501	149	255	1.2329	6.14333014522419	9.93035822851405	0.548418314896637	0.384183148966366	59	0.999444931346452	0.999444931346452	36.4764701423462	2
1511	150	255	1.2144	6.05338565208954	10.0203027216487	0.638362808031282	1.38362808031282	60	1.21822883356584	1.21822883356584	37.6946989759121	2
1521	151	255	1.1914	5.94156276873296	10.1321256050053	0.750185691387866	2.60185691387866	61	1.02375425381526	1.02375425381526	38.7184532297273	2
1531	152	255	1.1724	5.84918734335143	10.2245010303868	0.842561116769392	3.62561116769392	62	0.411159327600929	0.411159327600929	39.1296125573283	2
1541	153	255	1.166	5.81807141059134	10.2556169631469	0.873677049529485	4.03677049529485	63	0.381988140638347	0.381988140638347	39.5116006979666	2
1551	154	255	1.1602	5.7898725965275	10.2838157772107	0.90187586359332	4.4187586359332	64	-0.799444931346433	0.799444931346433	40.311045629313	2
1561	155	255	1.1787	5.87981708966215	10.1938712840761	0.811931370458677	3.61931370458677	65	-1.655133082249	1.655133082249	41.9661787115621	2
1571	156	255	1.2148	6.05533039788705	10.0183579758512	0.636418062233776	1.96418062233776	66	-0.87723476324667	0.87723476324667	42.8434134748087	2
1581	157	255	1.2349	6.15305387421172	9.92063449952652	0.538694585909109	1.08694585909109	67	-0.44452882330164	0.44452882330164	43.2879422981104	2
1591	158	255	1.2461	6.20750675654188	9.86618161719636	0.484241703578945	0.642417035789453	68	-0.541766113176914	0.541766113176914	43.8297084112873	2
1601	159	255	1.2593	6.27168336785957	9.80200500587867	0.420065092261254	0.100650922612538	69	-0.181988140638329	0.181988140638329	44.0116965519256	2
1611	160	255	1.2651	6.2998821819234	9.77380619181484	0.391866278197421	-0.081337218025791	70	0.168066102912692	0.168066102912692	44.1797626548383	2
1621	161	255	1.2637	6.29307557163213	9.78061280210611	0.39867288848869	0.0867288848869008	71	0.12430932246881	0.12430932246881	44.3040719773071	2
1631	162	255	1.2632	6.29064463938525	9.78304373435299	0.401103820735571	0.21103820735571	72	-0.303534752982431	0.303534752982431	44.6076067302895	2
1641	163	255	1.2715	6.3309981146835	9.74269025905474	0.360750345437328	-0.0924965456267202	73	-0.37646272038893	0.37646272038893	44.9840694506785	2
1651	164	255	1.2813	6.37864438672239	9.69504398701585	0.313104073398435	-0.468959266015651	74	-0.133369495700693	0.133369495700693	45.1174389463792	2
1661	165	255	1.2861	6.40198133629246	9.67170703744578	0.289767123828366	-0.602328761716344	75	0.66883814577045	0.66883814577045	45.7862770921496	2
1671	166	255	1.2744	6.34509752171541	9.72859085202283	0.346650938405411	0.0665093840541059	76	1.40297968432888	1.40297968432888	47.1892567764785	2
1681	167	255	1.2476	6.21479955328252	9.85888882045571	0.476948906838299	1.46948906838299	77	-0.682760183496087	0.682760183496087	47.8720169599746	2
1691	168	255	1.2637	6.29307557163213	9.78061280210611	0.39867288848869	0.786728884886901	78	-0.113922037725638	0.113922037725638	47.9859389977002	2
1701	169	255	1.2681	6.3144677754047	9.75922059833354	0.377280684716126	0.672806847161263	79	0.386850005132102	0.386850005132102	48.3727890028323	2
1711	170	255	1.2622	6.28578277489149	9.78790559884675	0.405965685229337	1.05965685229337	80	0.240994070319174	0.240994070319174	48.6137830731515	2
1721	171	255	1.2593	6.27168336785957	9.80200500587867	0.420065092261254	1.30065092261254	81	0.124309322468845	0.124309322468845	48.7380923956203	2
1731	172	255	1.2588	6.26925243561269	9.80443593812555	0.422496024508138	1.42496024508138	82	-0.162540682663292	0.162540682663292	48.9006330782836	2
1741	173	255	1.2642	6.29550650387902	9.77818186985922	0.396241956241809	1.26241956241809	83	-0.016684747850364	0.016684747850364	48.917317826134	2
1751	174	255	1.2666	6.30717497866405	9.76651339507419	0.384573481456773	1.24573481456773	84	0.64452882330164	0.64452882330164	49.5618466494356	2
1761	175	255	1.2554	6.25272209633389	9.82096627740435	0.439026363786937	1.89026363786937	85	0.60077204285774	0.60077204285774	50.1626186922934	2
1771	176	255	1.2451	6.20264489204811	9.87104348169013	0.489103568072711	2.49103568072711	86	0.931378828433742	0.931378828433742	51.0939975207271	2
1781	177	255	1.228	6.11950700920474	9.9541813645335	0.572241450916085	3.42241450916085	87	0.741766113176914	0.741766113176914	51.835763633904	2
1791	178	255	1.2148	6.05533039788705	10.0183579758512	0.636418062233776	4.16418062233776	88	0.381988140638347	0.381988140638347	52.2177517745424	2
1801	179	255	1.209	6.02713158382321	10.046556789915	0.664616876297611	4.54616876297611	89	-0.0896127152568287	0.0896127152568287	52.3073644897992	2
1811	180	255	1.2129	6.0460928553489	10.0275955183893	0.645655604771928	4.45655604771928	90	-0.352153397920086	0.352153397920086	52.6595178877193	2
1821	181	255	1.2222	6.0913081951409	9.98238017859734	0.60044026497992	4.1044026497992	91	-0.585522893620813	0.585522893620813	53.2450407813401	2
1831	182	255	1.2363	6.15986048450298	9.91382788923525	0.531887975617838	3.51887975617838	92	-2.15590512510674	2.15590512510674	55.4009459064469	2
1841	183	255	1.2827	6.38545099701366	9.68823737672458	0.306297463107164	1.36297463107164	93	1.66552036699217	1.66552036699217	57.066466273439	2
1851	184	255	1.2505	6.22889896031444	9.8447894134238	0.462849499806381	3.02849499806381	94	0.289612715256829	0.289612715256829	57.3560789886959	2
1861	185	255	1.2466	6.20993768878876	9.86375068494948	0.481810771332064	3.31810771332064	95	0.313922037725638	0.313922037725638	57.6700010264215	2
1871	186	255	1.2422	6.1885454850162	9.88514288872204	0.503202975104628	3.63202975104628	96	-0.731378828433741	0.731378828433741	58.4013798548552	2
1881	187	255	1.2593	6.27168336785957	9.80200500587867	0.420065092261254	2.90065092261254	97	-1.46552036699217	1.46552036699217	59.8669002218474	2
1891	188	255	1.2915	6.42823540455879	9.64545296917945	0.263513055562036	1.43513055562036	98	-0.94530086615938	0.94530086615938	60.8122010880068	2
1901	189	255	1.313	6.53276549117472	9.54092288256351	0.158982968946098	0.489829689460984	99	0.0270720325935357	0.0270720325935357	60.8392731206003	2
1911	190	255	1.3145	6.54005828791537	9.53363008582287	0.151690172205452	0.51690172205452	100	0.435468650069757	0.435468650069757	61.2747417706701	2
1921	191	255	1.3076	6.5065114229084	9.56717695082984	0.185237037212428	0.952370372124277	101	-0.0409940703191738	0.0409940703191738	61.3157358409893	2
1931	192	255	1.3105	6.52061082994031	9.55307754379793	0.17113763018051	0.911376301805103	102	-0.614694080583378	0.614694080583378	61.9304299215726	2
1941	193	255	1.3252	6.59208023799865	9.48160813573959	0.0996682221221725	0.296682221221725	103	-0.352153397920121	0.352153397920121	62.2825833194928	2
1951	194	255	1.3345	6.63729557779066	9.43639279594758	0.0544528823301604	-0.0554711766983956	104	0.289612715256828	0.289612715256828	62.5721960347496	2
1961	195	255	1.3306	6.61833430626498	9.45535406747326	0.0734141538558433	0.234141538558433	105	-0.634141538558433	0.634141538558433	63.206337573308	2
1971	196	255	1.3457	6.69174846012082	9.38193991361742	0	-0.4	106	1.02375425381526	1.02375425381526	64.2300918271233	2
1981	197	255	1.3267	6.5993730347393	9.47431533899894	0.0923754253815261	0.623754253815261	107	0.12430932246881	0.12430932246881	64.3544011495921	2
1991	198	255	1.3262	6.59694210249242	9.47674627124582	0.0948063576284071	0.74806357628407	108	0.197237289875292	0.197237289875292	64.5516384394674	2
2001	199	255	1.3242	6.58721837350489	9.48647000023335	0.104530086615936	0.945300866159362	109	0.124309322468827	0.124309322468827	64.6759477619362	2
2011	200	255	1.3237	6.58478744125801	9.48890093248023	0.106961018862819	1.06961018862819	110	NA	NA	NA	2
922	91	255	1.0698	5.35036004629119	10.723328327447	1.60003960489791	5.10039604897908	1	-0.969610188628208	0.969610188628208	0.969610188628208	3
932	92	255	1.0918	5.45732106515401	10.6163673085842	1.49307858603509	4.13078586035088	2	0.216684747850346	0.216684747850346	1.18629493647855	3
942	93	255	1.0894	5.44565259036897	10.6280357833693	1.50474706082012	4.34747060820122	3	0.741766113176914	0.741766113176914	1.92806104965547	3
952	94	255	1.0762	5.38147597905128	10.692212394687	1.56892367213781	5.08923672137814	4	0.552153397920121	0.552153397920121	2.48021444757559	3
962	95	255	1.0669	5.33626063925927	10.737427734479	1.61413901192983	5.64139011929826	5	-0.896682221221726	0.896682221221726	3.37689666879731	3
972	96	255	1.0874	5.43592886138145	10.6377595123568	1.51447078980765	4.74470789807653	6	-0.779997473371397	0.779997473371397	4.15689414216871	3
982	97	255	1.1055	5.52392860871858	10.5497597650197	1.42647104247051	3.96471042470514	7	0.056243219556118	0.056243219556118	4.21313736172483	3
992	98	255	1.1064	5.52830428676297	10.5453840869753	1.42209536442613	4.02095364426125	8	0.240994070319174	0.240994070319174	4.454131432044	3
1002	99	255	1.1035	5.51420487973106	10.5594834940072	1.43619477145804	4.26194771458043	9	-0.21115932760093	0.21115932760093	4.66529075964493	3
1012	100	255	1.1099	5.54532081249115	10.5283675612471	1.40507883869795	4.0507883869795	10	0.57646272038893	0.57646272038893	5.24175348003386	3
1022	101	255	1.1001	5.49767454045226	10.576013833286	1.45272511073684	4.62725110736843	11	0.66883814577045	0.66883814577045	5.91059162580431	3
1032	102	255	1.0884	5.44079072587521	10.632897647863	1.50960892531389	5.29608925313888	12	0.69314746823926	0.69314746823926	6.60373909404357	3
1042	103	255	1.0762	5.38147597905128	10.692212394687	1.56892367213781	5.98923672137814	13	-0.254916108044794	0.254916108044794	6.85865520208837	3
1052	104	255	1.0835	5.41696758985576	10.6567207838825	1.53343206133333	5.73432061333334	14	-0.493147468239278	0.493147468239278	7.35180267032765	3
1062	105	255	1.0957	5.47628233667969	10.5974060370585	1.47411731450941	5.24117314509407	15	-0.254916108044811	0.254916108044811	7.60671877837246	3
1072	106	255	1.103	5.51177394748417	10.5619144262541	1.43862570370493	4.98625703704925	16	-0.517456790708104	0.517456790708104	8.12417556908056	3
1082	107	255	1.1157	5.57351962655498	10.5001687471833	1.37688002463412	4.46880024634115	17	-0.376462720388912	0.376462720388912	8.50063828946947	3
1092	108	255	1.1255	5.62116589859387	10.4525224751444	1.32923375259522	4.09233752595224	18	-0.0166847478503467	0.0166847478503467	8.51732303731982	3
1102	109	255	1.1279	5.63283437337891	10.4408540003593	1.31756527781019	4.07565277810189	19	0.357678818169503	0.357678818169503	8.87500185548932	3
1112	110	255	1.1226	5.60706649156196	10.4666218821763	1.34333315962714	4.43333159627139	20	-0.230606785575967	0.230606785575967	9.10560864106529	3
1122	111	255	1.1294	5.64012717011956	10.4335612036187	1.31027248106954	4.20272481069543	21	0.0513813550623459	0.0513813550623459	9.15698999612763	3
1132	112	255	1.1304	5.64498903461332	10.4286993391249	1.30541061657578	4.25410616575777	22	-0.493147468239277	0.493147468239277	9.65013746436691	3
1142	113	255	1.1426	5.70430378143725	10.369384592301	1.24609586975185	3.7609586975185	23	-0.989057646603261	0.989057646603261	10.6391951109702	3
1152	114	255	1.165	5.81320954609757	10.2604788276407	1.13719010509152	2.77190105091523	24	-0.284087295007394	0.284087295007394	10.9232824059776	3
1162	115	255	1.1729	5.85161827559831	10.2220700981399	1.09878137559078	2.48781375590784	25	0.124309322468828	0.124309322468828	11.0475917284464	3
1172	116	255	1.1724	5.84918734335143	10.2245010303868	1.10121230783767	2.61212307837667	26	0.0562432195561167	0.0562432195561167	11.1038349480025	3
1182	117	255	1.1733	5.85356302139582	10.2201253523424	1.09683662979328	2.66836629793278	27	0.289612715256811	0.289612715256811	11.3934476632593	3
1192	118	255	1.1694	5.83460174987014	10.2390866238681	1.11579790131896	2.9579790131896	28	-0.0701652572817557	0.0701652572817557	11.4636129205411	3
1202	119	255	1.1729	5.85161827559831	10.2220700981399	1.09878137559078	2.88781375590784	29	0.313922037725638	0.313922037725638	11.7775349582667	3
1212	120	255	1.1685	5.83022607182575	10.2434623019125	1.12017357936335	3.20173579363348	30	-0.750826286408779	0.750826286408779	12.5283612446755	3
1222	121	255	1.186	5.91530870046663	10.1583796732716	1.03509095072247	2.4509095072247	31	-0.211159327600929	0.211159327600929	12.7395205722764	3
1232	122	255	1.1924	5.94642463322672	10.1272637405115	1.00397501796238	2.23975017962377	32	-0.0409940703191913	0.0409940703191913	12.7805146425956	3
1242	123	255	1.1953	5.96052404025864	10.1131643334796	0.989875610930458	2.19875610930458	33	0.454916108044812	0.454916108044812	13.2354307506404	3
1252	124	255	1.188	5.92503242945416	10.1486559442841	1.02536722173494	2.65367221734939	34	0.197237289875309	0.197237289875309	13.4326680405157	3
1262	125	255	1.186	5.91530870046663	10.1583796732716	1.03509095072247	2.8509095072247	35	0.240994070319174	0.240994070319174	13.6736621108349	3
1272	126	255	1.1831	5.90120929343471	10.1724790803035	1.04919035775439	3.09190357754387	36	0.313922037725638	0.313922037725638	13.9875841485605	3
1282	127	255	1.1787	5.87981708966215	10.1938712840761	1.07058256152695	3.40582561526951	37	0.313922037725638	0.313922037725638	14.3015061862862	3
1292	128	255	1.1743	5.85842488588958	10.2152634878487	1.09197476529951	3.71974765299515	38	0.075690677531155	0.075690677531155	14.3771968638173	3
1302	129	255	1.1748	5.86085581813647	10.2128325556018	1.08954383305263	3.7954383305263	39	0.479225430513655	0.479225430513655	14.856422294331	3
1312	130	255	1.167	5.8229332750851	10.2507550986531	1.127466376104	4.27466376103996	40	0.00762457461846378	0.00762457461846378	14.8640468689495	3
1322	131	255	1.1689	5.83217081762326	10.241517556115	1.11822883356584	4.28228833565842	41	0.0513813550623627	0.0513813550623627	14.9154282240118	3
1332	132	255	1.1699	5.83703268211702	10.2366556916212	1.11336696907208	4.33366969072079	42	-0.682760183496087	0.682760183496087	15.5981884075079	3
1342	133	255	1.186	5.91530870046663	10.1583796732716	1.03509095072247	3.6509095072247	43	-0.352153397920121	0.352153397920121	15.950341805428	3
1352	134	255	1.1953	5.96052404025864	10.1131643334796	0.989875610930458	3.29875610930458	44	-0.541766113176913	0.541766113176913	16.4921079186049	3
1362	135	255	1.2085	6.02470065157633	10.0489877221619	0.925698999612766	2.75698999612766	45	-0.206297463107157	0.206297463107157	16.6984053817121	3
1372	136	255	1.2148	6.05533039788705	10.0183579758512	0.895069253302051	2.55069253302051	46	0.16806610291271	0.16806610291271	16.8664714846248	3
1382	137	255	1.2134	6.04852378759578	10.0251645861425	0.901875863593322	2.71875863593322	47	0.0319338970872902	0.0319338970872902	16.8984053817121	3
1392	138	255	1.2148	6.05533039788705	10.0183579758512	0.895069253302051	2.75069253302051	48	0.265303392787984	0.265303392787984	17.1637087745001	3
1402	139	255	1.2114	6.03880005860825	10.03488831513	0.911599592580849	3.01599592580849	49	0.858450861027277	0.858450861027277	18.0221596355274	3
1412	140	255	1.1958	5.96295497250552	10.1107334012327	0.987444678683577	3.87444678683577	50	1.00430679584021	1.00430679584021	19.0264664313676	3
1422	141	255	1.1772	5.8725242929215	10.2011640808167	1.0778753582676	4.87875358267598	51	1.64121104452336	1.64121104452336	20.6676774758909	3
1432	142	255	1.1455	5.71840318846917	10.3552851852691	1.23199646271993	6.51996462719934	52	1.28629493647853	1.28629493647853	21.9539724123695	3
1442	143	255	1.1211	5.59977369482131	10.4739146789169	1.35062595636779	7.80625956367787	53	-0.206297463107174	0.206297463107174	22.1602698754766	3
1452	144	255	1.1274	5.63040344113203	10.4432849326062	1.31999621005707	7.5999621005707	54	-0.639003403052205	0.639003403052205	22.7992732785288	3
1462	145	255	1.1426	5.70430378143725	10.369384592301	1.24609586975185	6.9609586975185	55	-0.566075435645741	0.566075435645741	23.3653487141746	3
1472	146	255	1.1563	5.77091132500182	10.3027770487364	1.17948832618728	6.39488326187275	56	-2.95811276657789	2.95811276657789	26.3234614807525	3
1482	147	255	1.2192	6.07672260165961	9.99696577207863	0.873677049529487	3.43677049529487	57	-0.920991543690552	0.920991543690552	27.244453024443	3
1492	148	255	1.2402	6.17882175602867	9.89486661770957	0.771577895160432	2.51577895160432	58	0.0513813550623454	0.0513813550623454	27.2958343795054	3
1502	149	255	1.2412	6.18368362052243	9.89000475321581	0.766716030666666	2.56716030666666	59	-0.113922037725638	0.113922037725638	27.409756417231	3
1512	150	255	1.2456	6.205075824295	9.86861254944324	0.745323826894102	2.45323826894102	60	0.216684747850346	0.216684747850346	27.6264411650814	3
1522	151	255	1.2432	6.19340734950996	9.88028102422828	0.756992301679137	2.66992301679137	61	0.172927967406464	0.172927967406464	27.7993691324878	3
1532	152	255	1.2417	6.18611455276931	9.88757382096892	0.764285098419784	2.84285098419784	62	0.265303392788018	0.265303392788018	28.0646725252758	3
1542	153	255	1.2383	6.16958421349051	9.90410416024773	0.780815437698585	3.10815437698585	63	0.1	0.1	28.1646725252758	3
1552	154	255	1.2383	6.16958421349051	9.90410416024773	0.780815437698585	3.20815437698585	64	-0.230606785576002	0.230606785576002	28.3952793108518	3
1562	155	255	1.2451	6.20264489204811	9.87104348169013	0.747754759140985	2.97754759140985	65	-0.386186449376449	0.386186449376449	28.7814657602283	3
1572	156	255	0.13037	0.782978684913978	15.2907096888243	6.16742096627512	2.5913611420334	66	-0.386186449376449	0.386186449376449	29.1676522096047	3
1582	157	255	1.2651	6.2998821819234	9.77380619181484	0.650517469265695	2.20517469265695	67	-1.25646019376031	1.25646019376031	30.424112403365	3
1592	158	255	1.293	6.43552820129943	9.63816017243881	0.514871449889664	0.948714498896645	68	0.955688150902551	0.955688150902551	31.3798005542676	3
1602	159	255	1.2754	6.34995938620918	9.72372898752906	0.60044026497992	1.9044026497992	69	-0.254916108044811	0.254916108044811	31.6347166623124	3
1612	160	255	1.2827	6.38545099701366	9.68823737672458	0.564948654175438	1.64948654175438	70	0.0270720325935359	0.0270720325935359	31.6617886949059	3
1622	161	255	1.2842	6.39274379375431	9.68094457998393	0.557655857434792	1.67655857434792	71	0.00762457461848109	0.00762457461848109	31.6694132695244	3
1632	162	255	1.2861	6.40198133629246	9.67170703744578	0.54841831489664	1.6841831489664	72	0.479225430513621	0.479225430513621	32.148638700038	3
1642	163	255	1.2783	6.3640587932411	9.70962958049714	0.586340857948002	2.16340857948002	73	0.64452882330164	0.64452882330164	32.7931675233397	3
1652	164	255	1.2671	6.30960591091093	9.76408246282731	0.640793740278166	2.80793740278166	74	0.0513813550623445	0.0513813550623445	32.844548878402	3
1662	165	255	1.2681	6.3144677754047	9.75922059833354	0.635931875784401	2.85931875784401	75	-0.750826286408797	0.750826286408797	33.5953751648108	3
1672	166	255	1.2856	6.39955040404558	9.67413796969266	0.550849247143521	2.10849247143521	76	0.595910178363985	0.595910178363985	34.1912853431748	3
1682	167	255	1.2754	6.34995938620918	9.72372898752906	0.60044026497992	2.7044026497992	77	-0.65845086102726	0.65845086102726	34.8497362042021	3
1692	168	255	1.291	6.4258044723119	9.64788390142633	0.524595178877194	2.04595178877194	78	-0.0215466123441188	0.0215466123441188	34.8712828165462	3
1702	169	255	1.2935	6.43795913354632	9.63572924019192	0.512440517642782	2.02440517642782	79	-0.206297463107175	0.206297463107175	35.0775802796534	3
1712	170	255	1.2998	6.46858887985703	9.60509949388121	0.481810771332064	1.81810771332064	80	0.62021950083283	0.62021950083283	35.6977997804862	3
1722	171	255	1.2891	6.41656692977375	9.65712144396449	0.533832721415347	2.43832721415347	81	0.197237289875273	0.197237289875273	35.8950370703615	3
1732	172	255	1.2871	6.40684320078622	9.66684517295202	0.543556450402875	2.63556450402875	82	0.192375425381537	0.192375425381537	36.087412495743	3
1742	173	255	1.2852	6.39760565824807	9.67608271549017	0.552793992941028	2.82793992941028	83	-0.371600855895158	0.371600855895158	36.4590133516382	3
1752	174	255	1.2949	6.44476574383759	9.62892262990065	0.505633907351513	2.45633907351513	84	-0.303534752982466	0.303534752982466	36.7625481046206	3
1762	175	255	1.3032	6.48511921913583	9.58856915460241	0.465280432053266	2.15280432053266	85	0.216684747850364	0.216684747850364	36.979232852471	3
1772	176	255	1.3008	6.4734507443508	9.60023762938744	0.476948906838302	2.36948906838302	86	0.839003403052188	0.839003403052188	37.8182362555232	3
1782	177	255	1.2856	6.39955040404558	9.67413796969266	0.550849247143521	3.20849247143521	87	0.547291533426348	0.547291533426348	38.3655277889495	3
1792	178	255	1.2764	6.35482125070294	9.7188671230353	0.595578400486156	3.75578400486156	88	0.124309322468827	0.124309322468827	38.4898371114184	3
1802	179	255	1.2759	6.35239031845606	9.72129805528218	0.598009332733039	3.88009332733039	89	-0.0166847478503644	0.0166847478503644	38.5065218592687	3
1812	180	255	1.2783	6.3640587932411	9.70962958049714	0.586340857948002	3.86340857948002	90	-0.113922037725638	0.113922037725638	38.6204438969944	3
1822	181	255	1.2827	6.38545099701366	9.68823737672458	0.564948654175438	3.74948654175439	91	-1.18353222635383	1.18353222635383	39.8039761233482	3
1832	182	255	1.3091	6.51380421964904	9.5598841540892	0.436595431540056	2.56595431540056	92	-0.0653033927880013	0.0653033927880013	39.8692795161362	3
1842	183	255	1.3125	6.53033455892784	9.5433538148104	0.420065092261256	2.50065092261256	93	0.454916108044829	0.454916108044829	40.324195624181	3
1852	184	255	1.3052	6.49484294812336	9.57884542561488	0.455556703065739	2.95556703065739	94	1.05292544077783	1.05292544077783	41.3771210649588	3
1862	185	255	1.2856	6.39955040404558	9.67413796969266	0.550849247143521	4.00849247143521	95	0.785522893620813	0.785522893620813	42.1626439585797	3
1872	186	255	1.2715	6.3309981146835	9.74269025905474	0.619401536505602	4.79401536505602	96	0.839003403052206	0.839003403052206	43.0016473616319	3
1882	187	255	1.2563	6.25709777437828	9.81659059935996	0.693301876810823	5.63301876810823	97	-1.09115680097231	1.09115680097231	44.0928041626042	3
1892	188	255	1.2808	6.37621345447551	9.69747491926273	0.574186196713592	4.54186196713592	98	-3.26927209417883	3.26927209417883	47.362076256783	3
1902	189	255	1.3501	6.71314066389339	9.36054770984485	0.237258987295709	1.27258987295709	99	0.0756906775311725	0.0756906775311725	47.4377669343142	3
1912	190	255	1.3506	6.71557159614027	9.35811677759797	0.234828055048826	1.34828055048826	100	-0.162540682663275	0.162540682663275	47.6003076169775	3
1922	191	255	1.356	6.7418256644066	9.33186270933164	0.208573986782499	1.18573986782499	101	0.0805525420249449	0.0805525420249449	47.6808601590024	3
1932	192	255	1.3564	6.7437704102041	9.32991796353413	0.206629240984993	1.26629240984993	102	-0.259777972538584	0.259777972538584	47.940638131541	3
1942	193	255	1.3638	6.77974820745796	9.29394016628028	0.170651443731135	1.00651443731135	103	-0.34729153342633	0.34729153342633	48.2879296649673	3
1952	194	255	1.373	6.8244773608006	9.24921101293764	0.125922290388502	0.659222903885018	104	-0.590384758114568	0.590384758114568	48.8783144230819	3
1962	195	255	1.3872	6.89351583661205	9.18017253712619	0.0568838145770449	0.0688381457704494	105	0.240994070319174	0.240994070319174	49.1193084934011	3
1972	196	255	1.3843	6.87941642958014	9.1942719441581	0.0709832216089623	0.309832216089623	106	-0.157678818169502	0.157678818169502	49.2769873115706	3
1982	197	255	1.3896	6.90518431139709	9.16850406234115	0.0452153397920121	0.152153397920121	107	-0.0215466123441189	0.0215466123441189	49.2985339239147	3
1992	198	255	1.3921	6.9173389726315	9.15634940110674	0.0330606785576002	0.130606785576002	108	-0.113922037725638	0.113922037725638	49.4124559616403	3
2002	199	255	1.3965	6.93873117640406	9.13495719733418	0.0116684747850364	0.0166847478503641	109	-0.0166847478503641	0.0166847478503641	49.4291407094907	3
2012	200	255	1.3989	6.9503996511891	9.12328872254914	0	0	110	NA	NA	NA	3
