# Supplementary material for: Assessment of crusting effects on interrill erosion by laser scanning
Source: PeerJ. 2020 Jan 31;8:e8487. doi: 10.7717/peerj.8487 (PMC6996510; doi:10.7717/peerj.8487)
Supplement: Data S1 — Each has two transects and four subplots. [file peerj-08-8487-s001.zip › raw data for uploading/os11transectbright.txt]

x	y	z	cal	h	h2	h0mm	code	deltah	absh	cumsumh	number
312	311	255	1.3306	6.61833430626498	9.45535406747326	0.125436103939125	1.25436103939125	1	-0.124309322468809	0.124309322468809	0.124309322468809	1
313	312	255	1.3311	6.62076523851186	9.45292313522638	0.123005171692244	1.13005171692244	2	-0.240994070319174	0.240994070319174	0.365303392787983	1
314	313	255	1.334	6.63486464554378	9.43882372819446	0.108905764660326	0.889057646603262	3	0.566075435645723	0.566075435645723	0.931378828433707	1
315	314	255	1.3203	6.56825710197921	9.50543127175903	0.175513308224899	1.45513308224899	4	0.799444931346452	0.799444931346452	1.73082375978016	1
316	315	255	1.3018	6.47831260884456	9.59537576489368	0.265457801359544	2.25457801359544	5	-0.381988140638347	0.381988140638347	2.11281190041851	1
317	316	255	1.3076	6.5065114229084	9.56717695082984	0.237258987295709	1.87258987295709	6	0.0409940703191736	0.0409940703191736	2.15380597073768	1
318	317	255	1.3047	6.49241201587648	9.58127635786176	0.251358394327626	1.91358394327626	7	-0.479225430513639	0.479225430513639	2.63303140125132	1
319	318	255	1.3125	6.53033455892784	9.5433538148104	0.213435851276262	1.43435851276262	8	-0.197237289875291	0.197237289875291	2.83026869112661	1
320	319	255	1.3145	6.54005828791537	9.53363008582287	0.203712122288733	1.23712122288733	9	0.021546612344119	0.021546612344119	2.85181530347073	1
321	320	255	1.312	6.52790362668096	9.54578474705728	0.215866783523145	1.25866783523145	10	-0.1	0.1	2.95181530347073	1
322	321	255	1.312	6.52790362668096	9.54578474705728	0.215866783523145	1.15866783523145	11	0.138231360194465	0.138231360194465	3.09004666366519	1
323	322	255	1.3071	6.50408049066151	9.56960788307673	0.239689919542592	1.29689919542592	12	0.0653033927879831	0.0653033927879831	3.15535005645318	1
324	323	255	1.3037	6.48755015138271	9.58613822235552	0.25622025882139	1.3622025882139	13	-0.338231360194465	0.338231360194465	3.49358141664764	1
325	324	255	1.3086	6.51137328740216	9.56231508633608	0.232397122801943	1.02397122801943	14	0.566075435645759	0.566075435645759	4.0596568522934	1
326	325	255	1.2949	6.44476574383759	9.62892262990065	0.299004666366519	1.59004666366519	15	0.181988140638347	0.181988140638347	4.24164499293175	1
327	326	255	1.2891	6.41656692977375	9.65712144396449	0.327203480430354	1.77203480430354	16	-0.809832216089641	0.809832216089641	5.05147720902139	1
328	327	255	1.3037	6.48755015138271	9.58613822235552	0.25622025882139	0.9622025882139	17	-0.0513813550623454	0.0513813550623454	5.10285856408373	1
329	328	255	1.3027	6.48268828688895	9.59100008684929	0.261082123315155	0.910821233151554	18	-0.931378828433742	0.931378828433742	6.03423739251748	1
330	329	255	1.3198	6.56582616973232	9.50786220400592	0.177944240471781	-0.0205575952821874	19	-1.43215087129146	1.43215087129146	7.46638826380894	1
331	330	255	1.3472	6.69904125686147	9.37464711687677	0.0447291533426348	-1.45270846657365	20	-0.547291533426348	0.547291533426348	8.01367979723529	1
332	331	255	1.3564	6.7437704102041	9.32991796353413	0	-2	21	1.32452629667302	1.32452629667302	9.33820609390831	1
333	332	255	1.3271	6.6013177805368	9.47237059320144	0.142452629667302	-0.675473703326981	22	0.322982210957503	0.322982210957503	9.66118830486581	1
334	333	255	1.3184	6.55901955944105	9.51466881429719	0.184750850763052	-0.352491492369478	23	1.11060425894736	1.11060425894736	10.7717925638132	1
335	334	255	1.2935	6.43795913354632	9.63572924019192	0.305811276657789	0.758112766577885	24	0.852925440777843	0.852925440777843	11.624718004591	1
336	335	255	1.2739	6.34266658946853	9.73102178426971	0.401103820735573	1.61103820735573	25	0.327844075451293	0.327844075451293	11.9525620800423	1
337	336	255	1.2651	6.2998821819234	9.77380619181484	0.443888228280702	1.93888228280702	26	0.65845086102726	0.65845086102726	12.6110129410696	1
338	337	255	1.2495	6.22403709582068	9.84965127791756	0.519733314383428	2.59733314383428	27	-0.289612715256828	0.289612715256828	12.9006256563264	1
339	338	255	1.2534	6.24299836734636	9.83069000639188	0.500772042857745	2.30772042857745	28	-0.62508136532655	0.62508136532655	13.5257070216529	1
340	339	255	1.2642	6.29550650387902	9.77818186985922	0.44826390632509	1.6826390632509	29	-0.240994070319173	0.240994070319173	13.7667010919721	1
341	340	255	1.2671	6.30960591091093	9.76408246282731	0.434164499293173	1.44164499293173	30	0.0409940703191736	0.0409940703191736	13.8076951622913	1
342	341	255	1.2642	6.29550650387902	9.77818186985922	0.44826390632509	1.4826390632509	31	0.021546612344101	0.021546612344101	13.8292417746354	1
343	342	255	1.2617	6.2833518426446	9.79033653109363	0.460418567559501	1.504185675595	32	-0.221546612344101	0.221546612344101	14.0507883869795	1
344	343	255	1.2642	6.29550650387902	9.77818186985922	0.44826390632509	1.2826390632509	33	-0.406297463107175	0.406297463107175	14.4570858500867	1
345	344	255	1.2705	6.32613625018973	9.74755212354851	0.417634160014373	0.876341600143729	34	-0.1	0.1	14.5570858500867	1
346	345	255	1.2705	6.32613625018973	9.74755212354851	0.417634160014373	0.776341600143729	35	-0.0513813550623632	0.0513813550623632	14.608467205149	1
347	346	255	1.2695	6.32127438569597	9.75241398804227	0.422496024508137	0.724960245081366	36	0.347291533426349	0.347291533426349	14.9557587385754	1
348	347	255	1.2603	6.27654523235333	9.79714314138491	0.467225177850771	1.07225177850771	37	-0.503534752982449	0.503534752982449	15.4592934915578	1
349	348	255	1.2686	6.31689870765158	9.75678966608666	0.426871702552527	0.568717025525266	38	-0.216684747850364	0.216684747850364	15.6759782394082	1
350	349	255	1.271	6.32856718243661	9.74512119130162	0.41520322776749	0.352032277674902	39	-0.192375425381519	0.192375425381519	15.8683536647897	1
351	350	255	1.2729	6.33780472497477	9.73588364876347	0.405965685229338	0.159656852293383	40	-0.270165257281756	0.270165257281756	16.1385189220715	1
352	351	255	1.2764	6.35482125070294	9.7188671230353	0.388949159501163	-0.110508404988373	41	0.614694080583378	0.614694080583378	16.7532130026548	1
353	352	255	1.2617	6.2833518426446	9.79033653109363	0.460418567559501	0.504185675595005	42	0.420219500832813	0.420219500832813	17.1734325034877	1
354	353	255	1.251	6.23132989256132	9.84235848117692	0.512440517642782	0.924405176427818	43	0.779997473371361	0.779997473371361	17.953429976859	1
355	354	255	1.2329	6.14333014522419	9.93035822851405	0.600440264979918	1.70440264979918	44	0.848063576284106	0.848063576284106	18.8014935531431	1
356	355	255	1.2134	6.04852378759578	10.0251645861425	0.695246622608328	2.55246622608328	45	-0.595910178363985	0.595910178363985	19.3974037315071	1
357	356	255	1.2236	6.09811480543218	9.97557356830606	0.64565560477193	1.9565560477193	46	-0.552153397920121	0.552153397920121	19.9495571294272	1
358	357	255	1.2329	6.14333014522419	9.93035822851405	0.600440264979918	1.40440264979918	47	-0.386850005132084	0.386850005132084	20.3364071345593	1
359	358	255	1.2388	6.1720151457374	9.90167322800084	0.571755264466709	1.01755264466709	48	-0.479225430513639	0.479225430513639	20.815632565073	1
360	359	255	1.2466	6.20993768878876	9.86375068494948	0.533832721415346	0.538327214153456	49	-0.1	0.1	20.915632565073	1
361	360	255	1.2466	6.20993768878876	9.86375068494948	0.533832721415346	0.438327214153456	50	-0.693147468239259	0.693147468239259	21.6087800333122	1
362	361	255	1.2588	6.26925243561269	9.80443593812555	0.47451797459142	-0.254820254085804	51	-0.00276271012472629	0.00276271012472629	21.6115427434369	1
363	362	255	1.2568	6.25952870662516	9.81415966711308	0.484241703578947	-0.25758296421053	52	1.15436103939125	1.15436103939125	22.7659037828282	1
364	363	255	1.231	6.13409260268603	9.93959577105221	0.609677807518072	0.896778075180715	53	0.473700010264222	0.473700010264222	23.2396037930924	1
365	364	255	1.2192	6.07672260165961	9.99696577207863	0.667047808544494	1.37047808544494	54	-0.790384758114568	0.790384758114568	24.029988551207	1
366	365	255	1.2334	6.14576107747107	9.92792729626717	0.598009332733037	0.580093327330369	55	0.779997473371379	0.779997473371379	24.8099860245784	1
367	366	255	1.2153	6.05776133013393	10.0159270436043	0.686009080070175	1.36009080070175	56	0.371600855895158	0.371600855895158	25.1815868804735	1
368	367	255	1.2056	6.01060124454441	10.0630871291938	0.733169165659691	1.73169165659691	57	0.279225430513639	0.279225430513639	25.4608123109872	1
369	368	255	1.1978	5.97267870149305	10.1010096722452	0.771091708711054	2.01091708711054	58	-0.119447457975054	0.119447457975054	25.5802597689622	1
370	369	255	1.1982	5.97462344729056	10.0990649264477	0.769146962913549	1.89146962913549	59	0.230606785575984	0.230606785575984	25.8108665545382	1
371	370	255	1.1914	5.94156276873296	10.1321256050053	0.802207641471147	2.12207641471147	60	0.517456790708104	0.517456790708104	26.3283233452463	1
372	371	255	1.1787	5.87981708966215	10.1938712840761	0.863953320541958	2.63953320541958	61	0.0896127152567932	0.0896127152567932	26.4179360605031	1
373	372	255	1.1748	5.86085581813647	10.2128325556018	0.882914592067637	2.72914592067637	62	-0.644528823301605	0.644528823301605	27.0624648838047	1
374	373	255	1.186	5.91530870046663	10.1583796732716	0.828461709737477	2.08461709737477	63	-0.270165257281773	0.270165257281773	27.3326301410865	1
375	374	255	1.1895	5.9323252261948	10.1413631475434	0.811445184009299	1.81445184009299	64	-0.00276271012469076	0.00276271012469076	27.3353928512112	1
376	375	255	1.1875	5.92260149720728	10.151086876531	0.82116891299683	1.8116891299683	65	-0.216684747850364	0.216684747850364	27.5520775990615	1
377	376	255	1.1899	5.93426997199231	10.1394184017459	0.809500438211794	1.59500438211794	66	0.823754253815261	0.823754253815261	28.3758318528768	1
378	377	255	1.1709	5.84189454661078	10.2317938271275	0.90187586359332	2.4187586359332	67	1.11060425894736	1.11060425894736	29.4864361118241	1
379	378	255	1.146	5.72083412071605	10.3528542530222	1.02293628948806	3.52936289488056	68	0.420219500832812	0.420219500832812	29.906655612657	1
380	379	255	1.1353	5.66881217063277	10.4048762031055	1.07495823957134	3.94958239571337	69	-0.35767881816952	0.35767881816952	30.2643344308265	1
381	380	255	1.1406	5.69458005244972	10.3791083212885	1.04919035775439	3.59190357754385	70	-0.0319338970872911	0.0319338970872911	30.2962683279138	1
382	381	255	1.1392	5.68777344215845	10.3859149315798	1.05599696804566	3.55996968045656	71	-0.693147468239276	0.693147468239276	30.989415796153	1
383	382	255	1.1514	5.74708818898238	10.3266001847559	0.996682221221729	2.86682221221729	72	-2.04474579750581	2.04474579750581	33.0341615936589	1
384	383	255	1.1914	5.94156276873296	10.1321256050053	0.802207641471147	0.822076414711475	73	0.779997473371379	0.779997473371379	33.8141590670302	1
385	384	255	1.1733	5.85356302139582	10.2201253523424	0.890207388808285	1.60207388808285	74	0.848063576284088	0.848063576284088	34.6622226433143	1
386	385	255	1.1538	5.75875666376741	10.3149317099708	0.985013746436694	2.45013746436694	75	1.46552036699217	1.46552036699217	36.1277430103065	1
387	386	255	1.1216	5.60220462706819	10.47148374667	1.14156578313591	3.91565783135912	76	0.707069505964915	0.707069505964915	36.8348125162714	1
388	387	255	1.105	5.5214976764717	10.5521906972665	1.2222727337324	4.62272733732403	77	-0.406297463107175	0.406297463107175	37.2411099793786	1
389	388	255	1.1113	5.55212742278242	10.5215609509558	1.19164298742169	4.21642987421686	78	-1.43215087129148	1.43215087129148	38.6732608506701	1
390	389	255	1.1387	5.68534250991157	10.3883458638267	1.05842790029254	2.78427900292537	79	-0.858450861027278	0.858450861027278	39.5317117116974	1
391	390	255	1.1543	5.76118759601429	10.3125007777239	0.98258281418981	1.9258281418981	80	0.541766113176949	0.541766113176949	40.0734778248743	1
392	391	255	1.1411	5.6970109846966	10.3766773890416	1.0467594255075	2.46759425507505	81	-0.600772042857758	0.600772042857758	40.6742498677321	1
393	392	255	1.1514	5.74708818898238	10.3266001847559	0.996682221221729	1.86682221221729	82	-0.0513813550623632	0.0513813550623632	40.7256312227944	1
394	393	255	1.1504	5.74222632448861	10.3314620492496	1.00154408571549	1.81544085715492	83	0.517456790708104	0.517456790708104	41.2430880135025	1
395	394	255	1.1377	5.6804806454178	10.3932077283204	1.0632897647863	2.33289764786303	84	-0.527844075451275	0.527844075451275	41.7709320889538	1
396	395	255	1.1465	5.72326505296293	10.3504233207753	1.02050535724118	1.80505357241175	85	0.303534752982448	0.303534752982448	42.0744668419362	1
397	396	255	1.1382	5.68291157766468	10.3907767960736	1.06085883253942	2.1085883253942	86	0.279225430513639	0.279225430513639	42.3536922724499	1
398	397	255	1.1304	5.64498903461332	10.4286993391249	1.09878137559078	2.38781375590784	87	0.682760183496087	0.682760183496087	43.036452455946	1
399	398	255	1.1143	5.56671301626371	10.5069753574745	1.17705739394039	3.07057393940393	88	0.162540682663293	0.162540682663293	43.1989931386093	1
400	399	255	1.1089	5.54045894799738	10.5332294257409	1.20331146220672	3.23311462206722	89	-0.858450861027278	0.858450861027278	44.0574439996365	1
401	400	255	1.1245	5.61630403410011	10.4573843396381	1.12746637610399	2.37466376103994	90	-1.12099154369053	1.12099154369053	45.1784355433271	1
402	401	255	1.1455	5.71840318846917	10.3552851852691	1.02536722173494	1.25367221734941	91	-1.19391951109703	1.19391951109703	46.3723550544241	1
403	402	255	1.168	5.82779513957887	10.2458932341594	0.915975270625237	0.0597527062523728	92	-0.00276271012470852	0.00276271012470852	46.3751177645488	1
404	403	255	1.166	5.81807141059134	10.2556169631469	0.925698999612766	0.0569899961276643	93	-0.0756906775311728	0.0756906775311728	46.45080844208	1
405	404	255	1.1655	5.81564047834446	10.2580478953938	0.928129931859649	-0.0187006814035084	94	0.371600855895158	0.371600855895158	46.8224092979752	1
406	405	255	1.1558	5.76848039275494	10.3052079809833	0.975290017449165	0.352900174491649	95	1.37314494161066	1.37314494161066	48.1955542395858	1
407	406	255	1.1255	5.62116589859387	10.4525224751444	1.12260451161023	1.7260451161023	96	1.46552036699218	1.46552036699218	49.661074606578	1
408	407	255	1.0933	5.46461386189466	10.6090745118436	1.27915654830945	3.19156548309448	97	0.473700010264222	0.473700010264222	50.1347746168422	1
409	408	255	1.0815	5.40724386086824	10.66644451287	1.33652654933587	3.6652654933587	98	-0.00762457461848109	0.00762457461848109	50.1423991914607	1
410	409	255	1.0796	5.39800631833008	10.6756820554082	1.34576409187402	3.65764091874022	99	0.400772042857739	0.400772042857739	50.5431712343184	1
411	410	255	1.0693	5.34792911404431	10.7257592596939	1.3958412961598	4.05841296159796	100	-0.313922037725638	0.313922037725638	50.8570932720441	1
412	411	255	1.0737	5.36932131781687	10.7043670559214	1.37444909238723	3.74449092387232	101	0.327844075451276	0.327844075451276	51.1849373474953	1
413	412	255	1.0649	5.32653691027174	10.7471514634665	1.41723349993236	4.0723349993236	102	0.113922037725637	0.113922037725637	51.298859385221	1
414	413	255	1.0605	5.30514470649918	10.7685436672391	1.43862570370492	4.18625703704924	103	-0.503534752982449	0.503534752982449	51.8023941382034	1
415	414	255	1.0688	5.34549818179743	10.7281901919408	1.39827222840668	3.68272228406679	104	-0.673700010264222	0.673700010264222	52.4760941484677	1
416	415	255	1.0806	5.40286818282385	10.6708201909144	1.34090222738026	3.00902227380257	105	0.0896127152568282	0.0896127152568282	52.5657068637245	1
417	416	255	1.0767	5.38390691129817	10.6897814624401	1.35986349890594	3.09863498905939	106	0.920991543690535	0.920991543690535	53.486698407415	1
418	417	255	1.0557	5.28180775692911	10.7918806168091	1.46196265327499	4.01962653274993	107	-0.644528823301604	0.644528823301604	54.1312272307166	1
419	418	255	1.0669	5.33626063925927	10.737427734479	1.40750977094483	3.37509770944832	108	-0.338231360194483	0.338231360194483	54.4694585909111	1
420	419	255	1.0718	5.36008377527872	10.7136045984595	1.38368663492538	3.03686634925384	109	-0.527844075451276	0.527844075451276	54.9973026663624	1
421	420	255	1.0806	5.40286818282385	10.6708201909144	1.34090222738026	2.50902227380257	110	NA	NA	NA	1
3121	311	255	1.3198	6.56582616973232	9.50786220400592	0.137590765173536	1.37590765173536	1	0.682760183496087	0.682760183496087	0.682760183496087	2
3131	312	255	1.3037	6.48755015138271	9.58613822235552	0.215866783523145	2.05866783523145	2	-0.0756906775311725	0.0756906775311725	0.75845086102726	2
3141	313	255	1.3032	6.48511921913583	9.58856915460241	0.218297715770028	1.98297715770028	3	-0.0513813550623454	0.0513813550623454	0.809832216089605	2
3151	314	255	1.3022	6.48025735464207	9.59343101909617	0.223159580263793	1.93159580263793	4	0.181988140638347	0.181988140638347	0.991820356727953	2
3161	315	255	1.2964	6.45205854057823	9.62162983316001	0.251358394327628	2.11358394327628	5	-0.454916108044829	0.454916108044829	1.44673646477278	2
3171	316	255	1.3037	6.48755015138271	9.58613822235552	0.215866783523145	1.65866783523145	6	-0.454916108044794	0.454916108044794	1.90165257281758	2
3181	317	255	1.311	6.5230417621872	9.55064661155104	0.180375172718666	1.20375172718666	7	0.0409940703191558	0.0409940703191558	1.94264664313673	2
3191	318	255	1.3081	6.50894235515528	9.56474601858296	0.194474579750581	1.24474579750581	8	0.138231360194465	0.138231360194465	2.0808780033312	2
3201	319	255	1.3032	6.48511921913583	9.58856915460241	0.218297715770028	1.38297715770028	9	0.113922037725638	0.113922037725638	2.19480004105684	2
3211	320	255	1.2988	6.46372701536327	9.60996135837497	0.239689919542592	1.49689919542592	10	0.181988140638347	0.181988140638347	2.37678818169518	2
3221	321	255	1.293	6.43552820129943	9.63816017243881	0.267888733606426	1.67888733606426	11	-0.547291533426331	0.547291533426331	2.92407971512151	2
3231	322	255	1.3022	6.48025735464207	9.59343101909617	0.223159580263793	1.13159580263793	12	-0.790384758114568	0.790384758114568	3.71446447323608	2
3241	323	255	1.3164	6.54929583045352	9.52439254328472	0.154121104452337	0.341211044523365	13	0.0896127152568105	0.0896127152568105	3.80407718849289	2
3251	324	255	1.3125	6.53033455892784	9.5433538148104	0.173082375978018	0.430823759780176	14	0.162540682663292	0.162540682663292	3.96661787115618	2
3261	325	255	1.3071	6.50408049066151	9.56960788307673	0.199336444244347	0.593364442443468	15	0.230606785575984	0.230606785575984	4.19722465673217	2
3271	326	255	1.3003	6.47101981210391	9.60266856163432	0.232397122801945	0.823971228019452	16	-0.216684747850346	0.216684747850346	4.41390940458252	2
3281	327	255	1.3027	6.48268828688895	9.59100008684929	0.220728648016911	0.607286480169106	17	-1.78706697933629	1.78706697933629	6.20097638391881	2
3291	328	255	1.3374	6.65139498482258	9.42229338891566	0.0520219500832813	-1.17978049916719	18	-0.620219500832812	0.620219500832812	6.82119588475162	2
3301	329	255	1.3481	6.70341693490586	9.37027143883238	0	-1.8	19	0.775135608877606	0.775135608877606	7.59633149362923	2
3311	330	255	1.3301	6.6159033740181	9.45778499972014	0.0875135608877606	-1.02486439112239	20	0.468838145770467	0.468838145770467	8.06516963939969	2
3321	331	255	1.3184	6.55901955944105	9.51466881429719	0.144397375464807	-0.556026245351927	21	0.614694080583378	0.614694080583378	8.67986371998307	2
3331	332	255	1.3037	6.48755015138271	9.58613822235552	0.215866783523145	0.0586678352314515	22	0.181988140638347	0.181988140638347	8.86185186062142	2
3341	333	255	1.2979	6.45935133731888	9.61433703641936	0.24406559758698	0.240655975869799	23	0.68762204798986	0.68762204798986	9.54947390861128	2
3351	334	255	1.2817	6.3805891325199	9.69309924121834	0.322827802385966	0.928278023859659	24	1.46552036699217	1.46552036699217	11.0149942756035	2
3361	335	255	1.2495	6.22403709582068	9.84965127791756	0.479379839085183	2.39379839085183	25	-0.197237289875292	0.197237289875292	11.2122315654787	2
3371	336	255	1.2515	6.23376082480821	9.83992754893003	0.469656110097654	2.19656110097654	26	-0.333369495700693	0.333369495700693	11.5456010611794	2
3381	337	255	1.2563	6.25709777437828	9.81659059935996	0.446319160527585	1.86319160527585	27	-0.435468650069775	0.435468650069775	11.9810697112492	2
3391	338	255	1.2632	6.29064463938525	9.78304373435299	0.412772295520607	1.42772295520607	28	0.0896127152568282	0.0896127152568282	12.070682426506	2
3401	339	255	1.2593	6.27168336785957	9.80200500587867	0.43173356704629	1.5173356704629	29	0.0896127152568287	0.0896127152568287	12.1602951417629	2
3411	340	255	1.2554	6.25272209633389	9.82096627740435	0.450694838571973	1.60694838571973	30	-0.192375425381537	0.192375425381537	12.3526705671444	2
3421	341	255	1.2573	6.26195963887204	9.8117287348662	0.441457296033819	1.41457296033819	31	0.138231360194465	0.138231360194465	12.4909019273389	2
3431	342	255	1.2524	6.23813650285259	9.83555187088565	0.465280432053266	1.55280432053266	32	0.133369495700693	0.133369495700693	12.6242714230396	2
3441	343	255	1.2476	6.21479955328252	9.85888882045571	0.488617381623335	1.68617381623335	33	-0.00276271012470852	0.00276271012470852	12.6270341331643	2
3451	344	255	1.2456	6.205075824295	9.86861254944324	0.498341110610864	1.68341110610864	34	-0.552153397920103	0.552153397920103	13.1791875310844	2
3461	345	255	1.2549	6.25029116408701	9.82339720965123	0.453125770818854	1.13125770818854	35	-0.192375425381519	0.192375425381519	13.3715629564659	2
3471	346	255	1.2568	6.25952870662516	9.81415966711308	0.443888228280702	0.938882282807021	36	0.0166847478503646	0.0166847478503646	13.3882477043163	2
3481	347	255	1.2544	6.24786023184012	9.82582814189812	0.455556703065739	0.955567030657386	37	-0.265303392788019	0.265303392788019	13.6535510971043	2
3491	348	255	1.2578	6.26439057111892	9.80929780261932	0.439026363786937	0.690263637869367	38	-0.527844075451276	0.527844075451276	14.1813951725556	2
3501	349	255	1.2666	6.30717497866405	9.76651339507419	0.396241956241809	0.162419562418091	39	0.138231360194465	0.138231360194465	14.31962653275	2
3511	350	255	1.2617	6.2833518426446	9.79033653109363	0.420065092261256	0.300650922612556	40	0.707069505964915	0.707069505964915	15.0266960387149	2
3521	351	255	1.2451	6.20264489204811	9.87104348169013	0.500772042857747	1.00772042857747	41	0.303534752982466	0.303534752982466	15.3302307916974	2
3531	352	255	1.2368	6.16229141674987	9.91139695698837	0.541125518155994	1.31125518155994	42	0.18198814063833	0.18198814063833	15.5122189323357	2
3541	353	255	1.231	6.13409260268603	9.93959577105221	0.569324332219827	1.49324332219827	43	-0.192375425381537	0.192375425381537	15.7045943577173	2
3551	354	255	1.2329	6.14333014522419	9.93035822851405	0.560086789681673	1.30086789681673	44	0.0409940703191913	0.0409940703191913	15.7455884280365	2
3561	355	255	1.23	6.12923073819227	9.94445763554597	0.574186196713592	1.34186196713592	45	-0.289612715256811	0.289612715256811	16.0352011432933	2
3571	356	255	1.2339	6.14819200971795	9.92549636402029	0.555224925187911	1.05224925187911	46	-0.45491610804483	0.45491610804483	16.4901172513381	2
3581	357	255	1.2412	6.18368362052243	9.89000475321581	0.519733314383428	0.597333143834282	47	0.0653033927880009	0.0653033927880009	16.5554206441261	2
3591	358	255	1.2378	6.16715328124363	9.90653509249461	0.536263653662228	0.662636536622283	48	0.541766113176914	0.541766113176914	17.097186757303	2
3601	359	255	1.2246	6.10297666992594	9.9707117038123	0.60044026497992	1.2044026497992	49	0.63414153855845	0.63414153855845	17.7313282958615	2
3611	360	255	1.2095	6.0295625160701	10.0441258576681	0.673854418835765	1.83854418835765	50	0.279225430513639	0.279225430513639	18.0105537263751	2
3621	361	255	1.2017	5.99163997301873	10.0820484007195	0.711776961887129	2.11776961887129	51	-0.0270720325935359	0.0270720325935359	18.0376257589686	2
3631	362	255	1.2002	5.98434717627809	10.0893411974602	0.719069758627775	2.09069758627775	52	-0.265303392788001	0.265303392788001	18.3029291517566	2
3641	363	255	1.2036	6.00087751555689	10.0728108581814	0.702539419348975	1.82539419348975	53	-0.527844075451276	0.527844075451276	18.8307732272079	2
3651	364	255	1.2124	6.04366192310201	10.0300264506362	0.659755011803847	1.29755011803847	54	-0.766075435645741	0.766075435645741	19.5968486628537	2
3661	365	255	1.2261	6.11026946666659	9.96341890707165	0.593147468239273	0.531474682392732	55	0.517456790708104	0.517456790708104	20.1143054535618	2
3671	366	255	1.2134	6.04852378759578	10.0251645861425	0.654893147310084	1.04893147310084	56	0.186850005132102	0.186850005132102	20.3011554586939	2
3681	367	255	1.2075	6.01983878708257	10.0538495866557	0.683578147823294	1.23578147823294	57	0.585522893620796	0.585522893620796	20.8866783523147	2
3691	368	255	1.1934	5.95128649772049	10.1224018760178	0.752130437185373	1.82130437185373	58	1.01822883356583	1.01822883356583	21.9049071858805	2
3701	369	255	1.1704	5.8394636143639	10.2342247593743	0.863953320541956	2.83953320541956	59	0.0409940703191918	0.0409940703191918	21.9459012561997	2
3711	370	255	1.1675	5.82536420733198	10.2483241664063	0.878052727573875	2.88052727573875	60	-0.381988140638348	0.381988140638348	22.327889396838	2
3721	371	255	1.1733	5.85356302139582	10.2201253523424	0.84985391351004	2.4985391351004	61	-0.693147468239277	0.693147468239277	23.0210368650773	2
3731	372	255	1.1855	5.91287776821975	10.1608106055185	0.790539166686113	1.80539166686113	62	-0.245855934812929	0.245855934812929	23.2668927998902	2
3741	373	255	1.1885	5.92746336170104	10.1462250120372	0.77595357320482	1.5595357320482	63	-0.216684747850364	0.216684747850364	23.4835775477406	2
3751	374	255	1.1909	5.93913183648608	10.1345565372522	0.764285098419784	1.34285098419784	64	0.395910178363985	0.395910178363985	23.8794877261046	2
3761	375	255	1.1807	5.88954081864968	10.1841475550886	0.813876116256182	1.73876116256182	65	0.235468650069757	0.235468650069757	24.1149563761743	2
3771	376	255	1.1738	5.8559939536427	10.2176944200955	0.847422981263158	1.97422981263158	66	0.230606785576002	0.230606785576002	24.3455631617503	2
3781	377	255	1.167	5.8229332750851	10.2507550986531	0.880483659820758	2.20483659820758	67	-0.552153397920103	0.552153397920103	24.8977165596704	2
3791	378	255	1.1763	5.86814861487711	10.2055397588611	0.835268320028748	1.65268320028748	68	-0.693147468239277	0.693147468239277	25.5908640279097	2
3801	379	255	1.1885	5.92746336170104	10.1462250120372	0.77595357320482	0.959535732048199	69	-0.0756906775311905	0.0756906775311905	25.6665547054409	2
3811	380	255	1.188	5.92503242945416	10.1486559442841	0.778384505451701	0.883845054517008	70	0.0215466123441188	0.0215466123441188	25.688101317785	2
3821	381	255	1.1855	5.91287776821975	10.1608106055185	0.790539166686113	0.905391666861127	71	-0.099999999999999	0.099999999999999	25.788101317785	2
3831	382	255	1.1855	5.91287776821975	10.1608106055185	0.790539166686113	0.805391666861128	72	0.634141538558433	0.634141538558433	26.4222428563435	2
3841	383	255	1.1704	5.8394636143639	10.2342247593743	0.863953320541956	1.43953320541956	73	1.1106042589474	1.1106042589474	27.5328471152909	2
3851	384	255	1.1455	5.71840318846917	10.3552851852691	0.985013746436696	2.55013746436696	74	1.67944240471781	1.67944240471781	29.2122895200087	2
3861	385	255	1.1089	5.54045894799738	10.5332294257409	1.16295798690848	4.22957986908477	75	0.303534752982449	0.303534752982449	29.5158242729911	2
3871	386	255	1.1006	5.50010547269914	10.5735829010391	1.20331146220672	4.53311462206722	76	-0.931378828433724	0.931378828433724	30.4472031014248	2
3881	387	255	1.1177	5.58324335554251	10.4904450181957	1.12017357936335	3.6017357936335	77	-0.931378828433742	0.931378828433742	31.3785819298586	2
3891	388	255	1.1348	5.66638123838589	10.4073071353524	1.03703569651998	2.67035696519975	78	-0.0513813550623454	0.0513813550623454	31.4299632849209	2
3901	389	255	1.1338	5.66151937389212	10.4121689998461	1.04189756101374	2.61897561013741	79	-0.00276271012472629	0.00276271012472629	31.4327259950457	2
3911	390	255	1.1318	5.65179564490459	10.4218927288336	1.05162129000127	2.61621290001268	80	-0.60077204285774	0.60077204285774	32.0334980379034	2
3921	391	255	1.1421	5.70187284919037	10.3718155245479	1.00154408571549	2.01544085715494	81	0.0215466123441188	0.0215466123441188	32.0550446502475	2
3931	392	255	1.1396	5.68971818795595	10.3839701857823	1.01369874694991	2.03698746949906	82	0.0166847478503285	0.0166847478503285	32.0717293980978	2
3941	393	255	1.1372	5.67804971317092	10.3956386605673	1.02536722173494	2.05367221734939	83	0.303534752982466	0.303534752982466	32.3752641510803	2
3951	394	255	1.1289	5.63769623787267	10.4359921358656	1.06572069703319	2.35720697033186	84	0.517456790708105	0.517456790708105	32.8927209417884	2
3961	395	255	1.1162	5.57595055880186	10.4977378149364	1.127466376104	2.87466376103996	85	0.181988140638329	0.181988140638329	33.0747090824267	2
3971	396	255	1.1104	5.54775174473803	10.5259366290002	1.15566519016783	3.05665190167829	86	-0.119447457975054	0.119447457975054	33.1941565404018	2
3981	397	255	1.1108	5.54969649053554	10.5239918832027	1.15372044437032	2.93720444370324	87	-0.673700010264223	0.673700010264223	33.867856550666	2
3991	398	255	1.1226	5.60706649156196	10.4666218821763	1.0963504433439	2.26350443343901	88	-1.0723728987529	1.0723728987529	34.9402294494189	2
4001	399	255	1.1426	5.70430378143725	10.369384592301	0.999113153468612	1.19113153468612	89	-0.552153397920103	0.552153397920103	35.492382847339	2
4011	400	255	1.1519	5.74951912122926	10.324169252509	0.953897813676601	0.638978136766012	90	0.162540682663292	0.162540682663292	35.6549235300023	2
4021	401	255	1.1465	5.72326505296293	10.3504233207753	0.98015188194293	0.801518819429304	91	0.352153397920085	0.352153397920085	36.0070769279224	2
4031	402	255	1.1372	5.67804971317092	10.3956386605673	1.02536722173494	1.15367221734939	92	0.18685000513212	0.18685000513212	36.1939269330545	2
4041	403	255	1.1313	5.64936471265771	10.4243236610805	1.05405222224815	1.34052222248151	93	-0.148618644937655	0.148618644937655	36.3425455779922	2
4051	404	255	1.1323	5.65422657715147	10.4194617965868	1.04919035775439	1.19190357754385	94	0.561213571151986	0.561213571151986	36.9037591491442	2
4061	405	255	1.1187	5.58810522003628	10.485583153702	1.11531171486958	1.75311714869584	95	0.639003403052205	0.639003403052205	37.5427625521964	2
4071	406	255	1.1035	5.51420487973106	10.5594834940072	1.1892120551748	2.39212055174805	96	0.658450861027261	0.658450861027261	38.2012134132236	2
4081	407	255	1.0879	5.43835979362833	10.6353285801099	1.26505714127753	3.05057141277531	97	0.0215466123441188	0.0215466123441188	38.2227600255677	2
4091	408	255	1.0854	5.42620513239392	10.6474832413443	1.27721180251194	3.07211802511943	98	-0.0319338970872907	0.0319338970872907	38.254693922655	2
4101	409	255	1.084	5.41939852210265	10.6542898516356	1.28401841280321	3.04018412803214	99	0.0896127152568105	0.0896127152568105	38.3443066379118	2
4111	410	255	1.0801	5.40043725057697	10.6732511231613	1.30297968432889	3.12979684328895	100	0.0458559348129461	0.0458559348129461	38.3901625727248	2
4121	411	255	1.0771	5.38585165709567	10.6878367166426	1.31756527781019	3.17565277810189	101	-0.0562432195561358	0.0562432195561358	38.4464057922809	2
4131	412	255	1.0762	5.38147597905128	10.692212394687	1.32194095585458	3.11940955854576	102	-0.479225430513621	0.479225430513621	38.9256312227946	2
4141	413	255	1.084	5.41939852210265	10.6542898516356	1.28401841280321	2.64018412803213	103	-0.289612715256828	0.289612715256828	39.2152439380514	2
4151	414	255	1.0879	5.43835979362833	10.6353285801099	1.26505714127753	2.35057141277531	104	0.658450861027278	0.658450861027278	39.8736947990787	2
4161	415	255	1.0723	5.3625147075256	10.7111736662126	1.34090222738026	3.00902227380258	105	0.138231360194465	0.138231360194465	40.0119261592731	2
4171	416	255	1.0674	5.33869157150616	10.7349968022321	1.3647253633997	3.14725363399705	106	0.021546612344101	0.021546612344101	40.0334727716172	2
4181	417	255	1.0649	5.32653691027174	10.7471514634665	1.37688002463412	3.16880024634115	107	-0.741766113176914	0.741766113176914	40.7752388847941	2
4191	418	255	1.0781	5.39071352158944	10.6829748521488	1.31270341331642	2.42703413316424	108	-0.790384758114568	0.790384758114568	41.5656236429087	2
4201	419	255	1.0923	5.45975199740089	10.6139363763373	1.24366493750497	1.63664937504967	109	0.0409940703191736	0.0409940703191736	41.6066177132279	2
4211	420	255	1.0894	5.44565259036897	10.6280357833693	1.25776434453688	1.67764344536884	110	NA	NA	NA	2
3122	311	255	1.3486	6.70584786715274	9.3678405065855	0	0	1	0.0653033927879832	0.0653033927879832	0.0653033927879832	3
3132	312	255	1.3452	6.68931752787394	9.3843708458643	0.0165303392787983	0.0653033927879832	2	0.230606785576002	0.230606785576002	0.295910178363985	3
3142	313	255	1.3384	6.65625684931634	9.4174315244219	0.0495910178363985	0.295910178363985	3	0.0896127152567928	0.0896127152567928	0.385522893620778	3
3152	314	255	1.3345	6.63729557779066	9.43639279594758	0.0685522893620778	0.385522893620778	4	0.327844075451276	0.327844075451276	0.713366969072054	3
3162	315	255	1.3257	6.59451117024553	9.4791772034927	0.111336696907205	0.713366969072054	5	-0.148618644937619	0.148618644937619	0.861985614009673	3
3172	316	255	1.3267	6.5993730347393	9.47431533899894	0.106474832413443	0.564748324134435	6	-0.168066102912709	0.168066102912709	1.03005171692238	3
3182	317	255	1.3281	6.60617964503057	9.46750872870767	0.0996682221221725	0.396682221221725	7	-0.00762457461848109	0.00762457461848109	1.03767629154086	3
3192	318	255	1.3262	6.59694210249242	9.47674627124582	0.108905764660324	0.389057646603244	8	-0.168066102912692	0.168066102912692	1.20574239445355	3
3202	319	255	1.3276	6.60374871278369	9.46993966095455	0.102099154369055	0.220991543690553	9	0.279225430513621	0.279225430513621	1.48496782496718	3
3212	320	255	1.3198	6.56582616973232	9.50786220400592	0.140021697420417	0.500216974204174	10	-0.172927967406464	0.172927967406464	1.65789579237364	3
3222	321	255	1.3213	6.57311896647297	9.50056940726527	0.132728900679771	0.327289006797709	11	-0.0756906775311726	0.0756906775311726	1.73358646990481	3
3232	322	255	1.3208	6.57068803422609	9.50300033951215	0.135159832926654	0.251598329266537	12	0.254916108044812	0.254916108044812	1.98850257794962	3
3242	323	255	1.3135	6.53519642342161	9.53849195031663	0.170651443731135	0.506514437311348	13	0.0215466123441188	0.0215466123441188	2.01004919029374	3
3252	324	255	1.311	6.5230417621872	9.55064661155104	0.182806104965547	0.528061049655467	14	-0.0756906775311905	0.0756906775311905	2.08573986782493	3
3262	325	255	1.3105	6.52061082994031	9.55307754379793	0.185237037212428	0.452370372124277	15	-0.552153397920103	0.552153397920103	2.63789326574504	3
3272	326	255	1.3198	6.56582616973232	9.50786220400592	0.140021697420417	-0.0997830257958263	16	0.327844075451293	0.327844075451293	2.96573734119633	3
3282	327	255	1.311	6.5230417621872	9.55064661155104	0.182806104965547	0.228061049655467	17	-0.0319338970873084	0.0319338970873084	2.99767123828364	3
3292	328	255	1.3096	6.51623515189593	9.55745322184231	0.189612715256816	0.196127152568159	18	-0.454916108044811	0.454916108044811	3.45258734632845	3
3302	329	255	1.3169	6.55172676270041	9.52196161103783	0.154121104452335	-0.258788955476653	19	0.0653033927880009	0.0653033927880009	3.51789073911645	3
3312	330	255	1.3135	6.53519642342161	9.53849195031663	0.170651443731135	-0.193485562688652	20	0.376462720388913	0.376462720388913	3.89435345950536	3
3322	331	255	1.3037	6.48755015138271	9.58613822235552	0.218297715770026	0.182977157700261	21	-0.221546612344101	0.221546612344101	4.11590007184946	3
3332	332	255	1.3062	6.49970481261713	9.57398356112111	0.206143054535616	-0.03856945464384	22	-0.0270720325935359	0.0270720325935359	4.142972104443	3
3342	333	255	1.3047	6.49241201587648	9.58127635786176	0.213435851276262	-0.0656414872373759	23	0.230606785575984	0.230606785575984	4.37357889001898	3
3352	334	255	1.2979	6.45935133731888	9.61433703641936	0.246496529833861	0.164965298338608	24	-0.216684747850346	0.216684747850346	4.59026363786933	3
3362	335	255	1.3003	6.47101981210391	9.60266856163432	0.234828055048826	-0.0517194495117379	25	0.44452882330164	0.44452882330164	5.03479246117097	3
3372	336	255	1.2891	6.41656692977375	9.65712144396449	0.28928093737899	0.392809373789902	26	0.0896127152568105	0.0896127152568105	5.12440517642778	3
3382	337	255	1.2852	6.39760565824807	9.67608271549017	0.308242208904671	0.482422089046712	27	-0.143756780443882	0.143756780443882	5.26816195687166	3
3392	338	255	1.2861	6.40198133629246	9.67170703744578	0.303866530860283	0.33866530860283	28	0.15767881816952	0.15767881816952	5.42584077504118	3
3402	339	255	1.2808	6.37621345447551	9.69747491926273	0.329634412677235	0.49634412677235	29	-0.00276271012470797	0.00276271012470797	5.42860348516589	3
3412	340	255	1.2788	6.36648972548798	9.70719864825026	0.339358141664764	0.493581416647642	30	0.37646272038893	0.37646272038893	5.80506620555482	3
3422	341	255	1.269	6.31884345344908	9.75484492028916	0.387004413703657	0.870044137036572	31	-0.221546612344119	0.221546612344119	6.02661281789894	3
3432	342	255	1.2715	6.3309981146835	9.74269025905474	0.374849752469245	0.648497524692453	32	-0.0270720325935359	0.0270720325935359	6.05368485049248	3
3442	343	255	1.27	6.32370531794285	9.74998305579539	0.382142549209892	0.621425492098918	33	0.303534752982448	0.303534752982448	6.35721960347492	3
3452	344	255	1.2617	6.2833518426446	9.79033653109363	0.422496024508137	0.924960245081366	34	-0.362540682663275	0.362540682663275	6.7197602861382	3
3462	345	255	1.2671	6.30960591091093	9.76408246282731	0.396241956241809	0.562419562418091	35	-0.0513813550623632	0.0513813550623632	6.77114164120056	3
3472	346	255	1.2661	6.30474404641717	9.76894432732107	0.401103820735573	0.511038207355728	36	-0.00762457461846278	0.00762457461846278	6.77876621581903	3
3482	347	255	1.2642	6.29550650387902	9.77818186985922	0.410341363273727	0.503413632737265	37	0.284087295007394	0.284087295007394	7.06285351082642	3
3492	348	255	1.2563	6.25709777437828	9.81659059935996	0.448750092774466	0.787500927744659	38	0.109060173231865	0.109060173231865	7.17191368405828	3
3502	349	255	1.252	6.23619175705509	9.83749661668315	0.469656110097652	0.896561100976524	39	-0.35767881816952	0.35767881816952	7.5295925022278	3
3512	350	255	1.2573	6.26195963887204	9.8117287348662	0.4438882282807	0.538882282807004	40	0.15767881816952	0.15767881816952	7.68727132039732	3
3522	351	255	1.252	6.23619175705509	9.83749661668315	0.469656110097652	0.696561100976524	41	-0.16806610291271	0.16806610291271	7.85533742331003	3
3532	352	255	1.2534	6.24299836734636	9.83069000639188	0.462849499806381	0.528494998063814	42	-0.00762457461846278	0.00762457461846278	7.8629619979285	3
3542	353	255	1.2515	6.23376082480821	9.83992754893003	0.472087042344535	0.520870423445352	43	-0.0756906775311728	0.0756906775311728	7.93865267545967	3
3552	354	255	1.251	6.23132989256132	9.84235848117692	0.474517974591418	0.445179745914179	44	-0.1	0.1	8.03865267545967	3
3562	355	255	1.251	6.23132989256132	9.84235848117692	0.474517974591418	0.345179745914179	45	-0.192375425381519	0.192375425381519	8.23102810084119	3
3572	356	255	1.2529	6.24056743509948	9.83312093863876	0.465280432053266	0.15280432053266	46	-0.0319338970873084	0.0319338970873084	8.2629619979285	3
3582	357	255	1.2515	6.23376082480821	9.83992754893003	0.472087042344535	0.120870423445351	47	-0.240994070319156	0.240994070319156	8.50395606824765	3
3592	358	255	1.2544	6.24786023184012	9.82582814189812	0.45798763531262	-0.120123646873805	48	-0.0270720325935353	0.0270720325935353	8.53102810084119	3
3602	359	255	1.2529	6.24056743509948	9.83312093863876	0.465280432053266	-0.14719567946734	49	0.113922037725638	0.113922037725638	8.64495013856683	3
3612	360	255	1.2485	6.21917523132691	9.85451314241133	0.48667263582583	-0.0332736417417023	50	0.157678818169502	0.157678818169502	8.80262895673633	3
3622	361	255	1.2432	6.19340734950996	9.88028102422828	0.51244051764278	0.1244051764278	51	0.235468650069757	0.235468650069757	9.03809760680608	3
3632	362	255	1.2363	6.15986048450298	9.91382788923525	0.545987382649756	0.359873826497557	52	0.206297463107175	0.206297463107175	9.24439506991326	3
3642	363	255	1.23	6.12923073819227	9.94445763554597	0.576617128960473	0.566171289604731	53	-0.16806610291271	0.16806610291271	9.41246117282597	3
3652	364	255	1.2314	6.13603734848354	9.9376510252547	0.569810518669202	0.398105186692022	54	0.181988140638329	0.181988140638329	9.5944493134643	3
3662	365	255	1.2256	6.10783853441971	9.96584983931853	0.598009332733035	0.580093327330351	55	-0.240994070319156	0.240994070319156	9.83544338378345	3
3672	366	255	1.2285	6.12193794145162	9.95175043228662	0.58390992570112	0.339099257011195	56	0.254916108044794	0.254916108044794	10.0903594918282	3
3682	367	255	1.2212	6.08644633064714	9.9872420430911	0.619401536505599	0.594015365055989	57	0.755688150902569	0.755688150902569	10.8460476427308	3
3692	368	255	1.2036	6.00087751555689	10.0728108581814	0.704970351595856	1.34970351595856	58	0.969610188628208	0.969610188628208	11.815657831359	3
3702	369	255	1.1816	5.89391649669407	10.1797718770442	0.811931370458677	2.31931370458677	59	0.775135608877607	0.775135608877607	12.5907934402366	3
3712	370	255	1.1636	5.8064029358063	10.2672854379319	0.899444931346437	3.09444931346437	60	-0.100000000000001	0.100000000000001	12.6907934402366	3
3722	371	255	1.1636	5.8064029358063	10.2672854379319	0.899444931346437	2.99444931346437	61	-0.313922037725638	0.313922037725638	13.0047154779623	3
3732	372	255	1.168	5.82779513957887	10.2458932341594	0.878052727573873	2.68052727573873	62	-0.809832216089623	0.809832216089623	13.8145476940519	3
3742	373	255	1.1826	5.89877836118783	10.1749100125504	0.807069505964911	1.87069505964911	63	-0.386850005132102	0.386850005132102	14.201397699184	3
3752	374	255	1.1885	5.92746336170104	10.1462250120372	0.778384505451701	1.48384505451701	64	-0.240994070319174	0.240994070319174	14.4423917695032	3
3762	375	255	1.1914	5.94156276873296	10.1321256050053	0.764285098419784	1.24285098419784	65	-0.1	0.1	14.5423917695032	3
3772	376	255	1.1914	5.94156276873296	10.1321256050053	0.764285098419784	1.14285098419784	66	-0.503534752982466	0.503534752982466	15.0459265224856	3
3782	377	255	1.1997	5.9819162440312	10.091772129707	0.723931623121537	0.639316231215369	67	-0.0270720325935181	0.0270720325935181	15.0729985550792	3
3792	378	255	1.1982	5.97462344729056	10.0990649264477	0.731224419862185	0.612244198621851	68	-0.124309322468827	0.124309322468827	15.197307877548	3
3802	379	255	1.1987	5.97705437953744	10.0966339942008	0.728793487615302	0.487934876153023	69	0.15767881816952	0.15767881816952	15.3549866957175	3
3812	380	255	1.1934	5.95128649772049	10.1224018760178	0.754561369432254	0.645613694322543	70	-0.119447457975055	0.119447457975055	15.4744341536926	3
3822	381	255	1.1938	5.95323124351799	10.1204571302202	0.752616623634749	0.526166236347488	71	-0.0319338970872896	0.0319338970872896	15.5063680507798	3
3832	382	255	1.1924	5.94642463322672	10.1272637405115	0.75942323392602	0.494232339260199	72	-0.0270720325935536	0.0270720325935536	15.5334400833734	3
3842	383	255	1.1909	5.93913183648608	10.1345565372522	0.766716030666664	0.467160306666645	73	0.230606785576002	0.230606785576002	15.7640468689494	3
3852	384	255	1.1841	5.90607115792848	10.1676172158098	0.799776709224265	0.697767092242647	74	0.40077204285774	0.40077204285774	16.1648189118071	3
3862	385	255	1.1738	5.8559939536427	10.2176944200955	0.849853913510039	1.09853913510039	75	-0.265303392787983	0.265303392787983	16.4301223045951	3
3872	386	255	1.1772	5.8725242929215	10.2011640808167	0.83332357423124	0.833235742312404	76	-0.221546612344119	0.221546612344119	16.6516689169392	3
3882	387	255	1.1797	5.88467895415591	10.1890094195823	0.821168912996828	0.611689129968285	77	-0.240994070319174	0.240994070319174	16.8926629872584	3
3892	388	255	1.1826	5.89877836118783	10.1749100125504	0.807069505964911	0.370695059649111	78	-0.00762457461848109	0.00762457461848109	16.9002875618769	3
3902	389	255	1.1807	5.88954081864968	10.1841475550886	0.816307048503063	0.36307048503063	79	-0.143756780443864	0.143756780443864	17.0440443423208	3
3912	390	255	1.1816	5.89391649669407	10.1797718770442	0.811931370458677	0.219313704586765	80	0.34729153342633	0.34729153342633	17.3913358757471	3
3922	391	255	1.1724	5.84918734335143	10.2245010303868	0.85666052380131	0.566605238013096	81	0.113922037725638	0.113922037725638	17.5052579134727	3
3932	392	255	1.168	5.82779513957887	10.2458932341594	0.878052727573873	0.680527275738734	82	0.138231360194465	0.138231360194465	17.6434892736672	3
3942	393	255	1.1631	5.80397200355942	10.2697163701788	0.90187586359332	0.818758635933199	83	0.376462720388913	0.376462720388913	18.0199519940561	3
3952	394	255	1.1533	5.75632573152053	10.3173626422177	0.949522135632211	1.19522135632211	84	0.609832216089624	0.609832216089624	18.6297842101457	3
3962	395	255	1.1387	5.68534250991157	10.3883458638267	1.02050535724117	1.80505357241174	85	0.590384758114568	0.590384758114568	19.2201689682603	3
3972	396	255	1.1245	5.61630403410011	10.4573843396381	1.08954383305263	2.3954383305263	86	0.682760183496088	0.682760183496088	19.9029291517564	3
3982	397	255	1.1084	5.5380280157505	10.5356603579877	1.16781985140224	3.07819851402239	87	-0.931378828433725	0.931378828433725	20.8343079801901	3
3992	398	255	1.1255	5.62116589859387	10.4525224751444	1.08468196855887	2.14681968558867	88	-0.809832216089623	0.809832216089623	21.6441401962797	3
4002	399	255	1.1401	5.69214912020284	10.3815392535354	1.0136987469499	1.33698746949904	89	-0.38685000513212	0.38685000513212	22.0309902014119	3
4012	400	255	1.146	5.72083412071605	10.3528542530222	0.985013746436692	0.950137464366924	90	0.303534752982466	0.303534752982466	22.3345249543943	3
4022	401	255	1.1377	5.6804806454178	10.3932077283204	1.02536722173494	1.25367221734939	91	-0.790384758114568	0.790384758114568	23.1249097125089	3
4032	402	255	1.1519	5.74951912122926	10.324169252509	0.956328745923482	0.463287459234821	92	0.235468650069757	0.235468650069757	23.3603783625786	3
4042	403	255	1.145	5.71597225622228	10.357716117516	0.989875610930458	0.698756109304578	93	-0.240994070319174	0.240994070319174	23.6013724328978	3
4052	404	255	1.1479	5.7300716632542	10.343616710484	0.97577620389854	0.457762038985404	94	0.181988140638347	0.181988140638347	23.7833605735362	3
4062	405	255	1.1421	5.70187284919037	10.3718155245479	1.00397501796238	0.639750179623751	95	0.327844075451276	0.327844075451276	24.1112046489874	3
4072	406	255	1.1333	5.65908844164524	10.414599932093	1.0467594255075	0.967594255075027	96	-0.197237289875291	0.197237289875291	24.3084419388627	3
4082	407	255	1.1353	5.66881217063277	10.4048762031055	1.03703569651997	0.770356965199737	97	0.094474579750583	0.094474579750583	24.4029165186133	3
4092	408	255	1.1313	5.64936471265771	10.4243236610805	1.05648315449503	0.86483154495032	98	0.206297463107175	0.206297463107175	24.6092139817205	3
4102	409	255	1.125	5.61873496634699	10.4549534073912	1.08711290080575	1.07112900805749	99	0.113922037725638	0.113922037725638	24.7231360194461	3
4112	410	255	1.1206	5.59734276257443	10.4763456111638	1.10850510457831	1.18505104578313	100	0.493147468239259	0.493147468239259	25.2162834876854	3
4122	411	255	1.1084	5.5380280157505	10.5356603579877	1.16781985140224	1.67819851402239	101	0.162540682663292	0.162540682663292	25.3788241703487	3
4132	412	255	1.103	5.51177394748417	10.5619144262541	1.19407391966857	1.84073919668568	102	-0.289612715256828	0.289612715256828	25.6684368856055	3
4142	413	255	1.1069	5.53073521900985	10.5429531547284	1.17511264814289	1.55112648142886	103	0.254916108044811	0.254916108044811	25.9233529936503	3
4152	414	255	1.0996	5.49524360820537	10.5784447655329	1.21060425894737	1.80604258947367	104	0.016684747850364	0.016684747850364	25.9400377415007	3
4162	415	255	1.0972	5.48357513342034	10.5901132403179	1.2222727337324	1.82272733732403	105	0.0896127152568105	0.0896127152568105	26.0296504567575	3
4172	416	255	1.0933	5.46461386189466	10.6090745118436	1.24123400525808	1.91234005258084	106	-0.192375425381537	0.192375425381537	26.222025882139	3
4182	417	255	1.0952	5.47385140443281	10.5998369693054	1.23199646271993	1.7199646271993	107	0.468838145770467	0.468838145770467	26.6908640279095	3
4192	418	255	1.0835	5.41696758985576	10.6567207838825	1.28888027729698	2.18880277296977	108	-0.265303392788001	0.265303392788001	26.9561674206975	3
4202	419	255	1.0869	5.43349792913456	10.6401904446037	1.27234993801818	1.92349938018177	109	-0.172927967406464	0.172927967406464	27.129095388104	3
4212	420	255	1.0884	5.44079072587521	10.632897647863	1.26505714127753	1.75057141277531	110	NA	NA	NA	3
