# Supplementary material for: Assessment of crusting effects on interrill erosion by laser scanning
Source: PeerJ. 2020 Jan 31;8:e8487. doi: 10.7717/peerj.8487 (PMC6996510; doi:10.7717/peerj.8487)
Supplement: Data S1 — Each has two transects and four subplots. [file peerj-08-8487-s001.zip › raw data for uploading/os12transectaleft.txt]

x	y	z	cal	h	h2	h0mm	code	deltah	absh	cumsumh	number
92	255	91	1.0537	5.27208402794158	10.9771176540216	1.25581959873938	1.65819598739379	1	-0.755688150902551	0.755688150902551	0.755688150902551	1
93	255	92	1.0713	5.35765284303184	10.8915488389313	1.17025078364912	0.902507836491235	2	0.00762457461846333	0.00762457461846333	0.763312725521015	1
94	255	93	1.0732	5.36689038556999	10.8823112963931	1.16101324111097	0.910132411109699	3	0.785522893620796	0.785522893620796	1.54883561914181	1
95	255	94	1.0591	5.29833809620791	10.9508635857552	1.22956553047305	1.69565530473049	4	-0.254916108044811	0.254916108044811	1.80375172718662	1
96	255	95	1.0664	5.33382970701239	10.9153719749507	1.19407391966857	1.44073919668568	5	-0.113922037725638	0.113922037725638	1.91767376491226	1
97	255	96	1.0708	5.35522191078496	10.8939797711782	1.172681715896	1.32681715896005	6	0.406297463107157	0.406297463107157	2.32397122801942	1
98	255	97	1.0645	5.32459216447424	10.9246095174889	1.20331146220672	1.7331146220672	7	0.362540682663293	0.362540682663293	2.68651191068271	1
99	255	98	1.0591	5.29833809620791	10.9508635857552	1.22956553047305	2.09565530473049	8	0.289612715256828	0.289612715256828	2.97612462593954	1
100	255	99	1.0552	5.27937682468223	10.9698248572809	1.24852680199873	2.38526801998732	9	0.221546612344101	0.221546612344101	3.19767123828364	1
101	255	100	1.0527	5.26722216344782	10.9819795185153	1.26068146323314	2.60681463233142	10	0.289612715256811	0.289612715256811	3.48728395354045	1
102	255	101	1.0488	5.24826089192214	11.000940790041	1.27964273475882	2.89642734758824	11	0.0756906775311905	0.0756906775311905	3.56297463107164	1
103	255	102	1.0493	5.25069182416902	10.9985098577941	1.27721180251194	2.97211802511943	12	-0.92099154369057	0.92099154369057	4.48396617476221	1
104	255	103	1.0703	5.35279097853807	10.8964107034251	1.17511264814289	2.05112648142886	13	-1.01822883356583	1.01822883356583	5.50219500832804	1
105	255	104	1.0933	5.46461386189466	10.7845878200685	1.0632897647863	1.03289764786303	14	-0.799444931346435	0.799444931346435	6.30163993967447	1
106	255	105	1.1118	5.5545583550293	10.6946433269338	0.97334527165166	0.233452716516594	15	1.21336696907207	1.21336696907207	7.51500690874654	1
107	255	106	1.0889	5.44322165812209	10.805980023841	1.08468196855887	1.44681968558867	16	3.49844328114141	3.49844328114141	11.013450189888	1
108	255	107	1.019	5.10337733000795	11.1458243519552	1.42452629667301	4.94526296673008	17	-0.0215466123441184	0.0215466123441184	11.0349968022321	1
109	255	108	1.0215	5.11553199124236	11.1336696907208	1.4123716354386	4.92371635438596	18	0.265303392787983	0.265303392787983	11.3003001950201	1
110	255	109	1.0181	5.09900165196356	11.1502000299996	1.42890197471739	5.18901974717394	19	0.075690677531191	0.075690677531191	11.3759908725512	1
111	255	110	1.0186	5.10143258421045	11.1477690977527	1.42647104247051	5.26471042470514	20	0.124309322468809	0.124309322468809	11.5003001950201	1
112	255	111	1.0181	5.09900165196356	11.1502000299996	1.42890197471739	5.38901974717395	21	0.0319338970872911	0.0319338970872911	11.5322340921074	1
113	255	112	1.0195	5.10580826225484	11.1433934197083	1.42209536442612	5.42095364426124	22	-2.36982716283238	2.36982716283238	13.9020612549397	1
114	255	113	1.0703	5.35279097853807	10.8964107034251	1.17511264814289	3.05112648142886	23	-4.08120346463748	4.08120346463748	17.9832647195772	1
115	255	114	1.1563	5.77091132500182	10.4782903569613	0.756992301679137	-1.03007698320863	24	0.197237289875274	0.197237289875274	18.1805020094525	1
116	255	115	1.1543	5.76118759601429	10.4880140859488	0.766716030666664	-0.832839693333355	25	0.197237289875309	0.197237289875309	18.3777392993278	1
117	255	116	1.1523	5.75146386702677	10.4977378149364	0.776439759654195	-0.635602403458045	26	0.926516963939968	0.926516963939968	19.3042562632678	1
118	255	117	1.1353	5.66881217063277	10.5803895113304	0.859091456048192	0.290914560481923	27	1.02861611830903	1.02861611830903	20.3328723815768	1
119	255	118	1.1162	5.57595055880186	10.6732511231613	0.951953067879096	1.31953067879096	28	-0.0409940703191736	0.0409940703191736	20.373866451896	1
120	255	119	1.1191	5.59004996583378	10.6591517161294	0.937853660847178	1.27853660847178	29	0.16806610291271	0.16806610291271	20.5419325548087	1
121	255	120	1.1177	5.58324335554251	10.6659583264206	0.944660271138449	1.44660271138449	30	0.136463983703232	0.136463983703232	20.6783965385119	1
122	255	121	0.11719	0.718899310886161	15.530302371077	5.8090043157948	1.58306669508772	31	0.136463983703232	0.136463983703232	20.8148605222151	1
123	255	122	1.1162	5.57595055880186	10.6732511231613	0.951953067879096	1.71953067879096	32	-0.254916108044811	0.254916108044811	21.06977663026	1
124	255	123	1.1235	5.61144216960635	10.6377595123568	0.916461457074615	1.46461457074615	33	-0.663312725521032	0.663312725521032	21.733089355781	1
125	255	124	1.1392	5.68777344215845	10.5614282398047	0.840130184522511	0.801301845225113	34	1.16961018862819	1.16961018862819	22.9026995444092	1
126	255	125	1.1172	5.58081242329563	10.6683892586675	0.94709120338533	1.9709120338533	35	0.430606785575984	0.430606785575984	23.3333063299852	1
127	255	126	1.1104	5.54775174473803	10.7014499372251	0.980151881942929	2.40151881942929	36	-0.444528823301622	0.444528823301622	23.7778351532868	1
128	255	127	1.1216	5.60220462706819	10.6469970548949	0.925698999612766	1.95698999612766	37	-0.181988140638347	0.181988140638347	23.9598232939251	1
129	255	128	1.1274	5.63040344113203	10.6187982408311	0.897500185548932	1.77500185548932	38	1.02375425381526	1.02375425381526	24.9835775477404	1
130	255	129	1.1084	5.5380280157505	10.7111736662126	0.989875610930458	2.79875610930458	39	0.240994070319172	0.240994070319172	25.2245716180596	1
131	255	130	1.1055	5.52392860871858	10.7252730732446	1.00397501796238	3.03975017962375	40	0.0562432195561184	0.0562432195561184	25.2808148376157	1
132	255	131	1.1064	5.52830428676297	10.7208973952002	0.999599339917987	3.09599339917987	41	-0.376462720388913	0.376462720388913	25.6572775580046	1
133	255	132	1.1162	5.57595055880186	10.6732511231613	0.951953067879096	2.71953067879096	42	-0.468838145770449	0.468838145770449	26.126115703775	1
134	255	133	1.1279	5.63283437337891	10.6163673085842	0.895069253302051	2.25069253302051	43	0.265303392787983	0.265303392787983	26.391419096563	1
135	255	134	1.1245	5.61630403410011	10.632897647863	0.911599592580849	2.51599592580849	44	0.075690677531191	0.075690677531191	26.4671097740942	1
136	255	135	1.125	5.61873496634699	10.6304667156161	0.909168660333968	2.59168660333968	45	-1.46552036699219	1.46552036699219	27.9326301410864	1
137	255	136	1.1572	5.77528700304621	10.4739146789169	0.752616623634749	1.12616623634749	46	0.0756906775311728	0.0756906775311728	28.0083208186176	1
138	255	137	1.1577	5.77771793529309	10.47148374667	0.750185691387866	1.20185691387866	47	4.82573228793912	4.82573228793912	32.8340531065567	1
139	255	138	1.0605	5.30514470649918	10.944056975464	1.22275892018178	6.02758920181779	48	0.430606785576003	0.430606785576003	33.2646598921327	1
140	255	139	1.0537	5.27208402794158	10.9771176540216	1.25581959873938	6.45819598739379	49	-0.872372898752916	0.872372898752916	34.1370327908856	1
141	255	140	1.0737	5.36932131781687	10.8798803641463	1.15858230886409	5.58582308864087	50	-0.779997473371378	0.779997473371378	34.917030264257	1
142	255	141	1.0918	5.45732106515401	10.7918806168091	1.07058256152695	4.80582561526949	51	-0.65845086102726	0.65845086102726	35.5754811252843	1
143	255	142	1.1074	5.53316615125674	10.7160355307064	0.994737475424223	4.14737475424223	52	-0.517456790708105	0.517456790708105	36.0929379159924	1
144	255	143	1.1201	5.59491183032755	10.6542898516356	0.932991796353413	3.62991796353413	53	-0.896682221221725	0.896682221221725	36.9896201372141	1
145	255	144	1.1406	5.69458005244972	10.5546216295134	0.83332357423124	2.7332357423124	54	0.148618644937655	0.148618644937655	37.1382387821518	1
146	255	145	1.1396	5.68971818795595	10.5594834940072	0.838185438725006	2.88185438725006	55	-0.0215466123441188	0.0215466123441188	37.1597853944959	1
147	255	146	1.1421	5.70187284919037	10.5473288327728	0.826030777490594	2.86030777490594	56	-0.327844075451276	0.327844075451276	37.4876294699471	1
148	255	147	1.1509	5.74465725673549	10.5045444252276	0.783246369945466	2.53246369945466	57	-0.566075435645759	0.566075435645759	38.0537049055929	1
149	255	148	1.1646	5.81126480030007	10.4379368816631	0.71663882638089	1.9663882638089	58	-0.707069505964897	0.707069505964897	38.7607744115578	1
150	255	149	1.1812	5.89197175089656	10.3572299310666	0.635931875784401	1.25931875784401	59	-0.371600855895176	0.371600855895176	39.132375267453	1
151	255	150	1.1909	5.93913183648608	10.3100698454771	0.588771790194883	0.887717901948832	60	0.192375425381537	0.192375425381537	39.3247506928345	1
152	255	151	1.189	5.92989429394792	10.3193073880152	0.598009332733037	1.08009332733037	61	0.338231360194465	0.338231360194465	39.662982053029	1
153	255	152	1.1841	5.90607115792848	10.3431305240347	0.621832468752483	1.41832468752483	62	1.16961018862819	1.16961018862819	40.8325922416572	1
154	255	153	1.1621	5.79911013906566	10.4500915428975	0.728793487615302	2.58793487615302	63	0.766075435645741	0.766075435645741	41.5986676773029	1
155	255	154	1.1484	5.73250259550108	10.5166990864621	0.795401031179876	3.35401031179876	64	-0.40077204285774	0.40077204285774	41.9994397201607	1
156	255	155	1.1587	5.78257979978686	10.4666218821763	0.745323826894102	2.95323826894102	65	-0.493147468239277	0.493147468239277	42.4925871883999	1
157	255	156	1.1709	5.84189454661078	10.4073071353524	0.686009080070175	2.46009080070175	66	-0.969610188628189	0.969610188628189	43.4621973770281	1
158	255	157	1.1929	5.9488555654736	10.3003461164895	0.579048061207356	1.49048061207356	67	-2.29689919542592	2.29689919542592	45.759096572454	1
159	255	158	1.2422	6.1885454850162	10.0606561969469	0.339358141664764	-0.806418583352358	68	-0.566075435645741	0.566075435645741	46.3251720080998	1
160	255	159	1.2559	6.25515302858077	9.99404865338237	0.27275059810019	-1.3724940189981	69	0.955688150902569	0.955688150902569	47.2808601590023	1
161	255	160	1.2383	6.16958421349051	10.0796174684726	0.358319413190447	-0.41680586809553	70	4.11103820735573	4.11103820735573	51.3918983663581	1
162	255	161	1.1558	5.76848039275494	10.4807212892082	0.75942323392602	3.6942323392602	71	1.19391951109702	1.19391951109702	52.5858178774551	1
163	255	162	1.1333	5.65908844164524	10.5901132403179	0.868815185035722	4.88815185035722	72	0.338231360194447	0.338231360194447	52.9240492376495	1
164	255	163	1.1284	5.63526530562579	10.6139363763373	0.892638321055166	5.22638321055166	73	-0.303534752982448	0.303534752982448	53.227583990632	1
165	255	164	1.1367	5.67561878092404	10.5735829010391	0.852284845756921	4.92284845756921	74	0.313922037725637	0.313922037725637	53.5415060283576	1
166	255	165	1.1323	5.65422657715147	10.5949751048117	0.873677049529485	5.23677049529485	75	-0.303534752982448	0.303534752982448	53.8450407813401	1
167	255	166	1.1406	5.69458005244972	10.5546216295134	0.83332357423124	4.9332357423124	76	-1.44607290901712	1.44607290901712	55.2911136903572	1
168	255	167	1.1724	5.84918734335143	10.4000143386117	0.678716283329528	3.48716283329528	77	-0.750826286408797	0.750826286408797	56.041939976766	1
169	255	168	1.1899	5.93426997199231	10.3149317099708	0.593633654688649	2.73633654688649	78	-2.11214834466286	2.11214834466286	58.1540883214288	1
170	255	169	1.2354	6.1554848064586	10.0937168755045	0.372418820222363	0.624188202223626	79	-0.279225430513639	0.279225430513639	58.4333137519425	1
171	255	170	1.2432	6.19340734950996	10.0557943324532	0.334496277170999	0.344962771709987	80	0.527844075451294	0.527844075451294	58.9611578273938	1
172	255	171	1.2344	6.15062294196483	10.0985787399983	0.377280684716128	0.872806847161281	81	1.12099154369055	1.12099154369055	60.0821493710843	1
173	255	172	1.2134	6.04852378759578	10.2006778943674	0.479379839085183	1.99379839085183	82	0.814694080583378	0.814694080583378	60.8968434516677	1
174	255	173	1.1987	5.97705437953744	10.2721473024257	0.550849247143521	2.80849247143521	83	0.124309322468827	0.124309322468827	61.0211527741365	1
175	255	174	1.1982	5.97462344729056	10.2745782346726	0.553280179390404	2.93280179390404	84	-0.284087295007394	0.284087295007394	61.3052400691439	1
176	255	175	1.2061	6.0130321767913	10.2361695051718	0.514871449889664	2.64871449889664	85	-0.181988140638347	0.181988140638347	61.4872282097823	1
177	255	176	1.2119	6.04123099085513	10.207970691108	0.48667263582583	2.4667263582583	86	0.362540682663293	0.362540682663293	61.8497688924456	1
178	255	177	1.2065	6.0149769225888	10.2342247593743	0.512926704092159	2.82926704092159	87	0.00276271012469076	0.00276271012469076	61.8525316025703	1
179	255	178	1.2085	6.02470065157633	10.2245010303868	0.503202975104628	2.83202975104628	88	0.313922037725638	0.313922037725638	62.1664536402959	1
180	255	179	1.2041	6.00330844780377	10.2458932341594	0.524595178877192	3.14595178877192	89	0.00276271012472584	0.00276271012472584	62.1692163504206	1
181	255	180	1.2061	6.0130321767913	10.2361695051718	0.514871449889664	3.14871449889664	90	-0.561213571151986	0.561213571151986	62.7304299215726	1
182	255	181	1.2197	6.07915353390649	10.1700481480566	0.448750092774466	2.58750092774466	91	-0.639003403052205	0.639003403052205	63.3694333246248	1
183	255	182	1.2349	6.15305387421172	10.0961478077514	0.374849752469245	1.94849752469245	92	-0.0653033927879836	0.0653033927879836	63.4347367174128	1
184	255	183	1.2383	6.16958421349051	10.0796174684726	0.358319413190447	1.88319413190447	93	0.12430932246881	0.12430932246881	63.5590460398816	1
185	255	184	1.2378	6.16715328124363	10.0820484007195	0.360750345437328	2.00750345437328	94	-0.0409940703191736	0.0409940703191736	63.6000401102008	1
186	255	185	1.2407	6.18125268827555	10.0679489936876	0.346650938405411	1.96650938405411	95	0.00276271012472606	0.00276271012472606	63.6028028203255	1
187	255	186	1.2427	6.19097641726308	10.0582252647001	0.336927209417883	1.96927209417883	96	0.221546612344101	0.221546612344101	63.8243494326696	1
188	255	187	1.2402	6.17882175602867	10.0703799259345	0.349081870652293	2.19081870652293	97	0.35767881816952	0.35767881816952	64.1820282508391	1
189	255	188	1.2349	6.15305387421172	10.0961478077514	0.374849752469245	2.54849752469245	98	0.148618644937655	0.148618644937655	64.3306468957768	1
190	255	189	1.2339	6.14819200971795	10.1010096722452	0.379711616963011	2.69711616963011	99	-0.040994070319174	0.040994070319174	64.371640966096	1
191	255	190	1.2368	6.16229141674987	10.0869102652133	0.365612209931093	2.65612209931093	100	0.503534752982449	0.503534752982449	64.8751757190784	1
192	255	191	1.2285	6.12193794145162	10.1272637405115	0.405965685229338	3.15965685229338	101	0.0999999999999992	0.0999999999999992	64.9751757190784	1
193	255	192	1.2285	6.12193794145162	10.1272637405115	0.405965685229338	3.25965685229338	102	-1.06198561400973	1.06198561400973	66.0371613330881	1
194	255	193	1.2524	6.23813650285259	10.0110651791105	0.289767123828366	2.19767123828366	103	-1.34883561914183	1.34883561914183	67.38599695223	1
195	255	194	1.2822	6.38302006476678	9.86618161719636	0.144883561914183	0.848835619141828	104	-0.400772042857758	0.400772042857758	67.7867689950877	1
196	255	195	1.2925	6.43309726905255	9.81610441291059	0.0948063576284071	0.448063576284071	105	-0.848063576284071	0.848063576284071	68.6348325713718	1
197	255	196	1.312	6.52790362668096	9.72129805528218	0	-0.4	106	0.192375425381519	0.192375425381519	68.8272079967533	1
198	255	197	1.3101	6.51866608414281	9.73053559782033	0.0092375425381519	-0.207624574618481	107	1.97667969459312	1.97667969459312	70.8038876913464	1
199	255	198	1.2715	6.3309981146835	9.91820356727964	0.196905511997464	1.76905511997464	108	1.04806357628407	1.04806357628407	71.8519512676305	1
200	255	199	1.252	6.23619175705509	10.0130099249081	0.291711869625871	2.81711869625871	109	0.197237289875309	0.197237289875309	72.0491885575058	1
201	255	200	1.25	6.22646802806756	10.0227336538956	0.301435598613402	3.01435598613402	110	NA	NA	NA	1
921	255	91	1.019	5.10337733000795	11.1054708766569	1.3297199390446	2.39719939044601	1	-0.259777972538584	0.259777972538584	0.259777972538584	2
931	255	92	1.0264	5.13935512726181	11.0694930794031	1.29374214179074	2.13742141790743	2	-0.15767881816952	0.15767881816952	0.417456790708104	2
941	255	93	1.0317	5.16512300907876	11.0437251975861	1.26797425997379	1.97974259973791	3	-0.0896127152568282	0.0896127152568282	0.507069505964932	2
951	255	94	1.0356	5.18408428060444	11.0247639260604	1.24901298844811	1.89012988448108	4	0.333369495700711	0.333369495700711	0.840439001665643	2
961	255	95	1.0308	5.16074733103437	11.0481008756305	1.27234993801818	2.22349938018179	5	-0.420219500832812	0.420219500832812	1.26065850249846	2
971	255	96	1.0415	5.21276928111766	10.9960789255472	1.2203279879349	1.80327987934898	6	-0.420219500832795	0.420219500832795	1.68087800333125	2
981	255	97	1.0522	5.26479123120094	10.944056975464	1.16830603785162	1.38306037851618	7	0.240994070319174	0.240994070319174	1.92187207365042	2
991	255	98	1.0493	5.25069182416902	10.9581563824959	1.18240544488354	1.62405444883535	8	0.766075435645723	0.766075435645723	2.68794750929615	2
1001	255	99	1.0356	5.18408428060444	11.0247639260604	1.24901298844811	2.39012988448108	9	0.66883814577045	0.66883814577045	3.3567856550666	2
1011	255	100	1.0239	5.1272004660274	11.0816477406375	1.30589680302515	3.05896803025153	10	0.148618644937655	0.148618644937655	3.50540430000425	2
1021	255	101	1.0229	5.12233860153363	11.0865096051313	1.31075866751892	3.20758667518918	11	0.35767881816952	0.35767881816952	3.86308311817377	2
1031	255	102	1.0176	5.09657071971668	11.1122774869482	1.33652654933587	3.5652654933587	12	-0.707069505964915	0.707069505964915	4.57015262413869	2
1041	255	103	1.0342	5.17727767031317	11.0315705363517	1.25581959873938	2.85819598739379	13	-1.01336696907207	1.01336696907207	5.58351959321076	2
1051	255	104	1.0571	5.28861436722038	10.9202338394445	1.14448290183217	1.84482901832172	14	-0.21115932760093	0.21115932760093	5.79467892081169	2
1061	255	105	1.0635	5.31973029998047	10.8891179066844	1.11336696907208	1.63366969072079	15	-0.517456790708104	0.517456790708104	6.31213571151979	2
1071	255	106	1.0762	5.38147597905128	10.8273722276136	1.05162129000127	1.11621290001268	16	2.88098649043333	2.88098649043333	9.19312220195312	2
1081	255	107	1.019	5.10337733000795	11.1054708766569	1.3297199390446	3.99719939044601	17	0.0756906775311554	0.0756906775311554	9.26881287948427	2
1091	255	108	1.0195	5.10580826225484	11.1030399444101	1.32728900679772	4.07289006797717	18	0.124309322468845	0.124309322468845	9.39312220195312	2
1101	255	109	1.019	5.10337733000795	11.1054708766569	1.3297199390446	4.19719939044601	19	0.168066102912692	0.168066102912692	9.56118830486581	2
1111	255	110	1.0176	5.09657071971668	11.1122774869482	1.33652654933587	4.3652654933587	20	0.0756906775311723	0.0756906775311723	9.63687898239698	2
1121	255	111	1.0181	5.09900165196356	11.1098465547013	1.33409561708899	4.44095617088987	21	0.148618644937655	0.148618644937655	9.78549762733464	2
1131	255	112	1.0171	5.0941397874698	11.1147084191951	1.33895748158275	4.58957481582753	22	0.0999999999999996	0.0999999999999996	9.88549762733464	2
1141	255	113	1.0171	5.0941397874698	11.1147084191951	1.33895748158275	4.68957481582753	23	-1.37314494161066	1.37314494161066	11.2586425689453	2
1151	255	114	1.0474	5.24145428163087	10.967393925034	1.19164298742169	3.31642987421687	24	-2.36496529833863	2.36496529833863	13.6236078672839	2
1161	255	115	1.0981	5.48795081146473	10.7208973952002	0.945146457587825	0.951464575878248	25	-1.01822883356583	1.01822883356583	14.6418367008497	2
1171	255	116	1.1211	5.59977369482131	10.6090745118436	0.833323574231242	-0.0667642576875782	26	0.265303392788	0.265303392788	14.9071400936377	2
1181	255	117	1.1177	5.58324335554251	10.6256048511224	0.849853913510042	0.198539135100422	27	0.1	0.1	15.0071400936377	2
1191	255	118	1.1177	5.58324335554251	10.6256048511224	0.849853913510042	0.298539135100422	28	0.172927967406464	0.172927967406464	15.1800680610442	2
1201	255	119	1.1162	5.57595055880186	10.632897647863	0.857146710250689	0.471467102506886	29	-0.0409940703191736	0.0409940703191736	15.2210621313634	2
1211	255	120	1.1191	5.59004996583378	10.6187982408311	0.843047303218771	0.430473032187713	30	0.16806610291271	0.16806610291271	15.3891282342761	2
1221	255	121	1.1177	5.58324335554251	10.6256048511224	0.849853913510042	0.598539135100422	31	1.24253815603465	1.24253815603465	16.6316663903107	2
1231	255	122	1.0942	5.46898953993905	10.7398586667258	0.964107729113508	1.84107729113508	32	0.882760183496087	0.882760183496087	17.5144265738068	2
1241	255	123	1.0781	5.39071352158944	10.8181346850755	1.04238374746312	2.72383747463116	33	-0.449390687795395	0.449390687795395	17.9638172616022	2
1251	255	124	1.0894	5.44565259036897	10.7631956162959	0.987444678683577	2.27444678683577	34	-0.303534752982448	0.303534752982448	18.2673520145847	2
1261	255	125	1.0977	5.48600606566722	10.7228421409977	0.947091203385332	1.97091203385332	35	0.197237289875292	0.197237289875292	18.46458930446	2
1271	255	126	1.0957	5.47628233667969	10.7325658699852	0.956814932372861	2.16814932372861	36	0.00276271012470852	0.00276271012470852	18.4673520145847	2
1281	255	127	1.0977	5.48600606566722	10.7228421409977	0.947091203385332	2.17091203385332	37	0.0805525420249276	0.0805525420249276	18.5479045566096	2
1291	255	128	1.0981	5.48795081146473	10.7208973952002	0.945146457587825	2.25146457587825	38	0.834141538558468	0.834141538558468	19.3820460951681	2
1301	255	129	1.083	5.41453665760888	10.794311549056	1.01856061144367	3.08560611443672	39	0.362540682663274	0.362540682663274	19.7445867778313	2
1311	255	130	1.0776	5.38828258934255	10.8205656173223	1.04481467971	3.44814679709999	40	0.265303392788002	0.265303392788002	20.0098901706194	2
1321	255	131	1.0742	5.37175225006375	10.8370959566011	1.0613450189888	3.71345018988799	41	-0.327844075451276	0.327844075451276	20.3377342460706	2
1331	255	132	1.083	5.41453665760888	10.794311549056	1.01856061144367	3.38560611443672	42	-0.779997473371396	0.779997473371396	21.117731719442	2
1341	255	133	1.1011	5.50253640494602	10.7063118017189	0.930560864106532	2.60560864106532	43	-0.634141538558433	0.634141538558433	21.7518732580005	2
1351	255	134	1.1162	5.57595055880186	10.632897647863	0.857146710250689	1.97146710250689	44	-0.37646272038893	0.37646272038893	22.1283359783894	2
1361	255	135	1.126	5.62359683084076	10.5852513758241	0.809500438211796	1.59500438211796	45	-0.0653033927879831	0.0653033927879831	22.1936393711774	2
1371	255	136	1.1294	5.64012717011956	10.5687210365453	0.792970098932997	1.52970098932997	46	0.197237289875274	0.197237289875274	22.3908766610526	2
1381	255	137	1.1274	5.63040344113203	10.5784447655329	0.802693827920525	1.72693827920525	47	0.216684747850364	0.216684747850364	22.607561408903	2
1391	255	138	1.125	5.61873496634699	10.5901132403179	0.814362302705561	1.94362302705561	48	3.4692720941788	3.4692720941788	26.0768335030818	2
1401	255	139	1.0557	5.28180775692911	10.9270404497358	1.15128951212344	5.41289512123441	49	1.12099154369057	1.12099154369057	27.1978250467724	2
1411	255	140	1.0347	5.17970860256006	11.0291396041048	1.2533886664925	6.53388666492498	50	0.386850005132103	0.386850005132103	27.5846750519045	2
1421	255	141	1.0288	5.15102360204684	11.057824604618	1.28207366700571	6.92073667005708	51	-1.25159832926654	1.25159832926654	28.836273381171	2
1431	255	142	1.0566	5.2861834349735	10.9226647716914	1.14691383407905	5.66913834079054	52	-2.0392203772564	2.0392203772564	30.8754937584274	2
1441	255	143	1.1006	5.50010547269914	10.7087427339658	0.932991796353415	3.62991796353415	53	-0.585522893620796	0.585522893620796	31.4610166520482	2
1451	255	144	1.1147	5.56865776206122	10.6401904446037	0.864439506991335	3.04439506991335	54	-0.0701652572817735	0.0701652572817735	31.53118190933	2
1461	255	145	1.1182	5.58567428778939	10.6231739188755	0.847422981263158	2.97422981263158	55	-0.113922037725638	0.113922037725638	31.6451039470556	2
1471	255	146	1.1226	5.60706649156196	10.6017817151029	0.826030777490594	2.86030777490594	56	-0.181988140638347	0.181988140638347	31.827092087694	2
1481	255	147	1.1284	5.63526530562579	10.5735829010391	0.797831963426759	2.67831963426759	57	-0.444528823301604	0.444528823301604	32.2716209109956	2
1491	255	148	1.1396	5.68971818795595	10.5191300187089	0.743379081096599	2.23379081096599	58	0.216684747850329	0.216684747850329	32.4883056588459	2
1501	255	149	1.1372	5.67804971317092	10.530798493494	0.755047555881632	2.45047555881632	59	-0.517456790708068	0.517456790708068	33.005762449554	2
1511	255	150	1.1499	5.73979539224173	10.4690528144232	0.693301876810825	1.93301876810825	60	-0.755688150902569	0.755688150902569	33.7614506004565	2
1521	255	151	1.1675	5.82536420733198	10.3834839993329	0.607733061720568	1.17733061720568	61	0.240994070319156	0.240994070319156	34.0024446707757	2
1531	255	152	1.1646	5.81126480030007	10.3975834063648	0.621832468752483	1.41832468752483	62	0.00762457461848065	0.00762457461848065	34.0100692453942	2
1541	255	153	1.1665	5.82050234283822	10.3883458638267	0.612594926214332	1.42594926214332	63	-0.186850005132102	0.186850005132102	34.1969192505263	2
1551	255	154	1.1724	5.84918734335143	10.3596608633135	0.583909925701121	1.23909925701121	64	0.197237289875274	0.197237289875274	34.3941565404015	2
1561	255	155	1.1704	5.8394636143639	10.369384592301	0.593633654688649	1.43633654688649	65	0.834141538558468	0.834141538558468	35.22829807896	2
1571	255	156	1.1553	5.76604946050806	10.4427987461568	0.667047808544496	2.27047808544496	66	0.221546612344101	0.221546612344101	35.4498446913041	2
1581	255	157	1.1528	5.75389479927365	10.4549534073912	0.679202469778906	2.49202469778906	67	-0.945300866159362	0.945300866159362	36.3951455574635	2
1591	255	158	1.1743	5.85842488588958	10.3504233207753	0.574672383162969	1.54672383162969	68	-2.27258987295711	2.27258987295711	38.6677354304206	2
1601	255	159	1.2231	6.09568387318529	10.1131643334796	0.337413395867259	-0.725866041327413	69	0.522982210957521	0.522982210957521	39.1907176413781	2
1611	255	160	1.2144	6.05338565208954	10.1554625545754	0.379711616963011	-0.202883830369892	70	1.95237037212429	1.95237037212429	41.1430880135024	2
1621	255	161	1.1763	5.86814861487711	10.3406995917878	0.56494865417544	1.7494865417544	71	1.59745426407948	1.59745426407948	42.7405422775819	2
1631	255	162	1.1455	5.71840318846917	10.4904450181957	0.714694080583389	3.34694080583389	72	0.552153397920085	0.552153397920085	43.292695675502	2
1641	255	163	1.1362	5.67318784867716	10.5356603579877	0.759909420375397	3.89909420375397	73	0.289612715256811	0.289612715256811	43.5823083907588	2
1651	255	164	1.1323	5.65422657715147	10.5546216295134	0.778870691901078	4.18870691901078	74	0.313922037725655	0.313922037725655	43.8962304284844	2
1661	255	165	1.1279	5.63283437337891	10.576013833286	0.800262895673644	4.50262895673644	75	0.313922037725638	0.313922037725638	44.2101524662101	2
1671	255	166	1.1235	5.61144216960635	10.5974060370585	0.821655099446208	4.81655099446207	76	-0.449390687795394	0.449390687795394	44.6595431540055	2
1681	255	167	1.1348	5.66638123838589	10.542466968279	0.766716030666668	4.36716030666668	77	-0.230606785576002	0.230606785576002	44.8901499395815	2
1691	255	168	1.1416	5.69944191694348	10.5094062897214	0.733655352109068	4.13655352109068	78	-0.327844075451276	0.327844075451276	45.2179940150327	2
1701	255	169	1.1504	5.74222632448861	10.4666218821763	0.69087094456394	3.8087094456394	79	-1.34883561914181	1.34883561914181	46.5668296341746	2
1711	255	170	1.1802	5.88710988640279	10.3217383202621	0.545987382649759	2.45987382649759	80	-1.58220511484254	1.58220511484254	48.1490347490171	2
1721	255	171	1.2148	6.05533039788705	10.1535178087778	0.377766871165505	0.877668711655054	81	0.430606785575984	0.430606785575984	48.5796415345931	2
1731	255	172	1.208	6.02226971932945	10.1865784873354	0.410827549723104	1.30827549723104	82	1.16961018862821	1.16961018862821	49.7492517232213	2
1741	255	173	1.186	5.91530870046663	10.2935395061983	0.517788568585924	2.47788568585924	83	0.0513813550623454	0.0513813550623454	49.8006330782836	2
1751	255	174	1.187	5.92017056496039	10.2886776417045	0.512926704092159	2.52926704092159	84	0.0270720325935359	0.0270720325935359	49.8277051108772	2
1761	255	175	1.1885	5.92746336170104	10.2813848449639	0.505633907351513	2.55633907351513	85	-0.303534752982466	0.303534752982466	50.1312398638596	2
1771	255	176	1.1968	5.96781683699929	10.2410313696656	0.465280432053266	2.25280432053266	86	0.031933897087308	0.031933897087308	50.1631737609469	2
1781	255	177	1.1982	5.97462344729056	10.2342247593743	0.458473821761997	2.28473821761997	87	-0.327844075451293	0.327844075451293	50.4910178363982	2
1791	255	178	1.207	6.01740785483568	10.1914403518292	0.415689414216867	1.95689414216867	88	-0.0458559348129284	0.0458559348129284	50.5368737712112	2
1801	255	179	1.21	6.03199344831698	10.1768547583479	0.401103820735575	1.91103820735575	89	-0.15767881816952	0.15767881816952	50.6945525893807	2
1811	255	180	1.2153	6.05776133013393	10.151086876531	0.375335938918623	1.75335938918623	90	0.143756780443882	0.143756780443882	50.8383093698246	2
1821	255	181	1.2144	6.05338565208954	10.1554625545754	0.379711616963011	1.89711616963011	91	0.0805525420249453	0.0805525420249453	50.9188619118495	2
1831	255	182	1.2148	6.05533039788705	10.1535178087778	0.377766871165505	1.97766871165505	92	0.192375425381519	0.192375425381519	51.111237337231	2
1841	255	183	1.2129	6.0460928553489	10.162755351316	0.387004413703657	2.17004413703657	93	-0.327844075451276	0.327844075451276	51.4390814126823	2
1851	255	184	1.2217	6.08887726289402	10.1199709437709	0.34422000615853	1.8422000615853	94	-0.206297463107157	0.206297463107157	51.6453788757895	2
1861	255	185	1.228	6.11950700920474	10.0893411974602	0.313590259847814	1.63590259847814	95	0.168066102912709	0.168066102912709	51.8134449787022	2
1871	255	186	1.2266	6.11270039891347	10.0961478077514	0.320396870139085	1.80396870139085	96	0.1	0.1	51.9134449787022	2
1881	255	187	1.2266	6.11270039891347	10.0961478077514	0.320396870139085	1.90396870139085	97	-0.016684747850364	0.016684747850364	51.9301297265525	2
1891	255	188	1.229	6.1243688736985	10.0844793329664	0.308728395354049	1.88728395354049	98	-0.0166847478503462	0.0166847478503462	51.9468144744029	2
1901	255	189	1.2314	6.13603734848354	10.0728108581814	0.297059920569014	1.87059920569014	99	-0.284087295007394	0.284087295007394	52.2309017694103	2
1911	255	190	1.2393	6.17444607798428	10.0344021286806	0.258651191068274	1.58651191068274	100	0.839003403052205	0.839003403052205	53.0699051724625	2
1921	255	191	1.2241	6.10054573767906	10.1083024689858	0.332551531373495	2.42551531373495	101	0.85845086102726	0.85845086102726	53.9283560334897	2
1931	255	192	1.2085	6.02470065157633	10.1841475550886	0.408396617476221	3.28396617476221	102	0.0270720325935359	0.0270720325935359	53.9554280660833	2
1941	255	193	1.21	6.03199344831698	10.1768547583479	0.401103820735575	3.31103820735575	103	-1.58220511484252	1.58220511484252	55.5376331809258	2
1951	255	194	1.2446	6.20021395980123	10.0086342468637	0.232883309251323	1.72883309251322	104	-0.493147468239277	0.493147468239277	56.0307806491651	2
1961	255	195	1.2568	6.25952870662516	9.94931950003973	0.173568562427395	1.23568562427395	105	-1.09115680097231	1.09115680097231	57.1219374501374	2
1971	255	196	1.2813	6.37864438672239	9.8302038199425	0.054452882330164	0.14452882330164	106	-0.44452882330164	0.44452882330164	57.566466273439	2
1981	255	197	1.2925	6.43309726905255	9.77575093761234	0	-0.3	107	1.85999494674278	1.85999494674278	59.4264612201818	2
1991	255	198	1.2563	6.25709777437828	9.95175043228662	0.175999494674278	1.55999494674278	108	0.620219500832795	0.620219500832795	60.0466807210146	2
2001	255	199	1.2456	6.205075824295	10.0037723823699	0.228021444757557	2.18021444757557	109	0.0513813550623632	0.0513813550623632	60.098062076077	2
2011	255	200	1.2466	6.20993768878876	9.99891051787613	0.223159580263793	2.23159580263793	110	NA	NA	NA	2
922	255	91	1.0479	5.24388521387775	11.0053164680854	1.19407391966857	1.04073919668568	1	-0.206297463107157	0.206297463107157	0.206297463107157	3
932	255	92	1.0542	5.27451496018846	10.9746867217747	1.16344417335785	0.834441733578526	2	-0.609832216089623	0.609832216089623	0.81612967919678	3
942	255	93	1.0688	5.34549818179743	10.9037035001657	1.09246095174889	0.224609517488903	3	0.333369495700693	0.333369495700693	1.14949917489747	3
952	255	94	1.064	5.32216123222736	10.9270404497358	1.11579790131896	0.557979013189596	4	0.056243219556118	0.056243219556118	1.20574239445359	3
962	255	95	1.0649	5.32653691027174	10.9226647716914	1.11142222327457	0.614222232745714	5	0.16806610291271	0.16806610291271	1.3738084973663	3
972	255	96	1.0635	5.31973029998047	10.9294713819827	1.11822883356584	0.782288335658423	6	0.0513813550623454	0.0513813550623454	1.42518985242865	3
982	255	97	1.0645	5.32459216447424	10.9246095174889	1.11336696907208	0.833669690720769	7	-0.0409940703191558	0.0409940703191558	1.4661839227478	3
992	255	98	1.0674	5.33869157150616	10.910510110457	1.09926756204016	0.792675620401613	8	-0.162540682663292	0.162540682663292	1.62872460541109	3
1002	255	99	1.0728	5.36494563977248	10.8842560421907	1.07301349377383	0.63013493773832	9	-1.01336696907207	1.01336696907207	2.64209157448317	3
1012	255	100	1.0957	5.47628233667969	10.7729193452834	0.961676796866625	-0.383232031333751	10	0.406297463107157	0.406297463107157	3.04838903759032	3
1022	255	101	1.0894	5.44565259036897	10.8035490915942	0.992306543177341	0.0230654317734058	11	0.197237289875309	0.197237289875309	3.24562632746563	3
1032	255	102	1.0874	5.43592886138145	10.8132728205817	1.00203027216487	0.220302721648715	12	-0.37646272038893	0.37646272038893	3.62208904785456	3
1042	255	103	1.0972	5.48357513342034	10.7656265485428	0.954384000125978	-0.156159998740215	13	0.479225430513621	0.479225430513621	4.10131447836818	3
1052	255	104	1.0894	5.44565259036897	10.8035490915942	0.992306543177341	0.323065431773406	14	-0.0653033927879842	0.0653033927879842	4.16661787115617	3
1062	255	105	1.0928	5.46218292964778	10.7870187523154	0.975776203898542	0.257762038985422	15	0.552153397920103	0.552153397920103	4.71877126907627	3
1072	255	106	1.0835	5.41696758985576	10.8322340921074	1.02099154369055	0.809915436905525	16	0.265303392787983	0.265303392787983	4.98407466186425	3
1082	255	107	1.0801	5.40043725057697	10.8487644313862	1.03752188296935	1.07521882969351	17	1.0723728987529	1.0723728987529	6.05644756061715	3
1092	255	108	1.0601	5.30319996070167	10.9460017212615	1.13475917284464	2.14759172844641	18	2.0739169844684	2.0739169844684	8.13036454508555	3
1102	255	109	1.0195	5.10580826225484	11.1433934197083	1.33215087129148	4.2215087129148	19	0.1437567804439	0.1437567804439	8.27412132552945	3
1112	255	110	1.0186	5.10143258421045	11.1477690977527	1.33652654933587	4.3652654933587	20	-0.181988140638348	0.181988140638348	8.4561094661678	3
1122	255	111	1.0244	5.12963139827428	11.1195702836889	1.30832773527204	4.18327735272035	21	0.552153397920104	0.552153397920104	9.0082628640879	3
1132	255	112	1.0151	5.08441605848227	11.1647856234809	1.35354307506405	4.73543075064046	22	-0.0701652572817562	0.0701652572817562	9.07842812136965	3
1142	255	113	1.0186	5.10143258421045	11.1477690977527	1.33652654933587	4.6652654933587	23	-3.10396870139083	3.10396870139083	12.1823968227605	3
1152	255	114	1.0845	5.42182945434953	10.8273722276136	1.01612967919679	1.56129679196787	24	-1.27590765173536	1.27590765173536	13.4583044744959	3
1162	255	115	1.1128	5.55942021952307	10.6897814624401	0.878538914023251	0.285389140232507	25	-0.303534752982448	0.303534752982448	13.7618392274783	3
1172	255	116	1.1211	5.59977369482131	10.6494279871418	0.838185438725006	-0.0181456127499413	26	-0.0409940703191924	0.0409940703191924	13.8028332977975	3
1182	255	117	1.124	5.61387310185323	10.6353285801099	0.824086031693087	-0.0591396830691338	27	0.1	0.1	13.9028332977975	3
1192	255	118	1.124	5.61387310185323	10.6353285801099	0.824086031693087	0.0408603169308663	28	0.216684747850364	0.216684747850364	14.1195180456479	3
1202	255	119	1.1216	5.60220462706819	10.6469970548949	0.835754506478123	0.257545064781231	29	0.00762457461848109	0.00762457461848109	14.1271426202663	3
1212	255	120	1.1235	5.61144216960635	10.6377595123568	0.826516963939971	0.265169639399712	30	0.0513813550623454	0.0513813550623454	14.1785239753287	3
1222	255	121	1.1245	5.61630403410011	10.632897647863	0.821655099446206	0.316550994462057	31	-0.0215466123441188	0.0215466123441188	14.2000705876728	3
1232	255	122	1.127	5.62845869533452	10.6207429866286	0.809500438211794	0.295004382117938	32	0.60077204285774	0.60077204285774	14.8008426305305	3
1242	255	123	1.1167	5.57838149104875	10.6708201909144	0.859577642497568	0.895776424975678	33	0.051381355062381	0.051381355062381	14.8522239855929	3
1252	255	124	1.1177	5.58324335554251	10.6659583264206	0.854715778003806	0.947157780038059	34	-0.230606785576002	0.230606785576002	15.0828307711689	3
1262	255	125	1.1245	5.61630403410011	10.632897647863	0.821655099446206	0.716550994462057	35	-0.327844075451276	0.327844075451276	15.4106748466202	3
1272	255	126	1.1333	5.65908844164524	10.5901132403179	0.778870691901078	0.388706919010782	36	-0.327844075451276	0.327844075451276	15.7385189220715	3
1282	255	127	1.1421	5.70187284919037	10.5473288327728	0.736086284355951	0.060862843559506	37	0.386850005132102	0.386850005132102	16.1253689272036	3
1292	255	128	1.1362	5.67318784867716	10.576013833286	0.764771284869161	0.447712848691608	38	0.192375425381519	0.192375425381519	16.3177443525851	3
1302	255	129	1.1343	5.663950306139	10.5852513758241	0.774008827407313	0.640088274073127	39	0.600772042857739	0.600772042857739	16.9185163954428	3
1312	255	130	1.124	5.61387310185323	10.6353285801099	0.824086031693087	1.24086031693087	40	0.240994070319192	0.240994070319192	17.159510465762	3
1322	255	131	1.1211	5.59977369482131	10.6494279871418	0.838185438725006	1.48185438725006	41	0.289612715256811	0.289612715256811	17.4491231810188	3
1332	255	132	1.1172	5.58081242329563	10.6683892586675	0.857146710250687	1.77146710250687	42	-0.872372898752916	0.872372898752916	18.3214960797718	3
1342	255	133	1.1372	5.67804971317092	10.5711519687922	0.759909420375395	0.899094203753953	43	-0.254916108044811	0.254916108044811	18.5764121878166	3
1352	255	134	1.1445	5.7135413239754	10.5356603579877	0.724417809570914	0.644178095709141	44	-0.37646272038893	0.37646272038893	18.9528749082055	3
1362	255	135	1.1543	5.76118759601429	10.4880140859488	0.676771537532021	0.267715375320211	45	0.0756906775311905	0.0756906775311905	19.0285655857367	3
1372	255	136	1.1548	5.76361852826118	10.485583153702	0.67434060528514	0.343406052851402	46	0.338231360194483	0.338231360194483	19.3667969459312	3
1382	255	137	1.1499	5.73979539224173	10.5094062897214	0.698163741304588	0.681637413045885	47	-0.0896127152568282	0.0896127152568282	19.456409661188	3
1392	255	138	1.1538	5.75875666376741	10.4904450181957	0.679202469778906	0.592024697789056	48	0.576462720388931	0.576462720388931	20.0328723815769	3
1402	255	139	1.144	5.71111039172852	10.5380912902346	0.726848741817799	1.16848741817799	49	0.809832216089623	0.809832216089623	20.8427045976666	3
1412	255	140	1.1294	5.64012717011956	10.6090745118436	0.797831963426761	1.97831963426761	50	1.40784154882264	1.40784154882264	22.2505461464892	3
1422	255	141	1.1025	5.50934301523729	10.7398586667258	0.928616118309025	3.38616118309025	51	0.119447457975054	0.119447457975054	22.3699936044642	3
1432	255	142	1.1021	5.50739826943979	10.7418034125234	0.93056086410653	3.5056086410653	52	-0.964748324134435	0.964748324134435	23.3347419285987	3
1442	255	143	1.124	5.61387310185323	10.6353285801099	0.824086031693087	2.54086031693087	53	-0.945300866159344	0.945300866159344	24.280042794758	3
1452	255	144	1.1455	5.71840318846917	10.530798493494	0.719555945077152	1.59555945077152	54	-0.731378828433742	0.731378828433742	25.0114216231918	3
1462	255	145	1.1626	5.80154107131254	10.4476606106506	0.636418062233778	0.86418062233778	55	0.12430932246881	0.12430932246881	25.1357309456606	3
1472	255	146	1.1621	5.79911013906566	10.4500915428975	0.638848994480659	0.98848994480659	56	0.0270720325935359	0.0270720325935359	25.1628029782541	3
1482	255	147	1.1636	5.8064029358063	10.4427987461568	0.631556197740013	1.01556197740013	57	-0.585522893620796	0.585522893620796	25.7483258718749	3
1492	255	148	1.1777	5.87495522516838	10.3742464567948	0.563003908377933	0.43003908377933	58	-0.162540682663275	0.162540682663275	25.9108665545382	3
1502	255	149	1.1831	5.90120929343471	10.3479923885284	0.536749840111606	0.267498401116055	59	-0.0653033927880187	0.0653033927880187	25.9761699473262	3
1512	255	150	1.1865	5.91773963271351	10.3314620492496	0.520219500832804	0.202195008328037	60	-0.186850005132084	0.186850005132084	26.1630199524583	3
1522	255	151	1.1924	5.94642463322672	10.3027770487364	0.491534500319595	0.0153450031959523	61	0.1	0.1	26.2630199524583	3
1532	255	152	1.1924	5.94642463322672	10.3027770487364	0.491534500319595	0.115345003195952	62	0.527844075451258	0.527844075451258	26.7908640279095	3
1542	255	153	1.1836	5.90364022568159	10.3455614562815	0.534318907864721	0.64318907864721	63	-0.376462720388913	0.376462720388913	27.1673267482985	3
1552	255	154	1.1934	5.95128649772049	10.2979151842427	0.48667263582583	0.266726358258297	64	0.148618644937655	0.148618644937655	27.3159453932361	3
1562	255	155	1.1924	5.94642463322672	10.3027770487364	0.491534500319595	0.415345003195952	65	0.435468650069739	0.435468650069739	27.7514140433058	3
1572	255	156	1.1855	5.91287776821975	10.3363239137434	0.525081365326569	0.850813653265691	66	-0.590384758114568	0.590384758114568	28.3417988014204	3
1582	255	157	1.1997	5.9819162440312	10.2672854379319	0.456042889515112	0.260428895151123	67	0.338231360194465	0.338231360194465	28.6800301616149	3
1592	255	158	1.1948	5.95809310801176	10.2911085739514	0.479866025534559	0.598660255345588	68	0.00276271012470797	0.00276271012470797	28.6827928717396	3
1602	255	159	1.1968	5.96781683699929	10.2813848449639	0.47014229654703	0.601422965470296	69	-0.113922037725638	0.113922037725638	28.7967149094652	3
1612	255	160	1.2012	5.98920904077185	10.2599926411913	0.448750092774466	0.487500927744658	70	0.0319338970873084	0.0319338970873084	28.8286488065525	3
1622	255	161	1.2026	5.99601565106312	10.2531860309	0.441943482483197	0.519434824831967	71	0.644528823301622	0.644528823301622	29.4731776298542	3
1632	255	162	1.1914	5.94156276873296	10.3076389132302	0.496396364813359	1.16396364813359	72	0.1	0.1	29.5731776298542	3
1642	255	163	1.1914	5.94156276873296	10.3076389132302	0.496396364813359	1.26396364813359	73	0.12430932246881	0.12430932246881	29.697486952323	3
1652	255	164	1.1909	5.93913183648608	10.3100698454771	0.49882729706024	1.3882729706024	74	0.454916108044811	0.454916108044811	30.1524030603678	3
1662	255	165	1.1836	5.90364022568159	10.3455614562815	0.534318907864721	1.84318907864721	75	0.693147468239295	0.693147468239295	30.8455505286071	3
1672	255	166	1.1714	5.84432547885767	10.4048762031055	0.59363365468865	2.5363365468865	76	-0.585522893620813	0.585522893620813	31.4310734222279	3
1682	255	167	1.1855	5.91287776821975	10.3363239137434	0.525081365326569	1.95081365326569	77	-0.0701652572817557	0.0701652572817557	31.5012386795096	3
1692	255	168	1.189	5.92989429394792	10.3193073880152	0.508064839598394	1.88064839598394	78	-0.444528823301622	0.444528823301622	31.9457675028113	3
1702	255	169	1.2002	5.98434717627809	10.2648545056851	0.453611957268231	1.43611957268231	79	-0.420219500832812	0.420219500832812	32.3659870036441	3
1712	255	170	1.2109	6.03636912636137	10.2128325556018	0.40159000718495	1.0159000718495	80	-0.400772042857758	0.400772042857758	32.7667590465018	3
1722	255	171	1.2212	6.08644633064714	10.162755351316	0.351512802899174	0.615128028991743	81	-0.0896127152567933	0.0896127152567933	32.8563717617586	3
1732	255	172	1.2251	6.10540760217282	10.1437940797903	0.332551531373495	0.52551531373495	82	0.503534752982431	0.503534752982431	33.3599065147411	3
1742	255	173	1.2168	6.06505412687458	10.1841475550886	0.372905006671738	1.02905006671738	83	0.576462720388931	0.576462720388931	33.93636923513	3
1752	255	174	1.207	6.01740785483568	10.2317938271275	0.420551278710631	1.60551278710631	84	0.381988140638347	0.381988140638347	34.3183573757683	3
1762	255	175	1.2012	5.98920904077185	10.2599926411913	0.448750092774466	1.98750092774466	85	-0.541766113176914	0.541766113176914	34.8601234889452	3
1772	255	176	1.2144	6.05338565208954	10.1958160298736	0.384573481456775	1.44573481456775	86	-0.65845086102726	0.65845086102726	35.5185743499725	3
1782	255	177	1.23	6.12923073819227	10.1199709437709	0.308728395354049	0.787283953540485	87	-0.468838145770467	0.468838145770467	35.987412495743	3
1792	255	178	1.2417	6.18611455276931	10.0630871291938	0.251844580777002	0.318445807770018	88	0.0756906775311905	0.0756906775311905	36.0631031732742	3
1802	255	179	1.2422	6.1885454850162	10.0606561969469	0.249413648530121	0.394136485301208	89	-0.0166847478503465	0.0166847478503465	36.0797879211245	3
1812	255	180	1.2446	6.20021395980123	10.0489877221619	0.237745173745086	0.377451737450862	90	0.124309322468827	0.124309322468827	36.2040972435933	3
1822	255	181	1.2441	6.19778302755435	10.0514186544088	0.240176105991969	0.501761059919689	91	-0.0701652572817735	0.0701652572817735	36.2742625008751	3
1832	255	182	1.2476	6.21479955328252	10.0344021286806	0.223159580263792	0.431595802637916	92	-0.0166847478503288	0.0166847478503288	36.2909472487254	3
1842	255	183	1.25	6.22646802806756	10.0227336538956	0.211491105478759	0.414911054787587	93	0.0513813550623454	0.0513813550623454	36.3423286037878	3
1852	255	184	1.251	6.23132989256132	10.0178717894018	0.206629240984993	0.466292409849932	94	-0.0653033927879831	0.0653033927879831	36.4076319965758	3
1862	255	185	1.2544	6.24786023184012	10.001341450123	0.190098901706195	0.400989017061949	95	-0.0409940703191916	0.0409940703191916	36.448626066895	3
1872	255	186	1.2573	6.26195963887204	9.9872420430911	0.175999494674276	0.359994946742758	96	0.338231360194465	0.338231360194465	36.7868574270894	3
1882	255	187	1.2524	6.23813650285259	10.0110651791105	0.199822630693722	0.698226306937223	97	0.0270720325935359	0.0270720325935359	36.813929459683	3
1892	255	188	1.2539	6.24542929959324	10.0037723823699	0.192529833953076	0.725298339530759	98	-0.279225430513639	0.279225430513639	37.0931548901966	3
1902	255	189	1.2617	6.2833518426446	9.96584983931854	0.154607290901712	0.44607290901712	99	0.406297463107175	0.406297463107175	37.4994523533038	3
1912	255	190	1.2554	6.25272209633389	9.99647958562925	0.185237037212429	0.852370372124295	100	0.0756906775311728	0.0756906775311728	37.575143030835	3
1922	255	191	1.2559	6.25515302858077	9.99404865338237	0.182806104965547	0.928061049655467	101	0.0319338970872904	0.0319338970872904	37.6070769279222	3
1932	255	192	1.2573	6.26195963887204	9.9872420430911	0.175999494674276	0.959994946742758	102	0.28961271525681	0.28961271525681	37.8966896431791	3
1942	255	193	1.2534	6.24299836734636	10.0062033146168	0.194960766199957	1.24960766199957	103	-0.327844075451276	0.327844075451276	38.2245337186303	3
1952	255	194	1.2622	6.28578277489149	9.96341890707165	0.152176358654829	0.921763586548293	104	-0.327844075451276	0.327844075451276	38.5523777940816	3
1962	255	195	1.271	6.32856718243661	9.92063449952652	0.109391951109702	0.593919511097017	105	0.051381355062363	0.051381355062363	38.603759149144	3
1972	255	196	1.272	6.33342904693038	9.91577263503276	0.104530086615938	0.64530086615938	106	-0.181988140638347	0.181988140638347	38.7857472897823	3
1982	255	197	1.2778	6.36162786099421	9.88757382096893	0.0763312725521033	0.463312725521033	107	0.0270720325935179	0.0270720325935179	38.8128193223758	3
1992	255	198	1.2793	6.36892065773486	9.88028102422828	0.0690384758114551	0.490384758114551	108	-0.206297463107157	0.206297463107157	39.019116785483	3
2002	255	199	1.2856	6.39955040404558	9.84965127791756	0.0384087295007394	0.284087295007394	109	-0.284087295007394	0.284087295007394	39.3032040804904	3
2012	255	200	1.2935	6.43795913354632	9.81124254841682	0	0	110	NA	NA	NA	3
