# Supplementary material for: Assessment of crusting effects on interrill erosion by laser scanning
Source: PeerJ. 2020 Jan 31;8:e8487. doi: 10.7717/peerj.8487 (PMC6996510; doi:10.7717/peerj.8487)
Supplement: Data S1 — Each has two transects and four subplots. [file peerj-08-8487-s001.zip › raw data for uploading/os4plota.txt]

x	y	z	cal	h	code	deltah	absh	cumsumh	number
1	160.72	259.11	1.2041	6.00330844780377	10.3076389132302	1	0.137590765173538	0.137590765173538	0.137590765173538	1
2	151.62	259.3	1.1758	5.86571768263023	10.4452296784037	2	-0.0354916108044812	0.0354916108044812	0.173082375978019	1
3	153.36	263.32	1.1831	5.90120929343471	10.4097380675992	3	0.339358141664764	0.339358141664764	0.512440517642784	1
4	152.5	269.45	1.1133	5.56185115176995	10.749096209264	4	-0.363181277684212	0.363181277684212	0.875621795326996	1
5	154.12	263.4	1.188	5.92503242945416	10.3859149315798	5	0.268374920055802	0.268374920055802	1.1439967153828	1
6	141.23	264.39	1.1328	5.65665750939836	10.6542898516356	6	0.0666075435645759	0.0666075435645759	1.21060425894737	1
7	142.9	273.56	1.1191	5.59004996583378	10.7208973952002	7	0.0636904248683141	0.0636904248683141	1.27429468381569	1
8	147.48	276.64	1.106	5.52635954096547	10.7845878200685	8	-0.0403534752982448	0.0403534752982448	1.31464815911393	1
9	139.7	276.69	1.1143	5.56671301626371	10.7442343447702	9	0	0	1.31464815911393	1
10	129.57	252.12	1.1143	5.56671301626371	10.7442343447702	10	-0.102099154369055	0.102099154369055	1.41674731348299	1
11	133.31	254.38	1.1353	5.66881217063277	10.6421351904012	11	-0.239689919542592	0.239689919542592	1.65643723302558	1
12	132.03	267	1.1846	5.90850209017536	10.4024452708586	12	0.265943987808921	0.265943987808921	1.9223812208345	1
13	129.81	267.6	1.1299	5.64255810236644	10.6683892586675	13	0.0311159327600929	0.0311159327600929	1.95349715359459	1
14	130.06	278.53	1.1235	5.61144216960635	10.6995051914276	14	-0.121060425894738	0.121060425894738	2.07455757948933	1
15	121.4	271.18	1.1484	5.73250259550108	10.5784447655329	15	0.220728648016911	0.220728648016911	2.29528622750624	1
16	111.23	270.43	1.103	5.51177394748417	10.7991734135498	16	0.25622025882139	0.25622025882139	2.55150648632763	1
17	102.59	269.92	1.0503	5.25555368866278	11.0553936723712	17	0.047646272038893	0.047646272038893	2.59915275836653	1
18	100.39	274.86	1.0405	5.20790741662389	11.1030399444101	18	-0.125922290388502	0.125922290388502	2.72507504875503	1
19	103.6	274.39	1.0664	5.33382970701239	10.9771176540216	19	0.0286850005132102	0.0286850005132102	2.75376004926824	1
20	108.3	264.28	1.0605	5.30514470649918	11.0058026545348	20	0.144397375464807	0.144397375464807	2.89815742473304	1
21	100.63	266.72	1.0308	5.16074733103437	11.1502000299996	21	0.0690384758114568	0.0690384758114568	2.9671959005445	1
22	99.794	266.05	1.0166	5.09170885522292	11.219238505811	22	-0.0923754253815279	0.0923754253815279	3.05957132592603	1
23	95.27	265.14	1.0356	5.18408428060444	11.1268630804295	23	0.0734141538558468	0.0734141538558468	3.13298547978188	1
24	88.225	251.62	1.0205	5.1106701267486	11.2002772342853	24	-0.00243093224688273	0.00243093224688273	3.13541641202876	1
25	105.94	241.74	1.021	5.11310105899548	11.1978463020385	25	-0.0116684747850364	0.0116684747850364	3.1470848868138	1
26	105.84	236.24	1.0234	5.12476953378052	11.1861778272534	26	-0.391866278197421	0.391866278197421	3.53895116501122	1
27	118.6	235.91	1.104	5.51663581197794	10.794311549056	27	0.00729279674064642	0.00729279674064642	3.54624396175186	1
28	119.06	235.44	1.1025	5.50934301523729	10.8016043457967	28	-0.0666075435645723	0.0666075435645723	3.61285150531643	1
29	134.94	240.61	1.1162	5.57595055880186	10.7349968022321	29	0.228021444757555	0.228021444757555	3.84087295007399	1
30	133.27	239.37	1.0693	5.34792911404431	10.9630182469896	30	-0.154607290901712	0.154607290901712	3.9954802409757	1
31	145.37	232.6	1.1011	5.50253640494602	10.8084109560879	31	-0.0661213571151968	0.0661213571151968	4.0616015980909	1
32	138.75	233.7	1.1147	5.56865776206122	10.7422895989727	32	0.0826516963939969	0.0826516963939969	4.1442532944849	1
33	137.5	230.03	1.0977	5.48600606566722	10.8249412953667	33	-0.170651443731137	0.170651443731137	4.31490473821603	1
34	130.95	230.52	1.1328	5.65665750939836	10.6542898516356	34	0.317965937892202	0.317965937892202	4.63287067610823	1
35	125.45	233.1	1.0674	5.33869157150616	10.9722557895278	35	-0.194474579750581	0.194474579750581	4.82734525585882	1
36	118.27	243.51	1.1074	5.53316615125674	10.7777812097772	36	-0.0403534752982466	0.0403534752982466	4.86769873115706	1
37	115.05	245.93	1.1157	5.57351962655498	10.737427734479	37	0.192043647503699	0.192043647503699	5.05974237866076	1
38	111.12	258.87	1.0762	5.38147597905128	10.9294713819827	38	-0.0923754253815261	0.0923754253815261	5.15211780404229	1
39	125.74	255.67	1.0952	5.47385140443281	10.8370959566011	39	0.00243093224688273	0.00243093224688273	5.15454873628917	1
40	129.2	257.95	1.0947	5.47142047218593	10.839526888848	40	-0.0568838145770449	0.0568838145770449	5.21143255086622	1
41	129.22	242.88	1.1064	5.52830428676297	10.782643074271	41	0.0875135608877624	0.0875135608877624	5.29894611175398	1
42	131.26	239.6	1.0884	5.44079072587521	10.8701566351587	42	-0.0281988140638347	0.0281988140638347	5.32714492581781	1
43	126.99	245.9	1.0942	5.46898953993905	10.8419578210949	43	0.125436103939125	0.125436103939125	5.45258102975694	1
44	122.35	249.54	1.0684	5.34355343599992	10.967393925034	44	0.159469155395476	0.159469155395476	5.61205018515241	1
45	117.03	239.83	1.0356	5.18408428060444	11.1268630804295	45	-0.278098649043329	0.278098649043329	5.89014883419574	1
46	116.69	236.39	1.0928	5.46218292964778	10.8487644313862	46	0	0	5.89014883419574	1
47	111.16	235.08	1.0928	5.46218292964778	10.8487644313862	47	-0.108905764660326	0.108905764660326	5.99905459885607	1
48	129.28	234.62	1.1152	5.5710886943081	10.7398586667258	48	0.467711364300149	0.467711364300149	6.46676596315622	1
49	106.51	235.87	1.019	5.10337733000795	11.207570031026	49	-0.211491105478757	0.211491105478757	6.67825706863497	1
50	102.5	249.83	1.0625	5.31486843548671	10.9960789255472	50	0.0593147468239259	0.0593147468239259	6.7375718154589	1
51	100.61	267.75	1.0503	5.25555368866278	11.0553936723712	51	-0.209060173231874	0.209060173231874	6.94663198869077	1
52	93.275	270.81	1.0933	5.46461386189466	10.8463334991393	52	0.3014355986134	0.3014355986134	7.24806758730417	1
53	95.553	274.72	1.0313	5.16317826328126	11.1477690977527	53	0.0549390687795395	0.0549390687795395	7.30300665608371	1
54	93.35	260.63	1.02	5.10823919450172	11.2027081665322	54	0.0116684747850346	0.0116684747850346	7.31467513086875	1
55	86.989	261.78	1.0176	5.09657071971668	11.2143766413173	55	-0.0213922037725638	0.0213922037725638	7.33606733464131	1
56	96.837	254.75	1.022	5.11796292348925	11.1929844375447	56	0.0311159327600929	0.0311159327600929	7.3671832674014	1
57	87.283	251.63	1.0156	5.08684699072915	11.2241003703048	57	-0.00972372898752916	0.00972372898752916	7.37690699638893	1
58	84.334	248.12	1.0176	5.09657071971668	11.2143766413173	58	-0.182806104965545	0.182806104965545	7.55971310135448	1
59	78.25	245.79	1.0552	5.27937682468223	11.0315705363517	59	0.175999494674276	0.175999494674276	7.73571259602875	1
60	72.806	235.24	1.019	5.10337733000795	11.207570031026	60	-0.0170165257281774	0.0170165257281774	7.75272912175693	1
61	75.334	234.1	1.0225	5.12039385573613	11.1905535052978	61	-0.237258987295707	0.237258987295707	7.98998810905264	1
62	83.863	240.28	1.0713	5.35765284303184	10.9532945180021	62	0.25622025882139	0.25622025882139	8.24620836787403	1
63	97.121	249.84	1.0186	5.10143258421045	11.2095147768235	63	-0.0165303392788001	0.0165303392788001	8.26273870715283	1
64	91.416	257.92	1.022	5.11796292348925	11.1929844375447	64	0.0121546612344101	0.0121546612344101	8.27489336838724	1
65	84.724	273.7	1.0195	5.10580826225484	11.2051390987791	65	-0.204198308738111	0.204198308738111	8.47909167712535	1
66	91.895	272.26	1.0615	5.31000657099295	11.000940790041	66	-0.161413901192981	0.161413901192981	8.64050557831833	1
67	95.234	268.64	1.0947	5.47142047218593	10.839526888848	67	0.36075034543733	0.36075034543733	9.00125592375566	1
68	94.624	251.22	1.0205	5.1106701267486	11.2002772342853	68	-0.190098901706195	0.190098901706195	9.19135482546186	1
69	85.41	238.06	1.0596	5.30076902845479	11.0101783325792	69	0.194960766199957	0.194960766199957	9.38631559166181	1
70	91.191	240.45	1.0195	5.10580826225484	11.2051390987791	70	0.00243093224688451	0.00243093224688451	9.3887465239087	1
71	89.855	237.59	1.019	5.10337733000795	11.207570031026	71	0	0	9.3887465239087	1
72	94.887	245.37	1.019	5.10337733000795	11.207570031026	72	-0.0549390687795395	0.0549390687795395	9.44368559268824	1
73	91.168	247.39	1.0303	5.15831639878749	11.1526309622465	73	0.0427844075451276	0.0427844075451276	9.48647000023336	1
74	92.655	244.78	1.0215	5.11553199124236	11.1954153697916	74	0	0	9.48647000023336	1
75	88.76	252	1.0215	5.11553199124236	11.1954153697916	75	-0.355888480943564	0.355888480943564	9.84235848117693	1
76	104.49	262.41	1.0947	5.47142047218593	10.839526888848	76	0.315535005645318	0.315535005645318	10.1578934868222	1
77	97.121	265.35	1.0298	5.15588546654061	11.1550618944933	77	-0.303866530860283	0.303866530860283	10.4617600176825	1
78	104.07	253.35	1.0923	5.45975199740089	10.8511953636331	78	0.0593147468239277	0.0593147468239277	10.5210747645065	1
79	104.95	260.74	1.0801	5.40043725057697	10.910510110457	79	0.0427844075451294	0.0427844075451294	10.5638591720516	1
80	111.17	262.28	1.0713	5.35765284303184	10.9532945180021	80	-0.0782760183496087	0.0782760183496087	10.6421351904012	1
81	111.72	272.24	1.0874	5.43592886138145	10.8750184996525	81	0.31359025984781	0.31359025984781	10.955725450249	1
82	100.06	276.96	1.0229	5.12233860153363	11.1886087595003	82	0.00437567804438821	0.00437567804438821	10.9601011282934	1
83	78.17	269.28	1.022	5.11796292348925	11.1929844375447	83	0.0213922037725638	0.0213922037725638	10.981493332066	1
84	73.726	264.08	1.0176	5.09657071971668	11.2143766413173	84	-0.0641766113176914	0.0641766113176914	11.0456699433836	1
85	74.747	271.68	1.0308	5.16074733103437	11.1502000299996	85	0.0500772042857758	0.0500772042857758	11.0957471476694	1
86	88.339	246.77	1.0205	5.1106701267486	11.2002772342853	86	-0.00972372898753093	0.00972372898753093	11.105470876657	1
87	90.634	245.07	1.0225	5.12039385573613	11.1905535052978	87	0.0145855934812928	0.0145855934812928	11.1200564701382	1
88	97.595	236.01	1.0195	5.10580826225484	11.2051390987791	88	-0.0641766113176914	0.0641766113176914	11.1842330814559	1
89	90.604	235.01	1.0327	5.16998487357253	11.1409624874614	89	0.054452882330164	0.054452882330164	11.2386859637861	1
90	89.588	232.84	1.0215	5.11553199124236	11.1954153697916	90	-0.0734141538558433	0.0734141538558433	11.3121001176419	1
91	88.471	236.71	1.0366	5.18894614509821	11.1220012159357	91	0.0213922037725638	0.0213922037725638	11.3334923214145	1
92	88.026	240.93	1.0322	5.16755394132564	11.1433934197083	92	-0.313590259847814	0.313590259847814	11.6470825812623	1
93	80.588	237.5	1.0967	5.48114420117346	10.8298031598605	93	0.341789073911647	0.341789073911647	11.988871655174	1
94	83.17	232.32	1.0264	5.13935512726181	11.1715922337721	94	-0.0189612715256811	0.0189612715256811	12.0078329266997	1
95	93.953	234.31	1.0303	5.15831639878749	11.1526309622465	95	0.0359777972538566	0.0359777972538566	12.0438107239535	1
96	100.45	244.87	1.0229	5.12233860153363	11.1886087595003	96	-0.159469155395477	0.159469155395477	12.203279879349	1
97	102.2	230.98	1.0557	5.28180775692911	11.0291396041048	97	0.0714694080583413	0.0714694080583413	12.2747492874073	1
98	101.42	232.42	1.041	5.21033834887077	11.1006090121632	98	0.0116684747850329	0.0116684747850329	12.2864177621924	1
99	108.2	235.59	1.0386	5.19866987408574	11.1122774869482	99	-0.218297715770026	0.218297715770026	12.5047154779624	1
100	116.41	250.85	1.0835	5.41696758985576	10.8939797711782	100	0.237258987295709	0.237258987295709	12.7419744652581	1
101	108.57	252.3	1.0347	5.17970860256006	11.1312387584739	101	-0.127867036186007	0.127867036186007	12.8698415014441	1
102	117.25	254.21	1.061	5.30757563874606	11.0033717222879	102	-0.118629493647855	0.118629493647855	12.988470995092	1
103	128.13	250.12	1.0854	5.42620513239392	10.88474222864	103	-0.25913737751765	0.25913737751765	13.2476083726096	1
104	153.51	231.54	1.1387	5.68534250991157	10.6256048511224	104	0.157038223148595	0.157038223148595	13.4046465957582	1
105	161.2	234.17	1.1064	5.52830428676297	10.782643074271	105	-0.0573700010264222	0.0573700010264222	13.4620165967846	1
106	158.62	234.33	1.1182	5.58567428778939	10.7252730732446	106	-0.111336696907205	0.111336696907205	13.5733532936918	1
107	160.14	247.39	1.1411	5.6970109846966	10.6139363763373	107	-0.336927209417883	0.336927209417883	13.9102805031097	1
108	176.51	254.96	1.2104	6.03393819411448	10.2770091669195	108	-0.0811931370458687	0.0811931370458687	13.9914736401556	1
109	178.97	253.98	1.2271	6.11513133116035	10.1958160298736	109	0.493965432566478	0.493965432566478	14.4854390727221	1
110	173.15	252.59	1.1255	5.62116589859387	10.6897814624401	110	0.050077204285774	0.050077204285774	14.5355162770078	1
111	171.94	251.47	1.1152	5.5710886943081	10.7398586667258	111	-0.462849499806383	0.462849499806383	14.9983657768142	1
112	172.05	263.14	1.2104	6.03393819411448	10.2770091669195	112	-0.104530086615938	0.104530086615938	15.1028958634302	1
113	170.82	273.14	1.2319	6.13846828073042	10.1724790803035	113	0.446319160527585	0.446319160527585	15.5492150239577	1
114	165.76	277.54	1.1401	5.69214912020284	10.6187982408311	114	-0.254275513023885	0.254275513023885	15.8034905369816	1
115	177.37	269.01	1.1924	5.94642463322672	10.3645227278072	115	-0.0262540682663293	0.0262540682663293	15.829744605248	1
116	174.82	266.49	1.1978	5.97267870149305	10.3382686595409	116	-0.173082375978018	0.173082375978018	16.002826981226	1
117	186.05	235.61	1.2334	6.14576107747107	10.1651862835629	117	-0.0666075435645741	0.0666075435645741	16.0694345247905	1
118	191.06	233.64	1.2471	6.21236862103564	10.0985787399983	118	0.0928616118309034	0.0928616118309034	16.1622961366214	1
119	189.2	247.54	1.228	6.11950700920474	10.1914403518292	119	0.0306297463107157	0.0306297463107157	16.1929258829322	1
120	187.08	257.19	1.2217	6.08887726289402	10.2220700981399	120	-0.0855688150902552	0.0855688150902552	16.2784946980224	1
121	177.67	257.79	1.2393	6.17444607798428	10.1365012830497	121	0.0525081365326567	0.0525081365326567	16.3310028345551	1
122	178.47	259.07	1.2285	6.12193794145162	10.1890094195823	122	0.0544528823301622	0.0544528823301622	16.3854557168852	1
123	190	266.75	1.2173	6.06748505912146	10.2434623019125	123	-0.0807069505964897	0.0807069505964897	16.4661626674817	1
124	191.79	245.82	1.2339	6.14819200971795	10.162755351316	124	-0.118629493647855	0.118629493647855	16.5847921611296	1
125	192.05	235.03	1.2583	6.2668215033658	10.0441258576681	125	0.0140994070319174	0.0140994070319174	16.5988915681615	1
126	184.57	231.22	1.2554	6.25272209633389	10.0582252647001	126	0.0972372898752898	0.0972372898752898	16.6961288580368	1
127	187.47	249.84	1.2354	6.1554848064586	10.1554625545753	127	0.168706697933629	0.168706697933629	16.8648355559704	1
128	188.17	252.8	1.2007	5.98677810852497	10.324169252509	128	-0.144883561914183	0.144883561914183	17.0097191178846	1
129	187.17	245.88	1.2305	6.13166167043915	10.1792856905948	129	0.102099154369055	0.102099154369055	17.1118182722537	1
130	179.68	239.99	1.2095	6.0295625160701	10.2813848449639	130	-0.0140994070319174	0.0140994070319174	17.1259176792856	1
131	179.46	238.18	1.2124	6.04366192310201	10.2672854379319	131	0.0165303392788001	0.0165303392788001	17.1424480185644	1
132	180.83	247.98	1.209	6.02713158382321	10.2838157772107	132	0.0948063576284071	0.0948063576284071	17.2372543761928	1
133	179.72	242.77	1.1895	5.9323252261948	10.3786221348391	133	-0.0875135608877606	0.0875135608877606	17.3247679370805	1
134	184.79	261.76	1.2075	6.01983878708257	10.2911085739514	134	0.00486186449376547	0.00486186449376547	17.3296298015743	1
135	185.79	267.06	1.2065	6.0149769225888	10.2959704384451	135	-0.0739003403052223	0.0739003403052223	17.4035301418795	1
136	174	274.52	1.2217	6.08887726289402	10.2220700981399	136	0.20176737649123	0.20176737649123	17.6052975183708	1
137	163.7	274.21	1.1802	5.88710988640279	10.4238374746312	137	0.237745173745084	0.237745173745084	17.8430426921158	1
138	158.06	273.35	1.1313	5.64936471265771	10.6615826483762	138	0.0330606785575984	0.0330606785575984	17.8761033706734	1
139	157.04	272.11	1.1245	5.61630403410011	10.6946433269338	139	0.0948063576284088	0.0948063576284088	17.9709097283019	1
140	137.05	279.22	1.105	5.5214976764717	10.7894496845622	140	-0.13029796843289	0.13029796843289	18.1012076967347	1
141	135.08	277.85	1.1318	5.65179564490459	10.6591517161294	141	0.0734141538558433	0.0734141538558433	18.1746218505906	1
142	131	279.45	1.1167	5.57838149104875	10.7325658699852	142	0.00972372898753093	0.00972372898753093	18.1843455795781	1
143	147.77	273.02	1.1147	5.56865776206122	10.7422895989727	143	-0.204198308738111	0.204198308738111	18.3885438883162	1
144	149.44	271.28	1.1567	5.77285607079933	10.5380912902346	144	0.025767881816952	0.025767881816952	18.4143117701332	1
145	148.98	271.09	1.1514	5.74708818898238	10.5638591720516	145	0.1589829689461	0.1589829689461	18.5732947390793	1
146	148.41	273.27	1.1187	5.58810522003628	10.7228421409977	146	0.00243093224688096	0.00243093224688096	18.5757256713262	1
147	135.75	271.29	1.1182	5.58567428778939	10.7252730732446	147	0.0617456790708104	0.0617456790708104	18.637471350397	1
148	136.42	269.73	1.1055	5.52392860871858	10.7870187523154	148	-0.218297715770028	0.218297715770028	18.855769066167	1
149	133.8	260.49	1.1504	5.74222632448861	10.5687210365453	149	0.125922290388502	0.125922290388502	18.9816913565555	1
150	132.47	255.28	1.1245	5.61630403410011	10.6946433269338	150	0.0403534752982466	0.0403534752982466	19.0220448318537	1
151	138.54	249.67	1.1162	5.57595055880186	10.7349968022321	151	-0.144883561914185	0.144883561914185	19.1669283937679	1
152	135.57	261.39	1.146	5.72083412071605	10.5901132403179	152	-0.0709832216089623	0.0709832216089623	19.2379116153769	1
153	121.37	270.77	1.1606	5.79181734232501	10.5191300187089	153	0.1920436475037	0.1920436475037	19.4299552628806	1
154	129.83	276.56	1.1211	5.59977369482131	10.7111736662126	154	0.180375172718664	0.180375172718664	19.6103304355993	1
155	118.27	259.4	1.084	5.41939852210265	10.8915488389313	155	-0.370474074424857	0.370474074424857	19.9808045100241	1
156	126.18	262.1	1.1602	5.7898725965275	10.5210747645064	156	0.235314241498203	0.235314241498203	20.2161187515223	1
157	150.08	267.44	1.1118	5.5545583550293	10.7563890060046	157	-0.0972372898752916	0.0972372898752916	20.3133560413976	1
158	147.65	257.83	1.1318	5.65179564490459	10.6591517161294	158	0.0568838145770449	0.0568838145770449	20.3702398559747	1
159	146.5	260.18	1.1201	5.59491183032755	10.7160355307064	159	0.0116684747850364	0.0116684747850364	20.3819083307597	1
160	146.61	250.75	1.1177	5.58324335554251	10.7277040054914	160	-0.379711616963011	0.379711616963011	20.7616199477227	1
161	165.53	269.52	1.1958	5.96295497250552	10.3479923885284	161	-0.192529833953076	0.192529833953076	20.9541497816758	1
162	169	267.06	1.2354	6.1554848064586	10.1554625545753	162	0.123491358141619	0.123491358141619	21.0776411398174	1
163	181.91	251.93	1.21	6.03199344831698	10.278953912717	163	0.0549390687795395	0.0549390687795395	21.1325802085969	1
164	177.4	246.79	1.1987	5.97705437953744	10.3338929814965	164	0.0807069505964915	0.0807069505964915	21.2132871591934	1
165	172.74	239.22	1.1821	5.89634742894095	10.414599932093	165	-0.133215087129148	0.133215087129148	21.3465022463226	1
166	179.41	235.29	1.2095	6.0295625160701	10.2813848449639	166	0.0238231360194465	0.0238231360194465	21.370325382342	1
167	177	232.13	1.2046	6.00573938005065	10.3052079809833	167	-0.0899444931346451	0.0899444931346451	21.4602698754767	1
168	173.76	234.49	1.2231	6.09568387318529	10.2152634878487	168	0.144397375464807	0.144397375464807	21.6046672509415	1
169	178.97	243.24	1.1934	5.95128649772049	10.3596608633135	169	0.192529833953076	0.192529833953076	21.7971970848946	1
170	182.79	268.18	1.1538	5.75875666376741	10.5521906972665	170	-0.3179659378922	0.3179659378922	22.1151630227868	1
171	191.6	264.82	1.2192	6.07672260165961	10.2342247593743	171	-0.135646019376031	0.135646019376031	22.2508090421628	1
172	192.78	268.07	1.2471	6.21236862103564	10.0985787399983	172	0.175999494674276	0.175999494674276	22.4268085368371	1
173	181.84	252.09	1.2109	6.03636912636137	10.2745782346726	173	-0.114253815603465	0.114253815603465	22.5410623524405	1
174	194.83	243.65	1.2344	6.15062294196483	10.1603244190691	174	0.204198308738111	0.204198308738111	22.7452606611786	1
175	184.86	268.37	1.1924	5.94642463322672	10.3645227278072	175	0.0238231360194465	0.0238231360194465	22.7690837971981	1
176	184.41	267.9	1.1875	5.92260149720728	10.3883458638267	176	-0.0238231360194465	0.0238231360194465	22.7929069332175	1
177	184.28	258.25	1.1924	5.94642463322672	10.3645227278072	177	-0.142452629667302	0.142452629667302	22.9353595628848	1
178	188.5	261.97	1.2217	6.08887726289402	10.2220700981399	178	0.104530086615938	0.104530086615938	23.0398896495008	1
179	187.14	253.97	1.2002	5.98434717627809	10.3266001847559	179	0.0116684747850346	0.0116684747850346	23.0515581242858	1
180	182.79	263.93	1.1978	5.97267870149305	10.3382686595409	180	0.157038223148595	0.157038223148595	23.2085963474344	1
181	167.81	257.61	1.1655	5.81564047834446	10.4953068826895	181	0.106474832413443	0.106474832413443	23.3150711798478	1
182	162.68	248.46	1.1436	5.70916564593101	10.6017817151029	182	0.0384087295007394	0.0384087295007394	23.3534799093486	1
183	161.36	246.44	1.1357	5.67075691643027	10.6401904446037	183	-0.173568562427393	0.173568562427393	23.527048471776	1
184	155.18	257.04	1.1714	5.84432547885767	10.4666218821763	184	-0.258651191068274	0.258651191068274	23.7856996628442	1
185	174.82	268.46	1.2246	6.10297666992594	10.207970691108	185	0.0495910178363985	0.0495910178363985	23.8352906806806	1
186	170.71	261.3	1.2144	6.05338565208954	10.2575617089444	186	0.261568309764531	0.261568309764531	24.0968589904452	1
187	167.09	248.29	1.1606	5.79181734232501	10.5191300187089	187	-0.0452153397920085	0.0452153397920085	24.1420743302372	1
188	166.2	244.39	1.1699	5.83703268211702	10.4739146789169	188	-0.050077204285774	0.050077204285774	24.192151534523	1
189	162.34	254.24	1.1802	5.88710988640279	10.4238374746312	189	0.168706697933629	0.168706697933629	24.3608582324566	1
190	164.09	252.2	1.1455	5.71840318846917	10.5925441725648	190	-0.389435345950542	0.389435345950542	24.7502935784071	1
191	177.19	256.31	1.2256	6.10783853441971	10.2031088266142	191	-0.0495910178363967	0.0495910178363967	24.7998845962435	1
192	177.57	257.04	1.2358	6.1574295522561	10.1535178087778	192	0.0972372898752898	0.0972372898752898	24.8971218861188	1
193	189.56	262.37	1.2158	6.06019226238081	10.2507550986531	193	-0.0427844075451276	0.0427844075451276	24.9399062936639	1
194	191.86	262.77	1.2246	6.10297666992594	10.207970691108	194	0.0140994070319174	0.0140994070319174	24.9540057006959	1
195	194.28	275.04	1.2217	6.08887726289402	10.2220700981399	195	0.199336444244345	0.199336444244345	25.1533421449402	1
196	180.26	269.22	1.1807	5.88954081864968	10.4214065423843	196	-0.1424526296673	0.1424526296673	25.2957947746075	1
197	186.88	262.02	1.21	6.03199344831698	10.278953912717	197	-0.0403534752982448	0.0403534752982448	25.3361482499058	1
198	187.95	259.3	1.2183	6.07234692361522	10.2386004374187	198	-0.00923754253815368	0.00923754253815368	25.3453857924439	1
199	161.25	262.69	1.2202	6.08158446615338	10.2293628948806	199	0.135159832926655	0.135159832926655	25.4805456253706	1
200	154.4	253.16	1.1924	5.94642463322672	10.3645227278072	200	0.0831378828433724	0.0831378828433724	25.5636835082139	1
201	158.05	256.12	1.1753	5.86328675038335	10.4476606106506	201	0.102099154369053	0.102099154369053	25.665782662583	1
202	156.94	258.03	1.1543	5.76118759601429	10.5497597650197	202	-0.529457043370957	0.529457043370957	26.1952397059539	1
203	154.34	238.88	1.2632	6.29064463938525	10.0203027216487	203	0.446319160527587	0.446319160527587	26.6415588664815	1
204	154.35	236.2	1.1714	5.84432547885767	10.4666218821763	204	0.154607290901712	0.154607290901712	26.7961661573832	1
205	156.56	235.48	1.1396	5.68971818795595	10.621229173078	205	0.213435851276262	0.213435851276262	27.0096020086595	1
206	161.92	235.29	1.0957	5.47628233667969	10.8346650243543	206	-0.389435345950538	0.389435345950538	27.39903735461	1
207	166.21	235.3	1.1758	5.86571768263023	10.4452296784037	207	0.00972372898752738	0.00972372898752738	27.4087610835976	1
208	163.81	240.3	1.1738	5.8559939536427	10.4549534073912	208	-0.223159580263792	0.223159580263792	27.6319206638614	1
209	183.72	238.86	1.2197	6.07915353390649	10.2317938271275	209	0.0427844075451276	0.0427844075451276	27.6747050714065	1
210	178.96	234.04	1.2109	6.03636912636137	10.2745782346726	210	0.0782760183496087	0.0782760183496087	27.7529810897561	1
211	168.27	236.51	1.1948	5.95809310801176	10.3528542530222	211	0.277612462593956	0.277612462593956	28.0305935523501	1
212	161.26	231.26	1.1377	5.6804806454178	10.6304667156161	212	0.109391951109702	0.109391951109702	28.1399855034598	1
213	159.02	235.24	1.1152	5.5710886943081	10.7398586667258	213	-0.384573481456775	0.384573481456775	28.5245589849165	1
214	161.29	240.6	1.1943	5.95566217576487	10.3552851852691	214	0.0593147468239277	0.0593147468239277	28.5838737317405	1
215	157.11	243.11	1.1821	5.89634742894095	10.414599932093	215	0.218297715770026	0.218297715770026	28.8021714475105	1
216	160.64	246.38	1.1372	5.67804971317092	10.632897647863	216	0.282474327087719	0.282474327087719	29.0846457745982	1
217	149.62	247.96	1.0791	5.3955753860832	10.9153719749507	217	-0.3179659378922	0.3179659378922	29.4026117124904	1
218	135.74	249.74	1.1445	5.7135413239754	10.5974060370585	218	0.0213922037725656	0.0213922037725656	29.424003916263	1
219	131.07	249.07	1.1401	5.69214912020284	10.6187982408311	219	0.187181783009935	0.187181783009935	29.6111856992729	1
220	127.98	244.51	1.1016	5.5049673371929	10.805980023841	220	-0.170651443731137	0.170651443731137	29.781837143004	1
221	143.43	244.7	1.1367	5.67561878092404	10.6353285801099	221	-0.216352969972521	0.216352969972521	29.9981901129766	1
222	154.15	236.81	1.1812	5.89197175089656	10.4189756101374	222	-0.239689919542592	0.239689919542592	30.2378800325192	1
223	158.19	242.12	1.2305	6.13166167043915	10.1792856905948	223	0.360750345437328	0.360750345437328	30.5986303779565	1
224	162.51	245.87	1.1563	5.77091132500182	10.5400360360321	224	-0.144397375464806	0.144397375464806	30.7430277534213	1
225	162.78	241.39	1.186	5.91530870046663	10.3956386605673	225	-0.242120851789474	0.242120851789474	30.9851486052108	1
226	187.55	246.54	1.2358	6.1574295522561	10.1535178087778	226	-0.0641766113176931	0.0641766113176931	31.0493252165285	1
227	191.25	238.78	1.249	6.22160616357379	10.0893411974602	227	0.0661213571151986	0.0661213571151986	31.1154465736437	1
228	187.51	233.18	1.2354	6.1554848064586	10.1554625545753	228	0.144883561914183	0.144883561914183	31.2603301355578	1
229	181.94	236.7	1.2056	6.01060124454441	10.3003461164895	229	0.363181277684211	0.363181277684211	31.623511413242	1
230	141.85	234.43	1.1309	5.6474199668602	10.6635273941737	230	0.282474327087719	0.282474327087719	31.9059857403298	1
231	136.16	236.6	1.0728	5.36494563977248	10.9460017212615	231	-0.365126023481716	0.365126023481716	32.2711117638115	1
232	135.62	241.43	1.1479	5.7300716632542	10.5808756977797	232	0.1589829689461	0.1589829689461	32.4300947327576	1
233	152.48	237.68	1.1152	5.5710886943081	10.7398586667258	233	-0.142452629667302	0.142452629667302	32.5725473624249	1
234	139.48	264.2	1.1445	5.7135413239754	10.5974060370585	234	0.00437567804438999	0.00437567804438999	32.5769230404693	1
235	142.28	260.17	1.1436	5.70916564593101	10.6017817151029	235	0.0403534752982448	0.0403534752982448	32.6172765157675	1
236	140.62	264.81	1.1353	5.66881217063277	10.6421351904012	236	0.0170165257281756	0.0170165257281756	32.6342930414957	1
237	132.46	270.73	1.1318	5.65179564490459	10.6591517161294	237	-0.175999494674276	0.175999494674276	32.81029253617	1
238	130.09	258.69	1.168	5.82779513957887	10.4831522214551	238	0.0904306795840206	0.0904306795840206	32.900723215754	1
239	121.53	267.28	1.1494	5.73736445999485	10.5735829010391	239	0.631556197740011	0.631556197740011	33.532279413494	1
240	64.885	259.86	1.0195	5.10580826225484	11.2051390987791	240	0.00243093224688451	0.00243093224688451	33.5347103457409	1
241	68.663	263.57	1.019	5.10337733000795	11.207570031026	241	-0.0170165257281774	0.0170165257281774	33.5517268714691	1
242	58.804	259	1.0225	5.12039385573613	11.1905535052978	242	0.00486186449376547	0.00486186449376547	33.5565887359628	1
243	65.731	257	1.0215	5.11553199124236	11.1954153697916	243	-0.00680661029127094	0.00680661029127094	33.5633953462541	1
244	66.675	246.65	1.0229	5.12233860153363	11.1886087595003	244	0.0189612715256828	0.0189612715256828	33.5823566177798	1
245	59.297	252.63	1.019	5.10337733000795	11.207570031026	245	-0.0262540682663293	0.0262540682663293	33.6086106860461	1
246	57.193	251.5	1.0244	5.12963139827428	11.1813159627597	246	0.0165303392788001	0.0165303392788001	33.6251410253249	1
247	64.017	254.22	1.021	5.11310105899548	11.1978463020385	247	-0.0165303392788001	0.0165303392788001	33.6416713646037	1
248	46.37	268.44	1.0244	5.12963139827428	11.1813159627597	248	0.00729279674064642	0.00729279674064642	33.6489641613444	1
249	61.065	266.82	1.0229	5.12233860153363	11.1886087595003	249	-0.00486186449376547	0.00486186449376547	33.6538260258381	1
250	57.136	267.97	1.0239	5.1272004660274	11.1837468950065	250	0.00243093224688273	0.00243093224688273	33.656256958085	1
251	52.361	256.38	1.0234	5.12476953378052	11.1861778272534	251	0.0306297463107175	0.0306297463107175	33.6868867043957	1
252	48.653	263.56	1.0171	5.0941397874698	11.2168075735641	252	-0.0116684747850364	0.0116684747850364	33.6985551791808	1
253	54.531	262.68	1.0195	5.10580826225484	11.2051390987791	253	-0.0213922037725638	0.0213922037725638	33.7199473829533	1
254	53.703	262.1	1.0239	5.1272004660274	11.1837468950065	254	0.0189612715256828	0.0189612715256828	33.738908654479	1
255	55.052	263.56	1.02	5.10823919450172	11.2027081665322	255	-0.0286850005132102	0.0286850005132102	33.7675936549922	1
256	57.742	263.77	1.0259	5.13692419501493	11.174023166019	256	0.0311159327600912	0.0311159327600912	33.7987095877523	1
257	58.446	256.69	1.0195	5.10580826225484	11.2051390987791	257	0.00923754253815368	0.00923754253815368	33.8079471302905	1
258	54.387	254.26	1.0176	5.09657071971668	11.2143766413173	258	-0.0306297463107175	0.0306297463107175	33.8385768766012	1
259	73.108	246.29	1.0239	5.1272004660274	11.1837468950065	259	0	0	33.8385768766012	1
260	67.853	245.67	1.0239	5.1272004660274	11.1837468950065	260	0.0213922037725638	0.0213922037725638	33.8599690803737	1
261	62.88	250.35	1.0195	5.10580826225484	11.2051390987791	261	-0.00972372898752738	0.00972372898752738	33.8696928093613	1
262	52.845	246.6	1.0215	5.11553199124236	11.1954153697916	262	-0.0116684747850364	0.0116684747850364	33.8813612841463	1
263	31.722	239.21	1.0239	5.1272004660274	11.1837468950065	263	0.0165303392788019	0.0165303392788019	33.8978916234251	1
264	27.844	243.51	1.0205	5.1106701267486	11.2002772342853	264	0.00243093224688096	0.00243093224688096	33.900322555672	1
265	26.802	244.96	1.02	5.10823919450172	11.2027081665322	265	-0.00729279674064642	0.00729279674064642	33.9076153524126	1
266	46.652	234.57	1.0215	5.11553199124236	11.1954153697916	266	0	0	33.9076153524126	1
267	39.875	238.31	1.0215	5.11553199124236	11.1954153697916	267	0.00243093224688273	0.00243093224688273	33.9100462846595	1
268	44.571	232.22	1.021	5.11310105899548	11.1978463020385	268	0.0116684747850346	0.0116684747850346	33.9217147594446	1
269	38.935	236.27	1.0186	5.10143258421045	11.2095147768235	269	-0.00680661029127094	0.00680661029127094	33.9285213697358	1
270	22.729	250.11	1.02	5.10823919450172	11.2027081665322	270	-0.00243093224688096	0.00243093224688096	33.9309523019827	1
271	16.607	252.42	1.0205	5.1106701267486	11.2002772342853	271	-0.0072927967406482	0.0072927967406482	33.9382450987234	1
272	19.745	244.58	1.022	5.11796292348925	11.1929844375447	272	-0.00437567804438821	0.00437567804438821	33.9426207767677	1
273	32.814	239.63	1.0229	5.12233860153363	11.1886087595003	273	0.0165303392787983	0.0165303392787983	33.9591511160465	1
274	35.173	236.04	1.0195	5.10580826225484	11.2051390987791	274	-0.00729279674064465	0.00729279674064465	33.9664439127872	1
275	29.65	241.87	1.021	5.11310105899548	11.1978463020385	275	0	0	33.9664439127872	1
276	46.595	244.4	1.021	5.11310105899548	11.1978463020385	276	0.0116684747850346	0.0116684747850346	33.9781123875722	1
277	45.321	251.16	1.0186	5.10143258421045	11.2095147768235	277	-0.0165303392788001	0.0165303392788001	33.994642726851	1
278	51.796	253.24	1.022	5.11796292348925	11.1929844375447	278	0.00486186449376547	0.00486186449376547	33.9995045913448	1
279	53.897	234.67	1.021	5.11310105899548	11.1978463020385	279	-0.0072927967406482	0.0072927967406482	34.0067973880854	1
280	54.927	239.04	1.0225	5.12039385573613	11.1905535052978	280	0.00972372898753093	0.00972372898753093	34.016521117073	1
281	51.405	239.85	1.0205	5.1106701267486	11.2002772342853	281	0.00486186449376191	0.00486186449376191	34.0213829815667	1
282	35.262	246.9	1.0195	5.10580826225484	11.2051390987791	282	-0.00243093224688096	0.00243093224688096	34.0238139138136	1
283	32.015	252.12	1.02	5.10823919450172	11.2027081665322	283	-0.00729279674064642	0.00729279674064642	34.0311067105543	1
284	34.033	254.76	1.0215	5.11553199124236	11.1954153697916	284	-0.00486186449376547	0.00486186449376547	34.035968575048	1
285	43.841	257.48	1.0225	5.12039385573613	11.1905535052978	285	0	0	34.035968575048	1
286	40.645	259.14	1.0225	5.12039385573613	11.1905535052978	286	0.0121546612344119	0.0121546612344119	34.0481232362824	1
287	25.621	263.05	1.02	5.10823919450172	11.2027081665322	287	-0.0121546612344119	0.0121546612344119	34.0602778975168	1
288	16.982	261.55	1.0225	5.12039385573613	11.1905535052978	288	0.0072927967406482	0.0072927967406482	34.0675706942575	1
289	15.65	264.63	1.021	5.11310105899548	11.1978463020385	289	-0.0072927967406482	0.0072927967406482	34.0748634909981	1
290	17.85	266.14	1.0225	5.12039385573613	11.1905535052978	290	0.00486186449376547	0.00486186449376547	34.0797253554919	1
291	14.165	265.34	1.0215	5.11553199124236	11.1954153697916	291	0.00243093224688273	0.00243093224688273	34.0821562877388	1
292	34.415	240.42	1.021	5.11310105899548	11.1978463020385	292	-0.00486186449376547	0.00486186449376547	34.0870181522326	1
293	41.067	232.57	1.022	5.11796292348925	11.1929844375447	293	0.00972372898752916	0.00972372898752916	34.0967418812201	1
294	41.657	231.86	1.02	5.10823919450172	11.2027081665322	294	-0.00243093224688096	0.00243093224688096	34.099172813467	1
295	45.23	232.97	1.0205	5.1106701267486	11.2002772342853	295	-0.0238231360194483	0.0238231360194483	34.1229959494864	1
296	63.732	237.1	1.0254	5.13449326276805	11.1764540982659	296	0.0262540682663293	0.0262540682663293	34.1492500177527	1
297	72.041	235.46	1.02	5.10823919450172	11.2027081665322	297	-0.0140994070319174	0.0140994070319174	34.1633494247847	1
298	73.617	242.55	1.0229	5.12233860153363	11.1886087595003	298	-0.375335938918621	0.375335938918621	34.5386853637033	1
299	81.553	238.75	1.1001	5.49767454045226	10.8132728205817	299	0.372905006671738	0.372905006671738	34.911590370375	1
300	74.885	232.71	1.0234	5.12476953378052	11.1861778272534	300	0	0	34.911590370375	1
301	79.61	230.39	1.0234	5.12476953378052	11.1861778272534	301	0.00680661029127094	0.00680661029127094	34.9183969806663	1
302	58.509	235.2	1.022	5.11796292348925	11.1929844375447	302	-0.0165303392788001	0.0165303392788001	34.9349273199451	1
303	56.584	234.93	1.0254	5.13449326276805	11.1764540982659	303	-0.0213922037725638	0.0213922037725638	34.9563195237177	1
304	67.554	238.91	1.0298	5.15588546654061	11.1550618944933	304	0.0427844075451294	0.0427844075451294	34.9991039312628	1
305	61.986	247.98	1.021	5.11310105899548	11.1978463020385	305	-0.0072927967406482	0.0072927967406482	35.0063967280034	1
306	78.896	256.54	1.0225	5.12039385573613	11.1905535052978	306	0.00972372898753093	0.00972372898753093	35.016120456991	1
307	72.478	264.76	1.0205	5.1106701267486	11.2002772342853	307	0.00243093224688096	0.00243093224688096	35.0185513892378	1
308	69.126	261.03	1.02	5.10823919450172	11.2027081665322	308	-0.0121546612344119	0.0121546612344119	35.0307060504723	1
309	71.82	265.36	1.0225	5.12039385573613	11.1905535052978	309	0.0121546612344119	0.0121546612344119	35.0428607117067	1
310	80.382	269.5	1.02	5.10823919450172	11.2027081665322	310	-0.00729279674064642	0.00729279674064642	35.0501535084473	1
311	80.043	272.7	1.0215	5.11553199124236	11.1954153697916	311	-0.00243093224688273	0.00243093224688273	35.0525844406942	1
312	82.562	278.64	1.022	5.11796292348925	11.1929844375447	312	0.00486186449376547	0.00486186449376547	35.057446305188	1
313	97.151	277.15	1.021	5.11310105899548	11.1978463020385	313	-0.234828055048828	0.234828055048828	35.2922743602368	1
314	107.78	264.83	1.0693	5.34792911404431	10.9630182469896	314	-0.0879997473371361	0.0879997473371361	35.3802741075739	1
315	107.52	267.13	1.0874	5.43592886138145	10.8750184996525	315	0.166275765686745	0.166275765686745	35.5465498732607	1
316	120.06	275.61	1.0532	5.2696530956947	11.0412942653392	316	0.00486186449376547	0.00486186449376547	35.5514117377544	1
317	119.96	275.69	1.0522	5.26479123120094	11.046156129833	317	-0.382628735659269	0.382628735659269	35.9340404734137	1
318	123.03	271.62	1.1309	5.6474199668602	10.6635273941737	318	0.439512550236314	0.439512550236314	36.37355302365	1
319	116.6	276.05	1.0405	5.20790741662389	11.1030399444101	319	-0.0452153397920103	0.0452153397920103	36.418768363442	1
320	118.05	274.65	1.0498	5.2531227564159	11.057824604618	320	-0.382142549209894	0.382142549209894	36.8009109126519	1
321	125.16	274.92	1.1284	5.63526530562579	10.6756820554082	321	0.0165303392788019	0.0165303392788019	36.8174412519307	1
322	123.97	273.1	1.125	5.61873496634699	10.692212394687	322	0.287336191581481	0.287336191581481	37.1047774435122	1
323	111.2	266.89	1.0659	5.33139877476551	10.9795485862684	323	-0.0948063576284071	0.0948063576284071	37.1995838011406	1
324	111.36	264.74	1.0854	5.42620513239392	10.88474222864	324	0.313104073398437	0.313104073398437	37.512687874539	1
325	99.174	266.15	1.021	5.11310105899548	11.1978463020385	325	-0.00486186449376547	0.00486186449376547	37.5175497390328	1
326	87.108	257.59	1.022	5.11796292348925	11.1929844375447	326	0.0121546612344101	0.0121546612344101	37.5297044002672	1
327	85.613	253.42	1.0195	5.10580826225484	11.2051390987791	327	-0.00729279674064465	0.00729279674064465	37.5369971970079	1
328	58.235	233.87	1.021	5.11310105899548	11.1978463020385	328	0	0	37.5369971970079	1
329	57.442	233	1.021	5.11310105899548	11.1978463020385	329	0.00486186449376369	0.00486186449376369	37.5418590615016	1
330	54.391	240.27	1.02	5.10823919450172	11.2027081665322	330	-0.00243093224688096	0.00243093224688096	37.5442899937485	1
331	56.451	238.36	1.0205	5.1106701267486	11.2002772342853	331	-0.00243093224688273	0.00243093224688273	37.5467209259954	1
332	57.639	240.8	1.021	5.11310105899548	11.1978463020385	332	-0.00486186449376547	0.00486186449376547	37.5515827904892	1
333	59.077	239.81	1.022	5.11796292348925	11.1929844375447	333	0.00972372898752916	0.00972372898752916	37.5613065194767	1
334	68.974	245	1.02	5.10823919450172	11.2027081665322	334	-0.00729279674064642	0.00729279674064642	37.5685993162173	1
335	70.152	244.71	1.0215	5.11553199124236	11.1954153697916	335	-0.0116684747850364	0.0116684747850364	37.5802677910024	1
336	88.673	257.89	1.0239	5.1272004660274	11.1837468950065	336	-0.00243093224688096	0.00243093224688096	37.5826987232493	1
337	89.227	262.78	1.0244	5.12963139827428	11.1813159627597	337	-0.0690384758114568	0.0690384758114568	37.6517371990607	1
338	72.971	251.22	1.0386	5.19866987408574	11.1122774869482	338	-0.22753525830818	0.22753525830818	37.8792724573689	1
339	81.155	236.32	1.0854	5.42620513239392	10.88474222864	339	0.180375172718664	0.180375172718664	38.0596476300876	1
340	87.194	237.33	1.0483	5.24582995967525	11.0651174013587	340	0.127867036186007	0.127867036186007	38.1875146662736	1
341	72.368	232.75	1.022	5.11796292348925	11.1929844375447	341	-0.00680661029127094	0.00680661029127094	38.1943212765648	1
342	74.926	231.6	1.0234	5.12476953378052	11.1861778272534	342	0.00243093224688273	0.00243093224688273	38.1967522088117	1
343	64.819	233.17	1.0229	5.12233860153363	11.1886087595003	343	0.00194474579750548	0.00194474579750548	38.1986969546092	1
344	65.769	235.49	1.0225	5.12039385573613	11.1905535052978	344	0.0072927967406482	0.0072927967406482	38.2059897513499	1
345	61.231	256.27	1.021	5.11310105899548	11.1978463020385	345	-0.173082375978018	0.173082375978018	38.3790721273279	1
346	82.323	248.38	1.0566	5.2861834349735	11.0247639260604	346	0.177944240471781	0.177944240471781	38.5570163677997	1
347	92.433	242.14	1.02	5.10823919450172	11.2027081665322	347	-0.0140994070319174	0.0140994070319174	38.5711157748316	1
348	88.505	255.83	1.0229	5.12233860153363	11.1886087595003	348	0.00194474579750548	0.00194474579750548	38.5730605206291	1
349	94.864	245.87	1.0225	5.12039385573613	11.1905535052978	349	-0.0092375425381519	0.0092375425381519	38.5822980631672	1
350	98.786	233.08	1.0244	5.12963139827428	11.1813159627597	350	-0.539180772358486	0.539180772358486	39.1214788355257	1
351	127.62	233.21	1.1353	5.66881217063277	10.6421351904012	351	-0.0354916108044812	0.0354916108044812	39.1569704463302	1
352	135.64	244.91	1.1426	5.70430378143725	10.6066435795967	352	0.237258987295709	0.237258987295709	39.3942294336259	1
353	122.83	246.88	1.0938	5.46704479414154	10.8439025668924	353	-0.19447457975058	0.19447457975058	39.5887040133765	1
354	120.73	242.89	1.1338	5.66151937389212	10.6494279871418	354	0.277612462593954	0.277612462593954	39.8663164759705	1
355	124.16	238.41	1.0767	5.38390691129817	10.9270404497358	355	0.104530086615938	0.104530086615938	39.9708465625864	1
356	111.7	237.74	1.0552	5.27937682468223	11.0315705363517	356	-0.194474579750583	0.194474579750583	40.165321142337	1
357	117.85	236.72	1.0952	5.47385140443281	10.8370959566011	357	0.194474579750583	0.194474579750583	40.3597957220876	1
358	108.21	237.72	1.0552	5.27937682468223	11.0315705363517	358	0.0335468650069739	0.0335468650069739	40.3933425870945	1
359	109.74	243.31	1.0483	5.24582995967525	11.0651174013587	359	-0.0573700010264222	0.0573700010264222	40.450712588121	1
360	107.47	249.41	1.0601	5.30319996070167	11.0077474003323	360	0.192529833953078	0.192529833953078	40.643242422074	1
361	100.51	256.93	1.0205	5.1106701267486	11.2002772342853	361	0	0	40.643242422074	1
362	89.992	248.32	1.0205	5.1106701267486	11.2002772342853	362	-0.0758450861027278	0.0758450861027278	40.7190875081768	1
363	100.59	250.27	1.0361	5.18651521285133	11.1244321481826	363	0.0641766113176914	0.0641766113176914	40.7832641194944	1
364	103.95	240.63	1.0229	5.12233860153363	11.1886087595003	364	-0.17113763018051	0.17113763018051	40.954401749675	1
365	115.23	239.49	1.0581	5.29347623171415	11.0174711293198	365	-0.0617456790708104	0.0617456790708104	41.0161474287458	1
366	111.78	246.54	1.0708	5.35522191078496	10.955725450249	366	0.180375172718664	0.180375172718664	41.1965226014644	1
367	113.82	251.48	1.0337	5.17484673806629	11.1361006229677	367	-0.336927209417881	0.336927209417881	41.5334498108823	1
368	109.59	254.9	1.103	5.51177394748417	10.7991734135498	368	0.149259239958571	0.149259239958571	41.6827090508409	1
369	122.37	257.32	1.0723	5.3625147075256	10.9484326535083	369	-0.275181530347073	0.275181530347073	41.957890581188	1
370	123.49	273.34	1.1289	5.63769623787267	10.6732511231613	370	0.517302382136545	0.517302382136545	42.4751929633245	1
371	106.41	279.77	1.0225	5.12039385573613	11.1905535052978	371	0.028685000513212	0.028685000513212	42.5038779638377	1
372	97.558	279.49	1.0166	5.09170885522292	11.219238505811	372	-0.0116684747850346	0.0116684747850346	42.5155464386227	1
373	88.234	279.4	1.019	5.10337733000795	11.207570031026	373	-0.311159327600929	0.311159327600929	42.8267057662237	1
374	89.812	268.45	1.083	5.41453665760888	10.8964107034251	374	0.220728648016909	0.220728648016909	43.0474344142406	1
375	83.96	266.49	1.0376	5.19380800959197	11.117139351442	375	0.0714694080583378	0.0714694080583378	43.1189038222989	1
376	77.976	255.27	1.0229	5.12233860153363	11.1886087595003	376	-0.00729279674064642	0.00729279674064642	43.1261966190396	1
377	75.057	255.72	1.0244	5.12963139827428	11.1813159627597	377	0.0140994070319174	0.0140994070319174	43.1402960260715	1
378	53.434	277.4	1.0215	5.11553199124236	11.1954153697916	378	0.00486186449376547	0.00486186449376547	43.1451578905653	1
379	42.077	269.47	1.0205	5.1106701267486	11.2002772342853	379	-0.00486186449376547	0.00486186449376547	43.150019755059	1
380	43.95	272.95	1.0215	5.11553199124236	11.1954153697916	380	0.00729279674064642	0.00729279674064642	43.1573125517997	1
381	42.955	268.45	1.02	5.10823919450172	11.2027081665322	381	-0.0121546612344119	0.0121546612344119	43.1694672130341	1
382	44.957	276.72	1.0225	5.12039385573613	11.1905535052978	382	0.00243093224688273	0.00243093224688273	43.171898145281	1
383	51.845	261.59	1.022	5.11796292348925	11.1929844375447	383	-0.0213922037725638	0.0213922037725638	43.1932903490535	1
384	54.713	272.65	1.0264	5.13935512726181	11.1715922337721	384	0.0213922037725638	0.0213922037725638	43.2146825528261	1
385	61.522	276.99	1.022	5.11796292348925	11.1929844375447	385	0.00121546612344225	0.00121546612344225	43.2158980189495	1
386	63.477	276.79	0.1123	0.695124793511653	11.1941999036681	386	0.00121546612344048	0.00121546612344048	43.217113485073	1
387	52.64	279.97	1.0215	5.11553199124236	11.1954153697916	387	0.0165303392787983	0.0165303392787983	43.2336438243518	1
388	57.042	277.47	1.0181	5.09900165196356	11.2119457090704	388	-0.0165303392787983	0.0165303392787983	43.2501741636306	1
389	48.432	279.42	1.0215	5.11553199124236	11.1954153697916	389	0	0	43.2501741636306	1
390	58.076	274.54	1.0215	5.11553199124236	11.1954153697916	390	0.00486186449376547	0.00486186449376547	43.2550360281243	1
391	63.187	276.63	1.0205	5.1106701267486	11.2002772342853	391	-0.0072927967406482	0.0072927967406482	43.262328824865	1
392	69.657	277.67	1.022	5.11796292348925	11.1929844375447	392	0.0072927967406482	0.0072927967406482	43.2696216216056	1
393	54.384	254.48	1.0205	5.1106701267486	11.2002772342853	393	-0.0116684747850364	0.0116684747850364	43.2812900963907	1
394	45.473	249.94	1.0229	5.12233860153363	11.1886087595003	394	0.0140994070319174	0.0140994070319174	43.2953895034226	1
395	38.426	251.13	1.02	5.10823919450172	11.2027081665322	395	0.00243093224688096	0.00243093224688096	43.2978204356695	1
396	37.619	248.87	1.0195	5.10580826225484	11.2051390987791	396	-0.00486186449376191	0.00486186449376191	43.3026823001632	1
397	30.573	252.26	1.0205	5.1106701267486	11.2002772342853	397	0	0	43.3026823001632	1
398	39.158	257.24	1.0205	5.1106701267486	11.2002772342853	398	-0.0116684747850364	0.0116684747850364	43.3143507749483	1
399	41.263	261.05	1.0229	5.12233860153363	11.1886087595003	399	-0.00729279674064642	0.00729279674064642	43.3216435716889	1
400	46.031	250.73	1.0244	5.12963139827428	11.1813159627597	400	0	0	43.3216435716889	1
401	16.616	231.83	1.0244	5.12963139827428	11.1813159627597	401	0.00729279674064642	0.00729279674064642	43.3289363684296	1
402	15.889	234.69	1.0229	5.12233860153363	11.1886087595003	402	0.0422982210957521	0.0422982210957521	43.3712345895253	1
403	12.85	237.1	1.0142	5.08004038043788	11.2309069805961	403	-0.054452882330164	0.054452882330164	43.4256874718555	1
404	12.202	237.38	1.0254	5.13449326276805	11.1764540982659	404	0.0121546612344119	0.0121546612344119	43.4378421330899	1
405	17.959	238.32	1.0229	5.12233860153363	11.1886087595003	405	0.00680661029127094	0.00680661029127094	43.4446487433812	1
406	25.008	249.93	1.0215	5.11553199124236	11.1954153697916	406	-0.00486186449376547	0.00486186449376547	43.4495106078749	1
407	41.67	236.94	1.0225	5.12039385573613	11.1905535052978	407	0.0121546612344119	0.0121546612344119	43.4616652691093	1
408	40.926	244.7	1.02	5.10823919450172	11.2027081665322	408	-0.00486186449376369	0.00486186449376369	43.4665271336031	1
409	33.683	249.8	1.021	5.11310105899548	11.1978463020385	409	-0.0140994070319191	0.0140994070319191	43.480626540635	1
410	32.088	250.95	1.0239	5.1272004660274	11.1837468950065	410	0.0116684747850364	0.0116684747850364	43.4922950154201	1
411	16.031	263.66	1.0215	5.11553199124236	11.1954153697916	411	0.00972372898752738	0.00972372898752738	43.5020187444076	1
412	21.029	264.19	1.0195	5.10580826225484	11.2051390987791	412	-0.0213922037725638	0.0213922037725638	43.5234109481801	1
413	24.033	256.7	1.0239	5.1272004660274	11.1837468950065	413	0.0189612715256828	0.0189612715256828	43.5423722197058	1
414	29.541	256.53	1.02	5.10823919450172	11.2027081665322	414	-0.0262540682663293	0.0262540682663293	43.5686262879722	1
415	44.191	256.09	1.0254	5.13449326276805	11.1764540982659	415	0.0262540682663293	0.0262540682663293	43.5948803562385	1
416	51.023	258.09	1.02	5.10823919450172	11.2027081665322	416	-0.00972372898752916	0.00972372898752916	43.604604085226	1
417	52.118	270.91	1.022	5.11796292348925	11.1929844375447	417	-0.00243093224688273	0.00243093224688273	43.6070350174729	1
418	51.447	267.03	1.0225	5.12039385573613	11.1905535052978	418	0.00486186449376547	0.00486186449376547	43.6118968819667	1
419	44.902	262.68	1.0215	5.11553199124236	11.1954153697916	419	0.00243093224688273	0.00243093224688273	43.6143278142135	1
420	43.642	276.42	1.021	5.11310105899548	11.1978463020385	420	-0.00923754253815368	0.00923754253815368	43.6235653567517	1
421	36.249	279.69	1.0229	5.12233860153363	11.1886087595003	421	-0.00972372898752738	0.00972372898752738	43.6332890857392	1
422	30.557	275.26	1.0249	5.13206233052116	11.1788850305128	422	0.0238231360194447	0.0238231360194447	43.6571122217587	1
423	28.262	275.26	1.02	5.10823919450172	11.2027081665322	423	-0.0165303392788001	0.0165303392788001	43.6736425610375	1
424	25.82	274.75	1.0234	5.12476953378052	11.1861778272534	424	0.00680661029127094	0.00680661029127094	43.6804491713287	1
425	42.537	270.46	1.022	5.11796292348925	11.1929844375447	425	0.0072927967406482	0.0072927967406482	43.6877419680694	1
426	32.313	256.56	1.0205	5.1106701267486	11.2002772342853	426	-0.00486186449376547	0.00486186449376547	43.6926038325632	1
427	34.637	259.9	1.0215	5.11553199124236	11.1954153697916	427	-0.00680661029127094	0.00680661029127094	43.6994104428544	1
428	37.725	259.16	1.0229	5.12233860153363	11.1886087595003	428	0.0165303392787983	0.0165303392787983	43.7159407821332	1
429	41.581	268.2	1.0195	5.10580826225484	11.2051390987791	429	-0.0238231360194447	0.0238231360194447	43.7397639181527	1
430	27.969	273.06	1.0244	5.12963139827428	11.1813159627597	430	0.0213922037725638	0.0213922037725638	43.7611561219252	1
431	25.507	279.5	1.02	5.10823919450172	11.2027081665322	431	0.00486186449376547	0.00486186449376547	43.766017986419	1
432	16.217	279.14	1.019	5.10337733000795	11.207570031026	432	-0.0384087295007411	0.0384087295007411	43.8044267159197	1
433	15.305	269.95	1.0269	5.14178605950869	11.1691613015253	433	0.0145855934812928	0.0145855934812928	43.819012309401	1
434	12.865	269.1	1.0239	5.1272004660274	11.1837468950065	434	0.00486186449376547	0.00486186449376547	43.8238741738948	1
435	10.213	263.3	1.0229	5.12233860153363	11.1886087595003	435	0.0116684747850364	0.0116684747850364	43.8355426486798	1
436	38.253	256.25	1.0205	5.1106701267486	11.2002772342853	436	-0.0072927967406482	0.0072927967406482	43.8428354454205	1
437	28.045	235.96	1.022	5.11796292348925	11.1929844375447	437	-0.00243093224688273	0.00243093224688273	43.8452663776674	1
438	27.432	238.52	1.0225	5.12039385573613	11.1905535052978	438	0.00243093224688273	0.00243093224688273	43.8476973099143	1
439	23.217	235.52	1.022	5.11796292348925	11.1929844375447	439	-0.00680661029127094	0.00680661029127094	43.8545039202055	1
440	24.054	232.48	1.0234	5.12476953378052	11.1861778272534	440	0.0140994070319191	0.0140994070319191	43.8686033272374	1
441	15.406	232.69	1.0205	5.1106701267486	11.2002772342853	441	-0.0165303392788019	0.0165303392788019	43.8851336665162	1
442	19.186	239.45	1.0239	5.1272004660274	11.1837468950065	442	-0.00243093224688096	0.00243093224688096	43.8875645987631	1
443	11.242	234.93	1.0244	5.12963139827428	11.1813159627597	443	0.0165303392788001	0.0165303392788001	43.9040949380419	1
444	10.857	242.34	1.021	5.11310105899548	11.1978463020385	444	0	0	43.9040949380419	1
445	18.542	256.52	1.021	5.11310105899548	11.1978463020385	445	0.00243093224688273	0.00243093224688273	43.9065258702888	1
446	27.895	262.04	1.0205	5.1106701267486	11.2002772342853	446	-0.00243093224688273	0.00243093224688273	43.9089568025357	1
447	35.646	267.75	1.021	5.11310105899548	11.1978463020385	447	0.00486186449376369	0.00486186449376369	43.9138186670295	1
448	29.731	266.93	1.02	5.10823919450172	11.2027081665322	448	-0.0213922037725638	0.0213922037725638	43.935210870802	1
449	38.19	270.07	1.0244	5.12963139827428	11.1813159627597	449	0.0116684747850346	0.0116684747850346	43.946879345587	1
450	40.004	272.54	1.022	5.11796292348925	11.1929844375447	450	-0.00243093224688273	0.00243093224688273	43.9493102778339	1
451	67.575	276.48	1.0225	5.12039385573613	11.1905535052978	451	-0.0379225430513621	0.0379225430513621	43.9872328208853	1
452	74.79	272.61	1.0303	5.15831639878749	11.1526309622465	452	0.0359777972538566	0.0359777972538566	44.0232106181392	1
453	59.787	278.22	1.0229	5.12233860153363	11.1886087595003	453	0.00194474579750548	0.00194474579750548	44.0251553639367	1
454	58.65	273.95	1.0225	5.12039385573613	11.1905535052978	454	0.00486186449376547	0.00486186449376547	44.0300172284304	1
455	43.072	261.12	1.0215	5.11553199124236	11.1954153697916	455	0.00729279674064642	0.00729279674064642	44.0373100251711	1
456	40.083	265.2	1.02	5.10823919450172	11.2027081665322	456	-0.00243093224688096	0.00243093224688096	44.0397409574179	1
457	33.493	273.5	1.0205	5.1106701267486	11.2002772342853	457	-0.0072927967406482	0.0072927967406482	44.0470337541586	1
458	29.751	267.32	1.022	5.11796292348925	11.1929844375447	458	0.0121546612344101	0.0121546612344101	44.059188415393	1
459	22.579	268.19	1.0195	5.10580826225484	11.2051390987791	459	-0.00972372898752738	0.00972372898752738	44.0689121443805	1
460	16.373	256	1.0215	5.11553199124236	11.1954153697916	460	0.00486186449376547	0.00486186449376547	44.0737740088743	1
461	21.187	268.6	1.0205	5.1106701267486	11.2002772342853	461	-0.0072927967406482	0.0072927967406482	44.081066805615	1
462	25.442	264.25	1.022	5.11796292348925	11.1929844375447	462	0.00243093224688273	0.00243093224688273	44.0834977378618	1
463	29.937	265.16	1.0215	5.11553199124236	11.1954153697916	463	-0.00923754253815368	0.00923754253815368	44.0927352804	1
464	24.462	258.73	1.0234	5.12476953378052	11.1861778272534	464	0.00437567804438821	0.00437567804438821	44.0971109584444	1
465	21.059	240.3	1.0225	5.12039385573613	11.1905535052978	465	0.00243093224688273	0.00243093224688273	44.0995418906913	1
466	19.981	234.5	1.022	5.11796292348925	11.1929844375447	466	0.00972372898752916	0.00972372898752916	44.1092656196788	1
467	26.856	238.18	1.02	5.10823919450172	11.2027081665322	467	-0.0140994070319174	0.0140994070319174	44.1233650267107	1
468	36.817	240.47	1.0229	5.12233860153363	11.1886087595003	468	0	0	44.1233650267107	1
469	36.925	230.85	1.0229	5.12233860153363	11.1886087595003	469	0.00194474579750548	0.00194474579750548	44.1253097725082	1
470	59.776	231.03	1.0225	5.12039385573613	11.1905535052978	470	0.0145855934812928	0.0145855934812928	44.1398953659895	1
471	58.559	233.57	1.0195	5.10580826225484	11.2051390987791	471	-0.00972372898752738	0.00972372898752738	44.149619094977	1
472	44.023	236.15	1.0215	5.11553199124236	11.1954153697916	472	0	0	44.149619094977	1
473	78.311	256.79	1.0215	5.11553199124236	11.1954153697916	473	-0.0593147468239277	0.0593147468239277	44.208933841801	1
474	82.102	254.52	1.0337	5.17484673806629	11.1361006229677	474	-0.0807069505964915	0.0807069505964915	44.2896407923974	1
475	93.421	266.43	1.0503	5.25555368866278	11.0553936723712	475	0.0714694080583378	0.0714694080583378	44.3611102004558	1
476	97.201	263.99	1.0356	5.18408428060444	11.1268630804295	476	0.0661213571151986	0.0661213571151986	44.427231557571	1
477	100.81	244.09	1.022	5.11796292348925	11.1929844375447	477	-0.434164499293173	0.434164499293173	44.8613960568642	1
478	124.27	260.39	1.1113	5.55212742278242	10.7588199382515	478	-0.161413901192983	0.161413901192983	45.0228099580571	1
479	125.08	261.49	1.1445	5.7135413239754	10.5974060370585	479	0.0140994070319174	0.0140994070319174	45.0369093650891	1
480	131.19	264.17	1.1416	5.69944191694348	10.6115054440905	480	0.215866783523147	0.215866783523147	45.2527761486122	1
481	139.15	269.89	1.0972	5.48357513342034	10.8273722276136	481	0.00486186449376369	0.00486186449376369	45.257638013106	1
482	139.27	269.07	1.0962	5.47871326892657	10.8322340921074	482	-0.166275765686747	0.166275765686747	45.4239137787927	1
483	143.65	267.46	1.1304	5.64498903461332	10.6659583264206	483	-0.0447291533426331	0.0447291533426331	45.4686429321354	1
484	141.22	265.76	1.1396	5.68971818795595	10.621229173078	484	0.163358646990487	0.163358646990487	45.6320015791258	1
485	134.28	252.89	1.106	5.52635954096547	10.7845878200685	485	-0.0636904248683141	0.0636904248683141	45.6956920039942	1
486	139.33	249.56	1.1191	5.59004996583378	10.7208973952002	486	-0.147314494161066	0.147314494161066	45.8430064981552	1
487	131.31	250.23	1.1494	5.73736445999485	10.5735829010391	487	0.0807069505964897	0.0807069505964897	45.9237134487517	1
488	131.52	241.45	1.1328	5.65665750939836	10.6542898516356	488	0.149259239958571	0.149259239958571	46.0729726887103	1
489	145.11	230.66	1.1021	5.50739826943979	10.8035490915942	489	-0.291711869625871	0.291711869625871	46.3646845583362	1
490	145.1	240.88	1.1621	5.79911013906566	10.5118372219683	490	-0.0427844075451276	0.0427844075451276	46.4074689658813	1
491	138.6	242.02	1.1709	5.84189454661078	10.4690528144232	491	0.00972372898752916	0.00972372898752916	46.4171926948688	1
492	133.55	267.18	1.1689	5.83217081762326	10.4787765434107	492	0.165789579237371	0.165789579237371	46.5829822741062	1
493	143.53	267.43	1.1348	5.66638123838589	10.6445661226481	493	0.0213922037725638	0.0213922037725638	46.6043744778787	1
494	151.62	276.18	1.1304	5.64498903461332	10.6659583264206	494	-0.434164499293173	0.434164499293173	47.0385389771719	1
495	161.7	267.91	1.2197	6.07915353390649	10.2317938271275	495	0.391380091748045	0.391380091748045	47.42991906892	1
496	157.29	268.86	1.1392	5.68777344215845	10.6231739188755	496	-0.237258987295711	0.237258987295711	47.6671780562157	1
497	158.01	279.12	1.188	5.92503242945416	10.3859149315798	497	0.375335938918623	0.375335938918623	48.0425139951343	1
498	150.18	268.6	1.1108	5.54969649053554	10.7612508704984	498	-0.303866530860283	0.303866530860283	48.3463805259946	1
499	141.57	266.81	1.1733	5.85356302139582	10.4573843396381	499	0.113767629154092	0.113767629154092	48.4601481551487	1
500	154.08	259.87	1.1499	5.73979539224173	10.5711519687922	500	NA	NA	NA	1
501	117.72	250.17	1.0229	5.12233860153363	11.1317249449233	1	-0.0739003403052205	0.0739003403052205	0.0739003403052205	2
502	115.52	255.12	1.0381	5.19623894183886	11.057824604618	2	0.0452153397920103	0.0452153397920103	0.119115680097231	2
503	130.19	255.41	1.0288	5.15102360204684	11.1030399444101	3	-0.190098901706193	0.190098901706193	0.309214581803424	2
504	125.8	250.53	1.0679	5.34112250375304	10.9129410427039	4	-0.0520219500832795	0.0520219500832795	0.361236531886703	2
505	122.44	250.98	1.0786	5.39314445383632	10.8609190926206	5	0.0568838145770449	0.0568838145770449	0.418120346463748	2
506	125.13	256.2	1.0669	5.33626063925927	10.9178029071976	6	0.0782760183496087	0.0782760183496087	0.496396364813357	2
507	122.68	255.41	1.0508	5.25798462090966	10.9960789255472	7	0.118629493647854	0.118629493647854	0.615025858461211	2
508	121.67	243.87	1.0264	5.13935512726181	11.1147084191951	8	-0.467711364300149	0.467711364300149	1.08273722276136	2
509	147.99	245.98	1.1226	5.60706649156196	10.6469970548949	9	-0.0685522893620796	0.0685522893620796	1.15128951212344	2
510	156.21	243.88	1.1367	5.67561878092404	10.5784447655329	10	0.113767629154092	0.113767629154092	1.26505714127753	2
511	145.2	231.12	1.1133	5.56185115176995	10.692212394687	11	-0.277612462593957	0.277612462593957	1.54266960387149	2
512	159.12	237.15	1.1704	5.8394636143639	10.414599932093	12	0.187667969459312	0.187667969459312	1.7303375733308	2
513	163.29	237.68	1.1318	5.65179564490459	10.6022679015523	13	-0.190098901706193	0.190098901706193	1.92043647503699	2
514	170.03	237.13	1.1709	5.84189454661078	10.4121689998461	14	0.1424526296673	0.1424526296673	2.06288910470429	2
515	166.49	230.37	1.1416	5.69944191694348	10.5546216295134	15	0.303866530860283	0.303866530860283	2.36675563556458	2
516	161.13	236.11	1.0791	5.3955753860832	10.8584881603737	16	-0.401103820735573	0.401103820735573	2.76785945630015	2
517	158.71	241.16	1.1616	5.79667920681877	10.4573843396381	17	0.412772295520609	0.412772295520609	3.18063175182076	2
518	156.24	245.96	1.0767	5.38390691129817	10.8701566351587	18	0.0335468650069757	0.0335468650069757	3.21417861682773	2
519	151.55	248.83	1.0698	5.35036004629119	10.9037035001657	19	0.0092375425381519	0.0092375425381519	3.22341615936589	2
520	163.46	234.37	1.0679	5.34112250375304	10.9129410427039	20	-0.505633907351511	0.505633907351511	3.7290500667174	2
521	169.03	241.92	1.1719	5.84675641110455	10.4073071353524	21	0.116684747850348	0.116684747850348	3.84573481456775	2
522	160.59	248	1.1479	5.7300716632542	10.5239918832027	22	-0.114253815603465	0.114253815603465	3.95998863017121	2
523	162.27	239.78	1.1714	5.84432547885767	10.4097380675992	23	0.123491358141617	0.123491358141617	4.08347998831283	2
524	159.1	243.89	1.146	5.72083412071605	10.5332294257409	24	0	0	4.08347998831283	2
525	166.16	243.74	1.146	5.72083412071605	10.5332294257409	25	-0.0855688150902552	0.0855688150902552	4.16904880340308	2
526	168.84	243.54	1.1636	5.8064029358063	10.4476606106506	26	-0.177944240471781	0.177944240471781	4.34699304387486	2
527	168.07	259.56	1.2002	5.98434717627809	10.2697163701788	27	0.00243093224688096	0.00243093224688096	4.34942397612175	2
528	170.26	260	1.1997	5.9819162440312	10.2721473024257	28	0.0403534752982466	0.0403534752982466	4.38977745141999	2
529	174.39	272.58	1.1914	5.94156276873296	10.3125007777239	29	-0.144883561914185	0.144883561914185	4.53466101333418	2
530	187.03	269.35	1.2212	6.08644633064714	10.1676172158098	30	-0.0165303392787983	0.0165303392787983	4.55119135261297	2
531	191.6	263.95	1.2246	6.10297666992594	10.151086876531	31	0.140021697420419	0.140021697420419	4.69121305003339	2
532	182.64	256.45	1.1958	5.96295497250552	10.2911085739514	32	-0.0641766113176914	0.0641766113176914	4.75538966135109	2
533	187.54	244.49	1.209	6.02713158382321	10.2269319626337	33	-0.137590765173538	0.137590765173538	4.89298042652462	2
534	194.94	234.71	1.2373	6.16472234899675	10.0893411974602	34	-0.00729279674064465	0.00729279674064465	4.90027322326527	2
535	191.47	230.11	1.2388	6.1720151457374	10.0820484007195	35	0.280043394840837	0.280043394840837	5.1803166181061	2
536	179.81	232.92	1.1812	5.89197175089656	10.3620917955603	36	-0.189612715256818	0.189612715256818	5.36992933336292	2
537	189.07	230.57	1.2202	6.08158446615338	10.1724790803035	37	0.102099154369055	0.102099154369055	5.47202848773198	2
538	186.47	239.92	1.1992	5.97948531178432	10.2745782346726	38	0	0	5.47202848773198	2
539	182.8	238.07	1.1992	5.97948531178432	10.2745782346726	39	-0.00729279674064642	0.00729279674064642	5.47932128447262	2
540	189.87	250.31	1.2007	5.98677810852497	10.2672854379319	40	-0.0092375425381519	0.0092375425381519	5.48855882701078	2
541	180.78	247.8	1.2026	5.99601565106312	10.2580478953938	41	0.199336444244345	0.199336444244345	5.68789527125512	2
542	173.93	244.59	1.1616	5.79667920681877	10.4573843396381	42	0.0520219500832813	0.0520219500832813	5.7399172213384	2
543	167.68	247.33	1.1509	5.74465725673549	10.5094062897214	43	0.135646019376029	0.135646019376029	5.87556324071443	2
544	175.77	247.38	1.123	5.60901123735946	10.6450523090974	44	-0.299490852815895	0.299490852815895	6.17505409353033	2
545	182.33	240.31	1.1846	5.90850209017536	10.3455614562815	45	0.182806104965547	0.182806104965547	6.35786019849587	2
546	169.82	230.41	1.147	5.72569598520981	10.5283675612471	46	-0.261082123315155	0.261082123315155	6.61894232181103	2
547	184.47	233.05	1.2007	5.98677810852497	10.2672854379319	47	-0.0593147468239277	0.0593147468239277	6.67825706863496	2
548	194.61	247.11	1.2129	6.0460928553489	10.207970691108	48	0.00729279674064642	0.00729279674064642	6.6855498653756	2
549	193.21	247.14	1.2114	6.03880005860825	10.2152634878487	49	0.0661213571151986	0.0661213571151986	6.7516712224908	2
550	190.11	258.21	1.1978	5.97267870149305	10.2813848449639	50	-0.177944240471781	0.177944240471781	6.92961546296258	2
551	193.29	250.56	1.2344	6.15062294196483	10.1034406044921	51	0.0855688150902534	0.0855688150902534	7.01518427805284	2
552	188.45	241.12	1.2168	6.06505412687458	10.1890094195823	52	0.211491105478759	0.211491105478759	7.22667538353159	2
553	175.75	260.43	1.1733	5.85356302139582	10.4005005250611	53	-0.1424526296673	0.1424526296673	7.36912801319889	2
554	175.81	267.7	1.2026	5.99601565106312	10.2580478953938	54	0.246496529833861	0.246496529833861	7.61562454303276	2
555	177.54	276.5	1.1519	5.74951912122926	10.5045444252276	55	0.404020939431833	0.404020939431833	8.01964548246459	2
556	165.25	278.58	1.0688	5.34549818179743	10.9085653646595	56	-0.149745426407948	0.149745426407948	8.16939090887254	2
557	161.85	274.63	1.0996	5.49524360820537	10.7588199382515	57	-0.0311159327600929	0.0311159327600929	8.20050684163263	2
558	162.7	271.06	1.106	5.52635954096547	10.7277040054914	58	-0.0354916108044794	0.0354916108044794	8.23599845243711	2
559	159.11	273.79	1.1133	5.56185115176995	10.692212394687	59	0.17113763018051	0.17113763018051	8.40713608261762	2
560	153.31	278.05	1.0781	5.39071352158944	10.8633500248675	60	-0.0593147468239277	0.0593147468239277	8.46645082944155	2
561	154.78	278.45	1.0903	5.45002826841336	10.8040352780435	61	0.0165303392788001	0.0165303392788001	8.48298116872035	2
562	153.44	268.26	1.0869	5.43349792913456	10.8205656173223	62	0.0617456790708104	0.0617456790708104	8.54472684779116	2
563	150.18	264.35	1.0742	5.37175225006375	10.8823112963932	63	-0.163844833439867	0.163844833439867	8.70857168123102	2
564	145.81	262.58	1.1079	5.53559708350362	10.7184664629533	64	-0.0568838145770432	0.0568838145770432	8.76545549580807	2
565	149.28	260.87	1.1196	5.59248089808066	10.6615826483762	65	0.0568838145770432	0.0568838145770432	8.82233931038511	2
566	143.45	266.92	1.1079	5.53559708350362	10.7184664629533	66	0.190098901706195	0.190098901706195	9.01243821209131	2
567	152.36	275.83	1.0688	5.34549818179743	10.9085653646595	67	-0.24260703823885	0.24260703823885	9.25504525033016	2
568	159.88	274.34	1.1187	5.58810522003628	10.6659583264206	68	0.0787622047989842	0.0787622047989842	9.33380745512914	2
569	164.2	274.31	1.1025	5.50934301523729	10.7447205312196	69	-0.534318907864721	0.534318907864721	9.86812636299386	2
570	187.25	267.83	1.2124	6.04366192310201	10.2104016233549	70	-0.050077204285774	0.050077204285774	9.91820356727963	2
571	187.37	270.22	1.2227	6.09373912738779	10.1603244190691	71	-0.0281988140638347	0.0281988140638347	9.94640238134347	2
572	192.25	274.87	1.2285	6.12193794145162	10.1321256050053	72	0.209060173231874	0.209060173231874	10.1554625545753	2
573	185.63	273.53	1.1855	5.91287776821975	10.3411857782372	73	-0.221214834466286	0.221214834466286	10.3766773890416	2
574	194.08	260.26	1.231	6.13409260268603	10.1199709437709	74	0.097723476324667	0.097723476324667	10.4744008653663	2
575	188.18	260.08	1.2109	6.03636912636137	10.2176944200955	75	0.151690172205454	0.151690172205454	10.6260910375718	2
576	187.79	257.31	1.1797	5.88467895415591	10.369384592301	76	-0.23045237700444	0.23045237700444	10.8565434145762	2
577	191.93	264.18	1.2271	6.11513133116035	10.1389322152966	77	-0.00680661029126917	0.00680661029126917	10.8633500248675	2
578	193.79	261.91	1.2285	6.12193794145162	10.1321256050053	78	-0.00243093224688273	0.00243093224688273	10.8657809571143	2
579	193.31	256.13	1.229	6.1243688736985	10.1296946727584	79	0.650517469265694	0.650517469265694	11.51629842638	2
580	174.43	250.53	1.0952	5.47385140443281	10.7802121420241	80	-0.306297463107164	0.306297463107164	11.8225958894872	2
581	172.03	276.39	1.1582	5.78014886753997	10.4739146789169	81	0.0427844075451276	0.0427844075451276	11.8653802970323	2
582	167.66	257.85	1.1494	5.73736445999485	10.5166990864621	82	0.118629493647855	0.118629493647855	11.9840097906802	2
583	156.33	255.28	1.125	5.61873496634699	10.6353285801099	83	0.00729279674064642	0.00729279674064642	11.9913025874208	2
584	155.66	256.23	1.1235	5.61144216960635	10.6426213768506	84	-0.187667969459312	0.187667969459312	12.1789705568801	2
585	159.02	252.14	1.1621	5.79911013906566	10.4549534073912	85	0.334496277171001	0.334496277171001	12.5134668340511	2
586	142.23	242.74	1.0933	5.46461386189466	10.7894496845622	86	0.0145855934812928	0.0145855934812928	12.5280524275324	2
587	145.48	236.14	1.0903	5.45002826841336	10.8040352780435	87	0.0306297463107175	0.0306297463107175	12.5586821738432	2
588	148.24	253.76	1.084	5.41939852210265	10.8346650243543	88	-0.194474579750583	0.194474579750583	12.7531567535937	2
589	146.98	258.49	1.124	5.61387310185323	10.6401904446037	89	0.123491358141621	0.123491358141621	12.8766481117354	2
590	142.72	260.8	1.0986	5.49038174371161	10.7636818027453	90	0.127867036186007	0.127867036186007	13.0045151479214	2
591	150.27	266.03	1.0723	5.3625147075256	10.8915488389313	91	-0.180375172718664	0.180375172718664	13.18489032064	2
592	155.96	273.48	1.1094	5.54288988024427	10.7111736662126	92	0.230452377004438	0.230452377004438	13.4153426976445	2
593	132.42	276.79	1.062	5.31243750323983	10.9416260432171	93	-0.104530086615936	0.104530086615936	13.5198727842604	2
594	128.53	272.72	1.0835	5.41696758985576	10.8370959566011	94	0.232883309251319	0.232883309251319	13.7527560935117	2
595	131.83	279.77	1.0356	5.18408428060444	11.0699792658525	95	-0.4273578890019	0.4273578890019	14.1801139825136	2
596	140.52	277.54	1.1235	5.61144216960635	10.6426213768506	96	0.0923754253815261	0.0923754253815261	14.2724894078951	2
597	138.77	276.97	1.1045	5.51906674422482	10.7349968022321	97	-0.0782760183496087	0.0782760183496087	14.3507654262448	2
598	134.44	266.23	1.1206	5.59734276257443	10.6567207838825	98	0.0948063576284071	0.0948063576284071	14.4455717838732	2
599	126.34	258.61	1.1011	5.50253640494602	10.7515271415109	99	-0.00486186449376547	0.00486186449376547	14.4504336483669	2
600	130.4	261.52	1.1021	5.50739826943979	10.7466652770171	100	0.0525081365326585	0.0525081365326585	14.5029417848996	2
601	124.13	268.94	1.0913	5.45489013290713	10.7991734135498	101	0.0116684747850346	0.0116684747850346	14.5146102596846	2
602	128.22	270.1	1.0889	5.44322165812209	10.8108418883348	102	0.280043394840837	0.280043394840837	14.7946536545255	2
603	118.99	251.54	1.0313	5.16317826328126	11.0908852831756	103	-0.38651822725428	0.38651822725428	15.1811718817797	2
604	120.52	260.84	1.1108	5.54969649053554	10.7043670559214	104	0.405965685229338	0.405965685229338	15.5871375670091	2
605	123.62	272.96	1.0273	5.1437308053062	11.1103327411507	105	-0.337413395867259	0.337413395867259	15.9245509628763	2
606	120.96	264.98	1.0967	5.48114420117346	10.7729193452834	106	-0.0306297463107157	0.0306297463107157	15.9551807091871	2
607	124.92	264.51	1.103	5.51177394748417	10.7422895989727	107	0.0379225430513621	0.0379225430513621	15.9931032522384	2
608	119.75	266.03	1.0952	5.47385140443281	10.7802121420241	108	0.301435598613402	0.301435598613402	16.2945388508518	2
609	117.62	265.73	1.0332	5.17241580581941	11.0816477406375	109	0.0831378828433742	0.0831378828433742	16.3776767336952	2
610	92.424	264.17	1.0161	5.08927792297604	11.1647856234809	110	-0.0311159327600947	0.0311159327600947	16.4087926664553	2
611	89.001	276.5	1.0225	5.12039385573613	11.1336696907208	111	-0.0092375425381519	0.0092375425381519	16.4180302089934	2
612	102.08	278.84	1.0244	5.12963139827428	11.1244321481826	112	0.0281988140638347	0.0281988140638347	16.4462290230573	2
613	104.11	274.4	1.0186	5.10143258421045	11.1526309622465	113	-0.0140994070319174	0.0140994070319174	16.4603284300892	2
614	101.32	270.07	1.0215	5.11553199124236	11.1385315552145	114	0.0140994070319174	0.0140994070319174	16.4744278371211	2
615	72.979	271.02	1.0186	5.10143258421045	11.1526309622465	115	-0.0116684747850346	0.0116684747850346	16.4860963119061	2
616	79.334	256.34	1.021	5.11310105899548	11.1409624874614	116	0.0116684747850346	0.0116684747850346	16.4977647866912	2
617	88.803	250.99	1.0186	5.10143258421045	11.1526309622465	117	-0.0189612715256828	0.0189612715256828	16.5167260582169	2
618	87.382	255.15	1.0225	5.12039385573613	11.1336696907208	118	0.0262540682663293	0.0262540682663293	16.5429801264832	2
619	87.285	251.9	1.0171	5.0941397874698	11.1599237589871	119	-0.0690384758114568	0.0690384758114568	16.6120186022946	2
620	83.658	241.59	1.0313	5.16317826328126	11.0908852831756	120	-0.0354916108044812	0.0354916108044812	16.6475102130991	2
621	85.361	241.19	1.0386	5.19866987408574	11.0553936723712	121	0.0928616118309016	0.0928616118309016	16.74037182493	2
622	73.101	245.53	1.0195	5.10580826225484	11.1482552842021	122	-0.00972372898752738	0.00972372898752738	16.7500955539176	2
623	76.481	232.64	1.0215	5.11553199124236	11.1385315552145	123	-0.0116684747850364	0.0116684747850364	16.7617640287026	2
624	77.875	234.21	1.0239	5.1272004660274	11.1268630804295	124	0.0213922037725638	0.0213922037725638	16.7831562324752	2
625	75.774	251.34	1.0195	5.10580826225484	11.1482552842021	125	-0.00729279674064465	0.00729279674064465	16.7904490292158	2
626	76.413	255.13	1.021	5.11310105899548	11.1409624874614	126	-0.00243093224688273	0.00243093224688273	16.7928799614627	2
627	72.516	249.88	1.0215	5.11553199124236	11.1385315552145	127	0.0140994070319174	0.0140994070319174	16.8069793684946	2
628	57.453	249	1.0186	5.10143258421045	11.1526309622465	128	-0.00437567804438999	0.00437567804438999	16.811355046539	2
629	51.306	248.92	1.0195	5.10580826225484	11.1482552842021	129	0.00243093224688451	0.00243093224688451	16.8137859787859	2
630	56.631	256.18	1.019	5.10337733000795	11.150686216449	130	0	0	16.8137859787859	2
631	56.306	269.84	1.019	5.10337733000795	11.150686216449	131	-0.00243093224688451	0.00243093224688451	16.8162169110328	2
632	61.215	275.3	1.0195	5.10580826225484	11.1482552842021	132	-0.00243093224688096	0.00243093224688096	16.8186478432796	2
633	69.091	265.84	1.02	5.10823919450172	11.1458243519552	133	-0.00972372898752916	0.00972372898752916	16.8283715722672	2
634	64.328	268.18	1.022	5.11796292348925	11.1361006229677	134	0.0165303392788001	0.0165303392788001	16.844901911546	2
635	63.917	270.95	1.0186	5.10143258421045	11.1526309622465	135	-0.00680661029127094	0.00680661029127094	16.8517085218372	2
636	63.26	263.12	1.02	5.10823919450172	11.1458243519552	136	0.0213922037725638	0.0213922037725638	16.8731007256098	2
637	73.672	260	1.0156	5.08684699072915	11.1672165557278	137	-0.0262540682663275	0.0262540682663275	16.8993547938761	2
638	69.681	269.45	1.021	5.11310105899548	11.1409624874614	138	-0.00243093224688273	0.00243093224688273	16.901785726123	2
639	54.198	279.12	1.0215	5.11553199124236	11.1385315552145	139	-0.00486186449376547	0.00486186449376547	16.9066475906168	2
640	61.623	279.79	1.0225	5.12039385573613	11.1336696907208	140	0.0121546612344119	0.0121546612344119	16.9188022518512	2
641	61.11	279.38	1.02	5.10823919450172	11.1458243519552	141	0.0116684747850346	0.0116684747850346	16.9304707266362	2
642	74.023	258.79	1.0176	5.09657071971668	11.1574928267402	142	-0.00243093224688273	0.00243093224688273	16.9329016588831	2
643	67.463	259.69	1.0181	5.09900165196356	11.1550618944933	143	-0.0281988140638347	0.0281988140638347	16.9611004729469	2
644	79.63	260.43	1.0239	5.1272004660274	11.1268630804295	144	0.0306297463107175	0.0306297463107175	16.9917302192577	2
645	75.516	267.44	1.0176	5.09657071971668	11.1574928267402	145	0	0	16.9917302192577	2
646	68.395	276.33	1.0176	5.09657071971668	11.1574928267402	146	-0.0140994070319156	0.0140994070319156	17.0058296262896	2
647	71.739	276.23	1.0205	5.1106701267486	11.1433934197083	147	0.00729279674064642	0.00729279674064642	17.0131224230302	2
648	73.303	270.19	1.019	5.10337733000795	11.150686216449	148	-0.00486186449376547	0.00486186449376547	17.017984287524	2
649	80.307	278.59	1.02	5.10823919450172	11.1458243519552	149	0.0213922037725638	0.0213922037725638	17.0393764912966	2
650	69.62	268.8	1.0156	5.08684699072915	11.1672165557278	150	-0.0213922037725638	0.0213922037725638	17.0607686950691	2
651	60.626	258.75	1.02	5.10823919450172	11.1458243519552	151	-0.0262540682663293	0.0262540682663293	17.0870227633354	2
652	53.156	274.99	1.0254	5.13449326276805	11.1195702836889	152	0.0238231360194483	0.0238231360194483	17.1108458993549	2
653	51.539	274.02	1.0205	5.1106701267486	11.1433934197083	153	0.00486186449376191	0.00486186449376191	17.1157077638487	2
654	33.614	272.79	1.0195	5.10580826225484	11.1482552842021	154	-0.00243093224688096	0.00243093224688096	17.1181386960955	2
655	18.389	267.05	1.02	5.10823919450172	11.1458243519552	155	-0.00243093224688096	0.00243093224688096	17.1205696283424	2
656	27.64	271.65	1.0205	5.1106701267486	11.1433934197083	156	0.0116684747850329	0.0116684747850329	17.1322381031274	2
657	33.342	267.28	1.0181	5.09900165196356	11.1550618944933	157	-0.0140994070319156	0.0140994070319156	17.1463375101594	2
658	37.093	268.73	1.021	5.11310105899548	11.1409624874614	158	0.0189612715256811	0.0189612715256811	17.165298781685	2
659	36.291	267.32	1.0171	5.0941397874698	11.1599237589871	159	-0.0379225430513621	0.0379225430513621	17.2032213247364	2
660	36.703	267.92	1.0249	5.13206233052116	11.1220012159357	160	0.0189612715256811	0.0189612715256811	17.2221825962621	2
661	34.775	262.05	1.021	5.11310105899548	11.1409624874614	161	-0.00243093224688273	0.00243093224688273	17.224613528509	2
662	36.112	249.43	1.0215	5.11553199124236	11.1385315552145	162	-0.00243093224688273	0.00243093224688273	17.2270444607559	2
663	49.245	254.26	1.022	5.11796292348925	11.1361006229677	163	0.0121546612344101	0.0121546612344101	17.2391991219903	2
664	43.462	250.32	1.0195	5.10580826225484	11.1482552842021	164	0	0	17.2391991219903	2
665	48.787	254.12	1.0195	5.10580826225484	11.1482552842021	165	-0.00972372898752738	0.00972372898752738	17.2489228509778	2
666	62.258	252.7	1.0215	5.11553199124236	11.1385315552145	166	0.0121546612344119	0.0121546612344119	17.2610775122122	2
667	55.899	253.29	1.019	5.10337733000795	11.150686216449	167	-0.00972372898752916	0.00972372898752916	17.2708012411997	2
668	56.759	251.96	1.021	5.11310105899548	11.1409624874614	168	0	0	17.2708012411997	2
669	60.611	247.35	1.021	5.11310105899548	11.1409624874614	169	-0.0140994070319191	0.0140994070319191	17.2849006482317	2
670	66.523	241.41	1.0239	5.1272004660274	11.1268630804295	170	0	0	17.2849006482317	2
671	53.59	230.62	1.0239	5.1272004660274	11.1268630804295	171	0.0165303392788019	0.0165303392788019	17.3014309875105	2
672	49.062	236.34	1.0205	5.1106701267486	11.1433934197083	172	-0.00486186449376547	0.00486186449376547	17.3062928520042	2
673	42.433	238.64	1.0215	5.11553199124236	11.1385315552145	173	-0.0213922037725638	0.0213922037725638	17.3276850557768	2
674	44.423	239.29	1.0259	5.13692419501493	11.117139351442	174	0.0311159327600912	0.0311159327600912	17.3588009885369	2
675	33.923	240.41	1.0195	5.10580826225484	11.1482552842021	175	0	0	17.3588009885369	2
676	40.603	237.03	1.0195	5.10580826225484	11.1482552842021	176	-0.00486186449376191	0.00486186449376191	17.3636628530306	2
677	24.514	230.57	1.0205	5.1106701267486	11.1433934197083	177	-0.0072927967406482	0.0072927967406482	17.3709556497713	2
678	25.837	231.99	1.022	5.11796292348925	11.1361006229677	178	0.0165303392788001	0.0165303392788001	17.3874859890501	2
679	26.153	231.65	1.0186	5.10143258421045	11.1526309622465	179	-0.00680661029127094	0.00680661029127094	17.3942925993414	2
680	24.079	231.02	1.02	5.10823919450172	11.1458243519552	180	-0.00243093224688096	0.00243093224688096	17.3967235315882	2
681	23.554	234.92	1.0205	5.1106701267486	11.1433934197083	181	-0.00486186449376547	0.00486186449376547	17.401585396082	2
682	16.603	233.54	1.0215	5.11553199124236	11.1385315552145	182	0.0140994070319174	0.0140994070319174	17.4156848031139	2
683	17.653	235.87	1.0186	5.10143258421045	11.1526309622465	183	-0.0209060173231883	0.0209060173231883	17.4365908204371	2
684	17.795	234.95	1.0229	5.12233860153363	11.1317249449233	184	0.00437567804438821	0.00437567804438821	17.4409664984815	2
685	10.729	234.92	1.022	5.11796292348925	11.1361006229677	185	0.0145855934812946	0.0145855934812946	17.4555520919628	2
686	12.391	245.93	1.019	5.10337733000795	11.150686216449	186	-0.00243093224688451	0.00243093224688451	17.4579830242097	2
687	15.991	247.67	1.0195	5.10580826225484	11.1482552842021	187	-0.00729279674064465	0.00729279674064465	17.4652758209503	2
688	20.574	254.97	1.021	5.11310105899548	11.1409624874614	188	0.0116684747850346	0.0116684747850346	17.4769442957354	2
689	14.081	258.4	1.0186	5.10143258421045	11.1526309622465	189	-0.0140994070319174	0.0140994070319174	17.4910437027673	2
690	17.92	251.17	1.0215	5.11553199124236	11.1385315552145	190	0.00486186449376547	0.00486186449376547	17.495905567261	2
691	12.184	240.5	1.0205	5.1106701267486	11.1433934197083	191	-0.0189612715256828	0.0189612715256828	17.5148668387867	2
692	17.742	231.55	1.0244	5.12963139827428	11.1244321481826	192	0.0238231360194447	0.0238231360194447	17.5386899748062	2
693	43.334	235.2	1.0195	5.10580826225484	11.1482552842021	193	-0.0165303392787983	0.0165303392787983	17.555220314085	2
694	42.715	236.55	1.0229	5.12233860153363	11.1317249449233	194	0.0116684747850364	0.0116684747850364	17.56688878887	2
695	44.699	236.72	1.0205	5.1106701267486	11.1433934197083	195	0.0165303392787983	0.0165303392787983	17.5834191281488	2
696	37.533	250.77	1.0171	5.0941397874698	11.1599237589871	196	-0.0165303392787983	0.0165303392787983	17.5999494674276	2
697	31.243	251.73	1.0205	5.1106701267486	11.1433934197083	197	-0.00972372898753093	0.00972372898753093	17.6096731964151	2
698	26.795	258.72	1.0225	5.12039385573613	11.1336696907208	198	0.0238231360194465	0.0238231360194465	17.6334963324346	2
699	39.415	259.97	1.0176	5.09657071971668	11.1574928267402	199	0	0	17.6334963324346	2
700	39.83	268.38	1.0176	5.09657071971668	11.1574928267402	200	-0.0379225430513639	0.0379225430513639	17.6714188754859	2
701	43.033	269.09	1.0254	5.13449326276805	11.1195702836889	201	0.0262540682663293	0.0262540682663293	17.6976729437523	2
702	43.409	275.76	1.02	5.10823919450172	11.1458243519552	202	-0.0311159327600929	0.0311159327600929	17.7287888765124	2
703	45.541	275.21	1.0264	5.13935512726181	11.1147084191951	203	0.0238231360194465	0.0238231360194465	17.7526120125318	2
704	35.139	271.92	1.0215	5.11553199124236	11.1385315552145	204	0	0	17.7526120125318	2
705	38.107	271.89	1.0215	5.11553199124236	11.1385315552145	205	-0.00486186449376547	0.00486186449376547	17.7574738770256	2
706	32.872	264.52	1.0225	5.12039385573613	11.1336696907208	206	0.0335468650069757	0.0335468650069757	17.7910207420325	2
707	37.505	263.08	1.0156	5.08684699072915	11.1672165557278	207	-0.0452153397920085	0.0452153397920085	17.8362360818246	2
708	30.368	269.85	1.0249	5.13206233052116	11.1220012159357	208	0.0262540682663257	0.0262540682663257	17.8624901500909	2
709	17.725	277.54	1.0195	5.10580826225484	11.1482552842021	209	-0.00243093224688096	0.00243093224688096	17.8649210823378	2
710	23.15	264.89	1.02	5.10823919450172	11.1458243519552	210	0.00680661029127094	0.00680661029127094	17.871727692629	2
711	26.808	269.48	1.0186	5.10143258421045	11.1526309622465	211	-0.0140994070319174	0.0140994070319174	17.885827099661	2
712	11.711	259.77	1.0215	5.11553199124236	11.1385315552145	212	0.00486186449376547	0.00486186449376547	17.8906889641547	2
713	10.877	259.09	1.0205	5.1106701267486	11.1433934197083	213	-0.0140994070319191	0.0140994070319191	17.9047883711866	2
714	11.251	262.9	1.0234	5.12476953378052	11.1292940126764	214	0.0379225430513639	0.0379225430513639	17.942710914238	2
715	30.414	260.65	1.0156	5.08684699072915	11.1672165557278	215	-0.0213922037725638	0.0213922037725638	17.9641031180106	2
716	22.262	244.83	1.02	5.10823919450172	11.1458243519552	216	-0.00729279674064642	0.00729279674064642	17.9713959147512	2
717	33.74	234.95	1.0215	5.11553199124236	11.1385315552145	217	-0.00243093224688273	0.00243093224688273	17.9738268469981	2
718	41.869	245.25	1.022	5.11796292348925	11.1361006229677	218	0.00972372898752916	0.00972372898752916	17.9835505759856	2
719	49.33	232.7	1.02	5.10823919450172	11.1458243519552	219	0.00243093224688096	0.00243093224688096	17.9859815082325	2
720	49.705	238.02	1.0195	5.10580826225484	11.1482552842021	220	-0.00243093224688096	0.00243093224688096	17.9884124404794	2
721	43.614	239.81	1.02	5.10823919450172	11.1458243519552	221	-0.00243093224688096	0.00243093224688096	17.9908433727263	2
722	53.432	244.7	1.0205	5.1106701267486	11.1433934197083	222	0.00486186449376191	0.00486186449376191	17.99570523722	2
723	45.768	247.03	1.0195	5.10580826225484	11.1482552842021	223	-0.00243093224688096	0.00243093224688096	17.9981361694669	2
724	52.854	231.44	1.02	5.10823919450172	11.1458243519552	224	-0.00243093224688096	0.00243093224688096	18.0005671017138	2
725	61.288	231.48	1.0205	5.1106701267486	11.1433934197083	225	0.0092375425381519	0.0092375425381519	18.0098046442519	2
726	61.9	230.5	1.0186	5.10143258421045	11.1526309622465	226	-0.023336949570071	0.023336949570071	18.033141593822	2
727	82.027	230.93	1.0234	5.12476953378052	11.1292940126764	227	-0.00972372898752916	0.00972372898752916	18.0428653228095	2
728	63.927	231.96	1.0254	5.13449326276805	11.1195702836889	228	0.0213922037725656	0.0213922037725656	18.0642575265821	2
729	63.399	231.53	1.021	5.11310105899548	11.1409624874614	229	0.0116684747850346	0.0116684747850346	18.0759260013671	2
730	64.261	231.87	1.0186	5.10143258421045	11.1526309622465	230	-0.00680661029127094	0.00680661029127094	18.0827326116584	2
731	69.293	233.94	1.02	5.10823919450172	11.1458243519552	231	0.0092375425381519	0.0092375425381519	18.0919701541966	2
732	69.356	239.34	1.0181	5.09900165196356	11.1550618944933	232	-0.0116684747850329	0.0116684747850329	18.1036386289816	2
733	64.892	250.86	1.0205	5.1106701267486	11.1433934197083	233	-0.0072927967406482	0.0072927967406482	18.1109314257222	2
734	67.802	244.7	1.022	5.11796292348925	11.1361006229677	234	0.00486186449376547	0.00486186449376547	18.115793290216	2
735	70.485	247.43	1.021	5.11310105899548	11.1409624874614	235	0.00729279674064465	0.00729279674064465	18.1230860869567	2
736	71.848	260.07	1.0195	5.10580826225484	11.1482552842021	236	-0.00243093224688096	0.00243093224688096	18.1255170192035	2
737	59.556	274.14	1.02	5.10823919450172	11.1458243519552	237	-0.00243093224688096	0.00243093224688096	18.1279479514504	2
738	63.256	267.9	1.0205	5.1106701267486	11.1433934197083	238	0.00243093224688096	0.00243093224688096	18.1303788836973	2
739	51.059	269.59	1.02	5.10823919450172	11.1458243519552	239	0.00486186449376547	0.00486186449376547	18.1352407481911	2
740	53.716	271.25	1.019	5.10337733000795	11.150686216449	240	-0.0170165257281774	0.0170165257281774	18.1522572739192	2
741	44.403	266.23	1.0225	5.12039385573613	11.1336696907208	241	0.00972372898753093	0.00972372898753093	18.1619810029068	2
742	46.828	255.48	1.0205	5.1106701267486	11.1433934197083	242	-0.0140994070319191	0.0140994070319191	18.1760804099387	2
743	50.822	244.83	1.0234	5.12476953378052	11.1292940126764	243	0.023336949570071	0.023336949570071	18.1994173595088	2
744	50.32	249.08	1.0186	5.10143258421045	11.1526309622465	244	-0.0189612715256828	0.0189612715256828	18.2183786310344	2
745	48.48	240.2	1.0225	5.12039385573613	11.1336696907208	245	-0.0189612715256811	0.0189612715256811	18.2373399025601	2
746	51.284	247.37	1.0264	5.13935512726181	11.1147084191951	246	0.0145855934812928	0.0145855934812928	18.2519254960414	2
747	61.555	240.74	1.0234	5.12476953378052	11.1292940126764	247	0.0213922037725656	0.0213922037725656	18.273317699814	2
748	59.117	241.3	1.019	5.10337733000795	11.150686216449	248	-0.0121546612344119	0.0121546612344119	18.2854723610484	2
749	49.407	232.92	1.0215	5.11553199124236	11.1385315552145	249	-0.00243093224688273	0.00243093224688273	18.2879032932953	2
750	26.174	247.24	1.022	5.11796292348925	11.1361006229677	250	0.0121546612344101	0.0121546612344101	18.3000579545297	2
751	26.732	234.18	1.0195	5.10580826225484	11.1482552842021	251	-0.00729279674064465	0.00729279674064465	18.3073507512703	2
752	10.028	238.99	1.021	5.11310105899548	11.1409624874614	252	0	0	18.3073507512703	2
753	16.963	248.06	1.021	5.11310105899548	11.1409624874614	253	-0.0189612715256811	0.0189612715256811	18.326312022796	2
754	23.552	250.96	1.0249	5.13206233052116	11.1220012159357	254	0	0	18.326312022796	2
755	21.405	250.74	1.0249	5.13206233052116	11.1220012159357	255	0.0238231360194447	0.0238231360194447	18.3501351588155	2
756	38.387	260.63	1.02	5.10823919450172	11.1458243519552	256	-0.0140994070319174	0.0140994070319174	18.3642345658474	2
757	39.107	256.11	1.0229	5.12233860153363	11.1317249449233	257	0.00923754253815368	0.00923754253815368	18.3734721083855	2
758	41.772	253.69	1.021	5.11310105899548	11.1409624874614	258	0	0	18.3734721083855	2
759	33.189	255.06	1.021	5.11310105899548	11.1409624874614	259	-0.0140994070319191	0.0140994070319191	18.3875715154174	2
760	27.377	262.97	1.0239	5.1272004660274	11.1268630804295	260	0.0165303392788019	0.0165303392788019	18.4041018546963	2
761	30.354	265.02	1.0205	5.1106701267486	11.1433934197083	261	-0.00243093224688273	0.00243093224688273	18.4065327869431	2
762	24.358	266.92	1.021	5.11310105899548	11.1409624874614	262	0.00729279674064465	0.00729279674064465	18.4138255836838	2
763	18.223	271.63	1.0195	5.10580826225484	11.1482552842021	263	-0.00486186449376191	0.00486186449376191	18.4186874481775	2
764	32.411	264.67	1.0205	5.1106701267486	11.1433934197083	264	0	0	18.4186874481775	2
765	35.452	270.06	1.0205	5.1106701267486	11.1433934197083	265	-0.00972372898753093	0.00972372898753093	18.4284111771651	2
766	39.937	273.09	1.0225	5.12039385573613	11.1336696907208	266	0.0170165257281774	0.0170165257281774	18.4454277028932	2
767	46.817	276	1.019	5.10337733000795	11.150686216449	267	-0.00243093224688451	0.00243093224688451	18.4478586351401	2
768	52.428	267.14	1.0195	5.10580826225484	11.1482552842021	268	0.00243093224688451	0.00243093224688451	18.450289567387	2
769	58.292	261.09	1.019	5.10337733000795	11.150686216449	269	-0.00729279674064642	0.00729279674064642	18.4575823641277	2
770	57.583	270.31	1.0205	5.1106701267486	11.1433934197083	270	0	0	18.4575823641277	2
771	52.989	269.22	1.0205	5.1106701267486	11.1433934197083	271	-0.0213922037725638	0.0213922037725638	18.4789745679002	2
772	41.328	277.08	1.0249	5.13206233052116	11.1220012159357	272	0.0238231360194447	0.0238231360194447	18.5027977039197	2
773	34.301	269.64	1.02	5.10823919450172	11.1458243519552	273	-0.00243093224688096	0.00243093224688096	18.5052286361666	2
774	20.597	276.36	1.0205	5.1106701267486	11.1433934197083	274	0.00243093224688096	0.00243093224688096	18.5076595684134	2
775	19.606	279.5	1.02	5.10823919450172	11.1458243519552	275	0.00680661029127094	0.00680661029127094	18.5144661787047	2
776	17.577	276.72	1.0186	5.10143258421045	11.1526309622465	276	-0.0116684747850346	0.0116684747850346	18.5261346534897	2
777	20.889	265.44	1.021	5.11310105899548	11.1409624874614	277	0.00243093224688273	0.00243093224688273	18.5285655857366	2
778	17.157	255.31	1.0205	5.1106701267486	11.1433934197083	278	0.00486186449376191	0.00486186449376191	18.5334274502304	2
779	14.7	249.2	1.0195	5.10580826225484	11.1482552842021	279	-0.0145855934812928	0.0145855934812928	18.5480130437117	2
780	14.625	244.02	1.0225	5.12039385573613	11.1336696907208	280	-0.0092375425381519	0.0092375425381519	18.5572505862498	2
781	15.241	250.25	1.0244	5.12963139827428	11.1244321481826	281	0.0165303392788001	0.0165303392788001	18.5737809255286	2
782	10.649	248.24	1.021	5.11310105899548	11.1409624874614	282	0.00486186449376369	0.00486186449376369	18.5786427900224	2
783	17.949	240.33	1.02	5.10823919450172	11.1458243519552	283	-0.00243093224688096	0.00243093224688096	18.5810737222693	2
784	27.91	245.85	1.0205	5.1106701267486	11.1433934197083	284	0.0092375425381519	0.0092375425381519	18.5903112648074	2
785	25.974	234.51	1.0186	5.10143258421045	11.1526309622465	285	-0.0116684747850346	0.0116684747850346	18.6019797395925	2
786	23.368	236.33	1.021	5.11310105899548	11.1409624874614	286	0.00243093224688273	0.00243093224688273	18.6044106718393	2
787	29.325	238.97	1.0205	5.1106701267486	11.1433934197083	287	-0.0165303392788019	0.0165303392788019	18.6209410111181	2
788	12.607	235.69	1.0239	5.1272004660274	11.1268630804295	288	0.0140994070319191	0.0140994070319191	18.6350404181501	2
789	15.204	235.1	1.021	5.11310105899548	11.1409624874614	289	0.0238231360194465	0.0238231360194465	18.6588635541695	2
790	15.766	230.26	1.0161	5.08927792297604	11.1647856234809	290	-0.0213922037725638	0.0213922037725638	18.6802557579421	2
791	12.978	257.18	1.0205	5.1106701267486	11.1433934197083	291	0	0	18.6802557579421	2
792	10.523	258.39	1.0205	5.1106701267486	11.1433934197083	292	-0.0165303392788019	0.0165303392788019	18.6967860972209	2
793	12.72	263.85	1.0239	5.1272004660274	11.1268630804295	293	0.0189612715256828	0.0189612715256828	18.7157473687466	2
794	12.692	255.69	1.02	5.10823919450172	11.1458243519552	294	-0.0213922037725638	0.0213922037725638	18.7371395725191	2
795	22.292	259.93	1.0244	5.12963139827428	11.1244321481826	295	0.0116684747850346	0.0116684747850346	18.7488080473042	2
796	38.524	256.23	1.022	5.11796292348925	11.1361006229677	296	0.0072927967406482	0.0072927967406482	18.7561008440448	2
797	36.021	262.02	1.0205	5.1106701267486	11.1433934197083	297	0	0	18.7561008440448	2
798	40.427	261.68	1.0205	5.1106701267486	11.1433934197083	298	-0.0072927967406482	0.0072927967406482	18.7633936407855	2
799	43.746	271.75	1.022	5.11796292348925	11.1361006229677	299	0.00486186449376547	0.00486186449376547	18.7682555052792	2
800	54.957	276.6	1.021	5.11310105899548	11.1409624874614	300	-0.00486186449376547	0.00486186449376547	18.773117369773	2
801	68.807	275.94	1.022	5.11796292348925	11.1361006229677	301	0.0072927967406482	0.0072927967406482	18.7804101665136	2
802	79.863	276.02	1.0205	5.1106701267486	11.1433934197083	302	-0.00486186449376547	0.00486186449376547	18.7852720310074	2
803	87.336	275.53	1.0215	5.11553199124236	11.1385315552145	303	-0.00243093224688273	0.00243093224688273	18.7877029632543	2
804	107.78	269.17	1.022	5.11796292348925	11.1361006229677	304	-0.0330606785575984	0.0330606785575984	18.8207636418119	2
805	100.95	246.68	1.0288	5.15102360204684	11.1030399444101	305	0.0330606785575984	0.0330606785575984	18.8538243203695	2
806	91.824	246.18	1.022	5.11796292348925	11.1361006229677	306	0.028685000513212	0.028685000513212	18.8825093208827	2
807	86.649	252.42	1.0161	5.08927792297604	11.1647856234809	307	-0.0072927967406482	0.0072927967406482	18.8898021176233	2
808	94.694	254.99	1.0176	5.09657071971668	11.1574928267402	308	-0.00923754253815368	0.00923754253815368	18.8990396601615	2
809	103.67	258.18	1.0195	5.10580826225484	11.1482552842021	309	-0.097723476324667	0.097723476324667	18.9967631364862	2
810	110.15	258.64	1.0396	5.2035317385795	11.0505318078774	310	0.0811931370458687	0.0811931370458687	19.077956273532	2
811	103.14	274.03	1.0229	5.12233860153363	11.1317249449233	311	-0.00729279674064642	0.00729279674064642	19.0852490702727	2
812	106.87	273.55	1.0244	5.12963139827428	11.1244321481826	312	-0.00972372898752916	0.00972372898752916	19.0949727992602	2
813	109.71	272.76	1.0264	5.13935512726181	11.1147084191951	313	0.0427844075451276	0.0427844075451276	19.1377572068053	2
814	115.71	270.78	1.0176	5.09657071971668	11.1574928267402	314	-0.121060425894736	0.121060425894736	19.2588176327001	2
815	116.77	264.23	1.0425	5.21763114561142	11.0364324008455	315	0.0452153397920103	0.0452153397920103	19.3040329724921	2
816	117.02	263.36	1.0332	5.17241580581941	11.0816477406375	316	0.0666075435645723	0.0666075435645723	19.3706405160566	2
817	109.28	252.38	1.0195	5.10580826225484	11.1482552842021	317	-0.00972372898752738	0.00972372898752738	19.3803642450442	2
818	112.9	244.85	1.0215	5.11553199124236	11.1385315552145	318	-0.00486186449376547	0.00486186449376547	19.3852261095379	2
819	101.01	234.41	1.0225	5.12039385573613	11.1336696907208	319	0.0335468650069757	0.0335468650069757	19.4187729745449	2
820	99.538	236.34	1.0156	5.08684699072915	11.1672165557278	320	-0.0238231360194447	0.0238231360194447	19.4425961105644	2
821	92.695	237.75	1.0205	5.1106701267486	11.1433934197083	321	0.0140994070319156	0.0140994070319156	19.4566955175963	2
822	88.968	231.54	1.0176	5.09657071971668	11.1574928267402	322	-0.0330606785575984	0.0330606785575984	19.4897561961539	2
823	84.772	239.74	1.0244	5.12963139827428	11.1244321481826	323	-0.0525081365326567	0.0525081365326567	19.5422643326865	2
824	86.585	240.65	1.0352	5.18213953480694	11.07192401165	324	0.078762204798986	0.078762204798986	19.6210265374855	2
825	107.47	238.49	1.019	5.10337733000795	11.150686216449	325	-0.00729279674064642	0.00729279674064642	19.6283193342262	2
826	103.95	240.45	1.0205	5.1106701267486	11.1433934197083	326	-0.00486186449376547	0.00486186449376547	19.6331811987199	2
827	102.58	241.21	1.0215	5.11553199124236	11.1385315552145	327	0.0213922037725638	0.0213922037725638	19.6545734024925	2
828	86.992	246.44	1.0171	5.0941397874698	11.1599237589871	328	-0.0165303392787983	0.0165303392787983	19.6711037417713	2
829	84.108	246.18	1.0205	5.1106701267486	11.1433934197083	329	0	0	19.6711037417713	2
830	91.746	244.06	1.0205	5.1106701267486	11.1433934197083	330	0	0	19.6711037417713	2
831	87.251	236.07	1.0205	5.1106701267486	11.1433934197083	331	0.00729279674064642	0.00729279674064642	19.6783965385119	2
832	88.936	233.86	1.019	5.10337733000795	11.150686216449	332	-0.382628735659269	0.382628735659269	20.0610252741712	2
833	138.63	252.43	1.0977	5.48600606566722	10.7680574807897	333	-0.0471600855895158	0.0471600855895158	20.1081853597607	2
834	146.1	250.03	1.1074	5.53316615125674	10.7208973952002	334	-0.149745426407948	0.149745426407948	20.2579307861687	2
835	144.19	240.76	1.1382	5.68291157766468	10.5711519687922	335	0.121060425894738	0.121060425894738	20.3789912120634	2
836	138.13	241.99	1.1133	5.56185115176995	10.692212394687	336	0.199336444244345	0.199336444244345	20.5783276563078	2
837	135.26	243.92	1.0723	5.3625147075256	10.8915488389313	337	-0.0709832216089623	0.0709832216089623	20.6493108779167	2
838	122.95	241.99	1.0869	5.43349792913456	10.8205656173223	338	0.199336444244345	0.199336444244345	20.8486473221611	2
839	124.91	236.01	1.0459	5.23416148489022	11.0199020615667	339	0.116198561400973	0.116198561400973	20.964845883562	2
840	117.68	237.15	1.022	5.11796292348925	11.1361006229677	340	-0.121060425894736	0.121060425894736	21.0859063094568	2
841	121.98	238.13	1.0469	5.23902334938398	11.0150401970729	341	-0.125922290388502	0.125922290388502	21.2118285998453	2
842	129.76	244.25	1.0728	5.36494563977248	10.8891179066844	342	-0.116198561400973	0.116198561400973	21.3280271612462	2
843	139.32	236.35	1.0967	5.48114420117346	10.7729193452834	343	0.277612462593954	0.277612462593954	21.6056396238402	2
844	137.15	237.67	1.0396	5.2035317385795	11.0505318078774	344	-0.263513055562036	0.263513055562036	21.8691526794022	2
845	139.69	248.76	1.0938	5.46704479414154	10.7870187523154	345	0.270805852302685	0.270805852302685	22.1399585317049	2
846	129.99	254.4	1.0381	5.19623894183886	11.057824604618	346	-0.303866530860283	0.303866530860283	22.4438250625652	2
847	140.44	234.86	1.1006	5.50010547269914	10.7539580737578	347	0.0831378828433742	0.0831378828433742	22.5269629454086	2
848	141.42	242.51	1.0835	5.41696758985576	10.8370959566011	348	0.18766796945931	0.18766796945931	22.7146309148679	2
849	137.26	235.08	1.0449	5.22929962039645	11.0247639260605	349	-0.396728142691186	0.396728142691186	23.1113590575591	2
850	145.17	241.8	1.1265	5.62602776308764	10.6280357833693	350	0.240176105991969	0.240176105991969	23.351535163551	2
851	154.59	245.11	1.0771	5.38585165709567	10.8682118893612	351	-0.256706445270767	0.256706445270767	23.6082416088218	2
852	158.07	247.74	1.1299	5.64255810236644	10.6115054440905	352	-0.0899444931346451	0.0899444931346451	23.6981861019565	2
853	155.81	242.88	1.1484	5.73250259550108	10.5215609509558	353	0.163844833439866	0.163844833439866	23.8620309353963	2
854	162.35	247.35	1.1147	5.56865776206122	10.6854057843957	354	-0.0952925440777861	0.0952925440777861	23.9573234794741	2
855	167.44	253.34	1.1343	5.663950306139	10.5901132403179	355	0	0	23.9573234794741	2
856	162.67	249.94	1.1343	5.663950306139	10.5901132403179	356	0.133215087129148	0.133215087129148	24.0905385666033	2
857	159.57	266.06	1.1069	5.53073521900985	10.723328327447	357	-0.254275513023885	0.254275513023885	24.3448140796271	2
858	162.3	265.2	1.1592	5.78501073203374	10.4690528144232	358	0.242120851789474	0.242120851789474	24.5869349314166	2
859	161.96	269.65	1.1094	5.54288988024427	10.7111736662126	359	0.0311159327600929	0.0311159327600929	24.6180508641767	2
860	161.09	279.44	1.103	5.51177394748417	10.7422895989727	360	0.0948063576284088	0.0948063576284088	24.7128572218051	2
861	149.76	272.98	1.0835	5.41696758985576	10.8370959566011	361	-0.073414153855845	0.073414153855845	24.786271375661	2
862	149.32	270.46	1.0986	5.49038174371161	10.7636818027453	362	0.144883561914183	0.144883561914183	24.9311549375751	2
863	157.13	278.01	1.0688	5.34549818179743	10.9085653646595	363	-0.0928616118309034	0.0928616118309034	25.024016549406	2
864	156.83	275.85	1.0879	5.43835979362833	10.8157037528286	364	-0.368043142177974	0.368043142177974	25.392059691584	2
865	166.69	272.34	1.1636	5.8064029358063	10.4476606106506	365	0.0617456790708104	0.0617456790708104	25.4538053706548	2
866	176.39	276.89	1.1509	5.74465725673549	10.5094062897214	366	-0.213435851276264	0.213435851276264	25.6672412219311	2
867	193.15	279.27	1.1948	5.95809310801176	10.2959704384451	367	-0.0452153397920103	0.0452153397920103	25.7124565617231	2
868	186.38	276.37	1.2041	6.00330844780377	10.2507550986531	368	-0.190098901706193	0.190098901706193	25.9025554634293	2
869	192.11	273.36	1.2432	6.19340734950996	10.0606561969469	369	0.303866530860283	0.303866530860283	26.2064219942896	2
870	191.51	277.33	1.1807	5.88954081864968	10.3645227278072	370	-0.0807069505964897	0.0807069505964897	26.2871289448861	2
871	193.02	278.49	1.1973	5.97024776924617	10.2838157772107	371	0.161413901192983	0.161413901192983	26.4485428460791	2
872	167.92	269.71	1.1641	5.80883386805319	10.4452296784037	372	-0.102099154369057	0.102099154369057	26.5506420004481	2
873	183.67	278.02	1.1851	5.91093302242224	10.3431305240347	373	-0.263513055562036	0.263513055562036	26.8141550560102	2
874	184.1	270.58	1.2393	6.17444607798428	10.0796174684726	374	0.0403534752982448	0.0403534752982448	26.8545085313084	2
875	194.57	277.14	1.231	6.13409260268603	10.1199709437709	375	-0.0544528823301622	0.0544528823301622	26.9089614136386	2
876	191.25	272	1.2422	6.1885454850162	10.0655180614407	376	0.0121546612344119	0.0121546612344119	26.921116074873	2
877	190.77	271.78	1.2397	6.17639082378178	10.0776727226751	377	0.123005171692242	0.123005171692242	27.0441212465652	2
878	187.74	263.31	1.2144	6.05338565208954	10.2006778943674	378	0.204198308738111	0.204198308738111	27.2483195553033	2
879	186.36	255.42	1.1724	5.84918734335143	10.4048762031055	379	-0.144397375464806	0.144397375464806	27.3927169307681	2
880	183.73	247.62	1.2021	5.99358471881624	10.2604788276407	380	0.0209060173231865	0.0209060173231865	27.4136229480913	2
881	183.42	241.85	1.1978	5.97267870149305	10.2813848449639	381	0.0427844075451276	0.0427844075451276	27.4564073556364	2
882	180.83	240.23	1.189	5.92989429394792	10.324169252509	382	-0.0685522893620796	0.0685522893620796	27.5249596449985	2
883	184.37	232.51	1.2031	5.99844658331	10.2556169631469	383	0.182806104965547	0.182806104965547	27.7077657499641	2
884	176.38	243.1	1.1655	5.81564047834446	10.4384230681124	384	0.0709832216089623	0.0709832216089623	27.778748971573	2
885	174.39	239.03	1.1509	5.74465725673549	10.5094062897214	385	-0.287336191581485	0.287336191581485	28.0660851631545	2
886	175.17	232.87	1.21	6.03199344831698	10.2220700981399	386	0.11668474785035	0.11668474785035	28.1827699110049	2
887	176.89	232.81	1.186	5.91530870046663	10.3387548459903	387	0.0471600855895158	0.0471600855895158	28.2299299965944	2
888	177.7	235.34	1.1763	5.86814861487711	10.3859149315798	388	-0.0899444931346451	0.0899444931346451	28.319874489729	2
889	181.05	235.65	1.1948	5.95809310801176	10.2959704384451	389	-0.0739003403052205	0.0739003403052205	28.3937748300342	2
890	183.91	231.59	1.21	6.03199344831698	10.2220700981399	390	-0.0520219500832795	0.0520219500832795	28.4457967801175	2
891	186.64	231.46	1.2207	6.08401539840026	10.1700481480566	391	0.0092375425381519	0.0092375425381519	28.4550343226557	2
892	183.18	230.32	1.2188	6.07477785586211	10.1792856905948	392	0.180861359168041	0.180861359168041	28.6358956818237	2
893	180.95	241.23	1.1816	5.89391649669407	10.3601470497628	393	-0.235314241498203	0.235314241498203	28.8712099233219	2
894	189.86	232.74	1.23	6.12923073819227	10.1248328082646	394	-0.0758450861027278	0.0758450861027278	28.9470550094247	2
895	194.78	232.35	1.2456	6.205075824295	10.0489877221619	395	0.0379225430513639	0.0379225430513639	28.984977552476	2
896	189.77	233.68	1.2378	6.16715328124363	10.0869102652133	396	0.21392203772564	0.21392203772564	29.1988995902017	2
897	180.35	236.09	1.1938	5.95323124351799	10.3008323029389	397	0.253789326574507	0.253789326574507	29.4526889167762	2
898	168.55	244.65	1.1416	5.69944191694348	10.5546216295134	398	-0.17113763018051	0.17113763018051	29.6238265469567	2
899	169.78	243.03	1.1768	5.870579547124	10.3834839993329	399	0.303866530860283	0.303866530860283	29.927693077817	2
900	149	258.85	1.1143	5.56671301626371	10.6873505301932	400	0.161413901192983	0.161413901192983	30.0891069790099	2
901	148.87	265.25	1.0811	5.40529911507073	10.8487644313862	401	-0.161413901192983	0.161413901192983	30.2505208802029	2
902	149.3	262	1.1143	5.56671301626371	10.6873505301932	402	-0.244551784036357	0.244551784036357	30.4950726642393	2
903	157.32	251.72	1.1646	5.81126480030007	10.4427987461568	403	0.171137630180514	0.171137630180514	30.6662102944198	2
904	155.49	256.08	1.1294	5.64012717011956	10.6139363763373	404	-0.123491358141621	0.123491358141621	30.7897016525614	2
905	160.68	261.51	1.1548	5.76361852826118	10.4904450181957	405	0.294628988322131	0.294628988322131	31.0843306408835	2
906	148.9	252.55	1.0942	5.46898953993905	10.7850740065179	406	-0.0855688150902552	0.0855688150902552	31.1698994559738	2
907	140.26	256.28	1.1118	5.5545583550293	10.6995051914276	407	0.0213922037725638	0.0213922037725638	31.1912916597464	2
908	140.45	262.84	1.1074	5.53316615125674	10.7208973952002	408	-0.0904306795840206	0.0904306795840206	31.2817223393304	2
909	143.51	255.9	1.126	5.62359683084076	10.6304667156161	409	0.154607290901712	0.154607290901712	31.4363296302321	2
910	139.03	248.58	1.0942	5.46898953993905	10.7850740065179	410	0.305811276657789	0.305811276657789	31.7421409068899	2
911	134.23	237.58	1.0313	5.16317826328126	11.0908852831756	411	-0.206143054535616	0.206143054535616	31.9482839614255	2
912	128.38	247.97	1.0737	5.36932131781687	10.88474222864	412	-0.163844833439864	0.163844833439864	32.1121287948654	2
913	132.58	247.27	1.1074	5.53316615125674	10.7208973952002	413	0.192043647503699	0.192043647503699	32.3041724423691	2
914	129.8	250.37	1.0679	5.34112250375304	10.9129410427039	414	-0.161413901192983	0.161413901192983	32.465586343562	2
915	137.29	269.44	1.1011	5.50253640494602	10.7515271415109	415	-0.0593147468239259	0.0593147468239259	32.524901090386	2
916	140.62	263.11	1.1133	5.56185115176995	10.692212394687	416	-0.0709832216089623	0.0709832216089623	32.5958843119949	2
917	134.85	265.58	1.1279	5.63283437337891	10.621229173078	417	0.0306297463107157	0.0306297463107157	32.6265140583056	2
918	137.8	277.88	1.1216	5.60220462706819	10.6518589193887	418	0.21392203772564	0.21392203772564	32.8404360960313	2
919	133.78	276.29	1.0776	5.38828258934255	10.8657809571144	419	-0.159469155395477	0.159469155395477	32.9999052514268	2
920	135.95	277.95	1.1104	5.54775174473803	10.7063118017189	420	0.0573700010264222	0.0573700010264222	33.0572752524532	2
921	145.57	266.57	1.0986	5.49038174371161	10.7636818027453	421	0.3179659378922	0.3179659378922	33.3752411903454	2
922	128.49	254.68	1.0332	5.17241580581941	11.0816477406375	422	-0.102099154369055	0.102099154369055	33.4773403447144	2
923	122.82	247.97	1.0542	5.27451496018846	10.9795485862684	423	0.0189612715256811	0.0189612715256811	33.4963016162401	2
924	126.19	248.14	1.0503	5.25555368866278	10.9985098577941	424	-0.185237037212428	0.185237037212428	33.6815386534525	2
925	134.42	239.31	1.0884	5.44079072587521	10.8132728205817	425	-0.00923754253815368	0.00923754253815368	33.6907761959907	2
926	141.98	232.15	1.0903	5.45002826841336	10.8040352780435	426	-0.0427844075451276	0.0427844075451276	33.7335606035358	2
927	149.68	237.02	1.0991	5.49281267595849	10.7612508704984	427	0.0281988140638347	0.0281988140638347	33.7617594175997	2
928	130.6	232.03	1.0933	5.46461386189466	10.7894496845622	428	0.361236531886705	0.361236531886705	34.1229959494864	2
929	105.88	231.39	1.019	5.10337733000795	11.150686216449	429	-0.00729279674064642	0.00729279674064642	34.130288746227	2
930	96.142	235.92	1.0205	5.1106701267486	11.1433934197083	430	0.00486186449376191	0.00486186449376191	34.1351506107208	2
931	83.205	249.1	1.0195	5.10580826225484	11.1482552842021	431	-0.00486186449376191	0.00486186449376191	34.1400124752145	2
932	85.755	250.19	1.0205	5.1106701267486	11.1433934197083	432	-0.0189612715256828	0.0189612715256828	34.1589737467402	2
933	77.391	253.64	1.0244	5.12963139827428	11.1244321481826	433	0.0189612715256828	0.0189612715256828	34.1779350182659	2
934	80.264	261.8	1.0205	5.1106701267486	11.1433934197083	434	-0.0072927967406482	0.0072927967406482	34.1852278150066	2
935	71.598	259.71	1.022	5.11796292348925	11.1361006229677	435	0.0145855934812946	0.0145855934812946	34.1998134084879	2
936	65.375	263.82	1.019	5.10337733000795	11.150686216449	436	-0.0384087295007411	0.0384087295007411	34.2382221379886	2
937	71.431	271.39	1.0269	5.14178605950869	11.1122774869482	437	0.0359777972538566	0.0359777972538566	34.2741999352425	2
938	84.729	274.2	1.0195	5.10580826225484	11.1482552842021	438	-0.052508136532655	0.052508136532655	34.3267080717751	2
939	111	258.97	1.0303	5.15831639878749	11.0957471476694	439	-0.0452153397920121	0.0452153397920121	34.3719234115671	2
940	109.66	258.09	1.0396	5.2035317385795	11.0505318078774	440	0.097723476324667	0.097723476324667	34.4696468878918	2
941	106.46	262.45	1.0195	5.10580826225484	11.1482552842021	441	-0.00486186449376191	0.00486186449376191	34.4745087523855	2
942	100.49	254.38	1.0205	5.1106701267486	11.1433934197083	442	-0.0140994070319191	0.0140994070319191	34.4886081594175	2
943	88.284	230.92	1.0234	5.12476953378052	11.1292940126764	443	0.0140994070319191	0.0140994070319191	34.5027075664494	2
944	88.976	235.96	1.0205	5.1106701267486	11.1433934197083	444	0.00486186449376191	0.00486186449376191	34.5075694309431	2
945	68.067	246.98	1.0195	5.10580826225484	11.1482552842021	445	0.00243093224688451	0.00243093224688451	34.51000036319	2
946	63.05	246.28	1.019	5.10337733000795	11.150686216449	446	-0.00972372898752916	0.00972372898752916	34.5197240921776	2
947	62.667	252.01	1.021	5.11310105899548	11.1409624874614	447	0	0	34.5197240921776	2
948	55.806	241.18	1.021	5.11310105899548	11.1409624874614	448	-0.00923754253815368	0.00923754253815368	34.5289616347157	2
949	51.099	240.21	1.0229	5.12233860153363	11.1317249449233	449	-0.00729279674064642	0.00729279674064642	34.5362544314564	2
950	44.063	244.24	1.0244	5.12963139827428	11.1244321481826	450	0.0140994070319174	0.0140994070319174	34.5503538384883	2
951	29.717	253.22	1.0215	5.11553199124236	11.1385315552145	451	0.00972372898752738	0.00972372898752738	34.5600775674758	2
952	33.873	259.43	1.0195	5.10580826225484	11.1482552842021	452	0.00243093224688451	0.00243093224688451	34.5625084997227	2
953	51.883	262.41	1.019	5.10337733000795	11.150686216449	453	-0.00486186449376547	0.00486186449376547	34.5673703642165	2
954	42.989	277.54	1.02	5.10823919450172	11.1458243519552	454	-0.00243093224688096	0.00243093224688096	34.5698012964633	2
955	52.979	263.96	1.0205	5.1106701267486	11.1433934197083	455	-0.00486186449376547	0.00486186449376547	34.5746631609571	2
956	67.905	257.95	1.0215	5.11553199124236	11.1385315552145	456	0.0140994070319174	0.0140994070319174	34.588762567989	2
957	63.655	261.91	1.0186	5.10143258421045	11.1526309622465	457	-0.0116684747850346	0.0116684747850346	34.6004310427741	2
958	60.399	260.01	1.021	5.11310105899548	11.1409624874614	458	-0.0072927967406482	0.0072927967406482	34.6077238395147	2
959	72.243	255.82	1.0225	5.12039385573613	11.1336696907208	459	0.0170165257281774	0.0170165257281774	34.6247403652429	2
960	83.732	262.62	1.019	5.10337733000795	11.150686216449	460	-0.00972372898752916	0.00972372898752916	34.6344640942304	2
961	91.287	252.03	1.021	5.11310105899548	11.1409624874614	461	0.00243093224688273	0.00243093224688273	34.6368950264773	2
962	84.204	249.23	1.0205	5.1106701267486	11.1433934197083	462	0	0	34.6368950264773	2
963	85.242	263.31	1.0205	5.1106701267486	11.1433934197083	463	-0.0072927967406482	0.0072927967406482	34.6441878232179	2
964	89.094	233.79	1.022	5.11796292348925	11.1361006229677	464	0.0165303392788001	0.0165303392788001	34.6607181624967	2
965	109.47	267.74	1.0186	5.10143258421045	11.1526309622465	465	-0.156552036699217	0.156552036699217	34.817270199196	2
966	114.69	266.06	1.0508	5.25798462090966	10.9960789255472	466	0.140021697420417	0.140021697420417	34.9572918966164	2
967	106.45	267.98	1.022	5.11796292348925	11.1361006229677	467	-0.0617456790708086	0.0617456790708086	35.0190375756872	2
968	128.26	277.1	1.0347	5.17970860256006	11.0743549438969	468	-0.242120851789474	0.242120851789474	35.2611584274767	2
969	127.42	270.68	1.0845	5.42182945434953	10.8322340921074	469	0.228021444757557	0.228021444757557	35.4891798722342	2
970	120.16	273.17	1.0376	5.19380800959197	11.0602555368649	470	0.0923754253815261	0.0923754253815261	35.5815552976157	2
971	101.35	271.29	1.0186	5.10143258421045	11.1526309622465	471	-0.0354916108044812	0.0354916108044812	35.6170469084202	2
972	99.078	272.02	1.0259	5.13692419501493	11.117139351442	472	0.0403534752982448	0.0403534752982448	35.6574003837185	2
973	94.526	267.95	1.0176	5.09657071971668	11.1574928267402	473	-0.0238231360194465	0.0238231360194465	35.6812235197379	2
974	88.937	258.42	1.0225	5.12039385573613	11.1336696907208	474	0.00486186449376547	0.00486186449376547	35.6860853842317	2
975	85.622	248.02	1.0215	5.11553199124236	11.1385315552145	475	-0.0213922037725638	0.0213922037725638	35.7074775880042	2
976	98.324	235.14	1.0259	5.13692419501493	11.117139351442	476	0.0165303392787983	0.0165303392787983	35.724007927283	2
977	71.446	231.34	1.0225	5.12039385573613	11.1336696907208	477	-0.0140994070319174	0.0140994070319174	35.738107334315	2
978	55.696	231.12	1.0254	5.13449326276805	11.1195702836889	478	0.0379225430513639	0.0379225430513639	35.7760298773663	2
979	73.705	231.2	1.0176	5.09657071971668	11.1574928267402	479	-0.00680661029126917	0.00680661029126917	35.7828364876576	2
980	77.658	236.99	1.019	5.10337733000795	11.150686216449	480	0.00437567804438643	0.00437567804438643	35.787212165702	2
981	76.793	240.25	1.0181	5.09900165196356	11.1550618944933	481	-0.0116684747850329	0.0116684747850329	35.798880640487	2
982	75.116	247.83	1.0205	5.1106701267486	11.1433934197083	482	-0.0213922037725638	0.0213922037725638	35.8202728442596	2
983	79.934	243.79	1.0249	5.13206233052116	11.1220012159357	483	0.00729279674064465	0.00729279674064465	35.8275656410002	2
984	76.995	260.61	1.0234	5.12476953378052	11.1292940126764	484	0.00243093224688273	0.00243093224688273	35.8299965732471	2
985	80.417	271.36	1.0229	5.12233860153363	11.1317249449233	485	-0.0145855934812928	0.0145855934812928	35.8445821667284	2
986	77	274.17	1.0259	5.13692419501493	11.117139351442	486	0.0238231360194465	0.0238231360194465	35.8684053027478	2
987	91.43	265.15	1.021	5.11310105899548	11.1409624874614	487	-0.0593147468239277	0.0593147468239277	35.9277200495718	2
988	109.48	262.99	1.0332	5.17241580581941	11.0816477406375	488	-0.073414153855845	0.073414153855845	36.0011342034276	2
989	117.33	260.55	1.0483	5.24582995967525	11.0082335867817	489	-0.301921785062778	0.301921785062778	36.3030559884904	2
990	123.66	260.49	1.1104	5.54775174473803	10.7063118017189	490	0.246982716283238	0.246982716283238	36.5500387047736	2
991	127.51	257.73	1.0596	5.30076902845479	10.9532945180021	491	0.199336444244347	0.199336444244347	36.749375149018	2
992	107.3	267.96	1.0186	5.10143258421045	11.1526309622465	492	0	0	36.749375149018	2
993	100.28	270.09	1.0186	5.10143258421045	11.1526309622465	493	-0.0116684747850346	0.0116684747850346	36.761043623803	2
994	89.649	276.07	1.021	5.11310105899548	11.1409624874614	494	-0.0140994070319191	0.0140994070319191	36.7751430308349	2
995	82.632	272.13	1.0239	5.1272004660274	11.1268630804295	495	0.00680661029127094	0.00680661029127094	36.7819496411262	2
996	90.813	271.78	1.0225	5.12039385573613	11.1336696907208	496	-0.00194474579750548	0.00194474579750548	36.7838943869237	2
997	106.45	249.31	1.0229	5.12233860153363	11.1317249449233	497	-0.0787622047989842	0.0787622047989842	36.8626565917227	2
998	115.97	256.26	1.0391	5.20110080633262	11.0529627401243	498	0.0476462720388913	0.0476462720388913	36.9103028637616	2
999	119.13	252.57	1.0293	5.15345453429373	11.1006090121632	499	-0.237258987295709	0.237258987295709	37.1475618510573	2
1000	123.68	249.47	1.0781	5.39071352158944	10.8633500248675	500	NA	NA	NA	2
1001	117.72	250.17	1.0693	5.34792911404431	10.9226647716914	1	0.0568838145770449	0.0568838145770449	0.0568838145770449	3
1002	115.52	255.12	1.0576	5.29104529946726	10.9795485862684	2	-0.166275765686747	0.166275765686747	0.223159580263792	3
1003	130.19	255.41	1.0918	5.45732106515401	10.8132728205817	3	0.0165303392788001	0.0165303392788001	0.239689919542592	3
1004	125.8	250.53	1.0884	5.44079072587521	10.8298031598605	4	0.00486186449376547	0.00486186449376547	0.244551784036357	3
1005	122.44	250.98	1.0874	5.43592886138145	10.8346650243543	5	0.0403534752982431	0.0403534752982431	0.2849052593346	3
1006	125.13	256.2	1.0791	5.3955753860832	10.8750184996525	6	-0.0189612715256793	0.0189612715256793	0.303866530860279	3
1007	122.68	255.41	1.083	5.41453665760888	10.8560572281268	7	-0.0072927967406482	0.0072927967406482	0.311159327600928	3
1008	121.67	243.87	1.0845	5.42182945434953	10.8487644313862	8	-0.27275059810019	0.27275059810019	0.583909925701118	3
1009	147.99	245.98	1.1406	5.69458005244972	10.576013833286	9	-0.0807069505964915	0.0807069505964915	0.664616876297609	3
1010	156.21	243.88	1.1572	5.77528700304621	10.4953068826895	10	0.22753525830818	0.22753525830818	0.892152134605789	3
1011	145.2	231.12	1.1104	5.54775174473803	10.7228421409977	11	-0.246496529833861	0.246496529833861	1.13864866443965	3
1012	159.12	237.15	1.1611	5.79424827457189	10.4763456111638	12	-0.0286850005132102	0.0286850005132102	1.16733366495286	3
1013	163.29	237.68	1.167	5.8229332750851	10.4476606106506	13	-0.123491358141619	0.123491358141619	1.29082502309448	3
1014	170.03	237.13	1.1924	5.94642463322672	10.324169252509	14	0.0904306795840188	0.0904306795840188	1.3812557026785	3
1015	166.49	230.37	1.1738	5.8559939536427	10.414599932093	15	0.1424526296673	0.1424526296673	1.5237083323458	3
1016	161.13	236.11	1.1445	5.7135413239754	10.5570525617603	16	-0.149745426407947	0.149745426407947	1.67345375875374	3
1017	158.71	241.16	1.1753	5.86328675038335	10.4073071353524	17	0.161413901192983	0.161413901192983	1.83486765994673	3
1018	156.24	245.96	1.1421	5.70187284919037	10.5687210365453	18	0.287336191581485	0.287336191581485	2.12220385152821	3
1019	151.55	248.83	1.083	5.41453665760888	10.8560572281268	19	-0.220728648016912	0.220728648016912	2.34293249954512	3
1020	163.46	234.37	1.1284	5.63526530562579	10.6353285801099	20	-0.316021192094693	0.316021192094693	2.65895369163982	3
1021	169.03	241.92	1.1934	5.95128649772049	10.3193073880152	21	0.144883561914183	0.144883561914183	2.803837253554	3
1022	160.59	248	1.1636	5.8064029358063	10.4641909499294	22	-0.0661213571151968	0.0661213571151968	2.8699586106692	3
1023	162.27	239.78	1.1772	5.8725242929215	10.3980695928142	23	0.0422982210957503	0.0422982210957503	2.91225683176495	3
1024	159.1	243.89	1.1685	5.83022607182575	10.44036781391	24	0.0121546612344119	0.0121546612344119	2.92441149299936	3
1025	166.16	243.74	1.166	5.81807141059134	10.4525224751444	25	-0.0879997473371379	0.0879997473371379	3.0124112403365	3
1026	168.84	243.54	1.1841	5.90607115792848	10.3645227278072	26	0.0311159327600929	0.0311159327600929	3.04352717309659	3
1027	168.07	259.56	1.1777	5.87495522516838	10.3956386605673	27	-0.0782760183496087	0.0782760183496087	3.1218031914462	3
1028	170.26	260	1.1938	5.95323124351799	10.3173626422177	28	-0.0170165257281756	0.0170165257281756	3.13881971717437	3
1029	174.39	272.58	1.1973	5.97024776924617	10.3003461164895	29	-0.189612715256818	0.189612715256818	3.32843243243119	3
1030	187.03	269.35	1.2363	6.15986048450298	10.1107334012327	30	-0.104530086615938	0.104530086615938	3.43296251904713	3
1031	191.6	263.95	1.2578	6.26439057111892	10.0062033146168	31	0.220728648016911	0.220728648016911	3.65369116706404	3
1032	182.64	256.45	1.2124	6.04366192310201	10.2269319626337	32	-0.050077204285774	0.050077204285774	3.70376837134982	3
1033	187.54	244.49	1.2227	6.09373912738779	10.1768547583479	33	-0.182806104965547	0.182806104965547	3.88657447631536	3
1034	194.94	234.71	1.2603	6.27654523235333	9.99404865338237	34	0.0807069505964915	0.0807069505964915	3.96728142691185	3
1035	191.47	230.11	1.2437	6.19583828175684	10.0747556039789	35	0.190098901706193	0.190098901706193	4.15738032861805	3
1036	179.81	232.92	1.2046	6.00573938005065	10.2648545056851	36	-0.132728900679773	0.132728900679773	4.29010922929782	3
1037	189.07	230.57	1.2319	6.13846828073042	10.1321256050053	37	-0.0238231360194447	0.0238231360194447	4.31393236531726	3
1038	186.47	239.92	1.2368	6.16229141674987	10.1083024689858	38	0.047160085589514	0.047160085589514	4.36109245090678	3
1039	182.8	238.07	1.2271	6.11513133116035	10.1554625545754	39	-0.0422982210957503	0.0422982210957503	4.40339067200253	3
1040	189.87	250.31	1.2358	6.1574295522561	10.1131643334796	40	0.0471600855895158	0.0471600855895158	4.45055075759204	3
1041	180.78	247.8	1.2261	6.11026946666659	10.1603244190691	41	0.17113763018051	0.17113763018051	4.62168838777255	3
1042	173.93	244.59	1.1909	5.93913183648608	10.3314620492496	42	0.118629493647855	0.118629493647855	4.74031788142041	3
1043	167.68	247.33	1.1665	5.82050234283822	10.4500915428975	43	-0.128353222635383	0.128353222635383	4.86867110405579	3
1044	175.77	247.38	1.1929	5.9488555654736	10.3217383202621	44	-0.144883561914183	0.144883561914183	5.01355466596998	3
1045	182.33	240.31	1.2227	6.09373912738779	10.1768547583479	45	0.278098649043331	0.278098649043331	5.29165331501331	3
1046	169.82	230.41	1.1655	5.81564047834446	10.4549534073912	46	-0.334982463620376	0.334982463620376	5.62663577863368	3
1047	184.47	233.05	1.2344	6.15062294196483	10.1199709437709	47	-0.1589829689461	0.1589829689461	5.78561874757978	3
1048	194.61	247.11	1.2671	6.30960591091093	9.96098797482477	48	0.0427844075451276	0.0427844075451276	5.82840315512491	3
1049	193.21	247.14	1.2583	6.2668215033658	10.0037723823699	49	0.0690384758114568	0.0690384758114568	5.89744163093637	3
1050	190.11	258.21	1.2441	6.19778302755435	10.0728108581814	50	-0.0641766113176931	0.0641766113176931	5.96161824225406	3
1051	193.29	250.56	1.2573	6.26195963887204	10.0086342468637	51	0.0568838145770449	0.0568838145770449	6.0185020568311	3
1052	188.45	241.12	1.2456	6.205075824295	10.0655180614407	52	0.311159327600931	0.311159327600931	6.32966138443204	3
1053	175.75	260.43	1.1816	5.89391649669407	10.3766773890416	53	-0.142452629667302	0.142452629667302	6.47211401409934	3
1054	175.81	267.7	1.2109	6.03636912636137	10.2342247593743	54	0.0354916108044812	0.0354916108044812	6.50760562490382	3
1055	177.54	276.5	1.2036	6.00087751555689	10.2697163701788	55	0.242120851789474	0.242120851789474	6.74972647669329	3
1056	165.25	278.58	1.1538	5.75875666376741	10.5118372219683	56	0.0855688150902552	0.0855688150902552	6.83529529178355	3
1057	161.85	274.63	1.1362	5.67318784867716	10.5974060370585	57	0.0306297463107175	0.0306297463107175	6.86592503809427	3
1058	162.7	271.06	1.1299	5.64255810236644	10.6280357833693	58	0.0121546612344101	0.0121546612344101	6.87807969932868	3
1059	159.11	273.79	1.1274	5.63040344113203	10.6401904446037	59	-0.0641766113176914	0.0641766113176914	6.94225631064637	3
1060	153.31	278.05	1.1406	5.69458005244972	10.576013833286	60	0.0471600855895158	0.0471600855895158	6.98941639623588	3
1061	154.78	278.45	1.1309	5.6474199668602	10.6231739188755	61	-0.0233369495700693	0.0233369495700693	7.01275334580595	3
1062	153.44	268.26	1.1357	5.67075691643027	10.5998369693054	62	0.192043647503699	0.192043647503699	7.20479699330965	3
1063	150.18	264.35	1.0962	5.47871326892657	10.7918806168091	63	-0.204198308738111	0.204198308738111	7.40899530204776	3
1064	145.81	262.58	1.1382	5.68291157766468	10.587682308071	64	0.00729279674064642	0.00729279674064642	7.41628809878841	3
1065	149.28	260.87	1.1367	5.67561878092404	10.5949751048117	65	-0.0403534752982448	0.0403534752982448	7.45664157408665	3
1066	143.45	266.92	1.145	5.71597225622228	10.5546216295134	66	0	0	7.45664157408665	3
1067	152.36	275.83	1.145	5.71597225622228	10.5546216295134	67	0.0189612715256828	0.0189612715256828	7.47560284561234	3
1068	159.88	274.34	1.1411	5.6970109846966	10.5735829010391	68	-0.0879997473371397	0.0879997473371397	7.56360259294948	3
1069	164.2	274.31	1.1592	5.78501073203374	10.485583153702	69	-0.377280684716126	0.377280684716126	7.9408832776656	3
1070	187.25	267.83	1.2368	6.16229141674987	10.1083024689858	70	0.0092375425381519	0.0092375425381519	7.95012082020375	3
1071	187.37	270.22	1.2349	6.15305387421172	10.117540011524	71	-0.0116684747850364	0.0116684747850364	7.96178929498879	3
1072	192.25	274.87	1.2373	6.16472234899675	10.105871536739	72	0.0306297463107175	0.0306297463107175	7.99241904129951	3
1073	185.63	273.53	1.231	6.13409260268603	10.1365012830497	73	-0.135159832926652	0.135159832926652	8.12757887422616	3
1074	194.08	260.26	1.2588	6.26925243561269	10.001341450123	74	0.0666075435645723	0.0666075435645723	8.19418641779073	3
1075	188.18	260.08	1.2451	6.20264489204811	10.0679489936876	75	0.0471600855895158	0.0471600855895158	8.24134650338025	3
1076	187.79	257.31	1.2354	6.1554848064586	10.1151090792771	76	-0.0923754253815243	0.0923754253815243	8.33372192876177	3
1077	191.93	264.18	1.2544	6.24786023184012	10.0227336538956	77	-0.0403534752982466	0.0403534752982466	8.37407540406002	3
1078	193.79	261.91	1.2627	6.28821370713837	9.98238017859734	78	0.00243093224688096	0.00243093224688096	8.3765063363069	3
1079	193.31	256.13	1.2622	6.28578277489149	9.98481111084422	79	0.38943534595054	0.38943534595054	8.76594168225744	3
1080	174.43	250.53	1.1821	5.89634742894095	10.3742464567948	80	0.00437567804438821	0.00437567804438821	8.77031736030183	3
1081	172.03	276.39	1.1812	5.89197175089656	10.3786221348391	81	0.0384087295007394	0.0384087295007394	8.80872608980257	3
1082	167.66	257.85	1.1733	5.85356302139582	10.4170308643399	82	0.0807069505964915	0.0807069505964915	8.88943304039906	3
1083	156.33	255.28	1.1567	5.77285607079933	10.4977378149364	83	0.0116684747850329	0.0116684747850329	8.90110151518409	3
1084	155.66	256.23	1.1543	5.76118759601429	10.5094062897214	84	-0.104530086615934	0.104530086615934	9.00563160180003	3
1085	159.02	252.14	1.1758	5.86571768263023	10.4048762031055	85	0.275667716796448	0.275667716796448	9.28129931859647	3
1086	142.23	242.74	1.1191	5.59004996583378	10.6805439199019	86	0.00437567804438643	0.00437567804438643	9.28567499664086	3
1087	145.48	236.14	1.1182	5.58567428778939	10.6849195979463	87	-0.0685522893620796	0.0685522893620796	9.35422728600294	3
1088	148.24	253.76	1.1323	5.65422657715147	10.6163673085842	88	0.00923754253815368	0.00923754253815368	9.36346482854109	3
1089	146.98	258.49	1.1304	5.64498903461332	10.6256048511224	89	-0.025767881816952	0.025767881816952	9.38923271035805	3
1090	142.72	260.8	1.1357	5.67075691643027	10.5998369693054	90	0.184750850763052	0.184750850763052	9.5739835611211	3
1091	150.27	266.03	1.0977	5.48600606566722	10.7845878200685	91	-0.125436103939125	0.125436103939125	9.69941966506022	3
1092	155.96	273.48	1.1235	5.61144216960635	10.6591517161294	92	0.106474832413443	0.106474832413443	9.80589449747367	3
1093	132.42	276.79	1.1016	5.5049673371929	10.7656265485428	93	0.0170165257281738	0.0170165257281738	9.82291102320184	3
1094	128.53	272.72	1.0981	5.48795081146473	10.782643074271	94	-0.00486186449376369	0.00486186449376369	9.8277728876956	3
1095	131.83	279.77	1.0991	5.49281267595849	10.7777812097772	95	-0.0476462720388913	0.0476462720388913	9.87541915973449	3
1096	140.52	277.54	1.1089	5.54045894799738	10.7301349377383	96	-0.0238231360194465	0.0238231360194465	9.89924229575394	3
1097	138.77	276.97	1.1138	5.56428208401683	10.7063118017189	97	0	0	9.89924229575394	3
1098	134.44	266.23	1.1138	5.56428208401683	10.7063118017189	98	0.128353222635385	0.128353222635385	10.0275955183893	3
1099	126.34	258.61	1.0874	5.43592886138145	10.8346650243543	99	-0.111822883356586	0.111822883356586	10.1394184017459	3
1100	130.4	261.52	1.1104	5.54775174473803	10.7228421409977	100	0.0525081365326567	0.0525081365326567	10.1919265382786	3
1101	124.13	268.94	1.0996	5.49524360820537	10.7753502775303	101	-0.0238231360194447	0.0238231360194447	10.215749674298	3
1102	128.22	270.1	1.1045	5.51906674422482	10.7515271415109	102	0.135159832926654	0.135159832926654	10.3509095072247	3
1103	118.99	251.54	1.0767	5.38390691129817	10.8866869744375	103	-0.132728900679773	0.132728900679773	10.4836384079044	3
1104	120.52	260.84	1.104	5.51663581197794	10.7539580737578	104	0.168706697933629	0.168706697933629	10.6523451058381	3
1105	123.62	272.96	1.0693	5.34792911404431	10.9226647716914	105	-0.121060425894736	0.121060425894736	10.7734055317328	3
1106	120.96	264.98	1.0942	5.46898953993905	10.8016043457967	106	-0.0262540682663293	0.0262540682663293	10.7996595999991	3
1107	124.92	264.51	1.0996	5.49524360820537	10.7753502775303	107	0.0593147468239295	0.0593147468239295	10.8589743468231	3
1108	119.75	266.03	1.0874	5.43592886138145	10.8346650243543	108	0.0709832216089605	0.0709832216089605	10.929957568432	3
1109	117.62	265.73	1.0728	5.36494563977248	10.9056482459632	109	0.263513055562038	0.263513055562038	11.1934706239941	3
1110	92.424	264.17	1.0186	5.10143258421045	11.1691613015253	110	0.0145855934812928	0.0145855934812928	11.2080562174754	3
1111	89.001	276.5	1.0156	5.08684699072915	11.1837468950065	111	-0.0427844075451276	0.0427844075451276	11.2508406250205	3
1112	102.08	278.84	1.0244	5.12963139827428	11.1409624874614	112	-0.00972372898752916	0.00972372898752916	11.260564354008	3
1113	104.11	274.4	1.0264	5.13935512726181	11.1312387584739	113	0.047646272038893	0.047646272038893	11.3082106260469	3
1114	101.32	270.07	1.0166	5.09170885522292	11.1788850305128	114	-0.0306297463107175	0.0306297463107175	11.3388403723576	3
1115	72.979	271.02	1.0229	5.12233860153363	11.1482552842021	115	0.0165303392787983	0.0165303392787983	11.3553707116364	3
1116	79.334	256.34	1.0195	5.10580826225484	11.1647856234809	116	-0.00486186449376191	0.00486186449376191	11.3602325761302	3
1117	88.803	250.99	1.0205	5.1106701267486	11.1599237589871	117	0.0213922037725638	0.0213922037725638	11.3816247799027	3
1118	87.382	255.15	1.0161	5.08927792297604	11.1813159627597	118	-0.0311159327600947	0.0311159327600947	11.4127407126628	3
1119	87.285	251.9	1.0225	5.12039385573613	11.1502000299996	119	-0.0165303392787983	0.0165303392787983	11.4292710519416	3
1120	83.658	241.59	1.0259	5.13692419501493	11.1336696907208	120	0.00972372898752738	0.00972372898752738	11.4389947809292	3
1121	85.361	241.19	1.0239	5.1272004660274	11.1433934197083	121	0.00243093224688273	0.00243093224688273	11.4414257131761	3
1122	73.101	245.53	1.0234	5.12476953378052	11.1458243519552	122	0.0140994070319191	0.0140994070319191	11.455525120208	3
1123	76.481	232.64	1.0205	5.1106701267486	11.1599237589871	123	0	0	11.455525120208	3
1124	77.875	234.21	1.0205	5.1106701267486	11.1599237589871	124	-0.0072927967406482	0.0072927967406482	11.4628179169486	3
1125	75.774	251.34	1.022	5.11796292348925	11.1526309622465	125	0.0072927967406482	0.0072927967406482	11.4701107136893	3
1126	76.413	255.13	1.0205	5.1106701267486	11.1599237589871	126	0	0	11.4701107136893	3
1127	72.516	249.88	1.0205	5.1106701267486	11.1599237589871	127	-0.0311159327600947	0.0311159327600947	11.5012266464494	3
1128	57.453	249	1.0269	5.14178605950869	11.128807826227	128	0.028685000513212	0.028685000513212	11.5299116469626	3
1129	51.306	248.92	1.021	5.11310105899548	11.1574928267402	129	0.00972372898752916	0.00972372898752916	11.5396353759501	3
1130	56.631	256.18	1.019	5.10337733000795	11.1672165557278	130	-0.0238231360194483	0.0238231360194483	11.5634585119696	3
1131	56.306	269.84	1.0239	5.1272004660274	11.1433934197083	131	0.00923754253815368	0.00923754253815368	11.5726960545077	3
1132	61.215	275.3	1.022	5.11796292348925	11.1526309622465	132	0.0189612715256811	0.0189612715256811	11.5916573260334	3
1133	69.091	265.84	1.0181	5.09900165196356	11.1715922337721	133	-0.0306297463107157	0.0306297463107157	11.6222870723441	3
1134	64.328	268.18	1.0244	5.12963139827428	11.1409624874614	134	0.0165303392788001	0.0165303392788001	11.6388174116229	3
1135	63.917	270.95	1.021	5.11310105899548	11.1574928267402	135	-0.0116684747850364	0.0116684747850364	11.6504858864079	3
1136	63.26	263.12	1.0234	5.12476953378052	11.1458243519552	136	0.00243093224688273	0.00243093224688273	11.6529168186548	3
1137	73.672	260	1.0229	5.12233860153363	11.1482552842021	137	0.0306297463107175	0.0306297463107175	11.6835465649655	3
1138	69.681	269.45	1.0166	5.09170885522292	11.1788850305128	138	-0.0140994070319191	0.0140994070319191	11.6976459719975	3
1139	54.198	279.12	1.0195	5.10580826225484	11.1647856234809	139	0.0116684747850364	0.0116684747850364	11.7093144467825	3
1140	61.623	279.79	1.0171	5.0941397874698	11.1764540982659	140	-0.0140994070319174	0.0140994070319174	11.7234138538144	3
1141	61.11	279.38	1.02	5.10823919450172	11.162354691234	141	0.00243093224688096	0.00243093224688096	11.7258447860613	3
1142	74.023	258.79	1.0195	5.10580826225484	11.1647856234809	142	-0.0121546612344101	0.0121546612344101	11.7379994472957	3
1143	67.463	259.69	1.022	5.11796292348925	11.1526309622465	143	0.00243093224688273	0.00243093224688273	11.7404303795426	3
1144	79.63	260.43	1.0215	5.11553199124236	11.1550618944933	144	0.0121546612344119	0.0121546612344119	11.752585040777	3
1145	75.516	267.44	1.019	5.10337733000795	11.1672165557278	145	-0.00972372898752916	0.00972372898752916	11.7623087697645	3
1146	68.395	276.33	1.021	5.11310105899548	11.1574928267402	146	0.00729279674064465	0.00729279674064465	11.7696015665052	3
1147	71.739	276.23	1.0195	5.10580826225484	11.1647856234809	147	0.00680661029127094	0.00680661029127094	11.7764081767964	3
1148	73.303	270.19	1.0181	5.09900165196356	11.1715922337721	148	-0.00437567804438643	0.00437567804438643	11.7807838548408	3
1149	80.307	278.59	1.019	5.10337733000795	11.1672165557278	149	-0.00486186449376547	0.00486186449376547	11.7856457193346	3
1150	69.62	268.8	1.02	5.10823919450172	11.162354691234	150	-0.00243093224688096	0.00243093224688096	11.7880766515815	3
1151	60.626	258.75	1.0205	5.1106701267486	11.1599237589871	151	0.0238231360194447	0.0238231360194447	11.8118997876009	3
1152	53.156	274.99	1.0156	5.08684699072915	11.1837468950065	152	-0.0286850005132102	0.0286850005132102	11.8405847881141	3
1153	51.539	274.02	1.0215	5.11553199124236	11.1550618944933	153	0.00243093224688273	0.00243093224688273	11.843015720361	3
1154	33.614	272.79	1.021	5.11310105899548	11.1574928267402	154	-0.0189612715256811	0.0189612715256811	11.8619769918867	3
1155	18.389	267.05	1.0249	5.13206233052116	11.1385315552145	155	0.0165303392787983	0.0165303392787983	11.8785073311655	3
1156	27.64	271.65	1.0215	5.11553199124236	11.1550618944933	156	0.00729279674064642	0.00729279674064642	11.8858001279061	3
1157	33.342	267.28	1.02	5.10823919450172	11.162354691234	157	-0.00243093224688096	0.00243093224688096	11.888231060153	3
1158	37.093	268.73	1.0205	5.1106701267486	11.1599237589871	158	-0.0072927967406482	0.0072927967406482	11.8955238568937	3
1159	36.291	267.32	1.022	5.11796292348925	11.1526309622465	159	0.0238231360194465	0.0238231360194465	11.9193469929131	3
1160	36.703	267.92	1.0171	5.0941397874698	11.1764540982659	160	-0.0213922037725638	0.0213922037725638	11.9407391966857	3
1161	34.775	262.05	1.0215	5.11553199124236	11.1550618944933	161	-0.00680661029127094	0.00680661029127094	11.9475458069769	3
1162	36.112	249.43	1.0229	5.12233860153363	11.1482552842021	162	0.00680661029127094	0.00680661029127094	11.9543524172682	3
1163	49.245	254.26	1.0215	5.11553199124236	11.1550618944933	163	0.00243093224688273	0.00243093224688273	11.9567833495151	3
1164	43.462	250.32	1.021	5.11310105899548	11.1574928267402	164	0.0165303392787983	0.0165303392787983	11.9733136887939	3
1165	48.787	254.12	1.0176	5.09657071971668	11.174023166019	165	-0.0189612715256811	0.0189612715256811	11.9922749603196	3
1166	62.258	252.7	1.0215	5.11553199124236	11.1550618944933	166	0.00486186449376547	0.00486186449376547	11.9971368248133	3
1167	55.899	253.29	1.0205	5.1106701267486	11.1599237589871	167	-0.00972372898753093	0.00972372898753093	12.0068605538009	3
1168	56.759	251.96	1.0225	5.12039385573613	11.1502000299996	168	0.00486186449376547	0.00486186449376547	12.0117224182946	3
1169	60.611	247.35	1.0215	5.11553199124236	11.1550618944933	169	-0.0189612715256828	0.0189612715256828	12.0306836898203	3
1170	66.523	241.41	1.0254	5.13449326276805	11.1361006229677	170	0.0213922037725656	0.0213922037725656	12.0520758935929	3
1171	53.59	230.62	1.021	5.11310105899548	11.1574928267402	171	0.00972372898752916	0.00972372898752916	12.0617996225804	3
1172	49.062	236.34	1.019	5.10337733000795	11.1672165557278	172	0.00680661029126917	0.00680661029126917	12.0686062328717	3
1173	42.433	238.64	1.0176	5.09657071971668	11.174023166019	173	-0.0213922037725638	0.0213922037725638	12.0899984366443	3
1174	44.423	239.29	1.022	5.11796292348925	11.1526309622465	174	0.0165303392788001	0.0165303392788001	12.1065287759231	3
1175	33.923	240.41	1.0186	5.10143258421045	11.1691613015253	175	-0.00194474579750548	0.00194474579750548	12.1084735217206	3
1176	40.603	237.03	1.019	5.10337733000795	11.1672165557278	176	-0.00364639837032321	0.00364639837032321	12.1121199200909	3
1177	24.514	230.57	0.11816	0.723615319445113	11.1635701573574	177	-0.00364639837032321	0.00364639837032321	12.1157663184612	3
1178	25.837	231.99	1.0205	5.1106701267486	11.1599237589871	178	0.00243093224688096	0.00243093224688096	12.1181972507081	3
1179	26.153	231.65	1.02	5.10823919450172	11.162354691234	179	-0.0165303392788001	0.0165303392788001	12.1347275899869	3
1180	24.079	231.02	1.0234	5.12476953378052	11.1458243519552	180	0.0281988140638347	0.0281988140638347	12.1629264040507	3
1181	23.554	234.92	1.0176	5.09657071971668	11.174023166019	181	-0.0140994070319156	0.0140994070319156	12.1770258110826	3
1182	16.603	233.54	1.0205	5.1106701267486	11.1599237589871	182	-0.0116684747850364	0.0116684747850364	12.1886942858677	3
1183	17.653	235.87	1.0229	5.12233860153363	11.1482552842021	183	-0.0145855934812928	0.0145855934812928	12.203279879349	3
1184	17.795	234.95	1.0259	5.13692419501493	11.1336696907208	184	0.0262540682663293	0.0262540682663293	12.2295339476153	3
1185	10.729	234.92	1.0205	5.1106701267486	11.1599237589871	185	-0.00243093224688273	0.00243093224688273	12.2319648798622	3
1186	12.391	245.93	1.021	5.11310105899548	11.1574928267402	186	-0.00486186449376547	0.00486186449376547	12.2368267443559	3
1187	15.991	247.67	1.022	5.11796292348925	11.1526309622465	187	0.0189612715256811	0.0189612715256811	12.2557880158816	3
1188	20.574	254.97	1.0181	5.09900165196356	11.1715922337721	188	-0.0116684747850329	0.0116684747850329	12.2674564906667	3
1189	14.081	258.4	1.0205	5.1106701267486	11.1599237589871	189	-0.0072927967406482	0.0072927967406482	12.2747492874073	3
1190	17.92	251.17	1.022	5.11796292348925	11.1526309622465	190	-0.025767881816952	0.025767881816952	12.3005171692243	3
1191	12.184	240.5	1.0273	5.1437308053062	11.1268630804295	191	0.054452882330164	0.054452882330164	12.3549700515544	3
1192	17.742	231.55	1.0161	5.08927792297604	11.1813159627597	192	-0.0213922037725638	0.0213922037725638	12.376362255327	3
1193	43.334	235.2	1.0205	5.1106701267486	11.1599237589871	193	0.0116684747850329	0.0116684747850329	12.388030730112	3
1194	42.715	236.55	1.0181	5.09900165196356	11.1715922337721	194	-0.0189612715256811	0.0189612715256811	12.4069920016377	3
1195	44.699	236.72	1.022	5.11796292348925	11.1526309622465	195	-0.0116684747850346	0.0116684747850346	12.4186604764227	3
1196	37.533	250.77	1.0244	5.12963139827428	11.1409624874614	196	0.0262540682663293	0.0262540682663293	12.4449145446891	3
1197	31.243	251.73	1.019	5.10337733000795	11.1672165557278	197	-0.0335468650069757	0.0335468650069757	12.478461409696	3
1198	26.795	258.72	1.0259	5.13692419501493	11.1336696907208	198	0.0335468650069757	0.0335468650069757	12.512008274703	3
1199	39.415	259.97	1.019	5.10337733000795	11.1672165557278	199	-0.0384087295007411	0.0384087295007411	12.5504170042038	3
1200	39.83	268.38	1.0269	5.14178605950869	11.128807826227	200	0.0213922037725638	0.0213922037725638	12.5718092079763	3
1201	43.033	269.09	1.0225	5.12039385573613	11.1502000299996	201	0.0145855934812928	0.0145855934812928	12.5863948014576	3
1202	43.409	275.76	1.0195	5.10580826225484	11.1647856234809	202	0.00243093224688451	0.00243093224688451	12.5888257337045	3
1203	45.541	275.21	1.019	5.10337733000795	11.1672165557278	203	-0.0145855934812946	0.0145855934812946	12.6034113271858	3
1204	35.139	271.92	1.022	5.11796292348925	11.1526309622465	204	0.00486186449376547	0.00486186449376547	12.6082731916796	3
1205	38.107	271.89	1.021	5.11310105899548	11.1574928267402	205	0.00486186449376369	0.00486186449376369	12.6131350561733	3
1206	32.872	264.52	1.02	5.10823919450172	11.162354691234	206	-0.00972372898752916	0.00972372898752916	12.6228587851608	3
1207	37.505	263.08	1.022	5.11796292348925	11.1526309622465	207	0.028685000513212	0.028685000513212	12.6515437856741	3
1208	30.368	269.85	1.0161	5.08927792297604	11.1813159627597	208	-0.0354916108044829	0.0354916108044829	12.6870353964785	3
1209	17.725	277.54	1.0234	5.12476953378052	11.1458243519552	209	0.00923754253815368	0.00923754253815368	12.6962729390167	3
1210	23.15	264.89	1.0215	5.11553199124236	11.1550618944933	210	0.0121546612344119	0.0121546612344119	12.7084276002511	3
1211	26.808	269.48	1.019	5.10337733000795	11.1672165557278	211	-0.00972372898752916	0.00972372898752916	12.7181513292386	3
1212	11.711	259.77	1.021	5.11310105899548	11.1574928267402	212	-0.0306297463107175	0.0306297463107175	12.7487810755494	3
1213	10.877	259.09	1.0273	5.1437308053062	11.1268630804295	213	0.0140994070319174	0.0140994070319174	12.7628804825813	3
1214	11.251	262.9	1.0244	5.12963139827428	11.1409624874614	214	0.0213922037725638	0.0213922037725638	12.7842726863538	3
1215	30.414	260.65	1.02	5.10823919450172	11.162354691234	215	-0.00486186449376369	0.00486186449376369	12.7891345508476	3
1216	22.262	244.83	1.021	5.11310105899548	11.1574928267402	216	0.00243093224688273	0.00243093224688273	12.7915654830945	3
1217	33.74	234.95	1.0205	5.1106701267486	11.1599237589871	217	0	0	12.7915654830945	3
1218	41.869	245.25	1.0205	5.1106701267486	11.1599237589871	218	0.00243093224688096	0.00243093224688096	12.7939964153414	3
1219	49.33	232.7	1.02	5.10823919450172	11.162354691234	219	-0.00486186449376369	0.00486186449376369	12.7988582798351	3
1220	49.705	238.02	1.021	5.11310105899548	11.1574928267402	220	0.00486186449376369	0.00486186449376369	12.8037201443289	3
1221	43.614	239.81	1.02	5.10823919450172	11.162354691234	221	-0.0140994070319174	0.0140994070319174	12.8178195513608	3
1222	53.432	244.7	1.0229	5.12233860153363	11.1482552842021	222	0.0116684747850364	0.0116684747850364	12.8294880261458	3
1223	45.768	247.03	1.0205	5.1106701267486	11.1599237589871	223	0	0	12.8294880261458	3
1224	52.854	231.44	1.0205	5.1106701267486	11.1599237589871	224	-0.00243093224688273	0.00243093224688273	12.8319189583927	3
1225	61.288	231.48	1.021	5.11310105899548	11.1574928267402	225	-0.0140994070319191	0.0140994070319191	12.8460183654246	3
1226	61.9	230.5	1.0239	5.1272004660274	11.1433934197083	226	0.0330606785576002	0.0330606785576002	12.8790790439822	3
1227	82.027	230.93	1.0171	5.0941397874698	11.1764540982659	227	-0.0281988140638347	0.0281988140638347	12.9072778580461	3
1228	63.927	231.96	1.0229	5.12233860153363	11.1482552842021	228	0.0140994070319174	0.0140994070319174	12.921377265078	3
1229	63.399	231.53	1.02	5.10823919450172	11.162354691234	229	0.00486186449376547	0.00486186449376547	12.9262391295718	3
1230	64.261	231.87	1.019	5.10337733000795	11.1672165557278	230	-0.0121546612344119	0.0121546612344119	12.9383937908062	3
1231	69.293	233.94	1.0215	5.11553199124236	11.1550618944933	231	-0.00486186449376547	0.00486186449376547	12.9432556552999	3
1232	69.356	239.34	1.0225	5.12039385573613	11.1502000299996	232	0.0145855934812928	0.0145855934812928	12.9578412487812	3
1233	64.892	250.86	1.0195	5.10580826225484	11.1647856234809	233	-0.0165303392787983	0.0165303392787983	12.97437158806	3
1234	67.802	244.7	1.0229	5.12233860153363	11.1482552842021	234	0.00923754253815368	0.00923754253815368	12.9836091305982	3
1235	70.485	247.43	1.021	5.11310105899548	11.1574928267402	235	-0.00486186449376547	0.00486186449376547	12.988470995092	3
1236	71.848	260.07	1.022	5.11796292348925	11.1526309622465	236	0.0189612715256811	0.0189612715256811	13.0074322666176	3
1237	59.556	274.14	1.0181	5.09900165196356	11.1715922337721	237	-0.00437567804438643	0.00437567804438643	13.011807944662	3
1238	63.256	267.9	1.019	5.10337733000795	11.1672165557278	238	-0.00972372898752916	0.00972372898752916	13.0215316736495	3
1239	51.059	269.59	1.021	5.11310105899548	11.1574928267402	239	-0.00923754253815368	0.00923754253815368	13.0307692161877	3
1240	53.716	271.25	1.0229	5.12233860153363	11.1482552842021	240	0.00923754253815368	0.00923754253815368	13.0400067587259	3
1241	44.403	266.23	1.021	5.11310105899548	11.1574928267402	241	0.00486186449376369	0.00486186449376369	13.0448686232196	3
1242	46.828	255.48	1.02	5.10823919450172	11.162354691234	242	-0.00243093224688096	0.00243093224688096	13.0472995554665	3
1243	50.822	244.83	1.0205	5.1106701267486	11.1599237589871	243	0.00243093224688096	0.00243093224688096	13.0497304877134	3
1244	50.32	249.08	1.02	5.10823919450172	11.162354691234	244	-0.00729279674064642	0.00729279674064642	13.057023284454	3
1245	48.48	240.2	1.0215	5.11553199124236	11.1550618944933	245	0.00243093224688273	0.00243093224688273	13.0594542167009	3
1246	51.284	247.37	1.021	5.11310105899548	11.1574928267402	246	-0.00243093224688273	0.00243093224688273	13.0618851489478	3
1247	61.555	240.74	1.0215	5.11553199124236	11.1550618944933	247	-0.0116684747850364	0.0116684747850364	13.0735536237328	3
1248	59.117	241.3	1.0239	5.1272004660274	11.1433934197083	248	0.0238231360194483	0.0238231360194483	13.0973767597523	3
1249	49.407	232.92	1.019	5.10337733000795	11.1672165557278	249	-0.00729279674064642	0.00729279674064642	13.1046695564929	3
1250	26.174	247.24	1.0205	5.1106701267486	11.1599237589871	250	-0.0189612715256828	0.0189612715256828	13.1236308280186	3
1251	26.732	234.18	1.0244	5.12963139827428	11.1409624874614	251	0.0116684747850346	0.0116684747850346	13.1352993028036	3
1252	10.028	238.99	1.022	5.11796292348925	11.1526309622465	252	0.00972372898752916	0.00972372898752916	13.1450230317912	3
1253	16.963	248.06	1.02	5.10823919450172	11.162354691234	253	0.00243093224688096	0.00243093224688096	13.1474539640381	3
1254	23.552	250.96	1.0195	5.10580826225484	11.1647856234809	254	-0.0121546612344101	0.0121546612344101	13.1596086252725	3
1255	21.405	250.74	1.022	5.11796292348925	11.1526309622465	255	-0.00680661029127094	0.00680661029127094	13.1664152355637	3
1256	38.387	260.63	1.0234	5.12476953378052	11.1458243519552	256	0.0189612715256811	0.0189612715256811	13.1853765070894	3
1257	39.107	256.11	1.0195	5.10580826225484	11.1647856234809	257	0	0	13.1853765070894	3
1258	41.772	253.69	1.0195	5.10580826225484	11.1647856234809	258	0	0	13.1853765070894	3
1259	33.189	255.06	1.0195	5.10580826225484	11.1647856234809	259	-0.0427844075451276	0.0427844075451276	13.2281609146345	3
1260	27.377	262.97	1.0283	5.14859266979996	11.1220012159357	260	0.0330606785576002	0.0330606785576002	13.2612215931921	3
1261	30.354	265.02	1.0215	5.11553199124236	11.1550618944933	261	-0.0116684747850364	0.0116684747850364	13.2728900679772	3
1262	24.358	266.92	1.0239	5.1272004660274	11.1433934197083	262	0	0	13.2728900679772	3
1263	18.223	271.63	1.0239	5.1272004660274	11.1433934197083	263	0.00923754253815368	0.00923754253815368	13.2821276105153	3
1264	32.411	264.67	1.022	5.11796292348925	11.1526309622465	264	0.00243093224688273	0.00243093224688273	13.2845585427622	3
1265	35.452	270.06	1.0215	5.11553199124236	11.1550618944933	265	-0.00923754253815368	0.00923754253815368	13.2937960853004	3
1266	39.937	273.09	1.0234	5.12476953378052	11.1458243519552	266	0.0116684747850364	0.0116684747850364	13.3054645600854	3
1267	46.817	276	1.021	5.11310105899548	11.1574928267402	267	-0.00486186449376547	0.00486186449376547	13.3103264245792	3
1268	52.428	267.14	1.022	5.11796292348925	11.1526309622465	268	-0.0116684747850346	0.0116684747850346	13.3219948993642	3
1269	58.292	261.09	1.0244	5.12963139827428	11.1409624874614	269	-0.0165303392788001	0.0165303392788001	13.338525238643	3
1270	57.583	270.31	1.0278	5.14616173755308	11.1244321481826	270	0.0116684747850346	0.0116684747850346	13.350193713428	3
1271	52.989	269.22	1.0254	5.13449326276805	11.1361006229677	271	0.0189612715256828	0.0189612715256828	13.3691549849537	3
1272	41.328	277.08	1.0215	5.11553199124236	11.1550618944933	272	0	0	13.3691549849537	3
1273	34.301	269.64	1.0215	5.11553199124236	11.1550618944933	273	-0.00680661029127094	0.00680661029127094	13.375961595245	3
1274	20.597	276.36	1.0229	5.12233860153363	11.1482552842021	274	-0.00243093224688273	0.00243093224688273	13.3783925274919	3
1275	19.606	279.5	1.0234	5.12476953378052	11.1458243519552	275	0.0213922037725656	0.0213922037725656	13.3997847312644	3
1276	17.577	276.72	1.019	5.10337733000795	11.1672165557278	276	-0.00972372898752916	0.00972372898752916	13.409508460252	3
1277	20.889	265.44	1.021	5.11310105899548	11.1574928267402	277	0	0	13.409508460252	3
1278	17.157	255.31	1.021	5.11310105899548	11.1574928267402	278	-0.00486186449376547	0.00486186449376547	13.4143703247457	3
1279	14.7	249.2	1.022	5.11796292348925	11.1526309622465	279	0.0072927967406482	0.0072927967406482	13.4216631214864	3
1280	14.625	244.02	1.0205	5.1106701267486	11.1599237589871	280	-0.0140994070319191	0.0140994070319191	13.4357625285183	3
1281	15.241	250.25	1.0234	5.12476953378052	11.1458243519552	281	0	0	13.4357625285183	3
1282	10.649	248.24	1.0234	5.12476953378052	11.1458243519552	282	0.00923754253815368	0.00923754253815368	13.4450000710565	3
1283	17.949	240.33	1.0215	5.11553199124236	11.1550618944933	283	0.00486186449376547	0.00486186449376547	13.4498619355502	3
1284	27.91	245.85	1.0205	5.1106701267486	11.1599237589871	284	0.00243093224688096	0.00243093224688096	13.4522928677971	3
1285	25.974	234.51	1.02	5.10823919450172	11.162354691234	285	0.00243093224688096	0.00243093224688096	13.454723800044	3
1286	23.368	236.33	1.0195	5.10580826225484	11.1647856234809	286	-0.00243093224688096	0.00243093224688096	13.4571547322909	3
1287	29.325	238.97	1.02	5.10823919450172	11.162354691234	287	0.00243093224688096	0.00243093224688096	13.4595856645377	3
1288	12.607	235.69	1.0195	5.10580826225484	11.1647856234809	288	0	0	13.4595856645377	3
1289	15.204	235.1	1.0195	5.10580826225484	11.1647856234809	289	-0.0213922037725638	0.0213922037725638	13.4809778683103	3
1290	15.766	230.26	1.0239	5.1272004660274	11.1433934197083	290	0.0140994070319191	0.0140994070319191	13.4950772753422	3
1291	12.978	257.18	1.021	5.11310105899548	11.1574928267402	291	0.00243093224688273	0.00243093224688273	13.4975082075891	3
1292	10.523	258.39	1.0205	5.1106701267486	11.1599237589871	292	-0.00243093224688273	0.00243093224688273	13.499939139836	3
1293	12.72	263.85	1.021	5.11310105899548	11.1574928267402	293	0	0	13.499939139836	3
1294	12.692	255.69	1.021	5.11310105899548	11.1574928267402	294	-0.00486186449376547	0.00486186449376547	13.5048010043298	3
1295	22.292	259.93	1.022	5.11796292348925	11.1526309622465	295	0.00486186449376547	0.00486186449376547	13.5096628688235	3
1296	38.524	256.23	1.021	5.11310105899548	11.1574928267402	296	0.00243093224688273	0.00243093224688273	13.5120938010704	3
1297	36.021	262.02	1.0205	5.1106701267486	11.1599237589871	297	-0.00972372898753093	0.00972372898753093	13.5218175300579	3
1298	40.427	261.68	1.0225	5.12039385573613	11.1502000299996	298	-0.00680661029127094	0.00680661029127094	13.5286241403492	3
1299	43.746	271.75	1.0239	5.1272004660274	11.1433934197083	299	0.0165303392788019	0.0165303392788019	13.545154479628	3
1300	54.957	276.6	1.0205	5.1106701267486	11.1599237589871	300	-0.0072927967406482	0.0072927967406482	13.5524472763687	3
1301	68.807	275.94	1.022	5.11796292348925	11.1526309622465	301	0.0072927967406482	0.0072927967406482	13.5597400731093	3
1302	79.863	276.02	1.0205	5.1106701267486	11.1599237589871	302	-0.0140994070319191	0.0140994070319191	13.5738394801412	3
1303	87.336	275.53	1.0234	5.12476953378052	11.1458243519552	303	0.0116684747850364	0.0116684747850364	13.5855079549263	3
1304	107.78	269.17	1.021	5.11310105899548	11.1574928267402	304	-0.00486186449376547	0.00486186449376547	13.59036981942	3
1305	100.95	246.68	1.022	5.11796292348925	11.1526309622465	305	0	0	13.59036981942	3
1306	91.824	246.18	1.022	5.11796292348925	11.1526309622465	306	-0.00437567804438821	0.00437567804438821	13.5947454974644	3
1307	86.649	252.42	1.0229	5.12233860153363	11.1482552842021	307	-0.00972372898752738	0.00972372898752738	13.6044692264519	3
1308	94.694	254.99	1.0249	5.13206233052116	11.1385315552145	308	-0.0165303392788019	0.0165303392788019	13.6209995657307	3
1309	103.67	258.18	1.0283	5.14859266979996	11.1220012159357	309	-0.156552036699217	0.156552036699217	13.77755160243	3
1310	110.15	258.64	1.0605	5.30514470649918	10.9654491792365	310	0.187181783009935	0.187181783009935	13.9647333854399	3
1311	103.14	274.03	1.022	5.11796292348925	11.1526309622465	311	0	0	13.9647333854399	3
1312	106.87	273.55	1.022	5.11796292348925	11.1526309622465	312	0.00243093224688273	0.00243093224688273	13.9671643176868	3
1313	109.71	272.76	1.0215	5.11553199124236	11.1550618944933	313	-0.0807069505964915	0.0807069505964915	14.0478712682833	3
1314	115.71	270.78	1.0381	5.19623894183886	11.0743549438968	314	-0.147314494161066	0.147314494161066	14.1951857624443	3
1315	116.77	264.23	1.0684	5.34355343599992	10.9270404497358	315	-0.0213922037725638	0.0213922037725638	14.2165779662169	3
1316	117.02	263.36	1.0728	5.36494563977248	10.9056482459632	316	0.265943987808919	0.265943987808919	14.4825219540258	3
1317	109.28	252.38	1.0181	5.09900165196356	11.1715922337721	317	-0.135159832926654	0.135159832926654	14.6176817869525	3
1318	112.9	244.85	1.0459	5.23416148489022	11.0364324008455	318	0.109391951109702	0.109391951109702	14.7270737380622	3
1319	101.01	234.41	1.0234	5.12476953378052	11.1458243519552	319	0.0189612715256811	0.0189612715256811	14.7460350095879	3
1320	99.538	236.34	1.0195	5.10580826225484	11.1647856234809	320	-0.0189612715256811	0.0189612715256811	14.7649962811135	3
1321	92.695	237.75	1.0234	5.12476953378052	11.1458243519552	321	0.0189612715256811	0.0189612715256811	14.7839575526392	3
1322	88.968	231.54	1.0195	5.10580826225484	11.1647856234809	322	0.0140994070319191	0.0140994070319191	14.7980569596711	3
1323	84.772	239.74	1.0166	5.09170885522292	11.1788850305128	323	-0.0072927967406482	0.0072927967406482	14.8053497564118	3
1324	86.585	240.65	1.0181	5.09900165196356	11.1715922337721	324	-0.0661213571151968	0.0661213571151968	14.871471113527	3
1325	107.47	238.49	1.0317	5.16512300907876	11.1054708766569	325	0.0427844075451276	0.0427844075451276	14.9142555210721	3
1326	103.95	240.45	1.0229	5.12233860153363	11.1482552842021	326	0.00194474579750548	0.00194474579750548	14.9162002668696	3
1327	102.58	241.21	1.0225	5.12039385573613	11.1502000299996	327	-0.00680661029127094	0.00680661029127094	14.9230068771609	3
1328	86.992	246.44	1.0239	5.1272004660274	11.1433934197083	328	0.00486186449376547	0.00486186449376547	14.9278687416547	3
1329	84.108	246.18	1.0229	5.12233860153363	11.1482552842021	329	-0.00243093224688273	0.00243093224688273	14.9302996739015	3
1330	91.746	244.06	1.0234	5.12476953378052	11.1458243519552	330	0.00437567804438821	0.00437567804438821	14.9346753519459	3
1331	87.251	236.07	1.0225	5.12039385573613	11.1502000299996	331	0.00486186449376547	0.00486186449376547	14.9395372164397	3
1332	88.936	233.86	1.0215	5.11553199124236	11.1550618944933	332	-0.550849247143521	0.550849247143521	15.4903864635832	3
1333	138.63	252.43	1.1348	5.66638123838589	10.6042126473498	333	-0.0116684747850364	0.0116684747850364	15.5020549383682	3
1334	146.1	250.03	1.1372	5.67804971317092	10.5925441725648	334	0.123491358141621	0.123491358141621	15.6255462965099	3
1335	144.19	240.76	1.1118	5.5545583550293	10.7160355307064	335	0.0116684747850346	0.0116684747850346	15.6372147712949	3
1336	138.13	241.99	1.1094	5.54288988024427	10.7277040054914	336	0.194960766199957	0.194960766199957	15.8321755374949	3
1337	135.26	243.92	1.0693	5.34792911404431	10.9226647716914	337	-0.0452153397920085	0.0452153397920085	15.8773908772869	3
1338	122.95	241.99	1.0786	5.39314445383632	10.8774494318994	338	0.123491358141617	0.123491358141617	16.0008822354285	3
1339	124.91	236.01	1.0532	5.2696530956947	11.000940790041	339	0.151690172205454	0.151690172205454	16.1525724076339	3
1340	117.68	237.15	1.022	5.11796292348925	11.1526309622465	340	-0.277612462593956	0.277612462593956	16.4301848702279	3
1341	121.98	238.13	1.0791	5.3955753860832	10.8750184996525	341	-0.135159832926654	0.135159832926654	16.5653447031546	3
1342	129.76	244.25	1.1069	5.53073521900985	10.7398586667258	342	-0.0996682221221725	0.0996682221221725	16.6650129252767	3
1343	139.32	236.35	1.1274	5.63040344113203	10.6401904446037	343	0.132728900679773	0.132728900679773	16.7977418259565	3
1344	137.15	237.67	1.1001	5.49767454045226	10.7729193452834	344	-0.125922290388502	0.125922290388502	16.923664116345	3
1345	139.69	248.76	1.126	5.62359683084076	10.6469970548949	345	0.0904306795840206	0.0904306795840206	17.014094795929	3
1346	129.99	254.4	1.1074	5.53316615125674	10.737427734479	346	-0.0782760183496087	0.0782760183496087	17.0923708142786	3
1347	140.44	234.86	1.1235	5.61144216960635	10.6591517161294	347	0.0996682221221725	0.0996682221221725	17.1920390364008	3
1348	141.42	242.51	1.103	5.51177394748417	10.7588199382515	348	0.0617456790708086	0.0617456790708086	17.2537847154716	3
1349	137.26	235.08	1.0903	5.45002826841336	10.8205656173223	349	-0.175999494674276	0.175999494674276	17.4297842101459	3
1350	145.17	241.8	1.1265	5.62602776308764	10.6445661226481	350	0.0952925440777843	0.0952925440777843	17.5250767542237	3
1351	154.59	245.11	1.1069	5.53073521900985	10.7398586667258	351	-0.318452124341576	0.318452124341576	17.8435288785652	3
1352	158.07	247.74	1.1724	5.84918734335143	10.4214065423843	352	0.0641766113176914	0.0641766113176914	17.9077054898829	3
1353	155.81	242.88	1.1592	5.78501073203374	10.485583153702	353	0.00729279674064642	0.00729279674064642	17.9149982866236	3
1354	162.35	247.35	1.1577	5.77771793529309	10.4928759504426	354	0.0281988140638347	0.0281988140638347	17.9431971006874	3
1355	167.44	253.34	1.1519	5.74951912122926	10.5210747645064	355	-0.0471600855895158	0.0471600855895158	17.9903571862769	3
1356	162.67	249.94	1.1616	5.79667920681877	10.4739146789169	356	0.192043647503699	0.192043647503699	18.1824008337806	3
1357	159.57	266.06	1.1221	5.60463555931508	10.6659583264206	357	-0.182806104965545	0.182806104965545	18.3652069387462	3
1358	162.3	265.2	1.1597	5.78744166428062	10.4831522214551	358	0.223159580263792	0.223159580263792	18.58836651901	3
1359	161.96	269.65	1.1138	5.56428208401683	10.7063118017189	359	-0.146828307711688	0.146828307711688	18.7351948267217	3
1360	161.09	279.44	1.144	5.71111039172852	10.5594834940072	360	0.0948063576284071	0.0948063576284071	18.8300011843501	3
1361	149.76	272.98	1.1245	5.61630403410011	10.6542898516356	361	-0.0189612715256828	0.0189612715256828	18.8489624558757	3
1362	149.32	270.46	1.1284	5.63526530562579	10.6353285801099	362	0.0330606785576002	0.0330606785576002	18.8820231344333	3
1363	157.13	278.01	1.1216	5.60220462706819	10.6683892586675	363	-0.0807069505964915	0.0807069505964915	18.9627300850298	3
1364	156.83	275.85	1.1382	5.68291157766468	10.587682308071	364	-0.209060173231874	0.209060173231874	19.1717902582617	3
1365	166.69	272.34	1.1812	5.89197175089656	10.3786221348391	365	-0.11376762915409	0.11376762915409	19.2855578874158	3
1366	176.39	276.89	1.2046	6.00573938005065	10.2648545056851	366	-0.196905511997464	0.196905511997464	19.4824633994133	3
1367	193.15	279.27	1.2451	6.20264489204811	10.0679489936876	367	0.0617456790708104	0.0617456790708104	19.5442090784841	3
1368	186.38	276.37	1.2324	6.1408992129773	10.1296946727584	368	-0.0165303392788001	0.0165303392788001	19.5607394177629	3
1369	192.11	273.36	1.2358	6.1574295522561	10.1131643334796	369	0.0306297463107175	0.0306297463107175	19.5913691640736	3
1370	191.51	277.33	1.2295	6.12679980594539	10.1437940797903	370	-0.0807069505964932	0.0807069505964932	19.6720761146701	3
1371	193.02	278.49	1.2461	6.20750675654188	10.0630871291938	371	0.234828055048828	0.234828055048828	19.9069041697189	3
1372	167.92	269.71	1.1978	5.97267870149305	10.2979151842427	372	0.0170165257281756	0.0170165257281756	19.9239206954471	3
1373	183.67	278.02	1.1943	5.95566217576487	10.3149317099708	373	-0.161413901192983	0.161413901192983	20.0853345966401	3
1374	184.1	270.58	1.2275	6.11707607695786	10.1535178087778	374	-0.0952925440777843	0.0952925440777843	20.1806271407179	3
1375	194.57	277.14	1.2471	6.21236862103564	10.0582252647001	375	0.00486186449376369	0.00486186449376369	20.1854890052116	3
1376	191.25	272	1.2461	6.20750675654188	10.0630871291938	376	0.0189612715256828	0.0189612715256828	20.2044502767373	3
1377	190.77	271.78	1.2422	6.1885454850162	10.0820484007195	377	-0.0092375425381519	0.0092375425381519	20.2136878192755	3
1378	187.74	263.31	1.2441	6.19778302755435	10.0728108581814	378	0.0544528823301604	0.0544528823301604	20.2681407016056	3
1379	186.36	255.42	1.2329	6.14333014522419	10.1272637405115	379	0.0617456790708104	0.0617456790708104	20.3298863806764	3
1380	183.73	247.62	1.2202	6.08158446615338	10.1890094195823	380	-0.00486186449376547	0.00486186449376547	20.3347482451702	3
1381	183.42	241.85	1.2212	6.08644633064714	10.1841475550886	381	0.0500772042857758	0.0500772042857758	20.384825449456	3
1382	180.83	240.23	1.2109	6.03636912636137	10.2342247593743	382	-0.111822883356583	0.111822883356583	20.4966483328126	3
1383	184.37	232.51	1.2339	6.14819200971795	10.1224018760178	383	0.0904306795840188	0.0904306795840188	20.5870790123966	3
1384	176.38	243.1	1.2153	6.05776133013393	10.2128325556018	384	0.135159832926655	0.135159832926655	20.7222388453232	3
1385	174.39	239.03	1.1875	5.92260149720728	10.3479923885284	385	-0.0831378828433742	0.0831378828433742	20.8053767281666	3
1386	175.17	232.87	1.2046	6.00573938005065	10.2648545056851	386	-0.0330606785576002	0.0330606785576002	20.8384374067242	3
1387	176.89	232.81	1.2114	6.03880005860825	10.2317938271275	387	0.0140994070319174	0.0140994070319174	20.8525368137561	3
1388	177.7	235.34	1.2085	6.02470065157633	10.2458932341594	388	-0.050077204285774	0.050077204285774	20.9026140180419	3
1389	181.05	235.65	1.2188	6.07477785586211	10.1958160298736	389	-0.0685522893620814	0.0685522893620814	20.971166307404	3
1390	183.91	231.59	1.2329	6.14333014522419	10.1272637405115	390	0.0140994070319191	0.0140994070319191	20.9852657144359	3
1391	186.64	231.46	1.23	6.12923073819227	10.1413631475434	391	0.0165303392788001	0.0165303392788001	21.0017960537147	3
1392	183.18	230.32	1.2266	6.11270039891347	10.1578934868222	392	0.0763312725521015	0.0763312725521015	21.0781273262668	3
1393	180.95	241.23	1.2109	6.03636912636137	10.2342247593743	393	-0.149745426407948	0.149745426407948	21.2278727526747	3
1394	189.86	232.74	1.2417	6.18611455276931	10.0844793329664	394	-0.0403534752982431	0.0403534752982431	21.268226227973	3
1395	194.78	232.35	1.25	6.22646802806756	10.0441258576681	395	0.0354916108044812	0.0354916108044812	21.3037178387775	3
1396	189.77	233.68	1.2427	6.19097641726308	10.0796174684726	396	0.130784154882264	0.130784154882264	21.4345019936597	3
1397	180.35	236.09	1.2158	6.06019226238081	10.2104016233549	397	0.20176737649123	0.20176737649123	21.636269370151	3
1398	168.55	244.65	1.1743	5.85842488588958	10.4121689998461	398	-0.0972372898752916	0.0972372898752916	21.7335066600263	3
1399	169.78	243.03	1.1943	5.95566217576487	10.3149317099708	399	0.280043394840837	0.280043394840837	22.0135500548671	3
1400	149	258.85	1.1367	5.67561878092404	10.5949751048117	400	0.1755133082249	0.1755133082249	22.189063363092	3
1401	148.87	265.25	1.1006	5.50010547269914	10.7704884130366	401	-0.135159832926655	0.135159832926655	22.3242231960186	3
1402	149.3	262	1.1284	5.63526530562579	10.6353285801099	402	-0.187667969459309	0.187667969459309	22.511891165478	3
1403	157.32	251.72	1.167	5.8229332750851	10.4476606106506	403	0.0734141538558433	0.0734141538558433	22.5853053193338	3
1404	155.49	256.08	1.1519	5.74951912122926	10.5210747645064	404	-0.075845086102726	0.075845086102726	22.6611504054365	3
1405	160.68	261.51	1.1675	5.82536420733198	10.4452296784037	405	0.128353222635385	0.128353222635385	22.7895036280719	3
1406	148.9	252.55	1.1411	5.6970109846966	10.5735829010391	406	0.0306297463107157	0.0306297463107157	22.8201333743826	3
1407	140.26	256.28	1.1348	5.66638123838589	10.6042126473498	407	-0.00437567804438821	0.00437567804438821	22.824509052427	3
1408	140.45	262.84	1.1357	5.67075691643027	10.5998369693054	408	0.025767881816952	0.025767881816952	22.850276934244	3
1409	143.51	255.9	1.1304	5.64498903461332	10.6256048511224	409	-0.0116684747850364	0.0116684747850364	22.861945409029	3
1410	139.03	248.58	1.1328	5.65665750939836	10.6139363763373	410	0.237258987295711	0.237258987295711	23.0992043963247	3
1411	134.23	237.58	1.084	5.41939852210265	10.8511953636331	411	-0.0568838145770449	0.0568838145770449	23.1560882109018	3
1412	128.38	247.97	1.0957	5.47628233667969	10.794311549056	412	-0.0904306795840206	0.0904306795840206	23.2465188904858	3
1413	132.58	247.27	1.1143	5.56671301626371	10.703880869472	413	0.0996682221221725	0.0996682221221725	23.3461871126079	3
1414	129.8	250.37	1.0938	5.46704479414154	10.8035490915942	414	-0.0923754253815261	0.0923754253815261	23.4385625379895	3
1415	137.29	269.44	1.1128	5.55942021952307	10.7111736662126	415	-0.0996682221221725	0.0996682221221725	23.5382307601116	3
1416	140.62	263.11	1.1333	5.65908844164524	10.6115054440905	416	0.0617456790708104	0.0617456790708104	23.5999764391825	3
1417	134.85	265.58	1.1206	5.59734276257443	10.6732511231613	417	0.0092375425381519	0.0092375425381519	23.6092139817206	3
1418	137.8	277.88	1.1187	5.58810522003628	10.6824886656994	418	0.121060425894736	0.121060425894736	23.7302744076153	3
1419	133.78	276.29	1.0938	5.46704479414154	10.8035490915942	419	-0.0972372898752898	0.0972372898752898	23.8275116974906	3
1420	135.95	277.95	1.1138	5.56428208401683	10.7063118017189	420	-0.118629493647855	0.118629493647855	23.9461411911385	3
1421	145.57	266.57	1.1382	5.68291157766468	10.587682308071	421	0.379711616963009	0.379711616963009	24.3258528081015	3
1422	128.49	254.68	1.0601	5.30319996070167	10.967393925034	422	0.0213922037725638	0.0213922037725638	24.3472450118741	3
1423	122.82	247.97	1.0557	5.28180775692911	10.9887861288066	423	-0.185237037212428	0.185237037212428	24.5324820490865	3
1424	126.19	248.14	1.0938	5.46704479414154	10.8035490915942	424	-0.0568838145770449	0.0568838145770449	24.5893658636635	3
1425	134.42	239.31	1.1055	5.52392860871858	10.7466652770171	425	-0.0568838145770449	0.0568838145770449	24.6462496782406	3
1426	141.98	232.15	1.1172	5.58081242329563	10.6897814624401	426	-0.0758450861027278	0.0758450861027278	24.7220947643433	3
1427	149.68	237.02	1.1328	5.65665750939836	10.6139363763373	427	0.1755133082249	0.1755133082249	24.8976080725682	3
1428	130.6	232.03	1.0967	5.48114420117346	10.7894496845622	428	0.387004413703657	0.387004413703657	25.2846124862719	3
1429	105.88	231.39	1.0171	5.0941397874698	11.1764540982659	429	-0.0165303392787983	0.0165303392787983	25.3011428255507	3
1430	96.142	235.92	1.0205	5.1106701267486	11.1599237589871	430	0.0165303392787983	0.0165303392787983	25.3176731648295	3
1431	83.205	249.1	1.0171	5.0941397874698	11.1764540982659	431	-0.0306297463107175	0.0306297463107175	25.3483029111402	3
1432	85.755	250.19	1.0234	5.12476953378052	11.1458243519552	432	0.00923754253815368	0.00923754253815368	25.3575404536783	3
1433	77.391	253.64	1.0215	5.11553199124236	11.1550618944933	433	-0.00680661029127094	0.00680661029127094	25.3643470639696	3
1434	80.264	261.8	1.0229	5.12233860153363	11.1482552842021	434	0.0116684747850364	0.0116684747850364	25.3760155387546	3
1435	71.598	259.71	1.0205	5.1106701267486	11.1599237589871	435	0.00486186449376191	0.00486186449376191	25.3808774032484	3
1436	65.375	263.82	1.0195	5.10580826225484	11.1647856234809	436	0	0	25.3808774032484	3
1437	71.431	271.39	1.0195	5.10580826225484	11.1647856234809	437	0.00437567804438999	0.00437567804438999	25.3852530812928	3
1438	84.729	274.2	1.0186	5.10143258421045	11.1691613015253	438	-0.225104326061299	0.225104326061299	25.6103574073541	3
1439	111	258.97	1.0649	5.32653691027174	10.944056975464	439	0.0447291533426331	0.0447291533426331	25.6550865606967	3
1440	109.66	258.09	1.0557	5.28180775692911	10.9887861288066	440	0.0763312725521033	0.0763312725521033	25.7314178332488	3
1441	106.46	262.45	1.04	5.20547648437701	11.0651174013587	441	0.0923754253815279	0.0923754253815279	25.8237932586304	3
1442	100.49	254.38	1.021	5.11310105899548	11.1574928267402	442	-0.00486186449376547	0.00486186449376547	25.8286551231241	3
1443	88.284	230.92	1.022	5.11796292348925	11.1526309622465	443	-0.0238231360194465	0.0238231360194465	25.8524782591436	3
1444	88.976	235.96	1.0269	5.14178605950869	11.128807826227	444	0.028685000513212	0.028685000513212	25.8811632596568	3
1445	68.067	246.98	1.021	5.11310105899548	11.1574928267402	445	0.00729279674064465	0.00729279674064465	25.8884560563974	3
1446	63.05	246.28	1.0195	5.10580826225484	11.1647856234809	446	-0.0189612715256811	0.0189612715256811	25.9074173279231	3
1447	62.667	252.01	1.0234	5.12476953378052	11.1458243519552	447	0.0140994070319191	0.0140994070319191	25.921516734955	3
1448	55.806	241.18	1.0205	5.1106701267486	11.1599237589871	448	0.00729279674064642	0.00729279674064642	25.9288095316957	3
1449	51.099	240.21	1.019	5.10337733000795	11.1672165557278	449	0	0	25.9288095316957	3
1450	44.063	244.24	1.019	5.10337733000795	11.1672165557278	450	-0.0238231360194483	0.0238231360194483	25.9526326677151	3
1451	29.717	253.22	1.0239	5.1272004660274	11.1433934197083	451	0.0189612715256828	0.0189612715256828	25.9715939392408	3
1452	33.873	259.43	1.02	5.10823919450172	11.162354691234	452	0.0140994070319174	0.0140994070319174	25.9856933462727	3
1453	51.883	262.41	1.0171	5.0941397874698	11.1764540982659	453	-0.0165303392787983	0.0165303392787983	26.0022236855515	3
1454	42.989	277.54	1.0205	5.1106701267486	11.1599237589871	454	0	0	26.0022236855515	3
1455	52.979	263.96	1.0205	5.1106701267486	11.1599237589871	455	0.00243093224688096	0.00243093224688096	26.0046546177984	3
1456	67.905	257.95	1.02	5.10823919450172	11.162354691234	456	0.00243093224688096	0.00243093224688096	26.0070855500453	3
1457	63.655	261.91	1.0195	5.10580826225484	11.1647856234809	457	0.00437567804438999	0.00437567804438999	26.0114612280897	3
1458	60.399	260.01	1.0186	5.10143258421045	11.1691613015253	458	0.00486186449376369	0.00486186449376369	26.0163230925834	3
1459	72.243	255.82	1.0176	5.09657071971668	11.174023166019	459	-0.0213922037725638	0.0213922037725638	26.037715296356	3
1460	83.732	262.62	1.022	5.11796292348925	11.1526309622465	460	0.0072927967406482	0.0072927967406482	26.0450080930966	3
1461	91.287	252.03	1.0205	5.1106701267486	11.1599237589871	461	0	0	26.0450080930966	3
1462	84.204	249.23	1.0205	5.1106701267486	11.1599237589871	462	0.00729279674064642	0.00729279674064642	26.0523008898373	3
1463	85.242	263.31	1.019	5.10337733000795	11.1672165557278	463	-0.0262540682663293	0.0262540682663293	26.0785549581036	3
1464	89.094	233.79	1.0244	5.12963139827428	11.1409624874614	464	-0.0379225430513621	0.0379225430513621	26.116477501155	3
1465	109.47	267.74	1.0322	5.16755394132564	11.1030399444101	465	-0.166275765686748	0.166275765686748	26.2827532668417	3
1466	114.69	266.06	1.0664	5.33382970701239	10.9367641787233	466	0.228021444757555	0.228021444757555	26.5107747115993	3
1467	106.45	267.98	1.0195	5.10580826225484	11.1647856234809	467	-0.265943987808917	0.265943987808917	26.7767186994082	3
1468	128.26	277.1	1.0742	5.37175225006375	10.8988416356719	468	-0.156552036699219	0.156552036699219	26.9332707361074	3
1469	127.42	270.68	1.1064	5.52830428676297	10.7422895989727	469	0.144397375464807	0.144397375464807	27.0776681115722	3
1470	120.16	273.17	1.0767	5.38390691129817	10.8866869744375	470	0.282474327087719	0.282474327087719	27.3601424386599	3
1471	101.35	271.29	1.0186	5.10143258421045	11.1691613015253	471	0	0	27.3601424386599	3
1472	99.078	272.02	1.0186	5.10143258421045	11.1691613015253	472	-0.0306297463107157	0.0306297463107157	27.3907721849707	3
1473	94.526	267.95	1.0249	5.13206233052116	11.1385315552145	473	0.0238231360194447	0.0238231360194447	27.4145953209901	3
1474	88.937	258.42	1.02	5.10823919450172	11.162354691234	474	-0.00243093224688096	0.00243093224688096	27.417026253237	3
1475	85.622	248.02	1.0205	5.1106701267486	11.1599237589871	475	-0.0189612715256828	0.0189612715256828	27.4359875247627	3
1476	98.324	235.14	1.0244	5.12963139827428	11.1409624874614	476	0.0092375425381519	0.0092375425381519	27.4452250673008	3
1477	71.446	231.34	1.0225	5.12039385573613	11.1502000299996	477	0	0	27.4452250673008	3
1478	55.696	231.12	1.0225	5.12039385573613	11.1502000299996	478	0.00486186449376547	0.00486186449376547	27.4500869317946	3
1479	73.705	231.2	1.0215	5.11553199124236	11.1550618944933	479	-0.0330606785576002	0.0330606785576002	27.4831476103522	3
1480	77.658	236.99	1.0283	5.14859266979996	11.1220012159357	480	0.0281988140638347	0.0281988140638347	27.511346424416	3
1481	76.793	240.25	1.0225	5.12039385573613	11.1502000299996	481	0.0121546612344119	0.0121546612344119	27.5235010856504	3
1482	75.116	247.83	1.02	5.10823919450172	11.162354691234	482	-0.0262540682663293	0.0262540682663293	27.5497551539168	3
1483	79.934	243.79	1.0254	5.13449326276805	11.1361006229677	483	0.0140994070319174	0.0140994070319174	27.5638545609487	3
1484	76.995	260.61	1.0225	5.12039385573613	11.1502000299996	484	0.0189612715256828	0.0189612715256828	27.5828158324744	3
1485	80.417	271.36	1.0186	5.10143258421045	11.1691613015253	485	-0.0379225430513639	0.0379225430513639	27.6207383755257	3
1486	77	274.17	1.0264	5.13935512726181	11.1312387584739	486	0.0072927967406482	0.0072927967406482	27.6280311722664	3
1487	91.43	265.15	1.0249	5.13206233052116	11.1385315552145	487	-0.116198561400974	0.116198561400974	27.7442297336674	3
1488	109.48	262.99	1.0488	5.24826089192214	11.0223329938136	488	-0.154607290901712	0.154607290901712	27.8988370245691	3
1489	117.33	260.55	1.0806	5.40286818282385	10.8677257029119	489	-0.0996682221221725	0.0996682221221725	27.9985052466912	3
1490	123.66	260.49	1.1011	5.50253640494602	10.7680574807897	490	0.235314241498203	0.235314241498203	28.2338194881894	3
1491	127.51	257.73	1.0527	5.26722216344782	11.0033717222879	491	0.173082375978018	0.173082375978018	28.4069018641675	3
1492	107.3	267.96	1.0171	5.0941397874698	11.1764540982659	492	-0.0140994070319174	0.0140994070319174	28.4210012711994	3
1493	100.28	270.09	1.02	5.10823919450172	11.162354691234	493	-0.0189612715256828	0.0189612715256828	28.4399625427251	3
1494	89.649	276.07	1.0239	5.1272004660274	11.1433934197083	494	0.0257678818169538	0.0257678818169538	28.465730424542	3
1495	82.632	272.13	1.0186	5.10143258421045	11.1691613015253	495	0.00243093224688096	0.00243093224688096	28.4681613567889	3
1496	90.813	271.78	1.0181	5.09900165196356	11.1715922337721	496	-0.0092375425381519	0.0092375425381519	28.477398899327	3
1497	106.45	249.31	1.02	5.10823919450172	11.162354691234	497	-0.230452377004438	0.230452377004438	28.7078512763315	3
1498	115.97	256.26	1.0674	5.33869157150616	10.9319023142295	498	-0.0568838145770467	0.0568838145770467	28.7647350909085	3
1499	119.13	252.57	1.0791	5.3955753860832	10.8750184996525	499	-0.021392203772562	0.021392203772562	28.7861272946811	3
1500	123.68	249.47	1.0835	5.41696758985576	10.8536262958799	500	NA	NA	NA	3
