# Supplementary material for: Assessment of crusting effects on interrill erosion by laser scanning
Source: PeerJ. 2020 Jan 31;8:e8487. doi: 10.7717/peerj.8487 (PMC6996510; doi:10.7717/peerj.8487)
Supplement: Data S1 — Each has two transects and four subplots. [file peerj-08-8487-s001.zip › raw data for uploading/os4plotb.txt]

x	y	z	cal	h	code	deltah	absh	cumsumh	number
1	248.73	31.193	1.0195	5.10580826225484	11.2051390987791	1	-0.0286850005132102	0.0286850005132102	0.0286850005132102	1
2	251.6	24.622	1.0254	5.13449326276805	11.1764540982659	2	0.0213922037725656	0.0213922037725656	0.0500772042857758	1
3	252.33	22.036	1.021	5.11310105899548	11.1978463020385	3	-0.00923754253815368	0.00923754253815368	0.0593147468239295	1
4	250.76	25.538	1.0229	5.12233860153363	11.1886087595003	4	-0.0335468650069757	0.0335468650069757	0.0928616118309051	1
5	263.76	32.907	1.0298	5.15588546654061	11.1550618944933	5	0.0379225430513639	0.0379225430513639	0.130784154882269	1
6	276.71	29.253	1.022	5.11796292348925	11.1929844375447	6	0.00486186449376547	0.00486186449376547	0.135646019376034	1
7	278.58	32.121	1.021	5.11310105899548	11.1978463020385	7	-0.00486186449376547	0.00486186449376547	0.1405078838698	1
8	279.54	61.759	1.022	5.11796292348925	11.1929844375447	8	0.0072927967406482	0.0072927967406482	0.147800680610448	1
9	272.69	63.126	1.0205	5.1106701267486	11.2002772342853	9	0	0	0.147800680610448	1
10	275.54	62.536	1.0205	5.1106701267486	11.2002772342853	10	-0.00486186449376547	0.00486186449376547	0.152662545104214	1
11	276.07	61.193	1.0215	5.11553199124236	11.1954153697916	11	-0.0782760183496087	0.0782760183496087	0.230938563453822	1
12	278.61	60.006	1.0376	5.19380800959197	11.117139351442	12	0.0855688150902552	0.0855688150902552	0.316507378544078	1
13	275.41	24.907	1.02	5.10823919450172	11.2027081665322	13	-0.00486186449376369	0.00486186449376369	0.321369243037841	1
14	275.5	35.092	1.021	5.11310105899548	11.1978463020385	14	-0.00923754253815368	0.00923754253815368	0.330606785575995	1
15	256.79	33.79	1.0229	5.12233860153363	11.1886087595003	15	0.00194474579750548	0.00194474579750548	0.3325515313735	1
16	256.56	36.086	1.0225	5.12039385573613	11.1905535052978	16	0.0072927967406482	0.0072927967406482	0.339844328114149	1
17	274.67	26.27	1.021	5.11310105899548	11.1978463020385	17	-0.0140994070319191	0.0140994070319191	0.353943735146068	1
18	275.01	10.805	1.0239	5.1272004660274	11.1837468950065	18	0.00680661029127094	0.00680661029127094	0.360750345437339	1
19	276.06	17.062	1.0225	5.12039385573613	11.1905535052978	19	0.00486186449376547	0.00486186449376547	0.365612209931104	1
20	266.89	13.653	1.0215	5.11553199124236	11.1954153697916	20	0.00243093224688273	0.00243093224688273	0.368043142177987	1
21	277.64	15.731	1.021	5.11310105899548	11.1978463020385	21	-0.00243093224688273	0.00243093224688273	0.37047407442487	1
22	276.11	15.473	1.0215	5.11553199124236	11.1954153697916	22	0.00486186449376547	0.00486186449376547	0.375335938918635	1
23	265.12	23.957	1.0205	5.1106701267486	11.2002772342853	23	0.00486186449376191	0.00486186449376191	0.380197803412397	1
24	266.19	25.123	1.0195	5.10580826225484	11.2051390987791	24	-0.00729279674064465	0.00729279674064465	0.387490600153042	1
25	267.31	25.282	1.021	5.11310105899548	11.1978463020385	25	0.00972372898752916	0.00972372898752916	0.397214329140571	1
26	263.24	35.275	1.019	5.10337733000795	11.207570031026	26	-0.0213922037725656	0.0213922037725656	0.418606532913136	1
27	267.53	39.595	1.0234	5.12476953378052	11.1861778272534	27	-0.00243093224688273	0.00243093224688273	0.421037465160019	1
28	263.56	56.65	1.0239	5.1272004660274	11.1837468950065	28	0.0165303392788019	0.0165303392788019	0.437567804438821	1
29	268.24	52.141	1.0205	5.1106701267486	11.2002772342853	29	-0.0072927967406482	0.0072927967406482	0.444860601179469	1
30	255.86	53.011	1.022	5.11796292348925	11.1929844375447	30	-0.0165303392788001	0.0165303392788001	0.461390940458269	1
31	253.94	61.831	1.0254	5.13449326276805	11.1764540982659	31	0.0140994070319174	0.0140994070319174	0.475490347490187	1
32	246.18	65.763	1.0225	5.12039385573613	11.1905535052978	32	-0.151690172205452	0.151690172205452	0.627180519695639	1
33	251.19	78.926	1.0537	5.27208402794158	11.0388633330924	33	0.0354916108044812	0.0354916108044812	0.66267213050012	1
34	253	72.41	1.0464	5.2365924171371	11.0743549438968	34	-0.140021697420419	0.140021697420419	0.802693827920539	1
35	265.72	76.539	1.0752	5.37661411455752	10.9343332464764	35	0.280043394840837	0.280043394840837	1.08273722276138	1
36	270.11	74.614	1.0176	5.09657071971668	11.2143766413173	36	-0.349081870652293	0.349081870652293	1.43181909341367	1
37	264.91	77.859	1.0894	5.44565259036897	10.865294770665	37	0.311159327600929	0.311159327600929	1.7429784210146	1
38	273.04	76.544	1.0254	5.13449326276805	11.1764540982659	38	-0.308728395354047	0.308728395354047	2.05170681636864	1
39	269.81	83.807	1.0889	5.44322165812209	10.8677257029119	39	-0.0165303392788001	0.0165303392788001	2.06823715564745	1
40	275.72	88.465	1.0923	5.45975199740089	10.8511953636331	40	-0.121060425894736	0.121060425894736	2.18929758154218	1
41	271.52	87.132	1.1172	5.58081242329563	10.7301349377383	41	0.244551784036357	0.244551784036357	2.43384936557854	1
42	264.21	95.261	1.0669	5.33626063925927	10.9746867217747	42	-0.054452882330164	0.054452882330164	2.4883022479087	1
43	259.7	94.683	1.0781	5.39071352158944	10.9202338394445	43	-0.00243093224688096	0.00243093224688096	2.49073318015558	1
44	249.5	93.921	1.0786	5.39314445383632	10.9178029071976	44	-0.223159580263793	0.223159580263793	2.71389276041938	1
45	231.11	98.003	1.1245	5.61630403410011	10.6946433269338	45	0.242120851789473	0.242120851789473	2.95601361220885	1
46	237.08	102.04	1.0747	5.37418318231064	10.9367641787233	46	-0.289767123828366	0.289767123828366	3.24578073603722	1
47	231.15	106.05	1.1343	5.663950306139	10.6469970548949	47	0.280043394840838	0.280043394840838	3.52582413087805	1
48	239.41	101.91	1.0767	5.38390691129817	10.9270404497358	48	0.00729279674064642	0.00729279674064642	3.5331169276187	1
49	257.45	95.992	1.0752	5.37661411455752	10.9343332464764	49	-0.325258734632847	0.325258734632847	3.85837566225155	1
50	267.51	100.45	1.1421	5.70187284919037	10.6090745118436	50	0.311159327600929	0.311159327600929	4.16953498985248	1
51	260.41	93.201	1.0781	5.39071352158944	10.9202338394445	51	-0.34422000615853	0.34422000615853	4.51375499601101	1
52	248.01	99.301	1.1489	5.73493352774797	10.576013833286	52	-0.0379225430513621	0.0379225430513621	4.55167753906237	1
53	247.79	100.86	1.1567	5.77285607079933	10.5380912902346	53	0.149259239958571	0.149259239958571	4.70093677902094	1
54	263.32	109.14	1.126	5.62359683084076	10.6873505301932	54	-0.00243093224688273	0.00243093224688273	4.70336771126782	1
55	259.74	108.21	1.1265	5.62602776308764	10.6849195979463	55	-0.206143054535616	0.206143054535616	4.90951076580344	1
56	258.71	113.61	1.1689	5.83217081762326	10.4787765434107	56	0.0612594926214332	0.0612594926214332	4.97077025842487	1
57	256.5	109.29	1.1563	5.77091132500182	10.5400360360321	57	-0.0875135608877606	0.0875135608877606	5.05828381931263	1
58	259.39	131.99	1.1743	5.85842488588958	10.4525224751444	58	-0.0758450861027278	0.0758450861027278	5.13412890541536	1
59	261.14	131.29	1.1899	5.93426997199231	10.3766773890416	59	0.0685522893620814	0.0685522893620814	5.20268119477744	1
60	255.71	131.26	1.1758	5.86571768263023	10.4452296784037	60	-0.229966190555064	0.229966190555064	5.4326473853325	1
61	256.16	149.01	1.2231	6.09568387318529	10.2152634878487	61	-0.22315958026379	0.22315958026379	5.65580696559629	1
62	254.75	160.64	1.269	6.31884345344908	9.99210390758486	62	0.0685522893620778	0.0685522893620778	5.72435925495837	1
63	251.04	179.56	1.2549	6.25029116408701	10.0606561969469	63	0.1424526296673	0.1424526296673	5.86681188462567	1
64	251	186.37	1.2256	6.10783853441971	10.2031088266142	64	-0.346650938405411	0.346650938405411	6.21346282303108	1
65	237.55	193.8	1.2969	6.45448947282512	9.85645788820883	65	0.166275765686748	0.166275765686748	6.37973858871783	1
66	258.23	193.09	1.2627	6.28821370713837	10.0227336538956	66	0.17113763018051	0.17113763018051	6.55087621889834	1
67	269.83	187.22	1.2275	6.11707607695786	10.1938712840761	67	-0.0213922037725638	0.0213922037725638	6.57226842267091	1
68	268.34	188.02	1.2319	6.13846828073042	10.1724790803035	68	0.0661213571151986	0.0661213571151986	6.6383897797861	1
69	274.55	174.12	1.2183	6.07234692361522	10.2386004374187	69	-0.206143054535616	0.206143054535616	6.84453283432172	1
70	269.21	166.91	1.2607	6.27848997815084	10.0324573828831	70	0.261082123315154	0.261082123315154	7.10561495763687	1
71	275.17	164.48	1.207	6.01740785483568	10.2935395061983	71	-0.0996682221221725	0.0996682221221725	7.20528317975905	1
72	276.97	143.12	1.2275	6.11707607695786	10.1938712840761	72	0.149259239958571	0.149259239958571	7.35454241971762	1
73	275.27	145.32	1.1968	5.96781683699929	10.3431305240347	73	0.0121546612344119	0.0121546612344119	7.36669708095203	1
74	275.45	144.82	1.1943	5.95566217576487	10.3552851852691	74	0.116198561400971	0.116198561400971	7.482895642353	1
75	270.72	145.19	1.1704	5.8394636143639	10.47148374667	75	-0.206629240984991	0.206629240984991	7.68952488333799	1
76	254.17	133.21	1.2129	6.0460928553489	10.2648545056851	76	0.118629493647855	0.118629493647855	7.80815437698585	1
77	252.85	130.45	1.1885	5.92746336170104	10.3834839993329	77	0.185237037212428	0.185237037212428	7.99339141419827	1
78	243.21	123.39	1.1504	5.74222632448861	10.5687210365453	78	-0.503202975104628	0.503202975104628	8.4965943893029	1
79	248.37	133.5	1.2539	6.24542929959324	10.0655180614407	79	0.287336191581483	0.287336191581483	8.78393058088439	1
80	271.43	143.97	1.1948	5.95809310801176	10.3528542530222	80	0.0471600855895158	0.0471600855895158	8.8310906664739	1
81	277.11	140.84	1.1851	5.91093302242224	10.4000143386117	81	0.19739169844684	0.19739169844684	9.02848236492074	1
82	276.33	135.25	1.1445	5.7135413239754	10.5974060370585	82	0.121060425894738	0.121060425894738	9.14954279081548	1
83	271.92	114.85	1.1196	5.59248089808066	10.7184664629533	83	-0.292198056075248	0.292198056075248	9.44174084689073	1
84	270.96	124.53	1.1797	5.88467895415591	10.426268406878	84	-0.0452153397920103	0.0452153397920103	9.48695618668274	1
85	263.64	134.43	1.189	5.92989429394792	10.381053067086	85	-0.0306297463107175	0.0306297463107175	9.51758593299346	1
86	263.64	127.78	1.1953	5.96052404025864	10.3504233207753	86	0.0879997473371397	0.0879997473371397	9.6055856803306	1
87	254.89	130.94	1.1772	5.8725242929215	10.4384230681124	87	-0.0641766113176914	0.0641766113176914	9.66976229164829	1
88	245.36	130.54	1.1904	5.93670090423919	10.3742464567948	88	0.104530086615936	0.104530086615936	9.77429237826422	1
89	249.13	123.15	1.1689	5.83217081762326	10.4787765434107	89	-0.0807069505964915	0.0807069505964915	9.85499932886071	1
90	243.3	129.47	1.1855	5.91287776821975	10.3980695928142	90	0.0403534752982466	0.0403534752982466	9.89535280415896	1
91	253.75	128.77	1.1772	5.8725242929215	10.4384230681124	91	0.0140994070319174	0.0140994070319174	9.90945221119088	1
92	258.33	127.06	1.1743	5.85842488588958	10.4525224751444	92	-0.346650938405412	0.346650938405412	10.2561031495963	1
93	257.12	135.86	1.2456	6.205075824295	10.105871536739	93	0.353457548696682	0.353457548696682	10.609560698293	1
94	255.36	130.91	1.1729	5.85161827559831	10.4593290854356	94	-0.398672888488692	0.398672888488692	11.0082335867817	1
95	250.08	134.03	1.2549	6.25029116408701	10.0606561969469	95	0.190098901706193	0.190098901706193	11.1983324884879	1
96	245.09	132.79	1.2158	6.06019226238081	10.2507550986531	96	0.0452153397920121	0.0452153397920121	11.2435478282799	1
97	251.5	150.59	1.2065	6.0149769225888	10.2959704384451	97	-0.175999494674276	0.175999494674276	11.4195473229541	1
98	237.16	157.43	1.2427	6.19097641726308	10.1199709437709	98	0.111822883356583	0.111822883356583	11.5313702063107	1
99	242.58	171.05	1.2197	6.07915353390649	10.2317938271275	99	0.0685522893620796	0.0685522893620796	11.5999224956728	1
100	251.36	182.46	1.2056	6.01060124454441	10.3003461164895	100	-0.125436103939125	0.125436103939125	11.7253585996119	1
101	251.14	172.63	1.2314	6.13603734848354	10.1749100125504	101	-0.0359777972538566	0.0359777972538566	11.7613363968658	1
102	253.03	155.92	1.2388	6.1720151457374	10.1389322152966	102	0.180375172718664	0.180375172718664	11.9417115695845	1
103	250.15	165.88	1.2017	5.99163997301873	10.3193073880152	103	-0.0422982210957521	0.0422982210957521	11.9840097906802	1
104	251.78	164.09	1.2104	6.03393819411448	10.2770091669195	104	-0.308728395354049	0.308728395354049	12.2927381860343	1
105	262.5	172.3	1.2739	6.34266658946853	9.96828077156541	105	-0.0335468650069739	0.0335468650069739	12.3262850510412	1
106	257.07	169.98	1.2808	6.37621345447551	9.93473390655844	106	0.152176358654829	0.152176358654829	12.4784614096961	1
107	264.62	169.71	1.2495	6.22403709582068	10.0869102652133	107	0.0213922037725638	0.0213922037725638	12.4998536134686	1
108	264.93	169.52	1.2451	6.20264489204811	10.1083024689858	108	-0.187667969459312	0.187667969459312	12.6875215829279	1
109	263.14	173.22	1.2837	6.39031286150742	9.92063449952652	109	0.301435598613402	0.301435598613402	12.9889571815413	1
110	248.82	155.99	1.2217	6.08887726289402	10.2220700981399	110	0.104530086615938	0.104530086615938	13.0934872681573	1
111	263.28	157.7	1.2002	5.98434717627809	10.3266001847559	111	-0.180375172718666	0.180375172718666	13.2738624408759	1
112	262.8	151.95	1.2373	6.16472234899675	10.1462250120372	112	0.177944240471783	0.177944240471783	13.4518066813477	1
113	260.99	160.15	1.2007	5.98677810852497	10.324169252509	113	-0.280043394840837	0.280043394840837	13.7318500761886	1
114	273.52	168.85	1.2583	6.2668215033658	10.0441258576681	114	0.168706697933629	0.168706697933629	13.9005567741222	1
115	270.35	169.31	1.2236	6.09811480543218	10.2128325556018	115	-0.201767376491228	0.201767376491228	14.1023241506134	1
116	268.72	165.07	1.2651	6.2998821819234	10.0110651791105	116	0.353457548696682	0.353457548696682	14.4557816993101	1
117	264.07	153.12	1.1924	5.94642463322672	10.3645227278072	117	-0.275181530347075	0.275181530347075	14.7309632296572	1
118	267.13	173.73	1.249	6.22160616357379	10.0893411974602	118	0.213435851276264	0.213435851276264	14.9443990809334	1
119	253.89	188.16	1.2051	6.00817031229753	10.3027770487364	119	-0.137590765173536	0.137590765173536	15.081989846107	1
120	255.83	190.06	1.2334	6.14576107747107	10.1651862835629	120	-0.228021444757555	0.228021444757555	15.3100112908645	1
121	256.61	193.63	1.2803	6.37378252222862	9.93716483880532	121	0.422496024508137	0.422496024508137	15.7325073153727	1
122	253.42	193.13	1.1934	5.95128649772049	10.3596608633135	122	-0.412772295520609	0.412772295520609	16.1452796108933	1
123	263.53	192.37	1.2783	6.3640587932411	9.94688856779285	123	0.154121104452337	0.154121104452337	16.2994007153456	1
124	260.26	194.06	1.2466	6.20993768878876	10.1010096722452	124	0.216352969972522	0.216352969972522	16.5157536853181	1
125	239.17	190.75	1.2021	5.99358471881624	10.3173626422177	125	-0.00972372898753093	0.00972372898753093	16.5254774143057	1
126	235.8	189.05	1.2041	6.00330844780377	10.3076389132302	126	-0.0782760183496087	0.0782760183496087	16.6037534326553	1
127	233.64	187.96	1.2202	6.08158446615338	10.2293628948806	127	0.108905764660326	0.108905764660326	16.7126591973156	1
128	245.43	168.39	1.1978	5.97267870149305	10.3382686595409	128	-0.284419072885225	0.284419072885225	16.9970782702008	1
129	237.62	168.93	1.2563	6.25709777437828	10.0538495866557	129	0.263513055562038	0.263513055562038	17.2605913257629	1
130	235.08	166.86	1.2021	5.99358471881624	10.3173626422177	130	-0.0811931370458687	0.0811931370458687	17.3417844628087	1
131	239.8	168.31	1.2188	6.07477785586211	10.2361695051718	131	-0.0807069505964915	0.0807069505964915	17.4224914134052	1
132	239.16	169.86	1.2354	6.1554848064586	10.1554625545753	132	0.00972372898752916	0.00972372898752916	17.4322151423927	1
133	240.49	173.59	1.2334	6.14576107747107	10.1651862835629	133	0.1755133082249	0.1755133082249	17.6077284506176	1
134	243.75	172.83	1.1973	5.97024776924617	10.3406995917878	134	-0.223159580263793	0.223159580263793	17.8308880308814	1
135	245.79	177.39	1.2432	6.19340734950996	10.117540011524	135	0.0714694080583396	0.0714694080583396	17.9023574389398	1
136	246.31	179.84	1.2285	6.12193794145162	10.1890094195823	136	0.192043647503699	0.192043647503699	18.0944010864435	1
137	248.97	175.53	1.189	5.92989429394792	10.381053067086	137	-0.0709832216089623	0.0709832216089623	18.1653843080524	1
138	246.41	169.17	1.2036	6.00087751555689	10.3100698454771	138	-0.299004666366518	0.299004666366518	18.464388974419	1
139	255.99	171.73	1.2651	6.2998821819234	10.0110651791105	139	0.348595684202916	0.348595684202916	18.8129846586219	1
140	251.09	164.53	1.1934	5.95128649772049	10.3596608633135	140	0.0525081365326567	0.0525081365326567	18.8654927951545	1
141	263.86	160.62	1.1826	5.89877836118783	10.4121689998461	141	-0.287336191581485	0.287336191581485	19.152828986736	1
142	269.98	167.06	1.2417	6.18611455276931	10.1248328082646	142	0.0500772042857758	0.0500772042857758	19.2029061910218	1
143	271.18	174.36	1.2314	6.13603734848354	10.1749100125504	143	-0.111822883356583	0.111822883356583	19.3147290743784	1
144	262.25	182.87	1.2544	6.24786023184012	10.0630871291938	144	0.287336191581481	0.287336191581481	19.6020652659599	1
145	249.65	193.52	1.1953	5.96052404025864	10.3504233207753	145	-0.199336444244345	0.199336444244345	19.8014017102042	1
146	258.98	175.91	1.2363	6.15986048450298	10.151086876531	146	-0.204198308738111	0.204198308738111	20.0056000189423	1
147	263.24	185.24	1.2783	6.3640587932411	9.94688856779285	147	0.253789326574509	0.253789326574509	20.2593893455168	1
148	269.36	188.1	1.2261	6.11026946666659	10.2006778943674	148	-0.0948063576284088	0.0948063576284088	20.3541957031452	1
149	265.03	189.01	1.2456	6.205075824295	10.105871536739	149	-0.111822883356583	0.111822883356583	20.4660185865018	1
150	279.44	190.07	1.2686	6.31689870765158	9.99404865338237	150	0.0194474579750583	0.0194474579750583	20.4854660444769	1
151	268.34	178.22	1.2646	6.29745124967652	10.0134961113574	151	0.137590765173535	0.137590765173535	20.6230568096504	1
152	276.83	185.34	1.2363	6.15986048450298	10.151086876531	152	0.182806104965547	0.182806104965547	20.805862914616	1
153	279.32	193.9	1.1987	5.97705437953744	10.3338929814965	153	0.0330606785576002	0.0330606785576002	20.8389235931736	1
154	270.08	183.59	1.1919	5.94399370097984	10.3669536600541	154	-0.265943987808921	0.265943987808921	21.1048675809825	1
155	276.73	186.16	1.2466	6.20993768878876	10.1010096722452	155	-0.0306297463107157	0.0306297463107157	21.1354973272932	1
156	279.61	187.57	1.2529	6.24056743509948	10.0703799259345	156	0.0782760183496087	0.0782760183496087	21.2137733456428	1
157	279.42	178.61	1.2368	6.16229141674987	10.1486559442841	157	0.180375172718662	0.180375172718662	21.3941485183615	1
158	269.45	181.46	1.1997	5.9819162440312	10.3290311170027	158	-0.232883309251321	0.232883309251321	21.6270318276128	1
159	279.44	175.15	1.2476	6.21479955328252	10.0961478077514	159	0.361236531886705	0.361236531886705	21.9882683594995	1
160	271.33	183.12	1.1733	5.85356302139582	10.4573843396381	160	-0.211491105478759	0.211491105478759	22.1997594649782	1
161	264.63	181.38	1.2168	6.06505412687458	10.2458932341594	161	-0.237258987295707	0.237258987295707	22.437018452274	1
162	256.27	181.35	1.2656	6.30231311417029	10.0086342468637	162	0.132728900679773	0.132728900679773	22.5697473529537	1
163	255.97	183.94	1.2383	6.16958421349051	10.1413631475434	163	-0.0379225430513657	0.0379225430513657	22.6076698960051	1
164	242.4	185.13	1.2461	6.20750675654188	10.1034406044921	164	0.140021697420419	0.140021697420419	22.7476915934255	1
165	239.07	186.74	1.2173	6.06748505912146	10.2434623019125	165	-0.135159832926654	0.135159832926654	22.8828514263522	1
166	243.74	182.46	1.2451	6.20264489204811	10.1083024689858	166	-0.0189612715256828	0.0189612715256828	22.9018126978778	1
167	245.32	194.54	1.249	6.22160616357379	10.0893411974602	167	0.0899444931346451	0.0899444931346451	22.9917571910125	1
168	236.37	183.98	1.2305	6.13166167043915	10.1792856905948	168	-0.0568838145770449	0.0568838145770449	23.0486410055895	1
169	242.93	181.88	1.2422	6.1885454850162	10.1224018760178	169	0.109391951109702	0.109391951109702	23.1580329566992	1
170	265.15	180.39	1.2197	6.07915353390649	10.2317938271275	170	-0.0549390687795395	0.0549390687795395	23.2129720254788	1
171	266.39	181.89	1.231	6.13409260268603	10.1768547583479	171	0.0335468650069757	0.0335468650069757	23.2465188904858	1
172	277.97	177.12	1.2241	6.10054573767906	10.2104016233549	172	0.106961018862821	0.106961018862821	23.3534799093486	1
173	277.19	177.52	1.2021	5.99358471881624	10.3173626422177	173	-0.225590512510674	0.225590512510674	23.5790704218592	1
174	274.01	169.16	1.2485	6.21917523132691	10.091772129707	174	0.367556955728597	0.367556955728597	23.9466273775878	1
175	279.1	155.79	1.1729	5.85161827559831	10.4593290854356	175	-0.365126023481716	0.365126023481716	24.3117534010696	1
176	263.48	150.25	1.248	6.21674429908003	10.0942030619539	176	0.391380091748045	0.391380091748045	24.7031334928176	1
177	275.77	125.06	1.1675	5.82536420733198	10.485583153702	177	-0.00486186449376547	0.00486186449376547	24.7079953573114	1
178	271.9	113.23	1.1685	5.83022607182575	10.4807212892082	178	0.104530086615938	0.104530086615938	24.8125254439273	1
179	269.62	115.58	1.147	5.72569598520981	10.5852513758241	179	0.0690384758114551	0.0690384758114551	24.8815639197388	1
180	274.94	101.77	1.1328	5.65665750939836	10.6542898516356	180	0.0247955089181993	0.0247955089181993	24.906359428657	1
181	279.74	97.866	0.12549	0.759252786184407	10.6790853605538	181	0.0247955089181993	0.0247955089181993	24.9311549375752	1
182	275.78	99.247	1.1226	5.60706649156196	10.703880869472	182	-0.234828055048826	0.234828055048826	25.165982992624	1
183	267.94	101.32	1.1709	5.84189454661078	10.4690528144232	183	0.50320297510463	0.50320297510463	25.6691859677286	1
184	266.8	91.112	1.0674	5.33869157150616	10.9722557895278	184	-0.291711869625873	0.291711869625873	25.9608978373545	1
185	272.02	98.965	1.1274	5.63040344113203	10.6805439199019	185	-0.244551784036355	0.244551784036355	26.2054496213908	1
186	274.36	96.199	1.1777	5.87495522516838	10.4359921358656	186	0.64565560477193	0.64565560477193	26.8511052261628	1
187	260.86	78.842	1.0449	5.22929962039645	11.0816477406375	187	0.0923754253815261	0.0923754253815261	26.9434806515443	1
188	257.33	73.431	1.0259	5.13692419501493	11.174023166019	188	-0.187667969459312	0.187667969459312	27.1311486210036	1
189	245.46	78.688	1.0645	5.32459216447424	10.9863551965597	189	0.10015440857155	0.10015440857155	27.2313030295752	1
190	236.05	80.55	1.0439	5.22443775590269	11.0865096051313	190	-0.078762204798986	0.078762204798986	27.3100652343742	1
191	231.51	79.833	1.0601	5.30319996070167	11.0077474003323	191	-0.479379839085182	0.479379839085182	27.7894450734593	1
192	234.67	104.82	1.1587	5.78257979978686	10.5283675612471	192	0.239689919542592	0.239689919542592	28.0291349930019	1
193	233.18	97.854	1.1094	5.54288988024427	10.7680574807897	193	0.1424526296673	0.1424526296673	28.1715876226692	1
194	236.45	85.666	1.0801	5.40043725057697	10.910510110457	194	-0.1589829689461	0.1589829689461	28.3305705916153	1
195	238.57	96.312	1.1128	5.55942021952307	10.7515271415109	195	0.180375172718664	0.180375172718664	28.510945764334	1
196	236.79	101.29	1.0757	5.3790450468044	10.9319023142295	196	0.0904306795840206	0.0904306795840206	28.601376443918	1
197	260.41	65.196	1.0571	5.28861436722038	11.0223329938136	197	0.170651443731135	0.170651443731135	28.7720278876491	1
198	263.52	57.553	1.022	5.11796292348925	11.1929844375447	198	0.00243093224688273	0.00243093224688273	28.774458819896	1
199	265.62	49.283	1.0215	5.11553199124236	11.1954153697916	199	-0.0165303392787983	0.0165303392787983	28.7909891591748	1
200	270.25	44.447	1.0249	5.13206233052116	11.1788850305128	200	0.00729279674064465	0.00729279674064465	28.7982819559155	1
201	269.89	50.776	1.0234	5.12476953378052	11.1861778272534	201	-0.00486186449376369	0.00486186449376369	28.8031438204092	1
202	275.49	51.249	1.0244	5.12963139827428	11.1813159627597	202	0.047646272038893	0.047646272038893	28.8507900924481	1
203	268.29	41.556	1.0146	5.08198512623539	11.2289622347986	203	-0.0286850005132102	0.0286850005132102	28.8794750929613	1
204	277.14	41.175	1.0205	5.1106701267486	11.2002772342853	204	-0.0072927967406482	0.0072927967406482	28.886767889702	1
205	275.22	41.636	1.022	5.11796292348925	11.1929844375447	205	0.0189612715256811	0.0189612715256811	28.9057291612277	1
206	279.74	65.928	1.0181	5.09900165196356	11.2119457090704	206	-0.282474327087719	0.282474327087719	29.1882034883154	1
207	278.34	86.656	1.0762	5.38147597905128	10.9294713819827	207	-0.166275765686747	0.166275765686747	29.3544792540021	1
208	241.67	101.62	1.1104	5.54775174473803	10.7631956162959	208	-0.121060425894736	0.121060425894736	29.4755396798969	1
209	242.93	101.05	1.1353	5.66881217063277	10.6421351904012	209	-0.0826516963939969	0.0826516963939969	29.5581913762909	1
210	250.84	100.41	1.1523	5.75146386702677	10.5594834940072	210	0.0636904248683159	0.0636904248683159	29.6218818011592	1
211	252.12	100.55	1.1392	5.68777344215845	10.6231739188755	211	0.418120346463748	0.418120346463748	30.0400021476229	1
212	259.6	85.914	1.0532	5.2696530956947	11.0412942653392	212	-0.0189612715256811	0.0189612715256811	30.0589634191486	1
213	266.48	95.817	1.0571	5.28861436722038	11.0223329938136	213	-0.360750345437328	0.360750345437328	30.4197137645859	1
214	265.49	102.13	1.1313	5.64936471265771	10.6615826483762	214	0.3014355986134	0.3014355986134	30.7211493631993	1
215	277.07	86.855	1.0693	5.34792911404431	10.9630182469896	215	-0.318452124341576	0.318452124341576	31.0396014875409	1
216	275.68	92.292	1.1348	5.66638123838589	10.6445661226481	216	-0.294142801872756	0.294142801872756	31.3337442894137	1
217	269.96	101	1.1953	5.96052404025864	10.3504233207753	217	0.0972372898752916	0.0972372898752916	31.430981579289	1
218	274.17	106.94	1.1753	5.86328675038335	10.4476606106506	218	0.237258987295709	0.237258987295709	31.6682405665847	1
219	272.53	108.95	1.1265	5.62602776308764	10.6849195979463	219	-0.0685522893620796	0.0685522893620796	31.7367928559468	1
220	276.8	102.9	1.1406	5.69458005244972	10.6163673085842	220	-0.0879997473371379	0.0879997473371379	31.8247926032839	1
221	278.27	109.27	1.1587	5.78257979978686	10.5283675612471	221	0.0311159327600929	0.0311159327600929	31.855908536044	1
222	267.71	108.11	1.1523	5.75146386702677	10.5594834940072	222	-0.00243093224688273	0.00243093224688273	31.8583394682909	1
223	267.61	107.75	1.1528	5.75389479927365	10.5570525617603	223	-0.154607290901712	0.154607290901712	32.0129467591926	1
224	265.59	115.61	1.1846	5.90850209017536	10.4024452708586	224	0.811931370458677	0.811931370458677	32.8248781296513	1
225	264.65	70.386	1.0176	5.09657071971668	11.2143766413173	225	-0.0875135608877624	0.0875135608877624	32.912391690539	1
226	263.38	68.168	1.0356	5.18408428060444	11.1268630804295	226	0.0734141538558468	0.0734141538558468	32.9858058443949	1
227	262.77	62.093	1.0205	5.1106701267486	11.2002772342853	227	-0.0072927967406482	0.0072927967406482	32.9930986411355	1
228	265.46	61.891	1.022	5.11796292348925	11.1929844375447	228	0.0121546612344101	0.0121546612344101	33.0052533023699	1
229	268.98	35.284	1.0195	5.10580826225484	11.2051390987791	229	-0.00486186449376191	0.00486186449376191	33.0101151668637	1
230	266.14	40.073	1.0205	5.1106701267486	11.2002772342853	230	0	0	33.0101151668637	1
231	260.16	38.579	1.0205	5.1106701267486	11.2002772342853	231	-0.0140994070319191	0.0140994070319191	33.0242145738956	1
232	252.03	34.245	1.0234	5.12476953378052	11.1861778272534	232	0.00680661029127094	0.00680661029127094	33.0310211841869	1
233	253.17	34.329	1.022	5.11796292348925	11.1929844375447	233	0.0121546612344101	0.0121546612344101	33.0431758454213	1
234	258.89	26.728	1.0195	5.10580826225484	11.2051390987791	234	-0.00972372898752738	0.00972372898752738	33.0528995744088	1
235	278.97	11.603	1.0215	5.11553199124236	11.1954153697916	235	0.00729279674064642	0.00729279674064642	33.0601923711495	1
236	269.48	14.488	1.02	5.10823919450172	11.2027081665322	236	0	0	33.0601923711495	1
237	276	25.457	1.02	5.10823919450172	11.2027081665322	237	-0.0213922037725638	0.0213922037725638	33.081584574922	1
238	270.66	19.258	1.0244	5.12963139827428	11.1813159627597	238	0	0	33.081584574922	1
239	257.64	24.431	1.0244	5.12963139827428	11.1813159627597	239	0.0165303392788001	0.0165303392788001	33.0981149142008	1
240	247.63	22.283	1.021	5.11310105899548	11.1978463020385	240	-0.0116684747850364	0.0116684747850364	33.1097833889859	1
241	230.73	12.979	1.0234	5.12476953378052	11.1861778272534	241	-0.00243093224688273	0.00243093224688273	33.1122143212327	1
242	241.37	26.408	1.0239	5.1272004660274	11.1837468950065	242	0.00923754253815368	0.00923754253815368	33.1214518637709	1
243	242.18	32.318	1.022	5.11796292348925	11.1929844375447	243	0.00486186449376547	0.00486186449376547	33.1263137282647	1
244	252.49	44.501	1.021	5.11310105899548	11.1978463020385	244	0.0116684747850346	0.0116684747850346	33.1379822030497	1
245	250.36	56.667	1.0186	5.10143258421045	11.2095147768235	245	-0.0165303392788001	0.0165303392788001	33.1545125423285	1
246	267.35	69	1.022	5.11796292348925	11.1929844375447	246	-0.00437567804438821	0.00437567804438821	33.1588882203729	1
247	270.84	64.483	1.0229	5.12233860153363	11.1886087595003	247	-0.00729279674064642	0.00729279674064642	33.1661810171135	1
248	275.79	66.979	1.0244	5.12963139827428	11.1813159627597	248	0.00486186449376369	0.00486186449376369	33.1710428816073	1
249	278.17	72.151	1.0234	5.12476953378052	11.1861778272534	249	-0.159469155395476	0.159469155395476	33.3305120370028	1
250	277.57	74.362	1.0562	5.28423868917599	11.026708671858	250	0.0194474579750583	0.0194474579750583	33.3499594949778	1
251	276.13	73.379	1.0522	5.26479123120094	11.046156129833	251	0.0354916108044812	0.0354916108044812	33.3854511057823	1
252	275.08	68.465	1.0449	5.22929962039645	11.0816477406375	252	0.0568838145770449	0.0568838145770449	33.4423349203594	1
253	271.02	69.43	1.0332	5.17241580581941	11.1385315552145	253	-0.0714694080583396	0.0714694080583396	33.5138043284177	1
254	271.56	71.248	1.0479	5.24388521387775	11.0670621471562	254	-0.0636904248683141	0.0636904248683141	33.577494753286	1
255	268.67	80.316	1.061	5.30757563874606	11.0033717222879	255	0.187181783009933	0.187181783009933	33.7646765362959	1
256	273.56	75.459	1.0225	5.12039385573613	11.1905535052978	256	-0.567379586422319	0.567379586422319	34.3320561227183	1
257	279.51	117.85	1.1392	5.68777344215845	10.6231739188755	257	-0.541125518155994	0.541125518155994	34.8731816408743	1
258	279.95	126.03	1.2505	6.22889896031444	10.0820484007195	258	0.054452882330164	0.054452882330164	34.9276345232044	1
259	274.26	131.77	1.2393	6.17444607798428	10.1365012830497	259	0.0452153397920103	0.0452153397920103	34.9728498629964	1
260	273.73	130.4	1.23	6.12923073819227	10.1817166228417	260	0.275667716796448	0.275667716796448	35.2485175797929	1
261	277.39	130.53	1.1733	5.85356302139582	10.4573843396381	261	-0.0335468650069739	0.0335468650069739	35.2820644447999	1
262	264.19	148.06	1.1802	5.88710988640279	10.4238374746312	262	-0.052021950083283	0.052021950083283	35.3340863948831	1
263	263.91	153.49	1.1909	5.93913183648608	10.3718155245479	263	0.0641766113176931	0.0641766113176931	35.3982630062008	1
264	278.97	154.3	1.1777	5.87495522516838	10.4359921358656	264	-0.228021444757557	0.228021444757557	35.6262844509584	1
265	273.75	148.26	1.2246	6.10297666992594	10.207970691108	265	0.0262540682663293	0.0262540682663293	35.6525385192247	1
266	273.73	152.65	1.2192	6.07672260165961	10.2342247593743	266	0.0520219500832795	0.0520219500832795	35.704560469308	1
267	262.15	153.51	1.2085	6.02470065157633	10.2862467094576	267	-0.180375172718664	0.180375172718664	35.8849356420267	1
268	266.49	141.92	1.2456	6.205075824295	10.105871536739	268	0.0495910178363985	0.0495910178363985	35.9345266598631	1
269	263.72	142.27	1.2354	6.1554848064586	10.1554625545753	269	0.0121546612344101	0.0121546612344101	35.9466813210975	1
270	263.57	138.51	1.2329	6.14333014522419	10.1676172158098	270	0.0972372898752916	0.0972372898752916	36.0439186109728	1
271	268.47	127.11	1.2129	6.0460928553489	10.2648545056851	271	0.0189612715256828	0.0189612715256828	36.0628798824984	1
272	265.36	127.05	1.209	6.02713158382321	10.2838157772107	272	0.156552036699217	0.156552036699217	36.2194319191977	1
273	249.03	129.01	1.1768	5.870579547124	10.44036781391	273	-0.0422982210957521	0.0422982210957521	36.2617301402934	1
274	249.15	136.15	1.1855	5.91287776821975	10.3980695928142	274	0.0330606785576002	0.0330606785576002	36.294790818851	1
275	252.09	129.44	1.1787	5.87981708966215	10.4311302713718	275	-0.135159832926654	0.135159832926654	36.4299506517777	1
276	243.21	129.5	1.2065	6.0149769225888	10.2959704384451	276	0.028198814063833	0.028198814063833	36.4581494658415	1
277	242.05	129.9	1.2007	5.98677810852497	10.324169252509	277	0.0286850005132102	0.0286850005132102	36.4868344663547	1
278	256.96	123.52	1.1948	5.95809310801176	10.3528542530222	278	-0.0641766113176914	0.0641766113176914	36.5510110776724	1
279	251.42	122.31	1.208	6.02226971932945	10.2886776417045	279	0.125922290388502	0.125922290388502	36.6769333680609	1
280	254.42	123.66	1.1821	5.89634742894095	10.414599932093	280	0.192043647503699	0.192043647503699	36.8689770155646	1
281	238.02	118.43	1.1426	5.70430378143725	10.6066435795967	281	-0.182806104965545	0.182806104965545	37.0517831205301	1
282	243.51	124.52	1.1802	5.88710988640279	10.4238374746312	282	0.125922290388498	0.125922290388498	37.1777054109186	1
283	241.24	122.4	1.1543	5.76118759601429	10.5497597650197	283	0.0116684747850364	0.0116684747850364	37.1893738857037	1
284	233.4	117.42	1.1519	5.74951912122926	10.5614282398047	284	0.0641766113176914	0.0641766113176914	37.2535504970214	1
285	236.47	114.64	1.1387	5.68534250991157	10.6256048511224	285	-0.0831378828433724	0.0831378828433724	37.3366883798647	1
286	233.8	115.67	1.1558	5.76848039275494	10.542466968279	286	-0.0116684747850346	0.0116684747850346	37.3483568546498	1
287	238.26	111.57	1.1582	5.78014886753997	10.530798493494	287	-0.294628988322131	0.294628988322131	37.6429858429719	1
288	249.91	118.7	1.2188	6.07477785586211	10.2361695051718	288	0.477435093287678	0.477435093287678	38.1204209362596	1
289	247.25	111.05	1.1206	5.59734276257443	10.7136045984595	289	-0.246982716283238	0.246982716283238	38.3674036525428	1
290	260.21	120.31	1.1714	5.84432547885767	10.4666218821763	290	0.168706697933628	0.168706697933628	38.5361103504764	1
291	240.32	121.63	1.1367	5.67561878092404	10.6353285801099	291	0.0568838145770467	0.0568838145770467	38.5929941650535	1
292	240.97	121.25	1.125	5.61873496634699	10.692212394687	292	-0.173082375978019	0.173082375978019	38.7660765410315	1
293	239.63	121.72	1.1606	5.79181734232501	10.5191300187089	293	-0.102099154369053	0.102099154369053	38.8681756954006	1
294	239.63	122.31	1.1816	5.89391649669407	10.4170308643399	294	0.116198561400971	0.116198561400971	38.9843742568015	1
295	238.78	127.29	1.1577	5.77771793529309	10.5332294257409	295	-0.368043142177974	0.368043142177974	39.3524173989795	1
296	237.85	130.68	1.2334	6.14576107747107	10.1651862835629	296	0.111822883356584	0.111822883356584	39.4642402823361	1
297	237.44	132.65	1.2104	6.03393819411448	10.2770091669195	297	-0.0952925440777843	0.0952925440777843	39.5595328264139	1
298	239.37	131.11	1.23	6.12923073819227	10.1817166228417	298	-0.0758450861027278	0.0758450861027278	39.6353779125166	1
299	248.59	132.97	1.2456	6.205075824295	10.105871536739	299	-0.00243093224688273	0.00243093224688273	39.6378088447635	1
300	252.88	138.91	1.2461	6.20750675654188	10.1034406044921	300	0.0972372898752916	0.0972372898752916	39.7350461346388	1
301	254.52	144.34	1.2261	6.11026946666659	10.2006778943674	301	-0.0807069505964897	0.0807069505964897	39.8157530852353	1
302	251.82	139.09	1.2427	6.19097641726308	10.1199709437709	302	-0.0782760183496087	0.0782760183496087	39.8940291035849	1
303	252.27	142.34	1.2588	6.26925243561269	10.0416949254213	303	-0.0306297463107175	0.0306297463107175	39.9246588498956	1
304	253.7	141.35	1.2651	6.2998821819234	10.0110651791105	304	0.3014355986134	0.3014355986134	40.226094448509	1
305	247.67	143.07	1.2031	5.99844658331	10.3125007777239	305	-0.244551784036357	0.244551784036357	40.4706462325454	1
306	230.78	145.9	1.2534	6.24299836734636	10.0679489936876	306	-0.0354916108044794	0.0354916108044794	40.5061378433498	1
307	233.62	154.97	1.2607	6.27848997815084	10.0324573828831	307	0.291711869625871	0.291711869625871	40.7978497129757	1
308	233.48	168.1	1.2007	5.98677810852497	10.324169252509	308	0.0354916108044812	0.0354916108044812	40.8333413237802	1
309	233.01	178.48	1.1934	5.95128649772049	10.3596608633135	309	-0.163844833439866	0.163844833439866	40.9971861572201	1
310	240.9	181.19	1.2271	6.11513133116035	10.1958160298736	310	0.00972372898753093	0.00972372898753093	41.0069098862076	1
311	232.74	188.29	1.2251	6.10540760217282	10.2055397588611	311	-0.251844580777004	0.251844580777004	41.2587544669846	1
312	248.18	186.98	1.2769	6.35725218294982	9.95369517808412	312	0.130784154882267	0.130784154882267	41.3895386218669	1
313	243.74	177.4	1.25	6.22646802806756	10.0844793329664	313	0.182806104965545	0.182806104965545	41.5723447268324	1
314	234.17	181.82	1.2124	6.04366192310201	10.2672854379319	314	-0.123491358141619	0.123491358141619	41.695836084974	1
315	244.68	177.03	1.2378	6.16715328124363	10.1437940797903	315	0.121060425894736	0.121060425894736	41.8168965108688	1
316	242.79	174.64	1.2129	6.0460928553489	10.2648545056851	316	-0.0238231360194447	0.0238231360194447	41.8407196468882	1
317	237.66	177.99	1.2178	6.06991599136834	10.2410313696656	317	0.0690384758114551	0.0690384758114551	41.9097581226997	1
318	233.66	176.23	1.2036	6.00087751555689	10.3100698454771	318	-0.180375172718664	0.180375172718664	42.0901332954183	1
319	235.83	163.38	1.2407	6.18125268827555	10.1296946727584	319	0.111336696907209	0.111336696907209	42.2014699923255	1
320	231.7	165.16	1.2178	6.06991599136834	10.2410313696656	320	-0.180375172718666	0.180375172718666	42.3818451650442	1
321	237.45	168.15	1.2549	6.25029116408701	10.0606561969469	321	0.0831378828433742	0.0831378828433742	42.4649830478876	1
322	241.97	163.86	1.2378	6.16715328124363	10.1437940797903	322	-0.0923754253815261	0.0923754253815261	42.5573584732691	1
323	245.39	157.52	1.2568	6.25952870662516	10.0514186544088	323	0.075845086102726	0.075845086102726	42.6332035593718	1
324	244.35	156.19	1.2412	6.18368362052243	10.1272637405115	324	-0.0286850005132102	0.0286850005132102	42.661888559885	1
325	242.2	161.02	1.2471	6.21236862103564	10.0985787399983	325	-0.102099154369055	0.102099154369055	42.7639877142541	1
326	231.84	160.56	1.2681	6.3144677754047	9.99647958562925	326	0.102099154369055	0.102099154369055	42.8660868686231	1
327	234.78	155.2	1.2471	6.21236862103564	10.0985787399983	327	-0.028198814063833	0.028198814063833	42.894285682687	1
328	237.93	158.92	1.2529	6.24056743509948	10.0703799259345	328	0.097237289875288	0.097237289875288	42.9915229725623	1
329	245.42	154.97	1.2329	6.14333014522419	10.1676172158098	329	0.0593147468239295	0.0593147468239295	43.0508377193862	1
330	236.89	150.59	1.2207	6.08401539840026	10.2269319626337	330	-0.00486186449376547	0.00486186449376547	43.05569958388	1
331	241.82	150.53	1.2217	6.08887726289402	10.2220700981399	331	-0.220728648016909	0.220728648016909	43.2764282318969	1
332	243.38	152	1.2671	6.30960591091093	10.001341450123	332	0.173568562427393	0.173568562427393	43.4499967943243	1
333	246.77	156.17	1.2314	6.13603734848354	10.1749100125504	333	0.0471600855895158	0.0471600855895158	43.4971568799138	1
334	240.72	140.7	1.2217	6.08887726289402	10.2220700981399	334	0.23045237700444	0.23045237700444	43.7276092569182	1
335	246.72	141.52	1.1743	5.85842488588958	10.4525224751444	335	-0.460418567559501	0.460418567559501	44.1880278244777	1
336	251.96	141.74	1.269	6.31884345344908	9.99210390758486	336	0.220728648016909	0.220728648016909	44.4087564724946	1
337	264.6	138.19	1.2236	6.09811480543218	10.2128325556018	337	0.158982968946098	0.158982968946098	44.5677394414407	1
338	263.78	145.14	1.1909	5.93913183648608	10.3718155245479	338	-0.1093919511097	0.1093919511097	44.6771313925504	1
339	269.77	138.35	1.2134	6.04852378759578	10.2624235734382	339	0.0525081365326567	0.0525081365326567	44.7296395290831	1
340	260.16	146.1	1.2026	5.99601565106312	10.3149317099708	340	0.0520219500832813	0.0520219500832813	44.7816614791664	1
341	244.98	172.88	1.1919	5.94399370097984	10.3669536600541	341	-0.336927209417883	0.336927209417883	45.1185886885842	1
342	255.63	171.41	1.2612	6.28092091039772	10.0300264506362	342	0.229966190555063	0.229966190555063	45.3485548791393	1
343	253.12	165.42	1.2139	6.05095471984266	10.2599926411913	343	-0.215866783523145	0.215866783523145	45.5644216626625	1
344	263.1	170.8	1.2583	6.2668215033658	10.0441258576681	344	-0.109391951109702	0.109391951109702	45.6738136137722	1
345	259.09	170.62	1.2808	6.37621345447551	9.93473390655844	345	0.0666075435645741	0.0666075435645741	45.7404211573367	1
346	265.22	174.49	1.2671	6.30960591091093	10.001341450123	346	-0.0165303392788001	0.0165303392788001	45.7569514966155	1
347	260.85	169.6	1.2705	6.32613625018973	9.98481111084421	347	0.125922290388502	0.125922290388502	45.882873787004	1
348	257.31	161.35	1.2446	6.20021395980123	10.1107334012327	348	-0.0617456790708104	0.0617456790708104	45.9446194660748	1
349	253.55	153.52	1.2573	6.26195963887204	10.0489877221619	349	-0.0807069505964915	0.0807069505964915	46.0253264166713	1
350	252.38	160.24	1.2739	6.34266658946853	9.96828077156541	350	0.294142801872756	0.294142801872756	46.3194692185441	1
351	255.4	150.44	1.2134	6.04852378759578	10.2624235734382	351	0.0549390687795395	0.0549390687795395	46.3744082873236	1
352	238.72	150.66	1.2021	5.99358471881624	10.3173626422177	352	0.132728900679769	0.132728900679769	46.5071371880034	1
353	235.4	134.22	1.1748	5.86085581813647	10.4500915428975	353	-0.0855688150902534	0.0855688150902534	46.5927060030937	1
354	250.6	125.41	1.1924	5.94642463322672	10.3645227278072	354	-0.00923754253815368	0.00923754253815368	46.6019435456318	1
355	252.92	118.71	1.1943	5.95566217576487	10.3552851852691	355	-0.0238231360194465	0.0238231360194465	46.6257666816512	1
356	251.69	114.24	1.1992	5.97948531178432	10.3314620492496	356	0.0899444931346434	0.0899444931346434	46.7157111747859	1
357	248.26	123.64	1.1807	5.88954081864968	10.4214065423843	357	-0.246496529833861	0.246496529833861	46.9622077046198	1
358	245.29	125.9	1.2314	6.13603734848354	10.1749100125504	358	0.382142549209892	0.382142549209892	47.3443502538296	1
359	239.46	121.13	1.1528	5.75389479927365	10.5570525617603	359	-0.218783902219403	0.218783902219403	47.5631341560491	1
360	238.17	123.51	1.1978	5.97267870149305	10.3382686595409	360	0.152176358654829	0.152176358654829	47.7153105147039	1
361	234.26	126.71	1.1665	5.82050234283822	10.4904450181957	361	-0.132728900679771	0.132728900679771	47.8480394153837	1
362	258.25	138.37	1.1938	5.95323124351799	10.357716117516	362	-0.0855688150902569	0.0855688150902569	47.9336082304739	1
363	266.22	122.17	1.2114	6.03880005860825	10.2721473024257	363	0.1755133082249	0.1755133082249	48.1091215386988	1
364	258.97	125.89	1.1753	5.86328675038335	10.4476606106506	364	0.109391951109702	0.109391951109702	48.2185134898085	1
365	249.05	113.5	1.1528	5.75389479927365	10.5570525617603	365	-0.0952925440777843	0.0952925440777843	48.3138060338863	1
366	232.43	108.09	1.1724	5.84918734335143	10.4617600176825	366	0.111822883356584	0.111822883356584	48.4256289172429	1
367	233.24	119.13	1.1494	5.73736445999485	10.5735829010391	367	0.144883561914183	0.144883561914183	48.5705124791571	1
368	241.19	117.14	1.1196	5.59248089808066	10.7184664629533	368	-0.104530086615936	0.104530086615936	48.675042565773	1
369	230.93	113.87	1.1411	5.6970109846966	10.6139363763373	369	0.332065344924116	0.332065344924116	49.0071079106971	1
370	238.75	101.44	1.0728	5.36494563977248	10.9460017212615	370	-0.140021697420417	0.140021697420417	49.1471296081175	1
371	245.17	98.751	1.1016	5.5049673371929	10.805980023841	371	-0.294142801872756	0.294142801872756	49.4412724099903	1
372	247.84	102.04	1.1621	5.79911013906566	10.5118372219683	372	0.315535005645319	0.315535005645319	49.7568074156356	1
373	261	88.233	1.0972	5.48357513342034	10.8273722276136	373	-0.0899444931346451	0.0899444931346451	49.8467519087703	1
374	272.67	89.587	1.1157	5.57351962655498	10.737427734479	374	0.218297715770028	0.218297715770028	50.0650496245403	1
375	261.51	85.946	1.0708	5.35522191078496	10.955725450249	375	-0.244551784036355	0.244551784036355	50.3096014085766	1
376	277.38	95.021	1.1211	5.59977369482131	10.7111736662126	376	0.147314494161064	0.147314494161064	50.4569159027377	1
377	279.62	91.706	1.0908	5.45245920066025	10.8584881603737	377	0.0831378828433742	0.0831378828433742	50.5400537855811	1
378	264.99	92.338	1.0737	5.36932131781687	10.9416260432171	378	-0.144883561914183	0.144883561914183	50.6849373474953	1
379	255.95	97.34	1.1035	5.51420487973106	10.7967424813029	379	-0.140021697420419	0.140021697420419	50.8249590449157	1
380	241.57	94.683	1.1323	5.65422657715147	10.6567207838825	380	0.436595431540056	0.436595431540056	51.2615544764557	1
381	238.43	76.973	1.0425	5.21763114561142	11.0933162154225	381	-0.175513308224899	0.175513308224899	51.4370677846806	1
382	237.1	89.126	1.0786	5.39314445383632	10.9178029071976	382	0.0092375425381519	0.0092375425381519	51.4463053272188	1
383	242.67	81.197	1.0767	5.38390691129817	10.9270404497358	383	-0.0165303392788001	0.0165303392788001	51.4628356664976	1
384	241.73	79.801	1.0801	5.40043725057697	10.910510110457	384	0.292198056075248	0.292198056075248	51.7550337225728	1
385	252.39	66.102	1.02	5.10823919450172	11.2027081665322	385	-0.00729279674064642	0.00729279674064642	51.7623265193135	1
386	251.68	57.747	1.0215	5.11553199124236	11.1954153697916	386	0.00729279674064642	0.00729279674064642	51.7696193160541	1
387	269.5	61.513	1.02	5.10823919450172	11.2027081665322	387	-0.0165303392788001	0.0165303392788001	51.7861496553329	1
388	271.28	62.642	1.0234	5.12476953378052	11.1861778272534	388	0.0189612715256811	0.0189612715256811	51.8051109268586	1
389	254.5	67.508	1.0195	5.10580826225484	11.2051390987791	389	-0.1093919511097	0.1093919511097	51.9145028779683	1
390	257.03	69.882	1.042	5.21520021336454	11.0957471476694	390	0.0427844075451276	0.0427844075451276	51.9572872855134	1
391	267.74	71.677	1.0332	5.17241580581941	11.1385315552145	391	-0.0831378828433742	0.0831378828433742	52.0404251683568	1
392	274.06	71.858	1.0503	5.25555368866278	11.0553936723712	392	0.128353222635383	0.128353222635383	52.1687783909922	1
393	274.79	61.38	1.0239	5.1272004660274	11.1837468950065	393	0.0140994070319191	0.0140994070319191	52.1828777980241	1
394	278.1	54.441	1.021	5.11310105899548	11.1978463020385	394	0.0286850005132102	0.0286850005132102	52.2115627985373	1
395	256.62	59.493	1.0151	5.08441605848227	11.2265313025517	395	-0.0238231360194465	0.0238231360194465	52.2353859345568	1
396	249.11	61.26	1.02	5.10823919450172	11.2027081665322	396	-0.00972372898752916	0.00972372898752916	52.2451096635443	1
397	249.17	55.515	1.022	5.11796292348925	11.1929844375447	397	0.00486186449376547	0.00486186449376547	52.2499715280381	1
398	256.38	55.628	1.021	5.11310105899548	11.1978463020385	398	0.00243093224688273	0.00243093224688273	52.2524024602849	1
399	265.21	45.966	1.0205	5.1106701267486	11.2002772342853	399	0.0092375425381519	0.0092375425381519	52.2616400028231	1
400	254.36	41.454	1.0186	5.10143258421045	11.2095147768235	400	-0.0116684747850346	0.0116684747850346	52.2733084776081	1
401	240.49	27.599	1.021	5.11310105899548	11.1978463020385	401	0.00243093224688273	0.00243093224688273	52.275739409855	1
402	241.13	28.527	1.0205	5.1106701267486	11.2002772342853	402	-0.00243093224688273	0.00243093224688273	52.2781703421019	1
403	240.27	29.646	1.021	5.11310105899548	11.1978463020385	403	0.0116684747850346	0.0116684747850346	52.2898388168869	1
404	232.35	29.634	1.0186	5.10143258421045	11.2095147768235	404	-0.00194474579750548	0.00194474579750548	52.2917835626844	1
405	237.55	27.391	1.019	5.10337733000795	11.207570031026	405	-0.00243093224688451	0.00243093224688451	52.2942144949313	1
406	253.31	21.339	1.0195	5.10580826225484	11.2051390987791	406	-0.0189612715256811	0.0189612715256811	52.313175766457	1
407	265.3	13.739	1.0234	5.12476953378052	11.1861778272534	407	0.0140994070319191	0.0140994070319191	52.3272751734889	1
408	273.14	11.948	1.0205	5.1106701267486	11.2002772342853	408	0	0	52.3272751734889	1
409	277.29	13.925	1.0205	5.1106701267486	11.2002772342853	409	0.00243093224688096	0.00243093224688096	52.3297061057358	1
410	259.69	15.161	1.02	5.10823919450172	11.2027081665322	410	0.00486186449376547	0.00486186449376547	52.3345679702296	1
411	258.23	19.22	1.019	5.10337733000795	11.207570031026	411	-0.00972372898752916	0.00972372898752916	52.3442916992171	1
412	243.17	27.036	1.021	5.11310105899548	11.1978463020385	412	-0.00243093224688273	0.00243093224688273	52.346722631464	1
413	251.4	28.882	1.0215	5.11553199124236	11.1954153697916	413	-0.00486186449376547	0.00486186449376547	52.3515844959577	1
414	240.77	34.237	1.0225	5.12039385573613	11.1905535052978	414	0.00486186449376547	0.00486186449376547	52.3564463604515	1
415	248.02	33.837	1.0215	5.11553199124236	11.1954153697916	415	0.0140994070319174	0.0140994070319174	52.3705457674834	1
416	249.14	33.378	1.0186	5.10143258421045	11.2095147768235	416	-0.0140994070319174	0.0140994070319174	52.3846451745153	1
417	248.12	47.646	1.0215	5.11553199124236	11.1954153697916	417	-0.00243093224688273	0.00243093224688273	52.3870761067622	1
418	254.58	42.705	1.022	5.11796292348925	11.1929844375447	418	-0.0495910178363967	0.0495910178363967	52.4366671245986	1
419	249.11	44.437	1.0322	5.16755394132564	11.1433934197083	419	-0.137590765173538	0.137590765173538	52.5742578897722	1
420	232.3	64.747	1.0605	5.30514470649918	11.0058026545348	420	-0.0403534752982448	0.0403534752982448	52.6146113650704	1
421	230.78	71.598	1.0688	5.34549818179743	10.9654491792365	421	0.137590765173536	0.137590765173536	52.7522021302439	1
422	233.92	76.652	1.0405	5.20790741662389	11.1030399444101	422	0.104530086615938	0.104530086615938	52.8567322168599	1
423	236.35	78.23	1.019	5.10337733000795	11.207570031026	423	-0.0145855934812946	0.0145855934812946	52.8713178103412	1
424	252.67	65.921	1.022	5.11796292348925	11.1929844375447	424	-0.0403534752982448	0.0403534752982448	52.9116712856394	1
425	251.31	67.205	1.0303	5.15831639878749	11.1526309622465	425	0.0549390687795395	0.0549390687795395	52.966610354419	1
426	250.06	69.787	1.019	5.10337733000795	11.207570031026	426	-0.0170165257281774	0.0170165257281774	52.9836268801471	1
427	253.14	53.375	1.0225	5.12039385573613	11.1905535052978	427	-0.0092375425381519	0.0092375425381519	52.9928644226853	1
428	252.71	53.298	1.0244	5.12963139827428	11.1813159627597	428	0.00729279674064642	0.00729279674064642	53.0001572194259	1
429	232.77	52.625	1.0229	5.12233860153363	11.1886087595003	429	0.00923754253815368	0.00923754253815368	53.0093947619641	1
430	230.47	47.656	1.021	5.11310105899548	11.1978463020385	430	-0.0140994070319191	0.0140994070319191	53.023494168996	1
431	234.74	47.459	1.0239	5.1272004660274	11.1837468950065	431	0.0165303392788019	0.0165303392788019	53.0400245082748	1
432	234.53	45.367	1.0205	5.1106701267486	11.2002772342853	432	-0.00972372898753093	0.00972372898753093	53.0497482372623	1
433	233.75	36.423	1.0225	5.12039385573613	11.1905535052978	433	-0.00194474579750548	0.00194474579750548	53.0516929830598	1
434	236.6	54.175	1.0229	5.12233860153363	11.1886087595003	434	0	0	53.0516929830598	1
435	235.09	63.688	1.0229	5.12233860153363	11.1886087595003	435	0.0165303392787983	0.0165303392787983	53.0682233223386	1
436	238.63	63.018	1.0195	5.10580826225484	11.2051390987791	436	-0.00486186449376191	0.00486186449376191	53.0730851868324	1
437	240.35	60.343	1.0205	5.1106701267486	11.2002772342853	437	0.00243093224688096	0.00243093224688096	53.0755161190793	1
438	236.47	57.374	1.02	5.10823919450172	11.2027081665322	438	-0.220728648016909	0.220728648016909	53.2962447670962	1
439	242.47	70.831	1.0654	5.32896784251863	10.9819795185153	439	0.218297715770028	0.218297715770028	53.5145424828662	1
440	239.59	67.889	1.0205	5.1106701267486	11.2002772342853	440	-0.265943987808921	0.265943987808921	53.7804864706751	1
441	232.63	83.976	1.0752	5.37661411455752	10.9343332464764	441	-0.0092375425381519	0.0092375425381519	53.7897240132133	1
442	234.27	90.959	1.0771	5.38585165709567	10.9250957039383	442	0.0092375425381519	0.0092375425381519	53.7989615557514	1
443	230.48	90.833	1.0752	5.37661411455752	10.9343332464764	443	-0.106961018862819	0.106961018862819	53.9059225746143	1
444	231.37	94.865	1.0972	5.48357513342034	10.8273722276136	444	0.133215087129148	0.133215087129148	54.0391376617434	1
445	241.51	82.6	1.0698	5.35036004629119	10.9605873147428	445	0.0972372898752898	0.0972372898752898	54.1363749516187	1
446	234.37	75.824	1.0498	5.2531227564159	11.057824604618	446	-0.0403534752982448	0.0403534752982448	54.176728426917	1
447	242.93	82.875	1.0581	5.29347623171415	11.0174711293198	447	-0.0213922037725638	0.0213922037725638	54.1981206306895	1
448	254.74	77.425	1.0625	5.31486843548671	10.9960789255472	448	0.0476462720388913	0.0476462720388913	54.2457669027284	1
449	262.59	79.759	1.0527	5.26722216344782	11.0437251975861	449	0.0165303392788001	0.0165303392788001	54.2622972420072	1
450	258.39	77.02	1.0493	5.25069182416902	11.0602555368649	450	0.121060425894736	0.121060425894736	54.3833576679019	1
451	251.93	66.232	1.0244	5.12963139827428	11.1813159627597	451	-0.0262540682663293	0.0262540682663293	54.4096117361683	1
452	258.35	60.417	1.0298	5.15588546654061	11.1550618944933	452	0.050077204285774	0.050077204285774	54.459688940454	1
453	257.37	62.703	1.0195	5.10580826225484	11.2051390987791	453	-0.00729279674064465	0.00729279674064465	54.4669817371947	1
454	240.19	57.347	1.021	5.11310105899548	11.1978463020385	454	-0.0072927967406482	0.0072927967406482	54.4742745339353	1
455	245.86	63.466	1.0225	5.12039385573613	11.1905535052978	455	0.0121546612344119	0.0121546612344119	54.4864291951697	1
456	246.71	54.551	1.02	5.10823919450172	11.2027081665322	456	0.0092375425381519	0.0092375425381519	54.4956667377079	1
457	248.1	55.054	1.0181	5.09900165196356	11.2119457090704	457	-0.0165303392787983	0.0165303392787983	54.5121970769867	1
458	238.91	55.889	1.0215	5.11553199124236	11.1954153697916	458	-0.00486186449376547	0.00486186449376547	54.5170589414805	1
459	247.1	52.568	1.0225	5.12039385573613	11.1905535052978	459	-0.00194474579750548	0.00194474579750548	54.519003687278	1
460	261.12	53.492	1.0229	5.12233860153363	11.1886087595003	460	0.00194474579750548	0.00194474579750548	54.5209484330755	1
461	271.87	54.738	1.0225	5.12039385573613	11.1905535052978	461	-0.00194474579750548	0.00194474579750548	54.522893178873	1
462	271.01	63.885	1.0229	5.12233860153363	11.1886087595003	462	0.0233369495700693	0.0233369495700693	54.546230128443	1
463	255.29	73.405	1.0181	5.09900165196356	11.2119457090704	463	-0.0641766113176914	0.0641766113176914	54.6104067397607	1
464	259.37	68.385	1.0313	5.16317826328126	11.1477690977527	464	-0.168220511484254	0.168220511484254	54.778627251245	1
465	246.33	74.121	1.0659	5.33139877476551	10.9795485862684	465	0.206629240984993	0.206629240984993	54.98525649223	1
466	243.59	59.092	1.0234	5.12476953378052	11.1861778272534	466	0.0165303392788001	0.0165303392788001	55.0017868315088	1
467	240.99	51.811	1.02	5.10823919450172	11.2027081665322	467	-0.00972372898752916	0.00972372898752916	55.0115105604963	1
468	244.73	50.829	1.022	5.11796292348925	11.1929844375447	468	0.00243093224688273	0.00243093224688273	55.0139414927432	1
469	255.1	35.572	1.0215	5.11553199124236	11.1954153697916	469	0.00972372898752738	0.00972372898752738	55.0236652217307	1
470	253.54	35.96	1.0195	5.10580826225484	11.2051390987791	470	-0.00243093224688096	0.00243093224688096	55.0260961539776	1
471	257.16	35.069	1.02	5.10823919450172	11.2027081665322	471	-0.0121546612344119	0.0121546612344119	55.038250815212	1
472	258.24	40.333	1.0225	5.12039385573613	11.1905535052978	472	0	0	55.038250815212	1
473	255.04	44.283	1.0225	5.12039385573613	11.1905535052978	473	0.0121546612344119	0.0121546612344119	55.0504054764464	1
474	242.62	33.542	1.02	5.10823919450172	11.2027081665322	474	0	0	55.0504054764464	1
475	240.27	33.796	1.02	5.10823919450172	11.2027081665322	475	-0.00486186449376369	0.00486186449376369	55.0552673409402	1
476	236.19	31.531	1.021	5.11310105899548	11.1978463020385	476	-0.00486186449376547	0.00486186449376547	55.060129205434	1
477	240.72	43.724	1.022	5.11796292348925	11.1929844375447	477	-0.00243093224688273	0.00243093224688273	55.0625601376808	1
478	236.89	41.726	1.0225	5.12039385573613	11.1905535052978	478	0.00243093224688273	0.00243093224688273	55.0649910699277	1
479	234.71	36.518	1.022	5.11796292348925	11.1929844375447	479	0.00486186449376547	0.00486186449376547	55.0698529344215	1
480	233.94	37.193	1.021	5.11310105899548	11.1978463020385	480	-0.0072927967406482	0.0072927967406482	55.0771457311621	1
481	234.22	26.822	1.0225	5.12039385573613	11.1905535052978	481	0.00243093224688273	0.00243093224688273	55.079576663409	1
482	250.53	33.187	1.022	5.11796292348925	11.1929844375447	482	0.00486186449376547	0.00486186449376547	55.0844385279028	1
483	255.4	30.335	1.021	5.11310105899548	11.1978463020385	483	-0.00486186449376547	0.00486186449376547	55.0893003923966	1
484	243.82	16.649	1.022	5.11796292348925	11.1929844375447	484	0.00972372898752916	0.00972372898752916	55.0990241213841	1
485	256.26	13.11	1.02	5.10823919450172	11.2027081665322	485	-0.00729279674064642	0.00729279674064642	55.1063169181247	1
486	250.68	17.472	1.0215	5.11553199124236	11.1954153697916	486	0.00486186449376547	0.00486186449376547	55.1111787826185	1
487	245.25	10.54	1.0205	5.1106701267486	11.2002772342853	487	0.00486186449376191	0.00486186449376191	55.1160406471123	1
488	260.64	14.453	1.0195	5.10580826225484	11.2051390987791	488	-0.00243093224688096	0.00243093224688096	55.1184715793591	1
489	256.65	18.988	1.02	5.10823919450172	11.2027081665322	489	-0.00243093224688096	0.00243093224688096	55.120902511606	1
490	256.96	12.839	1.0205	5.1106701267486	11.2002772342853	490	-0.0072927967406482	0.0072927967406482	55.1281953083467	1
491	255.14	13.812	1.022	5.11796292348925	11.1929844375447	491	-0.00680661029127094	0.00680661029127094	55.1350019186379	1
492	249.96	17.911	1.0234	5.12476953378052	11.1861778272534	492	0.0140994070319191	0.0140994070319191	55.1491013256699	1
493	245.97	15.905	1.0205	5.1106701267486	11.2002772342853	493	-0.0072927967406482	0.0072927967406482	55.1563941224105	1
494	244.84	11.384	1.022	5.11796292348925	11.1929844375447	494	0.00972372898752916	0.00972372898752916	55.166117851398	1
495	240.9	16.943	1.02	5.10823919450172	11.2027081665322	495	-0.00729279674064642	0.00729279674064642	55.1734106481387	1
496	236.01	23.307	1.0215	5.11553199124236	11.1954153697916	496	-0.00680661029127094	0.00680661029127094	55.1802172584299	1
497	242.71	39.997	1.0229	5.12233860153363	11.1886087595003	497	0.00680661029127094	0.00680661029127094	55.1870238687212	1
498	260.53	48.558	1.0215	5.11553199124236	11.1954153697916	498	-0.00923754253815368	0.00923754253815368	55.1962614112594	1
499	250.73	40.214	1.0234	5.12476953378052	11.1861778272534	499	0.0140994070319191	0.0140994070319191	55.2103608182913	1
500	255.64	46.025	1.0205	5.1106701267486	11.2002772342853	500	NA	NA	NA	1
501	258.14	130.6	1.1709	5.84189454661078	10.4121689998461	1	-0.109391951109702	0.109391951109702	0.109391951109702	2
502	257.82	139.68	1.1934	5.95128649772049	10.3027770487364	2	0.0213922037725638	0.0213922037725638	0.130784154882265	2
503	257.55	125.62	1.189	5.92989429394792	10.324169252509	3	0.0782760183496087	0.0782760183496087	0.209060173231874	2
504	253.51	126.72	1.1729	5.85161827559831	10.4024452708586	4	0	0	0.209060173231874	2
505	250.15	117.72	1.1729	5.85161827559831	10.4024452708586	5	-0.0544528823301622	0.0544528823301622	0.263513055562036	2
506	253.61	119.31	1.1841	5.90607115792848	10.3479923885284	6	0.297059920569012	0.297059920569012	0.560572976131049	2
507	245.8	117.18	1.123	5.60901123735946	10.6450523090974	7	-0.273236784549567	0.273236784549567	0.833809760680616	2
508	233.86	133.2	1.1792	5.88224802190903	10.3718155245479	8	0.0996682221221743	0.0996682221221743	0.93347798280279	2
509	232.28	109.73	1.1587	5.78257979978686	10.47148374667	9	0.050077204285774	0.050077204285774	0.983555187088564	2
510	231.92	110.85	1.1484	5.73250259550108	10.5215609509558	10	0.123491358141619	0.123491358141619	1.10704654523018	2
511	230.2	111.86	1.123	5.60901123735946	10.6450523090974	11	0.265457801359544	0.265457801359544	1.37250434658973	2
512	231.55	96.604	1.0684	5.34355343599992	10.910510110457	12	-0.121060425894736	0.121060425894736	1.49356477248446	2
513	233.77	99.447	1.0933	5.46461386189466	10.7894496845622	13	0.0879997473371379	0.0879997473371379	1.5815645198216	2
514	236.54	99.171	1.0752	5.37661411455752	10.8774494318994	14	-0.268374920055802	0.268374920055802	1.8499394398774	2
515	238.47	105.72	1.1304	5.64498903461332	10.6090745118436	15	-0.218297715770028	0.218297715770028	2.06823715564743	2
516	237.41	116.08	1.1753	5.86328675038335	10.3907767960736	16	0.306297463107164	0.306297463107164	2.37453461875459	2
517	243.31	121.68	1.1123	5.55698928727618	10.6970742591807	17	-0.265943987808917	0.265943987808917	2.64047860656351	2
518	247.86	121.15	1.167	5.8229332750851	10.4311302713718	18	-0.121060425894736	0.121060425894736	2.76153903245825	2
519	258.32	123.16	1.1919	5.94399370097984	10.3100698454771	19	0.111822883356583	0.111822883356583	2.87336191581483	2
520	260.92	125.91	1.1689	5.83217081762326	10.4218927288336	20	-0.00243093224688273	0.00243093224688273	2.87579284806171	2
521	275.89	123.28	1.1694	5.83460174987014	10.4194617965868	21	0.0661213571151986	0.0661213571151986	2.94191420517691	2
522	269.36	112.78	1.1558	5.76848039275494	10.485583153702	22	0.119115680097231	0.119115680097231	3.06102988527414	2
523	274.36	111.55	1.1313	5.64936471265771	10.6046988337992	23	0.0612594926214332	0.0612594926214332	3.12228937789558	2
524	274.63	100.76	1.1187	5.58810522003628	10.6659583264206	24	0.415689414216867	0.415689414216867	3.53797879211244	2
525	269.01	97.539	1.0332	5.17241580581941	11.0816477406375	25	-0.244551784036355	0.244551784036355	3.7825305761488	2
526	260.96	97.482	1.0835	5.41696758985576	10.8370959566011	26	-0.147314494161066	0.147314494161066	3.92984507030986	2
527	264.95	101.35	1.1138	5.56428208401683	10.6897814624401	27	0.0782760183496087	0.0782760183496087	4.00812108865947	2
528	271.75	98.671	1.0977	5.48600606566722	10.7680574807897	28	0.259137377517648	0.259137377517648	4.26725846617712	2
529	259.4	96.148	1.0444	5.22686868814957	11.0271948583073	29	-0.0213922037725638	0.0213922037725638	4.28865066994969	2
530	259.16	100.5	1.0488	5.24826089192214	11.0058026545348	30	-0.137590765173535	0.137590765173535	4.42624143512322	2
531	256.07	101.95	1.0771	5.38585165709567	10.8682118893612	31	-0.180861359168041	0.180861359168041	4.60710279429126	2
532	244.45	101.3	1.1143	5.56671301626371	10.6873505301932	32	0.123491358141619	0.123491358141619	4.73059415243288	2
533	240.07	105.63	1.0889	5.44322165812209	10.8108418883348	33	-0.168220511484252	0.168220511484252	4.89881466391713	2
534	230.96	105.57	1.1235	5.61144216960635	10.6426213768506	34	0.246496529833861	0.246496529833861	5.14531119375099	2
535	236.72	98.503	1.0728	5.36494563977248	10.8891179066844	35	0.0690384758114568	0.0690384758114568	5.21434966956245	2
536	233.94	88.351	1.0586	5.29590716396103	10.9581563824959	36	-0.047646272038893	0.047646272038893	5.26199594160134	2
537	239.2	91.883	1.0684	5.34355343599992	10.910510110457	37	0.0807069505964915	0.0807069505964915	5.34270289219783	2
538	243.53	79.932	1.0518	5.26284648540343	10.9912170610535	38	-0.0544528823301622	0.0544528823301622	5.397155774528	2
539	238.16	85.186	1.063	5.31729936773359	10.9367641787233	39	0.0476462720388913	0.0476462720388913	5.44480204656689	2
540	235.55	87.524	1.0532	5.2696530956947	10.9844104507622	40	-0.0335468650069757	0.0335468650069757	5.47834891157386	2
541	230.19	84.665	1.0601	5.30319996070167	10.9508635857552	41	0.199822630693724	0.199822630693724	5.67817154226759	2
542	233.41	51.201	1.019	5.10337733000795	11.150686216449	42	-0.0145855934812946	0.0145855934812946	5.69275713574888	2
543	238.27	61.902	1.022	5.11796292348925	11.1361006229677	43	-0.075845086102726	0.075845086102726	5.76860222185161	2
544	235.18	75.736	1.0376	5.19380800959197	11.0602555368649	44	-0.0948063576284088	0.0948063576284088	5.86340857948002	2
545	238.98	84.137	1.0571	5.28861436722038	10.9654491792365	45	-0.0189612715256811	0.0189612715256811	5.8823698510057	2
546	240.08	82.884	1.061	5.30757563874606	10.9464879077108	46	0.165789579237369	0.165789579237369	6.04815943024307	2
547	232.69	78.731	1.0269	5.14178605950869	11.1122774869482	47	-0.168220511484254	0.168220511484254	6.21637994172732	2
548	232.05	82.237	1.0615	5.31000657099295	10.944056975464	48	-0.337413395867257	0.337413395867257	6.55379333759458	2
549	249.1	99.885	1.1309	5.6474199668602	10.6066435795967	49	0.263513055562038	0.263513055562038	6.81730639315662	2
550	242.39	98.881	1.0767	5.38390691129817	10.8701566351587	50	-0.127867036186007	0.127867036186007	6.94517342934262	2
551	243.76	102.83	1.103	5.51177394748417	10.7422895989727	51	-0.206629240984991	0.206629240984991	7.15180267032762	2
552	230.32	106.73	1.1455	5.71840318846917	10.5356603579877	52	0.111336696907205	0.111336696907205	7.26313936723482	2
553	230.81	114.85	1.1226	5.60706649156196	10.6469970548949	53	-0.275181530347073	0.275181530347073	7.53832089758189	2
554	234.53	132.03	1.1792	5.88224802190903	10.3718155245479	54	0.163844833439867	0.163844833439867	7.70216573102176	2
555	231.43	125.29	1.1455	5.71840318846917	10.5356603579877	55	-0.277612462593956	0.277612462593956	7.97977819361572	2
556	250.91	133.04	1.2026	5.99601565106312	10.2580478953938	56	0.00243093224688273	0.00243093224688273	7.9822091258626	2
557	256.19	147.85	1.2021	5.99358471881624	10.2604788276407	57	-0.190098901706195	0.190098901706195	8.17230802756879	2
558	247.89	151.44	1.2412	6.18368362052243	10.0703799259345	58	0.0972372898752898	0.0972372898752898	8.26954531744408	2
559	250.85	155.1	1.2212	6.08644633064714	10.1676172158098	59	-0.1259222903885	0.1259222903885	8.39546760783258	2
560	246.72	152.29	1.2471	6.21236862103564	10.0416949254213	60	0.161413901192983	0.161413901192983	8.55688150902557	2
561	238.96	150.28	1.2139	6.05095471984266	10.2031088266142	61	0.140021697420417	0.140021697420417	8.69690320644598	2
562	254.43	147.25	1.1851	5.91093302242224	10.3431305240347	62	-0.0330606785575966	0.0330606785575966	8.72996388500358	2
563	255.3	150.67	1.1919	5.94399370097984	10.3100698454771	63	-0.173082375978019	0.173082375978019	8.9030462609816	2
564	259.92	144.35	1.2275	6.11707607695786	10.136987469499	64	0.161413901192983	0.161413901192983	9.06446016217458	2
565	265.03	143.71	1.1943	5.95566217576487	10.298401370692	65	-0.144883561914183	0.144883561914183	9.20934372408877	2
566	259.01	164.24	1.2241	6.10054573767906	10.1535178087778	66	0.11376762915409	0.11376762915409	9.32311135324286	2
567	234.93	169.78	1.2007	5.98677810852497	10.2672854379319	67	-0.0899444931346434	0.0899444931346434	9.4130558463775	2
568	242.66	164.2	1.2192	6.07672260165961	10.1773409447973	68	0.0520219500832795	0.0520219500832795	9.46507779646078	2
569	235.92	166.91	1.2085	6.02470065157633	10.2293628948806	69	-0.0189612715256811	0.0189612715256811	9.48403906798646	2
570	237.32	169.01	1.2124	6.04366192310201	10.2104016233549	70	-0.0690384758114551	0.0690384758114551	9.55307754379792	2
571	235.53	163.47	1.2266	6.11270039891347	10.1413631475434	71	0.0403534752982448	0.0403534752982448	9.59343101909616	2
572	233.74	163.63	1.2183	6.07234692361522	10.1817166228417	72	-0.0948063576284088	0.0948063576284088	9.68823737672457	2
573	247.89	153.89	1.2378	6.16715328124363	10.0869102652133	73	0.073414153855845	0.073414153855845	9.76165153058041	2
574	244.57	163.24	1.2227	6.09373912738779	10.1603244190691	74	0.0262540682663275	0.0262540682663275	9.78790559884674	2
575	248.04	165.98	1.2173	6.06748505912146	10.1865784873354	75	0.20176737649123	0.20176737649123	9.98967297533797	2
576	242.01	154.32	1.1758	5.86571768263023	10.3883458638267	76	-0.0782760183496087	0.0782760183496087	10.0679489936876	2
577	242.63	156.13	1.1919	5.94399370097984	10.3100698454771	77	0.0165303392787983	0.0165303392787983	10.0844793329664	2
578	248.1	145.1	1.1885	5.92746336170104	10.3266001847559	78	0.194960766199957	0.194960766199957	10.2794400991663	2
579	236.75	123.27	1.1484	5.73250259550108	10.5215609509558	79	-0.0213922037725638	0.0213922037725638	10.3008323029389	2
580	233.29	119.51	1.1528	5.75389479927365	10.5001687471833	80	0.025767881816952	0.025767881816952	10.3266001847559	2
581	237.66	126.41	1.1475	5.72812691745669	10.5259366290002	81	-0.0850826286408797	0.0850826286408797	10.4116828133967	2
582	230.16	130.7	1.165	5.81320954609757	10.4408540003593	82	-0.382628735659267	0.382628735659267	10.794311549056	2
583	239.54	141.45	1.2437	6.19583828175684	10.0582252647001	83	0.249413648530121	0.249413648530121	11.0437251975861	2
584	238.53	137.45	1.1924	5.94642463322672	10.3076389132302	84	0.0617456790708086	0.0617456790708086	11.1054708766569	2
585	249.35	135.95	1.1797	5.88467895415591	10.369384592301	85	0.0311159327600929	0.0311159327600929	11.136586809417	2
586	247.74	118.43	1.1733	5.85356302139582	10.4005005250611	86	0.142452629667302	0.142452629667302	11.2790394390843	2
587	240.04	128.19	1.144	5.71111039172852	10.5429531547284	87	0.0495910178363985	0.0495910178363985	11.3286304569207	2
588	239.88	125.77	1.1338	5.66151937389212	10.5925441725648	88	-0.313104073398437	0.313104073398437	11.6417345303192	2
589	256.78	141.33	1.1982	5.97462344729056	10.2794400991663	89	-0.0500772042857758	0.0500772042857758	11.6918117346049	2
590	260.47	145.04	1.2085	6.02470065157633	10.2293628948806	90	0.149745426407948	0.149745426407948	11.8415571610129	2
591	271.29	135.62	1.1777	5.87495522516838	10.3791083212885	91	-0.0617456790708086	0.0617456790708086	11.9033028400837	2
592	277.12	137.67	1.1904	5.93670090423919	10.3173626422177	92	0.0447291533426331	0.0447291533426331	11.9480319934263	2
593	277.21	146.87	1.1812	5.89197175089656	10.3620917955603	93	0.050077204285774	0.050077204285774	11.9981091977121	2
594	277.92	149.02	1.1709	5.84189454661078	10.4121689998461	94	-0.0213922037725638	0.0213922037725638	12.0195014014847	2
595	278.32	132.61	1.1753	5.86328675038335	10.3907767960736	95	-0.0379225430513621	0.0379225430513621	12.057423944536	2
596	274.94	124.7	1.1831	5.90120929343471	10.3528542530222	96	0.237258987295707	0.237258987295707	12.2946829318317	2
597	248.29	115.49	1.1343	5.663950306139	10.5901132403179	97	-0.215866783523143	0.215866783523143	12.5105497153549	2
598	249.76	128.31	1.1787	5.87981708966215	10.3742464567948	98	-0.0262540682663293	0.0262540682663293	12.5368037836212	2
599	252.39	127.2	1.1841	5.90607115792848	10.3479923885284	99	0.0904306795840206	0.0904306795840206	12.6272344632052	2
600	249	129.39	1.1655	5.81564047834446	10.4384230681124	100	-0.0525081365326567	0.0525081365326567	12.6797425997379	2
601	247.65	119.77	1.1763	5.86814861487711	10.3859149315798	101	0.19739169844684	0.19739169844684	12.8771342981847	2
602	250.22	115.96	1.1357	5.67075691643027	10.5833066300266	102	0.0685522893620796	0.0685522893620796	12.9456865875468	2
603	249.93	111.23	1.1216	5.60220462706819	10.6518589193887	103	0.465280432053266	0.465280432053266	13.4109670196001	2
604	243.96	86.351	1.0259	5.13692419501493	11.117139351442	104	-0.168220511484254	0.168220511484254	13.5791875310843	2
605	260.13	84.282	1.0605	5.30514470649918	10.9489188399577	105	-0.194960766199957	0.194960766199957	13.7741482972843	2
606	260.16	82.928	1.1006	5.50010547269914	10.7539580737578	106	0.154607290901712	0.154607290901712	13.928755588186	2
607	263.25	84.501	1.0688	5.34549818179743	10.9085653646595	107	0.180375172718664	0.180375172718664	14.1091307609047	2
608	261.74	80.545	1.0317	5.16512300907876	11.0889405373781	108	-0.0904306795840206	0.0904306795840206	14.1995614404887	2
609	258.73	79.836	1.0503	5.25555368866278	10.9985098577941	109	-0.00243093224688096	0.00243093224688096	14.2019923727356	2
610	248.99	73.118	1.0508	5.25798462090966	10.9960789255472	110	0.050077204285774	0.050077204285774	14.2520695770213	2
611	247.56	69.753	1.0405	5.20790741662389	11.046156129833	111	0.0092375425381519	0.0092375425381519	14.2613071195595	2
612	249.14	72.217	1.0386	5.19866987408574	11.0553936723712	112	0.0855688150902569	0.0855688150902569	14.3468759346497	2
613	245.11	72.839	1.021	5.11310105899548	11.1409624874614	113	0.00729279674064465	0.00729279674064465	14.3541687313904	2
614	241.48	74.958	1.0195	5.10580826225484	11.1482552842021	114	-0.0121546612344101	0.0121546612344101	14.3663233926248	2
615	239.73	68.837	1.022	5.11796292348925	11.1361006229677	115	-0.144883561914183	0.144883561914183	14.511206954539	2
616	237.68	88.734	1.0518	5.26284648540343	10.9912170610535	116	-0.00194474579750548	0.00194474579750548	14.5131517003365	2
617	239.41	87.057	1.0522	5.26479123120094	10.989272315256	117	0.0116684747850346	0.0116684747850346	14.5248201751215	2
618	242.55	90.28	1.0498	5.2531227564159	11.000940790041	118	0.0262540682663275	0.0262540682663275	14.5510742433878	2
619	235.78	84.796	1.0444	5.22686868814957	11.0271948583073	119	-0.194960766199957	0.194960766199957	14.7460350095878	2
620	236.48	103.06	1.0845	5.42182945434953	10.8322340921074	120	0.116684747850348	0.116684747850348	14.8627197574381	2
621	235.35	92.506	1.0605	5.30514470649918	10.9489188399577	121	0.1920436475037	0.1920436475037	15.0547634049418	2
622	246.76	67.611	1.021	5.11310105899548	11.1409624874614	122	0.0116684747850346	0.0116684747850346	15.0664318797269	2
623	242.43	73.532	1.0186	5.10143258421045	11.1526309622465	123	-0.0281988140638347	0.0281988140638347	15.0946306937907	2
624	237.95	72.99	1.0244	5.12963139827428	11.1244321481826	124	0.0116684747850346	0.0116684747850346	15.1062991685758	2
625	246.38	53.878	1.022	5.11796292348925	11.1361006229677	125	-0.0189612715256811	0.0189612715256811	15.1252604401014	2
626	251.68	56.421	1.0259	5.13692419501493	11.117139351442	126	0.0286850005132102	0.0286850005132102	15.1539454406146	2
627	247.41	51.162	1.02	5.10823919450172	11.1458243519552	127	-0.0262540682663293	0.0262540682663293	15.180199508881	2
628	244.63	61.008	1.0254	5.13449326276805	11.1195702836889	128	0.0213922037725656	0.0213922037725656	15.2015917126535	2
629	233.81	78	1.021	5.11310105899548	11.1409624874614	129	-0.0330606785576002	0.0330606785576002	15.2346523912111	2
630	246.9	88.789	1.0278	5.14616173755308	11.1079018089038	130	0.0281988140638347	0.0281988140638347	15.262851205275	2
631	266.95	87.017	1.022	5.11796292348925	11.1361006229677	131	-0.116198561400973	0.116198561400973	15.3790497666759	2
632	270.41	92.526	1.0459	5.23416148489022	11.0199020615667	132	0.0354916108044812	0.0354916108044812	15.4145413774804	2
633	268.24	97.746	1.0386	5.19866987408574	11.0553936723712	133	-0.353457548696682	0.353457548696682	15.7679989261771	2
634	276.41	102.48	1.1113	5.55212742278242	10.7019361236745	134	0.248927462080744	0.248927462080744	16.0169263882579	2
635	278.97	87.656	1.0601	5.30319996070167	10.9508635857552	135	0.0549390687795395	0.0549390687795395	16.0718654570374	2
636	275.29	78.452	1.0488	5.24826089192214	11.0058026545348	136	-0.287336191581485	0.287336191581485	16.3592016486189	2
637	277.4	83.08	1.1079	5.53559708350362	10.7184664629533	137	0.42249602450814	0.42249602450814	16.781697673127	2
638	272.16	73.118	1.021	5.11310105899548	11.1409624874614	138	-0.113767629154092	0.113767629154092	16.8954653022811	2
639	266.24	75.865	1.0444	5.22686868814957	11.0271948583073	139	0.00923754253815368	0.00923754253815368	16.9047028448193	2
640	251.26	78.641	1.0425	5.21763114561142	11.0364324008455	140	-0.156552036699219	0.156552036699219	17.0612548815185	2
641	263.01	91.308	1.0747	5.37418318231064	10.8798803641463	141	-0.11376762915409	0.11376762915409	17.1750225106726	2
642	251.15	108.98	1.0981	5.48795081146473	10.7661127349922	142	0.0403534752982466	0.0403534752982466	17.2153759859708	2
643	256.32	108.86	1.0898	5.44759733616648	10.8064662102904	143	-0.377766871165504	0.377766871165504	17.5931428571363	2
644	259.42	120.7	1.1675	5.82536420733198	10.4286993391249	144	0.0379225430513639	0.0379225430513639	17.6310654001877	2
645	258.87	115.41	1.1597	5.78744166428062	10.4666218821763	145	0.0165303392787983	0.0165303392787983	17.6475957394665	2
646	256.14	113.23	1.1563	5.77091132500182	10.4831522214551	146	0.0831378828433742	0.0831378828433742	17.7307336223099	2
647	251.49	110.45	1.1392	5.68777344215845	10.5662901042985	147	0.206629240984991	0.206629240984991	17.9373628632948	2
648	254.19	104.77	1.0967	5.48114420117346	10.7729193452834	148	-0.377280684716126	0.377280684716126	18.314643548011	2
649	255.16	115.13	1.1743	5.85842488588958	10.3956386605673	149	-0.0189612715256828	0.0189612715256828	18.3336048195367	2
650	254.93	115.25	1.1782	5.87738615741527	10.3766773890416	150	0.43173356704629	0.43173356704629	18.7653383865829	2
651	256.1	107.18	1.0894	5.44565259036897	10.8084109560879	151	-0.0189612715256811	0.0189612715256811	18.7842996581086	2
652	242.62	102.13	1.0933	5.46461386189466	10.7894496845622	152	-0.239689919542592	0.239689919542592	19.0239895776512	2
653	244.38	108.54	1.1426	5.70430378143725	10.5497597650197	153	0.0549390687795395	0.0549390687795395	19.0789286464308	2
654	246.68	115.47	1.1313	5.64936471265771	10.6046988337992	154	-0.218783902219403	0.218783902219403	19.2977125486502	2
655	253.04	115.46	1.1763	5.86814861487711	10.3859149315798	155	0.3014355986134	0.3014355986134	19.5991481472636	2
656	265.01	101.17	1.1143	5.56671301626371	10.6873505301932	156	-0.132728900679773	0.132728900679773	19.7318770479433	2
657	258.73	103.7	1.1416	5.69944191694348	10.5546216295134	157	0.353943735146059	0.353943735146059	20.0858207830894	2
658	261.82	87.963	1.0688	5.34549818179743	10.9085653646595	158	0.0354916108044794	0.0354916108044794	20.1213123938939	2
659	271.3	97.767	1.0615	5.31000657099295	10.944056975464	159	-0.17113763018051	0.17113763018051	20.2924500240744	2
660	269.94	88.887	1.0967	5.48114420117346	10.7729193452834	160	0.29219805607525	0.29219805607525	20.5846480801496	2
661	269.55	98.146	1.0366	5.18894614509821	11.0651174013587	161	-0.446319160527587	0.446319160527587	21.0309672406772	2
662	263.34	106.52	1.1284	5.63526530562579	10.6187982408311	162	-0.196905511997462	0.196905511997462	21.2278727526747	2
663	264.67	114.09	1.1689	5.83217081762326	10.4218927288336	163	0.0520219500832813	0.0520219500832813	21.279894702758	2
664	257.59	115.67	1.1582	5.78014886753997	10.4739146789169	164	0.0690384758114568	0.0690384758114568	21.3489331785694	2
665	274.79	108.55	1.144	5.71111039172852	10.5429531547284	165	0.0354916108044794	0.0354916108044794	21.3844247893739	2
666	274.44	109.21	1.1367	5.67561878092404	10.5784447655329	166	0.201767376491228	0.201767376491228	21.5861921658651	2
667	279.8	93.619	1.0952	5.47385140443281	10.7802121420241	167	-0.168706697933628	0.168706697933628	21.7548988637988	2
668	263.29	107.89	1.1299	5.64255810236644	10.6115054440905	168	0.163844833439864	0.163844833439864	21.9187436972386	2
669	253.81	104.07	1.0962	5.47871326892657	10.7753502775303	169	0.294628988322129	0.294628988322129	22.2133726855607	2
670	258.47	93.561	1.0356	5.18408428060444	11.0699792658525	170	-0.0335468650069739	0.0335468650069739	22.2469195505677	2
671	260.11	70.218	1.0425	5.21763114561142	11.0364324008455	171	0.106961018862821	0.106961018862821	22.3538805694305	2
672	262.69	64.36	1.0205	5.1106701267486	11.1433934197083	172	0.00243093224688096	0.00243093224688096	22.3563115016774	2
673	272.31	55.728	1.02	5.10823919450172	11.1458243519552	173	0	0	22.3563115016774	2
674	266.93	44.791	1.02	5.10823919450172	11.1458243519552	174	-0.00972372898752916	0.00972372898752916	22.366035230665	2
675	274.02	47.262	1.022	5.11796292348925	11.1361006229677	175	0.0072927967406482	0.0072927967406482	22.3733280274056	2
676	272.65	43.297	1.0205	5.1106701267486	11.1433934197083	176	0	0	22.3733280274056	2
677	258.76	31.831	1.0205	5.1106701267486	11.1433934197083	177	-0.00486186449376547	0.00486186449376547	22.3781898918994	2
678	259.02	39.849	1.0215	5.11553199124236	11.1385315552145	178	-0.00680661029127094	0.00680661029127094	22.3849965021906	2
679	265.41	47.642	1.0229	5.12233860153363	11.1317249449233	179	0.0209060173231883	0.0209060173231883	22.4059025195138	2
680	270.54	51.053	1.0186	5.10143258421045	11.1526309622465	180	-0.0140994070319174	0.0140994070319174	22.4200019265457	2
681	262.3	63.769	1.0215	5.11553199124236	11.1385315552145	181	0.00486186449376547	0.00486186449376547	22.4248637910395	2
682	261.86	61.992	1.0205	5.1106701267486	11.1433934197083	182	-0.0262540682663293	0.0262540682663293	22.4511178593058	2
683	250.76	51.259	1.0259	5.13692419501493	11.117139351442	183	0.0311159327600912	0.0311159327600912	22.4822337920659	2
684	252.53	55.691	1.0195	5.10580826225484	11.1482552842021	184	-0.0213922037725638	0.0213922037725638	22.5036259958385	2
685	237.36	61.001	1.0239	5.1272004660274	11.1268630804295	185	0.0213922037725638	0.0213922037725638	22.5250181996111	2
686	238.65	60.645	1.0195	5.10580826225484	11.1482552842021	186	-0.00486186449376191	0.00486186449376191	22.5298800641048	2
687	231.96	44.723	1.0205	5.1106701267486	11.1433934197083	187	0.00729279674064642	0.00729279674064642	22.5371728608455	2
688	230.79	59.058	1.019	5.10337733000795	11.150686216449	188	0.00194474579750548	0.00194474579750548	22.539117606643	2
689	245.24	60.399	1.0186	5.10143258421045	11.1526309622465	189	-0.0330606785576002	0.0330606785576002	22.5721782852006	2
690	238.73	59.134	1.0254	5.13449326276805	11.1195702836889	190	-0.218297715770028	0.218297715770028	22.7904760009706	2
691	230.91	96.799	1.0703	5.35279097853807	10.9012725679188	191	0.104530086615938	0.104530086615938	22.8950060875865	2
692	232.74	87.461	1.0488	5.24826089192214	11.0058026545348	192	-0.0714694080583378	0.0714694080583378	22.9664754956449	2
693	231.97	91.656	1.0635	5.31973029998047	10.9343332464764	193	0.152176358654831	0.152176358654831	23.1186518542997	2
694	231.28	70.364	1.0322	5.16755394132564	11.0865096051313	194	0.0661213571151968	0.0661213571151968	23.1847732114149	2
695	232.36	64.481	1.0186	5.10143258421045	11.1526309622465	195	-0.0116684747850346	0.0116684747850346	23.1964416861999	2
696	240.3	69.278	1.021	5.11310105899548	11.1409624874614	196	-0.00923754253815368	0.00923754253815368	23.2056792287381	2
697	245.61	71.653	1.0229	5.12233860153363	11.1317249449233	197	-0.209060173231876	0.209060173231876	23.41473940197	2
698	258.96	75.324	1.0659	5.33139877476551	10.9226647716914	198	0.204198308738111	0.204198308738111	23.6189377107081	2
699	259.42	78.615	1.0239	5.1272004660274	11.1268630804295	199	0.0165303392788019	0.0165303392788019	23.6354680499869	2
700	253.43	72.392	1.0205	5.1106701267486	11.1433934197083	200	0	0	23.6354680499869	2
701	260.76	60.247	1.0205	5.1106701267486	11.1433934197083	201	-0.00243093224688273	0.00243093224688273	23.6378989822338	2
702	251.04	45.776	1.021	5.11310105899548	11.1409624874614	202	-0.0140994070319191	0.0140994070319191	23.6519983892657	2
703	256.1	42.691	1.0239	5.1272004660274	11.1268630804295	203	0.0238231360194483	0.0238231360194483	23.6758215252851	2
704	255.7	45.508	1.019	5.10337733000795	11.150686216449	204	-0.0189612715256828	0.0189612715256828	23.6947827968108	2
705	272.01	33.651	1.0229	5.12233860153363	11.1317249449233	205	0.0116684747850364	0.0116684747850364	23.7064512715958	2
706	271.45	27.99	1.0205	5.1106701267486	11.1433934197083	206	0.00486186449376191	0.00486186449376191	23.7113131360896	2
707	278.97	16.524	1.0195	5.10580826225484	11.1482552842021	207	-0.00486186449376191	0.00486186449376191	23.7161750005834	2
708	277.82	12.091	1.0205	5.1106701267486	11.1433934197083	208	0.00243093224688096	0.00243093224688096	23.7186059328303	2
709	276.76	19.558	1.02	5.10823919450172	11.1458243519552	209	0.0281988140638347	0.0281988140638347	23.7468047468941	2
710	273.42	24.469	1.0142	5.08004038043788	11.174023166019	210	-0.0330606785575984	0.0330606785575984	23.7798654254517	2
711	275.53	36.968	1.021	5.11310105899548	11.1409624874614	211	-0.00923754253815368	0.00923754253815368	23.7891029679898	2
712	278.85	41.484	1.0229	5.12233860153363	11.1317249449233	212	0.0330606785576002	0.0330606785576002	23.8221636465474	2
713	275.53	65.295	1.0161	5.08927792297604	11.1647856234809	213	-0.028685000513212	0.028685000513212	23.8508486470607	2
714	266.08	56.51	1.022	5.11796292348925	11.1361006229677	214	0.0189612715256811	0.0189612715256811	23.8698099185863	2
715	259.35	54.89	1.0181	5.09900165196356	11.1550618944933	215	-0.00437567804438643	0.00437567804438643	23.8741855966307	2
716	278.16	44.481	1.019	5.10337733000795	11.150686216449	216	-0.00486186449376547	0.00486186449376547	23.8790474611245	2
717	272.99	12.932	1.02	5.10823919450172	11.1458243519552	217	0.00486186449376547	0.00486186449376547	23.8839093256183	2
718	275.87	17.313	1.019	5.10337733000795	11.150686216449	218	-0.00243093224688451	0.00243093224688451	23.8863402578651	2
719	266.23	13.302	1.0195	5.10580826225484	11.1482552842021	219	-0.0145855934812928	0.0145855934812928	23.9009258513464	2
720	263.62	14.45	1.0225	5.12039385573613	11.1336696907208	220	0.00243093224688273	0.00243093224688273	23.9033567835933	2
721	263.37	42.284	1.022	5.11796292348925	11.1361006229677	221	0.0121546612344101	0.0121546612344101	23.9155114448277	2
722	262.24	43.609	1.0195	5.10580826225484	11.1482552842021	222	0.0165303392788019	0.0165303392788019	23.9320417841065	2
723	275.61	35.286	1.0161	5.08927792297604	11.1647856234809	223	-0.0354916108044829	0.0354916108044829	23.967533394911	2
724	273.2	26.48	1.0234	5.12476953378052	11.1292940126764	224	0.00923754253815368	0.00923754253815368	23.9767709374492	2
725	269.13	14.45	1.0215	5.11553199124236	11.1385315552145	225	0.00972372898752738	0.00972372898752738	23.9864946664367	2
726	257.2	11.233	1.0195	5.10580826225484	11.1482552842021	226	-0.00729279674064465	0.00729279674064465	23.9937874631773	2
727	254.94	22.727	1.021	5.11310105899548	11.1409624874614	227	0.00243093224688273	0.00243093224688273	23.9962183954242	2
728	255.56	18.186	1.0205	5.1106701267486	11.1433934197083	228	-0.00486186449376547	0.00486186449376547	24.001080259918	2
729	268.41	18.754	1.0215	5.11553199124236	11.1385315552145	229	0.00729279674064642	0.00729279674064642	24.0083730566586	2
730	267.07	11.768	1.02	5.10823919450172	11.1458243519552	230	-0.00486186449376369	0.00486186449376369	24.0132349211524	2
731	266	21.286	1.021	5.11310105899548	11.1409624874614	231	0.00486186449376369	0.00486186449376369	24.0180967856462	2
732	259.02	26.975	1.02	5.10823919450172	11.1458243519552	232	0.00486186449376547	0.00486186449376547	24.0229586501399	2
733	255.12	33.789	1.019	5.10337733000795	11.150686216449	233	-0.00243093224688451	0.00243093224688451	24.0253895823868	2
734	240.02	54.871	1.0195	5.10580826225484	11.1482552842021	234	-0.0359777972538566	0.0359777972538566	24.0613673796407	2
735	245.91	42.724	1.0269	5.14178605950869	11.1122774869482	235	0.0384087295007411	0.0384087295007411	24.0997761091414	2
736	241.18	42.005	1.019	5.10337733000795	11.150686216449	236	-0.0121546612344119	0.0121546612344119	24.1119307703758	2
737	231.03	24.772	1.0215	5.11553199124236	11.1385315552145	237	-0.0262540682663293	0.0262540682663293	24.1381848386421	2
738	239.08	15.287	1.0269	5.14178605950869	11.1122774869482	238	0.00729279674064642	0.00729279674064642	24.1454776353828	2
739	238.09	18.791	1.0254	5.13449326276805	11.1195702836889	239	0.0330606785576002	0.0330606785576002	24.1785383139404	2
740	244.21	21.761	1.0186	5.10143258421045	11.1526309622465	240	-0.00437567804438999	0.00437567804438999	24.1829139919848	2
741	239.37	13.181	1.0195	5.10580826225484	11.1482552842021	241	0.00243093224688451	0.00243093224688451	24.1853449242317	2
742	234.84	10.551	1.019	5.10337733000795	11.150686216449	242	0.00680661029126917	0.00680661029126917	24.1921515345229	2
743	236.57	13.809	1.0176	5.09657071971668	11.1574928267402	243	-0.0617456790708086	0.0617456790708086	24.2538972135937	2
744	233.06	18.046	1.0303	5.15831639878749	11.0957471476694	244	0.0379225430513621	0.0379225430513621	24.2918197566451	2
745	238.17	22.782	1.0225	5.12039385573613	11.1336696907208	245	-0.00194474579750548	0.00194474579750548	24.2937645024426	2
746	250.01	18.107	1.0229	5.12233860153363	11.1317249449233	246	-0.00486186449376547	0.00486186449376547	24.2986263669364	2
747	252.15	13.971	1.0239	5.1272004660274	11.1268630804295	247	0.0281988140638347	0.0281988140638347	24.3268251810002	2
748	279.16	10.624	1.0181	5.09900165196356	11.1550618944933	248	-0.0354916108044812	0.0354916108044812	24.3623167918047	2
749	276.99	20.654	1.0254	5.13449326276805	11.1195702836889	249	0.0354916108044812	0.0354916108044812	24.3978084026092	2
750	274.71	17.975	1.0181	5.09900165196356	11.1550618944933	250	-0.0281988140638347	0.0281988140638347	24.426007216673	2
751	279.27	23.016	1.0239	5.1272004660274	11.1268630804295	251	-0.00243093224688096	0.00243093224688096	24.4284381489199	2
752	270.55	38.134	1.0244	5.12963139827428	11.1244321481826	252	0.00486186449376369	0.00486186449376369	24.4333000134136	2
753	261.3	36.905	1.0234	5.12476953378052	11.1292940126764	253	0.023336949570071	0.023336949570071	24.4566369629837	2
754	274.19	44.915	1.0186	5.10143258421045	11.1526309622465	254	-0.0092375425381519	0.0092375425381519	24.4658745055219	2
755	272.55	46.733	1.0205	5.1106701267486	11.1433934197083	255	-0.00243093224688273	0.00243093224688273	24.4683054377688	2
756	266.9	52.595	1.021	5.11310105899548	11.1409624874614	256	-0.00243093224688273	0.00243093224688273	24.4707363700156	2
757	279.24	50.975	1.0215	5.11553199124236	11.1385315552145	257	0.0121546612344119	0.0121546612344119	24.4828910312501	2
758	273.78	56.292	1.019	5.10337733000795	11.150686216449	258	-0.0121546612344119	0.0121546612344119	24.4950456924845	2
759	267.59	53.655	1.0215	5.11553199124236	11.1385315552145	259	-0.00923754253815368	0.00923754253815368	24.5042832350226	2
760	274.28	55.925	1.0234	5.12476953378052	11.1292940126764	260	0.0116684747850364	0.0116684747850364	24.5159517098077	2
761	277.83	56.796	1.021	5.11310105899548	11.1409624874614	261	-0.0165303392788001	0.0165303392788001	24.5324820490865	2
762	274.26	64.463	1.0244	5.12963139827428	11.1244321481826	262	0.0092375425381519	0.0092375425381519	24.5417195916246	2
763	268.86	65.283	1.0225	5.12039385573613	11.1336696907208	263	0.00486186449376547	0.00486186449376547	24.5465814561184	2
764	266.13	59.532	1.0215	5.11553199124236	11.1385315552145	264	-0.215866783523147	0.215866783523147	24.7624482396415	2
765	266.98	89.673	1.0659	5.33139877476551	10.9226647716914	265	-0.114253815603465	0.114253815603465	24.876702055245	2
766	268.73	89.929	1.0894	5.44565259036897	10.8084109560879	266	0.265943987808921	0.265943987808921	25.1426460430539	2
767	263.76	76.648	1.0347	5.17970860256006	11.0743549438969	267	0.0690384758114568	0.0690384758114568	25.2116845188654	2
768	266.79	71.884	1.0205	5.1106701267486	11.1433934197083	268	-0.00243093224688273	0.00243093224688273	25.2141154511122	2
769	273.86	64.456	1.021	5.11310105899548	11.1409624874614	269	0.00486186449376369	0.00486186449376369	25.218977315606	2
770	271.73	66.921	1.02	5.10823919450172	11.1458243519552	270	-0.0427844075451276	0.0427844075451276	25.2617617231511	2
771	270.99	70.976	1.0288	5.15102360204684	11.1030399444101	271	0.0379225430513639	0.0379225430513639	25.2996842662025	2
772	278.4	60.877	1.021	5.11310105899548	11.1409624874614	272	0.00972372898752916	0.00972372898752916	25.30940799519	2
773	275.89	56.861	1.019	5.10337733000795	11.150686216449	273	-0.0384087295007411	0.0384087295007411	25.3478167246908	2
774	271.77	55.997	1.0269	5.14178605950869	11.1122774869482	274	0.0359777972538566	0.0359777972538566	25.3837945219446	2
775	270.64	58.772	1.0195	5.10580826225484	11.1482552842021	275	-0.00243093224688096	0.00243093224688096	25.3862254541915	2
776	262.43	46.51	1.02	5.10823919450172	11.1458243519552	276	-0.0121546612344119	0.0121546612344119	25.3983801154259	2
777	259.52	56.692	1.0225	5.12039385573613	11.1336696907208	277	-0.0189612715256811	0.0189612715256811	25.4173413869516	2
778	275.69	55.099	1.0264	5.13935512726181	11.1147084191951	278	0.0427844075451276	0.0427844075451276	25.4601257944967	2
779	272.68	60.992	1.0176	5.09657071971668	11.1574928267402	279	-0.0140994070319156	0.0140994070319156	25.4742252015286	2
780	279.81	53.776	1.0205	5.1106701267486	11.1433934197083	280	0.00243093224688096	0.00243093224688096	25.4766561337755	2
781	279.83	38.74	1.02	5.10823919450172	11.1458243519552	281	0.00243093224688096	0.00243093224688096	25.4790870660224	2
782	274.24	35.788	1.0195	5.10580826225484	11.1482552842021	282	-0.00729279674064465	0.00729279674064465	25.4863798627631	2
783	270.77	27.18	1.021	5.11310105899548	11.1409624874614	283	-0.00243093224688273	0.00243093224688273	25.4888107950099	2
784	263.43	26.494	1.0215	5.11553199124236	11.1385315552145	284	0	0	25.4888107950099	2
785	264.86	15.406	1.0215	5.11553199124236	11.1385315552145	285	0.00729279674064642	0.00729279674064642	25.4961035917506	2
786	263.88	18.999	1.02	5.10823919450172	11.1458243519552	286	0	0	25.4961035917506	2
787	261.92	13.269	1.02	5.10823919450172	11.1458243519552	287	-0.00729279674064642	0.00729279674064642	25.5033963884912	2
788	250.98	13.501	1.0215	5.11553199124236	11.1385315552145	288	0.00243093224688273	0.00243093224688273	25.5058273207381	2
789	254.1	10.42	1.021	5.11310105899548	11.1409624874614	289	0	0	25.5058273207381	2
790	244.99	19.131	1.021	5.11310105899548	11.1409624874614	290	0.00486186449376369	0.00486186449376369	25.5106891852319	2
791	255.58	23.784	1.02	5.10823919450172	11.1458243519552	291	-0.00972372898752916	0.00972372898752916	25.5204129142194	2
792	237.02	22.482	1.022	5.11796292348925	11.1361006229677	292	0.0072927967406482	0.0072927967406482	25.52770571096	2
793	232.35	20.793	1.0205	5.1106701267486	11.1433934197083	293	0.00486186449376191	0.00486186449376191	25.5325675754538	2
794	254.61	10.67	1.0195	5.10580826225484	11.1482552842021	294	-0.00729279674064465	0.00729279674064465	25.5398603721945	2
795	253.51	10.624	1.021	5.11310105899548	11.1409624874614	295	-0.00243093224688273	0.00243093224688273	25.5422913044413	2
796	262.83	10.121	1.0215	5.11553199124236	11.1385315552145	296	0.00729279674064642	0.00729279674064642	25.549584101182	2
797	256.61	11.381	1.02	5.10823919450172	11.1458243519552	297	-0.0189612715256828	0.0189612715256828	25.5685453727077	2
798	254.97	18.76	1.0239	5.1272004660274	11.1268630804295	298	0.00243093224688273	0.00243093224688273	25.5709763049545	2
799	258.51	39.43	1.0234	5.12476953378052	11.1292940126764	299	0.0116684747850364	0.0116684747850364	25.5826447797396	2
800	257.82	38.02	1.021	5.11310105899548	11.1409624874614	300	0.00972372898752916	0.00972372898752916	25.5923685087271	2
801	271.11	40.858	1.019	5.10337733000795	11.150686216449	301	-0.0145855934812946	0.0145855934812946	25.6069541022084	2
802	270.37	48.916	1.022	5.11796292348925	11.1361006229677	302	0.0145855934812946	0.0145855934812946	25.6215396956897	2
803	266.89	65.315	1.019	5.10337733000795	11.150686216449	303	-0.0238231360194483	0.0238231360194483	25.6453628317092	2
804	263.55	60.14	1.0239	5.1272004660274	11.1268630804295	304	0.0238231360194483	0.0238231360194483	25.6691859677286	2
805	263.92	72.543	1.019	5.10337733000795	11.150686216449	305	-0.0262540682663293	0.0262540682663293	25.6954400359949	2
806	261.42	69.943	1.0244	5.12963139827428	11.1244321481826	306	0.0140994070319174	0.0140994070319174	25.7095394430268	2
807	260.12	64.989	1.0215	5.11553199124236	11.1385315552145	307	0.0189612715256811	0.0189612715256811	25.7285007145525	2
808	251.35	65.162	1.0176	5.09657071971668	11.1574928267402	308	-0.0189612715256811	0.0189612715256811	25.7474619860782	2
809	243.04	51.397	1.0215	5.11553199124236	11.1385315552145	309	-0.0116684747850364	0.0116684747850364	25.7591304608632	2
810	234.21	43.773	1.0239	5.1272004660274	11.1268630804295	310	0.0140994070319191	0.0140994070319191	25.7732298678952	2
811	230.68	39.324	1.021	5.11310105899548	11.1409624874614	311	-0.0165303392788001	0.0165303392788001	25.789760207174	2
812	230.03	37.153	1.0244	5.12963139827428	11.1244321481826	312	0.00486186449376369	0.00486186449376369	25.7946220716677	2
813	242.82	30.445	1.0234	5.12476953378052	11.1292940126764	313	0.00680661029127094	0.00680661029127094	25.801428681959	2
814	258.26	43.008	1.022	5.11796292348925	11.1361006229677	314	0	0	25.801428681959	2
815	250.54	41.303	1.022	5.11796292348925	11.1361006229677	315	-0.00243093224688273	0.00243093224688273	25.8038596142059	2
816	254.18	46.331	1.0225	5.12039385573613	11.1336696907208	316	0.0072927967406482	0.0072927967406482	25.8111524109465	2
817	247.3	42.787	1.021	5.11310105899548	11.1409624874614	317	0.00486186449376369	0.00486186449376369	25.8160142754403	2
818	244.09	42.252	1.02	5.10823919450172	11.1458243519552	318	-0.0213922037725638	0.0213922037725638	25.8374064792129	2
819	261.58	57.103	1.0244	5.12963139827428	11.1244321481826	319	0.0165303392788001	0.0165303392788001	25.8539368184917	2
820	254.07	65.106	1.021	5.11310105899548	11.1409624874614	320	0	0	25.8539368184917	2
821	248.37	56.198	1.021	5.11310105899548	11.1409624874614	321	-0.00486186449376547	0.00486186449376547	25.8587986829854	2
822	244.31	53.948	1.022	5.11796292348925	11.1361006229677	322	0.0189612715256811	0.0189612715256811	25.8777599545111	2
823	243.44	52.895	1.0181	5.09900165196356	11.1550618944933	323	-0.0140994070319156	0.0140994070319156	25.891859361543	2
824	241.72	48.952	1.021	5.11310105899548	11.1409624874614	324	0.0189612715256811	0.0189612715256811	25.9108206330687	2
825	236.18	49.291	1.0171	5.0941397874698	11.1599237589871	325	-0.0379225430513621	0.0379225430513621	25.9487431761201	2
826	234.73	28.773	1.0249	5.13206233052116	11.1220012159357	326	0.0189612715256811	0.0189612715256811	25.9677044476457	2
827	234.63	22.434	1.021	5.11310105899548	11.1409624874614	327	-0.00486186449376547	0.00486186449376547	25.9725663121395	2
828	243.34	23.999	1.022	5.11796292348925	11.1361006229677	328	0.0121546612344101	0.0121546612344101	25.9847209733739	2
829	251.1	29.076	1.0195	5.10580826225484	11.1482552842021	329	-0.0145855934812928	0.0145855934812928	25.9993065668552	2
830	244.63	32.797	1.0225	5.12039385573613	11.1336696907208	330	0.0145855934812928	0.0145855934812928	26.0138921603365	2
831	236.3	26.478	1.0195	5.10580826225484	11.1482552842021	331	-0.00729279674064465	0.00729279674064465	26.0211849570772	2
832	252.06	40.592	1.021	5.11310105899548	11.1409624874614	332	-0.0189612715256811	0.0189612715256811	26.0401462286028	2
833	264.28	22.866	1.0249	5.13206233052116	11.1220012159357	333	0.0238231360194447	0.0238231360194447	26.0639693646223	2
834	272.65	27.965	1.02	5.10823919450172	11.1458243519552	334	-0.00486186449376369	0.00486186449376369	26.068831229116	2
835	266.52	25.476	1.021	5.11310105899548	11.1409624874614	335	0	0	26.068831229116	2
836	263.97	26.337	1.021	5.11310105899548	11.1409624874614	336	0.00729279674064465	0.00729279674064465	26.0761240258567	2
837	252.28	28.476	1.0195	5.10580826225484	11.1482552842021	337	-0.0213922037725638	0.0213922037725638	26.0975162296292	2
838	252.7	51.806	1.0239	5.1272004660274	11.1268630804295	338	0.0140994070319191	0.0140994070319191	26.1116156366612	2
839	253.34	47.531	1.021	5.11310105899548	11.1409624874614	339	-0.0140994070319191	0.0140994070319191	26.1257150436931	2
840	246.14	49.277	1.0239	5.1272004660274	11.1268630804295	340	0.00680661029127094	0.00680661029127094	26.1325216539844	2
841	250.4	63.27	1.0225	5.12039385573613	11.1336696907208	341	-0.0661213571151968	0.0661213571151968	26.1986430110996	2
842	253.19	78.4	1.0361	5.18651521285133	11.0675483336056	342	-0.361236531886705	0.361236531886705	26.5598795429863	2
843	256.2	84.072	1.1104	5.54775174473803	10.7063118017189	343	0.263513055562038	0.263513055562038	26.8233925985483	2
844	266.09	82.571	1.0562	5.28423868917599	10.9698248572809	344	0.052508136532655	0.052508136532655	26.875900735081	2
845	264.36	77.795	1.0454	5.23173055264334	11.0223329938136	345	-0.166275765686745	0.166275765686745	27.0421765007677	2
846	272.18	81.015	1.0796	5.39800631833008	10.8560572281268	346	-0.116198561400973	0.116198561400973	27.1583750621687	2
847	270.7	89.852	1.1035	5.51420487973106	10.7398586667258	347	0.0116684747850346	0.0116684747850346	27.1700435369537	2
848	277.69	91.639	1.1011	5.50253640494602	10.7515271415109	348	0.194960766199959	0.194960766199959	27.3650043031537	2
849	266.25	91.952	1.061	5.30757563874606	10.9464879077108	349	-0.0286850005132102	0.0286850005132102	27.3936893036669	2
850	270.84	85.033	1.0669	5.33626063925927	10.9178029071976	350	-0.102099154369057	0.102099154369057	27.4957884580359	2
851	273.25	86.383	1.0879	5.43835979362833	10.8157037528286	351	0.168706697933629	0.168706697933629	27.6644951559696	2
852	265	92.623	1.0532	5.2696530956947	10.9844104507622	352	0.0238231360194465	0.0238231360194465	27.688318291989	2
853	267.54	93.47	1.0483	5.24582995967525	11.0082335867817	353	-0.159469155395476	0.159469155395476	27.8477874473845	2
854	254.92	101.66	1.0811	5.40529911507073	10.8487644313862	354	-0.194474579750581	0.194474579750581	28.0422620271351	2
855	264.22	102.48	1.1211	5.59977369482131	10.6542898516356	355	0.254275513023885	0.254275513023885	28.296537540159	2
856	255.54	99.475	1.0688	5.34549818179743	10.9085653646595	356	0.0495910178363985	0.0495910178363985	28.3461285579953	2
857	257.44	94.59	1.0586	5.29590716396103	10.9581563824959	357	-0.0165303392788001	0.0165303392788001	28.3626588972741	2
858	254.29	89.895	1.062	5.31243750323983	10.9416260432171	358	-0.0904306795840206	0.0904306795840206	28.4530895768582	2
859	261.07	90.113	1.0806	5.40286818282385	10.8511953636331	359	0.147314494161066	0.147314494161066	28.6004040710192	2
860	263.39	87.409	1.0503	5.25555368866278	10.9985098577941	360	-0.0238231360194447	0.0238231360194447	28.6242272070387	2
861	258.17	87.652	1.0552	5.27937682468223	10.9746867217747	361	-0.0403534752982466	0.0403534752982466	28.6645806823369	2
862	254.31	90.259	1.0635	5.31973029998047	10.9343332464764	362	-0.00243093224688273	0.00243093224688273	28.6670116145838	2
863	237.66	97.88	1.064	5.32216123222736	10.9319023142295	363	0.0145855934812946	0.0145855934812946	28.6815972080651	2
864	238.64	95.851	1.061	5.30757563874606	10.9464879077108	364	-0.278098649043333	0.278098649043333	28.9596958571084	2
865	233.42	102.63	1.1182	5.58567428778939	10.6683892586675	365	-0.0447291533426331	0.0447291533426331	29.0044250104511	2
866	244.96	105.31	1.1274	5.63040344113203	10.6236601053249	366	0.301435598613402	0.301435598613402	29.3058606090645	2
867	252.61	97.024	1.0654	5.32896784251863	10.9250957039383	367	-0.501258229307124	0.501258229307124	29.8071188383716	2
868	253.35	113.94	1.1685	5.83022607182575	10.4238374746312	368	0.0403534752982466	0.0403534752982466	29.8474723136698	2
869	251.44	116.77	1.1602	5.7898725965275	10.4641909499294	369	-0.165789579237371	0.165789579237371	30.0132618929072	2
870	254.03	115.76	1.1943	5.95566217576487	10.298401370692	370	-0.175999494674276	0.175999494674276	30.1892613875815	2
871	258.64	135.65	1.2305	6.13166167043915	10.1224018760178	371	0.157038223148595	0.157038223148595	30.3462996107301	2
872	250.09	144.79	1.1982	5.97462344729056	10.2794400991663	372	-0.0427844075451294	0.0427844075451294	30.3890840182752	2
873	256.48	147.55	1.207	6.01740785483568	10.2366556916212	373	0.0140994070319174	0.0140994070319174	30.4031834253071	2
874	267.91	158.69	1.2041	6.00330844780377	10.2507550986531	374	0.149745426407948	0.149745426407948	30.5529288517151	2
875	265.32	135.15	1.1733	5.85356302139582	10.4005005250611	375	-0.175999494674276	0.175999494674276	30.7289283463894	2
876	263.66	129.47	1.2095	6.0295625160701	10.2245010303868	376	-0.0471600855895158	0.0471600855895158	30.7760884319789	2
877	267.6	128.04	1.2192	6.07672260165961	10.1773409447973	377	0.341789073911645	0.341789073911645	31.1178775058905	2
878	261.35	118.63	1.1489	5.73493352774797	10.5191300187089	378	0.244551784036357	0.244551784036357	31.3624292899269	2
879	255.32	109.63	1.0986	5.49038174371161	10.7636818027453	379	-0.555711111637287	0.555711111637287	31.9181404015642	2
880	241.68	130.93	1.2129	6.0460928553489	10.207970691108	380	0.0403534752982466	0.0403534752982466	31.9584938768624	2
881	245.22	135.53	1.2046	6.00573938005065	10.2483241664063	381	-0.0306297463107175	0.0306297463107175	31.9891236231731	2
882	242.06	140.26	1.2109	6.03636912636137	10.2176944200955	382	-0.140021697420417	0.140021697420417	32.1291453205935	2
883	239.8	141.08	1.2397	6.17639082378178	10.0776727226751	383	0.32477254818347	0.32477254818347	32.453917868777	2
884	245.18	127.55	1.1729	5.85161827559831	10.4024452708586	384	-0.125436103939125	0.125436103939125	32.5793539727161	2
885	246.7	139.28	1.1987	5.97705437953744	10.2770091669195	385	-0.273236784549567	0.273236784549567	32.8525907572657	2
886	252.14	141.01	1.2549	6.25029116408701	10.0037723823699	386	0.0831378828433742	0.0831378828433742	32.9357286401091	2
887	255.9	154	1.2378	6.16715328124363	10.0869102652133	387	0.00729279674064642	0.00729279674064642	32.9430214368497	2
888	252.35	152.82	1.2363	6.15986048450298	10.0942030619539	388	-0.050077204285774	0.050077204285774	32.9930986411355	2
889	254.17	154.91	1.2466	6.20993768878876	10.0441258576681	389	0.280043394840837	0.280043394840837	33.2731420359763	2
890	264.16	154.57	1.189	5.92989429394792	10.324169252509	390	-0.208573986782499	0.208573986782499	33.4817160227588	2
891	267.8	170.57	1.2319	6.13846828073042	10.1155952657265	391	-0.175999494674276	0.175999494674276	33.6577155174331	2
892	277.41	169.88	1.2681	6.3144677754047	9.93959577105221	392	0.102099154369055	0.102099154369055	33.7598146718022	2
893	269.65	161.86	1.2471	6.21236862103564	10.0416949254213	393	-0.220728648016911	0.220728648016911	33.9805433198191	2
894	266.91	165.17	1.2925	6.43309726905255	9.82096627740435	394	0.572241450916085	0.572241450916085	34.5527847707352	2
895	273.98	146.58	1.1748	5.86085581813647	10.3932077283204	395	-0.0286850005132102	0.0286850005132102	34.5814697712484	2
896	279	140.24	1.1807	5.88954081864968	10.3645227278072	396	-0.104043900166559	0.104043900166559	34.6855136714149	2
897	278.96	144.53	1.2021	5.99358471881624	10.2604788276407	397	0.0875135608877606	0.0875135608877606	34.7730272323027	2
898	274.2	141.57	1.1841	5.90607115792848	10.3479923885284	398	-0.0281988140638347	0.0281988140638347	34.8012260463665	2
899	273.4	136.53	1.1899	5.93426997199231	10.3197935744646	399	-0.00243093224688096	0.00243093224688096	34.8036569786134	2
900	275.54	138.18	1.1904	5.93670090423919	10.3173626422177	400	0.161413901192981	0.161413901192981	34.9650708798064	2
901	278.45	136.21	1.1572	5.77528700304621	10.4787765434107	401	0.0379225430513639	0.0379225430513639	35.0029934228577	2
902	279.39	125.99	1.1494	5.73736445999485	10.5166990864621	402	0.185237037212428	0.185237037212428	35.1882304600702	2
903	271.09	116.04	1.1113	5.55212742278242	10.7019361236745	403	-0.187667969459309	0.187667969459309	35.3758984295295	2
904	275.6	117.43	1.1499	5.73979539224173	10.5142681542152	404	-0.0690384758114568	0.0690384758114568	35.4449369053409	2
905	279.66	125.46	1.1641	5.80883386805319	10.4452296784037	405	-0.261082123315155	0.261082123315155	35.7060190286561	2
906	262.36	164.53	1.2178	6.06991599136834	10.1841475550886	406	-0.0996682221221725	0.0996682221221725	35.8056872507783	2
907	270.53	165.55	1.2383	6.16958421349051	10.0844793329664	407	0.140021697420417	0.140021697420417	35.9457089481987	2
908	272	162.74	1.2095	6.0295625160701	10.2245010303868	408	-0.0354916108044829	0.0354916108044829	35.9812005590032	2
909	274.25	162.36	1.2168	6.06505412687458	10.1890094195823	409	-0.00729279674064465	0.00729279674064465	35.9884933557438	2
910	270.74	168.94	1.2183	6.07234692361522	10.1817166228417	410	-0.187181783009935	0.187181783009935	36.1756751387537	2
911	277.86	167.51	1.2568	6.25952870662516	9.99453483983175	411	0.0636904248683159	0.0636904248683159	36.2393655636221	2
912	276.01	170.59	1.2437	6.19583828175684	10.0582252647001	412	0.0286850005132102	0.0286850005132102	36.2680505641353	2
913	270.56	165.99	1.2378	6.16715328124363	10.0869102652133	413	0.00729279674064642	0.00729279674064642	36.2753433608759	2
914	273.98	174.14	1.2363	6.15986048450298	10.0942030619539	414	-0.0213922037725638	0.0213922037725638	36.2967355646485	2
915	273.53	174.55	1.2407	6.18125268827555	10.0728108581814	415	-0.0238231360194465	0.0238231360194465	36.3205587006679	2
916	264.88	171.18	1.2456	6.205075824295	10.0489877221619	416	0.0165303392788001	0.0165303392788001	36.3370890399467	2
917	268.42	174.85	1.2422	6.1885454850162	10.0655180614407	417	0.0734141538558433	0.0734141538558433	36.4105031938026	2
918	265.45	176.08	1.2271	6.11513133116035	10.1389322152966	418	-0.0850826286408779	0.0850826286408779	36.4955858224435	2
919	271.42	193.26	1.2446	6.20021395980123	10.0538495866557	419	-0.106961018862821	0.106961018862821	36.6025468413063	2
920	273.07	192.22	1.2666	6.30717497866405	9.94688856779285	420	0.173082375978018	0.173082375978018	36.7756292172843	2
921	274.22	194.83	1.231	6.13409260268603	10.1199709437709	421	0.32768966687973	0.32768966687973	37.103318884164	2
922	278.04	194.7	1.1636	5.8064029358063	10.4476606106506	422	-0.498341110610864	0.498341110610864	37.6016599947749	2
923	278.95	189.16	1.2661	6.30474404641717	9.94931950003974	423	0.00486186449376547	0.00486186449376547	37.6065218592687	2
924	273.08	191.83	1.2651	6.2998821819234	9.9541813645335	424	-0.0262540682663293	0.0262540682663293	37.632775927535	2
925	272.96	192.43	1.2705	6.32613625018973	9.92792729626717	425	0.116198561400973	0.116198561400973	37.748974488936	2
926	267.75	192.41	1.2466	6.20993768878876	10.0441258576681	426	0.147314494161066	0.147314494161066	37.896288983097	2
927	255.75	178.84	1.2163	6.06262319462769	10.1914403518292	427	-0.325258734632847	0.325258734632847	38.2215477177299	2
928	261.01	182.88	1.2832	6.38788192926054	9.86618161719636	428	0.320396870139081	0.320396870139081	38.5419445878689	2
929	277.84	184.98	1.2173	6.06748505912146	10.1865784873354	429	-0.0666075435645741	0.0666075435645741	38.6085521314335	2
930	279.28	162.45	1.231	6.13409260268603	10.1199709437709	430	0.320883056588459	0.320883056588459	38.929435188022	2
931	277.73	157.6	1.165	5.81320954609757	10.4408540003593	431	-0.235314241498202	0.235314241498202	39.1647494295202	2
932	279.48	175.54	1.2134	6.04852378759578	10.2055397588611	432	-0.268374920055802	0.268374920055802	39.433124349576	2
933	261.99	172.26	1.2686	6.31689870765158	9.93716483880533	433	0.209060173231872	0.209060173231872	39.6421845228079	2
934	267	175.85	1.2256	6.10783853441971	10.1462250120372	434	0.0311159327600947	0.0311159327600947	39.673300455568	2
935	256.23	190.09	1.2192	6.07672260165961	10.1773409447973	435	-0.149745426407947	0.149745426407947	39.8230458819759	2
936	264.88	187.96	1.25	6.22646802806756	10.0275955183893	436	0.075845086102726	0.075845086102726	39.8988909680786	2
937	272.71	166.64	1.2344	6.15062294196483	10.1034406044921	437	-0.199336444244347	0.199336444244347	40.098227412323	2
938	279.67	167.49	1.2754	6.34995938620918	9.90410416024773	438	0.410827549723102	0.410827549723102	40.5090549620461	2
939	274.99	156.67	1.1909	5.93913183648608	10.3149317099708	439	-0.147314494161066	0.147314494161066	40.6563694562071	2
940	269.91	154.42	1.2212	6.08644633064714	10.1676172158098	440	-0.0238231360194447	0.0238231360194447	40.6801925922266	2
941	256.55	145.48	1.2261	6.11026946666659	10.1437940797903	441	-0.0807069505964897	0.0807069505964897	40.7608995428231	2
942	255.89	142.69	1.2427	6.19097641726308	10.0630871291938	442	0.204198308738109	0.204198308738109	40.9650978515612	2
943	234.94	154.05	1.2007	5.98677810852497	10.2672854379319	443	-0.173082375978018	0.173082375978018	41.1381802275392	2
944	231.99	162.89	1.2363	6.15986048450298	10.0942030619539	444	-0.144883561914183	0.144883561914183	41.2830637894534	2
945	236.8	160.21	1.2661	6.30474404641717	9.94931950003974	445	0.170651443731135	0.170651443731135	41.4537152331845	2
946	253.5	162.76	1.231	6.13409260268603	10.1199709437709	446	0.121060425894738	0.121060425894738	41.5747756590793	2
947	251.82	167.49	1.2061	6.0130321767913	10.2410313696656	447	-0.305811276657789	0.305811276657789	41.880586935737	2
948	255.7	169.89	1.269	6.31884345344908	9.93522009300782	448	0.261082123315154	0.261082123315154	42.1416690590522	2
949	261.81	162.95	1.2153	6.05776133013393	10.196302216323	449	-0.0807069505964915	0.0807069505964915	42.2223760096487	2
950	250.52	153.67	1.2319	6.13846828073042	10.1155952657265	450	-0.00972372898752738	0.00972372898752738	42.2320997386362	2
951	247.8	156.62	1.2339	6.14819200971795	10.105871536739	451	0.00729279674064642	0.00729279674064642	42.2393925353769	2
952	259.32	163.41	1.2324	6.1408992129773	10.1131643334796	452	-0.154607290901712	0.154607290901712	42.3939998262786	2
953	259.81	166.67	1.2642	6.29550650387902	9.95855704257789	453	0.190098901706193	0.190098901706193	42.5840987279848	2
954	255.68	164.11	1.2251	6.10540760217282	10.1486559442841	454	0.0879997473371361	0.0879997473371361	42.6720984753219	2
955	258.29	165.65	1.207	6.01740785483568	10.2366556916212	455	0.0330606785576002	0.0330606785576002	42.7051591538795	2
956	241.33	188.85	1.2002	5.98434717627809	10.2697163701788	456	-0.196905511997464	0.196905511997464	42.902064665877	2
957	238.01	193.3	1.2407	6.18125268827555	10.0728108581814	457	-0.1424526296673	0.1424526296673	43.0445172955443	2
958	241.29	194.48	1.27	6.32370531794285	9.93035822851406	458	0.282474327087719	0.282474327087719	43.326991622632	2
959	242.52	189.62	1.2119	6.04123099085513	10.2128325556018	459	0.11376762915409	0.11376762915409	43.4407592517861	2
960	238.28	186.54	1.1885	5.92746336170104	10.3266001847559	460	-0.156552036699217	0.156552036699217	43.5973112884853	2
961	232.34	190.51	1.2207	6.08401539840026	10.1700481480566	461	-0.0617456790708104	0.0617456790708104	43.6590569675561	2
962	254.66	178.4	1.2334	6.14576107747107	10.1083024689858	462	0.199336444244347	0.199336444244347	43.8583934118004	2
963	264.39	179.11	1.1924	5.94642463322672	10.3076389132302	463	-0.189612715256818	0.189612715256818	44.0480061270573	2
964	263.98	175.92	1.2314	6.13603734848354	10.1180261979734	464	-0.0452153397920103	0.0452153397920103	44.0932214668493	2
965	269.43	182.88	1.2407	6.18125268827555	10.0728108581814	465	-0.0879997473371361	0.0879997473371361	44.1812212141864	2
966	272.41	193.03	1.2588	6.26925243561269	9.98481111084422	466	0.102099154369053	0.102099154369053	44.2833203685555	2
967	279.5	192.14	1.2378	6.16715328124363	10.0869102652133	467	-0.0520219500832795	0.0520219500832795	44.3353423186388	2
968	272	191.41	1.2485	6.21917523132691	10.03488831513	468	0.296573734119637	0.296573734119637	44.6319160527584	2
969	271.87	184.45	1.1875	5.92260149720728	10.3314620492496	469	-0.0605302129473699	0.0605302129473699	44.6924462657058	2
970	269.44	174.93	0.13721	0.816233838051327	10.2709318363023	470	-0.0605302129473682	0.0605302129473682	44.7529764786531	2
971	253.91	187.62	1.2124	6.04366192310201	10.2104016233549	471	0.0948063576284088	0.0948063576284088	44.8477828362815	2
972	245.63	189.38	1.1929	5.9488555654736	10.3052079809833	472	0.0121546612344119	0.0121546612344119	44.8599374975159	2
973	256.26	184.31	1.1904	5.93670090423919	10.3173626422177	473	-0.0145855934812946	0.0145855934812946	44.8745230909972	2
974	241.98	177.19	1.1934	5.95128649772049	10.3027770487364	474	-0.132728900679771	0.132728900679771	45.007251991677	2
975	234.56	186.53	1.2207	6.08401539840026	10.1700481480566	475	-0.00729279674064642	0.00729279674064642	45.0145447884177	2
976	236.38	185.98	1.2222	6.0913081951409	10.162755351316	476	0.104530086615936	0.104530086615936	45.1190748750336	2
977	235.03	187.62	1.2007	5.98677810852497	10.2672854379319	477	0.0121546612344119	0.0121546612344119	45.131229536268	2
978	237.49	188.94	1.1982	5.97462344729056	10.2794400991663	478	-0.0359777972538584	0.0359777972538584	45.1672073335219	2
979	232.01	178.71	1.2056	6.01060124454441	10.2434623019125	479	0.0549390687795395	0.0549390687795395	45.2221464023014	2
980	240.2	177.72	1.1943	5.95566217576487	10.298401370692	480	-0.163844833439864	0.163844833439864	45.3859912357413	2
981	245.15	180.76	1.228	6.11950700920474	10.1345565372522	481	-0.050077204285774	0.050077204285774	45.436068440027	2
982	247.77	181.67	1.2383	6.16958421349051	10.0844793329664	482	0.0904306795840188	0.0904306795840188	45.5264991196111	2
983	237.45	168.02	1.2197	6.07915353390649	10.1749100125504	483	0.0379225430513639	0.0379225430513639	45.5644216626624	2
984	232.6	169.21	1.2119	6.04123099085513	10.2128325556018	484	-0.00486186449376547	0.00486186449376547	45.5692835271562	2
985	234.8	172.68	1.2129	6.0460928553489	10.207970691108	485	0.00486186449376547	0.00486186449376547	45.5741453916499	2
986	235.87	147.35	1.2119	6.04123099085513	10.2128325556018	486	-0.194960766199959	0.194960766199959	45.7691061578499	2
987	232.96	146.79	1.252	6.23619175705509	10.0178717894018	487	0.0928616118309016	0.0928616118309016	45.8619677696808	2
988	231.23	152.89	1.2329	6.14333014522419	10.1107334012327	488	-0.0213922037725638	0.0213922037725638	45.8833599734534	2
989	232.8	144.82	1.2373	6.16472234899675	10.0893411974602	489	0.355888480943566	0.355888480943566	46.2392484543969	2
990	230.92	132.96	1.1641	5.80883386805319	10.4452296784037	490	-0.156552036699217	0.156552036699217	46.3958004910962	2
991	242.21	153.05	1.1963	5.9653859047524	10.2886776417045	491	-0.1755133082249	0.1755133082249	46.5713137993211	2
992	248.48	162.98	1.2324	6.1408992129773	10.1131643334796	492	0.325258734632847	0.325258734632847	46.8965725339539	2
993	259.16	151.45	1.1655	5.81564047834446	10.4384230681124	493	-0.123491358141621	0.123491358141621	47.0200638920955	2
994	264.36	146.25	1.1909	5.93913183648608	10.3149317099708	494	0.0262540682663293	0.0262540682663293	47.0463179603619	2
995	275.58	138.57	1.1855	5.91287776821975	10.3411857782372	495	0.0899444931346451	0.0899444931346451	47.1362624534965	2
996	267.87	150.78	1.167	5.8229332750851	10.4311302713718	496	-0.287336191581485	0.287336191581485	47.423598645078	2
997	249.85	133.54	1.2261	6.11026946666659	10.1437940797903	497	0.322827802385966	0.322827802385966	47.746426447464	2
998	259.61	116.59	1.1597	5.78744166428062	10.4666218821763	498	0.147314494161066	0.147314494161066	47.893740941625	2
999	265.71	118.51	1.1294	5.64012717011956	10.6139363763373	499	-0.116198561400974	0.116198561400974	48.009939503026	2
1000	266.78	118.43	1.1533	5.75632573152053	10.4977378149364	500	NA	NA	NA	2
1001	258.14	130.6	1.1929	5.9488555654736	10.3217383202621	1	-0.0447291533426331	0.0447291533426331	0.0447291533426331	3
1002	257.82	139.68	1.2021	5.99358471881624	10.2770091669195	2	0.116198561400971	0.116198561400971	0.160927714743604	3
1003	257.55	125.62	1.1782	5.87738615741527	10.3932077283204	3	-0.0593147468239259	0.0593147468239259	0.22024246156753	3
1004	253.51	126.72	1.1904	5.93670090423919	10.3338929814965	4	0.0807069505964897	0.0807069505964897	0.300949412164019	3
1005	250.15	117.72	1.1738	5.8559939536427	10.414599932093	5	-0.0666075435645723	0.0666075435645723	0.367556955728592	3
1006	253.61	119.31	1.1875	5.92260149720728	10.3479923885284	6	0.187667969459309	0.187667969459309	0.5552249251879	3
1007	245.8	117.18	1.1489	5.73493352774797	10.5356603579877	7	-0.152176358654827	0.152176358654827	0.707401283842728	3
1008	233.86	133.2	1.1802	5.88710988640279	10.3834839993329	8	0.15460729090171	0.15460729090171	0.862008574744438	3
1009	232.28	109.73	1.1484	5.73250259550108	10.5380912902346	9	0.025767881816952	0.025767881816952	0.88777645656139	3
1010	231.92	110.85	1.1431	5.70673471368413	10.5638591720516	10	-0.025767881816952	0.025767881816952	0.913544338378342	3
1011	230.2	111.86	1.1484	5.73250259550108	10.5380912902346	11	0.244551784036355	0.244551784036355	1.1580961224147	3
1012	231.55	96.604	1.0981	5.48795081146473	10.782643074271	12	-0.00972372898752738	0.00972372898752738	1.16781985140222	3
1013	233.77	99.447	1.1001	5.49767454045226	10.7729193452834	13	0.109391951109702	0.109391951109702	1.27721180251193	3
1014	236.54	99.171	1.0776	5.38828258934255	10.8823112963931	14	-0.104530086615938	0.104530086615938	1.38174188912786	3
1015	238.47	105.72	1.0991	5.49281267595849	10.7777812097772	15	-0.218297715770026	0.218297715770026	1.60003960489789	3
1016	237.41	116.08	1.144	5.71111039172852	10.5594834940072	16	-0.154607290901712	0.154607290901712	1.7546468957996	3
1017	243.31	121.68	1.1758	5.86571768263023	10.4048762031055	17	-0.0330606785576002	0.0330606785576002	1.7877075743572	3
1018	247.86	121.15	1.1826	5.89877836118783	10.3718155245479	18	-0.0403534752982466	0.0403534752982466	1.82806104965545	3
1019	258.32	123.16	1.1909	5.93913183648608	10.3314620492496	19	-0.0286850005132102	0.0286850005132102	1.85674605016866	3
1020	260.92	125.91	1.1968	5.96781683699929	10.3027770487364	20	0.140021697420419	0.140021697420419	1.99676774758908	3
1021	275.89	123.28	1.168	5.82779513957887	10.4427987461568	21	0.0145855934812928	0.0145855934812928	2.01135334107037	3
1022	269.36	112.78	1.165	5.81320954609757	10.4573843396381	22	0.0403534752982466	0.0403534752982466	2.05170681636862	3
1023	274.36	111.55	1.1567	5.77285607079933	10.4977378149364	23	0.125436103939125	0.125436103939125	2.17714292030774	3
1024	274.63	100.76	1.1309	5.6474199668602	10.6231739188755	24	0.349081870652293	0.349081870652293	2.52622479096004	3
1025	269.01	97.539	1.0591	5.29833809620791	10.9722557895278	25	-0.196905511997464	0.196905511997464	2.7231303029575	3
1026	260.96	97.482	1.0996	5.49524360820537	10.7753502775303	26	-0.1424526296673	0.1424526296673	2.8655829326248	3
1027	264.95	101.35	1.1289	5.63769623787267	10.632897647863	27	0.0996682221221725	0.0996682221221725	2.96525115474697	3
1028	271.75	98.671	1.1084	5.5380280157505	10.7325658699852	28	0.199336444244347	0.199336444244347	3.16458759899132	3
1029	259.4	96.148	1.0674	5.33869157150616	10.9319023142295	29	-0.280043394840837	0.280043394840837	3.44463099383216	3
1030	259.16	100.5	1.125	5.61873496634699	10.6518589193887	30	0.050077204285774	0.050077204285774	3.49470819811793	3
1031	256.07	101.95	1.1147	5.56865776206122	10.7019361236745	31	-0.0170165257281774	0.0170165257281774	3.51172472384611	3
1032	244.45	101.3	1.1182	5.58567428778939	10.6849195979463	32	0.138076951622914	0.138076951622914	3.64980167546902	3
1033	240.07	105.63	1.0898	5.44759733616648	10.8229965495692	33	-0.216352969972522	0.216352969972522	3.86615464544154	3
1034	230.96	105.57	1.1343	5.663950306139	10.6066435795967	34	0.223159580263793	0.223159580263793	4.08931422570534	3
1035	236.72	98.503	1.0884	5.44079072587521	10.8298031598605	35	0.0145855934812928	0.0145855934812928	4.10389981918663	3
1036	233.94	88.351	1.0854	5.42620513239392	10.8443887533418	36	-0.0549390687795395	0.0549390687795395	4.15883888796617	3
1037	239.2	91.883	1.0967	5.48114420117346	10.7894496845622	37	0.187667969459312	0.187667969459312	4.34650685742548	3
1038	243.53	79.932	1.0581	5.29347623171415	10.9771176540216	38	-0.0354916108044812	0.0354916108044812	4.38199846822996	3
1039	238.16	85.186	1.0654	5.32896784251863	10.9416260432171	39	-0.0855688150902552	0.0855688150902552	4.46756728332022	3
1040	235.55	87.524	1.083	5.41453665760888	10.8560572281268	40	0.0403534752982431	0.0403534752982431	4.50792075861846	3
1041	230.19	84.665	1.0747	5.37418318231064	10.8964107034251	41	0.268374920055802	0.268374920055802	4.77629567867426	3
1042	233.41	51.201	1.0195	5.10580826225484	11.1647856234809	42	-0.00243093224688096	0.00243093224688096	4.77872661092114	3
1043	238.27	61.902	1.02	5.10823919450172	11.162354691234	43	0.00486186449376547	0.00486186449376547	4.78358847541491	3
1044	235.18	75.736	1.019	5.10337733000795	11.1672165557278	44	-0.221214834466288	0.221214834466288	5.0048033098812	3
1045	238.98	84.137	1.0645	5.32459216447424	10.9460017212615	45	-0.0257678818169502	0.0257678818169502	5.03057119169815	3
1046	240.08	82.884	1.0698	5.35036004629119	10.9202338394445	46	0.189612715256816	0.189612715256816	5.22018390695496	3
1047	232.69	78.731	1.0308	5.16074733103437	11.1098465547013	47	-0.225104326061297	0.225104326061297	5.44528823301626	3
1048	232.05	82.237	1.0771	5.38585165709567	10.88474222864	48	-0.166275765686748	0.166275765686748	5.61156399870301	3
1049	249.1	99.885	1.1113	5.55212742278242	10.7184664629533	49	0.0831378828433742	0.0831378828433742	5.69470188154638	3
1050	242.39	98.881	1.0942	5.46898953993905	10.8016043457967	50	-0.0904306795840206	0.0904306795840206	5.7851325611304	3
1051	243.76	102.83	1.1128	5.55942021952307	10.7111736662126	51	-0.0831378828433724	0.0831378828433724	5.86827044397378	3
1052	230.32	106.73	1.1299	5.64255810236644	10.6280357833693	52	-0.104530086615938	0.104530086615938	5.97280053058971	3
1053	230.81	114.85	1.1514	5.74708818898238	10.5235056967533	53	-0.154121104452335	0.154121104452335	6.12692163504205	3
1054	234.53	132.03	1.1831	5.90120929343471	10.369384592301	54	0.0262540682663275	0.0262540682663275	6.15317570330838	3
1055	231.43	125.29	1.1777	5.87495522516838	10.3956386605673	55	-0.0666075435645741	0.0666075435645741	6.21978324687295	3
1056	250.91	133.04	1.1914	5.94156276873296	10.3290311170027	56	-0.0714694080583378	0.0714694080583378	6.29125265493129	3
1057	256.19	147.85	1.2061	6.0130321767913	10.2575617089444	57	-0.130297968432892	0.130297968432892	6.42155062336418	3
1058	247.89	151.44	1.2329	6.14333014522419	10.1272637405115	58	0.0116684747850364	0.0116684747850364	6.43321909814922	3
1059	250.85	155.1	1.2305	6.13166167043915	10.1389322152966	59	0.00243093224688273	0.00243093224688273	6.4356500303961	3
1060	246.72	152.29	1.23	6.12923073819227	10.1413631475434	60	0.0311159327600929	0.0311159327600929	6.46676596315619	3
1061	238.96	150.28	1.2236	6.09811480543218	10.1724790803035	61	0.075845086102726	0.075845086102726	6.54261104925892	3
1062	254.43	147.25	1.208	6.02226971932945	10.2483241664063	62	-0.0525081365326567	0.0525081365326567	6.59511918579157	3
1063	255.3	150.67	1.2188	6.07477785586211	10.1958160298736	63	0.0525081365326567	0.0525081365326567	6.64762732232423	3
1064	259.92	144.35	1.208	6.02226971932945	10.2483241664063	64	-0.00729279674064642	0.00729279674064642	6.65492011906488	3
1065	265.03	143.71	1.2095	6.0295625160701	10.2410313696656	65	-0.0923754253815261	0.0923754253815261	6.7472955444464	3
1066	259.01	164.24	1.2285	6.12193794145162	10.1486559442841	66	0.0140994070319156	0.0140994070319156	6.76139495147832	3
1067	234.93	169.78	1.2256	6.10783853441971	10.162755351316	67	-0.0140994070319156	0.0140994070319156	6.77549435851023	3
1068	242.66	164.2	1.2285	6.12193794145162	10.1486559442841	68	-0.0165303392788001	0.0165303392788001	6.79202469778904	3
1069	235.92	166.91	1.2319	6.13846828073042	10.1321256050053	69	-0.00729279674064642	0.00729279674064642	6.79931749452968	3
1070	237.32	169.01	1.2334	6.14576107747107	10.1248328082646	70	0.0262540682663293	0.0262540682663293	6.82557156279601	3
1071	235.53	163.47	1.228	6.11950700920474	10.151086876531	71	-0.00972372898752916	0.00972372898752916	6.83529529178354	3
1072	233.74	163.63	1.23	6.12923073819227	10.1413631475434	72	-0.00680661029127094	0.00680661029127094	6.84210190207481	3
1073	247.89	153.89	1.2314	6.13603734848354	10.1345565372522	73	0.0422982210957521	0.0422982210957521	6.88440012317056	3
1074	244.57	163.24	1.2227	6.09373912738779	10.1768547583479	74	-0.0685522893620796	0.0685522893620796	6.95295241253264	3
1075	248.04	165.98	1.2368	6.16229141674987	10.1083024689858	75	0.0593147468239259	0.0593147468239259	7.01226715935657	3
1076	242.01	154.32	1.2246	6.10297666992594	10.1676172158098	76	0.0262540682663293	0.0262540682663293	7.0385212276229	3
1077	242.63	156.13	1.2192	6.07672260165961	10.1938712840761	77	0.0685522893620796	0.0685522893620796	7.10707351698498	3
1078	248.1	145.1	1.2051	6.00817031229753	10.2624235734382	78	0.149745426407948	0.149745426407948	7.25681894339293	3
1079	236.75	123.27	1.1743	5.85842488588958	10.4121689998461	79	0.097237289875288	0.097237289875288	7.35405623326821	3
1080	233.29	119.51	1.1543	5.76118759601429	10.5094062897214	80	-0.021392203772562	0.021392203772562	7.37544843704078	3
1081	237.66	126.41	1.1587	5.78257979978686	10.4880140859488	81	-0.118629493647854	0.118629493647854	7.49407793068863	3
1082	230.16	130.7	1.1831	5.90120929343471	10.369384592301	82	-0.128353222635385	0.128353222635385	7.62243115332401	3
1083	239.54	141.45	1.2095	6.0295625160701	10.2410313696656	83	0.0641766113176931	0.0641766113176931	7.68660776464171	3
1084	238.53	137.45	1.1963	5.9653859047524	10.3052079809833	84	-0.0140994070319191	0.0140994070319191	7.70070717167363	3
1085	249.35	135.95	1.1992	5.97948531178432	10.2911085739514	85	0.106961018862821	0.106961018862821	7.80766819053645	3
1086	247.74	118.43	1.1772	5.8725242929215	10.3980695928142	86	-0.0403534752982466	0.0403534752982466	7.84802166583469	3
1087	240.04	128.19	1.1855	5.91287776821975	10.357716117516	87	0.0568838145770449	0.0568838145770449	7.90490548041174	3
1088	239.88	125.77	1.1738	5.8559939536427	10.414599932093	88	-0.166275765686747	0.166275765686747	8.07118124609848	3
1089	256.78	141.33	1.208	6.02226971932945	10.2483241664063	89	-0.0189612715256811	0.0189612715256811	8.09014251762417	3
1090	260.47	145.04	1.2119	6.04123099085513	10.2293628948806	90	0.0330606785575984	0.0330606785575984	8.12320319618176	3
1091	271.29	135.62	1.2051	6.00817031229753	10.2624235734382	91	-0.0116684747850346	0.0116684747850346	8.1348716709668	3
1092	277.12	137.67	1.2075	6.01983878708257	10.2507550986531	92	0.0782760183496087	0.0782760183496087	8.21314768931641	3
1093	277.21	146.87	1.1914	5.94156276873296	10.3290311170027	93	0.0354916108044812	0.0354916108044812	8.24863930012089	3
1094	277.92	149.02	1.1841	5.90607115792848	10.3645227278072	94	-0.0452153397920103	0.0452153397920103	8.2938546399129	3
1095	278.32	132.61	1.1934	5.95128649772049	10.3193073880152	95	0.097723476324667	0.097723476324667	8.39157811623757	3
1096	274.94	124.7	1.1733	5.85356302139582	10.4170308643399	96	0.201767376491228	0.201767376491228	8.59334549272879	3
1097	248.29	115.49	1.1318	5.65179564490459	10.6187982408311	97	-0.280529581290214	0.280529581290214	8.87387507401901	3
1098	249.76	128.31	1.1895	5.9323252261948	10.3382686595409	98	0.0170165257281774	0.0170165257281774	8.89089159974719	3
1099	252.39	127.2	1.186	5.91530870046663	10.3552851852691	99	-0.0262540682663293	0.0262540682663293	8.91714566801351	3
1100	249	129.39	1.1914	5.94156276873296	10.3290311170027	100	0.0495910178363985	0.0495910178363985	8.96673668584991	3
1101	247.65	119.77	1.1812	5.89197175089656	10.3786221348391	101	0.133215087129148	0.133215087129148	9.09995177297906	3
1102	250.22	115.96	1.1538	5.75875666376741	10.5118372219683	102	0.0238231360194447	0.0238231360194447	9.12377490899851	3
1103	249.93	111.23	1.1489	5.73493352774797	10.5356603579877	103	0.353457548696682	0.353457548696682	9.47723245769519	3
1104	243.96	86.351	1.0762	5.38147597905128	10.8891179066844	104	0.0427844075451294	0.0427844075451294	9.52001686524032	3
1105	260.13	84.282	1.0674	5.33869157150616	10.9319023142295	105	-0.00243093224688273	0.00243093224688273	9.5224477974872	3
1106	260.16	82.928	1.0679	5.34112250375304	10.9294713819827	106	-0.0213922037725638	0.0213922037725638	9.54384000125976	3
1107	263.25	84.501	1.0723	5.3625147075256	10.9080791782101	107	0.00972372898752738	0.00972372898752738	9.55356373024729	3
1108	261.74	80.545	1.0703	5.35279097853807	10.9178029071976	108	0.0452153397920121	0.0452153397920121	9.5987790700393	3
1109	258.73	79.836	1.061	5.30757563874606	10.9630182469896	109	0.0593147468239259	0.0593147468239259	9.65809381686323	3
1110	248.99	73.118	1.0488	5.24826089192214	11.0223329938136	110	0.025767881816952	0.025767881816952	9.68386169868018	3
1111	247.56	69.753	1.0435	5.22249301010518	11.0481008756305	111	0.119115680097233	0.119115680097233	9.80297737877741	3
1112	249.14	72.217	1.019	5.10337733000795	11.1672165557278	112	-0.142452629667302	0.142452629667302	9.94543000844472	3
1113	245.11	72.839	1.0483	5.24582995967525	11.0247639260604	113	0.0782760183496105	0.0782760183496105	10.0237060267943	3
1114	241.48	74.958	1.0322	5.16755394132564	11.1030399444101	114	0.0452153397920085	0.0452153397920085	10.0689213665863	3
1115	239.73	68.837	1.0229	5.12233860153363	11.1482552842021	115	-0.303866530860283	0.303866530860283	10.3727878974466	3
1116	237.68	88.734	1.0854	5.42620513239392	10.8443887533418	116	0.0330606785576002	0.0330606785576002	10.4058485760042	3
1117	239.41	87.057	1.0786	5.39314445383632	10.8774494318994	117	0.0782760183496087	0.0782760183496087	10.4841245943538	3
1118	242.55	90.28	1.0625	5.31486843548671	10.955725450249	118	0.00972372898752738	0.00972372898752738	10.4938483233414	3
1119	235.78	84.796	1.0605	5.30514470649918	10.9654491792365	119	-0.0452153397920085	0.0452153397920085	10.5390636631334	3
1120	236.48	103.06	1.0698	5.35036004629119	10.9202338394445	120	-0.0952925440777861	0.0952925440777861	10.6343562072111	3
1121	235.35	92.506	1.0894	5.44565259036897	10.8249412953667	121	0.275667716796448	0.275667716796448	10.9100239240076	3
1122	246.76	67.611	1.0327	5.16998487357253	11.1006090121632	122	-0.0928616118309016	0.0928616118309016	11.0028855358385	3
1123	242.43	73.532	1.0518	5.26284648540343	11.0077474003323	123	0.147314494161066	0.147314494161066	11.1502000299996	3
1124	237.95	72.99	1.0215	5.11553199124236	11.1550618944933	124	0	0	11.1502000299996	3
1125	246.38	53.878	1.0215	5.11553199124236	11.1550618944933	125	0.00486186449376547	0.00486186449376547	11.1550618944933	3
1126	251.68	56.421	1.0205	5.1106701267486	11.1599237589871	126	0.00486186449376191	0.00486186449376191	11.1599237589871	3
1127	247.41	51.162	1.0195	5.10580826225484	11.1647856234809	127	-0.0121546612344101	0.0121546612344101	11.1720784202215	3
1128	244.63	61.008	1.022	5.11796292348925	11.1526309622465	128	0	0	11.1720784202215	3
1129	233.81	78	1.022	5.11796292348925	11.1526309622465	129	-0.270319665853307	0.270319665853307	11.4423980860748	3
1130	246.9	88.789	1.0776	5.38828258934255	10.8823112963931	130	0.280043394840837	0.280043394840837	11.7224414809156	3
1131	266.95	87.017	1.02	5.10823919450172	11.162354691234	131	-0.353943735146057	0.353943735146057	12.0763852160617	3
1132	270.41	92.526	1.0928	5.46218292964778	10.8084109560879	132	0.204198308738111	0.204198308738111	12.2805835247998	3
1133	268.24	97.746	1.0508	5.25798462090966	11.012609264826	133	-0.242120851789474	0.242120851789474	12.5227043765893	3
1134	276.41	102.48	1.1006	5.50010547269914	10.7704884130366	134	0.0739003403052205	0.0739003403052205	12.5966047168945	3
1135	278.97	87.656	1.0854	5.42620513239392	10.8443887533418	135	0.0782760183496087	0.0782760183496087	12.6748807352441	3
1136	275.29	78.452	1.0693	5.34792911404431	10.9226647716914	136	-0.0311159327600929	0.0311159327600929	12.7059966680042	3
1137	277.4	83.08	1.0757	5.3790450468044	10.8915488389313	137	0.185237037212429	0.185237037212429	12.8912337052166	3
1138	272.16	73.118	1.0376	5.19380800959197	11.0767858761437	138	-0.0593147468239277	0.0593147468239277	12.9505484520406	3
1139	266.24	75.865	1.0498	5.2531227564159	11.0174711293198	139	0.021392203772562	0.021392203772562	12.9719406558131	3
1140	251.26	78.641	1.0454	5.23173055264334	11.0388633330924	140	-0.220728648016909	0.220728648016909	13.19266930383	3
1141	263.01	91.308	1.0908	5.45245920066025	10.8181346850755	141	-0.102099154369053	0.102099154369053	13.2947684581991	3
1142	251.15	108.98	1.1118	5.5545583550293	10.7160355307064	142	-0.0948063576284088	0.0948063576284088	13.3895748158275	3
1143	256.32	108.86	1.1313	5.64936471265771	10.621229173078	143	-0.256706445270767	0.256706445270767	13.6462812610983	3
1144	259.42	120.7	1.1841	5.90607115792848	10.3645227278072	144	0.133215087129148	0.133215087129148	13.7794963482274	3
1145	258.87	115.41	1.1567	5.77285607079933	10.4977378149364	145	-0.0549390687795395	0.0549390687795395	13.834435417007	3
1146	256.14	113.23	1.168	5.82779513957887	10.4427987461568	146	0.187667969459312	0.187667969459312	14.0221033864663	3
1147	251.49	110.45	1.1294	5.64012717011956	10.6304667156161	147	0.0714694080583378	0.0714694080583378	14.0935727945246	3
1148	254.19	104.77	1.1147	5.56865776206122	10.7019361236745	148	-0.228021444757557	0.228021444757557	14.3215942392822	3
1149	255.16	115.13	1.1616	5.79667920681877	10.4739146789169	149	-0.0121546612344101	0.0121546612344101	14.3337489005166	3
1150	254.93	115.25	1.1641	5.80883386805319	10.4617600176825	150	0.265943987808919	0.265943987808919	14.5996928883255	3
1151	256.1	107.18	1.1094	5.54288988024427	10.7277040054914	151	0.00729279674064465	0.00729279674064465	14.6069856850661	3
1152	242.62	102.13	1.1079	5.53559708350362	10.7349968022321	152	-0.166275765686745	0.166275765686745	14.7732614507529	3
1153	244.38	108.54	1.1421	5.70187284919037	10.5687210365453	153	-0.0262540682663293	0.0262540682663293	14.7995155190192	3
1154	246.68	115.47	1.1475	5.72812691745669	10.542466968279	154	-0.11376762915409	0.11376762915409	14.9132831481733	3
1155	253.04	115.46	1.1709	5.84189454661078	10.4286993391249	155	0.18766796945931	0.18766796945931	15.1009511176326	3
1156	265.01	101.17	1.1323	5.65422657715147	10.6163673085842	156	-0.0525081365326567	0.0525081365326567	15.1534592541653	3
1157	258.73	103.7	1.1431	5.70673471368413	10.5638591720516	157	0.424926956755019	0.424926956755019	15.5783862109203	3
1158	261.82	87.963	1.0557	5.28180775692911	10.9887861288066	158	-0.267888733606425	0.267888733606425	15.8462749445267	3
1159	271.3	97.767	1.1108	5.54969649053554	10.7208973952002	159	0.0422982210957503	0.0422982210957503	15.8885731656225	3
1160	269.94	88.887	1.1021	5.50739826943979	10.7631956162959	160	0.0359777972538584	0.0359777972538584	15.9245509628763	3
1161	269.55	98.146	1.0947	5.47142047218593	10.7991734135498	161	-0.175999494674276	0.175999494674276	16.1005504575506	3
1162	263.34	106.52	1.1309	5.6474199668602	10.6231739188755	162	-0.0447291533426331	0.0447291533426331	16.1452796108932	3
1163	264.67	114.09	1.1401	5.69214912020284	10.5784447655329	163	-0.0549390687795395	0.0549390687795395	16.2002186796728	3
1164	257.59	115.67	1.1514	5.74708818898238	10.5235056967533	164	0.0238231360194465	0.0238231360194465	16.2240418156922	3
1165	274.79	108.55	1.1465	5.72326505296293	10.5473288327728	165	-0.0189612715256828	0.0189612715256828	16.2430030872179	3
1166	274.44	109.21	1.1504	5.74222632448861	10.5283675612471	166	0.109391951109703	0.109391951109703	16.3523950383276	3
1167	279.8	93.619	1.1279	5.63283437337891	10.6377595123568	167	-0.123491358141621	0.123491358141621	16.4758863964692	3
1168	263.29	107.89	1.1533	5.75632573152053	10.5142681542152	168	0.189612715256818	0.189612715256818	16.665499111726	3
1169	253.81	104.07	1.1143	5.56671301626371	10.703880869472	169	0.246982716283238	0.246982716283238	16.9124818280093	3
1170	258.47	93.561	1.0635	5.31973029998047	10.9508635857552	170	0.0855688150902552	0.0855688150902552	16.9980506430995	3
1171	260.11	70.218	1.0459	5.23416148489022	11.0364324008455	171	0.130784154882267	0.130784154882267	17.1288347979818	3
1172	262.69	64.36	1.019	5.10337733000795	11.1672165557278	172	-0.0238231360194483	0.0238231360194483	17.1526579340012	3
1173	272.31	55.728	1.0239	5.1272004660274	11.1433934197083	173	0.00680661029127094	0.00680661029127094	17.1594645442925	3
1174	266.93	44.791	1.0225	5.12039385573613	11.1502000299996	174	-0.00194474579750548	0.00194474579750548	17.16140929009	3
1175	274.02	47.262	1.0229	5.12233860153363	11.1482552842021	175	0.0233369495700693	0.0233369495700693	17.1847462396601	3
1176	272.65	43.297	1.0181	5.09900165196356	11.1715922337721	176	-0.00680661029127094	0.00680661029127094	17.1915528499514	3
1177	258.76	31.831	1.0195	5.10580826225484	11.1647856234809	177	0	0	17.1915528499514	3
1178	259.02	39.849	1.0195	5.10580826225484	11.1647856234809	178	-0.00972372898752738	0.00972372898752738	17.2012765789389	3
1179	265.41	47.642	1.0215	5.11553199124236	11.1550618944933	179	-0.00923754253815368	0.00923754253815368	17.210514121477	3
1180	270.54	51.053	1.0234	5.12476953378052	11.1458243519552	180	0.025767881816952	0.025767881816952	17.236282003294	3
1181	262.3	63.769	1.0181	5.09900165196356	11.1715922337721	181	-0.0116684747850329	0.0116684747850329	17.247950478079	3
1182	261.86	61.992	1.0205	5.1106701267486	11.1599237589871	182	-0.00486186449376547	0.00486186449376547	17.2528123425728	3
1183	250.76	51.259	1.0215	5.11553199124236	11.1550618944933	183	0.00972372898752738	0.00972372898752738	17.2625360715603	3
1184	252.53	55.691	1.0195	5.10580826225484	11.1647856234809	184	0.00437567804438999	0.00437567804438999	17.2669117496047	3
1185	237.36	61.001	1.0186	5.10143258421045	11.1691613015253	185	-0.0209060173231883	0.0209060173231883	17.2878177669279	3
1186	238.65	60.645	1.0229	5.12233860153363	11.1482552842021	186	0.0233369495700693	0.0233369495700693	17.311154716498	3
1187	231.96	44.723	1.0181	5.09900165196356	11.1715922337721	187	0.0121546612344119	0.0121546612344119	17.3233093777324	3
1188	230.79	59.058	1.0156	5.08684699072915	11.1837468950065	188	-0.0262540682663275	0.0262540682663275	17.3495634459987	3
1189	245.24	60.399	1.021	5.11310105899548	11.1574928267402	189	-0.0072927967406482	0.0072927967406482	17.3568562427394	3
1190	238.73	59.134	1.0225	5.12039385573613	11.1502000299996	190	-0.396241956241809	0.396241956241809	17.7530981989812	3
1191	230.91	96.799	1.104	5.51663581197794	10.7539580737578	191	0.163844833439864	0.163844833439864	17.916943032421	3
1192	232.74	87.461	1.0703	5.35279097853807	10.9178029071976	192	0.0403534752982466	0.0403534752982466	17.9572965077193	3
1193	231.97	91.656	1.062	5.31243750323983	10.9581563824959	193	0.0403534752982466	0.0403534752982466	17.9976499830175	3
1194	231.28	70.364	1.0537	5.27208402794158	10.9985098577941	194	0.135159832926654	0.135159832926654	18.1328098159442	3
1195	232.36	64.481	1.0259	5.13692419501493	11.1336696907208	195	0.0262540682663293	0.0262540682663293	18.1590638842105	3
1196	240.3	69.278	1.0205	5.1106701267486	11.1599237589871	196	-0.130784154882267	0.130784154882267	18.2898480390928	3
1197	245.61	71.653	1.0474	5.24145428163087	11.0291396041048	197	-0.0495910178363985	0.0495910178363985	18.3394390569292	3
1198	258.96	75.324	1.0576	5.29104529946726	10.9795485862684	198	-0.0452153397920085	0.0452153397920085	18.3846543967212	3
1199	259.42	78.615	1.0669	5.33626063925927	10.9343332464764	199	0.230452377004436	0.230452377004436	18.6151067737256	3
1200	253.43	72.392	1.0195	5.10580826225484	11.1647856234809	200	-0.0145855934812928	0.0145855934812928	18.6296923672069	3
1201	260.76	60.247	1.0225	5.12039385573613	11.1502000299996	201	-0.0165303392787983	0.0165303392787983	18.6462227064857	3
1202	251.04	45.776	1.0259	5.13692419501493	11.1336696907208	202	0.0311159327600912	0.0311159327600912	18.6773386392458	3
1203	256.1	42.691	1.0195	5.10580826225484	11.1647856234809	203	-0.0213922037725638	0.0213922037725638	18.6987308430184	3
1204	255.7	45.508	1.0239	5.1272004660274	11.1433934197083	204	0.0213922037725638	0.0213922037725638	18.7201230467909	3
1205	272.01	33.651	1.0195	5.10580826225484	11.1647856234809	205	-0.0165303392787983	0.0165303392787983	18.7366533860697	3
1206	271.45	27.99	1.0229	5.12233860153363	11.1482552842021	206	0.0140994070319174	0.0140994070319174	18.7507527931016	3
1207	278.97	16.524	1.02	5.10823919450172	11.162354691234	207	0	0	18.7507527931016	3
1208	277.82	12.091	1.02	5.10823919450172	11.162354691234	208	-0.00729279674064642	0.00729279674064642	18.7580455898423	3
1209	276.76	19.558	1.0215	5.11553199124236	11.1550618944933	209	0.00729279674064642	0.00729279674064642	18.7653383865829	3
1210	273.42	24.469	1.02	5.10823919450172	11.162354691234	210	-0.0189612715256828	0.0189612715256828	18.7842996581086	3
1211	275.53	36.968	1.0239	5.1272004660274	11.1433934197083	211	0.0281988140638347	0.0281988140638347	18.8124984721725	3
1212	278.85	41.484	1.0181	5.09900165196356	11.1715922337721	212	-0.0641766113176914	0.0641766113176914	18.8766750834901	3
1213	275.53	65.295	1.0313	5.16317826328126	11.1074156224544	213	0.047646272038893	0.047646272038893	18.924321355529	3
1214	266.08	56.51	1.0215	5.11553199124236	11.1550618944933	214	-0.00486186449376547	0.00486186449376547	18.9291832200228	3
1215	259.35	54.89	1.0225	5.12039385573613	11.1502000299996	215	0.0145855934812928	0.0145855934812928	18.9437688135041	3
1216	278.16	44.481	1.0195	5.10580826225484	11.1647856234809	216	0.0330606785576002	0.0330606785576002	18.9768294920617	3
1217	272.99	12.932	1.0127	5.07274758369724	11.1978463020385	217	-0.0403534752982448	0.0403534752982448	19.0171829673599	3
1218	275.87	17.313	1.021	5.11310105899548	11.1574928267402	218	-0.0165303392788001	0.0165303392788001	19.0337133066387	3
1219	266.23	13.302	1.0244	5.12963139827428	11.1409624874614	219	0.0213922037725638	0.0213922037725638	19.0551055104113	3
1220	263.62	14.45	1.02	5.10823919450172	11.162354691234	220	0.00243093224688096	0.00243093224688096	19.0575364426582	3
1221	263.37	42.284	1.0195	5.10580826225484	11.1647856234809	221	-0.0145855934812928	0.0145855934812928	19.0721220361395	3
1222	262.24	43.609	1.0225	5.12039385573613	11.1502000299996	222	0.00486186449376547	0.00486186449376547	19.0769839006332	3
1223	275.61	35.286	1.0215	5.11553199124236	11.1550618944933	223	0.00243093224688273	0.00243093224688273	19.0794148328801	3
1224	273.2	26.48	1.021	5.11310105899548	11.1574928267402	224	-0.0140994070319191	0.0140994070319191	19.093514239912	3
1225	269.13	14.45	1.0239	5.1272004660274	11.1433934197083	225	0.0116684747850364	0.0116684747850364	19.1051827146971	3
1226	257.2	11.233	1.0215	5.11553199124236	11.1550618944933	226	-0.00243093224688273	0.00243093224688273	19.107613646944	3
1227	254.94	22.727	1.022	5.11796292348925	11.1526309622465	227	0.00243093224688273	0.00243093224688273	19.1100445791908	3
1228	255.56	18.186	1.0215	5.11553199124236	11.1550618944933	228	0.00972372898752738	0.00972372898752738	19.1197683081784	3
1229	268.41	18.754	1.0195	5.10580826225484	11.1647856234809	229	-0.00486186449376191	0.00486186449376191	19.1246301726721	3
1230	267.07	11.768	1.0205	5.1106701267486	11.1599237589871	230	0.0092375425381519	0.0092375425381519	19.1338677152103	3
1231	266	21.286	1.0186	5.10143258421045	11.1691613015253	231	0.00729279674064642	0.00729279674064642	19.1411605119509	3
1232	259.02	26.975	1.0171	5.0941397874698	11.1764540982659	232	-0.0238231360194465	0.0238231360194465	19.1649836479704	3
1233	255.12	33.789	1.022	5.11796292348925	11.1526309622465	233	0.00972372898752916	0.00972372898752916	19.1747073769579	3
1234	240.02	54.871	1.02	5.10823919450172	11.162354691234	234	0.00486186449376547	0.00486186449376547	19.1795692414517	3
1235	245.91	42.724	1.019	5.10337733000795	11.1672165557278	235	-0.0121546612344119	0.0121546612344119	19.1917239026861	3
1236	241.18	42.005	1.0215	5.11553199124236	11.1550618944933	236	0.00486186449376547	0.00486186449376547	19.1965857671799	3
1237	231.03	24.772	1.0205	5.1106701267486	11.1599237589871	237	-0.0072927967406482	0.0072927967406482	19.2038785639205	3
1238	239.08	15.287	1.022	5.11796292348925	11.1526309622465	238	-0.00243093224688273	0.00243093224688273	19.2063094961674	3
1239	238.09	18.791	1.0225	5.12039385573613	11.1502000299996	239	-0.00194474579750548	0.00194474579750548	19.2082542419649	3
1240	244.21	21.761	1.0229	5.12233860153363	11.1482552842021	240	0.0116684747850364	0.0116684747850364	19.2199227167499	3
1241	239.37	13.181	1.0205	5.1106701267486	11.1599237589871	241	-0.0189612715256828	0.0189612715256828	19.2388839882756	3
1242	234.84	10.551	1.0244	5.12963139827428	11.1409624874614	242	-0.00243093224688096	0.00243093224688096	19.2413149205225	3
1243	236.57	13.809	1.0249	5.13206233052116	11.1385315552145	243	0.0286850005132102	0.0286850005132102	19.2699999210357	3
1244	233.06	18.046	1.019	5.10337733000795	11.1672165557278	244	-0.00486186449376547	0.00486186449376547	19.2748617855295	3
1245	238.17	22.782	1.02	5.10823919450172	11.162354691234	245	0.00486186449376547	0.00486186449376547	19.2797236500232	3
1246	250.01	18.107	1.019	5.10337733000795	11.1672165557278	246	-0.00486186449376547	0.00486186449376547	19.284585514517	3
1247	252.15	13.971	1.02	5.10823919450172	11.162354691234	247	0.0092375425381519	0.0092375425381519	19.2938230570551	3
1248	279.16	10.624	1.0181	5.09900165196356	11.1715922337721	248	0.00243093224688273	0.00243093224688273	19.296253989302	3
1249	276.99	20.654	1.0176	5.09657071971668	11.174023166019	249	-0.025767881816952	0.025767881816952	19.322021871119	3
1250	274.71	17.975	1.0229	5.12233860153363	11.1482552842021	250	0.0189612715256828	0.0189612715256828	19.3409831426447	3
1251	279.27	23.016	1.019	5.10337733000795	11.1672165557278	251	-0.00486186449376547	0.00486186449376547	19.3458450071384	3
1252	270.55	38.134	1.02	5.10823919450172	11.162354691234	252	0.00486186449376547	0.00486186449376547	19.3507068716322	3
1253	261.3	36.905	1.019	5.10337733000795	11.1672165557278	253	-0.00486186449376547	0.00486186449376547	19.355568736126	3
1254	274.19	44.915	1.02	5.10823919450172	11.162354691234	254	0.00486186449376547	0.00486186449376547	19.3604306006197	3
1255	272.55	46.733	1.019	5.10337733000795	11.1672165557278	255	-0.0121546612344119	0.0121546612344119	19.3725852618541	3
1256	266.9	52.595	1.0215	5.11553199124236	11.1550618944933	256	0.00972372898752738	0.00972372898752738	19.3823089908417	3
1257	279.24	50.975	1.0195	5.10580826225484	11.1647856234809	257	0.00680661029127094	0.00680661029127094	19.3891156011329	3
1258	273.78	56.292	1.0181	5.09900165196356	11.1715922337721	258	0.00486186449376547	0.00486186449376547	19.3939774656267	3
1259	267.59	53.655	1.0171	5.0941397874698	11.1764540982659	259	-0.00729279674064642	0.00729279674064642	19.4012702623674	3
1260	274.28	55.925	1.0186	5.10143258421045	11.1691613015253	260	-0.0306297463107157	0.0306297463107157	19.4319000086781	3
1261	277.83	56.796	1.0249	5.13206233052116	11.1385315552145	261	0.0238231360194447	0.0238231360194447	19.4557231446975	3
1262	274.26	64.463	1.02	5.10823919450172	11.162354691234	262	0.0116684747850346	0.0116684747850346	19.4673916194825	3
1263	268.86	65.283	1.0176	5.09657071971668	11.174023166019	263	-0.00923754253815368	0.00923754253815368	19.4766291620207	3
1264	266.13	59.532	1.0195	5.10580826225484	11.1647856234809	264	-0.361236531886703	0.361236531886703	19.8378656939074	3
1265	266.98	89.673	1.0938	5.46704479414154	10.8035490915942	265	0.00972372898752916	0.00972372898752916	19.8475894228949	3
1266	268.73	89.929	1.0918	5.45732106515401	10.8132728205817	266	0.154121104452335	0.154121104452335	20.0017105273473	3
1267	263.76	76.648	1.0601	5.30319996070167	10.967393925034	267	0.213922037725641	0.213922037725641	20.2156325650729	3
1268	266.79	71.884	1.0161	5.08927792297604	11.1813159627597	268	-0.0072927967406482	0.0072927967406482	20.2229253618136	3
1269	273.86	64.456	1.0176	5.09657071971668	11.174023166019	269	-0.0641766113176914	0.0641766113176914	20.2871019731313	3
1270	271.73	66.921	1.0308	5.16074733103437	11.1098465547013	270	0.0549390687795377	0.0549390687795377	20.3420410419108	3
1271	270.99	70.976	1.0195	5.10580826225484	11.1647856234809	271	-0.0121546612344101	0.0121546612344101	20.3541957031452	3
1272	278.4	60.877	1.022	5.11796292348925	11.1526309622465	272	0.0165303392788001	0.0165303392788001	20.370726042424	3
1273	275.89	56.861	1.0186	5.10143258421045	11.1691613015253	273	-0.00437567804438999	0.00437567804438999	20.3751017204684	3
1274	271.77	55.997	1.0195	5.10580826225484	11.1647856234809	274	-0.0121546612344101	0.0121546612344101	20.3872563817028	3
1275	270.64	58.772	1.022	5.11796292348925	11.1526309622465	275	-0.0213922037725638	0.0213922037725638	20.4086485854754	3
1276	262.43	46.51	1.0264	5.13935512726181	11.1312387584739	276	0.00972372898752916	0.00972372898752916	20.4183723144629	3
1277	259.52	56.692	1.0244	5.12963139827428	11.1409624874614	277	0.0330606785575984	0.0330606785575984	20.4514329930205	3
1278	275.69	55.099	1.0176	5.09657071971668	11.174023166019	278	-0.00680661029126917	0.00680661029126917	20.4582396033118	3
1279	272.68	60.992	1.019	5.10337733000795	11.1672165557278	279	-0.00486186449376547	0.00486186449376547	20.4631014678055	3
1280	279.81	53.776	1.02	5.10823919450172	11.162354691234	280	0.00680661029127094	0.00680661029127094	20.4699080780968	3
1281	279.83	38.74	1.0186	5.10143258421045	11.1691613015253	281	-0.023336949570071	0.023336949570071	20.4932450276669	3
1282	274.24	35.788	1.0234	5.12476953378052	11.1458243519552	282	0.0213922037725656	0.0213922037725656	20.5146372314394	3
1283	270.77	27.18	1.019	5.10337733000795	11.1672165557278	283	-0.0213922037725656	0.0213922037725656	20.536029435212	3
1284	263.43	26.494	1.0234	5.12476953378052	11.1458243519552	284	0.0140994070319191	0.0140994070319191	20.5501288422439	3
1285	264.86	15.406	1.0205	5.1106701267486	11.1599237589871	285	-0.0072927967406482	0.0072927967406482	20.5574216389846	3
1286	263.88	18.999	1.022	5.11796292348925	11.1526309622465	286	0.00972372898752916	0.00972372898752916	20.5671453679721	3
1287	261.92	13.269	1.02	5.10823919450172	11.162354691234	287	-0.00486186449376369	0.00486186449376369	20.5720072324659	3
1288	250.98	13.501	1.021	5.11310105899548	11.1574928267402	288	0.0165303392787983	0.0165303392787983	20.5885375717447	3
1289	254.1	10.42	1.0176	5.09657071971668	11.174023166019	289	-0.025767881816952	0.025767881816952	20.6143054535616	3
1290	244.99	19.131	1.0229	5.12233860153363	11.1482552842021	290	0.00437567804438821	0.00437567804438821	20.618681131606	3
1291	255.58	23.784	1.022	5.11796292348925	11.1526309622465	291	0.0121546612344101	0.0121546612344101	20.6308357928404	3
1292	237.02	22.482	1.0195	5.10580826225484	11.1647856234809	292	-0.0286850005132102	0.0286850005132102	20.6595207933536	3
1293	232.35	20.793	1.0254	5.13449326276805	11.1361006229677	293	0.0311159327600947	0.0311159327600947	20.6906367261137	3
1294	254.61	10.67	1.019	5.10337733000795	11.1672165557278	294	-0.0121546612344119	0.0121546612344119	20.7027913873481	3
1295	253.51	10.624	1.0215	5.11553199124236	11.1550618944933	295	0	0	20.7027913873481	3
1296	262.83	10.121	1.0215	5.11553199124236	11.1550618944933	296	0.0213922037725638	0.0213922037725638	20.7241835911207	3
1297	256.61	11.381	1.0171	5.0941397874698	11.1764540982659	297	-0.0213922037725638	0.0213922037725638	20.7455757948932	3
1298	254.97	18.76	1.0215	5.11553199124236	11.1550618944933	298	-0.00486186449376547	0.00486186449376547	20.750437659387	3
1299	258.51	39.43	1.0225	5.12039385573613	11.1502000299996	299	-0.0092375425381519	0.0092375425381519	20.7596752019252	3
1300	257.82	38.02	1.0244	5.12963139827428	11.1409624874614	300	0.0189612715256828	0.0189612715256828	20.7786364734508	3
1301	271.11	40.858	1.0205	5.1106701267486	11.1599237589871	301	-0.0072927967406482	0.0072927967406482	20.7859292701915	3
1302	270.37	48.916	1.022	5.11796292348925	11.1526309622465	302	0.00486186449376547	0.00486186449376547	20.7907911346853	3
1303	266.89	65.315	1.021	5.11310105899548	11.1574928267402	303	-0.00486186449376547	0.00486186449376547	20.795652999179	3
1304	263.55	60.14	1.022	5.11796292348925	11.1526309622465	304	-0.0685522893620796	0.0685522893620796	20.8642052885411	3
1305	263.92	72.543	1.0361	5.18651521285133	11.0840786728844	305	0.025767881816952	0.025767881816952	20.8899731703581	3
1306	261.42	69.943	1.0308	5.16074733103437	11.1098465547013	306	0.0121546612344101	0.0121546612344101	20.9021278315925	3
1307	260.12	64.989	1.0283	5.14859266979996	11.1220012159357	307	0.00486186449376547	0.00486186449376547	20.9069896960862	3
1308	251.35	65.162	1.0273	5.1437308053062	11.1268630804295	308	0.0213922037725638	0.0213922037725638	20.9283818998588	3
1309	243.04	51.397	1.0229	5.12233860153363	11.1482552842021	309	0.00923754253815368	0.00923754253815368	20.937619442397	3
1310	234.21	43.773	1.021	5.11310105899548	11.1574928267402	310	-0.0116684747850364	0.0116684747850364	20.949287917182	3
1311	230.68	39.324	1.0234	5.12476953378052	11.1458243519552	311	0.0189612715256811	0.0189612715256811	20.9682491887077	3
1312	230.03	37.153	1.0195	5.10580826225484	11.1647856234809	312	-0.00972372898752738	0.00972372898752738	20.9779729176952	3
1313	242.82	30.445	1.0215	5.11553199124236	11.1550618944933	313	0.00972372898752738	0.00972372898752738	20.9876966466827	3
1314	258.26	43.008	1.0195	5.10580826225484	11.1647856234809	314	-0.00486186449376191	0.00486186449376191	20.9925585111765	3
1315	250.54	41.303	1.0205	5.1106701267486	11.1599237589871	315	-0.0072927967406482	0.0072927967406482	20.9998513079171	3
1316	254.18	46.331	1.022	5.11796292348925	11.1526309622465	316	-0.0140994070319156	0.0140994070319156	21.0139507149491	3
1317	247.3	42.787	1.0249	5.13206233052116	11.1385315552145	317	-0.00243093224688451	0.00243093224688451	21.0163816471959	3
1318	244.09	42.252	1.0254	5.13449326276805	11.1361006229677	318	0.0121546612344119	0.0121546612344119	21.0285363084303	3
1319	261.58	57.103	1.0229	5.12233860153363	11.1482552842021	319	-0.0238231360194465	0.0238231360194465	21.0523594444498	3
1320	254.07	65.106	1.0278	5.14616173755308	11.1244321481826	320	0.0238231360194465	0.0238231360194465	21.0761825804692	3
1321	248.37	56.198	1.0229	5.12233860153363	11.1482552842021	321	0.025767881816952	0.025767881816952	21.1019504622862	3
1322	244.31	53.948	1.0176	5.09657071971668	11.174023166019	322	-0.0281988140638347	0.0281988140638347	21.13014927635	3
1323	243.44	52.895	1.0234	5.12476953378052	11.1458243519552	323	0.00923754253815368	0.00923754253815368	21.1393868188882	3
1324	241.72	48.952	1.0215	5.11553199124236	11.1550618944933	324	-0.0140994070319174	0.0140994070319174	21.1534862259201	3
1325	236.18	49.291	1.0244	5.12963139827428	11.1409624874614	325	0.00486186449376369	0.00486186449376369	21.1583480904139	3
1326	234.73	28.773	1.0234	5.12476953378052	11.1458243519552	326	0.0165303392788001	0.0165303392788001	21.1748784296927	3
1327	234.63	22.434	1.02	5.10823919450172	11.162354691234	327	-0.00972372898752916	0.00972372898752916	21.1846021586802	3
1328	243.34	23.999	1.022	5.11796292348925	11.1526309622465	328	0.00243093224688273	0.00243093224688273	21.1870330909271	3
1329	251.1	29.076	1.0215	5.11553199124236	11.1550618944933	329	-0.00680661029127094	0.00680661029127094	21.1938397012183	3
1330	244.63	32.797	1.0229	5.12233860153363	11.1482552842021	330	0.00680661029127094	0.00680661029127094	21.2006463115096	3
1331	236.3	26.478	1.0215	5.11553199124236	11.1550618944933	331	0.00972372898752738	0.00972372898752738	21.2103700404971	3
1332	252.06	40.592	1.0195	5.10580826225484	11.1647856234809	332	-0.0213922037725638	0.0213922037725638	21.2317622442697	3
1333	264.28	22.866	1.0239	5.1272004660274	11.1433934197083	333	0.0213922037725638	0.0213922037725638	21.2531544480423	3
1334	272.65	27.965	1.0195	5.10580826225484	11.1647856234809	334	0	0	21.2531544480423	3
1335	266.52	25.476	1.0195	5.10580826225484	11.1647856234809	335	-0.00972372898752738	0.00972372898752738	21.2628781770298	3
1336	263.97	26.337	1.0215	5.11553199124236	11.1550618944933	336	0.00972372898752738	0.00972372898752738	21.2726019060173	3
1337	252.28	28.476	1.0195	5.10580826225484	11.1647856234809	337	-0.0238231360194447	0.0238231360194447	21.2964250420368	3
1338	252.7	51.806	1.0244	5.12963139827428	11.1409624874614	338	-0.0121546612344119	0.0121546612344119	21.3085797032712	3
1339	253.34	47.531	1.0269	5.14178605950869	11.128807826227	339	0.0170165257281756	0.0170165257281756	21.3255962289994	3
1340	246.14	49.277	1.0234	5.12476953378052	11.1458243519552	340	-0.0311159327600929	0.0311159327600929	21.3567121617595	3
1341	250.4	63.27	1.0298	5.15588546654061	11.1147084191951	341	-0.0281988140638347	0.0281988140638347	21.3849109758233	3
1342	253.19	78.4	1.0356	5.18408428060444	11.0865096051313	342	-0.273236784549566	0.273236784549566	21.6581477603728	3
1343	256.2	84.072	1.0918	5.45732106515401	10.8132728205817	343	0.0520219500832813	0.0520219500832813	21.7101697104561	3
1344	266.09	82.571	1.0811	5.40529911507073	10.865294770665	344	0.0641766113176914	0.0641766113176914	21.7743463217738	3
1345	264.36	77.795	1.0679	5.34112250375304	10.9294713819827	345	-0.121060425894736	0.121060425894736	21.8954067476686	3
1346	272.18	81.015	1.0928	5.46218292964778	10.8084109560879	346	-0.0403534752982466	0.0403534752982466	21.9357602229668	3
1347	270.7	89.852	1.1011	5.50253640494602	10.7680574807897	347	-0.111336696907209	0.111336696907209	22.047096919874	3
1348	277.69	91.639	1.124	5.61387310185323	10.6567207838825	348	0.258651191068274	0.258651191068274	22.3057481109423	3
1349	266.25	91.952	1.0708	5.35522191078496	10.9153719749507	349	-0.047646272038893	0.047646272038893	22.3533943829812	3
1350	270.84	85.033	1.0806	5.40286818282385	10.8677257029119	350	-0.0165303392787983	0.0165303392787983	22.36992472226	3
1351	273.25	86.383	1.084	5.41939852210265	10.8511953636331	351	0.102099154369055	0.102099154369055	22.472023876629	3
1352	265	92.623	1.063	5.31729936773359	10.9532945180021	352	0.0714694080583378	0.0714694080583378	22.5434932846874	3
1353	267.54	93.47	1.0483	5.24582995967525	11.0247639260604	353	-0.294628988322129	0.294628988322129	22.8381222730095	3
1354	254.92	101.66	1.1089	5.54045894799738	10.7301349377383	354	-0.147314494161066	0.147314494161066	22.9854367671706	3
1355	264.22	102.48	1.1392	5.68777344215845	10.5828204435773	355	0.192529833953074	0.192529833953074	23.1779666011236	3
1356	255.54	99.475	1.0996	5.49524360820537	10.7753502775303	356	0.192043647503699	0.192043647503699	23.3700102486273	3
1357	257.44	94.59	1.0601	5.30319996070167	10.967393925034	357	-0.0996682221221725	0.0996682221221725	23.4696784707495	3
1358	254.29	89.895	1.0806	5.40286818282385	10.8677257029119	358	-0.0709832216089623	0.0709832216089623	23.5406616923585	3
1359	261.07	90.113	1.0952	5.47385140443281	10.7967424813029	359	0.268374920055802	0.268374920055802	23.8090366124143	3
1360	263.39	87.409	1.04	5.20547648437701	11.0651174013587	360	-0.0763312725521033	0.0763312725521033	23.8853678849664	3
1361	258.17	87.652	1.0557	5.28180775692911	10.9887861288066	361	-0.149259239958571	0.149259239958571	24.034627124925	3
1362	254.31	90.259	1.0864	5.43106699688768	10.839526888848	362	-0.0311159327600912	0.0311159327600912	24.065743057685	3
1363	237.66	97.88	1.0928	5.46218292964778	10.8084109560879	363	-0.0116684747850364	0.0116684747850364	24.0774115324701	3
1364	238.64	95.851	1.0952	5.47385140443281	10.7967424813029	364	-0.114253815603465	0.114253815603465	24.1916653480735	3
1365	233.42	102.63	1.1187	5.58810522003628	10.6824886656994	365	-0.0306297463107157	0.0306297463107157	24.2222950943843	3
1366	244.96	105.31	1.125	5.61873496634699	10.6518589193887	366	0.242120851789473	0.242120851789473	24.4644159461737	3
1367	252.61	97.024	1.0752	5.37661411455752	10.8939797711782	367	-0.455556703065737	0.455556703065737	24.9199726492395	3
1368	253.35	113.94	1.1689	5.83217081762326	10.4384230681124	368	-0.0384087295007394	0.0384087295007394	24.9583813787402	3
1369	251.44	116.77	1.1768	5.870579547124	10.4000143386117	369	0.0170165257281756	0.0170165257281756	24.9753979044684	3
1370	254.03	115.76	1.1733	5.85356302139582	10.4170308643399	370	-0.1424526296673	0.1424526296673	25.1178505341357	3
1371	258.64	135.65	1.2026	5.99601565106312	10.2745782346726	371	-0.0335468650069757	0.0335468650069757	25.1513973991427	3
1372	250.09	144.79	1.2095	6.0295625160701	10.2410313696656	372	0.0238231360194465	0.0238231360194465	25.1752205351621	3
1373	256.48	147.55	1.2046	6.00573938005065	10.2648545056851	373	-0.118629493647855	0.118629493647855	25.29385002881	3
1374	267.91	158.69	1.229	6.1243688736985	10.1462250120372	374	0.199336444244345	0.199336444244345	25.4931864730543	3
1375	265.32	135.15	1.188	5.92503242945416	10.3455614562815	375	0.0238231360194483	0.0238231360194483	25.5170096090738	3
1376	263.66	129.47	1.1831	5.90120929343471	10.369384592301	376	-0.0855688150902569	0.0855688150902569	25.602578424164	3
1377	267.6	128.04	1.2007	5.98677810852497	10.2838157772107	377	0.185237037212429	0.185237037212429	25.7878154613764	3
1378	261.35	118.63	1.1626	5.80154107131254	10.4690528144232	378	0.111822883356584	0.111822883356584	25.899638344733	3
1379	255.32	109.63	1.1396	5.68971818795595	10.5808756977797	379	-0.249413648530123	0.249413648530123	26.1490519932631	3
1380	241.68	130.93	1.1909	5.93913183648608	10.3314620492496	380	-0.0165303392787983	0.0165303392787983	26.1655823325419	3
1381	245.22	135.53	1.1943	5.95566217576487	10.3149317099708	381	-0.0573700010264204	0.0573700010264204	26.2229523335684	3
1382	242.06	140.26	1.2061	6.0130321767913	10.2575617089444	382	-0.0165303392788001	0.0165303392788001	26.2394826728472	3
1383	239.8	141.08	1.2095	6.0295625160701	10.2410313696656	383	0.149745426407948	0.149745426407948	26.3892280992551	3
1384	245.18	127.55	1.1787	5.87981708966215	10.3907767960736	384	-0.144883561914185	0.144883561914185	26.5341116611693	3
1385	246.7	139.28	1.2085	6.02470065157633	10.2458932341594	385	-0.0140994070319174	0.0140994070319174	26.5482110682012	3
1386	252.14	141.01	1.2114	6.03880005860825	10.2317938271275	386	-0.0641766113176914	0.0641766113176914	26.6123876795189	3
1387	255.9	154	1.2246	6.10297666992594	10.1676172158098	387	-0.0330606785575984	0.0330606785575984	26.6454483580765	3
1388	252.35	152.82	1.2314	6.13603734848354	10.1345565372522	388	0.00923754253815368	0.00923754253815368	26.6546859006147	3
1389	254.17	154.91	1.2295	6.12679980594539	10.1437940797903	389	0.196905511997462	0.196905511997462	26.8515914126121	3
1390	264.16	154.57	1.189	5.92989429394792	10.3406995917878	390	-0.263513055562038	0.263513055562038	27.1151044681742	3
1391	267.8	170.57	1.2432	6.19340734950996	10.0771865362257	391	0.00729279674064642	0.00729279674064642	27.1223972649148	3
1392	277.41	169.88	1.2417	6.18611455276931	10.0844793329664	392	0.0379225430513657	0.0379225430513657	27.1603198079662	3
1393	269.65	161.86	1.2339	6.14819200971795	10.1224018760178	393	-0.0617456790708104	0.0617456790708104	27.222065487037	3
1394	266.91	165.17	1.2466	6.20993768878876	10.0606561969469	394	0.17113763018051	0.17113763018051	27.3932031172175	3
1395	273.98	146.58	1.2114	6.03880005860825	10.2317938271275	395	-0.00486186449376369	0.00486186449376369	27.3980649817113	3
1396	279	140.24	1.2124	6.04366192310201	10.2269319626337	396	0.047646272038893	0.047646272038893	27.4457112537502	3
1397	278.96	144.53	1.2026	5.99601565106312	10.2745782346726	397	0.00437567804438821	0.00437567804438821	27.4500869317945	3
1398	274.2	141.57	1.2017	5.99163997301873	10.278953912717	398	-0.00437567804438821	0.00437567804438821	27.4544626098389	3
1399	273.4	136.53	1.2026	5.99601565106312	10.2745782346726	399	-0.0121546612344119	0.0121546612344119	27.4666172710733	3
1400	275.54	138.18	1.2051	6.00817031229753	10.2624235734382	400	0	0	27.4666172710733	3
1401	278.45	136.21	1.2051	6.00817031229753	10.2624235734382	401	0.161413901192983	0.161413901192983	27.6280311722663	3
1402	279.39	125.99	1.1719	5.84675641110455	10.4238374746312	402	0.144883561914183	0.144883561914183	27.7729147341805	3
1403	271.09	116.04	1.1421	5.70187284919037	10.5687210365453	403	-0.0690384758114568	0.0690384758114568	27.841953209992	3
1404	275.6	117.43	1.1563	5.77091132500182	10.4996825607339	404	-0.127867036186007	0.127867036186007	27.969820246178	3
1405	279.66	125.46	1.1826	5.89877836118783	10.3718155245479	405	-0.232883309251321	0.232883309251321	28.2027035554293	3
1406	262.36	164.53	1.2305	6.13166167043915	10.1389322152966	406	-0.0354916108044812	0.0354916108044812	28.2381951662338	3
1407	270.53	165.55	1.2378	6.16715328124363	10.1034406044921	407	0.0165303392788001	0.0165303392788001	28.2547255055126	3
1408	272	162.74	1.2344	6.15062294196483	10.1199709437709	408	0.0568838145770449	0.0568838145770449	28.3116093200896	3
1409	274.25	162.36	1.2227	6.09373912738779	10.1768547583479	409	-0.0593147468239277	0.0593147468239277	28.3709240669135	3
1410	270.74	168.94	1.2349	6.15305387421172	10.117540011524	410	-0.0306297463107175	0.0306297463107175	28.4015538132243	3
1411	277.86	167.51	1.2412	6.18368362052243	10.0869102652133	411	-0.00486186449376369	0.00486186449376369	28.406415677718	3
1412	276.01	170.59	1.2422	6.1885454850162	10.0820484007195	412	0.0238231360194447	0.0238231360194447	28.4302388137375	3
1413	270.56	165.99	1.2373	6.16472234899675	10.105871536739	413	0.0213922037725638	0.0213922037725638	28.45163101751	3
1414	273.98	174.14	1.2329	6.14333014522419	10.1272637405115	414	-0.050077204285774	0.050077204285774	28.5017082217958	3
1415	273.53	174.55	1.2432	6.19340734950996	10.0771865362257	415	0.00972372898752916	0.00972372898752916	28.5114319507833	3
1416	264.88	171.18	1.2412	6.18368362052243	10.0869102652133	416	0.00243093224688273	0.00243093224688273	28.5138628830302	3
1417	268.42	174.85	1.2407	6.18125268827555	10.0893411974602	417	0.0520219500832813	0.0520219500832813	28.5658848331135	3
1418	265.45	176.08	1.23	6.12923073819227	10.1413631475434	418	-0.253789326574509	0.253789326574509	28.819674159688	3
1419	271.42	193.26	1.2822	6.38302006476678	9.88757382096893	419	0.0471600855895158	0.0471600855895158	28.8668342452775	3
1420	273.07	192.22	1.2725	6.33585997917726	9.93473390655844	420	0.097723476324667	0.097723476324667	28.9645577216022	3
1421	274.22	194.83	1.2524	6.23813650285259	10.0324573828831	421	0.149259239958571	0.149259239958571	29.1138169615608	3
1422	278.04	194.7	1.2217	6.08887726289402	10.1817166228417	422	-0.185237037212428	0.185237037212428	29.2990539987732	3
1423	278.95	189.16	1.2598	6.27411430010645	9.99647958562925	423	-0.0447291533426331	0.0447291533426331	29.3437831521158	3
1424	273.08	191.83	1.269	6.31884345344908	9.95175043228662	424	-0.0238231360194483	0.0238231360194483	29.3676062881353	3
1425	272.96	192.43	1.2739	6.34266658946853	9.92792729626717	425	-0.0121546612344101	0.0121546612344101	29.3797609493697	3
1426	267.75	192.41	1.2764	6.35482125070294	9.91577263503276	426	0.180375172718664	0.180375172718664	29.5601361220883	3
1427	255.75	178.84	1.2393	6.17444607798428	10.0961478077514	427	-0.0709832216089623	0.0709832216089623	29.6311193436973	3
1428	261.01	182.88	1.2539	6.24542929959324	10.0251645861425	428	-0.00729279674064642	0.00729279674064642	29.638412140438	3
1429	277.84	184.98	1.2554	6.25272209633389	10.0178717894018	429	0.0617456790708104	0.0617456790708104	29.7001578195088	3
1430	279.28	162.45	1.2427	6.19097641726308	10.0796174684726	430	0.15460729090171	0.15460729090171	29.8547651104105	3
1431	277.73	157.6	1.2109	6.03636912636137	10.2342247593743	431	-0.147314494161066	0.147314494161066	30.0020796045715	3
1432	279.48	175.54	1.2412	6.18368362052243	10.0869102652133	432	0.0568838145770467	0.0568838145770467	30.0589634191486	3
1433	261.99	172.26	1.2295	6.12679980594539	10.1437940797903	433	-0.0568838145770467	0.0568838145770467	30.1158472337256	3
1434	267	175.85	1.2412	6.18368362052243	10.0869102652133	434	-0.0972372898752898	0.0972372898752898	30.2130845236009	3
1435	256.23	190.09	1.2612	6.28092091039772	9.98967297533798	435	0.00437567804438821	0.00437567804438821	30.2174602016453	3
1436	264.88	187.96	1.2603	6.27654523235333	9.99404865338237	436	0.0879997473371379	0.0879997473371379	30.3054599489825	3
1437	272.71	166.64	1.2422	6.1885454850162	10.0820484007195	437	-0.00729279674064642	0.00729279674064642	30.3127527457231	3
1438	279.67	167.49	1.2437	6.19583828175684	10.0747556039789	438	0.163844833439864	0.163844833439864	30.476597579163	3
1439	274.99	156.67	1.21	6.03199344831698	10.2386004374187	439	-0.0520219500832795	0.0520219500832795	30.5286195292462	3
1440	269.91	154.42	1.2207	6.08401539840026	10.1865784873354	440	0.0831378828433724	0.0831378828433724	30.6117574120896	3
1441	256.55	145.48	1.2036	6.00087751555689	10.2697163701788	441	-0.0452153397920103	0.0452153397920103	30.6569727518816	3
1442	255.89	142.69	1.2129	6.0460928553489	10.2245010303868	442	-0.00486186449376369	0.00486186449376369	30.6618346163754	3
1443	234.94	154.05	1.2139	6.05095471984266	10.219639165893	443	-0.0471600855895158	0.0471600855895158	30.7089947019649	3
1444	231.99	162.89	1.2236	6.09811480543218	10.1724790803035	444	0.0213922037725638	0.0213922037725638	30.7303869057375	3
1445	236.8	160.21	1.2192	6.07672260165961	10.1938712840761	445	-0.0617456790708104	0.0617456790708104	30.7921325848083	3
1446	253.5	162.76	1.2319	6.13846828073042	10.1321256050053	446	-0.00729279674064642	0.00729279674064642	30.7994253815489	3
1447	251.82	167.49	1.2334	6.14576107747107	10.1248328082646	447	-0.0165303392787983	0.0165303392787983	30.8159557208277	3
1448	255.7	169.89	1.2368	6.16229141674987	10.1083024689858	448	0.0758450861027242	0.0758450861027242	30.8918008069304	3
1449	261.81	162.95	1.2212	6.08644633064714	10.1841475550886	449	-0.0403534752982431	0.0403534752982431	30.9321542822287	3
1450	250.52	153.67	1.2295	6.12679980594539	10.1437940797903	450	0.0286850005132102	0.0286850005132102	30.9608392827419	3
1451	247.8	156.62	1.2236	6.09811480543218	10.1724790803035	451	-0.00243093224688273	0.00243093224688273	30.9632702149888	3
1452	259.32	163.41	1.2241	6.10054573767906	10.1700481480566	452	-0.0213922037725638	0.0213922037725638	30.9846624187613	3
1453	259.81	166.67	1.2285	6.12193794145162	10.1486559442841	453	0.0471600855895158	0.0471600855895158	31.0318225043509	3
1454	255.68	164.11	1.2188	6.07477785586211	10.1958160298736	454	-0.0568838145770449	0.0568838145770449	31.0887063189279	3
1455	258.29	165.65	1.2305	6.13166167043915	10.1389322152966	455	-0.0923754253815261	0.0923754253815261	31.1810817443094	3
1456	241.33	188.85	1.2495	6.22403709582068	10.046556789915	456	-0.0617456790708104	0.0617456790708104	31.2428274233802	3
1457	238.01	193.3	1.2622	6.28578277489149	9.98481111084422	457	-0.0593147468239259	0.0593147468239259	31.3021421702042	3
1458	241.29	194.48	1.2744	6.34509752171541	9.92549636402029	458	0.121060425894736	0.121060425894736	31.4232025960989	3
1459	242.52	189.62	1.2495	6.22403709582068	10.046556789915	459	0.135159832926654	0.135159832926654	31.5583624290256	3
1460	238.28	186.54	1.2217	6.08887726289402	10.1817166228417	460	-0.158982968946098	0.158982968946098	31.7173453979717	3
1461	232.34	190.51	1.2544	6.24786023184012	10.0227336538956	461	0.156552036699217	0.156552036699217	31.8738974346709	3
1462	254.66	178.4	1.2222	6.0913081951409	10.1792856905948	462	-0.0807069505964915	0.0807069505964915	31.9546043852674	3
1463	264.39	179.11	1.2388	6.1720151457374	10.0985787399983	463	0.0165303392787983	0.0165303392787983	31.9711347245462	3
1464	263.98	175.92	1.2354	6.1554848064586	10.1151090792771	464	-0.0661213571151986	0.0661213571151986	32.0372560816614	3
1465	269.43	182.88	1.249	6.22160616357379	10.0489877221619	465	-0.123491358141617	0.123491358141617	32.160747439803	3
1466	272.41	193.03	1.2744	6.34509752171541	9.92549636402029	466	0.0831378828433724	0.0831378828433724	32.2438853226464	3
1467	279.5	192.14	1.2573	6.26195963887204	10.0086342468637	467	-0.0690384758114551	0.0690384758114551	32.3129237984578	3
1468	272	191.41	1.2715	6.3309981146835	9.93959577105221	468	0.282474327087719	0.282474327087719	32.5953981255455	3
1469	271.87	184.45	1.2134	6.04852378759578	10.2220700981399	469	-0.11376762915409	0.11376762915409	32.7091657546996	3
1470	269.44	174.93	1.2368	6.16229141674987	10.1083024689858	470	-0.0714694080583396	0.0714694080583396	32.780635162758	3
1471	253.91	187.62	1.2515	6.23376082480821	10.0368330609275	471	-0.025767881816952	0.025767881816952	32.8064030445749	3
1472	245.63	189.38	1.2568	6.25952870662516	10.0110651791105	472	0.0403534752982466	0.0403534752982466	32.8467565198732	3
1473	256.26	184.31	1.2485	6.21917523132691	10.0514186544088	473	0.0831378828433724	0.0831378828433724	32.9298944027165	3
1474	241.98	177.19	1.2314	6.13603734848354	10.1345565372522	474	-0.00486186449376369	0.00486186449376369	32.9347562672103	3
1475	234.56	186.53	1.2324	6.1408992129773	10.1296946727584	475	0.0306297463107157	0.0306297463107157	32.965386013521	3
1476	236.38	185.98	1.2261	6.11026946666659	10.1603244190691	476	0.0238231360194447	0.0238231360194447	32.9892091495405	3
1477	235.03	187.62	1.2212	6.08644633064714	10.1841475550886	477	0.00486186449376547	0.00486186449376547	32.9940710140342	3
1478	237.49	188.94	1.2202	6.08158446615338	10.1890094195823	478	-0.050077204285774	0.050077204285774	33.04414821832	3
1479	232.01	178.71	1.2305	6.13166167043915	10.1389322152966	479	0.121060425894736	0.121060425894736	33.1652086442147	3
1480	240.2	177.72	1.2056	6.01060124454441	10.2599926411913	480	-0.182806104965547	0.182806104965547	33.3480147491803	3
1481	245.15	180.76	1.2432	6.19340734950996	10.0771865362257	481	-0.0354916108044812	0.0354916108044812	33.3835063599848	3
1482	247.77	181.67	1.2505	6.22889896031444	10.0416949254213	482	0.0996682221221743	0.0996682221221743	33.4831745821069	3
1483	237.45	168.02	1.23	6.12923073819227	10.1413631475434	483	0.0165303392788001	0.0165303392788001	33.4997049213857	3
1484	232.6	169.21	1.2266	6.11270039891347	10.1578934868222	484	-0.00680661029127094	0.00680661029127094	33.506511531677	3
1485	234.8	172.68	1.228	6.11950700920474	10.151086876531	485	0.0685522893620796	0.0685522893620796	33.5750638210391	3
1486	235.87	147.35	1.2139	6.05095471984266	10.219639165893	486	0.0666075435645741	0.0666075435645741	33.6416713646037	3
1487	232.96	146.79	1.2002	5.98434717627809	10.2862467094576	487	-0.0904306795840206	0.0904306795840206	33.7321020441877	3
1488	231.23	152.89	1.2188	6.07477785586211	10.1958160298736	488	0.0666075435645741	0.0666075435645741	33.7987095877522	3
1489	232.8	144.82	1.2051	6.00817031229753	10.2624235734382	489	0.128353222635385	0.128353222635385	33.9270628103876	3
1490	230.92	132.96	1.1787	5.87981708966215	10.3907767960736	490	-0.196905511997464	0.196905511997464	34.1239683223851	3
1491	242.21	153.05	1.2192	6.07672260165961	10.1938712840761	491	-0.0335468650069757	0.0335468650069757	34.1575151873921	3
1492	248.48	162.98	1.2261	6.11026946666659	10.1603244190691	492	0.194960766199959	0.194960766199959	34.352475953592	3
1493	259.16	151.45	1.186	5.91530870046663	10.3552851852691	493	-0.0952925440777861	0.0952925440777861	34.4477684976698	3
1494	264.36	146.25	1.2056	6.01060124454441	10.2599926411913	494	0.0262540682663293	0.0262540682663293	34.4740225659362	3
1495	275.58	138.57	1.2002	5.98434717627809	10.2862467094576	495	-0.0262540682663293	0.0262540682663293	34.5002766342025	3
1496	267.87	150.78	1.2056	6.01060124454441	10.2599926411913	496	0.0359777972538584	0.0359777972538584	34.5362544314563	3
1497	249.85	133.54	1.1982	5.97462344729056	10.2959704384451	497	0.135159832926652	0.135159832926652	34.671414264383	3
1498	259.61	116.59	1.1704	5.8394636143639	10.4311302713718	498	-0.00972372898752738	0.00972372898752738	34.6811379933705	3
1499	265.71	118.51	1.1724	5.84918734335143	10.4214065423843	499	0.00972372898752738	0.00972372898752738	34.690861722358	3
1500	266.78	118.43	1.1704	5.8394636143639	10.4311302713718	500	NA	NA	NA	3
