# Supplementary material for: Assessment of crusting effects on interrill erosion by laser scanning
Source: PeerJ. 2020 Jan 31;8:e8487. doi: 10.7717/peerj.8487 (PMC6996510; doi:10.7717/peerj.8487)
Supplement: Data S1 — Each has two transects and four subplots. [file peerj-08-8487-s001.zip › raw data for uploading/os4plotc.txt]

x	y	z	cal	h	code	deltah	absh	cumsumh	number
1	464.43	259.19	1.02	5.10823919450172	11.2027081665322	1	-0.00972372898752916	0.00972372898752916	0.00972372898752916	1
2	457.64	253.94	1.022	5.11796292348925	11.1929844375447	2	0.00486186449376547	0.00486186449376547	0.0145855934812946	1
3	464.21	253.85	1.021	5.11310105899548	11.1978463020385	3	0.00729279674064465	0.00729279674064465	0.0218783902219393	1
4	474.74	244.21	1.0195	5.10580826225484	11.2051390987791	4	-0.00243093224688096	0.00243093224688096	0.0243093224688202	1
5	474.26	231.22	1.02	5.10823919450172	11.2027081665322	5	-0.0121546612344119	0.0121546612344119	0.0364639837032321	1
6	484.66	237.29	1.0225	5.12039385573613	11.1905535052978	6	0	0	0.0364639837032321	1
7	484.47	251.05	1.0225	5.12039385573613	11.1905535052978	7	-0.00680661029127094	0.00680661029127094	0.0432705939945031	1
8	490.1	253.03	1.0239	5.1272004660274	11.1837468950065	8	0.0165303392788019	0.0165303392788019	0.0598009332733049	1
9	491.53	263.1	1.0205	5.1106701267486	11.2002772342853	9	-0.0072927967406482	0.0072927967406482	0.0670937300139531	1
10	493.35	267.06	1.022	5.11796292348925	11.1929844375447	10	0.00486186449376547	0.00486186449376547	0.0719555945077186	1
11	476.6	278.82	1.021	5.11310105899548	11.1978463020385	11	0	0	0.0719555945077186	1
12	484.97	278.04	1.021	5.11310105899548	11.1978463020385	12	0.00729279674064465	0.00729279674064465	0.0792483912483632	1
13	494.33	274.16	1.0195	5.10580826225484	11.2051390987791	13	-0.0145855934812928	0.0145855934812928	0.0938339847296561	1
14	493.08	264.16	1.0225	5.12039385573613	11.1905535052978	14	0.00243093224688273	0.00243093224688273	0.0962649169765388	1
15	486.37	271.3	1.022	5.11796292348925	11.1929844375447	15	0.0072927967406482	0.0072927967406482	0.103557713717187	1
16	486.29	270.01	1.0205	5.1106701267486	11.2002772342853	16	0	0	0.103557713717187	1
17	481.92	269.18	1.0205	5.1106701267486	11.2002772342853	17	-0.00486186449376547	0.00486186449376547	0.108419578210952	1
18	475.91	266.07	1.0215	5.11553199124236	11.1954153697916	18	0	0	0.108419578210952	1
19	478.86	268.54	1.0215	5.11553199124236	11.1954153697916	19	0.00243093224688273	0.00243093224688273	0.110850510457835	1
20	474.4	268.87	1.021	5.11310105899548	11.1978463020385	20	0.0116684747850346	0.0116684747850346	0.12251898524287	1
21	478.12	253.78	1.0186	5.10143258421045	11.2095147768235	21	-0.0140994070319174	0.0140994070319174	0.136618392274787	1
22	482	256.33	1.0215	5.11553199124236	11.1954153697916	22	0.00729279674064642	0.00729279674064642	0.143911189015434	1
23	477.5	243.04	1.02	5.10823919450172	11.2027081665322	23	-0.0213922037725638	0.0213922037725638	0.165303392787997	1
24	475.79	231.94	1.0244	5.12963139827428	11.1813159627597	24	0.0189612715256828	0.0189612715256828	0.18426466431368	1
25	479.98	230.06	1.0205	5.1106701267486	11.2002772342853	25	-0.00486186449376547	0.00486186449376547	0.189126528807446	1
26	472.88	233.14	1.0215	5.11553199124236	11.1954153697916	26	-0.00243093224688273	0.00243093224688273	0.191557461054328	1
27	492.54	248.91	1.022	5.11796292348925	11.1929844375447	27	0	0	0.191557461054328	1
28	480.36	247.43	1.022	5.11796292348925	11.1929844375447	28	0.00972372898752916	0.00972372898752916	0.201281190041858	1
29	493.22	245.21	1.02	5.10823919450172	11.2027081665322	29	-0.00486186449376369	0.00486186449376369	0.206143054535621	1
30	492.1	234.87	1.021	5.11310105899548	11.1978463020385	30	0.00243093224688273	0.00243093224688273	0.208573986782504	1
31	469.17	234.94	1.0205	5.1106701267486	11.2002772342853	31	-0.0072927967406482	0.0072927967406482	0.215866783523152	1
32	461.62	232.12	1.022	5.11796292348925	11.1929844375447	32	0.0145855934812946	0.0145855934812946	0.230452377004447	1
33	450.71	230.61	1.019	5.10337733000795	11.207570031026	33	-0.0145855934812946	0.0145855934812946	0.245037970485741	1
34	453.89	240.6	1.022	5.11796292348925	11.1929844375447	34	0.00243093224688273	0.00243093224688273	0.247468902732624	1
35	445.73	236.14	1.0215	5.11553199124236	11.1954153697916	35	-0.0685522893620814	0.0685522893620814	0.316021192094706	1
36	427.52	234.53	1.0356	5.18408428060444	11.1268630804295	36	0.0636904248683159	0.0636904248683159	0.379711616963021	1
37	445.94	251.42	1.0225	5.12039385573613	11.1905535052978	37	0.00243093224688273	0.00243093224688273	0.382142549209904	1
38	444.84	252.32	1.022	5.11796292348925	11.1929844375447	38	-0.025767881816952	0.025767881816952	0.407910431026856	1
39	438.07	234.37	1.0273	5.1437308053062	11.1672165557277	39	-0.0739003403052205	0.0739003403052205	0.481810771332077	1
40	445.27	231.88	1.0425	5.21763114561142	11.0933162154225	40	0.102099154369055	0.102099154369055	0.583909925701132	1
41	448.41	244.95	1.0215	5.11553199124236	11.1954153697916	41	-0.00243093224688273	0.00243093224688273	0.586340857948015	1
42	449.85	245.87	1.022	5.11796292348925	11.1929844375447	42	-0.0568838145770449	0.0568838145770449	0.64322467252506	1
43	446.65	239.23	1.0337	5.17484673806629	11.1361006229677	43	-0.0495910178363985	0.0495910178363985	0.692815690361458	1
44	443.9	234.86	1.0439	5.22443775590269	11.0865096051313	44	0.104043900166561	0.104043900166561	0.796859590528019	1
45	450.9	258.33	1.0225	5.12039385573613	11.1905535052978	45	0.00486186449376547	0.00486186449376547	0.801721455021784	1
46	478.74	274.3	1.0215	5.11553199124236	11.1954153697916	46	0.00243093224688273	0.00243093224688273	0.804152387268667	1
47	475.33	266.19	1.021	5.11310105899548	11.1978463020385	47	0.00729279674064465	0.00729279674064465	0.811445184009312	1
48	475.57	279.22	1.0195	5.10580826225484	11.2051390987791	48	-0.00486186449376191	0.00486186449376191	0.816307048503074	1
49	485.79	276.89	1.0205	5.1106701267486	11.2002772342853	49	-0.00243093224688273	0.00243093224688273	0.818737980749956	1
50	481.22	277	1.021	5.11310105899548	11.1978463020385	50	0	0	0.818737980749956	1
51	480.46	278.96	1.021	5.11310105899548	11.1978463020385	51	-0.0213922037725656	0.0213922037725656	0.840130184522522	1
52	487.02	278.49	1.0254	5.13449326276805	11.1764540982659	52	0.0165303392788001	0.0165303392788001	0.856660523801322	1
53	476.54	267.48	1.022	5.11796292348925	11.1929844375447	53	-0.00243093224688273	0.00243093224688273	0.859091456048205	1
54	481.67	260.84	1.0225	5.12039385573613	11.1905535052978	54	0.0072927967406482	0.0072927967406482	0.866384252788853	1
55	488.45	260.46	1.021	5.11310105899548	11.1978463020385	55	0.00972372898752916	0.00972372898752916	0.876107981776382	1
56	492.28	254.8	1.019	5.10337733000795	11.207570031026	56	-0.0145855934812946	0.0145855934812946	0.890693575257677	1
57	488.25	259.12	1.022	5.11796292348925	11.1929844375447	57	0.00486186449376547	0.00486186449376547	0.895555439751442	1
58	476.51	260.61	1.021	5.11310105899548	11.1978463020385	58	-0.00243093224688273	0.00243093224688273	0.897986371998325	1
59	467.82	257.47	1.0215	5.11553199124236	11.1954153697916	59	0.00486186449376547	0.00486186449376547	0.90284823649209	1
60	473.03	249.41	1.0205	5.1106701267486	11.2002772342853	60	-0.0072927967406482	0.0072927967406482	0.910141033232739	1
61	479	233.73	1.022	5.11796292348925	11.1929844375447	61	-0.0116684747850346	0.0116684747850346	0.921809508017773	1
62	484.01	238.11	1.0244	5.12963139827428	11.1813159627597	62	0.0189612715256828	0.0189612715256828	0.940770779543456	1
63	474.61	235.57	1.0205	5.1106701267486	11.2002772342853	63	-0.0072927967406482	0.0072927967406482	0.948063576284104	1
64	477.74	235.37	1.022	5.11796292348925	11.1929844375447	64	0.00972372898752916	0.00972372898752916	0.957787305271633	1
65	477.98	230.48	1.02	5.10823919450172	11.2027081665322	65	0	0	0.957787305271633	1
66	469.88	230.75	1.02	5.10823919450172	11.2027081665322	66	-0.00972372898752916	0.00972372898752916	0.967511034259163	1
67	479.97	241.97	1.022	5.11796292348925	11.1929844375447	67	-0.00243093224688273	0.00243093224688273	0.969941966506045	1
68	488.26	252.4	1.0225	5.12039385573613	11.1905535052978	68	0.0170165257281774	0.0170165257281774	0.986958492234223	1
69	490.84	256.53	1.019	5.10337733000795	11.207570031026	69	-0.0286850005132102	0.0286850005132102	1.01564349274743	1
70	494.7	238.03	1.0249	5.13206233052116	11.1788850305128	70	0.0262540682663257	0.0262540682663257	1.04189756101376	1
71	483.23	249.45	1.0195	5.10580826225484	11.2051390987791	71	-0.00729279674064465	0.00729279674064465	1.0491903577544	1
72	483.84	253.52	1.021	5.11310105899548	11.1978463020385	72	-0.00923754253815368	0.00923754253815368	1.05842790029256	1
73	473.14	255.3	1.0229	5.12233860153363	11.1886087595003	73	0.00194474579750548	0.00194474579750548	1.06037264609006	1
74	474.69	256.95	1.0225	5.12039385573613	11.1905535052978	74	0	0	1.06037264609006	1
75	479.48	254.95	1.0225	5.12039385573613	11.1905535052978	75	-0.0165303392787983	0.0165303392787983	1.07690298536886	1
76	465.96	252.06	1.0259	5.13692419501493	11.174023166019	76	0.0379225430513621	0.0379225430513621	1.11482552842022	1
77	472.29	239.71	1.0181	5.09900165196356	11.2119457090704	77	-0.0354916108044812	0.0354916108044812	1.1503171392247	1
78	465.26	233.16	1.0254	5.13449326276805	11.1764540982659	78	0	0	1.1503171392247	1
79	462.33	241.4	1.0254	5.13449326276805	11.1764540982659	79	0.0213922037725656	0.0213922037725656	1.17170934299727	1
80	466.24	248.81	1.021	5.11310105899548	11.1978463020385	80	0.00729279674064465	0.00729279674064465	1.17900213973791	1
81	479.45	252.65	1.0195	5.10580826225484	11.2051390987791	81	0.00243093224688451	0.00243093224688451	1.1814330719848	1
82	482.88	239.29	1.019	5.10337733000795	11.207570031026	82	-0.00243093224688451	0.00243093224688451	1.18386400423168	1
83	476.61	236.29	1.0195	5.10580826225484	11.2051390987791	83	-0.0189612715256811	0.0189612715256811	1.20282527575736	1
84	467.9	247.34	1.0234	5.12476953378052	11.1861778272534	84	0.0213922037725656	0.0213922037725656	1.22421747952993	1
85	480.6	247.91	1.019	5.10337733000795	11.207570031026	85	-0.00486186449376547	0.00486186449376547	1.2290793440237	1
86	475.14	255.91	1.8105	8.95154307682258	11.2027081665322	86	-0.00486186449376369	0.00486186449376369	1.23394120851746	1
87	483.21	230.25	1.021	5.11310105899548	11.1978463020385	87	-0.0072927967406482	0.0072927967406482	1.24123400525811	1
88	474.54	239.82	1.0225	5.12039385573613	11.1905535052978	88	-0.00194474579750548	0.00194474579750548	1.24317875105561	1
89	476.6	241.14	1.0229	5.12233860153363	11.1886087595003	89	0.0330606785576002	0.0330606785576002	1.27623942961321	1
90	455.6	241.2	1.0161	5.08927792297604	11.2216694380579	90	-0.0427844075451276	0.0427844075451276	1.31902383715834	1
91	455.95	243.29	1.0249	5.13206233052116	11.1788850305128	91	0.0238231360194447	0.0238231360194447	1.34284697317779	1
92	459.42	244.82	1.02	5.10823919450172	11.2027081665322	92	0	0	1.34284697317779	1
93	457.98	254.35	1.02	5.10823919450172	11.2027081665322	93	-0.00486186449376369	0.00486186449376369	1.34770883767155	1
94	452.37	256.9	1.021	5.11310105899548	11.1978463020385	94	0.00972372898752916	0.00972372898752916	1.35743256665908	1
95	452.62	276.65	1.019	5.10337733000795	11.207570031026	95	-0.0403534752982466	0.0403534752982466	1.39778604195732	1
96	451.82	274.79	1.0273	5.1437308053062	11.1672165557277	96	0.0403534752982466	0.0403534752982466	1.43813951725557	1
97	447.84	272.35	1.019	5.10337733000795	11.207570031026	97	-0.00486186449376547	0.00486186449376547	1.44300138174934	1
98	458.22	270.03	1.02	5.10823919450172	11.2027081665322	98	-0.0140994070319174	0.0140994070319174	1.45710078878125	1
99	450.78	264.79	1.0229	5.12233860153363	11.1886087595003	99	-0.0359777972538566	0.0359777972538566	1.49307858603511	1
100	456.24	267.17	1.0303	5.15831639878749	11.1526309622465	100	0.0379225430513621	0.0379225430513621	1.53100112908647	1
101	463.22	276.56	1.0225	5.12039385573613	11.1905535052978	101	-0.0403534752982448	0.0403534752982448	1.57135460438472	1
102	464.32	278.01	1.0308	5.16074733103437	11.1502000299996	102	0.0311159327600929	0.0311159327600929	1.60247053714481	1
103	465.5	279.56	1.0244	5.12963139827428	11.1813159627597	103	0.0165303392788001	0.0165303392788001	1.61900087642361	1
104	454.21	275.46	1.021	5.11310105899548	11.1978463020385	104	0	0	1.61900087642361	1
105	448.88	276.08	1.021	5.11310105899548	11.1978463020385	105	-0.0262540682663293	0.0262540682663293	1.64525494468994	1
106	458.45	269.86	1.0264	5.13935512726181	11.1715922337721	106	0.028685000513212	0.028685000513212	1.67393994520315	1
107	444.43	277.56	1.0205	5.1106701267486	11.2002772342853	107	-0.00243093224688273	0.00243093224688273	1.67637087745003	1
108	444.75	272.96	1.021	5.11310105899548	11.1978463020385	108	-0.028685000513212	0.028685000513212	1.70505587796325	1
109	443.63	272.09	1.0269	5.14178605950869	11.1691613015253	109	0.0145855934812928	0.0145855934812928	1.71964147144454	1
110	443.18	277.39	1.0239	5.1272004660274	11.1837468950065	110	-0.0145855934812928	0.0145855934812928	1.73422706492583	1
111	423.96	277.23	1.0269	5.14178605950869	11.1691613015253	111	-0.0213922037725638	0.0213922037725638	1.7556192686984	1
112	431.61	274.83	1.0313	5.16317826328126	11.1477690977527	112	-0.127867036186007	0.127867036186007	1.8834863048844	1
113	425.31	270.22	1.0576	5.29104529946726	11.0199020615667	113	0.0666075435645741	0.0666075435645741	1.95009384844898	1
114	416.2	271.04	1.0439	5.22443775590269	11.0865096051313	114	-0.40159000718495	0.40159000718495	2.35168385563393	1
115	406.21	275.66	1.1265	5.62602776308764	10.6849195979463	115	0.0641766113176931	0.0641766113176931	2.41586046695162	1
116	393.22	279.25	1.1133	5.56185115176995	10.749096209264	116	0.206629240984991	0.206629240984991	2.62248970793661	1
117	394.79	268.23	1.0708	5.35522191078496	10.955725450249	117	-0.251844580777004	0.251844580777004	2.87433428871362	1
118	385.61	271.37	1.1226	5.60706649156196	10.703880869472	118	-0.0233369495700693	0.0233369495700693	2.89767123828369	1
119	372.07	259.76	1.1274	5.63040344113203	10.6805439199019	119	-0.0145855934812928	0.0145855934812928	2.91225683176498	1
120	370	278.35	1.1304	5.64498903461332	10.6659583264206	120	-0.294142801872756	0.294142801872756	3.20639963363773	1
121	376.79	276.07	1.1909	5.93913183648608	10.3718155245479	121	0.242120851789476	0.242120851789476	3.44852048542721	1
122	370.79	278.57	1.1411	5.6970109846966	10.6139363763373	122	-0.047646272038893	0.047646272038893	3.4961667574661	1
123	363.47	265.52	1.1509	5.74465725673549	10.5662901042985	123	0.0145855934812928	0.0145855934812928	3.5107523509474	1
124	359.21	270.38	1.1479	5.7300716632542	10.5808756977797	124	0.0875135608877624	0.0875135608877624	3.59826591183516	1
125	362.67	278.07	1.1299	5.64255810236644	10.6683892586675	125	-0.322827802385964	0.322827802385964	3.92109371422112	1
126	366.56	265.32	1.1963	5.9653859047524	10.3455614562815	126	0.144883561914181	0.144883561914181	4.0659772761353	1
127	361.89	268.91	1.1665	5.82050234283822	10.4904450181957	127	0.0379225430513639	0.0379225430513639	4.10389981918667	1
128	368.11	268.19	1.1587	5.78257979978686	10.5283675612471	128	-0.073414153855845	0.073414153855845	4.17731397304251	1
129	375.03	261.48	1.1738	5.8559939536427	10.4549534073912	129	0.470142296547031	0.470142296547031	4.64745626958954	1
130	381.23	268.05	1.0771	5.38585165709567	10.9250957039383	130	-0.00972372898753093	0.00972372898753093	4.65717999857707	1
131	381.41	269.65	1.0791	5.3955753860832	10.9153719749507	131	-0.54112551815599	0.54112551815599	5.19830551673306	1
132	363.86	274.35	1.1904	5.93670090423919	10.3742464567948	132	0.0447291533426331	0.0447291533426331	5.2430346700757	1
133	356.18	275.29	1.1812	5.89197175089656	10.4189756101374	133	-0.0116684747850364	0.0116684747850364	5.25470314486073	1
134	331.38	272.99	1.1836	5.90364022568159	10.4073071353524	134	-0.1093919511097	0.1093919511097	5.36409509597043	1
135	328.75	259.51	1.2061	6.0130321767913	10.2979151842427	135	0.00486186449376369	0.00486186449376369	5.3689569604642	1
136	333.16	252.46	1.2051	6.00817031229753	10.3027770487364	136	-0.0354916108044812	0.0354916108044812	5.40444857126868	1
137	334.97	249.61	1.2124	6.04366192310201	10.2672854379319	137	0.0855688150902552	0.0855688150902552	5.49001738635893	1
138	328.48	261.71	1.1948	5.95809310801176	10.3528542530222	138	-0.185237037212429	0.185237037212429	5.67525442357136	1
139	320.88	260.07	1.2329	6.14333014522419	10.1676172158098	139	-0.190098901706191	0.190098901706191	5.86535332527755	1
140	320.7	264.11	1.272	6.33342904693038	9.97751831410357	140	0.251844580777002	0.251844580777002	6.11719790605456	1
141	330.99	275.84	1.2202	6.08158446615338	10.2293628948806	141	0.170651443731135	0.170651443731135	6.28784934978569	1
142	328.99	270.7	1.1851	5.91093302242224	10.4000143386117	142	-0.225104326061297	0.225104326061297	6.51295367584699	1
143	334.7	270.47	1.2314	6.13603734848354	10.1749100125504	143	0.291711869625873	0.291711869625873	6.80466554547286	1
144	333.81	266.72	1.1714	5.84432547885767	10.4666218821763	144	-0.258651191068274	0.258651191068274	7.06331673654114	1
145	325.15	264.81	1.2246	6.10297666992594	10.207970691108	145	0.00243093224688273	0.00243093224688273	7.06574766878802	1
146	323.45	266.55	1.2241	6.10054573767906	10.2104016233549	146	0	0	7.06574766878802	1
147	323.14	255.76	1.2241	6.10054573767906	10.2104016233549	147	0.0923754253815261	0.0923754253815261	7.15812309416954	1
148	324.86	239.39	1.2051	6.00817031229753	10.3027770487364	148	-0.0354916108044812	0.0354916108044812	7.19361470497403	1
149	325.95	239.28	1.2124	6.04366192310201	10.2672854379319	149	0.0568838145770449	0.0568838145770449	7.25049851955107	1
150	319.58	237.24	1.2007	5.98677810852497	10.324169252509	150	-0.0452153397920103	0.0452153397920103	7.29571385934308	1
151	319.43	234.46	1.21	6.03199344831698	10.278953912717	151	0.0384087295007411	0.0384087295007411	7.33412258884382	1
152	319.59	240.56	1.2021	5.99358471881624	10.3173626422177	152	0.0140994070319156	0.0140994070319156	7.34822199587574	1
153	329.56	252.66	1.1992	5.97948531178432	10.3314620492496	153	-0.270805852302685	0.270805852302685	7.61902784817842	1
154	324.17	249.2	1.2549	6.25029116408701	10.0606561969469	154	0.301435598613402	0.301435598613402	7.92046344679182	1
155	342.59	262.49	1.1929	5.9488555654736	10.3620917955603	155	-0.0593147468239277	0.0593147468239277	7.97977819361575	1
156	336.84	271.08	1.2051	6.00817031229753	10.3027770487364	156	-0.00680661029126917	0.00680661029126917	7.98658480390702	1
157	336.06	266.75	1.2065	6.0149769225888	10.2959704384451	157	0.0685522893620796	0.0685522893620796	8.0551370932691	1
158	335.73	250.18	1.1924	5.94642463322672	10.3645227278072	158	-0.0495910178363985	0.0495910178363985	8.1047281111055	1
159	340.45	257.7	1.2026	5.99601565106312	10.3149317099708	159	0.073414153855845	0.073414153855845	8.17814226496134	1
160	315.86	234.88	1.1875	5.92260149720728	10.3883458638267	160	-0.163844833439867	0.163844833439867	8.34198709840121	1
161	324.87	231.82	1.2212	6.08644633064714	10.2245010303868	161	0.109391951109703	0.109391951109703	8.45137904951092	1
162	328.55	236.21	1.1987	5.97705437953744	10.3338929814965	162	-0.163844833439864	0.163844833439864	8.61522388295078	1
163	324.66	232.38	1.2324	6.1408992129773	10.1700481480566	163	0.192043647503699	0.192043647503699	8.80726753045448	1
164	336.9	234.42	1.1929	5.9488555654736	10.3620917955603	164	-0.213435851276262	0.213435851276262	9.02070338173074	1
165	339.52	230.72	1.2368	6.16229141674987	10.1486559442841	165	0.19447457975058	0.19447457975058	9.21517796148132	1
166	354.38	236.95	1.1968	5.96781683699929	10.3431305240347	166	-0.0807069505964897	0.0807069505964897	9.29588491207781	1
167	344.6	231.11	1.2134	6.04852378759578	10.2624235734382	167	0.636418062233776	0.636418062233776	9.93230297431159	1
168	387.48	263.24	1.0825	5.412105725362	10.8988416356719	168	-0.17113763018051	0.17113763018051	10.1034406044921	1
169	385.48	258.89	1.1177	5.58324335554251	10.7277040054914	169	-0.0855688150902569	0.0855688150902569	10.1890094195824	1
170	379.25	248.09	1.1353	5.66881217063277	10.6421351904012	170	-0.104043900166561	0.104043900166561	10.2930533197489	1
171	375.46	240.66	1.1567	5.77285607079933	10.5380912902346	171	0.239689919542592	0.239689919542592	10.5327432392915	1
172	388.76	236.56	1.1074	5.53316615125674	10.7777812097772	172	-0.0427844075451276	0.0427844075451276	10.5755276468366	1
173	384.28	232.07	1.1162	5.57595055880186	10.7349968022321	173	-0.232883309251321	0.232883309251321	10.808410956088	1
174	381.25	239.76	1.1641	5.80883386805319	10.5021134929808	174	-0.211004919029381	0.211004919029381	11.0194158751173	1
175	383.05	237.22	1.2075	6.01983878708257	10.2911085739514	175	0.242120851789473	0.242120851789473	11.2615367269068	1
176	386.15	255.68	1.1577	5.77771793529309	10.5332294257409	176	0.234828055048828	0.234828055048828	11.4963647819556	1
177	394.49	273.59	1.1094	5.54288988024427	10.7680574807897	177	0.147314494161064	0.147314494161064	11.6436792761167	1
178	409.13	269.11	1.0791	5.3955753860832	10.9153719749507	178	0.289767123828366	0.289767123828366	11.9334463999451	1
179	420.95	260.6	1.0195	5.10580826225484	11.2051390987791	179	-0.337413395867257	0.337413395867257	12.2708597958123	1
180	422.61	250.25	1.0889	5.44322165812209	10.8677257029119	180	0.154607290901712	0.154607290901712	12.425467086714	1
181	428.74	251.38	1.0571	5.28861436722038	11.0223329938136	181	-0.157038223148595	0.157038223148595	12.5825053098626	1
182	426.66	260.41	1.0894	5.44565259036897	10.865294770665	182	-0.123005171692242	0.123005171692242	12.7055104815549	1
183	414.92	260.11	1.1147	5.56865776206122	10.7422895989727	183	0.19447457975058	0.19447457975058	12.8999850613055	1
184	420.01	257.14	1.0747	5.37418318231064	10.9367641787233	184	0.213435851276264	0.213435851276264	13.1134209125817	1
185	423.1	241.51	1.0308	5.16074733103437	11.1502000299996	185	0.00243093224688273	0.00243093224688273	13.1158518448286	1
186	424.05	238.77	1.0303	5.15831639878749	11.1526309622465	186	0	0	13.1158518448286	1
187	423.18	240.83	1.0303	5.15831639878749	11.1526309622465	187	-0.0923754253815261	0.0923754253815261	13.2082272702101	1
188	434.61	234.83	1.0493	5.25069182416902	11.0602555368649	188	0.0734141538558433	0.0734141538558433	13.281641424066	1
189	432.63	237.54	1.0342	5.17727767031317	11.1336696907208	189	0.00729279674064642	0.00729279674064642	13.2889342208066	1
190	430.61	241.83	1.0327	5.16998487357253	11.1409624874614	190	-0.114253815603465	0.114253815603465	13.4031880364101	1
191	435.48	234.36	1.0562	5.28423868917599	11.026708671858	191	0.152176358654831	0.152176358654831	13.5553643950649	1
192	451.26	230.8	1.0249	5.13206233052116	11.1788850305128	192	-0.0758450861027278	0.0758450861027278	13.6312094811676	1
193	443.65	236.9	1.0405	5.20790741662389	11.1030399444101	193	0	0	13.6312094811676	1
194	443.75	236.53	1.0405	5.20790741662389	11.1030399444101	194	0.0899444931346434	0.0899444931346434	13.7211539743023	1
195	446.41	274.04	1.022	5.11796292348925	11.1929844375447	195	0.0165303392788001	0.0165303392788001	13.7376843135811	1
196	446.7	275.32	1.0186	5.10143258421045	11.2095147768235	196	-0.0140994070319174	0.0140994070319174	13.751783720613	1
197	447.69	278.33	1.0215	5.11553199124236	11.1954153697916	197	-0.0213922037725638	0.0213922037725638	13.7731759243856	1
198	438.63	271.94	1.0259	5.13692419501493	11.174023166019	198	0.0238231360194465	0.0238231360194465	13.796999060405	1
199	428.59	277.23	1.021	5.11310105899548	11.1978463020385	199	0.00243093224688273	0.00243093224688273	13.7994299926519	1
200	434.63	272.86	1.0205	5.1106701267486	11.2002772342853	200	0.00243093224688096	0.00243093224688096	13.8018609248988	1
201	435.38	268.73	1.02	5.10823919450172	11.2027081665322	201	-0.163844833439864	0.163844833439864	13.9657057583386	1
202	429.89	264.14	1.0537	5.27208402794158	11.0388633330924	202	-0.0238231360194465	0.0238231360194465	13.9895288943581	1
203	435.96	264.55	1.0586	5.29590716396103	11.0150401970729	203	0.185237037212429	0.185237037212429	14.1747659315705	1
204	442.25	269.87	1.0205	5.1106701267486	11.2002772342853	204	0.0092375425381519	0.0092375425381519	14.1840034741087	1
205	441.38	266.19	1.0186	5.10143258421045	11.2095147768235	205	-0.0116684747850346	0.0116684747850346	14.1956719488937	1
206	434.57	279.78	1.021	5.11310105899548	11.1978463020385	206	-0.0072927967406482	0.0072927967406482	14.2029647456343	1
207	433.08	279.7	1.0225	5.12039385573613	11.1905535052978	207	0.00486186449376547	0.00486186449376547	14.2078266101281	1
208	436.45	267.88	1.0215	5.11553199124236	11.1954153697916	208	-0.0140994070319174	0.0140994070319174	14.22192601716	1
209	447.65	254.38	1.0244	5.12963139827428	11.1813159627597	209	-0.0972372898752916	0.0972372898752916	14.3191633070353	1
210	453.91	254.65	1.0444	5.22686868814957	11.0840786728844	210	-0.0121546612344101	0.0121546612344101	14.3313179682697	1
211	453.18	254.7	1.0469	5.23902334938398	11.07192401165	211	0.130784154882265	0.130784154882265	14.462102123152	1
212	443.65	254.42	1.02	5.10823919450172	11.2027081665322	212	-0.00972372898752916	0.00972372898752916	14.4718258521395	1
213	453.79	257.94	1.022	5.11796292348925	11.1929844375447	213	0.00972372898752916	0.00972372898752916	14.4815495811271	1
214	445.54	263.31	1.02	5.10823919450172	11.2027081665322	214	-0.00729279674064642	0.00729279674064642	14.4888423778677	1
215	439.36	266.05	1.0215	5.11553199124236	11.1954153697916	215	-0.0996682221221725	0.0996682221221725	14.5885105999899	1
216	435.51	276.66	1.042	5.21520021336454	11.0957471476694	216	-0.0072927967406482	0.0072927967406482	14.5958033967305	1
217	420.7	266.2	1.0435	5.22249301010518	11.0884543509288	217	-0.41520322776749	0.41520322776749	15.011006624498	1
218	413.42	266.71	1.1289	5.63769623787267	10.6732511231613	218	0.0238231360194447	0.0238231360194447	15.0348297605175	1
219	407.25	264.38	1.124	5.61387310185323	10.6970742591807	219	0.234828055048828	0.234828055048828	15.2696578155663	1
220	410	270.99	1.0757	5.3790450468044	10.9319023142295	220	0.265943987808921	0.265943987808921	15.5356018033752	1
221	425.38	277.45	1.021	5.11310105899548	11.1978463020385	221	-0.201767376491228	0.201767376491228	15.7373691798664	1
222	426.87	271.13	1.0625	5.31486843548671	10.9960789255472	222	0.0452153397920085	0.0452153397920085	15.7825845196584	1
223	427.13	267.07	1.0532	5.2696530956947	11.0412942653392	223	-0.125922290388502	0.125922290388502	15.9085068100469	1
224	411.72	273.79	1.0791	5.3955753860832	10.9153719749507	224	-0.00972372898752738	0.00972372898752738	15.9182305390345	1
225	406.91	272.59	1.0811	5.40529911507073	10.9056482459632	225	0.047646272038893	0.047646272038893	15.9658768110734	1
226	409.51	274.61	1.0713	5.35765284303184	10.9532945180021	226	-0.0238231360194483	0.0238231360194483	15.9896999470928	1
227	411.92	278.6	1.0762	5.38147597905128	10.9294713819827	227	0.0763312725521033	0.0763312725521033	16.0660312196449	1
228	414.48	276.48	1.0605	5.30514470649918	11.0058026545348	228	-0.0359777972538566	0.0359777972538566	16.1020090168988	1
229	411.11	272.16	1.0679	5.34112250375304	10.9698248572809	229	0.0452153397920103	0.0452153397920103	16.1472243566908	1
230	424.02	257.15	1.0586	5.29590716396103	11.0150401970729	230	0.0403534752982448	0.0403534752982448	16.187577831989	1
231	418.14	261.36	1.0503	5.25555368866278	11.0553936723712	231	-0.237258987295709	0.237258987295709	16.4248368192847	1
232	407.35	258.13	1.0991	5.49281267595849	10.8181346850755	232	-0.0666075435645741	0.0666075435645741	16.4914443628493	1
233	394.57	263.57	1.1128	5.55942021952307	10.7515271415109	233	0.1589829689461	0.1589829689461	16.6504273317954	1
234	400.1	267.71	1.0801	5.40043725057697	10.910510110457	234	-0.177944240471783	0.177944240471783	16.8283715722672	1
235	390.07	267.34	1.1167	5.57838149104875	10.7325658699852	235	-0.384573481456773	0.384573481456773	17.212945053724	1
236	376.56	275.82	1.1958	5.96295497250552	10.3479923885284	236	0.0238231360194447	0.0238231360194447	17.2367681897434	1
237	376.22	273.88	1.1909	5.93913183648608	10.3718155245479	237	0.140021697420419	0.140021697420419	17.3767898871638	1
238	384.76	257.32	1.1621	5.79911013906566	10.5118372219683	238	0.0452153397920103	0.0452153397920103	17.4220052269558	1
239	391.79	254.43	1.1528	5.75389479927365	10.5570525617603	239	0.308242208904671	0.308242208904671	17.7302474358605	1
240	389.54	258.05	1.0894	5.44565259036897	10.865294770665	240	-0.127867036186007	0.127867036186007	17.8581144720465	1
241	390.44	245.34	1.1157	5.57351962655498	10.737427734479	241	-0.379711616963009	0.379711616963009	18.2378260890095	1
242	384.57	245.22	1.1938	5.95323124351799	10.357716117516	242	0.111336696907207	0.111336696907207	18.3491627859167	1
243	386.09	247.29	1.1709	5.84189454661078	10.4690528144232	243	0.204198308738111	0.204198308738111	18.5533610946548	1
244	389.74	239.76	1.1289	5.63769623787267	10.6732511231613	244	0.00729279674064642	0.00729279674064642	18.5606538913955	1
245	389.49	231.49	1.1274	5.63040344113203	10.6805439199019	245	0.0709832216089623	0.0709832216089623	18.6316371130045	1
246	406.51	233.57	1.1128	5.55942021952307	10.7515271415109	246	-0.0354916108044812	0.0354916108044812	18.6671287238089	1
247	393.81	236.94	1.1201	5.59491183032755	10.7160355307064	247	0.467711364300147	0.467711364300147	19.1348400881091	1
248	412.5	250	1.0239	5.1272004660274	11.1837468950065	248	-0.401103820735573	0.401103820735573	19.5359439088447	1
249	418.16	255.11	1.1064	5.52830428676297	10.782643074271	249	0.0379225430513639	0.0379225430513639	19.573866451896	1
250	415.81	263.46	1.0986	5.49038174371161	10.8205656173223	250	-0.303866530860283	0.303866530860283	19.8777329827563	1
251	410.17	266.73	1.1611	5.79424827457189	10.5166990864621	251	0.621832468752483	0.621832468752483	20.4995654515088	1
252	409.68	262.24	1.0332	5.17241580581941	11.1385315552145	252	-0.282474327087719	0.282474327087719	20.7820397785965	1
253	419.98	245.71	1.0913	5.45489013290713	10.8560572281268	253	0.177944240471781	0.177944240471781	20.9599840190683	1
254	417.97	237.99	1.0547	5.27694589243535	11.0340014685986	254	0.137590765173536	0.137590765173536	21.0975747842418	1
255	430.74	238.93	1.0264	5.13935512726181	11.1715922337721	255	-0.346650938405411	0.346650938405411	21.4442257226472	1
256	416.13	235.69	1.0977	5.48600606566722	10.8249412953667	256	-0.498341110610864	0.498341110610864	21.9425668332581	1
257	382.98	230.84	1.2002	5.98434717627809	10.3266001847559	257	0.341789073911647	0.341789073911647	22.2843559071697	1
258	395.68	231.57	1.1299	5.64255810236644	10.6683892586675	258	0.246982716283236	0.246982716283236	22.531338623453	1
259	412.54	233.6	1.0791	5.3955753860832	10.9153719749507	259	0.211491105478757	0.211491105478757	22.7428297289317	1
260	423.37	239.12	1.0356	5.18408428060444	11.1268630804295	260	-0.218783902219403	0.218783902219403	22.9616136311511	1
261	424.18	255.08	1.0806	5.40286818282385	10.9080791782101	261	0.142452629667302	0.142452629667302	23.1040662608184	1
262	427.69	251.91	1.0513	5.26041555315655	11.0505318078774	262	-0.0709832216089641	0.0709832216089641	23.1750494824274	1
263	424.07	257.49	1.0659	5.33139877476551	10.9795485862684	263	-0.0544528823301604	0.0544528823301604	23.2295023647576	1
264	427.33	262.49	1.0771	5.38585165709567	10.9250957039383	264	0.263513055562036	0.263513055562036	23.4930154203196	1
265	441.4	266.31	1.0229	5.12233860153363	11.1886087595003	265	-0.144883561914183	0.144883561914183	23.6378989822338	1
266	434.53	265.08	1.0527	5.26722216344782	11.0437251975861	266	-0.142452629667302	0.142452629667302	23.7803516119011	1
267	430.24	259.75	1.082	5.40967479311512	10.9012725679188	267	0.291711869625873	0.291711869625873	24.072063481527	1
268	430.7	257.12	1.022	5.11796292348925	11.1929844375447	268	-0.0855688150902569	0.0855688150902569	24.1576322966172	1
269	422.75	239.17	1.0396	5.2035317385795	11.1074156224544	269	-0.222673393814414	0.222673393814414	24.3803056904316	1
270	420.16	239.22	1.0854	5.42620513239392	10.88474222864	270	0.320396870139081	0.320396870139081	24.7007025605707	1
271	439.58	249.17	1.0195	5.10580826225484	11.2051390987791	271	-0.33984432811414	0.33984432811414	25.0405468886849	1
272	437.09	247.36	1.0894	5.44565259036897	10.865294770665	272	0.201767376491228	0.201767376491228	25.2423142651761	1
273	425.32	264.95	1.0479	5.24388521387775	11.0670621471562	273	0.128353222635385	0.128353222635385	25.3706674878115	1
274	421.41	261.02	1.0215	5.11553199124236	11.1954153697916	274	-0.374849752469245	0.374849752469245	25.7455172402807	1
275	401.28	276.98	1.0986	5.49038174371161	10.8205656173223	275	0.248927462080744	0.248927462080744	25.9944447023615	1
276	398.38	278.5	1.0474	5.24145428163087	11.0694930794031	276	-0.310673141151554	0.310673141151554	26.305117843513	1
277	405.44	277.49	1.1113	5.55212742278242	10.7588199382515	277	0.303866530860283	0.303866530860283	26.6089843743733	1
278	423.27	272.88	1.0488	5.24826089192214	11.0626864691118	278	-0.0739003403052205	0.0739003403052205	26.6828847146785	1
279	421.67	273.13	1.064	5.32216123222736	10.9887861288066	279	0.206629240984993	0.206629240984993	26.8895139556635	1
280	425.29	275.25	1.0215	5.11553199124236	11.1954153697916	280	-0.140021697420419	0.140021697420419	27.0295356530839	1
281	412.99	275.97	1.0503	5.25555368866278	11.0553936723712	281	-0.185237037212428	0.185237037212428	27.2147726902964	1
282	417.79	276.22	1.0884	5.44079072587521	10.8701566351587	282	-0.303866530860283	0.303866530860283	27.5186392211566	1
283	411.72	266.56	1.1509	5.74465725673549	10.5662901042985	283	0.192529833953074	0.192529833953074	27.7111690551097	1
284	398.82	263.97	1.1113	5.55212742278242	10.7588199382515	284	0.272750598100192	0.272750598100192	27.9839196532099	1
285	388.68	277.16	1.0552	5.27937682468223	11.0315705363517	285	-0.0403534752982466	0.0403534752982466	28.0242731285081	1
286	389.45	278.44	1.0635	5.31973029998047	10.9912170610535	286	-0.213435851276262	0.213435851276262	28.2377089797844	1
287	385.55	278.3	1.1074	5.53316615125674	10.7777812097772	287	0.170651443731135	0.170651443731135	28.4083604235155	1
288	393.23	277.5	1.0723	5.3625147075256	10.9484326535083	288	-0.223159580263793	0.223159580263793	28.6315200037793	1
289	384.94	278.78	1.1182	5.58567428778939	10.7252730732446	289	0	0	28.6315200037793	1
290	381.85	278.75	1.1182	5.58567428778939	10.7252730732446	290	-0.301435598613399	0.301435598613399	28.9329556023927	1
291	377.9	276.71	1.1802	5.88710988640279	10.4238374746312	291	0.292198056075247	0.292198056075247	29.225153658468	1
292	371.55	270.8	1.1201	5.59491183032755	10.7160355307064	292	-0.403534752982456	0.403534752982456	29.6286884114504	1
293	368.55	253.23	1.2031	5.99844658331	10.3125007777239	293	0.0471600855895158	0.0471600855895158	29.67584849704	1
294	369.08	260.35	1.1934	5.95128649772049	10.3596608633135	294	0.232883309251323	0.232883309251323	29.9087318062913	1
295	380.71	252.42	1.1455	5.71840318846917	10.5925441725648	295	-0.0904306795840206	0.0904306795840206	29.9991624858753	1
296	385.05	255.74	1.1641	5.80883386805319	10.5021134929808	296	0.166275765686747	0.166275765686747	30.165438251562	1
297	377.07	248.95	1.1299	5.64255810236644	10.6683892586675	297	-0.3014355986134	0.3014355986134	30.4668738501754	1
298	382.52	238.16	1.1919	5.94399370097984	10.3669536600541	298	0.0520219500832795	0.0520219500832795	30.5188958002587	1
299	378	234.01	1.1812	5.89197175089656	10.4189756101374	299	0.00243093224688096	0.00243093224688096	30.5213267325056	1
300	384.33	237.38	1.1807	5.88954081864968	10.4214065423843	300	0.37290500667174	0.37290500667174	30.8942317391773	1
301	399.61	233.64	1.104	5.51663581197794	10.794311549056	301	0.047646272038893	0.047646272038893	30.9418780112162	1
302	394.57	240.83	1.0942	5.46898953993905	10.8419578210949	302	-0.0311159327600929	0.0311159327600929	30.9729939439763	1
303	393.44	234.64	1.1006	5.50010547269914	10.8108418883348	303	-0.391866278197421	0.391866278197421	31.3648602221738	1
304	383.54	239.17	1.1812	5.89197175089656	10.4189756101374	304	0.25913737751765	0.25913737751765	31.6239975996914	1
305	389.28	244.05	1.1279	5.63283437337891	10.678112987655	305	-0.140021697420419	0.140021697420419	31.7640192971118	1
306	391.66	242.96	1.1567	5.77285607079933	10.5380912902346	306	0.196905511997464	0.196905511997464	31.9609248091093	1
307	391.03	245.17	1.1162	5.57595055880186	10.7349968022321	307	0.0855688150902552	0.0855688150902552	32.0464936241995	1
308	394.39	240.79	1.0986	5.49038174371161	10.8205656173223	308	-0.0549390687795395	0.0549390687795395	32.1014326929791	1
309	396.68	244.57	1.1099	5.54532081249115	10.7656265485428	309	0.130784154882267	0.130784154882267	32.2322168478614	1
310	400.9	252.16	1.083	5.41453665760888	10.8964107034251	310	-0.317965937892202	0.317965937892202	32.5501827857535	1
311	386.18	255.09	1.1484	5.73250259550108	10.5784447655329	311	0.401103820735573	0.401103820735573	32.9512866064891	1
312	381.74	269.22	1.0659	5.33139877476551	10.9795485862684	312	-0.489103568072711	0.489103568072711	33.4403901745618	1
313	373.94	279.04	1.1665	5.82050234283822	10.4904450181957	313	0.0403534752982466	0.0403534752982466	33.4807436498601	1
314	367.42	275.15	1.1582	5.78014886753997	10.530798493494	314	0.17113763018051	0.17113763018051	33.6518812800406	1
315	382.87	267.28	1.123	5.60901123735946	10.7019361236745	315	-0.163844833439864	0.163844833439864	33.8157261134805	1
316	388.55	271.75	1.1567	5.77285607079933	10.5380912902346	316	0.265457801359542	0.265457801359542	34.08118391484	1
317	385.19	279.54	1.1021	5.50739826943979	10.8035490915942	317	-0.531401789168463	0.531401789168463	34.6125857040085	1
318	375.07	276.08	1.2114	6.03880005860825	10.2721473024257	318	0.102099154369057	0.102099154369057	34.7146848583775	1
319	375.88	279.46	1.1904	5.93670090423919	10.3742464567948	319	0.132728900679771	0.132728900679771	34.8474137590573	1
320	368.8	249.96	1.1631	5.80397200355942	10.5069753574745	320	-0.166275765686747	0.166275765686747	35.013689524744	1
321	364.2	248.44	1.1973	5.97024776924617	10.3406995917878	321	-0.0636904248683159	0.0636904248683159	35.0773799496124	1
322	344.01	246.95	1.2104	6.03393819411448	10.2770091669195	322	0.189612715256818	0.189612715256818	35.2669926648692	1
323	337.76	251.65	1.1714	5.84432547885767	10.4666218821763	323	-0.154121104452337	0.154121104452337	35.4211137693215	1
324	340.45	260.69	1.2031	5.99844658331	10.3125007777239	324	0.0403534752982448	0.0403534752982448	35.4614672446197	1
325	343.73	261.68	1.1948	5.95809310801176	10.3528542530222	325	-0.0739003403052205	0.0739003403052205	35.535367584925	1
326	336.95	248.57	1.21	6.03199344831698	10.278953912717	326	-0.144397375464806	0.144397375464806	35.6797649603898	1
327	327.65	245.82	1.2397	6.17639082378178	10.1345565372522	327	0.123005171692242	0.123005171692242	35.802770132082	1
328	325.5	238.98	1.2144	6.05338565208954	10.2575617089444	328	0.166275765686748	0.166275765686748	35.9690458977688	1
329	328.77	238.48	1.1802	5.88710988640279	10.4238374746312	329	-0.187667969459312	0.187667969459312	36.1567138672281	1
330	349.26	239.41	1.2188	6.07477785586211	10.2361695051718	330	-0.0685522893620814	0.0685522893620814	36.2252661565902	1
331	347.77	246.16	1.2329	6.14333014522419	10.1676172158098	331	0.111336696907209	0.111336696907209	36.3366028534974	1
332	347.91	259.34	1.21	6.03199344831698	10.278953912717	332	0.201767376491228	0.201767376491228	36.5383702299886	1
333	344.53	268.96	1.1685	5.83022607182575	10.4807212892082	333	-0.140021697420417	0.140021697420417	36.678391927409	1
334	346.5	276.38	1.1973	5.97024776924617	10.3406995917878	334	-0.239689919542592	0.239689919542592	36.9180818469516	1
335	328.25	268.56	1.2466	6.20993768878876	10.1010096722452	335	-0.161413901192983	0.161413901192983	37.0794957481446	1
336	321.4	261.51	1.2798	6.37135158998174	9.9395957710522	336	0.251844580777004	0.251844580777004	37.3313403289216	1
337	330.45	252.59	1.228	6.11950700920474	10.1914403518292	337	0.161413901192981	0.161413901192981	37.4927542301146	1
338	333.49	263.56	1.1948	5.95809310801176	10.3528542530222	338	-0.287336191581483	0.287336191581483	37.7800904216961	1
339	322.57	275.97	1.2539	6.24542929959324	10.0655180614407	339	-0.156552036699217	0.156552036699217	37.9366424583953	1
340	319.7	274.54	1.2861	6.40198133629246	9.90896602474149	340	0.19447457975058	0.19447457975058	38.1311170381459	1
341	323.19	273.96	1.2461	6.20750675654188	10.1034406044921	341	0.20176737649123	0.20176737649123	38.3328844146371	1
342	336.93	278.19	1.2046	6.00573938005065	10.3052079809833	342	0.0948063576284071	0.0948063576284071	38.4276907722655	1
343	339.76	279.33	1.1851	5.91093302242224	10.4000143386117	343	-0.229966190555061	0.229966190555061	38.6576569628206	1
344	328.79	266.4	1.2324	6.1408992129773	10.1700481480566	344	0.206629240984991	0.206629240984991	38.8642862038055	1
345	331.2	259.1	1.1899	5.93426997199231	10.3766773890416	345	-0.0787622047989842	0.0787622047989842	38.9430484086045	1
346	339.57	245.76	1.2061	6.0130321767913	10.2979151842427	346	-0.199336444244347	0.199336444244347	39.1423848528489	1
347	349.99	235.94	1.2471	6.21236862103564	10.0985787399983	347	0.218783902219405	0.218783902219405	39.3611687550683	1
348	362.59	249	1.2021	5.99358471881624	10.3173626422177	348	0.0782760183496087	0.0782760183496087	39.4394447734179	1
349	370.18	241.84	1.186	5.91530870046663	10.3956386605673	349	0.123491358141617	0.123491358141617	39.5629361315595	1
350	371.57	245.54	1.1606	5.79181734232501	10.5191300187089	350	-0.00972372898752738	0.00972372898752738	39.572659860547	1
351	373.51	249.36	1.1626	5.80154107131254	10.5094062897214	351	-0.213435851276262	0.213435851276262	39.7860957118233	1
352	368.06	240.41	1.2065	6.0149769225888	10.2959704384451	352	0.00194474579750548	0.00194474579750548	39.7880404576208	1
353	369.29	240.22	1.2061	6.0130321767913	10.2979151842427	353	0.0170165257281756	0.0170165257281756	39.805056983349	1
354	350.65	256.15	1.2026	5.99601565106312	10.3149317099708	354	-0.0855688150902569	0.0855688150902569	39.8906257984392	1
355	342.73	246.57	1.2202	6.08158446615338	10.2293628948806	355	0.220728648016909	0.220728648016909	40.1113544464561	1
356	346.73	256.76	1.1748	5.86085581813647	10.4500915428975	356	-0.209060173231872	0.209060173231872	40.320414619688	1
357	340.62	255.1	1.2178	6.06991599136834	10.2410313696656	357	0.292198056075247	0.292198056075247	40.6126126757633	1
358	342.32	253.18	1.1577	5.77771793529309	10.5332294257409	358	-0.204198308738111	0.204198308738111	40.8168109845014	1
359	341.61	261.89	1.1997	5.9819162440312	10.3290311170027	359	0.158982968946102	0.158982968946102	40.9757939534475	1
360	341.97	265.99	1.167	5.8229332750851	10.4880140859488	360	-0.206629240984993	0.206629240984993	41.1824231944325	1
361	350.4	263.79	1.2095	6.0295625160701	10.2813848449639	361	-0.00680661029127094	0.00680661029127094	41.1892298047237	1
362	336.42	268.39	1.2109	6.03636912636137	10.2745782346726	362	0.229966190555063	0.229966190555063	41.4191959952788	1
363	338.4	276.35	1.1636	5.8064029358063	10.5045444252276	363	-0.0165303392787983	0.0165303392787983	41.4357263345576	1
364	339.15	276.6	1.167	5.8229332750851	10.4880140859488	364	-0.0641766113176914	0.0641766113176914	41.4999029458753	1
365	340.01	279.44	1.1802	5.88710988640279	10.4238374746312	365	-0.313104073398437	0.313104073398437	41.8130070192737	1
366	319.65	279.02	1.2446	6.20021395980123	10.1107334012327	366	-0.149745426407948	0.149745426407948	41.9627524456817	1
367	321.1	272.62	1.2754	6.34995938620918	9.96098797482477	367	0.353943735146059	0.353943735146059	42.3166961808277	1
368	321.17	269.27	1.2026	5.99601565106312	10.3149317099708	368	-0.289767123828367	0.289767123828367	42.6064633046561	1
369	322.48	264.43	1.2622	6.28578277489149	10.0251645861425	369	0.370474074424859	0.370474074424859	42.976937379081	1
370	318.56	260.87	1.186	5.91530870046663	10.3956386605673	370	0.0213922037725638	0.0213922037725638	42.9983295828535	1
371	317.29	260.46	1.1816	5.89391649669407	10.4170308643399	371	-0.567379586422321	0.567379586422321	43.5657091692758	1
372	319.53	249.98	1.2983	6.46129608311639	9.84965127791756	372	0.441457296033819	0.441457296033819	44.0071664653097	1
373	318.63	233.81	1.2075	6.01983878708257	10.2911085739514	373	0.0354916108044812	0.0354916108044812	44.0426580761141	1
374	317.94	234.25	1.2002	5.98434717627809	10.3266001847559	374	0.0403534752982466	0.0403534752982466	44.0830115514124	1
375	327.28	239.77	1.1919	5.94399370097984	10.3669536600541	375	-0.270805852302686	0.270805852302686	44.3538174037151	1
376	332.21	240.73	1.2476	6.21479955328252	10.0961478077514	376	0.278098649043333	0.278098649043333	44.6319160527584	1
377	328.53	236.83	1.1904	5.93670090423919	10.3742464567948	377	0.185237037212428	0.185237037212428	44.8171530899708	1
378	349.52	232.4	1.1523	5.75146386702677	10.5594834940072	378	-0.201767376491228	0.201767376491228	45.0189204664621	1
379	357.01	230.46	1.1938	5.95323124351799	10.357716117516	379	-0.163844833439866	0.163844833439866	45.1827652999019	1
380	339.39	230.38	1.2275	6.11707607695786	10.1938712840761	380	0.0782760183496087	0.0782760183496087	45.2610413182515	1
381	339.16	238.32	1.2114	6.03880005860825	10.2721473024257	381	0.256220258821392	0.256220258821392	45.5172615770729	1
382	335.48	234.47	1.1587	5.78257979978686	10.5283675612471	382	-0.353457548696682	0.353457548696682	45.8707191257696	1
383	321	231.3	1.2314	6.13603734848354	10.1749100125504	383	-0.0106961018862819	0.0106961018862819	45.8814152276559	1
384	335.8	241.69	0.11865	0.725997633047058	10.1642139106641	384	-0.0106961018862819	0.0106961018862819	45.8921113295422	1
385	328.97	242.82	1.2358	6.1574295522561	10.1535178087778	385	0.263513055562038	0.263513055562038	46.1556243851042	1
386	329.78	239.12	1.1816	5.89391649669407	10.4170308643399	386	-0.121060425894736	0.121060425894736	46.276684810999	1
387	358.8	232.57	1.2065	6.0149769225888	10.2959704384451	387	0.0495910178363985	0.0495910178363985	46.3262758288353	1
388	361.56	242.87	1.1963	5.9653859047524	10.3455614562815	388	0.052508136532655	0.052508136532655	46.378783965368	1
389	361.76	235.68	1.1855	5.91287776821975	10.3980695928142	389	-0.00972372898752738	0.00972372898752738	46.3885076943555	1
390	372.07	237.09	1.1875	5.92260149720728	10.3883458638267	390	-0.130784154882267	0.130784154882267	46.5192918492378	1
391	371.42	235.42	1.2144	6.05338565208954	10.2575617089444	391	0.187667969459312	0.187667969459312	46.7069598186971	1
392	363.4	235.38	1.1758	5.86571768263023	10.4452296784037	392	0.128353222635383	0.128353222635383	46.8353130413325	1
393	385.3	230.14	1.1494	5.73736445999485	10.5735829010391	393	0.201767376491226	0.201767376491226	47.0370804178237	1
394	392.67	236.54	1.1079	5.53559708350362	10.7753502775303	394	-0.512926704092155	0.512926704092155	47.5500071219159	1
395	382.66	237.07	1.2134	6.04852378759578	10.2624235734382	395	0.500772042857745	0.500772042857745	48.0507791647736	1
396	394.85	253.43	1.1104	5.54775174473803	10.7631956162959	396	-0.248927462080744	0.248927462080744	48.2997066268544	1
397	391.7	253.99	1.1616	5.79667920681877	10.5142681542152	397	-0.0568838145770449	0.0568838145770449	48.3565904414314	1
398	390.45	254.08	1.1733	5.85356302139582	10.4573843396381	398	0.0617456790708086	0.0617456790708086	48.4183361205022	1
399	392.44	260.16	1.1606	5.79181734232501	10.5191300187089	399	0.351026616449801	0.351026616449801	48.769362736952	1
400	389.78	259.04	1.0884	5.44079072587521	10.8701566351587	400	-0.403534752982456	0.403534752982456	49.1728974899345	1
401	398.97	246.09	1.1714	5.84432547885767	10.4666218821763	401	0.731224419862185	0.731224419862185	49.9041219097967	1
402	411.79	251.1	1.021	5.11310105899548	11.1978463020385	402	-0.306297463107166	0.306297463107166	50.2104193729038	1
403	400.22	256.79	1.084	5.41939852210265	10.8915488389313	403	-0.185237037212429	0.185237037212429	50.3956564101163	1
404	394.18	261.41	1.1221	5.60463555931508	10.7063118017189	404	-0.0831378828433724	0.0831378828433724	50.4787942929596	1
405	387.13	265.7	1.1392	5.68777344215845	10.6231739188755	405	-0.0709832216089623	0.0709832216089623	50.5497775145686	1
406	382.56	259.35	1.1538	5.75875666376741	10.5521906972665	406	-0.0782760183496087	0.0782760183496087	50.6280535329182	1
407	385.48	249.6	1.1699	5.83703268211702	10.4739146789169	407	-0.118629493647855	0.118629493647855	50.7466830265661	1
408	369.61	265.83	1.1943	5.95566217576487	10.3552851852691	408	0.0140994070319174	0.0140994070319174	50.760782433598	1
409	363.84	262.68	1.1914	5.94156276873296	10.369384592301	409	0.311159327600929	0.311159327600929	51.0719417611989	1
410	368.45	270.07	1.1274	5.63040344113203	10.6805439199019	410	-0.318452124341576	0.318452124341576	51.3903938855405	1
411	355.94	274.39	1.1929	5.9488555654736	10.3620917955603	411	0.116684747850348	0.116684747850348	51.5070786333908	1
412	358.04	279.41	1.1689	5.83217081762326	10.4787765434107	412	-0.240176105991967	0.240176105991967	51.7472547393828	1
413	337.15	277.33	1.2183	6.07234692361522	10.2386004374187	413	-0.0213922037725638	0.0213922037725638	51.7686469431554	1
414	333.93	273.57	1.2227	6.09373912738779	10.2172082336462	414	0.1424526296673	0.1424526296673	51.9110995728227	1
415	341.94	263.92	1.1934	5.95128649772049	10.3596608633135	415	-0.168220511484252	0.168220511484252	52.0793200843069	1
416	339.67	261.51	1.228	6.11950700920474	10.1914403518292	416	0.111336696907207	0.111336696907207	52.1906567812141	1
417	335.47	272.7	1.2051	6.00817031229753	10.3027770487364	417	0.0666075435645741	0.0666075435645741	52.2572643247787	1
418	316.28	270.01	1.1914	5.94156276873296	10.369384592301	418	-0.0904306795840206	0.0904306795840206	52.3476950043627	1
419	316.47	270.92	1.21	6.03199344831698	10.278953912717	419	-0.0165303392787983	0.0165303392787983	52.3642253436415	1
420	315.45	263.05	1.2134	6.04852378759578	10.2624235734382	420	0.206629240984991	0.206629240984991	52.5708545846265	1
421	317.24	259.31	1.1709	5.84189454661078	10.4690528144232	421	-0.45361195726823	0.45361195726823	53.0244665418947	1
422	320.35	272.7	1.2642	6.29550650387902	10.0154408571549	422	0.0452153397920085	0.0452153397920085	53.0696818816867	1
423	315.32	272.96	1.2549	6.25029116408701	10.0606561969469	423	0.154607290901712	0.154607290901712	53.2242891725884	1
424	324.1	272.76	1.2231	6.09568387318529	10.2152634878487	424	0.341789073911647	0.341789073911647	53.5660782465001	1
425	327.2	274.78	1.1528	5.75389479927365	10.5570525617603	425	-0.0311159327600929	0.0311159327600929	53.5971941792602	1
426	337.35	273.56	1.1592	5.78501073203374	10.5259366290002	426	-0.0427844075451276	0.0427844075451276	53.6399785868053	1
427	336.97	273.6	1.168	5.82779513957887	10.4831522214551	427	-0.0403534752982448	0.0403534752982448	53.6803320621036	1
428	340.64	267.33	1.1763	5.86814861487711	10.4427987461568	428	0.135646019376029	0.135646019376029	53.8159780814796	1
429	346.25	278.2	1.1484	5.73250259550108	10.5784447655329	429	0.0447291533426348	0.0447291533426348	53.8607072348222	1
430	354.69	266.7	1.1392	5.68777344215845	10.6231739188755	430	-0.0807069505964915	0.0807069505964915	53.9414141854187	1
431	356.65	271.77	1.1558	5.76848039275494	10.542466968279	431	-0.142452629667302	0.142452629667302	54.083866815086	1
432	364.01	261.7	1.1851	5.91093302242224	10.4000143386117	432	0.322827802385966	0.322827802385966	54.406694617472	1
433	356.66	269.71	1.1187	5.58810522003628	10.7228421409977	433	-0.299004666366518	0.299004666366518	54.7056992838385	1
434	348.16	267.3	1.1802	5.88710988640279	10.4238374746312	434	-0.00243093224688451	0.00243093224688451	54.7081302160854	1
435	332.82	267.4	1.1807	5.88954081864968	10.4214065423843	435	-0.173082375978016	0.173082375978016	54.8812125920634	1
436	326.13	262.6	1.2163	6.06262319462769	10.2483241664063	436	0.140021697420419	0.140021697420419	55.0212342894838	1
437	341.55	245.34	1.1875	5.92260149720728	10.3883458638267	437	-0.0427844075451276	0.0427844075451276	55.0640186970289	1
438	328.47	240.78	1.1963	5.9653859047524	10.3455614562815	438	0.270805852302683	0.270805852302683	55.3348245493316	1
439	334.98	237.39	1.1406	5.69458005244972	10.6163673085842	439	-0.410827549723102	0.410827549723102	55.7456520990547	1
440	339.49	235.04	1.2251	6.10540760217282	10.2055397588611	440	0.299004666366518	0.299004666366518	56.0446567654213	1
441	332.85	233.69	1.1636	5.8064029358063	10.5045444252276	441	-0.368043142177974	0.368043142177974	56.4126999075992	1
442	337.11	239.56	1.2393	6.17444607798428	10.1365012830497	442	0.25913737751765	0.25913737751765	56.6718372851169	1
443	344.25	253.31	1.186	5.91530870046663	10.3956386605673	443	-0.118629493647855	0.118629493647855	56.7904667787647	1
444	339.58	259.88	1.2104	6.03393819411448	10.2770091669195	444	-0.111822883356584	0.111822883356584	56.9022896621213	1
445	350.86	252.87	1.2334	6.14576107747107	10.1651862835629	445	0.194474579750581	0.194474579750581	57.0967642418719	1
446	364.01	254.3	1.1934	5.95128649772049	10.3596608633135	446	0.204198308738111	0.204198308738111	57.30096255061	1
447	358.44	253.9	1.1514	5.74708818898238	10.5638591720516	447	-0.0379225430513639	0.0379225430513639	57.3388850936614	1
448	359.35	257.69	1.1592	5.78501073203374	10.5259366290002	448	-0.206629240984991	0.206629240984991	57.5455143346464	1
449	366.23	260.95	1.2017	5.99163997301873	10.3193073880152	449	-0.0495910178363985	0.0495910178363985	57.5951053524828	1
450	367.6	260.35	1.2119	6.04123099085513	10.2697163701788	450	0.1755133082249	0.1755133082249	57.7706186607077	1
451	369.59	259.84	1.1758	5.86571768263023	10.4452296784037	451	0.1424526296673	0.1424526296673	57.913071290375	1
452	381.5	246.78	1.1465	5.72326505296293	10.587682308071	452	-0.147314494161066	0.147314494161066	58.060385784536	1
453	382.89	246.5	1.1768	5.870579547124	10.44036781391	453	0.408396617476221	0.408396617476221	58.4687824020123	1
454	404.81	233.75	1.0928	5.46218292964778	10.8487644313862	454	0.0262540682663293	0.0262540682663293	58.4950364702786	1
455	406.94	239.22	1.0874	5.43592886138145	10.8750184996525	455	0.0734141538558433	0.0734141538558433	58.5684506241344	1
456	412.11	242.98	1.0723	5.3625147075256	10.9484326535083	456	-0.0996682221221725	0.0996682221221725	58.6681188462566	1
457	411.76	246.75	1.0928	5.46218292964778	10.8487644313862	457	0.249413648530119	0.249413648530119	58.9175324947867	1
458	415.09	249.74	1.0415	5.21276928111766	11.0981780799163	458	-0.0807069505964897	0.0807069505964897	58.9982394453832	1
459	412.6	245.29	1.0581	5.29347623171415	11.0174711293198	459	0.185237037212428	0.185237037212428	59.1834764825956	1
460	407.51	254.21	1.02	5.10823919450172	11.2027081665322	460	-0.196905511997464	0.196905511997464	59.3803819945931	1
461	399.44	267.38	1.0605	5.30514470649918	11.0058026545348	461	-0.424926956755019	0.424926956755019	59.8053089513481	1
462	395.65	248.1	1.1479	5.7300716632542	10.5808756977797	462	0.211004919029381	0.211004919029381	60.0163138703775	1
463	407.89	234.37	1.1045	5.51906674422482	10.7918806168091	463	0.244551784036355	0.244551784036355	60.2608656544138	1
464	425.68	232.41	1.0542	5.27451496018846	11.0364324008455	464	0.00243093224688273	0.00243093224688273	60.2632965866607	1
465	427.37	235.16	1.0537	5.27208402794158	11.0388633330924	465	0.130297968432888	0.130297968432888	60.3935945550936	1
466	431.1	244.36	1.0269	5.14178605950869	11.1691613015253	466	0.0262540682663293	0.0262540682663293	60.41984862336	1
467	442.12	248.16	1.0215	5.11553199124236	11.1954153697916	467	0.0165303392787983	0.0165303392787983	60.4363789626387	1
468	450.22	249.79	1.0181	5.09900165196356	11.2119457090704	468	-0.0281988140638347	0.0281988140638347	60.4645777767026	1
469	456.96	243.74	1.0239	5.1272004660274	11.1837468950065	469	0.0116684747850364	0.0116684747850364	60.4762462514876	1
470	456.27	246.25	1.0215	5.11553199124236	11.1954153697916	470	0.00243093224688273	0.00243093224688273	60.4786771837345	1
471	453.72	230.64	1.021	5.11310105899548	11.1978463020385	471	-0.0140994070319191	0.0140994070319191	60.4927765907664	1
472	449.81	237.36	1.0239	5.1272004660274	11.1837468950065	472	0.0189612715256828	0.0189612715256828	60.5117378622921	1
473	450.07	235.81	1.02	5.10823919450172	11.2027081665322	473	0.00680661029127094	0.00680661029127094	60.5185444725834	1
474	453.95	236.59	1.0186	5.10143258421045	11.2095147768235	474	-0.00680661029127094	0.00680661029127094	60.5253510828746	1
475	459.06	251.15	1.02	5.10823919450172	11.2027081665322	475	-0.0213922037725638	0.0213922037725638	60.5467432866472	1
476	472.61	255.7	1.0244	5.12963139827428	11.1813159627597	476	0.0140994070319174	0.0140994070319174	60.5608426936791	1
477	473.59	251.93	1.0215	5.11553199124236	11.1954153697916	477	0.00972372898752738	0.00972372898752738	60.5705664226667	1
478	478.64	254.86	1.0195	5.10580826225484	11.2051390987791	478	-0.0121546612344101	0.0121546612344101	60.5827210839011	1
479	490.69	264.21	1.022	5.11796292348925	11.1929844375447	479	0.00972372898752916	0.00972372898752916	60.5924448128886	1
480	492.7	264.18	1.02	5.10823919450172	11.2027081665322	480	-0.00486186449376369	0.00486186449376369	60.5973066773824	1
481	491.96	263.81	1.021	5.11310105899548	11.1978463020385	481	0.0165303392787983	0.0165303392787983	60.6138370166612	1
482	488.57	259.14	1.0176	5.09657071971668	11.2143766413173	482	-0.0165303392787983	0.0165303392787983	60.63036735594	1
483	486.95	274.63	1.021	5.11310105899548	11.1978463020385	483	-0.00486186449376547	0.00486186449376547	60.6352292204337	1
484	494.15	279.28	1.022	5.11796292348925	11.1929844375447	484	0.0072927967406482	0.0072927967406482	60.6425220171744	1
485	469.45	273.55	1.0205	5.1106701267486	11.2002772342853	485	-0.00972372898753093	0.00972372898753093	60.6522457461619	1
486	470.22	264.04	1.0225	5.12039385573613	11.1905535052978	486	-0.00437567804438821	0.00437567804438821	60.6566214242063	1
487	472.98	266.33	1.0234	5.12476953378052	11.1861778272534	487	0.00437567804438821	0.00437567804438821	60.6609971022507	1
488	475.18	270.87	1.0225	5.12039385573613	11.1905535052978	488	0.0145855934812928	0.0145855934812928	60.675582695732	1
489	474.59	269.33	1.0195	5.10580826225484	11.2051390987791	489	-0.00486186449376191	0.00486186449376191	60.6804445602257	1
490	476.62	258.55	1.0205	5.1106701267486	11.2002772342853	490	0.00729279674064642	0.00729279674064642	60.6877373569664	1
491	468.2	258.58	1.019	5.10337733000795	11.207570031026	491	0.00437567804438643	0.00437567804438643	60.6921130350108	1
492	464.91	260.91	1.0181	5.09900165196356	11.2119457090704	492	-0.0092375425381519	0.0092375425381519	60.7013505775489	1
493	465.73	258.98	1.02	5.10823919450172	11.2027081665322	493	-0.00486186449376369	0.00486186449376369	60.7062124420427	1
494	467.62	261.41	1.021	5.11310105899548	11.1978463020385	494	0.00729279674064465	0.00729279674064465	60.7135052387833	1
495	462.2	252.53	1.0195	5.10580826225484	11.2051390987791	495	0	0	60.7135052387833	1
496	459.02	247.95	1.0195	5.10580826225484	11.2051390987791	496	-0.0189612715256811	0.0189612715256811	60.732466510309	1
497	456.59	241.88	1.0234	5.12476953378052	11.1861778272534	497	0	0	60.732466510309	1
498	461.14	230.94	1.0234	5.12476953378052	11.1861778272534	498	0.00923754253815368	0.00923754253815368	60.7417040528472	1
499	461.11	234.71	1.0215	5.11553199124236	11.1954153697916	499	0	0	60.7417040528472	1
500	449.34	245.99	1.0215	5.11553199124236	11.1954153697916	500	NA	NA	NA	1
501	325.4	248.5	1.2554	6.25272209633389	10.001341450123	1	0.0525081365326567	0.0525081365326567	0.0525081365326567	2
502	323.61	246.19	1.2446	6.20021395980123	10.0538495866557	2	0.168220511484252	0.168220511484252	0.220728648016909	2
503	323.24	241.44	1.21	6.03199344831698	10.2220700981399	3	-0.0782760183496087	0.0782760183496087	0.299004666366518	2
504	332.14	244.47	1.2261	6.11026946666659	10.1437940797903	4	-0.0758450861027278	0.0758450861027278	0.374849752469245	2
505	327.04	244.8	1.2417	6.18611455276931	10.0679489936876	5	-0.075845086102726	0.075845086102726	0.450694838571971	2
506	319.37	243.03	1.2573	6.26195963887204	9.99210390758486	6	0.232397122801945	0.232397122801945	0.683091961373917	2
507	324.75	238.23	1.2095	6.0295625160701	10.2245010303868	7	0.00243093224688273	0.00243093224688273	0.685522893620799	2
508	330.81	240.95	1.209	6.02713158382321	10.2269319626337	8	0.0948063576284071	0.0948063576284071	0.780329251249206	2
509	330.58	238.37	1.1895	5.9323252261948	10.3217383202621	9	0.0928616118309016	0.0928616118309016	0.873190863080108	2
510	336.43	234.03	1.1704	5.8394636143639	10.414599932093	10	0.0568838145770467	0.0568838145770467	0.930074677657155	2
511	332.99	230.75	1.1587	5.78257979978686	10.47148374667	11	-0.275181530347073	0.275181530347073	1.20525620800423	2
512	334.28	230.09	1.2153	6.05776133013393	10.196302216323	12	0.0709832216089623	0.0709832216089623	1.27623942961319	2
513	316.75	236.08	1.2007	5.98677810852497	10.2672854379319	13	-0.349081870652293	0.349081870652293	1.62532130026548	2
514	317.29	244.76	1.2725	6.33585997917726	9.91820356727964	14	-0.0899444931346434	0.0899444931346434	1.71526579340013	2
515	315.46	246	1.291	6.4258044723119	9.828259074145	15	-0.161413901192983	0.161413901192983	1.87667969459311	2
516	316.43	250.8	1.3242	6.58721837350489	9.66684517295202	16	0.481810771332066	0.481810771332066	2.35849046592518	2
517	315.07	232.65	1.2251	6.10540760217282	10.1486559442841	17	0.144883561914181	0.144883561914181	2.50337402783936	2
518	330.54	239.62	1.1953	5.96052404025864	10.2935395061983	18	-0.152176358654827	0.152176358654827	2.65555038649418	2
519	334.1	243.07	1.2266	6.11270039891347	10.1413631475434	19	-0.0140994070319174	0.0140994070319174	2.6696497935261	2
520	329.94	244.04	1.2295	6.12679980594539	10.1272637405115	20	0.268374920055802	0.268374920055802	2.9380247135819	2
521	330.77	231.89	1.1743	5.85842488588958	10.3956386605673	21	-0.166275765686748	0.166275765686748	3.10430047926865	2
522	335	231.19	1.2085	6.02470065157633	10.2293628948806	22	0.220728648016911	0.220728648016911	3.32502912728556	2
523	336.62	234.92	1.1631	5.80397200355942	10.4500915428975	23	-0.239689919542592	0.239689919542592	3.56471904682815	2
524	339.44	240.84	1.2124	6.04366192310201	10.2104016233549	24	0.109391951109702	0.109391951109702	3.67411099793786	2
525	353.95	249.24	1.1899	5.93426997199231	10.3197935744646	25	-0.18766796945931	0.18766796945931	3.86177896739717	2
526	348.71	248.22	1.2285	6.12193794145162	10.1321256050053	26	0.533832721415346	0.533832721415346	4.39561168881251	2
527	356.81	256.55	1.1187	5.58810522003628	10.6659583264206	27	-0.22753525830818	0.22753525830818	4.62314694712069	2
528	365.63	271.73	1.1655	5.81564047834446	10.4384230681124	28	0.0593147468239259	0.0593147468239259	4.68246169394462	2
529	365.46	276.06	1.1533	5.75632573152053	10.4977378149364	29	0.0189612715256828	0.0189612715256828	4.7014229654703	2
530	363.39	276.08	1.1494	5.73736445999485	10.5166990864621	30	-0.23045237700444	0.23045237700444	4.93187534247474	2
531	360.42	250.52	1.1968	5.96781683699929	10.2862467094576	31	-0.0379225430513621	0.0379225430513621	4.9697978855261	2
532	360.2	249.87	1.2046	6.00573938005065	10.2483241664063	32	0.0617456790708104	0.0617456790708104	5.03154356459691	2
533	355.17	249.22	1.1919	5.94399370097984	10.3100698454771	33	0.0213922037725638	0.0213922037725638	5.05293576836948	2
534	354.55	251.65	1.1875	5.92260149720728	10.3314620492496	34	-0.116198561400974	0.116198561400974	5.16913432977045	2
535	349.52	257.55	1.2114	6.03880005860825	10.2152634878487	35	0.0758450861027278	0.0758450861027278	5.24497941587318	2
536	344.66	258.38	1.1958	5.96295497250552	10.2911085739514	36	-0.121060425894736	0.121060425894736	5.36603984176791	2
537	352.68	259.96	1.2207	6.08401539840026	10.1700481480566	37	0.484241703578947	0.484241703578947	5.85028154534686	2
538	356.5	255.51	1.1211	5.59977369482131	10.6542898516356	38	-0.420065092261256	0.420065092261256	6.27034663760812	2
539	351.26	248	1.2075	6.01983878708257	10.2342247593743	39	0.054452882330164	0.054452882330164	6.32479951993828	2
540	346.85	255.44	1.1963	5.9653859047524	10.2886776417045	40	0.0593147468239259	0.0593147468239259	6.38411426676221	2
541	343.11	256.66	1.1841	5.90607115792848	10.3479923885284	41	-0.0092375425381519	0.0092375425381519	6.39335180930036	2
542	351.15	264.72	1.186	5.91530870046663	10.3387548459903	42	0.0257678818169502	0.0257678818169502	6.41911969111731	2
543	332.19	267.34	1.1807	5.88954081864968	10.3645227278072	43	0.0379225430513639	0.0379225430513639	6.45704223416867	2
544	328.97	278.29	1.1729	5.85161827559831	10.4024452708586	44	0.0194474579750583	0.0194474579750583	6.47648969214373	2
545	352.04	265.86	1.1689	5.83217081762326	10.4218927288336	45	0.111336696907207	0.111336696907207	6.58782638905094	2
546	347.37	270.58	1.146	5.72083412071605	10.5332294257409	46	0.0330606785576002	0.0330606785576002	6.62088706760854	2
547	347.88	270.65	1.1392	5.68777344215845	10.5662901042985	47	-0.234828055048826	0.234828055048826	6.85571512265737	2
548	346.67	275.66	1.1875	5.92260149720728	10.3314620492496	48	-0.0330606785576002	0.0330606785576002	6.88877580121497	2
549	334.23	269	1.1943	5.95566217576487	10.298401370692	49	0.0281988140638347	0.0281988140638347	6.9169746152788	2
550	341.07	271.41	1.1885	5.92746336170104	10.3266001847559	50	0.0593147468239277	0.0593147468239277	6.97628936210273	2
551	361.86	270.95	1.1763	5.86814861487711	10.3859149315798	51	0.0286850005132084	0.0286850005132084	7.00497436261594	2
552	354.09	274.11	1.1704	5.8394636143639	10.414599932093	52	0.0140994070319191	0.0140994070319191	7.01907376964786	2
553	357.06	275.09	1.1675	5.82536420733198	10.4286993391249	53	-0.538694585909111	0.538694585909111	7.55776835555697	2
554	321.29	273.46	1.2783	6.3640587932411	9.89000475321581	54	0.451181025021349	0.451181025021349	8.00894938057831	2
555	323.71	278.25	1.1855	5.91287776821975	10.3411857782372	55	-0.261568309764531	0.261568309764531	8.27051769034285	2
556	322.94	272.87	1.2393	6.17444607798428	10.0796174684726	56	0.185237037212428	0.185237037212428	8.45575472755527	2
557	317.77	275.33	1.2012	5.98920904077185	10.2648545056851	57	-0.0354916108044812	0.0354916108044812	8.49124633835975	2
558	322.41	270.06	1.2085	6.02470065157633	10.2293628948806	58	0.0165303392788001	0.0165303392788001	8.50777667763855	2
559	321.44	269.47	1.2051	6.00817031229753	10.2458932341594	59	0.220728648016911	0.220728648016911	8.72850532565547	2
560	327.06	269.98	1.1597	5.78744166428062	10.4666218821763	60	-0.512440517642782	0.512440517642782	9.24094584329825	2
561	323.91	250.19	1.2651	6.2998821819234	9.9541813645335	61	0.417634160014371	0.417634160014371	9.65858000331262	2
562	320.66	237.73	1.1792	5.88224802190903	10.3718155245479	62	-0.1424526296673	0.1424526296673	9.80103263297992	2
563	317.62	233.56	1.2085	6.02470065157633	10.2293628948806	63	-0.173082375978016	0.173082375978016	9.97411500895793	2
564	324.63	234.6	1.2441	6.19778302755435	10.0562805189026	64	0.2849052593346	0.2849052593346	10.2590202682925	2
565	321.01	240.73	1.1855	5.91287776821975	10.3411857782372	65	-0.0403534752982448	0.0403534752982448	10.2993737435908	2
566	322.72	237.1	1.1938	5.95323124351799	10.3008323029389	66	-0.178430426921159	0.178430426921159	10.4778041705119	2
567	316.78	239.74	1.2305	6.13166167043915	10.1224018760178	67	0.0714694080583378	0.0714694080583378	10.5492735785703	2
568	317.62	239.77	1.2158	6.06019226238081	10.1938712840761	68	-0.1093919511097	0.1093919511097	10.65866552968	2
569	324.05	244.55	1.2383	6.16958421349051	10.0844793329664	69	0.0189612715256811	0.0189612715256811	10.6776268012057	2
570	317.32	240.74	1.2344	6.15062294196483	10.1034406044921	70	-0.1589829689461	0.1589829689461	10.8366097701518	2
571	317.87	242.87	1.2671	6.30960591091093	9.94445763554597	71	0.133215087129148	0.133215087129148	10.9698248572809	2
572	324.06	243.04	1.2397	6.17639082378178	10.0776727226751	72	0.165789579237369	0.165789579237369	11.1356144365183	2
573	358.49	231.56	1.2056	6.01060124454441	10.2434623019125	73	-0.00243093224688096	0.00243093224688096	11.1380453687652	2
574	357.94	230.59	1.2061	6.0130321767913	10.2410313696656	74	-0.151690172205456	0.151690172205456	11.2897355409706	2
575	361.22	232.32	1.2373	6.16472234899675	10.0893411974602	75	0.163844833439866	0.163844833439866	11.4535803744105	2
576	371.57	237.6	1.2036	6.00087751555689	10.2531860309	76	0.0165303392788001	0.0165303392788001	11.4701107136893	2
577	372.16	231.08	1.2002	5.98434717627809	10.2697163701788	77	0.0879997473371379	0.0879997473371379	11.5581104610264	2
578	379.37	232.5	1.1821	5.89634742894095	10.357716117516	78	0.151690172205454	0.151690172205454	11.7098006332319	2
579	376.7	241.71	1.1509	5.74465725673549	10.5094062897214	79	-0.0379225430513639	0.0379225430513639	11.7477231762832	2
580	381.59	232.85	1.1587	5.78257979978686	10.47148374667	80	-0.213435851276262	0.213435851276262	11.9611590275595	2
581	376.49	232.26	1.2026	5.99601565106312	10.2580478953938	81	0.151690172205454	0.151690172205454	12.1128491997649	2
582	384.66	242.19	1.1714	5.84432547885767	10.4097380675992	82	0.161413901192981	0.161413901192981	12.2742631009579	2
583	392.64	244.75	1.1382	5.68291157766468	10.5711519687922	83	0.0525081365326567	0.0525081365326567	12.3267712374906	2
584	399.66	245.31	1.1274	5.63040344113203	10.6236601053249	84	-0.0525081365326567	0.0525081365326567	12.3792793740232	2
585	399.5	245.7	1.1382	5.68291157766468	10.5711519687922	85	-0.0923754253815261	0.0923754253815261	12.4716547994048	2
586	401.9	247.74	1.1572	5.77528700304621	10.4787765434107	86	0.267888733606425	0.267888733606425	12.7395435330112	2
587	401.94	259.01	1.1021	5.50739826943979	10.7466652770171	87	0.251844580777004	0.251844580777004	12.9913881137882	2
588	407.98	250.82	1.0503	5.25555368866278	10.9985098577941	88	0.118629493647855	0.118629493647855	13.1100176074361	2
589	409.38	251.24	1.0259	5.13692419501493	11.117139351442	89	-0.61697060425872	0.61697060425872	13.7269882116948	2
590	401.68	245.04	1.1528	5.75389479927365	10.5001687471833	90	0.277612462593956	0.277612462593956	14.0046006742887	2
591	409.79	240.82	1.0957	5.47628233667969	10.7777812097772	91	0.185237037212428	0.185237037212428	14.1898377115012	2
592	410.81	238.11	1.0576	5.29104529946726	10.9630182469896	92	-0.0739003403052205	0.0739003403052205	14.2637380518064	2
593	420.48	245.38	1.0728	5.36494563977248	10.8891179066844	93	-0.0685522893620796	0.0685522893620796	14.3322903411685	2
594	419.81	246.73	1.0869	5.43349792913456	10.8205656173223	94	0.0996682221221725	0.0996682221221725	14.4319585632906	2
595	419.59	244.73	1.0664	5.33382970701239	10.9202338394445	95	-0.0379225430513621	0.0379225430513621	14.469881106342	2
596	417.02	238.62	1.0742	5.37175225006375	10.8823112963932	96	0.0641766113176914	0.0641766113176914	14.5340577176597	2
597	418.71	237.58	1.061	5.30757563874606	10.9464879077108	97	-0.190098901706193	0.190098901706193	14.7241566193659	2
598	424.12	232.85	1.1001	5.49767454045226	10.7563890060046	98	0.242120851789473	0.242120851789473	14.9662774711553	2
599	423.25	235.81	1.0503	5.25555368866278	10.9985098577941	99	0.125922290388502	0.125922290388502	15.0921997615438	2
600	447.59	247.57	1.0244	5.12963139827428	11.1244321481826	100	0.0238231360194447	0.0238231360194447	15.1160228975633	2
601	448.15	241.24	1.0195	5.10580826225484	11.1482552842021	101	-0.00729279674064465	0.00729279674064465	15.1233156943039	2
602	440.87	249.85	1.021	5.11310105899548	11.1409624874614	102	-0.489103568072712	0.489103568072712	15.6124192623767	2
603	410.69	231.41	1.1216	5.60220462706819	10.6518589193887	103	0.130784154882265	0.130784154882265	15.7432034172589	2
604	400.11	240.07	1.0947	5.47142047218593	10.782643074271	104	0.00680661029127094	0.00680661029127094	15.7500100275502	2
605	407.43	240.28	1.0933	5.46461386189466	10.7894496845622	105	-0.0306297463107175	0.0306297463107175	15.7806397738609	2
606	390.76	234.06	1.0996	5.49524360820537	10.7588199382515	106	-0.254275513023885	0.254275513023885	16.0349152868848	2
607	385.95	242.07	1.1519	5.74951912122926	10.5045444252276	107	-0.116198561400971	0.116198561400971	16.1511138482858	2
608	384.3	241.63	1.1758	5.86571768263023	10.3883458638267	108	0.322827802385964	0.322827802385964	16.4739416506717	2
609	391.18	246.22	1.1094	5.54288988024427	10.7111736662126	109	-0.32768966687973	0.32768966687973	16.8016313175515	2
610	373.28	245.75	1.1768	5.870579547124	10.3834839993329	110	-0.0661213571151968	0.0661213571151968	16.8677526746667	2
611	362.98	238.04	1.1904	5.93670090423919	10.3173626422177	111	0.123491358141617	0.123491358141617	16.9912440328083	2
612	361.6	239.21	1.165	5.81320954609757	10.4408540003593	112	-0.213922037725638	0.213922037725638	17.2051660705339	2
613	350.09	241.21	1.209	6.02713158382321	10.2269319626337	113	0.0213922037725638	0.0213922037725638	17.2265582743065	2
614	341.14	243.99	1.2046	6.00573938005065	10.2483241664063	114	-0.0213922037725638	0.0213922037725638	17.247950478079	2
615	348.12	238.42	1.209	6.02713158382321	10.2269319626337	115	0.220728648016909	0.220728648016909	17.4686791260959	2
616	351.43	231.54	1.1636	5.8064029358063	10.4476606106506	116	-0.237258987295709	0.237258987295709	17.7059381133917	2
617	346.25	230.05	1.2124	6.04366192310201	10.2104016233549	117	0.194474579750581	0.194474579750581	17.9004126931422	2
618	349.25	234.06	1.1724	5.84918734335143	10.4048762031055	118	0.235314241498202	0.235314241498202	18.1357269346404	2
619	359.82	240.51	1.124	5.61387310185323	10.6401904446037	119	-0.166275765686745	0.166275765686745	18.3020027003272	2
620	372.65	237.18	1.1582	5.78014886753997	10.4739146789169	120	-0.154121104452337	0.154121104452337	18.4561238047795	2
621	365	238.54	1.1899	5.93426997199231	10.3197935744646	121	0.0636904248683159	0.0636904248683159	18.5198142296478	2
622	358.12	234.41	1.1768	5.870579547124	10.3834839993329	122	-0.13029796843289	0.13029796843289	18.6501121980807	2
623	366.47	238.78	1.2036	6.00087751555689	10.2531860309	123	0.249413648530121	0.249413648530121	18.8995258466108	2
624	382.35	233.06	1.1523	5.75146386702677	10.5025996794301	124	0.0923754253815261	0.0923754253815261	18.9919012719924	2
625	374.69	237.84	1.1333	5.65908844164524	10.5949751048117	125	-0.0972372898752916	0.0972372898752916	19.0891385618677	2
626	387.12	239.67	1.1533	5.75632573152053	10.4977378149364	126	-0.0403534752982448	0.0403534752982448	19.1294920371659	2
627	388.05	257.08	1.1616	5.79667920681877	10.4573843396381	127	0.0972372898752898	0.0972372898752898	19.2267293270412	2
628	395.02	261.55	1.1416	5.69944191694348	10.5546216295134	128	0.0452153397920103	0.0452153397920103	19.2719446668332	2
629	393.92	263.31	1.1323	5.65422657715147	10.5998369693054	129	-0.1589829689461	0.1589829689461	19.4309276357793	2
630	386.61	257.02	1.165	5.81320954609757	10.4408540003593	130	0.127867036186007	0.127867036186007	19.5587946719653	2
631	389.15	256.9	1.1387	5.68534250991157	10.5687210365453	131	-0.102099154369053	0.102099154369053	19.6608938263344	2
632	394.28	252.86	1.1597	5.78744166428062	10.4666218821763	132	0.163844833439864	0.163844833439864	19.8247386597742	2
633	396.96	245.94	1.126	5.62359683084076	10.6304667156161	133	-0.0685522893620796	0.0685522893620796	19.8932909491363	2
634	396.99	234.49	1.1401	5.69214912020284	10.5619144262541	134	0.0379225430513621	0.0379225430513621	19.9312134921877	2
635	397.71	234.82	1.1323	5.65422657715147	10.5998369693054	135	0.161413901192983	0.161413901192983	20.0926273933807	2
636	396.78	257.61	1.0991	5.49281267595849	10.7612508704984	136	0.147314494161066	0.147314494161066	20.2399418875417	2
637	401.99	252.96	1.0688	5.34549818179743	10.9085653646595	137	-0.106961018862821	0.106961018862821	20.3469029064045	2
638	402.05	255.05	1.0908	5.45245920066025	10.8016043457967	138	-0.206629240984991	0.206629240984991	20.5535321473895	2
639	402.02	250.56	1.1333	5.65908844164524	10.5949751048117	139	0.313590259847812	0.313590259847812	20.8671224072373	2
640	400.52	267.14	1.0688	5.34549818179743	10.9085653646595	140	0.220728648016909	0.220728648016909	21.0878510552543	2
641	424.43	279.15	1.0234	5.12476953378052	11.1292940126764	141	0.0189612715256811	0.0189612715256811	21.1068123267799	2
642	462.56	274.64	1.0195	5.10580826225484	11.1482552842021	142	0	0	21.1068123267799	2
643	467	267.97	1.0195	5.10580826225484	11.1482552842021	143	0	0	21.1068123267799	2
644	473.18	266.32	1.0195	5.10580826225484	11.1482552842021	144	0.00437567804438999	0.00437567804438999	21.1111880048243	2
645	480.13	262.21	1.0186	5.10143258421045	11.1526309622465	145	-0.0092375425381519	0.0092375425381519	21.1204255473625	2
646	485.11	269.59	1.0205	5.1106701267486	11.1433934197083	146	-0.00486186449376547	0.00486186449376547	21.1252874118562	2
647	470.36	271.59	1.0215	5.11553199124236	11.1385315552145	147	-0.00923754253815368	0.00923754253815368	21.1345249543944	2
648	475.73	256.62	1.0234	5.12476953378052	11.1292940126764	148	0.0116684747850364	0.0116684747850364	21.1461934291794	2
649	473.89	252.37	1.021	5.11310105899548	11.1409624874614	149	0	0	21.1461934291794	2
650	469.17	253.32	1.021	5.11310105899548	11.1409624874614	150	0.00486186449376369	0.00486186449376369	21.1510552936732	2
651	468.99	244.85	1.02	5.10823919450172	11.1458243519552	151	0	0	21.1510552936732	2
652	492.8	237.59	1.02	5.10823919450172	11.1458243519552	152	-0.0140994070319174	0.0140994070319174	21.1651547007051	2
653	493.81	230.61	1.0229	5.12233860153363	11.1317249449233	153	0.0116684747850364	0.0116684747850364	21.1768231754901	2
654	485	234.67	1.0205	5.1106701267486	11.1433934197083	154	-0.00972372898753093	0.00972372898753093	21.1865469044777	2
655	491.01	239.84	1.0225	5.12039385573613	11.1336696907208	155	0.0072927967406482	0.0072927967406482	21.1938397012183	2
656	492.05	236.69	1.021	5.11310105899548	11.1409624874614	156	0.00972372898752916	0.00972372898752916	21.2035634302059	2
657	490.93	243.61	1.019	5.10337733000795	11.150686216449	157	-0.0121546612344119	0.0121546612344119	21.2157180914403	2
658	479.17	248.1	1.0215	5.11553199124236	11.1385315552145	158	0.00729279674064642	0.00729279674064642	21.2230108881809	2
659	478.53	240.16	1.02	5.10823919450172	11.1458243519552	159	0	0	21.2230108881809	2
660	474.54	241.22	1.02	5.10823919450172	11.1458243519552	160	0	0	21.2230108881809	2
661	479.53	248.77	1.02	5.10823919450172	11.1458243519552	161	-0.00486186449376369	0.00486186449376369	21.2278727526747	2
662	475.16	259.78	1.021	5.11310105899548	11.1409624874614	162	0.0116684747850346	0.0116684747850346	21.2395412274597	2
663	484.39	255.59	1.0186	5.10143258421045	11.1526309622465	163	-0.0092375425381519	0.0092375425381519	21.2487787699979	2
664	488.35	256.34	1.0205	5.1106701267486	11.1433934197083	164	-0.00486186449376547	0.00486186449376547	21.2536406344916	2
665	485.85	254.02	1.0215	5.11553199124236	11.1385315552145	165	-0.00243093224688273	0.00243093224688273	21.2560715667385	2
666	479.92	252.3	1.022	5.11796292348925	11.1361006229677	166	0.00972372898752916	0.00972372898752916	21.265795295726	2
667	471	252.82	1.02	5.10823919450172	11.1458243519552	167	0.0092375425381519	0.0092375425381519	21.2750328382642	2
668	487.5	255.99	1.0181	5.09900165196356	11.1550618944933	168	-0.0092375425381519	0.0092375425381519	21.2842703808023	2
669	491.95	255.06	1.02	5.10823919450172	11.1458243519552	169	-0.00243093224688096	0.00243093224688096	21.2867013130492	2
670	494.74	231.64	1.0205	5.1106701267486	11.1433934197083	170	-0.00486186449376547	0.00486186449376547	21.291563177543	2
671	493.38	232.67	1.0215	5.11553199124236	11.1385315552145	171	0.00972372898752738	0.00972372898752738	21.3012869065305	2
672	485.73	238.38	1.0195	5.10580826225484	11.1482552842021	172	0	0	21.3012869065305	2
673	477.52	235.03	1.0195	5.10580826225484	11.1482552842021	173	-0.0335468650069739	0.0335468650069739	21.3348337715375	2
674	461.18	237.22	1.0264	5.13935512726181	11.1147084191951	174	0.00486186449376369	0.00486186449376369	21.3396956360313	2
675	470.02	243.95	1.0254	5.13449326276805	11.1195702836889	175	0.0262540682663293	0.0262540682663293	21.3659497042976	2
676	450.13	230.05	1.02	5.10823919450172	11.1458243519552	176	-0.0140994070319174	0.0140994070319174	21.3800491113295	2
677	454.21	230.04	1.0229	5.12233860153363	11.1317249449233	177	-0.00243093224688273	0.00243093224688273	21.3824800435764	2
678	438.59	238.34	1.0234	5.12476953378052	11.1292940126764	178	-0.0427844075451258	0.0427844075451258	21.4252644511215	2
679	436.78	243.09	1.0322	5.16755394132564	11.0865096051313	179	-0.0972372898752916	0.0972372898752916	21.5225017409968	2
680	440.35	246.06	1.0522	5.26479123120094	10.989272315256	180	-0.0194474579750583	0.0194474579750583	21.5419491989719	2
681	427.83	245.23	1.0562	5.28423868917599	10.9698248572809	181	0.0617456790708086	0.0617456790708086	21.6036948780427	2
682	432.38	238.87	1.0435	5.22249301010518	11.0315705363517	182	0.114253815603467	0.114253815603467	21.7179486936461	2
683	429.62	233.77	1.02	5.10823919450172	11.1458243519552	183	-0.133215087129148	0.133215087129148	21.8511637807753	2
684	428.85	240.46	1.0474	5.24145428163087	11.012609264826	184	0.116684747850348	0.116684747850348	21.9678485286256	2
685	441.35	233.53	1.0234	5.12476953378052	11.1292940126764	185	0.023336949570071	0.023336949570071	21.9911854781957	2
686	441.42	233.91	1.0186	5.10143258421045	11.1526309622465	186	-0.0140994070319174	0.0140994070319174	22.0052848852276	2
687	462.71	238.8	1.0215	5.11553199124236	11.1385315552145	187	0.00486186449376547	0.00486186449376547	22.0101467497214	2
688	462.1	238.54	1.0205	5.1106701267486	11.1433934197083	188	0.00243093224688096	0.00243093224688096	22.0125776819683	2
689	455.02	239.78	1.02	5.10823919450172	11.1458243519552	189	-0.0140994070319174	0.0140994070319174	22.0266770890002	2
690	463.66	247.55	1.0229	5.12233860153363	11.1317249449233	190	0.0140994070319174	0.0140994070319174	22.0407764960321	2
691	467.7	241.56	1.02	5.10823919450172	11.1458243519552	191	0.00486186449376547	0.00486186449376547	22.0456383605259	2
692	466.08	231.89	1.019	5.10337733000795	11.150686216449	192	-0.00729279674064642	0.00729279674064642	22.0529311572665	2
693	469.95	230.64	1.0205	5.1106701267486	11.1433934197083	193	0	0	22.0529311572665	2
694	447.42	236.84	1.0205	5.1106701267486	11.1433934197083	194	0.00729279674064642	0.00729279674064642	22.0602239540072	2
695	444.99	247.11	1.019	5.10337733000795	11.150686216449	195	-0.0170165257281774	0.0170165257281774	22.0772404797353	2
696	446.46	240.94	1.0225	5.12039385573613	11.1336696907208	196	0.0189612715256828	0.0189612715256828	22.096201751261	2
697	425.8	244.99	1.0186	5.10143258421045	11.1526309622465	197	-0.177944240471781	0.177944240471781	22.2741459917328	2
698	421.9	245.27	1.0552	5.27937682468223	10.9746867217747	198	-0.0306297463107192	0.0306297463107192	22.3047757380435	2
699	420.01	235.46	1.0615	5.31000657099295	10.944056975464	199	-0.206629240984991	0.206629240984991	22.5114049790285	2
700	415.91	241.8	1.104	5.51663581197794	10.737427734479	200	0.204198308738111	0.204198308738111	22.7156032877666	2
701	414.74	243.26	1.062	5.31243750323983	10.9416260432171	201	-0.265943987808921	0.265943987808921	22.9815472755755	2
702	411.14	231.53	1.1167	5.57838149104875	10.6756820554082	202	0.420065092261257	0.420065092261257	23.4016123678368	2
703	415.16	232.3	1.0303	5.15831639878749	11.0957471476694	203	-0.0661213571151986	0.0661213571151986	23.467733724952	2
704	432.21	239.94	1.0439	5.22443775590269	11.0296257905542	204	0.121060425894738	0.121060425894738	23.5887941508467	2
705	447.02	234.9	1.019	5.10337733000795	11.150686216449	205	-0.0121546612344119	0.0121546612344119	23.6009488120812	2
706	471.95	233.92	1.0215	5.11553199124236	11.1385315552145	206	0.00486186449376547	0.00486186449376547	23.6058106765749	2
707	484	238.43	1.0205	5.1106701267486	11.1433934197083	207	0.00243093224688096	0.00243093224688096	23.6082416088218	2
708	469.84	251.61	1.02	5.10823919450172	11.1458243519552	208	0.00243093224688096	0.00243093224688096	23.6106725410687	2
709	472.44	250.65	1.0195	5.10580826225484	11.1482552842021	209	0.00243093224688451	0.00243093224688451	23.6131034733156	2
710	477.13	250.55	1.019	5.10337733000795	11.150686216449	210	-0.00486186449376547	0.00486186449376547	23.6179653378093	2
711	486.1	248.99	1.02	5.10823919450172	11.1458243519552	211	-0.0165303392788001	0.0165303392788001	23.6344956770881	2
712	480.23	253.63	1.0234	5.12476953378052	11.1292940126764	212	0	0	23.6344956770881	2
713	488.73	266.71	1.0234	5.12476953378052	11.1292940126764	213	0.0189612715256811	0.0189612715256811	23.6534569486138	2
714	488.25	272.91	1.0195	5.10580826225484	11.1482552842021	214	-0.00972372898752738	0.00972372898752738	23.6631806776013	2
715	493.64	270.46	1.0215	5.11553199124236	11.1385315552145	215	0.00729279674064642	0.00729279674064642	23.670473474342	2
716	490.36	267.07	1.02	5.10823919450172	11.1458243519552	216	0	0	23.670473474342	2
717	469.01	263.08	1.02	5.10823919450172	11.1458243519552	217	0.00243093224688096	0.00243093224688096	23.6729044065889	2
718	465.84	264.26	1.0195	5.10580826225484	11.1482552842021	218	-0.0189612715256811	0.0189612715256811	23.6918656781145	2
719	468.72	251.75	1.0234	5.12476953378052	11.1292940126764	219	0.0189612715256811	0.0189612715256811	23.7108269496402	2
720	468.14	249.2	1.0195	5.10580826225484	11.1482552842021	220	-0.0286850005132102	0.0286850005132102	23.7395119501534	2
721	469.03	242.72	1.0254	5.13449326276805	11.1195702836889	221	0.0189612715256828	0.0189612715256828	23.7584732216791	2
722	462.63	248.09	1.0215	5.11553199124236	11.1385315552145	222	0	0	23.7584732216791	2
723	462.5	253.79	1.0215	5.11553199124236	11.1385315552145	223	-0.00243093224688273	0.00243093224688273	23.760904153926	2
724	461.5	274.49	1.022	5.11796292348925	11.1361006229677	224	-0.0238231360194465	0.0238231360194465	23.7847272899455	2
725	457.18	266.07	1.0269	5.14178605950869	11.1122774869482	225	0.0262540682663293	0.0262540682663293	23.8109813582118	2
726	450.21	262.22	1.0215	5.11553199124236	11.1385315552145	226	0.0121546612344119	0.0121546612344119	23.8231360194462	2
727	434.99	275.05	1.019	5.10337733000795	11.150686216449	227	-0.0189612715256828	0.0189612715256828	23.8420972909719	2
728	427.91	273.88	1.0229	5.12233860153363	11.1317249449233	228	-0.265943987808919	0.265943987808919	24.1080412787808	2
729	411.91	273.82	1.0776	5.38828258934255	10.8657809571144	229	-0.147314494161067	0.147314494161067	24.2553557729419	2
730	406.93	278.28	1.1079	5.53559708350362	10.7184664629533	230	0.156552036699219	0.156552036699219	24.4119078096411	2
731	411.94	275.92	1.0757	5.3790450468044	10.8750184996525	231	-0.00680661029126917	0.00680661029126917	24.4187144199323	2
732	411.49	275.28	1.0771	5.38585165709567	10.8682118893612	232	0.0257678818169502	0.0257678818169502	24.4444823017493	2
733	416.53	260.35	1.0718	5.36008377527872	10.8939797711782	233	-0.108905764660324	0.108905764660324	24.5533880664096	2
734	417.47	253.95	1.0942	5.46898953993905	10.7850740065179	234	0.170651443731135	0.170651443731135	24.7240395101408	2
735	414.03	256.35	1.0591	5.29833809620791	10.955725450249	235	0.050077204285774	0.050077204285774	24.7741167144265	2
736	408.51	259.6	1.0488	5.24826089192214	11.0058026545348	236	-0.106961018862819	0.106961018862819	24.8810777332894	2
737	404.12	265.66	1.0708	5.35522191078496	10.8988416356719	237	-0.34422000615853	0.34422000615853	25.2252977394479	2
738	377.55	246.51	1.1416	5.69944191694348	10.5546216295134	238	0.106961018862821	0.106961018862821	25.3322587583107	2
739	376.95	254.39	1.1196	5.59248089808066	10.6615826483762	239	-0.104530086615936	0.104530086615936	25.4367888449266	2
740	373.07	250.65	1.1411	5.6970109846966	10.5570525617603	240	-0.228021444757559	0.228021444757559	25.6648102896842	2
741	378.08	232.33	1.188	5.92503242945416	10.3290311170027	241	0.0121546612344119	0.0121546612344119	25.6769649509186	2
742	369.32	255.66	1.1855	5.91287776821975	10.3411857782372	242	-0.00729279674064642	0.00729279674064642	25.6842577476593	2
743	369.79	246.58	1.187	5.92017056496039	10.3338929814965	243	0.0427844075451276	0.0427844075451276	25.7270421552044	2
744	376.51	243.11	1.1782	5.87738615741527	10.3766773890416	244	0.0661213571151968	0.0661213571151968	25.7931635123196	2
745	378.28	234.81	1.1646	5.81126480030007	10.4427987461568	245	0.154607290901712	0.154607290901712	25.9477708032213	2
746	379.32	236.86	1.1328	5.65665750939836	10.5974060370585	246	0.163844833439866	0.163844833439866	26.1116156366612	2
747	386.36	231.42	1.0991	5.49281267595849	10.7612508704984	247	-0.0568838145770449	0.0568838145770449	26.1684994512382	2
748	395.97	243.04	1.1108	5.54969649053554	10.7043670559214	248	-0.194960766199957	0.194960766199957	26.3634602174382	2
749	393.81	248.91	1.1509	5.74465725673549	10.5094062897214	249	0.316021192094693	0.316021192094693	26.6794814095329	2
750	405.33	256.85	1.0859	5.4286360646408	10.8254274818161	250	0.27275059810019	0.27275059810019	26.952232007633	2
751	408.12	257.49	1.0298	5.15588546654061	11.0981780799163	251	-0.232397122801943	0.232397122801943	27.184629130435	2
752	420.44	247.6	1.0776	5.38828258934255	10.8657809571144	252	-0.173568562427393	0.173568562427393	27.3581976928624	2
753	408.64	245.2	1.1133	5.56185115176995	10.692212394687	253	0.182806104965545	0.182806104965545	27.5410037978279	2
754	414.74	246.97	1.0757	5.3790450468044	10.8750184996525	254	-0.156552036699219	0.156552036699219	27.6975558345271	2
755	417.81	251.07	1.1079	5.53559708350362	10.7184664629533	255	0.372418820222364	0.372418820222364	28.0699746547495	2
756	412.58	255.2	1.0313	5.16317826328126	11.0908852831756	256	-0.280043394840837	0.280043394840837	28.3500180495903	2
757	413.59	241.69	1.0889	5.44322165812209	10.8108418883348	257	-0.0165303392788001	0.0165303392788001	28.3665483888691	2
758	401.3	240.15	1.0923	5.45975199740089	10.794311549056	258	-0.339358141664764	0.339358141664764	28.7059065305339	2
759	400.08	246.72	1.1621	5.79911013906566	10.4549534073912	259	0.0666075435645741	0.0666075435645741	28.7725140740985	2
760	392.19	243.61	1.1484	5.73250259550108	10.5215609509558	260	-0.159469155395476	0.159469155395476	28.931983229494	2
761	386.53	246.7	1.1812	5.89197175089656	10.3620917955603	261	-0.0354916108044812	0.0354916108044812	28.9674748402984	2
762	384.26	246.17	1.1885	5.92746336170104	10.3266001847559	262	0.434650685742549	0.434650685742549	29.402125526041	2
763	382.38	268.41	1.0991	5.49281267595849	10.7612508704984	263	-0.232883309251321	0.232883309251321	29.6350088352923	2
764	382.43	277.69	1.147	5.72569598520981	10.5283675612471	264	0.491534500319593	0.491534500319593	30.1265433356119	2
765	397.87	275.49	1.0459	5.23416148489022	11.0199020615667	265	-0.0855688150902552	0.0855688150902552	30.2121121507022	2
766	396.43	279.34	1.0635	5.31973029998047	10.9343332464764	266	-0.192043647503699	0.192043647503699	30.4041557982059	2
767	389.99	267.89	1.103	5.51177394748417	10.7422895989727	267	-0.0189612715256828	0.0189612715256828	30.4231170697315	2
768	396.06	265.21	1.1069	5.53073521900985	10.723328327447	268	0.163844833439866	0.163844833439866	30.5869619031714	2
769	393.1	270.12	1.0732	5.36689038556999	10.8871731608869	269	-0.0904306795840206	0.0904306795840206	30.6773925827554	2
770	386.85	275.26	1.0918	5.45732106515401	10.7967424813029	270	-0.249413648530121	0.249413648530121	30.9268062312855	2
771	384.08	262.72	1.1431	5.70673471368413	10.5473288327728	271	0.334982463620378	0.334982463620378	31.2617886949059	2
772	392.64	269.65	1.0742	5.37175225006375	10.8823112963932	272	-0.0427844075451276	0.0427844075451276	31.3045731024511	2
773	408.36	275.05	1.083	5.41453665760888	10.839526888848	273	-0.0972372898752916	0.0972372898752916	31.4018103923263	2
774	414.1	278.89	1.103	5.51177394748417	10.7422895989727	274	0.0758450861027278	0.0758450861027278	31.4776554784291	2
775	415.28	276.86	1.0874	5.43592886138145	10.8181346850755	275	0.330120599126609	0.330120599126609	31.8077760775557	2
776	420.84	269.34	1.0195	5.10580826225484	11.1482552842021	276	-0.140021697420417	0.140021697420417	31.9477977749761	2
777	424.55	271.49	1.0483	5.24582995967525	11.0082335867817	277	0.140021697420417	0.140021697420417	32.0878194723965	2
778	422.48	279	1.0195	5.10580826225484	11.1482552842021	278	-0.00729279674064465	0.00729279674064465	32.0951122691372	2
779	422.67	265.31	1.021	5.11310105899548	11.1409624874614	279	-0.144883561914183	0.144883561914183	32.2399958310513	2
780	413.62	264.68	1.0508	5.25798462090966	10.9960789255472	280	0.0140994070319156	0.0140994070319156	32.2540952380833	2
781	421.06	258.69	1.0479	5.24388521387775	11.0101783325792	281	-0.154121104452335	0.154121104452335	32.4082163425356	2
782	405.47	252.84	1.0796	5.39800631833008	10.8560572281268	282	-0.237258987295711	0.237258987295711	32.6454753298313	2
783	404.15	255.12	1.1284	5.63526530562579	10.6187982408311	283	0.142452629667302	0.142452629667302	32.7879279594986	2
784	412.93	270.3	1.0991	5.49281267595849	10.7612508704984	284	0.11376762915409	0.11376762915409	32.9016955886527	2
785	409.94	269.98	1.0757	5.3790450468044	10.8750184996525	285	-0.135159832926654	0.135159832926654	33.0368554215793	2
786	408.14	266.2	1.1035	5.51420487973106	10.7398586667258	286	0.353457548696682	0.353457548696682	33.390312970276	2
787	420.98	266.4	1.0308	5.16074733103437	11.0933162154225	287	-0.102099154369055	0.102099154369055	33.4924121246451	2
788	414.82	275.54	1.0518	5.26284648540343	10.9912170610535	288	0.147314494161066	0.147314494161066	33.6397266188062	2
789	423.37	278.35	1.0215	5.11553199124236	11.1385315552145	289	0.0140994070319174	0.0140994070319174	33.6538260258381	2
790	430.05	267.53	1.0186	5.10143258421045	11.1526309622465	290	-0.0281988140638347	0.0281988140638347	33.6820248399019	2
791	424.91	275.65	1.0244	5.12963139827428	11.1244321481826	291	-0.102099154369057	0.102099154369057	33.784123994271	2
792	427.99	270.11	1.0454	5.23173055264334	11.0223329938136	292	-0.021392203772562	0.021392203772562	33.8055161980435	2
793	428.29	269.87	1.0498	5.2531227564159	11.000940790041	293	-0.0106961018862819	0.0106961018862819	33.8162122999298	2
794	424.95	249.33	0.08252	0.550338468887345	10.9902446881547	294	-0.0106961018862819	0.0106961018862819	33.8269084018161	2
795	425.8	249.97	1.0542	5.27451496018846	10.9795485862684	295	-0.0923754253815261	0.0923754253815261	33.9192838271976	2
796	428.32	247.26	1.0732	5.36689038556999	10.8871731608869	296	0.0422982210957503	0.0422982210957503	33.9615820482934	2
797	428.27	252.51	1.0645	5.32459216447424	10.9294713819827	297	0.211491105478759	0.211491105478759	34.1730731537721	2
798	439.64	241.53	1.021	5.11310105899548	11.1409624874614	298	0.00486186449376369	0.00486186449376369	34.1779350182659	2
799	443.46	241.54	1.02	5.10823919450172	11.1458243519552	299	-0.261082123315155	0.261082123315155	34.439017141581	2
800	430.08	252.1	1.0737	5.36932131781687	10.88474222864	300	0.151690172205454	0.151690172205454	34.5907073137865	2
801	438.02	253.57	1.0425	5.21763114561142	11.0364324008455	301	-0.00486186449376547	0.00486186449376547	34.5955691782803	2
802	423.89	240.77	1.0435	5.22249301010518	11.0315705363517	302	0.0855688150902569	0.0855688150902569	34.6811379933705	2
803	434.01	259.02	1.0259	5.13692419501493	11.117139351442	303	0.0238231360194465	0.0238231360194465	34.70496112939	2
804	434.11	258.56	1.021	5.11310105899548	11.1409624874614	304	-0.047646272038893	0.047646272038893	34.7526074014289	2
805	434.27	255.03	1.0308	5.16074733103437	11.0933162154225	305	0.047646272038893	0.047646272038893	34.8002536734678	2
806	439.49	253.77	1.021	5.11310105899548	11.1409624874614	306	-0.0641766113176931	0.0641766113176931	34.8644302847854	2
807	429.76	258.58	1.0342	5.17727767031317	11.0767858761437	307	-0.0092375425381519	0.0092375425381519	34.8736678273236	2
808	436.93	266.39	1.0361	5.18651521285133	11.0675483336056	308	0.0850826286408797	0.0850826286408797	34.9587504559645	2
809	442.37	269.61	1.0186	5.10143258421045	11.1526309622465	309	-0.0140994070319174	0.0140994070319174	34.9728498629964	2
810	444.8	274.88	1.0215	5.11553199124236	11.1385315552145	310	-0.0427844075451276	0.0427844075451276	35.0156342705415	2
811	435.34	266.7	1.0303	5.15831639878749	11.0957471476694	311	0.0403534752982448	0.0403534752982448	35.0559877458398	2
812	438.93	258.21	1.022	5.11796292348925	11.1361006229677	312	0.0121546612344101	0.0121546612344101	35.0681424070742	2
813	444.28	257.76	1.0195	5.10580826225484	11.1482552842021	313	-0.0121546612344101	0.0121546612344101	35.0802970683086	2
814	449.57	260.28	1.022	5.11796292348925	11.1361006229677	314	0.0072927967406482	0.0072927967406482	35.0875898650492	2
815	449.08	256.88	1.0205	5.1106701267486	11.1433934197083	315	-0.0140994070319191	0.0140994070319191	35.1016892720812	2
816	445.9	257.02	1.0234	5.12476953378052	11.1292940126764	316	0.023336949570071	0.023336949570071	35.1250262216512	2
817	447.3	257.46	1.0186	5.10143258421045	11.1526309622465	317	-0.023336949570071	0.023336949570071	35.1483631712213	2
818	445.41	257.56	1.0234	5.12476953378052	11.1292940126764	318	0.00923754253815368	0.00923754253815368	35.1576007137595	2
819	446.93	259.58	1.0215	5.11553199124236	11.1385315552145	319	-0.0165303392787983	0.0165303392787983	35.1741310530382	2
820	456.06	255.52	1.0249	5.13206233052116	11.1220012159357	320	0.0213922037725638	0.0213922037725638	35.1955232568108	2
821	455.98	256.73	1.0205	5.1106701267486	11.1433934197083	321	-0.0072927967406482	0.0072927967406482	35.2028160535515	2
822	452.87	256.32	1.022	5.11796292348925	11.1361006229677	322	-0.00680661029127094	0.00680661029127094	35.2096226638427	2
823	455.51	248.9	1.0234	5.12476953378052	11.1292940126764	323	0.0140994070319191	0.0140994070319191	35.2237220708746	2
824	454.7	242.8	1.0205	5.1106701267486	11.1433934197083	324	-0.0140994070319191	0.0140994070319191	35.2378214779066	2
825	457.07	245.65	1.0234	5.12476953378052	11.1292940126764	325	-0.0145855934812928	0.0145855934812928	35.2524070713879	2
826	456.79	254.94	1.0264	5.13935512726181	11.1147084191951	326	0.047646272038893	0.047646272038893	35.3000533434268	2
827	450.97	252.38	1.0166	5.09170885522292	11.162354691234	327	-0.0714694080583396	0.0714694080583396	35.3715227514851	2
828	452.24	266.64	1.0313	5.16317826328126	11.0908852831756	328	0.0311159327600947	0.0311159327600947	35.4026386842452	2
829	448.21	259.62	1.0249	5.13206233052116	11.1220012159357	329	0.00729279674064465	0.00729279674064465	35.4099314809858	2
830	439.71	263.8	1.0234	5.12476953378052	11.1292940126764	330	0.00243093224688273	0.00243093224688273	35.4123624132327	2
831	440.31	263.63	1.0229	5.12233860153363	11.1317249449233	331	-0.0666075435645723	0.0666075435645723	35.4789699567973	2
832	436.68	266.05	1.0366	5.18894614509821	11.0651174013587	332	0.0709832216089605	0.0709832216089605	35.5499531784062	2
833	435.79	272.69	1.022	5.11796292348925	11.1361006229677	333	0.0189612715256811	0.0189612715256811	35.5689144499319	2
834	426.02	276.75	1.0181	5.09900165196356	11.1550618944933	334	-0.0116684747850329	0.0116684747850329	35.580582924717	2
835	432.03	267.89	1.0205	5.1106701267486	11.1433934197083	335	-0.00243093224688273	0.00243093224688273	35.5830138569638	2
836	440.61	276.28	1.021	5.11310105899548	11.1409624874614	336	-0.0189612715256811	0.0189612715256811	35.6019751284895	2
837	434.91	274.73	1.0249	5.13206233052116	11.1220012159357	337	0.0189612715256811	0.0189612715256811	35.6209364000152	2
838	435.09	269.8	1.021	5.11310105899548	11.1409624874614	338	-0.0140994070319191	0.0140994070319191	35.6350358070471	2
839	433.92	268.84	1.0239	5.1272004660274	11.1268630804295	339	0.0140994070319191	0.0140994070319191	35.649135214079	2
840	437.82	260.01	1.021	5.11310105899548	11.1409624874614	340	-0.0189612715256811	0.0189612715256811	35.6680964856047	2
841	445.94	261.14	1.0249	5.13206233052116	11.1220012159357	341	0.0213922037725638	0.0213922037725638	35.6894886893773	2
842	443.08	269.83	1.0205	5.1106701267486	11.1433934197083	342	0.00243093224688096	0.00243093224688096	35.6919196216242	2
843	460.77	273.99	1.02	5.10823919450172	11.1458243519552	343	0.00486186449376547	0.00486186449376547	35.6967814861179	2
844	453.61	273.18	1.019	5.10337733000795	11.150686216449	344	-0.00972372898752916	0.00972372898752916	35.7065052151055	2
845	461.26	277.36	1.021	5.11310105899548	11.1409624874614	345	0.00729279674064465	0.00729279674064465	35.7137980118461	2
846	446.03	275.96	1.0195	5.10580826225484	11.1482552842021	346	0	0	35.7137980118461	2
847	442.75	277.12	1.0195	5.10580826225484	11.1482552842021	347	-0.00486186449376191	0.00486186449376191	35.7186598763399	2
848	442.88	274.06	1.0205	5.1106701267486	11.1433934197083	348	0.00243093224688096	0.00243093224688096	35.7210908085868	2
849	459.33	273.4	1.02	5.10823919450172	11.1458243519552	349	-0.0782760183496087	0.0782760183496087	35.7993668269364	2
850	458.37	267.64	1.0361	5.18651521285133	11.0675483336056	350	0.0593147468239259	0.0593147468239259	35.8586815737603	2
851	459.28	267.94	1.0239	5.1272004660274	11.1268630804295	351	0.0213922037725638	0.0213922037725638	35.8800737775328	2
852	459.48	247	1.0195	5.10580826225484	11.1482552842021	352	-0.00243093224688096	0.00243093224688096	35.8825047097797	2
853	454.64	240.65	1.02	5.10823919450172	11.1458243519552	353	-0.0213922037725638	0.0213922037725638	35.9038969135523	2
854	452.63	235.08	1.0244	5.12963139827428	11.1244321481826	354	0.0238231360194447	0.0238231360194447	35.9277200495717	2
855	462.42	232.47	1.0195	5.10580826225484	11.1482552842021	355	-0.0145855934812928	0.0145855934812928	35.942305643053	2
856	470.79	231.04	1.0225	5.12039385573613	11.1336696907208	356	0.0213922037725638	0.0213922037725638	35.9636978468256	2
857	486.56	232.18	1.0181	5.09900165196356	11.1550618944933	357	-0.0281988140638347	0.0281988140638347	35.9918966608894	2
858	485.36	237	1.0239	5.1272004660274	11.1268630804295	358	0.0189612715256828	0.0189612715256828	36.0108579324151	2
859	486.46	238.11	1.02	5.10823919450172	11.1458243519552	359	-0.0262540682663293	0.0262540682663293	36.0371120006814	2
860	490.44	243.38	1.0254	5.13449326276805	11.1195702836889	360	0.0286850005132102	0.0286850005132102	36.0657970011947	2
861	488.41	246.02	1.0195	5.10580826225484	11.1482552842021	361	0.00680661029127094	0.00680661029127094	36.0726036114859	2
862	494.47	249.09	1.0181	5.09900165196356	11.1550618944933	362	0.00486186449376547	0.00486186449376547	36.0774654759797	2
863	474.83	256.82	1.0171	5.0941397874698	11.1599237589871	363	-0.00729279674064642	0.00729279674064642	36.0847582727203	2
864	468.92	254.01	1.0186	5.10143258421045	11.1526309622465	364	-0.0116684747850346	0.0116684747850346	36.0964267475054	2
865	477.96	252.51	1.021	5.11310105899548	11.1409624874614	365	-0.0189612715256811	0.0189612715256811	36.1153880190311	2
866	474.58	250.95	1.0249	5.13206233052116	11.1220012159357	366	0.0213922037725638	0.0213922037725638	36.1367802228036	2
867	465.29	257.3	1.0205	5.1106701267486	11.1433934197083	367	0.00243093224688096	0.00243093224688096	36.1392111550505	2
868	461.76	265.5	1.02	5.10823919450172	11.1458243519552	368	-0.00243093224688096	0.00243093224688096	36.1416420872974	2
869	464.57	275.51	1.0205	5.1106701267486	11.1433934197083	369	-0.00486186449376547	0.00486186449376547	36.1465039517911	2
870	462.01	279.64	1.0215	5.11553199124236	11.1385315552145	370	0.00972372898752738	0.00972372898752738	36.1562276807787	2
871	469.44	264.03	1.0195	5.10580826225484	11.1482552842021	371	-0.00486186449376191	0.00486186449376191	36.1610895452724	2
872	484.6	267.64	1.0205	5.1106701267486	11.1433934197083	372	-0.0189612715256828	0.0189612715256828	36.1800508167981	2
873	486.62	263.56	1.0244	5.12963139827428	11.1244321481826	373	0.0165303392788001	0.0165303392788001	36.1965811560769	2
874	479.41	258.62	1.021	5.11310105899548	11.1409624874614	374	0.00729279674064465	0.00729279674064465	36.2038739528176	2
875	472.71	267.73	1.0195	5.10580826225484	11.1482552842021	375	-0.0145855934812928	0.0145855934812928	36.2184595462989	2
876	467.64	272.87	1.0225	5.12039385573613	11.1336696907208	376	0.0121546612344119	0.0121546612344119	36.2306142075333	2
877	489.33	260.75	1.02	5.10823919450172	11.1458243519552	377	0.0262540682663293	0.0262540682663293	36.2568682757996	2
878	490.74	249.2	1.0146	5.08198512623539	11.1720784202215	378	-0.0286850005132102	0.0286850005132102	36.2855532763128	2
879	485.44	251.55	1.0205	5.1106701267486	11.1433934197083	379	0.00729279674064642	0.00729279674064642	36.2928460730535	2
880	486.55	269.63	1.019	5.10337733000795	11.150686216449	380	-0.00486186449376547	0.00486186449376547	36.2977079375472	2
881	493.63	271.57	1.02	5.10823919450172	11.1458243519552	381	-0.00972372898752916	0.00972372898752916	36.3074316665347	2
882	494.36	268.71	1.022	5.11796292348925	11.1361006229677	382	-0.00923754253815368	0.00923754253815368	36.3166692090729	2
883	492.52	277.21	1.0239	5.1272004660274	11.1268630804295	383	0.00923754253815368	0.00923754253815368	36.3259067516111	2
884	483.33	274.71	1.022	5.11796292348925	11.1361006229677	384	0.00243093224688273	0.00243093224688273	36.3283376838579	2
885	477.76	274.78	1.0215	5.11553199124236	11.1385315552145	385	0.00486186449376547	0.00486186449376547	36.3331995483517	2
886	478.25	279.73	1.0205	5.1106701267486	11.1433934197083	386	-0.0072927967406482	0.0072927967406482	36.3404923450924	2
887	480.22	275.68	1.022	5.11796292348925	11.1361006229677	387	0.00972372898752916	0.00972372898752916	36.3502160740799	2
888	466.67	277.88	1.02	5.10823919450172	11.1458243519552	388	-0.00972372898752916	0.00972372898752916	36.3599398030674	2
889	473.4	275.05	1.022	5.11796292348925	11.1361006229677	389	0	0	36.3599398030674	2
890	466.88	279.52	1.022	5.11796292348925	11.1361006229677	390	-0.125922290388502	0.125922290388502	36.4858620934559	2
891	458.11	266.68	1.0479	5.24388521387775	11.0101783325792	391	0.140507883869796	0.140507883869796	36.6263699773257	2
892	449.9	275.3	1.019	5.10337733000795	11.150686216449	392	-0.0286850005132102	0.0286850005132102	36.6550549778389	2
893	443.5	276.95	1.0249	5.13206233052116	11.1220012159357	393	0.0238231360194447	0.0238231360194447	36.6788781138584	2
894	429.95	275.38	1.02	5.10823919450172	11.1458243519552	394	-0.00243093224688096	0.00243093224688096	36.6813090461052	2
895	419.53	263.29	1.0205	5.1106701267486	11.1433934197083	395	-0.187667969459312	0.187667969459312	36.8689770155646	2
896	392.67	277.84	1.0591	5.29833809620791	10.955725450249	396	-0.0092375425381519	0.0092375425381519	36.8782145581027	2
897	391.99	278.19	1.061	5.30757563874606	10.9464879077108	397	0.0354916108044812	0.0354916108044812	36.9137061689072	2
898	399.19	275.63	1.0537	5.27208402794158	10.9819795185153	398	0.028198814063833	0.028198814063833	36.941904982971	2
899	390.71	275.16	1.0479	5.24388521387775	11.0101783325792	399	-0.165789579237371	0.165789579237371	37.1076945622084	2
900	394.57	267.64	1.082	5.40967479311512	10.8443887533418	400	-0.130784154882264	0.130784154882264	37.2384787170907	2
901	403.72	259.71	1.1089	5.54045894799738	10.7136045984595	401	0.282474327087719	0.282474327087719	37.5209530441784	2
902	408.94	260.29	1.0508	5.25798462090966	10.9960789255472	402	-0.0427844075451294	0.0427844075451294	37.5637374517235	2
903	414.26	251.9	1.0596	5.30076902845479	10.9532945180021	403	-0.0641766113176914	0.0641766113176914	37.6279140630412	2
904	414.91	255.34	1.0728	5.36494563977248	10.8891179066844	404	0.273236784549567	0.273236784549567	37.9011508475908	2
905	408.74	252.6	1.0166	5.09170885522292	11.162354691234	405	-0.142452629667302	0.142452629667302	38.0436034772581	2
906	415.34	261.44	1.0459	5.23416148489022	11.0199020615667	406	0.128353222635383	0.128353222635383	38.1719566998934	2
907	426.86	274.41	1.0195	5.10580826225484	11.1482552842021	407	-0.213922037725638	0.213922037725638	38.3858787376191	2
908	426.77	266.3	1.0635	5.31973029998047	10.9343332464764	408	0.118629493647855	0.118629493647855	38.5045082312669	2
909	417.08	268.67	1.0391	5.20110080633262	11.0529627401243	409	-0.263513055562038	0.263513055562038	38.768021286829	2
910	405.83	267.37	1.0933	5.46461386189466	10.7894496845622	410	-0.121060425894738	0.121060425894738	38.8890817127237	2
911	391.14	266.68	1.1182	5.58567428778939	10.6683892586675	411	0.0379225430513639	0.0379225430513639	38.9270042557751	2
912	383.29	272.03	1.1104	5.54775174473803	10.7063118017189	412	-0.379711616963009	0.379711616963009	39.3067158727381	2
913	374.94	275.85	1.1885	5.92746336170104	10.3266001847559	413	-0.123491358141619	0.123491358141619	39.4302072308797	2
914	377.31	265.89	1.2139	6.05095471984266	10.2031088266142	414	0.1589829689461	0.1589829689461	39.5891901998258	2
915	371.02	247.31	1.1812	5.89197175089656	10.3620917955603	415	-0.0257678818169538	0.0257678818169538	39.6149580816428	2
916	357.38	260.16	1.1865	5.91773963271351	10.3363239137434	416	-0.111822883356583	0.111822883356583	39.7267809649993	2
917	361.54	262.65	1.2095	6.0295625160701	10.2245010303868	417	0.220728648016911	0.220728648016911	39.9475096130163	2
918	363.78	269.17	1.1641	5.80883386805319	10.4452296784037	418	0.123491358141617	0.123491358141617	40.0710009711579	2
919	374.18	272.3	1.1387	5.68534250991157	10.5687210365453	419	0.41812034646375	0.41812034646375	40.4891213176216	2
920	390.23	277.85	1.0527	5.26722216344782	10.9868413830091	420	-0.558142043884168	0.558142043884168	41.0472633615058	2
921	373.53	275.09	1.1675	5.82536420733198	10.4286993391249	421	0.0286850005132102	0.0286850005132102	41.075948362019	2
922	339.31	273.41	1.1616	5.79667920681877	10.4573843396381	422	-0.230452377004438	0.230452377004438	41.3064007390234	2
923	335.36	274.66	1.209	6.02713158382321	10.2269319626337	423	-0.0709832216089623	0.0709832216089623	41.3773839606324	2
924	332.85	271.62	1.2236	6.09811480543218	10.1559487410247	424	-0.0928616118309016	0.0928616118309016	41.4702455724633	2
925	324.47	255.32	1.2427	6.19097641726308	10.0630871291938	425	0.0165303392787983	0.0165303392787983	41.4867759117421	2
926	327.18	256.96	1.2393	6.17444607798428	10.0796174684726	426	0.0262540682663293	0.0262540682663293	41.5130299800084	2
927	321.33	257.24	1.2339	6.14819200971795	10.105871536739	427	-0.223159580263793	0.223159580263793	41.7361895602722	2
928	323.08	262.84	1.2798	6.37135158998174	9.88271195647516	428	0.346650938405411	0.346650938405411	42.0828404986776	2
929	330.58	261.08	1.2085	6.02470065157633	10.2293628948806	429	0.1424526296673	0.1424526296673	42.2252931283449	2
930	348.17	274.92	1.1792	5.88224802190903	10.3718155245479	430	-0.0140994070319156	0.0140994070319156	42.2393925353769	2
931	341.66	264.61	1.1821	5.89634742894095	10.357716117516	431	0.00680661029126917	0.00680661029126917	42.2461991456681	2
932	340.11	268.54	1.1807	5.88954081864968	10.3645227278072	432	-0.182806104965545	0.182806104965545	42.4290052506337	2
933	335.65	260.27	1.2183	6.07234692361522	10.1817166228417	433	0.344220006158528	0.344220006158528	42.7732252567922	2
934	341.08	274.61	1.1475	5.72812691745669	10.5259366290002	434	-0.261082123315155	0.261082123315155	43.0343073801074	2
935	337.92	271.73	1.2012	5.98920904077185	10.2648545056851	435	0.047646272038893	0.047646272038893	43.0819536521462	2
936	323.93	275.8	1.1914	5.94156276873296	10.3125007777239	436	-0.050077204285774	0.050077204285774	43.132030856432	2
937	316.39	263.93	1.2017	5.99163997301873	10.2624235734382	437	0.00243093224688096	0.00243093224688096	43.1344617886789	2
938	318.53	261.77	1.2012	5.98920904077185	10.2648545056851	438	-0.258651191068271	0.258651191068271	43.3931129797472	2
939	334.37	270.76	1.2544	6.24786023184012	10.0062033146168	439	0.486672635825826	0.486672635825826	43.879785615573	2
940	327.69	270.21	1.1543	5.76118759601429	10.4928759504426	440	-0.234828055048824	0.234828055048824	44.1146136706218	2
941	329.15	261.28	1.2026	5.99601565106312	10.2580478953938	441	-0.0170165257281756	0.0170165257281756	44.13163019635	2
942	327.92	260.43	1.2061	6.0130321767913	10.2410313696656	442	-0.0306297463107175	0.0306297463107175	44.1622599426607	2
943	326.25	260.63	1.2124	6.04366192310201	10.2104016233549	443	0.0500772042857758	0.0500772042857758	44.2123371469465	2
944	317.57	267.76	1.2021	5.99358471881624	10.2604788276407	444	-0.182806104965547	0.182806104965547	44.395143251912	2
945	323.72	256.73	1.2397	6.17639082378178	10.0776727226751	445	0.280043394840837	0.280043394840837	44.6751866467529	2
946	337.47	254.47	1.1821	5.89634742894095	10.357716117516	446	-0.0476462720388913	0.0476462720388913	44.7228329187918	2
947	338.61	266.36	1.1919	5.94399370097984	10.3100698454771	447	0.182806104965543	0.182806104965543	44.9056390237573	2
948	353.08	271.4	1.1543	5.76118759601429	10.4928759504426	448	-0.158982968946098	0.158982968946098	45.0646219927034	2
949	361.14	271.82	1.187	5.92017056496039	10.3338929814965	449	0.118629493647855	0.118629493647855	45.1832514863513	2
950	365.7	279.58	1.1626	5.80154107131254	10.4525224751444	450	0.0568838145770449	0.0568838145770449	45.2401353009283	2
951	367.95	275.94	1.1509	5.74465725673549	10.5094062897214	451	-0.265943987808921	0.265943987808921	45.5060792887372	2
952	362.56	273.98	1.2056	6.01060124454441	10.2434623019125	452	0.470142296547031	0.470142296547031	45.9762215852843	2
953	356.02	269.1	1.1089	5.54045894799738	10.7136045984595	453	-0.239689919542592	0.239689919542592	46.2159115048268	2
954	383.86	257.63	1.1582	5.78014886753997	10.4739146789169	454	-0.0238231360194465	0.0238231360194465	46.2397346408463	2
955	383.64	258.82	1.1631	5.80397200355942	10.4500915428975	455	0.0641766113176931	0.0641766113176931	46.303911252164	2
956	377.95	258.17	1.1499	5.73979539224173	10.5142681542152	456	-0.299004666366521	0.299004666366521	46.6029159185305	2
957	362.17	263.52	1.2114	6.03880005860825	10.2152634878487	457	0.161413901192983	0.161413901192983	46.7643298197235	2
958	355.91	260.11	1.1782	5.87738615741527	10.3766773890416	458	0.0593147468239277	0.0593147468239277	46.8236445665474	2
959	386.01	257.07	1.166	5.81807141059134	10.4359921358656	459	0.196905511997464	0.196905511997464	47.0205500785449	2
960	385.49	261.46	1.1255	5.62116589859387	10.632897647863	460	0.0427844075451258	0.0427844075451258	47.06333448609	2
961	377.81	268.23	1.1167	5.57838149104875	10.6756820554082	461	-0.0831378828433706	0.0831378828433706	47.1464723689334	2
962	382.58	265.6	1.1338	5.66151937389212	10.5925441725648	462	-0.265943987808921	0.265943987808921	47.4124163567423	2
963	376.5	262.93	1.1885	5.92746336170104	10.3266001847559	463	0.218297715770028	0.218297715770028	47.6307140725123	2
964	369.18	276	1.1436	5.70916564593101	10.5448979005259	464	-0.073414153855845	0.073414153855845	47.7041282263682	2
965	360.76	267.51	1.1587	5.78257979978686	10.47148374667	465	-0.206629240984993	0.206629240984993	47.9107574673532	2
966	361.23	251.44	1.2012	5.98920904077185	10.2648545056851	466	-0.0281988140638347	0.0281988140638347	47.938956281417	2
967	366.56	251.71	1.207	6.01740785483568	10.2366556916212	467	0.11376762915409	0.11376762915409	48.0527239105711	2
968	366.31	254.45	1.1836	5.90364022568159	10.3504233207753	468	0.0452153397920121	0.0452153397920121	48.0979392503631	2
969	362.84	254.21	1.1743	5.85842488588958	10.3956386605673	469	0.175513308224899	0.175513308224899	48.273452558588	2
970	356.53	265.61	1.1382	5.68291157766468	10.5711519687922	470	-0.360750345437328	0.360750345437328	48.6342029040253	2
971	359.11	259.75	1.2124	6.04366192310201	10.2104016233549	471	0.168706697933629	0.168706697933629	48.802909601959	2
972	362.21	265.29	1.1777	5.87495522516838	10.3791083212885	472	0.0782760183496087	0.0782760183496087	48.8811856203086	2
973	359.86	257.95	1.1616	5.79667920681877	10.4573843396381	473	0.0140994070319174	0.0140994070319174	48.8952850273405	2
974	364.67	259.15	1.1587	5.78257979978686	10.47148374667	474	-0.147314494161066	0.147314494161066	49.0425995215016	2
975	351.69	233.58	1.189	5.92989429394792	10.324169252509	475	-0.0281988140638347	0.0281988140638347	49.0707983355654	2
976	351.17	246.23	1.1948	5.95809310801176	10.2959704384451	476	0.0116684747850364	0.0116684747850364	49.0824668103504	2
977	350.35	237.18	1.1924	5.94642463322672	10.3076389132302	477	-0.0116684747850364	0.0116684747850364	49.0941352851355	2
978	345.55	232.98	1.1948	5.95809310801176	10.2959704384451	478	0.168220511484254	0.168220511484254	49.2623557966197	2
979	347.78	231.07	1.1602	5.7898725965275	10.4641909499294	479	0.0641766113176914	0.0641766113176914	49.3265324079374	2
980	332.02	231.64	1.147	5.72569598520981	10.5283675612471	480	-0.118629493647854	0.118629493647854	49.4451619015853	2
981	346.73	237.4	1.1714	5.84432547885767	10.4097380675992	481	-0.301435598613402	0.301435598613402	49.7465975001987	2
982	333.66	246.43	1.2334	6.14576107747107	10.1083024689858	482	-0.0879997473371379	0.0879997473371379	49.8345972475358	2
983	332.73	248	1.2515	6.23376082480821	10.0203027216487	483	0.235314241498203	0.235314241498203	50.069911489034	2
984	340.21	235.43	1.2031	5.99844658331	10.2556169631469	484	-0.0427844075451276	0.0427844075451276	50.1126958965791	2
985	345.84	243.64	1.2119	6.04123099085513	10.2128325556018	485	-0.0165303392788001	0.0165303392788001	50.1292262358579	2
986	350.6	240.37	1.2153	6.05776133013393	10.196302216323	486	0.135159832926655	0.135159832926655	50.2643860687846	2
987	357.47	241.94	1.1875	5.92260149720728	10.3314620492496	487	-0.0354916108044829	0.0354916108044829	50.2998776795891	2
988	355.97	245.78	1.1948	5.95809310801176	10.2959704384451	488	-0.00486186449376369	0.00486186449376369	50.3047395440828	2
989	352.98	242.28	1.1958	5.96295497250552	10.2911085739514	489	0.0879997473371379	0.0879997473371379	50.39273929142	2
990	358.94	235.76	1.1777	5.87495522516838	10.3791083212885	490	-0.199822630693722	0.199822630693722	50.5925619221137	2
991	371.08	233.76	1.2188	6.07477785586211	10.1792856905948	491	0.161900087642358	0.161900087642358	50.754462009756	2
992	370.91	230.47	1.1855	5.91287776821975	10.3411857782372	492	0.149259239958571	0.149259239958571	50.9037212497146	2
993	366.97	230.78	1.1548	5.76361852826118	10.4904450181957	493	-0.334496277170999	0.334496277170999	51.2382175268856	2
994	363.7	231.71	1.2236	6.09811480543218	10.1559487410247	494	0.165789579237369	0.165789579237369	51.404007106123	2
995	354.21	237.89	1.1895	5.9323252261948	10.3217383202621	495	-0.182806104965547	0.182806104965547	51.5868132110885	2
996	347.38	250.61	1.2271	6.11513133116035	10.1389322152966	496	0.294628988322131	0.294628988322131	51.8814421994107	2
997	338.08	251.75	1.1665	5.82050234283822	10.4335612036187	497	0.132728900679773	0.132728900679773	52.0141711000904	2
998	340.77	251.16	1.1392	5.68777344215845	10.5662901042985	498	-0.329634412677237	0.329634412677237	52.3438055127677	2
999	334.71	249.89	1.207	6.01740785483568	10.2366556916212	499	0.325258734632849	0.325258734632849	52.6690642474005	2
1000	341.33	250.27	1.1401	5.69214912020284	10.5619144262541	500	NA	NA	NA	2
1001	325.4	248.5	1.2695	6.32127438569597	9.94931950003973	1	-0.0286850005132102	0.0286850005132102	0.0286850005132102	3
1002	323.61	246.19	1.2754	6.34995938620918	9.92063449952652	2	0.0403534752982466	0.0403534752982466	0.0690384758114568	3
1003	323.24	241.44	1.2671	6.30960591091093	9.96098797482477	3	0.075845086102726	0.075845086102726	0.144883561914183	3
1004	332.14	244.47	1.2515	6.23376082480821	10.0368330609275	4	-0.073414153855845	0.073414153855845	0.218297715770028	3
1005	327.04	244.8	1.2666	6.30717497866405	9.96341890707165	5	-0.0354916108044812	0.0354916108044812	0.253789326574509	3
1006	319.37	243.03	1.2739	6.34266658946853	9.92792729626717	6	0.0972372898752916	0.0972372898752916	0.351026616449801	3
1007	324.75	238.23	1.2539	6.24542929959324	10.0251645861425	7	0.0116684747850346	0.0116684747850346	0.362695091234835	3
1008	330.81	240.95	1.2515	6.23376082480821	10.0368330609275	8	0.104530086615938	0.104530086615938	0.467225177850773	3
1009	330.58	238.37	1.23	6.12923073819227	10.1413631475434	9	0.0286850005132102	0.0286850005132102	0.495910178363983	3
1010	336.43	234.03	1.2241	6.10054573767906	10.1700481480566	10	-0.0189612715256811	0.0189612715256811	0.514871449889664	3
1011	332.99	230.75	1.228	6.11950700920474	10.151086876531	11	-0.0641766113176931	0.0641766113176931	0.579048061207358	3
1012	334.28	230.09	1.2412	6.18368362052243	10.0869102652133	12	-0.0734141538558433	0.0734141538558433	0.652462215063201	3
1013	316.75	236.08	1.2563	6.25709777437828	10.0134961113574	13	-0.13321508712915	0.13321508712915	0.785677302192351	3
1014	317.29	244.76	1.2837	6.39031286150742	9.88028102422828	14	-0.0354916108044794	0.0354916108044794	0.82116891299683	3
1015	315.46	246	1.291	6.4258044723119	9.8447894134238	15	0.0165303392788001	0.0165303392788001	0.83769925227563	3
1016	316.43	250.8	1.2876	6.40927413303311	9.8613197527026	16	0.128353222635383	0.128353222635383	0.966052474911013	3
1017	315.07	232.65	1.2612	6.28092091039772	9.98967297533798	17	0.0661213571151968	0.0661213571151968	1.03217383202621	3
1018	330.54	239.62	1.2476	6.21479955328252	10.0557943324532	18	0.00486186449376547	0.00486186449376547	1.03703569651998	3
1019	334.1	243.07	1.2466	6.20993768878876	10.0606561969469	19	-0.0831378828433742	0.0831378828433742	1.12017357936335	3
1020	329.94	244.04	1.2637	6.29307557163213	9.97751831410357	20	0.149745426407947	0.149745426407947	1.2699190057713	3
1021	330.77	231.89	1.2329	6.14333014522419	10.1272637405115	21	0.00243093224688451	0.00243093224688451	1.27234993801818	3
1022	335	231.19	1.2324	6.1408992129773	10.1296946727584	22	0.0568838145770449	0.0568838145770449	1.32923375259523	3
1023	336.62	234.92	1.2207	6.08401539840026	10.1865784873354	23	-0.00972372898752916	0.00972372898752916	1.33895748158275	3
1024	339.44	240.84	1.2227	6.09373912738779	10.1768547583479	24	-0.0189612715256811	0.0189612715256811	1.35791875310844	3
1025	353.95	249.24	1.2266	6.11270039891347	10.1578934868222	25	0.0690384758114551	0.0690384758114551	1.42695722891989	3
1026	348.71	248.22	1.2124	6.04366192310201	10.2269319626337	26	0.292198056075248	0.292198056075248	1.71915528499514	3
1027	356.81	256.55	1.1523	5.75146386702677	10.5191300187089	27	-0.180861359168041	0.180861359168041	1.90001664416318	3
1028	365.63	271.73	1.1895	5.9323252261948	10.3382686595409	28	0.0145855934812928	0.0145855934812928	1.91460223764447	3
1029	365.46	276.06	1.1865	5.91773963271351	10.3528542530222	29	-0.0427844075451276	0.0427844075451276	1.9573866451896	3
1030	363.39	276.08	1.1953	5.96052404025864	10.3100698454771	30	-0.0928616118309016	0.0928616118309016	2.0502482570205	3
1031	360.42	250.52	1.2144	6.05338565208954	10.2172082336462	31	-0.00680661029127094	0.00680661029127094	2.05705486731177	3
1032	360.2	249.87	1.2158	6.06019226238081	10.2104016233549	32	-0.0145855934812928	0.0145855934812928	2.07164046079307	3
1033	355.17	249.22	1.2188	6.07477785586211	10.1958160298736	33	0.00243093224688273	0.00243093224688273	2.07407139303995	3
1034	354.55	251.65	1.2183	6.07234692361522	10.1982469621205	34	0.00243093224688273	0.00243093224688273	2.07650232528683	3
1035	349.52	257.55	1.2178	6.06991599136834	10.2006778943674	35	-0.0281988140638347	0.0281988140638347	2.10470113935067	3
1036	344.66	258.38	1.2236	6.09811480543218	10.1724790803035	36	0.0899444931346434	0.0899444931346434	2.19464563248531	3
1037	352.68	259.96	1.2051	6.00817031229753	10.2624235734382	37	0.220728648016911	0.220728648016911	2.41537428050222	3
1038	356.5	255.51	1.1597	5.78744166428062	10.4831522214551	38	-0.322827802385966	0.322827802385966	2.73820208288819	3
1039	351.26	248	1.2261	6.11026946666659	10.1603244190691	39	-0.0140994070319174	0.0140994070319174	2.7523014899201	3
1040	346.85	255.44	1.229	6.1243688736985	10.1462250120372	40	-0.0165303392787983	0.0165303392787983	2.7688318291989	3
1041	343.11	256.66	1.2324	6.1408992129773	10.1296946727584	41	0.0544528823301604	0.0544528823301604	2.82328471152906	3
1042	351.15	264.72	1.2212	6.08644633064714	10.1841475550886	42	0.130784154882267	0.130784154882267	2.95406886641133	3
1043	332.19	267.34	1.1943	5.95566217576487	10.3149317099708	43	-0.0739003403052205	0.0739003403052205	3.02796920671655	3
1044	328.97	278.29	1.2095	6.0295625160701	10.2410313696656	44	0.1259222903885	0.1259222903885	3.15389149710505	3
1045	352.04	265.86	1.1836	5.90364022568159	10.3669536600541	45	-0.0544528823301622	0.0544528823301622	3.20834437943521	3
1046	347.37	270.58	1.1948	5.95809310801176	10.3125007777239	46	0.00243093224688273	0.00243093224688273	3.2107753116821	3
1047	347.88	270.65	1.1943	5.95566217576487	10.3149317099708	47	-0.0690384758114568	0.0690384758114568	3.27981378749355	3
1048	346.67	275.66	1.2085	6.02470065157633	10.2458932341594	48	-0.0354916108044812	0.0354916108044812	3.31530539829803	3
1049	334.23	269	1.2158	6.06019226238081	10.2104016233549	49	0.00923754253815368	0.00923754253815368	3.32454294083619	3
1050	341.07	271.41	1.2139	6.05095471984266	10.219639165893	50	0.0763312725521033	0.0763312725521033	3.40087421338829	3
1051	361.86	270.95	1.1982	5.97462344729056	10.2959704384451	51	-0.00243093224688273	0.00243093224688273	3.40330514563517	3
1052	354.09	274.11	1.1987	5.97705437953744	10.2935395061983	52	-0.0213922037725638	0.0213922037725638	3.42469734940774	3
1053	357.06	275.09	1.2031	5.99844658331	10.2721473024257	53	-0.249413648530119	0.249413648530119	3.67411099793786	3
1054	321.29	273.46	1.2544	6.24786023184012	10.0227336538956	54	0.341789073911645	0.341789073911645	4.0159000718495	3
1055	323.71	278.25	1.1841	5.90607115792848	10.3645227278072	55	-0.325258734632847	0.325258734632847	4.34115880648235	3
1056	322.94	272.87	1.251	6.23132989256132	10.0392639931744	56	0.0286850005132102	0.0286850005132102	4.36984380699556	3
1057	317.77	275.33	1.2451	6.20264489204811	10.0679489936876	57	-0.0593147468239277	0.0593147468239277	4.42915855381949	3
1058	322.41	270.06	1.2573	6.26195963887204	10.0086342468637	58	0.00680661029127094	0.00680661029127094	4.43596516411076	3
1059	321.44	269.47	1.2559	6.25515302858077	10.0154408571549	59	0.240176105991969	0.240176105991969	4.67614127010273	3
1060	327.06	269.98	1.2065	6.0149769225888	10.2556169631469	60	-0.282474327087719	0.282474327087719	4.95861559719044	3
1061	323.91	250.19	1.2646	6.29745124967652	9.97314263605918	61	0.308242208904669	0.308242208904669	5.26685780609511	3
1062	320.66	237.73	1.2012	5.98920904077185	10.2813848449639	62	-0.248927462080744	0.248927462080744	5.51578526817586	3
1063	317.62	233.56	1.2524	6.23813650285259	10.0324573828831	63	-0.0145855934812928	0.0145855934812928	5.53037086165715	3
1064	324.63	234.6	1.2554	6.25272209633389	10.0178717894018	64	0.0617456790708104	0.0617456790708104	5.59211654072796	3
1065	321.01	240.73	1.2427	6.19097641726308	10.0796174684726	65	-0.00486186449376547	0.00486186449376547	5.59697840522173	3
1066	322.72	237.1	1.2437	6.19583828175684	10.0747556039789	66	-0.125436103939126	0.125436103939126	5.72241450916085	3
1067	316.78	239.74	1.2695	6.32127438569597	9.94931950003973	67	0.11376762915409	0.11376762915409	5.83618213831494	3
1068	317.62	239.77	1.2461	6.20750675654188	10.0630871291938	68	-0.11376762915409	0.11376762915409	5.94994976746903	3
1069	324.05	244.55	1.2695	6.32127438569597	9.94931950003973	69	0.0427844075451294	0.0427844075451294	5.99273417501416	3
1070	317.32	240.74	1.2607	6.27848997815084	9.99210390758486	70	-0.0904306795840224	0.0904306795840224	6.08316485459818	3
1071	317.87	242.87	1.2793	6.36892065773486	9.90167322800084	71	0.0568838145770467	0.0568838145770467	6.14004866917523	3
1072	324.06	243.04	1.2676	6.31203684315781	9.95855704257789	72	0.275667716796448	0.275667716796448	6.41571638597168	3
1073	358.49	231.56	1.2109	6.03636912636137	10.2342247593743	73	-0.0403534752982448	0.0403534752982448	6.45606986126992	3
1074	357.94	230.59	1.2192	6.07672260165961	10.1938712840761	74	0.00194474579750548	0.00194474579750548	6.45801460706743	3
1075	361.22	232.32	1.2188	6.07477785586211	10.1958160298736	75	0.0952925440777843	0.0952925440777843	6.55330715114521	3
1076	371.57	237.6	1.1992	5.97948531178432	10.2911085739514	76	-0.0403534752982448	0.0403534752982448	6.59366062644346	3
1077	372.16	231.08	1.2075	6.01983878708257	10.2507550986531	77	0.0471600855895158	0.0471600855895158	6.64082071203297	3
1078	379.37	232.5	1.1978	5.97267870149305	10.2979151842427	78	0.0739003403052205	0.0739003403052205	6.7147210523382	3
1079	376.7	241.71	1.1826	5.89877836118783	10.3718155245479	79	-0.0403534752982466	0.0403534752982466	6.75507452763644	3
1080	381.59	232.85	1.1909	5.93913183648608	10.3314620492496	80	-0.0782760183496087	0.0782760183496087	6.83335054598605	3
1081	376.49	232.26	1.207	6.01740785483568	10.2531860309	81	0.111336696907209	0.111336696907209	6.94468724289326	3
1082	384.66	242.19	1.1841	5.90607115792848	10.3645227278072	82	0.0996682221221725	0.0996682221221725	7.04435546501543	3
1083	392.64	244.75	1.1636	5.8064029358063	10.4641909499294	83	0.109391951109703	0.109391951109703	7.15374741612514	3
1084	399.66	245.31	1.1411	5.6970109846966	10.5735829010391	84	-0.0427844075451276	0.0427844075451276	7.19653182367026	3
1085	399.5	245.7	1.1499	5.73979539224173	10.530798493494	85	-0.00243093224688451	0.00243093224688451	7.19896275591715	3
1086	401.9	247.74	1.1504	5.74222632448861	10.5283675612471	86	0.0641766113176914	0.0641766113176914	7.26313936723484	3
1087	401.94	259.01	1.1372	5.67804971317092	10.5925441725648	87	0.296573734119637	0.296573734119637	7.55971310135448	3
1088	407.98	250.82	1.0762	5.38147597905128	10.8891179066844	88	0.0403534752982466	0.0403534752982466	7.60006657665272	3
1089	409.38	251.24	1.0679	5.34112250375304	10.9294713819827	89	-0.393811023994928	0.393811023994928	7.99387760064765	3
1090	401.68	245.04	1.1489	5.73493352774797	10.5356603579877	90	0.144883561914185	0.144883561914185	8.13876116256183	3
1091	409.79	240.82	1.1191	5.59004996583378	10.6805439199019	91	0.0213922037725638	0.0213922037725638	8.1601533663344	3
1092	410.81	238.11	1.1147	5.56865776206122	10.7019361236745	92	0.025767881816952	0.025767881816952	8.18592124815135	3
1093	420.48	245.38	1.1094	5.54288988024427	10.7277040054914	93	0.00729279674064465	0.00729279674064465	8.193214044892	3
1094	419.81	246.73	1.1079	5.53559708350362	10.7349968022321	94	0.047646272038893	0.047646272038893	8.24086031693089	3
1095	419.59	244.73	1.0981	5.48795081146473	10.782643074271	95	-0.0666075435645723	0.0666075435645723	8.30746786049546	3
1096	417.02	238.62	1.1118	5.5545583550293	10.7160355307064	96	0.0666075435645723	0.0666075435645723	8.37407540406003	3
1097	418.71	237.58	1.0981	5.48795081146473	10.782643074271	97	0.0422982210957521	0.0422982210957521	8.41637362515579	3
1098	424.12	232.85	1.0894	5.44565259036897	10.8249412953667	98	0.0145855934812928	0.0145855934812928	8.43095921863708	3
1099	423.25	235.81	1.0864	5.43106699688768	10.839526888848	99	0.229966190555064	0.229966190555064	8.66092540919214	3
1100	447.59	247.57	1.0391	5.20110080633262	11.0694930794031	100	-0.0758450861027278	0.0758450861027278	8.73677049529487	3
1101	448.15	241.24	1.0547	5.27694589243535	10.9936479933004	101	0.156552036699217	0.156552036699217	8.89332253199409	3
1102	440.87	249.85	1.0225	5.12039385573613	11.1502000299996	102	-0.519733314383426	0.519733314383426	9.41305584637751	3
1103	410.69	231.41	1.1294	5.64012717011956	10.6304667156161	103	-0.0306297463107175	0.0306297463107175	9.44368559268823	3
1104	400.11	240.07	1.1357	5.67075691643027	10.5998369693054	104	-0.00243093224688273	0.00243093224688273	9.44611652493511	3
1105	407.43	240.28	1.1362	5.67318784867716	10.5974060370585	105	-0.0617456790708104	0.0617456790708104	9.50786220400592	3
1106	390.76	234.06	1.1489	5.73493352774797	10.5356603579877	106	-0.0452153397920085	0.0452153397920085	9.55307754379793	3
1107	385.95	242.07	1.1582	5.78014886753997	10.4904450181957	107	-0.156552036699217	0.156552036699217	9.70962958049715	3
1108	384.3	241.63	1.1904	5.93670090423919	10.3338929814965	108	0.239689919542592	0.239689919542592	9.94931950003974	3
1109	391.18	246.22	1.1411	5.6970109846966	10.5735829010391	109	-0.303866530860285	0.303866530860285	10.2531860309	3
1110	373.28	245.75	1.2036	6.00087751555689	10.2697163701788	110	-0.0782760183496087	0.0782760183496087	10.3314620492496	3
1111	362.98	238.04	1.2197	6.07915353390649	10.1914403518292	111	0.0165303392788001	0.0165303392788001	10.3479923885284	3
1112	361.6	239.21	1.2163	6.06262319462769	10.207970691108	112	-0.0782760183496087	0.0782760183496087	10.426268406878	3
1113	350.09	241.21	1.2324	6.1408992129773	10.1296946727584	113	0.0452153397920085	0.0452153397920085	10.4714837466701	3
1114	341.14	243.99	1.2231	6.09568387318529	10.1749100125504	114	0.0306297463107157	0.0306297463107157	10.5021134929808	3
1115	348.12	238.42	1.2168	6.06505412687458	10.2055397588611	115	0	0	10.5021134929808	3
1116	351.43	231.54	1.2168	6.06505412687458	10.2055397588611	116	0.0330606785576002	0.0330606785576002	10.5351741715384	3
1117	346.25	230.05	1.21	6.03199344831698	10.2386004374187	117	-0.0685522893620796	0.0685522893620796	10.6037264609004	3
1118	349.25	234.06	1.2241	6.10054573767906	10.1700481480566	118	0.220728648016911	0.220728648016911	10.8244551089174	3
1119	359.82	240.51	1.1787	5.87981708966215	10.3907767960736	119	-0.0379225430513657	0.0379225430513657	10.8623776519687	3
1120	372.65	237.18	1.1865	5.91773963271351	10.3528542530222	120	-0.133215087129146	0.133215087129146	10.9955927390979	3
1121	365	238.54	1.2139	6.05095471984266	10.219639165893	121	0.0807069505964915	0.0807069505964915	11.0762996896944	3
1122	358.12	234.41	1.1973	5.97024776924617	10.3003461164895	122	-0.0850826286408797	0.0850826286408797	11.1613823183352	3
1123	366.47	238.78	1.2148	6.05533039788705	10.2152634878487	123	0.127867036186007	0.127867036186007	11.2892493545212	3
1124	382.35	233.06	1.1885	5.92746336170104	10.3431305240347	124	0.0690384758114568	0.0690384758114568	11.3582878303327	3
1125	374.69	237.84	1.1743	5.85842488588958	10.4121689998461	125	-0.0238231360194483	0.0238231360194483	11.3821109663522	3
1126	387.12	239.67	1.1792	5.88224802190903	10.3883458638267	126	0.047646272038893	0.047646272038893	11.429757238391	3
1127	388.05	257.08	1.1694	5.83460174987014	10.4359921358656	127	0.0447291533426348	0.0447291533426348	11.4744863917337	3
1128	395.02	261.55	1.1602	5.7898725965275	10.4807212892082	128	-0.0403534752982466	0.0403534752982466	11.5148398670319	3
1129	393.92	263.31	1.1685	5.83022607182575	10.44036781391	129	0.078762204798986	0.078762204798986	11.5936020718309	3
1130	386.61	257.02	1.1523	5.75146386702677	10.5191300187089	130	-0.050077204285774	0.050077204285774	11.6436792761167	3
1131	389.15	256.9	1.1626	5.80154107131254	10.4690528144232	131	0.123491358141617	0.123491358141617	11.7671706342583	3
1132	394.28	252.86	1.1372	5.67804971317092	10.5925441725648	132	-0.0855688150902552	0.0855688150902552	11.8527394493486	3
1133	396.96	245.94	1.1548	5.76361852826118	10.5069753574745	133	0.0238231360194483	0.0238231360194483	11.876562585368	3
1134	396.99	234.49	1.1499	5.73979539224173	10.530798493494	134	0	0	11.876562585368	3
1135	397.71	234.82	1.1499	5.73979539224173	10.530798493494	135	0.0807069505964897	0.0807069505964897	11.9572695359645	3
1136	396.78	257.61	1.1333	5.65908844164524	10.6115054440905	136	0.0568838145770449	0.0568838145770449	12.0141533505415	3
1137	401.99	252.96	1.1216	5.60220462706819	10.6683892586675	137	-0.0709832216089623	0.0709832216089623	12.0851365721505	3
1138	402.05	255.05	1.1362	5.67318784867716	10.5974060370585	138	-0.0213922037725638	0.0213922037725638	12.1065287759231	3
1139	402.02	250.56	1.1406	5.69458005244972	10.576013833286	139	0.140021697420419	0.140021697420419	12.2465504733435	3
1140	400.52	267.14	1.1118	5.5545583550293	10.7160355307064	140	0.363181277684209	0.363181277684209	12.6097317510277	3
1141	424.43	279.15	1.0371	5.19137707734509	11.0792168083906	141	0.0855688150902552	0.0855688150902552	12.695300566118	3
1142	462.56	274.64	1.0195	5.10580826225484	11.1647856234809	142	0.0140994070319191	0.0140994070319191	12.7093999731499	3
1143	467	267.97	1.0166	5.09170885522292	11.1788850305128	143	-0.0116684747850346	0.0116684747850346	12.7210684479349	3
1144	473.18	266.32	1.019	5.10337733000795	11.1672165557278	144	-0.0213922037725656	0.0213922037725656	12.7424606517075	3
1145	480.13	262.21	1.0234	5.12476953378052	11.1458243519552	145	0.0189612715256811	0.0189612715256811	12.7614219232332	3
1146	485.11	269.59	1.0195	5.10580826225484	11.1647856234809	146	-0.00243093224688096	0.00243093224688096	12.76385285548	3
1147	470.36	271.59	1.02	5.10823919450172	11.162354691234	147	-0.0140994070319174	0.0140994070319174	12.777952262512	3
1148	475.73	256.62	1.0229	5.12233860153363	11.1482552842021	148	0.0209060173231883	0.0209060173231883	12.7988582798351	3
1149	473.89	252.37	1.0186	5.10143258421045	11.1691613015253	149	-0.0209060173231883	0.0209060173231883	12.8197642971583	3
1150	469.17	253.32	1.0229	5.12233860153363	11.1482552842021	150	-0.00243093224688273	0.00243093224688273	12.8221952294052	3
1151	468.99	244.85	1.0234	5.12476953378052	11.1458243519552	151	-0.00243093224688273	0.00243093224688273	12.8246261616521	3
1152	492.8	237.59	1.0239	5.1272004660274	11.1433934197083	152	0.0238231360194483	0.0238231360194483	12.8484492976715	3
1153	493.81	230.61	1.019	5.10337733000795	11.1672165557278	153	-0.00729279674064642	0.00729279674064642	12.8557420944122	3
1154	485	234.67	1.0205	5.1106701267486	11.1599237589871	154	0.00243093224688096	0.00243093224688096	12.8581730266591	3
1155	491.01	239.84	1.02	5.10823919450172	11.162354691234	155	0.0116684747850346	0.0116684747850346	12.8698415014441	3
1156	492.05	236.69	1.0176	5.09657071971668	11.174023166019	156	-0.00923754253815368	0.00923754253815368	12.8790790439823	3
1157	490.93	243.61	1.0195	5.10580826225484	11.1647856234809	157	-0.0121546612344101	0.0121546612344101	12.8912337052167	3
1158	479.17	248.1	1.022	5.11796292348925	11.1526309622465	158	0.00972372898752916	0.00972372898752916	12.9009574342042	3
1159	478.53	240.16	1.02	5.10823919450172	11.162354691234	159	-0.0165303392788001	0.0165303392788001	12.917487773483	3
1160	474.54	241.22	1.0234	5.12476953378052	11.1458243519552	160	0.0189612715256811	0.0189612715256811	12.9364490450087	3
1161	479.53	248.77	1.0195	5.10580826225484	11.1647856234809	161	0.00437567804438999	0.00437567804438999	12.9408247230531	3
1162	475.16	259.78	1.0186	5.10143258421045	11.1691613015253	162	-0.0330606785576002	0.0330606785576002	12.9738854016107	3
1163	484.39	255.59	1.0254	5.13449326276805	11.1361006229677	163	0.0238231360194483	0.0238231360194483	12.9977085376301	3
1164	488.35	256.34	1.0205	5.1106701267486	11.1599237589871	164	0.00243093224688096	0.00243093224688096	13.000139469877	3
1165	485.85	254.02	1.02	5.10823919450172	11.162354691234	165	-0.00486186449376369	0.00486186449376369	13.0050013343708	3
1166	479.92	252.3	1.021	5.11310105899548	11.1574928267402	166	0.00729279674064465	0.00729279674064465	13.0122941311114	3
1167	471	252.82	1.0195	5.10580826225484	11.1647856234809	167	0.00923754253815368	0.00923754253815368	13.0215316736496	3
1168	487.5	255.99	1.0176	5.09657071971668	11.174023166019	168	0.00243093224688273	0.00243093224688273	13.0239626058964	3
1169	491.95	255.06	1.0171	5.0941397874698	11.1764540982659	169	-0.0165303392787983	0.0165303392787983	13.0404929451752	3
1170	494.74	231.64	1.0205	5.1106701267486	11.1599237589871	170	0.0092375425381519	0.0092375425381519	13.0497304877134	3
1171	493.38	232.67	1.0186	5.10143258421045	11.1691613015253	171	-0.00680661029127094	0.00680661029127094	13.0565370980047	3
1172	485.73	238.38	1.02	5.10823919450172	11.162354691234	172	-0.00486186449376369	0.00486186449376369	13.0613989624984	3
1173	477.52	235.03	1.021	5.11310105899548	11.1574928267402	173	0	0	13.0613989624984	3
1174	461.18	237.22	1.021	5.11310105899548	11.1574928267402	174	0.0116684747850346	0.0116684747850346	13.0730674372835	3
1175	470.02	243.95	1.0186	5.10143258421045	11.1691613015253	175	-0.0116684747850346	0.0116684747850346	13.0847359120685	3
1176	450.13	230.05	1.021	5.11310105899548	11.1574928267402	176	0	0	13.0847359120685	3
1177	454.21	230.04	1.021	5.11310105899548	11.1574928267402	177	-0.270805852302685	0.270805852302685	13.3555417643712	3
1178	438.59	238.34	1.0767	5.38390691129817	10.8866869744375	178	0.0121546612344119	0.0121546612344119	13.3676964256056	3
1179	436.78	243.09	1.0742	5.37175225006375	10.8988416356719	179	0.0899444931346416	0.0899444931346416	13.4576409187402	3
1180	440.35	246.06	1.0557	5.28180775692911	10.9887861288066	180	-0.161413901192981	0.161413901192981	13.6190548199332	3
1181	427.83	245.23	1.0889	5.44322165812209	10.8273722276136	181	0.0189612715256811	0.0189612715256811	13.6380160914589	3
1182	432.38	238.87	1.085	5.42426038659641	10.8463334991393	182	0.206629240984993	0.206629240984993	13.8446453324439	3
1183	429.62	233.77	1.0425	5.21763114561142	11.0529627401243	183	-0.223159580263792	0.223159580263792	14.0678049127077	3
1184	428.85	240.46	1.0884	5.44079072587521	10.8298031598605	184	0.256706445270765	0.256706445270765	14.3245113579784	3
1185	441.35	233.53	1.0356	5.18408428060444	11.0865096051313	185	-0.00243093224688096	0.00243093224688096	14.3269422902253	3
1186	441.42	233.91	1.0361	5.18651521285133	11.0840786728844	186	0.073414153855845	0.073414153855845	14.4003564440812	3
1187	462.71	238.8	1.021	5.11310105899548	11.1574928267402	187	0.00972372898752916	0.00972372898752916	14.4100801730687	3
1188	462.1	238.54	1.019	5.10337733000795	11.1672165557278	188	-0.0739003403052223	0.0739003403052223	14.4839805133739	3
1189	455.02	239.78	1.0342	5.17727767031317	11.0933162154225	189	0.0739003403052223	0.0739003403052223	14.5578808536791	3
1190	463.66	247.55	1.019	5.10337733000795	11.1672165557278	190	-0.00243093224688451	0.00243093224688451	14.560311785926	3
1191	467.7	241.56	1.0195	5.10580826225484	11.1647856234809	191	-0.00243093224688096	0.00243093224688096	14.5627427181729	3
1192	466.08	231.89	1.02	5.10823919450172	11.162354691234	192	-0.00486186449376369	0.00486186449376369	14.5676045826667	3
1193	469.95	230.64	1.021	5.11310105899548	11.1574928267402	193	-0.0500772042857758	0.0500772042857758	14.6176817869525	3
1194	447.42	236.84	1.0313	5.16317826328126	11.1074156224544	194	0.0598009332733049	0.0598009332733049	14.6774827202258	3
1195	444.99	247.11	1.019	5.10337733000795	11.1672165557278	195	-0.175999494674276	0.175999494674276	14.8534822149	3
1196	446.46	240.94	1.0552	5.27937682468223	10.9912170610535	196	-0.14682830771169	0.14682830771169	15.0003105226117	3
1197	425.8	244.99	1.0854	5.42620513239392	10.8443887533418	197	-0.0787622047989842	0.0787622047989842	15.0790727274107	3
1198	421.9	245.27	1.1016	5.5049673371929	10.7656265485428	198	0.1093919511097	0.1093919511097	15.1884646785204	3
1199	420.01	235.46	1.0791	5.3955753860832	10.8750184996525	199	-0.204198308738109	0.204198308738109	15.3926629872585	3
1200	415.91	241.8	1.1211	5.59977369482131	10.6708201909144	200	0.102099154369055	0.102099154369055	15.4947621416276	3
1201	414.74	243.26	1.1001	5.49767454045226	10.7729193452834	201	-0.128353222635385	0.128353222635385	15.623115364263	3
1202	411.14	231.53	1.1265	5.62602776308764	10.6445661226481	202	0.370474074424857	0.370474074424857	15.9935894386878	3
1203	415.16	232.3	1.0503	5.25555368866278	11.0150401970729	203	-0.130297968432888	0.130297968432888	16.1238874071207	3
1204	432.21	239.94	1.0771	5.38585165709567	10.88474222864	204	0.137590765173535	0.137590765173535	16.2614781722942	3
1205	447.02	234.9	1.0488	5.24826089192214	11.0223329938136	205	0.132728900679773	0.132728900679773	16.394207072974	3
1206	471.95	233.92	1.0215	5.11553199124236	11.1550618944933	206	0.00972372898752738	0.00972372898752738	16.4039308019615	3
1207	484	238.43	1.0195	5.10580826225484	11.1647856234809	207	-0.00972372898752738	0.00972372898752738	16.4136545309491	3
1208	469.84	251.61	1.0215	5.11553199124236	11.1550618944933	208	0.00243093224688273	0.00243093224688273	16.4160854631959	3
1209	472.44	250.65	1.021	5.11310105899548	11.1574928267402	209	-0.0165303392788001	0.0165303392788001	16.4326158024747	3
1210	477.13	250.55	1.0244	5.12963139827428	11.1409624874614	210	0.0306297463107157	0.0306297463107157	16.4632455487855	3
1211	486.1	248.99	1.0181	5.09900165196356	11.1715922337721	211	-0.0092375425381519	0.0092375425381519	16.4724830913236	3
1212	480.23	253.63	1.02	5.10823919450172	11.162354691234	212	-0.00486186449376369	0.00486186449376369	16.4773449558174	3
1213	488.73	266.71	1.021	5.11310105899548	11.1574928267402	213	0.00972372898752916	0.00972372898752916	16.4870686848049	3
1214	488.25	272.91	1.019	5.10337733000795	11.1672165557278	214	-0.0145855934812946	0.0145855934812946	16.5016542782862	3
1215	493.64	270.46	1.022	5.11796292348925	11.1526309622465	215	0.00486186449376547	0.00486186449376547	16.50651614278	3
1216	490.36	267.07	1.021	5.11310105899548	11.1574928267402	216	0.00729279674064465	0.00729279674064465	16.5138089395206	3
1217	469.01	263.08	1.0195	5.10580826225484	11.1647856234809	217	-0.0165303392787983	0.0165303392787983	16.5303392787994	3
1218	465.84	264.26	1.0229	5.12233860153363	11.1482552842021	218	0.0116684747850364	0.0116684747850364	16.5420077535844	3
1219	468.72	251.75	1.0205	5.1106701267486	11.1599237589871	219	-0.00243093224688273	0.00243093224688273	16.5444386858313	3
1220	468.14	249.2	1.021	5.11310105899548	11.1574928267402	220	0.00486186449376369	0.00486186449376369	16.5493005503251	3
1221	469.03	242.72	1.02	5.10823919450172	11.162354691234	221	0.0116684747850346	0.0116684747850346	16.5609690251101	3
1222	462.63	248.09	1.0176	5.09657071971668	11.174023166019	222	-0.00680661029126917	0.00680661029126917	16.5677756354014	3
1223	462.5	253.79	1.019	5.10337733000795	11.1672165557278	223	-0.0145855934812946	0.0145855934812946	16.5823612288827	3
1224	461.5	274.49	1.022	5.11796292348925	11.1526309622465	224	-0.00437567804438821	0.00437567804438821	16.5867369069271	3
1225	457.18	266.07	1.0229	5.12233860153363	11.1482552842021	225	0	0	16.5867369069271	3
1226	450.21	262.22	1.0229	5.12233860153363	11.1482552842021	226	-0.223159580263792	0.223159580263792	16.8098964871909	3
1227	434.99	275.05	1.0688	5.34549818179743	10.9250957039383	227	-0.0213922037725638	0.0213922037725638	16.8312886909634	3
1228	427.91	273.88	1.0732	5.36689038556999	10.9037035001657	228	-0.249413648530121	0.249413648530121	17.0807023394936	3
1229	411.91	273.82	1.1245	5.61630403410011	10.6542898516356	229	-0.0140994070319174	0.0140994070319174	17.0948017465255	3
1230	406.93	278.28	1.1274	5.63040344113203	10.6401904446037	230	0.054452882330164	0.054452882330164	17.1492546288556	3
1231	411.94	275.92	1.1162	5.57595055880186	10.6946433269338	231	-0.0354916108044812	0.0354916108044812	17.1847462396601	3
1232	411.49	275.28	1.1235	5.61144216960635	10.6591517161294	232	0.121060425894736	0.121060425894736	17.3058066655549	3
1233	416.53	260.35	1.0986	5.49038174371161	10.7802121420241	233	-0.0763312725521033	0.0763312725521033	17.382137938107	3
1234	417.47	253.95	1.1143	5.56671301626371	10.703880869472	234	0.0170165257281756	0.0170165257281756	17.3991544638351	3
1235	414.03	256.35	1.1108	5.54969649053554	10.7208973952002	235	-0.0072927967406482	0.0072927967406482	17.4064472605758	3
1236	408.51	259.6	1.1123	5.55698928727618	10.7136045984595	236	-0.0403534752982431	0.0403534752982431	17.446800735874	3
1237	404.12	265.66	1.1206	5.59734276257443	10.6732511231613	237	-0.237258987295711	0.237258987295711	17.6840597231697	3
1238	377.55	246.51	1.1694	5.83460174987014	10.4359921358656	238	-0.097723476324667	0.097723476324667	17.7817831994944	3
1239	376.95	254.39	1.1895	5.9323252261948	10.3382686595409	239	-0.0661213571151968	0.0661213571151968	17.8479045566096	3
1240	373.07	250.65	1.2031	5.99844658331	10.2721473024257	240	0.0330606785576002	0.0330606785576002	17.8809652351672	3
1241	378.08	232.33	1.1963	5.9653859047524	10.3052079809833	241	-0.0641766113176931	0.0641766113176931	17.9451418464849	3
1242	369.32	255.66	1.2095	6.0295625160701	10.2410313696656	242	0.0121546612344101	0.0121546612344101	17.9572965077193	3
1243	369.79	246.58	1.207	6.01740785483568	10.2531860309	243	0.0899444931346451	0.0899444931346451	18.0472410008539	3
1244	376.51	243.11	1.1885	5.92746336170104	10.3431305240347	244	-0.0281988140638347	0.0281988140638347	18.0754398149178	3
1245	378.28	234.81	1.1943	5.95566217576487	10.3149317099708	245	0.170651443731135	0.170651443731135	18.2460912586489	3
1246	379.32	236.86	1.1592	5.78501073203374	10.485583153702	246	-0.00680661029127094	0.00680661029127094	18.2528978689402	3
1247	386.36	231.42	1.1606	5.79181734232501	10.4787765434107	247	0.11376762915409	0.11376762915409	18.3666654980943	3
1248	395.97	243.04	1.1372	5.67804971317092	10.5925441725648	248	-0.130784154882264	0.130784154882264	18.4974496529765	3
1249	393.81	248.91	1.1641	5.80883386805319	10.4617600176825	249	0.230452377004436	0.230452377004436	18.727902029981	3
1250	405.33	256.85	1.1167	5.57838149104875	10.692212394687	250	0.166275765686748	0.166275765686748	18.8941777956677	3
1251	408.12	257.49	1.0825	5.412105725362	10.8584881603737	251	-0.0549390687795395	0.0549390687795395	18.9491168644473	3
1252	420.44	247.6	1.0938	5.46704479414154	10.8035490915942	252	-0.22753525830818	0.22753525830818	19.1766521227554	3
1253	408.64	245.2	1.1406	5.69458005244972	10.576013833286	253	0.102099154369055	0.102099154369055	19.2787512771245	3
1254	414.74	246.97	1.1196	5.59248089808066	10.678112987655	254	0.0495910178363985	0.0495910178363985	19.3283422949609	3
1255	417.81	251.07	1.1094	5.54288988024427	10.7277040054914	255	0.0831378828433724	0.0831378828433724	19.4114801778043	3
1256	412.58	255.2	1.0923	5.45975199740089	10.8108418883348	256	-0.0996682221221725	0.0996682221221725	19.5111483999264	3
1257	413.59	241.69	1.1128	5.55942021952307	10.7111736662126	257	-0.0403534752982448	0.0403534752982448	19.5515018752247	3
1258	401.3	240.15	1.1211	5.59977369482131	10.6708201909144	258	-0.147314494161066	0.147314494161066	19.6988163693858	3
1259	400.08	246.72	1.1514	5.74708818898238	10.5235056967533	259	-0.0641766113176931	0.0641766113176931	19.7629929807034	3
1260	392.19	243.61	1.1646	5.81126480030007	10.4593290854356	260	-0.0379225430513621	0.0379225430513621	19.8009155237548	3
1261	386.53	246.7	1.1724	5.84918734335143	10.4214065423843	261	-0.0850826286408797	0.0850826286408797	19.8859981523957	3
1262	384.26	246.17	1.1899	5.93426997199231	10.3363239137434	262	0.116198561400973	0.116198561400973	20.0021967137967	3
1263	382.38	268.41	1.166	5.81807141059134	10.4525224751444	263	-0.0714694080583396	0.0714694080583396	20.073666121855	3
1264	382.43	277.69	1.1807	5.88954081864968	10.381053067086	264	0.460904754008878	0.460904754008878	20.5345708758639	3
1265	397.87	275.49	1.0859	5.4286360646408	10.8419578210949	265	-0.128353222635385	0.128353222635385	20.6629240984993	3
1266	396.43	279.34	1.1123	5.55698928727618	10.7136045984595	266	0.0140994070319191	0.0140994070319191	20.6770235055312	3
1267	389.99	267.89	1.1094	5.54288988024427	10.7277040054914	267	-0.225590512510674	0.225590512510674	20.9026140180419	3
1268	396.06	265.21	1.1558	5.76848039275494	10.5021134929808	268	0.171137630180512	0.171137630180512	21.0737516482224	3
1269	393.1	270.12	1.1206	5.59734276257443	10.6732511231613	269	-0.0972372898752916	0.0972372898752916	21.1709889380977	3
1270	386.85	275.26	1.1406	5.69458005244972	10.576013833286	270	-0.1424526296673	0.1424526296673	21.313441567765	3
1271	384.08	262.72	1.1699	5.83703268211702	10.4335612036187	271	0.280043394840835	0.280043394840835	21.5934849626058	3
1272	392.64	269.65	1.1123	5.55698928727618	10.7136045984595	272	-0.0330606785575966	0.0330606785575966	21.6265456411634	3
1273	408.36	275.05	1.1191	5.59004996583378	10.6805439199019	273	0.0233369495700693	0.0233369495700693	21.6498825907335	3
1274	414.1	278.89	1.1143	5.56671301626371	10.703880869472	274	0.0189612715256811	0.0189612715256811	21.6688438622591	3
1275	415.28	276.86	1.1104	5.54775174473803	10.7228421409977	275	0.24260703823885	0.24260703823885	21.911450900498	3
1276	420.84	269.34	1.0605	5.30514470649918	10.9654491792365	276	-0.111822883356583	0.111822883356583	22.0232737838546	3
1277	424.55	271.49	1.0835	5.41696758985576	10.8536262958799	277	0.0734141538558433	0.0734141538558433	22.0966879377104	3
1278	422.48	279	1.0684	5.34355343599992	10.9270404497358	278	-0.0354916108044812	0.0354916108044812	22.1321795485149	3
1279	422.67	265.31	1.0757	5.3790450468044	10.8915488389313	279	-0.0354916108044794	0.0354916108044794	22.1676711593194	3
1280	413.62	264.68	1.083	5.41453665760888	10.8560572281268	280	-0.0379225430513657	0.0379225430513657	22.2055937023707	3
1281	421.06	258.69	1.0908	5.45245920066025	10.8181346850755	281	-0.0690384758114551	0.0690384758114551	22.2746321781822	3
1282	405.47	252.84	1.105	5.5214976764717	10.749096209264	282	-0.125922290388502	0.125922290388502	22.4005544685707	3
1283	404.15	255.12	1.1309	5.6474199668602	10.6231739188755	283	0.0072927967406482	0.0072927967406482	22.4078472653114	3
1284	412.93	270.3	1.1294	5.64012717011956	10.6304667156161	284	0.0690384758114551	0.0690384758114551	22.4768857411228	3
1285	409.94	269.98	1.1152	5.5710886943081	10.6995051914276	285	-0.0145855934812946	0.0145855934812946	22.4914713346041	3
1286	408.14	266.2	1.1182	5.58567428778939	10.6849195979463	286	0.242120851789474	0.242120851789474	22.7335921863936	3
1287	420.98	266.4	1.0684	5.34355343599992	10.9270404497358	287	-0.170651443731135	0.170651443731135	22.9042436301247	3
1288	414.82	275.54	1.1035	5.51420487973106	10.7563890060046	288	0.218297715770028	0.218297715770028	23.1225413458947	3
1289	423.37	278.35	1.0586	5.29590716396103	10.9746867217747	289	0.0544528823301622	0.0544528823301622	23.1769942282249	3
1290	430.05	267.53	1.0474	5.24145428163087	11.0291396041048	290	-0.123491358141619	0.123491358141619	23.3004855863665	3
1291	424.91	275.65	1.0728	5.36494563977248	10.9056482459632	291	0.0427844075451276	0.0427844075451276	23.3432699939116	3
1292	427.99	270.11	1.064	5.32216123222736	10.9484326535083	292	0.0189612715256811	0.0189612715256811	23.3622312654373	3
1293	428.29	269.87	1.0601	5.30319996070167	10.967393925034	293	-0.149259239958571	0.149259239958571	23.5114905053959	3
1294	424.95	249.33	1.0908	5.45245920066025	10.8181346850755	294	-0.0189612715256811	0.0189612715256811	23.5304517769216	3
1295	425.8	249.97	1.0947	5.47142047218593	10.7991734135498	295	0.0354916108044829	0.0354916108044829	23.5659433877261	3
1296	428.32	247.26	1.0874	5.43592886138145	10.8346650243543	296	-0.0165303392788019	0.0165303392788019	23.5824737270049	3
1297	428.27	252.51	1.0908	5.45245920066025	10.8181346850755	297	0.170651443731135	0.170651443731135	23.753125170736	3
1298	439.64	241.53	1.0557	5.28180775692911	10.9887861288066	298	0.0379225430513639	0.0379225430513639	23.7910477137874	3
1299	443.46	241.54	1.0479	5.24388521387775	11.026708671858	299	-0.208573986782499	0.208573986782499	23.9996217005699	3
1300	430.08	252.1	1.0908	5.45245920066025	10.8181346850755	300	0.116198561400974	0.116198561400974	24.1158202619708	3
1301	438.02	253.57	1.0669	5.33626063925927	10.9343332464764	301	-0.0734141538558468	0.0734141538558468	24.1892344158267	3
1302	423.89	240.77	1.082	5.40967479311512	10.8609190926206	302	0.132728900679773	0.132728900679773	24.3219633165065	3
1303	434.01	259.02	1.0547	5.27694589243535	10.9936479933004	303	-0.0189612715256811	0.0189612715256811	24.3409245880321	3
1304	434.11	258.56	1.0586	5.29590716396103	10.9746867217747	304	-0.121060425894736	0.121060425894736	24.4619850139269	3
1305	434.27	255.03	1.0835	5.41696758985576	10.8536262958799	305	0.313590259847812	0.313590259847812	24.7755752737747	3
1306	439.49	253.77	1.019	5.10337733000795	11.1672165557278	306	-0.346650938405412	0.346650938405412	25.1222262121801	3
1307	429.76	258.58	1.0903	5.45002826841336	10.8205656173223	307	0.156552036699219	0.156552036699219	25.2787782488793	3
1308	436.93	266.39	1.0581	5.29347623171415	10.9771176540216	308	0.182806104965547	0.182806104965547	25.4615843538449	3
1309	442.37	269.61	1.0205	5.1106701267486	11.1599237589871	309	-0.00243093224688273	0.00243093224688273	25.4640152860917	3
1310	444.8	274.88	1.021	5.11310105899548	11.1574928267402	310	-0.166275765686747	0.166275765686747	25.6302910517785	3
1311	435.34	266.7	1.0552	5.27937682468223	10.9912170610535	311	-0.0354916108044812	0.0354916108044812	25.665782662583	3
1312	438.93	258.21	1.0625	5.31486843548671	10.955725450249	312	0.156552036699217	0.156552036699217	25.8223346992822	3
1313	444.28	257.76	1.0303	5.15831639878749	11.1122774869482	313	0.0452153397920103	0.0452153397920103	25.8675500390742	3
1314	449.57	260.28	1.021	5.11310105899548	11.1574928267402	314	-0.028685000513212	0.028685000513212	25.8962350395874	3
1315	449.08	256.88	1.0269	5.14178605950869	11.128807826227	315	0.0359777972538566	0.0359777972538566	25.9322128368413	3
1316	445.9	257.02	1.0195	5.10580826225484	11.1647856234809	316	-0.0286850005132102	0.0286850005132102	25.9608978373545	3
1317	447.3	257.46	1.0254	5.13449326276805	11.1361006229677	317	0.00486186449376547	0.00486186449376547	25.9657597018482	3
1318	445.41	257.56	1.0244	5.12963139827428	11.1409624874614	318	0.0116684747850346	0.0116684747850346	25.9774281766333	3
1319	446.93	259.58	1.022	5.11796292348925	11.1526309622465	319	0.0145855934812946	0.0145855934812946	25.9920137701146	3
1320	456.06	255.52	1.019	5.10337733000795	11.1672165557278	320	-0.0121546612344119	0.0121546612344119	26.004168431349	3
1321	455.98	256.73	1.0215	5.11553199124236	11.1550618944933	321	0.0189612715256811	0.0189612715256811	26.0231297028747	3
1322	452.87	256.32	1.0176	5.09657071971668	11.174023166019	322	-0.0306297463107175	0.0306297463107175	26.0537594491854	3
1323	455.51	248.9	1.0239	5.1272004660274	11.1433934197083	323	0.0165303392788019	0.0165303392788019	26.0702897884642	3
1324	454.7	242.8	1.0205	5.1106701267486	11.1599237589871	324	-0.00243093224688273	0.00243093224688273	26.0727207207111	3
1325	457.07	245.65	1.021	5.11310105899548	11.1574928267402	325	0.00972372898752916	0.00972372898752916	26.0824444496986	3
1326	456.79	254.94	1.019	5.10337733000795	11.1672165557278	326	-0.078762204798986	0.078762204798986	26.1612066544976	3
1327	450.97	252.38	1.0352	5.18213953480694	11.0884543509288	327	0.00486186449376369	0.00486186449376369	26.1660685189913	3
1328	452.24	266.64	1.0342	5.17727767031317	11.0933162154225	328	0.0666075435645759	0.0666075435645759	26.2326760625559	3
1329	448.21	259.62	1.0205	5.1106701267486	11.1599237589871	329	-0.047646272038893	0.047646272038893	26.2803223345948	3
1330	439.71	263.8	1.0303	5.15831639878749	11.1122774869482	330	-0.0165303392788001	0.0165303392788001	26.2968526738736	3
1331	440.31	263.63	1.0337	5.17484673806629	11.0957471476694	331	-0.118629493647854	0.118629493647854	26.4154821675215	3
1332	436.68	266.05	1.0581	5.29347623171415	10.9771176540216	332	0.00243093224688096	0.00243093224688096	26.4179130997684	3
1333	435.79	272.69	1.0576	5.29104529946726	10.9795485862684	333	0.0330606785576002	0.0330606785576002	26.450973778326	3
1334	426.02	276.75	1.0508	5.25798462090966	11.012609264826	334	0.133215087129146	0.133215087129146	26.5841888654551	3
1335	432.03	267.89	1.0234	5.12476953378052	11.1458243519552	335	-0.0427844075451258	0.0427844075451258	26.6269732730002	3
1336	440.61	276.28	1.0322	5.16755394132564	11.1030399444101	336	-0.187667969459312	0.187667969459312	26.8146412424595	3
1337	434.91	274.73	1.0708	5.35522191078496	10.9153719749507	337	0.149745426407947	0.149745426407947	26.9643866688675	3
1338	435.09	269.8	1.04	5.20547648437701	11.0651174013587	338	-0.0787622047989842	0.0787622047989842	27.0431488736665	3
1339	433.92	268.84	1.0562	5.28423868917599	10.9863551965597	339	0.00486186449376547	0.00486186449376547	27.0480107381602	3
1340	437.82	260.01	1.0552	5.27937682468223	10.9912170610535	340	0.116198561400971	0.116198561400971	27.1642092995612	3
1341	445.94	261.14	1.0313	5.16317826328126	11.1074156224544	341	0.0408396617476221	0.0408396617476221	27.2050489613088	3
1342	443.08	269.83	1.0229	5.12233860153363	11.1482552842021	342	0.0165303392787983	0.0165303392787983	27.2215793005876	3
1343	460.77	273.99	1.0195	5.10580826225484	11.1647856234809	343	-0.0427844075451276	0.0427844075451276	27.2643637081328	3
1344	453.61	273.18	1.0283	5.14859266979996	11.1220012159357	344	0.0495910178363985	0.0495910178363985	27.3139547259692	3
1345	461.26	277.36	1.0181	5.09900165196356	11.1715922337721	345	-0.0948063576284071	0.0948063576284071	27.4087610835976	3
1346	446.03	275.96	1.0376	5.19380800959197	11.0767858761437	346	0.0734141538558433	0.0734141538558433	27.4821752374534	3
1347	442.75	277.12	1.0225	5.12039385573613	11.1502000299996	347	0.00972372898753093	0.00972372898753093	27.4918989664409	3
1348	442.88	274.06	1.0205	5.1106701267486	11.1599237589871	348	-0.0140994070319191	0.0140994070319191	27.5059983734728	3
1349	459.33	273.4	1.0234	5.12476953378052	11.1458243519552	349	-0.00243093224688273	0.00243093224688273	27.5084293057197	3
1350	458.37	267.64	1.0239	5.1272004660274	11.1433934197083	350	0.0140994070319191	0.0140994070319191	27.5225287127517	3
1351	459.28	267.94	1.021	5.11310105899548	11.1574928267402	351	0.00972372898752916	0.00972372898752916	27.5322524417392	3
1352	459.48	247	1.019	5.10337733000795	11.1672165557278	352	-0.0904306795840206	0.0904306795840206	27.6226831213232	3
1353	454.64	240.65	1.0376	5.19380800959197	11.0767858761437	353	0.0855688150902552	0.0855688150902552	27.7082519364135	3
1354	452.63	235.08	1.02	5.10823919450172	11.162354691234	354	-0.0121546612344119	0.0121546612344119	27.7204065976479	3
1355	462.42	232.47	1.0225	5.12039385573613	11.1502000299996	355	0.00972372898753093	0.00972372898753093	27.7301303266354	3
1356	470.79	231.04	1.0205	5.1106701267486	11.1599237589871	356	-0.0140994070319191	0.0140994070319191	27.7442297336673	3
1357	486.56	232.18	1.0234	5.12476953378052	11.1458243519552	357	0.0116684747850364	0.0116684747850364	27.7558982084524	3
1358	485.36	237	1.021	5.11310105899548	11.1574928267402	358	0	0	27.7558982084524	3
1359	486.46	238.11	1.021	5.11310105899548	11.1574928267402	359	0.0116684747850346	0.0116684747850346	27.7675666832374	3
1360	490.44	243.38	1.0186	5.10143258421045	11.1691613015253	360	-0.0092375425381519	0.0092375425381519	27.7768042257755	3
1361	488.41	246.02	1.0205	5.1106701267486	11.1599237589871	361	-0.00243093224688273	0.00243093224688273	27.7792351580224	3
1362	494.47	249.09	1.021	5.11310105899548	11.1574928267402	362	0.00243093224688273	0.00243093224688273	27.7816660902693	3
1363	474.83	256.82	1.0205	5.1106701267486	11.1599237589871	363	-0.00486186449376547	0.00486186449376547	27.7865279547631	3
1364	468.92	254.01	1.0215	5.11553199124236	11.1550618944933	364	0.00243093224688273	0.00243093224688273	27.78895888701	3
1365	477.96	252.51	1.021	5.11310105899548	11.1574928267402	365	-0.0189612715256811	0.0189612715256811	27.8079201585356	3
1366	474.58	250.95	1.0249	5.13206233052116	11.1385315552145	366	0.00729279674064465	0.00729279674064465	27.8152129552763	3
1367	465.29	257.3	1.0234	5.12476953378052	11.1458243519552	367	0.0330606785576002	0.0330606785576002	27.8482736338339	3
1368	461.76	265.5	1.0166	5.09170885522292	11.1788850305128	368	-0.028685000513212	0.028685000513212	27.8769586343471	3
1369	464.57	275.51	1.0225	5.12039385573613	11.1502000299996	369	-0.00194474579750548	0.00194474579750548	27.8789033801446	3
1370	462.01	279.64	1.0229	5.12233860153363	11.1482552842021	370	0.0189612715256828	0.0189612715256828	27.8978646516703	3
1371	469.44	264.03	1.019	5.10337733000795	11.1672165557278	371	-0.0121546612344119	0.0121546612344119	27.9100193129047	3
1372	484.6	267.64	1.0215	5.11553199124236	11.1550618944933	372	0.00972372898752738	0.00972372898752738	27.9197430418922	3
1373	486.62	263.56	1.0195	5.10580826225484	11.1647856234809	373	-0.00972372898752738	0.00972372898752738	27.9294667708797	3
1374	479.41	258.62	1.0215	5.11553199124236	11.1550618944933	374	0.0189612715256811	0.0189612715256811	27.9484280424054	3
1375	472.71	267.73	1.0176	5.09657071971668	11.174023166019	375	0.00486186449376547	0.00486186449376547	27.9532899068992	3
1376	467.64	272.87	1.0166	5.09170885522292	11.1788850305128	376	-0.0189612715256811	0.0189612715256811	27.9722511784249	3
1377	489.33	260.75	1.0205	5.1106701267486	11.1599237589871	377	0.00243093224688096	0.00243093224688096	27.9746821106718	3
1378	490.74	249.2	1.02	5.10823919450172	11.162354691234	378	-0.00243093224688096	0.00243093224688096	27.9771130429186	3
1379	485.44	251.55	1.0205	5.1106701267486	11.1599237589871	379	0	0	27.9771130429186	3
1380	486.55	269.63	1.0205	5.1106701267486	11.1599237589871	380	0.00243093224688096	0.00243093224688096	27.9795439751655	3
1381	493.63	271.57	1.02	5.10823919450172	11.162354691234	381	-0.00243093224688096	0.00243093224688096	27.9819749074124	3
1382	494.36	268.71	1.0205	5.1106701267486	11.1599237589871	382	0.00243093224688096	0.00243093224688096	27.9844058396593	3
1383	492.52	277.21	1.02	5.10823919450172	11.162354691234	383	-0.0286850005132102	0.0286850005132102	28.0130908401725	3
1384	483.33	274.71	1.0259	5.13692419501493	11.1336696907208	384	0.0311159327600912	0.0311159327600912	28.0442067729326	3
1385	477.76	274.78	1.0195	5.10580826225484	11.1647856234809	385	-0.00729279674064465	0.00729279674064465	28.0514995696732	3
1386	478.25	279.73	1.021	5.11310105899548	11.1574928267402	386	-0.0165303392788001	0.0165303392788001	28.068029908952	3
1387	480.22	275.68	1.0244	5.12963139827428	11.1409624874614	387	0.0140994070319174	0.0140994070319174	28.0821293159839	3
1388	466.67	277.88	1.0215	5.11553199124236	11.1550618944933	388	0.0121546612344119	0.0121546612344119	28.0942839772184	3
1389	473.4	275.05	1.019	5.10337733000795	11.1672165557278	389	-0.00729279674064642	0.00729279674064642	28.101576773959	3
1390	466.88	279.52	1.0205	5.1106701267486	11.1599237589871	390	-0.0354916108044829	0.0354916108044829	28.1370683847635	3
1391	458.11	266.68	1.0278	5.14616173755308	11.1244321481826	391	0.0306297463107175	0.0306297463107175	28.1676981310742	3
1392	449.9	275.3	1.0215	5.11553199124236	11.1550618944933	392	-0.0379225430513639	0.0379225430513639	28.2056206741256	3
1393	443.5	276.95	1.0293	5.15345453429373	11.117139351442	393	-0.156552036699219	0.156552036699219	28.3621727108248	3
1394	429.95	275.38	1.0615	5.31000657099295	10.9605873147428	394	0.0495910178364003	0.0495910178364003	28.4117637286612	3
1395	419.53	263.29	1.0513	5.26041555315655	11.0101783325792	395	-0.341789073911647	0.341789073911647	28.7535528025728	3
1396	392.67	277.84	1.1216	5.60220462706819	10.6683892586675	396	-0.00680661029127094	0.00680661029127094	28.7603594128641	3
1397	391.99	278.19	1.123	5.60901123735946	10.6615826483762	397	0.0782760183496087	0.0782760183496087	28.8386354312137	3
1398	399.19	275.63	1.1069	5.53073521900985	10.7398586667258	398	-0.125922290388502	0.125922290388502	28.9645577216022	3
1399	390.71	275.16	1.1328	5.65665750939836	10.6139363763373	399	-0.0262540682663275	0.0262540682663275	28.9908117898685	3
1400	394.57	267.64	1.1382	5.68291157766468	10.587682308071	400	-0.0092375425381519	0.0092375425381519	29.0000493324067	3
1401	403.72	259.71	1.1401	5.69214912020284	10.5784447655329	401	0.175513308224899	0.175513308224899	29.1755626406316	3
1402	408.94	260.29	1.104	5.51663581197794	10.7539580737578	402	-0.00243093224688096	0.00243093224688096	29.1779935728785	3
1403	414.26	251.9	1.1045	5.51906674422482	10.7515271415109	403	-0.0213922037725638	0.0213922037725638	29.199385776651	3
1404	414.91	255.34	1.1089	5.54045894799738	10.7301349377383	404	0.223159580263792	0.223159580263792	29.4225453569148	3
1405	408.74	252.6	1.063	5.31729936773359	10.9532945180021	405	-0.166275765686747	0.166275765686747	29.5888211226016	3
1406	415.34	261.44	1.0972	5.48357513342034	10.7870187523154	406	0.0928616118309016	0.0928616118309016	29.6816827344325	3
1407	426.86	274.41	1.0781	5.39071352158944	10.8798803641463	407	0.0213922037725638	0.0213922037725638	29.703074938205	3
1408	426.77	266.3	1.0737	5.36932131781687	10.9012725679188	408	-0.118629493647855	0.118629493647855	29.8217044318529	3
1409	417.08	268.67	1.0981	5.48795081146473	10.782643074271	409	-0.111822883356583	0.111822883356583	29.9335273152095	3
1410	405.83	267.37	1.1211	5.59977369482131	10.6708201909144	410	-0.156552036699219	0.156552036699219	30.0900793519087	3
1411	391.14	266.68	1.1533	5.75632573152053	10.5142681542152	411	-0.0996682221221725	0.0996682221221725	30.1897475740309	3
1412	383.29	272.03	1.1738	5.8559939536427	10.414599932093	412	0.0306297463107175	0.0306297463107175	30.2203773203416	3
1413	374.94	275.85	1.1675	5.82536420733198	10.4452296784037	413	-0.149259239958571	0.149259239958571	30.3696365603002	3
1414	377.31	265.89	1.1982	5.97462344729056	10.2959704384451	414	-0.0359777972538584	0.0359777972538584	30.405614357554	3
1415	371.02	247.31	1.2056	6.01060124454441	10.2599926411913	415	0.00486186449376547	0.00486186449376547	30.4104762220478	3
1416	357.38	260.16	1.2046	6.00573938005065	10.2648545056851	416	-0.0379225430513639	0.0379225430513639	30.4483987650991	3
1417	361.54	262.65	1.2124	6.04366192310201	10.2269319626337	417	0.0948063576284088	0.0948063576284088	30.5432051227276	3
1418	363.78	269.17	1.1929	5.9488555654736	10.3217383202621	418	0.0238231360194447	0.0238231360194447	30.567028258747	3
1419	374.18	272.3	1.188	5.92503242945416	10.3455614562815	419	0.351512802899176	0.351512802899176	30.9185410616462	3
1420	390.23	277.85	1.1157	5.57351962655498	10.6970742591807	420	-0.320396870139081	0.320396870139081	31.2389379317853	3
1421	373.53	275.09	1.1816	5.89391649669407	10.3766773890416	421	-0.173568562427395	0.173568562427395	31.4125064942127	3
1422	339.31	273.41	1.2173	6.06748505912146	10.2031088266142	422	-0.0281988140638347	0.0281988140638347	31.4407053082765	3
1423	335.36	274.66	1.2231	6.09568387318529	10.1749100125504	423	-0.00729279674064642	0.00729279674064642	31.4479981050171	3
1424	332.85	271.62	1.2246	6.10297666992594	10.1676172158098	424	-0.215866783523143	0.215866783523143	31.6638648885403	3
1425	324.47	255.32	1.269	6.31884345344908	9.95175043228662	425	0.0422982210957503	0.0422982210957503	31.706163109636	3
1426	327.18	256.96	1.2603	6.27654523235333	9.99404865338237	426	0.0145855934812928	0.0145855934812928	31.7207487031173	3
1427	321.33	257.24	1.2573	6.26195963887204	10.0086342468637	427	-0.00486186449376369	0.00486186449376369	31.7256105676111	3
1428	323.08	262.84	1.2583	6.2668215033658	10.0037723823699	428	0.140021697420419	0.140021697420419	31.8656322650315	3
1429	330.58	261.08	1.2295	6.12679980594539	10.1437940797903	429	0.111822883356584	0.111822883356584	31.9774551483881	3
1430	348.17	274.92	1.2065	6.0149769225888	10.2556169631469	430	-0.0807069505964932	0.0807069505964932	32.0581620989846	3
1431	341.66	264.61	1.2231	6.09568387318529	10.1749100125504	431	0.0165303392788001	0.0165303392788001	32.0746924382634	3
1432	340.11	268.54	1.2197	6.07915353390649	10.1914403518292	432	-0.0641766113176931	0.0641766113176931	32.1388690495811	3
1433	335.65	260.27	1.2329	6.14333014522419	10.1272637405115	433	0.142452629667302	0.142452629667302	32.2813216792484	3
1434	341.08	274.61	1.2036	6.00087751555689	10.2697163701788	434	-0.135159832926654	0.135159832926654	32.416481512175	3
1435	337.92	271.73	1.2314	6.13603734848354	10.1345565372522	435	0.0544528823301622	0.0544528823301622	32.4709343945052	3
1436	323.93	275.8	1.2202	6.08158446615338	10.1890094195823	436	-0.17113763018051	0.17113763018051	32.6420720246857	3
1437	316.39	263.93	1.2554	6.25272209633389	10.0178717894018	437	-0.0403534752982466	0.0403534752982466	32.6824254999839	3
1438	318.53	261.77	1.2637	6.29307557163213	9.97751831410357	438	0.157038223148595	0.157038223148595	32.8394637231325	3
1439	334.37	270.76	1.2314	6.13603734848354	10.1345565372522	439	0.182806104965547	0.182806104965547	33.0222698280981	3
1440	327.69	270.21	1.1938	5.95323124351799	10.3173626422177	440	-0.19739169844684	0.19739169844684	33.2196615265449	3
1441	329.15	261.28	1.2344	6.15062294196483	10.1199709437709	441	-0.0213922037725638	0.0213922037725638	33.2410537303175	3
1442	327.92	260.43	1.2388	6.1720151457374	10.0985787399983	442	-0.0471600855895158	0.0471600855895158	33.288213815907	3
1443	326.25	260.63	1.2485	6.21917523132691	10.0514186544088	443	-0.0831378828433742	0.0831378828433742	33.3713516987504	3
1444	317.57	267.76	1.2656	6.30231311417029	9.96828077156542	444	0.0140994070319174	0.0140994070319174	33.3854511057823	3
1445	323.72	256.73	1.2627	6.28821370713837	9.98238017859734	445	0.180375172718662	0.180375172718662	33.565826278501	3
1446	337.47	254.47	1.2256	6.10783853441971	10.162755351316	446	-0.00729279674064642	0.00729279674064642	33.5731190752416	3
1447	338.61	266.36	1.2271	6.11513133116035	10.1554625545754	447	0.17843042692116	0.17843042692116	33.7515495021628	3
1448	353.08	271.4	1.1904	5.93670090423919	10.3338929814965	448	-0.0549390687795395	0.0549390687795395	33.8064885709423	3
1449	361.14	271.82	1.2017	5.99163997301873	10.278953912717	449	0.168706697933629	0.168706697933629	33.9751952688759	3
1450	365.7	279.58	1.167	5.8229332750851	10.4476606106506	450	-0.118629493647855	0.118629493647855	34.0938247625238	3
1451	367.95	275.94	1.1914	5.94156276873296	10.3290311170027	451	-0.0116684747850346	0.0116684747850346	34.1054932373088	3
1452	362.56	273.98	1.1938	5.95323124351799	10.3173626422177	452	0.0826516963939969	0.0826516963939969	34.1881449337028	3
1453	356.02	269.1	1.1768	5.870579547124	10.4000143386117	453	0.0384087295007394	0.0384087295007394	34.2265536632036	3
1454	383.86	257.63	1.1689	5.83217081762326	10.4384230681124	454	0.0165303392788001	0.0165303392788001	34.2430840024824	3
1455	383.64	258.82	1.1655	5.81564047834446	10.4549534073912	455	0.0330606785575984	0.0330606785575984	34.27614468104	3
1456	377.95	258.17	1.1587	5.78257979978686	10.4880140859488	456	-0.261082123315155	0.261082123315155	34.5372268043551	3
1457	362.17	263.52	1.2124	6.04366192310201	10.2269319626337	457	0.0262540682663275	0.0262540682663275	34.5634808726214	3
1458	355.91	260.11	1.207	6.01740785483568	10.2531860309	458	0.237258987295711	0.237258987295711	34.8007398599172	3
1459	386.01	257.07	1.1582	5.78014886753997	10.4904450181957	459	0.0189612715256793	0.0189612715256793	34.8197011314428	3
1460	385.49	261.46	1.1543	5.76118759601429	10.5094062897214	460	-0.187667969459309	0.187667969459309	35.0073691009021	3
1461	377.81	268.23	1.1929	5.9488555654736	10.3217383202621	461	0.0568838145770449	0.0568838145770449	35.0642529154792	3
1462	382.58	265.6	1.1812	5.89197175089656	10.3786221348391	462	-0.108905764660326	0.108905764660326	35.1731586801395	3
1463	376.5	262.93	1.2036	6.00087751555689	10.2697163701788	463	0.0520219500832813	0.0520219500832813	35.2251806302228	3
1464	369.18	276	1.1929	5.9488555654736	10.3217383202621	464	-0.0165303392787983	0.0165303392787983	35.2417109695016	3
1465	360.76	267.51	1.1963	5.9653859047524	10.3052079809833	465	-0.0685522893620814	0.0685522893620814	35.3102632588637	3
1466	361.23	251.44	1.2104	6.03393819411448	10.2366556916212	466	-0.0121546612344119	0.0121546612344119	35.3224179200981	3
1467	366.56	251.71	1.2129	6.0460928553489	10.2245010303868	467	0.0525081365326585	0.0525081365326585	35.3749260566307	3
1468	366.31	254.45	1.2021	5.99358471881624	10.2770091669195	468	-0.0598009332733049	0.0598009332733049	35.434726989904	3
1469	362.84	254.21	1.2144	6.05338565208954	10.2172082336462	469	0.106961018862821	0.106961018862821	35.5416880087669	3
1470	356.53	265.61	1.1924	5.94642463322672	10.324169252509	470	-0.0923754253815279	0.0923754253815279	35.6340634341484	3
1471	359.11	259.75	1.2114	6.03880005860825	10.2317938271275	471	0	0	35.6340634341484	3
1472	362.21	265.29	1.2114	6.03880005860825	10.2317938271275	472	0.0471600855895176	0.0471600855895176	35.6812235197379	3
1473	359.86	257.95	1.2017	5.99163997301873	10.278953912717	473	-0.0330606785576002	0.0330606785576002	35.7142841982955	3
1474	364.67	259.15	1.2085	6.02470065157633	10.2458932341594	474	-0.0379225430513621	0.0379225430513621	35.7522067413469	3
1475	351.69	233.58	1.2163	6.06262319462769	10.207970691108	475	-0.0140994070319174	0.0140994070319174	35.7663061483788	3
1476	351.17	246.23	1.2192	6.07672260165961	10.1938712840761	476	-0.0170165257281756	0.0170165257281756	35.783322674107	3
1477	350.35	237.18	1.2227	6.09373912738779	10.1768547583479	477	0.0384087295007394	0.0384087295007394	35.8217314036077	3
1478	345.55	232.98	1.2148	6.05533039788705	10.2152634878487	478	0.130297968432888	0.130297968432888	35.9520293720406	3
1479	347.78	231.07	1.188	5.92503242945416	10.3455614562815	479	-0.158982968946098	0.158982968946098	36.1110123409867	3
1480	332.02	231.64	1.2207	6.08401539840026	10.1865784873354	480	0.0520219500832795	0.0520219500832795	36.16303429107	3
1481	346.73	237.4	1.21	6.03199344831698	10.2386004374187	481	-0.184750850763052	0.184750850763052	36.347785141833	3
1482	333.66	246.43	1.248	6.21674429908003	10.0538495866557	482	-0.0359777972538566	0.0359777972538566	36.3837629390869	3
1483	332.73	248	1.2554	6.25272209633389	10.0178717894018	483	0.121060425894736	0.121060425894736	36.5048233649816	3
1484	340.21	235.43	1.2305	6.13166167043915	10.1389322152966	484	-0.0116684747850364	0.0116684747850364	36.5164918397667	3
1485	345.84	243.64	1.2329	6.14333014522419	10.1272637405115	485	0.0281988140638347	0.0281988140638347	36.5446906538305	3
1486	350.6	240.37	1.2271	6.11513133116035	10.1554625545754	486	0.242607038238852	0.242607038238852	36.7872976920693	3
1487	357.47	241.94	1.1772	5.8725242929215	10.3980695928142	487	-0.202253562940605	0.202253562940605	36.98955125501	3
1488	355.97	245.78	1.2188	6.07477785586211	10.1958160298736	488	-0.0826516963939969	0.0826516963939969	37.072202951404	3
1489	352.98	242.28	1.2358	6.1574295522561	10.1131643334796	489	0.0709832216089605	0.0709832216089605	37.1431861730129	3
1490	358.94	235.76	1.2212	6.08644633064714	10.1841475550886	490	0.0996682221221743	0.0996682221221743	37.2428543951351	3
1491	371.08	233.76	1.2007	5.98677810852497	10.2838157772107	491	-0.0306297463107175	0.0306297463107175	37.2734841414458	3
1492	370.91	230.47	1.207	6.01740785483568	10.2531860309	492	-0.0311159327600912	0.0311159327600912	37.3046000742059	3
1493	366.97	230.78	1.2134	6.04852378759578	10.2220700981399	493	0.00486186449376369	0.00486186449376369	37.3094619386997	3
1494	363.7	231.71	1.2124	6.04366192310201	10.2269319626337	494	-0.0165303392788001	0.0165303392788001	37.3259922779785	3
1495	354.21	237.89	1.2158	6.06019226238081	10.2104016233549	495	-0.0379225430513621	0.0379225430513621	37.3639148210298	3
1496	347.38	250.61	1.2236	6.09811480543218	10.1724790803035	496	-0.00729279674064642	0.00729279674064642	37.3712076177705	3
1497	338.08	251.75	1.2251	6.10540760217282	10.1651862835629	497	0.177944240471781	0.177944240471781	37.5491518582422	3
1498	340.77	251.16	1.1885	5.92746336170104	10.3431305240347	498	-0.268374920055802	0.268374920055802	37.817526778298	3
1499	334.71	249.89	1.2437	6.19583828175684	10.0747556039789	499	0.278098649043329	0.278098649043329	38.0956254273414	3
1500	341.33	250.27	1.1865	5.91773963271351	10.3528542530222	500	NA	NA	NA	3
