# Supplementary material for: Assessment of crusting effects on interrill erosion by laser scanning
Source: PeerJ. 2020 Jan 31;8:e8487. doi: 10.7717/peerj.8487 (PMC6996510; doi:10.7717/peerj.8487)
Supplement: Data S1 — Each has two transects and four subplots. [file peerj-08-8487-s001.zip › raw data for uploading/os4plotd.txt]

x	y	z	cal	h	code	deltah	absh	cumsumh	number
1	264.09	427.31	1.0205	5.1106701267486	11.2002772342853	1	-0.156552036699219	0.156552036699219	0.156552036699219	1
2	267.74	430.7	1.0527	5.26722216344782	11.0437251975861	2	0.163844833439866	0.163844833439866	0.320396870139085	1
3	271.14	433.33	1.019	5.10337733000795	11.207570031026	3	0.00194474579750548	0.00194474579750548	0.32234161593659	1
4	254.92	430.35	1.0186	5.10143258421045	11.2095147768235	4	-0.0209060173231883	0.0209060173231883	0.343247633259779	1
5	266.49	433.43	1.0229	5.12233860153363	11.1886087595003	5	-0.00243093224688273	0.00243093224688273	0.345678565506661	1
6	270.02	441.66	1.0234	5.12476953378052	11.1861778272534	6	0.0116684747850364	0.0116684747850364	0.357347040291698	1
7	271.14	446.95	1.021	5.11310105899548	11.1978463020385	7	0.0140994070319156	0.0140994070319156	0.371446447323613	1
8	275.86	450.17	1.0181	5.09900165196356	11.2119457090704	8	-0.0165303392787983	0.0165303392787983	0.387976786602412	1
9	278.63	453.38	1.0215	5.11553199124236	11.1954153697916	9	0.00486186449376547	0.00486186449376547	0.392838651096177	1
10	274.14	445.46	1.0205	5.1106701267486	11.2002772342853	10	0.00486186449376191	0.00486186449376191	0.397700515589939	1
11	275.09	442.04	1.0195	5.10580826225484	11.2051390987791	11	-0.0238231360194447	0.0238231360194447	0.421523651609384	1
12	277.39	435.71	1.0244	5.12963139827428	11.1813159627597	12	0.0092375425381519	0.0092375425381519	0.430761194147536	1
13	274.72	465.1	1.0225	5.12039385573613	11.1905535052978	13	-0.00194474579750548	0.00194474579750548	0.432705939945041	1
14	270.03	464.99	1.0229	5.12233860153363	11.1886087595003	14	0.00923754253815368	0.00923754253815368	0.441943482483195	1
15	260.09	471.86	1.021	5.11310105899548	11.1978463020385	15	0.00243093224688273	0.00243093224688273	0.444374414730078	1
16	261.74	462.87	1.0205	5.1106701267486	11.2002772342853	16	-0.0213922037725638	0.0213922037725638	0.465766618502641	1
17	245.24	457.03	1.0249	5.13206233052116	11.1788850305128	17	0.0189612715256811	0.0189612715256811	0.484727890028323	1
18	244.57	455.43	1.021	5.11310105899548	11.1978463020385	18	0.00243093224688273	0.00243093224688273	0.487158822275205	1
19	239.28	476.56	1.0205	5.1106701267486	11.2002772342853	19	-0.00243093224688273	0.00243093224688273	0.489589754522088	1
20	240.25	479.14	1.021	5.11310105899548	11.1978463020385	20	-0.00243093224688273	0.00243093224688273	0.492020686768971	1
21	238.25	487.59	1.0215	5.11553199124236	11.1954153697916	21	0.00729279674064642	0.00729279674064642	0.499313483509617	1
22	234.62	482.64	1.02	5.10823919450172	11.2027081665322	22	-0.00972372898752916	0.00972372898752916	0.509037212497146	1
23	235.52	493.42	1.022	5.11796292348925	11.1929844375447	23	0.00972372898752916	0.00972372898752916	0.518760941484675	1
24	234.51	485.08	1.02	5.10823919450172	11.2027081665322	24	-0.0121546612344119	0.0121546612344119	0.530915602719087	1
25	233.35	490.32	1.0225	5.12039385573613	11.1905535052978	25	0.00486186449376547	0.00486186449376547	0.535777467212853	1
26	231.72	484.23	1.0215	5.11553199124236	11.1954153697916	26	0	0	0.535777467212853	1
27	235.1	492.15	1.0215	5.11553199124236	11.1954153697916	27	0.00729279674064642	0.00729279674064642	0.543070263953499	1
28	238.29	487.17	1.02	5.10823919450172	11.2027081665322	28	-0.00243093224688096	0.00243093224688096	0.54550119620038	1
29	241.69	481.29	1.0205	5.1106701267486	11.2002772342853	29	0.00486186449376191	0.00486186449376191	0.550363060694142	1
30	237.77	489.39	1.0195	5.10580826225484	11.2051390987791	30	-0.0262540682663257	0.0262540682663257	0.576617128960468	1
31	239.82	490.5	1.0249	5.13206233052116	11.1788850305128	31	0.0165303392787983	0.0165303392787983	0.593147468239266	1
32	249.9	491.74	1.0215	5.11553199124236	11.1954153697916	32	-0.00243093224688273	0.00243093224688273	0.595578400486149	1
33	240.34	481.8	1.022	5.11796292348925	11.1929844375447	33	0.00972372898752916	0.00972372898752916	0.605302129473678	1
34	231.51	475.14	1.02	5.10823919450172	11.2027081665322	34	-0.0189612715256828	0.0189612715256828	0.624263400999361	1
35	232.37	481.45	1.0239	5.1272004660274	11.1837468950065	35	0.0140994070319191	0.0140994070319191	0.63836280803128	1
36	232.46	475.81	1.021	5.11310105899548	11.1978463020385	36	0	0	0.63836280803128	1
37	233.08	477.47	1.021	5.11310105899548	11.1978463020385	37	0.00243093224688273	0.00243093224688273	0.640793740278163	1
38	248.19	480.03	1.0205	5.1106701267486	11.2002772342853	38	-0.0072927967406482	0.0072927967406482	0.648086537018811	1
39	245.08	486.54	1.022	5.11796292348925	11.1929844375447	39	0.0121546612344101	0.0121546612344101	0.660241198253221	1
40	251.49	489.59	1.0195	5.10580826225484	11.2051390987791	40	-0.00243093224688096	0.00243093224688096	0.662672130500102	1
41	255.44	494.3	1.02	5.10823919450172	11.2027081665322	41	-0.0189612715256828	0.0189612715256828	0.681633402025785	1
42	241	484.63	1.0239	5.1272004660274	11.1837468950065	42	0.0189612715256828	0.0189612715256828	0.700594673551468	1
43	233.3	478.88	1.02	5.10823919450172	11.2027081665322	43	-0.0165303392788001	0.0165303392788001	0.717125012830268	1
44	231.67	481.5	1.0234	5.12476953378052	11.1861778272534	44	0.0165303392788001	0.0165303392788001	0.733655352109068	1
45	239.71	477.61	1.02	5.10823919450172	11.2027081665322	45	-0.00243093224688096	0.00243093224688096	0.736086284355949	1
46	252.56	484.91	1.0205	5.1106701267486	11.2002772342853	46	0.00243093224688096	0.00243093224688096	0.73851721660283	1
47	257.46	472.77	1.02	5.10823919450172	11.2027081665322	47	0.00486186449376547	0.00486186449376547	0.743379081096595	1
48	246.17	477.64	1.019	5.10337733000795	11.207570031026	48	-0.0213922037725656	0.0213922037725656	0.764771284869161	1
49	252.41	456.41	1.0234	5.12476953378052	11.1861778272534	49	0.0116684747850364	0.0116684747850364	0.776439759654197	1
50	255.32	456.94	1.021	5.11310105899548	11.1978463020385	50	-0.0165303392788001	0.0165303392788001	0.792970098932997	1
51	251.68	448.5	1.0244	5.12963139827428	11.1813159627597	51	0.0213922037725638	0.0213922037725638	0.814362302705561	1
52	249.51	457.37	1.02	5.10823919450172	11.2027081665322	52	-0.0165303392788001	0.0165303392788001	0.830892641984361	1
53	235.61	437.92	1.0234	5.12476953378052	11.1861778272534	53	-0.168706697933628	0.168706697933628	0.999599339917989	1
54	237.53	419.54	1.0581	5.29347623171415	11.0174711293198	54	-0.123491358141619	0.123491358141619	1.12309069805961	1
55	232	398.31	1.0835	5.41696758985576	10.8939797711782	55	-0.251844580777004	0.251844580777004	1.37493527883661	1
56	244.85	394.53	1.1353	5.66881217063277	10.6421351904012	56	-0.189612715256816	0.189612715256816	1.56454799409343	1
57	253.08	391.7	1.1743	5.85842488588958	10.4525224751444	57	0.182806104965545	0.182806104965545	1.74735409905897	1
58	255.87	391.37	1.1367	5.67561878092404	10.6353285801099	58	0.142452629667302	0.142452629667302	1.88980672872627	1
59	256.63	402.89	1.1074	5.53316615125674	10.7777812097772	59	-0.180375172718666	0.180375172718666	2.07018190144494	1
60	253.87	403.38	1.1445	5.7135413239754	10.5974060370585	60	0.116198561400974	0.116198561400974	2.18638046284591	1
61	254.17	400.35	1.1206	5.59734276257443	10.7136045984595	61	-0.256220258821392	0.256220258821392	2.44260072166731	1
62	251.1	393.06	1.1733	5.85356302139582	10.4573843396381	62	0.313104073398437	0.313104073398437	2.75570479506574	1
63	271.42	397.39	1.1089	5.54045894799738	10.7704884130366	63	0.187667969459309	0.187667969459309	2.94337276452505	1
64	269.08	402.42	1.0703	5.35279097853807	10.9581563824959	64	-0.0831378828433706	0.0831378828433706	3.02651064736842	1
65	269.59	402.05	1.0874	5.43592886138145	10.8750184996525	65	0.0923754253815243	0.0923754253815243	3.11888607274995	1
66	266.57	411.93	1.0684	5.34355343599992	10.967393925034	66	0.0996682221221725	0.0996682221221725	3.21855429487212	1
67	258.58	409.66	1.0479	5.24388521387775	11.0670621471562	67	-0.0520219500832795	0.0520219500832795	3.2705762449554	1
68	265.04	421.42	1.0586	5.29590716396103	11.0150401970729	68	-0.0072927967406482	0.0072927967406482	3.27786904169605	1
69	261.37	433.67	1.0601	5.30319996070167	11.0077474003323	69	0.185237037212429	0.185237037212429	3.46310607890848	1
70	265.85	443.9	1.022	5.11796292348925	11.1929844375447	70	0.00243093224688273	0.00243093224688273	3.46553701115536	1
71	265.48	445.53	1.0215	5.11553199124236	11.1954153697916	71	0.00729279674064642	0.00729279674064642	3.47282980789601	1
72	266.59	439.86	1.02	5.10823919450172	11.2027081665322	72	-0.00729279674064642	0.00729279674064642	3.48012260463665	1
73	277.37	438.46	1.0215	5.11553199124236	11.1954153697916	73	0.00243093224688273	0.00243093224688273	3.48255353688353	1
74	274.95	433.22	1.021	5.11310105899548	11.1978463020385	74	-0.00923754253815368	0.00923754253815368	3.49179107942169	1
75	278.18	428.14	1.0229	5.12233860153363	11.1886087595003	75	0.0140994070319174	0.0140994070319174	3.50589048645361	1
76	275.78	427.59	1.02	5.10823919450172	11.2027081665322	76	-0.00243093224688096	0.00243093224688096	3.50832141870049	1
77	279.14	430.74	1.0205	5.1106701267486	11.2002772342853	77	-0.0116684747850364	0.0116684747850364	3.51998989348552	1
78	276.72	435.84	1.0229	5.12233860153363	11.1886087595003	78	0.00194474579750548	0.00194474579750548	3.52193463928303	1
79	272.32	433.87	1.0225	5.12039385573613	11.1905535052978	79	-0.39867288848869	0.39867288848869	3.92060752777172	1
80	269.48	404.75	1.1045	5.51906674422482	10.7918806168091	80	0.0831378828433742	0.0831378828433742	4.00374541061509	1
81	278.98	418.22	1.0874	5.43592886138145	10.8750184996525	81	0.31359025984781	0.31359025984781	4.3173356704629	1
82	273.82	426.22	1.0229	5.12233860153363	11.1886087595003	82	-0.109391951109703	0.109391951109703	4.42672762157261	1
83	272.39	420.84	1.0454	5.23173055264334	11.0792168083906	83	0	0	4.42672762157261	1
84	268.39	416.56	1.0454	5.23173055264334	11.0792168083906	84	-0.0855688150902534	0.0855688150902534	4.51229643666286	1
85	263.33	421.36	1.063	5.31729936773359	10.9936479933004	85	0.206629240984993	0.206629240984993	4.71892567764785	1
86	262.73	428.57	1.0205	5.1106701267486	11.2002772342853	86	-0.140021697420419	0.140021697420419	4.85894737506827	1
87	262.39	415.76	1.0493	5.25069182416902	11.0602555368649	87	-0.130784154882267	0.130784154882267	4.98973152995054	1
88	257.92	416.25	1.0762	5.38147597905128	10.9294713819827	88	0.249413648530123	0.249413648530123	5.23914517848066	1
89	259.95	428.83	1.0249	5.13206233052116	11.1788850305128	89	-0.192529833953078	0.192529833953078	5.43167501243374	1
90	263.16	430.73	1.0645	5.32459216447424	10.9863551965597	90	0.0855688150902569	0.0855688150902569	5.517243827524	1
91	266.87	431.91	1.0469	5.23902334938398	11.07192401165	91	0.114253815603465	0.114253815603465	5.63149764312746	1
92	267.09	427.73	1.0234	5.12476953378052	11.1861778272534	92	-0.0403534752982448	0.0403534752982448	5.67185111842571	1
93	263.66	425.57	1.0317	5.16512300907876	11.1458243519552	93	0.0447291533426331	0.0447291533426331	5.71658027176834	1
94	262.12	426.35	1.0225	5.12039385573613	11.1905535052978	94	-0.315535005645316	0.315535005645316	6.03211527741366	1
95	273.6	416.18	1.0874	5.43592886138145	10.8750184996525	95	0.0617456790708069	0.0617456790708069	6.09386095648446	1
96	274.78	411.66	1.0747	5.37418318231064	10.9367641787233	96	-0.0879997473371361	0.0879997473371361	6.1818607038216	1
97	271	411.94	1.0928	5.46218292964778	10.8487644313862	97	0.225590512510674	0.225590512510674	6.40745121633227	1
98	271.79	416.94	1.0464	5.2365924171371	11.0743549438968	98	-0.0685522893620814	0.0685522893620814	6.47600350569435	1
99	271.08	422.11	1.0605	5.30514470649918	11.0058026545348	99	-0.0403534752982448	0.0403534752982448	6.5163569809926	1
100	269.09	402.16	1.0688	5.34549818179743	10.9654491792365	100	-0.394297210444302	0.394297210444302	6.9106541914369	1
101	275.06	383.92	1.1499	5.73979539224173	10.5711519687922	101	0.265943987808917	0.265943987808917	7.17659817924582	1
102	277.06	383.56	1.0952	5.47385140443281	10.8370959566011	102	-0.0972372898752898	0.0972372898752898	7.27383546912111	1
103	273.31	387.39	1.1152	5.5710886943081	10.7398586667258	103	0.135159832926655	0.135159832926655	7.40899530204776	1
104	273.13	404.4	1.0874	5.43592886138145	10.8750184996525	104	-0.0972372898752916	0.0972372898752916	7.50623259192306	1
105	266.91	407.73	1.1074	5.53316615125674	10.7777812097772	105	0.132728900679771	0.132728900679771	7.63896149260283	1
106	260.83	413.21	1.0801	5.40043725057697	10.910510110457	106	-0.0617456790708086	0.0617456790708086	7.70070717167363	1
107	253.99	427.15	1.0928	5.46218292964778	10.8487644313862	107	0.346650938405411	0.346650938405411	8.04735811007905	1
108	254.25	416.32	1.0215	5.11553199124236	11.1954153697916	108	-0.102099154369055	0.102099154369055	8.1494572644481	1
109	252.82	421.35	1.0425	5.21763114561142	11.0933162154225	109	0.0403534752982448	0.0403534752982448	8.18981073974635	1
110	260.25	427.46	1.0342	5.17727767031317	11.1336696907208	110	0.0568838145770449	0.0568838145770449	8.24669455432339	1
111	256.6	432.28	1.0225	5.12039385573613	11.1905535052978	111	0.00243093224688273	0.00243093224688273	8.24912548657027	1
112	254.68	419.35	1.022	5.11796292348925	11.1929844375447	112	-0.220728648016909	0.220728648016909	8.46985413458718	1
113	260.4	414.8	1.0674	5.33869157150616	10.9722557895278	113	-0.0471600855895158	0.0471600855895158	8.5170142201767	1
114	260.83	413.34	1.0771	5.38585165709567	10.9250957039383	114	-0.0359777972538584	0.0359777972538584	8.55299201743056	1
115	254.84	407.63	1.0845	5.42182945434953	10.8891179066844	115	-0.0427844075451276	0.0427844075451276	8.59577642497568	1
116	241.78	404.21	1.0933	5.46461386189466	10.8463334991393	116	-0.220728648016911	0.220728648016911	8.81650507299259	1
117	241.98	400.27	1.1387	5.68534250991157	10.6256048511224	117	0.199336444244347	0.199336444244347	9.01584151723694	1
118	249.97	400.25	1.0977	5.48600606566722	10.8249412953667	118	0.0739003403052205	0.0739003403052205	9.08974185754216	1
119	255.17	408.69	1.0825	5.412105725362	10.8988416356719	119	-0.242120851789474	0.242120851789474	9.33186270933164	1
120	256.31	403.83	1.1323	5.65422657715147	10.6567207838825	120	0.317965937892202	0.317965937892202	9.64982864722384	1
121	255.76	410.12	1.0669	5.33626063925927	10.9746867217747	121	-0.0617456790708104	0.0617456790708104	9.71157432629465	1
122	251.03	411.01	1.0796	5.39800631833008	10.9129410427039	122	0.234828055048826	0.234828055048826	9.94640238134347	1
123	240.36	416.07	1.0313	5.16317826328126	11.1477690977527	123	-0.384573481456775	0.384573481456775	10.3309758628002	1
124	232.81	409.49	1.1104	5.54775174473803	10.7631956162959	124	0.0714694080583396	0.0714694080583396	10.4024452708586	1
125	242.72	403.52	1.0957	5.47628233667969	10.8346650243543	125	0.0855688150902552	0.0855688150902552	10.4880140859488	1
126	265.4	403.34	1.0781	5.39071352158944	10.9202338394445	126	0.0403534752982466	0.0403534752982466	10.5283675612471	1
127	267.6	399.61	1.0698	5.35036004629119	10.9605873147428	127	-0.424926956755021	0.424926956755021	10.9532945180021	1
128	266.8	391.24	1.1572	5.77528700304621	10.5356603579877	128	0.196905511997462	0.196905511997462	11.1502000299996	1
129	263.37	391.53	1.1167	5.57838149104875	10.7325658699852	129	0.0072927967406482	0.0072927967406482	11.1574928267402	1
130	267.91	395.45	1.1152	5.5710886943081	10.7398586667258	130	-0.349081870652293	0.349081870652293	11.5065746973925	1
131	261.29	386.37	1.187	5.92017056496039	10.3907767960736	131	0.417634160014373	0.417634160014373	11.9242088574069	1
132	276.06	388.49	1.1011	5.50253640494602	10.8084109560879	132	0.157038223148595	0.157038223148595	12.0812470805555	1
133	274.53	402.58	1.0688	5.34549818179743	10.9654491792365	133	-0.171137630180512	0.171137630180512	12.252384710736	1
134	272.13	402.23	1.104	5.51663581197794	10.794311549056	134	0.116198561400973	0.116198561400973	12.368583272137	1
135	267.82	399.08	1.0801	5.40043725057697	10.910510110457	135	-0.23968991954259	0.23968991954259	12.6082731916796	1
136	250.45	385	1.1294	5.64012717011956	10.6708201909144	136	-0.541125518155994	0.541125518155994	13.1493987098356	1
137	241.37	367.84	1.2407	6.18125268827555	10.1296946727584	137	0.341789073911645	0.341789073911645	13.4911877837472	1
138	233.62	365.62	1.1704	5.8394636143639	10.47148374667	138	0.135159832926655	0.135159832926655	13.6263476166739	1
139	234.16	359.84	1.1426	5.70430378143725	10.6066435795967	139	-0.484241703578947	0.484241703578947	14.1105893202528	1
140	261.28	375.49	1.2422	6.1885454850162	10.1224018760178	140	0.382142549209892	0.382142549209892	14.4927318694627	1
141	271.39	376.77	1.1636	5.8064029358063	10.5045444252276	141	-0.0140994070319174	0.0140994070319174	14.5068312764946	1
142	273.82	381.51	1.1665	5.82050234283822	10.4904450181957	142	-0.0904306795840206	0.0904306795840206	14.5972619560786	1
143	271.59	381.55	1.1851	5.91093302242224	10.4000143386117	143	0.429788821248785	0.429788821248785	15.0270507773274	1
144	278.9	386.14	1.0967	5.48114420117346	10.8298031598605	144	0	0	15.0270507773274	1
145	273.05	411.87	1.0967	5.48114420117346	10.8298031598605	145	0.182806104965547	0.182806104965547	15.209856882293	1
146	278.54	414.81	1.0591	5.29833809620791	11.012609264826	146	-0.1755133082249	0.1755133082249	15.3853701905179	1
147	279.03	410.82	1.0952	5.47385140443281	10.8370959566011	147	-0.199336444244345	0.199336444244345	15.5847066347622	1
148	261.19	403.1	1.1362	5.67318784867716	10.6377595123568	148	0.0116684747850364	0.0116684747850364	15.5963751095472	1
149	262.03	397.9	1.1338	5.66151937389212	10.6494279871418	149	0.322827802385964	0.322827802385964	15.9192029119332	1
150	278.92	384.02	1.0674	5.33869157150616	10.9722557895278	150	-0.204198308738111	0.204198308738111	16.1234012206713	1
151	276.36	378.72	1.1094	5.54288988024427	10.7680574807897	151	-0.353457548696682	0.353457548696682	16.476858769368	1
152	274.85	363.48	1.1821	5.89634742894095	10.414599932093	152	-0.3014355986134	0.3014355986134	16.7782943679814	1
153	277.44	350.96	1.2441	6.19778302755435	10.1131643334796	153	0.0213922037725638	0.0213922037725638	16.799686571754	1
154	265.49	354.94	1.2397	6.17639082378178	10.1345565372522	154	0.305811276657789	0.305811276657789	17.1054978484118	1
155	260.26	352	1.1768	5.870579547124	10.44036781391	155	-0.393811023994928	0.393811023994928	17.4993088724067	1
156	263.82	359.9	1.2578	6.26439057111892	10.046556789915	156	0.529457043370957	0.529457043370957	18.0287659157776	1
157	256.64	352.44	1.1489	5.73493352774797	10.576013833286	157	-0.429788821248785	0.429788821248785	18.4585547370264	1
158	254.74	353.13	1.2373	6.16472234899675	10.1462250120372	158	0.137590765173538	0.137590765173538	18.5961455022	1
159	253.81	355.48	1.209	6.02713158382321	10.2838157772107	159	0.177944240471781	0.177944240471781	18.7740897426717	1
160	254.15	379.65	1.1724	5.84918734335143	10.4617600176825	160	-0.211004919029381	0.211004919029381	18.9850946617011	1
161	248.98	369.91	1.2158	6.06019226238081	10.2507550986531	161	0.156552036699217	0.156552036699217	19.1416466984003	1
162	264.12	378.82	1.1836	5.90364022568159	10.4073071353524	162	0.341789073911649	0.341789073911649	19.483435772312	1
163	260.69	379.07	1.1133	5.56185115176995	10.749096209264	163	-0.185237037212429	0.185237037212429	19.6686728095244	1
164	252.75	386	1.1514	5.74708818898238	10.5638591720516	164	-0.0850826286408797	0.0850826286408797	19.7537554381653	1
165	249.4	382.52	1.1689	5.83217081762326	10.4787765434107	165	0.211004919029381	0.211004919029381	19.9647603571947	1
166	256.66	384.34	1.1255	5.62116589859387	10.6897814624401	166	-0.00923754253815368	0.00923754253815368	19.9739978997328	1
167	253.98	385.74	1.1274	5.63040344113203	10.6805439199019	167	-0.050077204285774	0.050077204285774	20.0240751040186	1
168	243.76	384.69	1.1377	5.6804806454178	10.6304667156161	168	-0.346650938405411	0.346650938405411	20.370726042424	1
169	238	380.2	1.209	6.02713158382321	10.2838157772107	169	0.424926956755019	0.424926956755019	20.795652999179	1
170	233.89	382.99	1.1216	5.60220462706819	10.7087427339658	170	-0.111336696907209	0.111336696907209	20.9069896960862	1
171	233.81	378.99	1.1445	5.7135413239754	10.5974060370585	171	0.34422000615853	0.34422000615853	21.2512097022448	1
172	239	388.65	1.0737	5.36932131781687	10.9416260432171	172	-0.0782760183496087	0.0782760183496087	21.3294857205944	1
173	231.11	398	1.0898	5.44759733616648	10.8633500248675	173	0.336927209417883	0.336927209417883	21.6664129300123	1
174	233.18	429.43	1.0205	5.1106701267486	11.2002772342853	174	0.00486186449376191	0.00486186449376191	21.671274794506	1
175	244.2	428.78	1.0195	5.10580826225484	11.2051390987791	175	-0.218783902219403	0.218783902219403	21.8900586967254	1
176	238.19	418.96	1.0645	5.32459216447424	10.9863551965597	176	-0.22753525830818	0.22753525830818	22.1175939550336	1
177	234.78	394.82	1.1113	5.55212742278242	10.7588199382515	177	0.137590765173538	0.137590765173538	22.2551847202072	1
178	244.81	387.44	1.083	5.41453665760888	10.8964107034251	178	-0.0262540682663293	0.0262540682663293	22.2814387884735	1
179	230.03	394.75	1.0884	5.44079072587521	10.8701566351587	179	-0.265943987808921	0.265943987808921	22.5473827762824	1
180	240.77	399.75	1.1431	5.70673471368413	10.6042126473498	180	0.0403534752982466	0.0403534752982466	22.5877362515806	1
181	241.53	399.16	1.1348	5.66638123838589	10.6445661226481	181	0.0189612715256811	0.0189612715256811	22.6066975231063	1
182	235.35	393.59	1.1309	5.6474199668602	10.6635273941737	182	-0.424926956755019	0.424926956755019	23.0316244798613	1
183	243.43	381.02	1.2183	6.07234692361522	10.2386004374187	183	0.0714694080583378	0.0714694080583378	23.1030938879197	1
184	242.66	380.41	1.2036	6.00087751555689	10.3100698454771	184	0.265943987808919	0.265943987808919	23.3690378757286	1
185	245.99	376.64	1.1489	5.73493352774797	10.576013833286	185	-0.382142549209892	0.382142549209892	23.7511804249385	1
186	241.53	379.1	1.2275	6.11707607695786	10.1938712840761	186	0.0661213571151986	0.0661213571151986	23.8173017820537	1
187	236.92	368.77	1.2139	6.05095471984266	10.2599926411913	187	0.0952925440777843	0.0952925440777843	23.9125943261315	1
188	230.47	358.28	1.1943	5.95566217576487	10.3552851852691	188	0.196905511997464	0.196905511997464	24.1094998381289	1
189	237.03	338.98	1.1538	5.75875666376741	10.5521906972665	189	-0.334982463620376	0.334982463620376	24.4444823017493	1
190	251.49	350.1	1.2227	6.09373912738779	10.2172082336462	190	0.0714694080583378	0.0714694080583378	24.5159517098077	1
191	238.95	367.23	1.208	6.02226971932945	10.2886776417045	191	-0.0807069505964915	0.0807069505964915	24.5966586604041	1
192	231.43	347.35	1.2246	6.10297666992594	10.207970691108	192	0.365612209931093	0.365612209931093	24.9622708703352	1
193	256.43	352.08	1.1494	5.73736445999485	10.5735829010391	193	-0.531887975617838	0.531887975617838	25.4941588459531	1
194	252.2	353.08	1.2588	6.26925243561269	10.0416949254213	194	0.113767629154088	0.113767629154088	25.6079264751072	1
195	242.24	349.1	1.2354	6.1554848064586	10.1554625545753	195	0.353943735146059	0.353943735146059	25.9618702102532	1
196	238.46	332.94	1.1626	5.80154107131254	10.5094062897214	196	-0.387004413703657	0.387004413703657	26.3488746239569	1
197	236.03	320.55	1.2422	6.1885454850162	10.1224018760178	197	-0.140021697420419	0.140021697420419	26.4888963213773	1
198	247.31	333.28	1.271	6.32856718243661	9.98238017859733	198	0.073414153855845	0.073414153855845	26.5623104752331	1
199	246.62	331.39	1.2559	6.25515302858077	10.0557943324532	199	0.0763312725521033	0.0763312725521033	26.6386417477853	1
200	245.23	329.71	1.2402	6.17882175602867	10.1321256050053	200	-0.0238231360194465	0.0238231360194465	26.6624648838047	1
201	251.85	328.81	1.2451	6.20264489204811	10.1083024689858	201	0.156552036699217	0.156552036699217	26.8190169205039	1
202	252.15	326.92	1.2129	6.0460928553489	10.2648545056851	202	-0.137590765173536	0.137590765173536	26.9566076856775	1
203	255.01	333.63	1.2412	6.18368362052243	10.1272637405115	203	-0.244551784036355	0.244551784036355	27.2011594697138	1
204	255.71	338.22	1.2915	6.42823540455879	9.88271195647516	204	0.322827802385966	0.322827802385966	27.5239872720998	1
205	258.57	327.16	1.2251	6.10540760217282	10.2055397588611	205	0.130784154882265	0.130784154882265	27.654771426982	1
206	275.71	326.68	1.1982	5.97462344729056	10.3363239137434	206	0.0379225430513639	0.0379225430513639	27.6926939700334	1
207	277.55	338.72	1.1904	5.93670090423919	10.3742464567948	207	-0.104530086615938	0.104530086615938	27.7972240566493	1
208	279.89	340.75	1.2119	6.04123099085513	10.2697163701788	208	-0.0758450861027278	0.0758450861027278	27.8730691427521	1
209	277.66	333.09	1.2275	6.11707607695786	10.1938712840761	209	0.211004919029381	0.211004919029381	28.0840740617815	1
210	277.27	328.91	1.1841	5.90607115792848	10.4048762031055	210	-0.237258987295711	0.237258987295711	28.3213330490772	1
211	278.34	321.96	1.2329	6.14333014522419	10.1676172158098	211	0.163844833439866	0.163844833439866	28.485177882517	1
212	279.61	327.47	1.1992	5.97948531178432	10.3314620492496	212	-0.00243093224688273	0.00243093224688273	28.4876088147639	1
213	279.4	344.25	1.1997	5.9819162440312	10.3290311170027	213	0.0262540682663293	0.0262540682663293	28.5138628830302	1
214	271.66	349.38	1.1943	5.95566217576487	10.3552851852691	214	0.121060425894736	0.121060425894736	28.634923308925	1
215	272.28	351.34	1.1694	5.83460174987014	10.4763456111638	215	-0.0145855934812928	0.0145855934812928	28.6495089024063	1
216	271.46	351.53	1.1724	5.84918734335143	10.4617600176825	216	-0.0165303392787983	0.0165303392787983	28.6660392416851	1
217	272.95	352.2	1.1758	5.86571768263023	10.4452296784037	217	-0.253789326574509	0.253789326574509	28.9198285682596	1
218	272.64	343.34	1.228	6.11950700920474	10.1914403518292	218	-0.0831378828433742	0.0831378828433742	29.0029664511029	1
219	266.94	336.6	1.2451	6.20264489204811	10.1083024689858	219	0.0165303392787983	0.0165303392787983	29.0194967903817	1
220	273.59	338.96	1.2417	6.18611455276931	10.1248328082646	220	-0.0306297463107157	0.0306297463107157	29.0501265366925	1
221	274.96	345.74	1.248	6.21674429908003	10.0942030619539	221	0.0233369495700693	0.0233369495700693	29.0734634862625	1
222	265.45	340.1	1.2432	6.19340734950996	10.117540011524	222	0.0403534752982466	0.0403534752982466	29.1138169615608	1
223	270.18	335.56	1.2349	6.15305387421172	10.1578934868222	223	0.261082123315155	0.261082123315155	29.3748990848759	1
224	258.62	335.24	1.1812	5.89197175089656	10.4189756101374	224	-0.481810771332064	0.481810771332064	29.856709856208	1
225	251.06	339	1.2803	6.37378252222862	9.93716483880532	225	-0.054452882330164	0.054452882330164	29.9111627385382	1
226	254.79	337.27	1.2915	6.42823540455879	9.88271195647516	226	0.158982968946102	0.158982968946102	30.0701457074843	1
227	255.65	336.06	1.2588	6.26925243561269	10.0416949254213	227	0.382142549209892	0.382142549209892	30.4522882566942	1
228	261.25	327.27	1.1802	5.88710988640279	10.4238374746312	228	-0.0996682221221743	0.0996682221221743	30.5519564788163	1
229	267.1	328.03	1.2007	5.98677810852497	10.324169252509	229	-0.602871197226802	0.602871197226802	31.1548276760431	1
230	272.36	320.2	1.3247	6.58964930575177	9.72129805528218	230	0.170651443731135	0.170651443731135	31.3254791197743	1
231	275.91	322.67	1.2896	6.41899786202063	9.89194949901331	231	0.399159074938069	0.399159074938069	31.7246381947123	1
232	276.94	316.14	1.2075	6.01983878708257	10.2911085739514	232	-0.448750092774468	0.448750092774468	32.1733882874868	1
233	274.68	323.45	1.2998	6.46858887985703	9.84235848117691	233	0.187667969459312	0.187667969459312	32.3610562569461	1
234	251.2	322.93	1.2612	6.28092091039772	10.0300264506362	234	0.0520219500832795	0.0520219500832795	32.4130782070294	1
235	258.57	321.65	1.2505	6.22889896031444	10.0820484007195	235	-0.00486186449376369	0.00486186449376369	32.4179400715232	1
236	261.32	322.37	1.2515	6.23376082480821	10.0771865362257	236	0.346650938405412	0.346650938405412	32.7645910099286	1
237	263.02	328.43	1.1802	5.88710988640279	10.4238374746312	237	-0.272750598100192	0.272750598100192	33.0373416080288	1
238	255.07	331.9	1.2363	6.15986048450298	10.151086876531	238	0.467711364300149	0.467711364300149	33.5050529723289	1
239	240.17	337.14	1.1401	5.69214912020284	10.6187982408311	239	-0.686495266519552	0.686495266519552	34.1915482388485	1
240	249.37	336.22	1.2813	6.37864438672239	9.93230297431156	240	0.337413395867259	0.337413395867259	34.5289616347157	1
241	252.65	355.17	1.2119	6.04123099085513	10.2697163701788	241	-0.111822883356584	0.111822883356584	34.6407845180723	1
242	244.5	353.43	1.2349	6.15305387421172	10.1578934868222	242	0.0262540682663293	0.0262540682663293	34.6670385863386	1
243	236.91	346.18	1.2295	6.12679980594539	10.1841475550886	243	0.0262540682663275	0.0262540682663275	34.693292654605	1
244	236.9	347.36	1.2241	6.10054573767906	10.2104016233549	244	0.0617456790708086	0.0617456790708086	34.7550383336758	1
245	235.98	351.49	1.2114	6.03880005860825	10.2721473024257	245	-0.177944240471781	0.177944240471781	34.9329825741476	1
246	231.62	351.6	1.248	6.21674429908003	10.0942030619539	246	0.358319413190447	0.358319413190447	35.291301987338	1
247	240.9	351.74	1.1743	5.85842488588958	10.4525224751444	247	-0.144883561914185	0.144883561914185	35.4361855492522	1
248	242.15	351.02	1.2041	6.00330844780377	10.3076389132302	248	0.242120851789473	0.242120851789473	35.6783064010417	1
249	255.71	369.14	1.1543	5.76118759601429	10.5497597650197	249	0.185237037212431	0.185237037212431	35.8635434382541	1
250	252.76	372.43	1.1162	5.57595055880186	10.7349968022321	250	-0.303866530860283	0.303866530860283	36.1674099691144	1
251	251.86	387.26	1.1787	5.87981708966215	10.4311302713718	251	0.581478993454237	0.581478993454237	36.7488889625686	1
252	253.5	413.29	1.0591	5.29833809620791	11.012609264826	252	-0.0379225430513621	0.0379225430513621	36.78681150562	1
253	252.35	424.99	1.0669	5.33626063925927	10.9746867217747	253	0.0262540682663257	0.0262540682663257	36.8130655738863	1
254	248.7	418.71	1.0615	5.31000657099295	11.000940790041	254	0.154121104452337	0.154121104452337	36.9671866783386	1
255	247.37	423.79	1.0298	5.15588546654061	11.1550618944933	255	-0.1424526296673	0.1424526296673	37.1096393080059	1
256	249.63	422.32	1.0591	5.29833809620791	11.012609264826	256	0.194960766199959	0.194960766199959	37.3046000742059	1
257	254.97	439.63	1.019	5.10337733000795	11.207570031026	257	-0.00972372898752916	0.00972372898752916	37.3143238031934	1
258	242.81	446.56	1.021	5.11310105899548	11.1978463020385	258	0.0213922037725638	0.0213922037725638	37.335716006966	1
259	233.17	439.18	1.0166	5.09170885522292	11.219238505811	259	-0.0330606785576002	0.0330606785576002	37.3687766855236	1
260	232.6	439.92	1.0234	5.12476953378052	11.1861778272534	260	0.023336949570071	0.023336949570071	37.3921136350937	1
261	235.98	439.48	1.0186	5.10143258421045	11.2095147768235	261	-0.0092375425381519	0.0092375425381519	37.4013511776318	1
262	239.42	445.56	1.0205	5.1106701267486	11.2002772342853	262	-0.00486186449376547	0.00486186449376547	37.4062130421256	1
263	235.68	445.12	1.0215	5.11553199124236	11.1954153697916	263	-0.0972372898752916	0.0972372898752916	37.5034503320009	1
264	232.98	420.31	1.0415	5.21276928111766	11.0981780799163	264	-0.0807069505964897	0.0807069505964897	37.5841572825974	1
265	231.05	424.5	1.0581	5.29347623171415	11.0174711293198	265	-0.173568562427395	0.173568562427395	37.7577258450248	1
266	236.18	425	1.0938	5.46704479414154	10.8439025668924	266	0.163844833439864	0.163844833439864	37.9215706784646	1
267	236.64	421.4	1.0601	5.30319996070167	11.0077474003323	267	0.180861359168041	0.180861359168041	38.1024320376327	1
268	233.92	415.63	1.0229	5.12233860153363	11.1886087595003	268	-0.119115680097231	0.119115680097231	38.2215477177299	1
269	239.34	421.12	1.0474	5.24145428163087	11.0694930794031	269	-0.00243093224688273	0.00243093224688273	38.2239786499768	1
270	243.87	408.98	1.0479	5.24388521387775	11.0670621471562	270	-0.322827802385964	0.322827802385964	38.5468064523627	1
271	249.79	410.39	1.1143	5.56671301626371	10.7442343447702	271	-0.0734141538558433	0.0734141538558433	38.6202206062186	1
272	244.02	400.48	1.1294	5.64012717011956	10.6708201909144	272	0.510495771845275	0.510495771845275	39.1307163780639	1
273	235.34	416.23	1.0244	5.12963139827428	11.1813159627597	273	-0.182806104965547	0.182806104965547	39.3135224830294	1
274	237.37	414.2	1.062	5.31243750323983	10.9985098577941	274	-0.177944240471781	0.177944240471781	39.4914667235012	1
275	242.02	410.87	1.0986	5.49038174371161	10.8205656173223	275	-0.097723476324667	0.097723476324667	39.5891901998259	1
276	231.71	387.31	1.1187	5.58810522003628	10.7228421409977	276	-0.0807069505964915	0.0807069505964915	39.6698971504223	1
277	233.01	379.99	1.1353	5.66881217063277	10.6421351904012	277	-0.108905764660326	0.108905764660326	39.7788029150827	1
278	230.3	379.8	1.1577	5.77771793529309	10.5332294257409	278	-0.0831378828433742	0.0831378828433742	39.861940797926	1
279	237.12	359.09	1.1748	5.86085581813647	10.4500915428975	279	-0.220728648016909	0.220728648016909	40.0826694459429	1
280	232.79	364.97	1.2202	6.08158446615338	10.2293628948806	280	0.0758450861027278	0.0758450861027278	40.1585145320457	1
281	234.81	370.59	1.2046	6.00573938005065	10.3052079809833	281	0.0262540682663275	0.0262540682663275	40.184768600312	1
282	238.49	371.23	1.1992	5.97948531178432	10.3314620492496	282	0.263513055562038	0.263513055562038	40.448281655874	1
283	255.03	363.63	1.145	5.71597225622228	10.5949751048117	283	-0.379711616963011	0.379711616963011	40.827993272837	1
284	245.6	356.4	1.2231	6.09568387318529	10.2152634878487	284	0.310673141151554	0.310673141151554	41.1386664139886	1
285	251.84	364.78	1.1592	5.78501073203374	10.5259366290002	285	-0.358319413190447	0.358319413190447	41.4969858271791	1
286	249.1	368.65	1.2329	6.14333014522419	10.1676172158098	286	0.0807069505964932	0.0807069505964932	41.5776927777755	1
287	245.61	362.61	1.2163	6.06262319462769	10.2483241664063	287	-0.163844833439864	0.163844833439864	41.7415376112154	1
288	243.01	365.06	1.25	6.22646802806756	10.0844793329664	288	0.206629240984991	0.206629240984991	41.9481668522004	1
289	248.46	363.32	1.2075	6.01983878708257	10.2911085739514	289	-0.0782760183496087	0.0782760183496087	42.02644287055	1
290	240.25	340.17	1.2236	6.09811480543218	10.2128325556018	290	0.28928093737899	0.28928093737899	42.315723807929	1
291	236.3	336.18	1.1641	5.80883386805319	10.5021134929808	291	-0.237258987295711	0.237258987295711	42.5529827952247	1
292	233.79	325.14	1.2129	6.0460928553489	10.2648545056851	292	-0.00243093224688096	0.00243093224688096	42.5554137274716	1
293	232.38	323.62	1.2134	6.04852378759578	10.2624235734382	293	0.158982968946098	0.158982968946098	42.7143966964177	1
294	246.46	324.82	1.1807	5.88954081864968	10.4214065423843	294	0.0573700010264222	0.0573700010264222	42.7717666974441	1
295	248.97	325.06	1.1689	5.83217081762326	10.4787765434107	295	-0.432219753495668	0.432219753495668	43.2039864509398	1
296	243.09	319.6	1.2578	6.26439057111892	10.046556789915	296	0.0238231360194483	0.0238231360194483	43.2278095869592	1
297	244.44	320.7	1.2529	6.24056743509948	10.0703799259345	297	-0.0904306795840206	0.0904306795840206	43.3182402665432	1
298	242.67	315.23	1.2715	6.3309981146835	9.97994924635045	298	0.308728395354047	0.308728395354047	43.6269686618973	1
299	245.67	317.19	1.208	6.02226971932945	10.2886776417045	299	-0.303866530860283	0.303866530860283	43.9308351927576	1
300	241.6	320.16	1.2705	6.32613625018973	9.98481111084421	300	0.476948906838301	0.476948906838301	44.4077840995959	1
301	232.03	337.17	1.1724	5.84918734335143	10.4617600176825	301	-0.0734141538558433	0.0734141538558433	44.4811982534517	1
302	238.4	329.13	1.1875	5.92260149720728	10.3883458638267	302	-0.0879997473371397	0.0879997473371397	44.5691980007889	1
303	234.16	328.18	1.2056	6.01060124454441	10.3003461164895	303	-0.0923754253815261	0.0923754253815261	44.6615734261704	1
304	242.63	322.03	1.2246	6.10297666992594	10.207970691108	304	-0.196905511997462	0.196905511997462	44.8584789381678	1
305	251.39	320.27	1.2651	6.2998821819234	10.0110651791105	305	0.196905511997462	0.196905511997462	45.0553844501653	1
306	250.41	326.88	1.2246	6.10297666992594	10.207970691108	306	0	0	45.0553844501653	1
307	257.19	326.68	1.2246	6.10297666992594	10.207970691108	307	-0.111822883356584	0.111822883356584	45.1672073335219	1
308	248.67	328.29	1.2476	6.21479955328252	10.0961478077514	308	0.308728395354049	0.308728395354049	45.4759357288759	1
309	241.35	326.97	1.1841	5.90607115792848	10.4048762031055	309	-0.358319413190447	0.358319413190447	45.8342551420664	1
310	243.05	319.57	1.2578	6.26439057111892	10.046556789915	310	0.047646272038893	0.047646272038893	45.8819014141053	1
311	254.5	316.25	1.248	6.21674429908003	10.0942030619539	311	0.251358394327628	0.251358394327628	46.1332598084329	1
312	248.32	317.86	1.1963	5.9653859047524	10.3455614562815	312	-0.154121104452337	0.154121104452337	46.2873809128853	1
313	230.23	318.05	1.228	6.11950700920474	10.1914403518292	313	0.132728900679771	0.132728900679771	46.420109813565	1
314	252.47	326.12	1.2007	5.98677810852497	10.324169252509	314	-0.346650938405411	0.346650938405411	46.7667607519704	1
315	257.16	339.15	1.272	6.33342904693038	9.97751831410357	315	0.121060425894736	0.121060425894736	46.8878211778652	1
316	270.46	337.95	1.2471	6.21236862103564	10.0985787399983	316	-0.00243093224688273	0.00243093224688273	46.8902521101121	1
317	269.47	334.3	1.2476	6.21479955328252	10.0961478077514	317	0.140021697420419	0.140021697420419	47.0302738075325	1
318	265.86	319.62	1.2188	6.07477785586211	10.2361695051718	318	-0.187181783009935	0.187181783009935	47.2174555905424	1
319	256.67	316.59	1.2573	6.26195963887204	10.0489877221619	319	0.382142549209894	0.382142549209894	47.5995981397523	1
320	257.47	333.72	1.1787	5.87981708966215	10.4311302713718	320	-0.135159832926654	0.135159832926654	47.7347579726789	1
321	250.13	349.33	1.2065	6.0149769225888	10.2959704384451	321	-0.46333568625576	0.46333568625576	48.1980936589347	1
322	256.81	346.46	1.3018	6.47831260884456	9.83263475218939	322	0.206629240984991	0.206629240984991	48.4047228999197	1
323	249.23	342.48	1.2593	6.27168336785957	10.0392639931744	323	-0.00243093224688096	0.00243093224688096	48.4071538321666	1
324	251.04	341.26	1.2598	6.27411430010645	10.0368330609275	324	0.206629240984991	0.206629240984991	48.6137830731516	1
325	245.84	343.87	1.2173	6.06748505912146	10.2434623019125	325	0.564948654175438	0.564948654175438	49.178731727327	1
326	256.17	371.93	1.1011	5.50253640494602	10.8084109560879	326	-0.683578147823294	0.683578147823294	49.8623098751503	1
327	262.85	362.29	1.2417	6.18611455276931	10.1248328082646	327	0.0140994070319191	0.0140994070319191	49.8764092821822	1
328	277.7	361.16	1.2388	6.1720151457374	10.1389322152966	328	0.166275765686747	0.166275765686747	50.042685047869	1
329	278.34	343.89	1.2046	6.00573938005065	10.3052079809833	329	-0.161413901192983	0.161413901192983	50.204098949062	1
330	266.71	354.11	1.2378	6.16715328124363	10.1437940797903	330	0.18766796945931	0.18766796945931	50.3917669185213	1
331	271.79	345.21	1.1992	5.97948531178432	10.3314620492496	331	-0.311159327600931	0.311159327600931	50.7029262461222	1
332	268.37	347.89	1.2632	6.29064463938525	10.0203027216487	332	-0.0452153397920085	0.0452153397920085	50.7481415859142	1
333	266.3	345.89	1.2725	6.33585997917726	9.97508738185669	333	0.37290500667174	0.37290500667174	51.1210465925859	1
334	267.83	341.17	1.1958	5.96295497250552	10.3479923885284	334	0.0213922037725638	0.0213922037725638	51.1424387963585	1
335	267.91	342.6	1.1914	5.94156276873296	10.369384592301	335	-0.311159327600929	0.311159327600929	51.4535981239594	1
336	272.72	360.03	1.2554	6.25272209633389	10.0582252647001	336	0.00486186449376547	0.00486186449376547	51.4584599884532	1
337	271.94	356.83	1.2544	6.24786023184012	10.0630871291938	337	0.550849247143521	0.550849247143521	52.0093092355967	1
338	247.48	374.31	1.1411	5.6970109846966	10.6139363763373	338	-0.239689919542592	0.239689919542592	52.2489991551393	1
339	248.51	371.98	1.1904	5.93670090423919	10.3742464567948	339	0.403534752982456	0.403534752982456	52.6525339081218	1
340	256.22	371.03	1.1074	5.53316615125674	10.7777812097772	340	-0.384573481456776	0.384573481456776	53.0371073895786	1
341	266.42	367.73	1.1865	5.91773963271351	10.3932077283204	341	-0.258651191068271	0.258651191068271	53.2957585806468	1
342	261.81	363.58	1.2397	6.17639082378178	10.1345565372522	342	-0.0335468650069757	0.0335468650069757	53.3293054456538	1
343	264.96	359.57	1.2466	6.20993768878876	10.1010096722452	343	0.147314494161066	0.147314494161066	53.4766199398149	1
344	273.99	356.14	1.2163	6.06262319462769	10.2483241664063	344	-0.0165303392788001	0.0165303392788001	53.4931502790937	1
345	275.83	369.03	1.2197	6.07915353390649	10.2317938271275	345	0	0	53.4931502790937	1
346	270.66	371.41	1.2197	6.07915353390649	10.2317938271275	346	-0.114253815603467	0.114253815603467	53.6074040946971	1
347	276.57	364.51	1.2432	6.19340734950996	10.117540011524	347	0.194960766199959	0.194960766199959	53.8023648608971	1
348	268.95	363.86	1.2031	5.99844658331	10.3125007777239	348	-0.17113763018051	0.17113763018051	53.9735024910776	1
349	262.57	361.08	1.2383	6.16958421349051	10.1413631475434	349	-0.301435598613402	0.301435598613402	54.274938089691	1
350	260.79	347.73	1.3003	6.47101981210391	9.83992754893003	350	0.624263400999366	0.624263400999366	54.8992014906904	1
351	262.84	339.34	1.1719	5.84675641110455	10.4641909499294	351	-0.310673141151554	0.310673141151554	55.2098746318419	1
352	266.03	338.52	1.2358	6.1574295522561	10.1535178087778	352	-0.306297463107166	0.306297463107166	55.5161720949491	1
353	263.3	343.03	1.2988	6.46372701536327	9.84722034567068	353	0.13029796843289	0.13029796843289	55.646470063382	1
354	261.91	349.86	1.272	6.33342904693038	9.97751831410357	354	0.239689919542592	0.239689919542592	55.8861599829246	1
355	251.6	349.12	1.2227	6.09373912738779	10.2172082336462	355	0.0598009332733032	0.0598009332733032	55.9459609161979	1
356	246.98	320.97	1.2104	6.03393819411448	10.2770091669195	356	-0.221214834466286	0.221214834466286	56.1671757506642	1
357	248.06	337.3	1.2559	6.25515302858077	10.0557943324532	357	-0.118629493647854	0.118629493647854	56.285805244312	1
358	250.06	339.57	1.2803	6.37378252222862	9.93716483880532	358	0.289767123828366	0.289767123828366	56.5755723681404	1
359	240.76	340.06	1.2207	6.08401539840026	10.2269319626337	359	0.289767123828366	0.289767123828366	56.8653394919687	1
360	243.8	345.96	1.1611	5.79424827457189	10.5166990864621	360	-0.403534752982456	0.403534752982456	57.2688742449512	1
361	242.95	349.45	1.2441	6.19778302755435	10.1131643334796	361	-0.20176737649123	0.20176737649123	57.4706416214424	1
362	254.63	339.89	1.2856	6.39955040404558	9.91139695698837	362	-0.0666075435645723	0.0666075435645723	57.537249165007	1
363	264.27	343.46	1.2993	6.46615794761015	9.8447894134238	363	-0.0690384758114568	0.0690384758114568	57.6062876408185	1
364	264.02	345.08	1.3135	6.53519642342161	9.77575093761234	364	0.358805599639823	0.358805599639823	57.9650932404583	1
365	259.35	343.56	1.2397	6.17639082378178	10.1345565372522	365	0.165789579237369	0.165789579237369	58.1308828196956	1
366	267.9	344.79	1.2056	6.01060124454441	10.3003461164895	366	-0.263513055562036	0.263513055562036	58.3943958752577	1
367	255.43	341.03	1.2598	6.27411430010645	10.0368330609275	367	0.268374920055802	0.268374920055802	58.6627707953135	1
368	256.23	348.73	1.2046	6.00573938005065	10.3052079809833	368	-0.294142801872754	0.294142801872754	58.9569135971862	1
369	252.18	351.15	1.2651	6.2998821819234	10.0110651791105	369	0.246496529833861	0.246496529833861	59.2034101270201	1
370	246.77	357.53	1.2144	6.05338565208954	10.2575617089444	370	0.218783902219403	0.218783902219403	59.4221940292395	1
371	241.11	357.82	1.1694	5.83460174987014	10.4763456111638	371	-0.204198308738111	0.204198308738111	59.6263923379776	1
372	251.55	354.4	1.2114	6.03880005860825	10.2721473024257	372	-0.190098901706193	0.190098901706193	59.8164912396838	1
373	264.71	358.74	1.2505	6.22889896031444	10.0820484007195	373	0.403534752982457	0.403534752982457	60.2200259926663	1
374	268.91	375.42	1.1675	5.82536420733198	10.485583153702	374	-0.0807069505964915	0.0807069505964915	60.3007329432628	1
375	269.82	374.75	1.1841	5.90607115792848	10.4048762031055	375	0.201767376491228	0.201767376491228	60.502500319754	1
376	279.66	370.93	1.1426	5.70430378143725	10.6066435795967	376	-0.377280684716128	0.377280684716128	60.8797810044701	1
377	278.43	353.69	1.2202	6.08158446615338	10.2293628948806	377	-0.00243093224688096	0.00243093224688096	60.882211936717	1
378	265.89	374.09	1.2207	6.08401539840026	10.2269319626337	378	0.154121104452335	0.154121104452335	61.0363330411693	1
379	262.4	372.8	1.189	5.92989429394792	10.381053067086	379	0.133215087129148	0.133215087129148	61.1695481282985	1
380	265	376.76	1.1616	5.79667920681877	10.5142681542152	380	-0.0928616118309034	0.0928616118309034	61.2624097401294	1
381	266.52	375.13	1.1807	5.88954081864968	10.4214065423843	381	0.382142549209892	0.382142549209892	61.6445522893393	1
382	279	378.11	1.1021	5.50739826943979	10.8035490915942	382	-0.334496277170999	0.334496277170999	61.9790485665103	1
383	270.73	376.14	1.1709	5.84189454661078	10.4690528144232	383	-0.17113763018051	0.17113763018051	62.1501861966908	1
384	263.34	370.64	1.2061	6.0130321767913	10.2979151842427	384	0.382628735659267	0.382628735659267	62.53281493235	1
385	254.61	378.26	1.1274	5.63040344113203	10.6805439199019	385	-0.0262540682663293	0.0262540682663293	62.5590690006164	1
386	252.2	374.41	1.1328	5.65665750939836	10.6542898516356	386	0.249413648530123	0.249413648530123	62.8084826491465	1
387	245.62	388.42	1.0815	5.40724386086824	10.9037035001657	387	-0.581965179903616	0.581965179903616	63.3904478290501	1
388	240.72	381.4	1.2012	5.98920904077185	10.3217383202621	388	0.166275765686748	0.166275765686748	63.5567235947369	1
389	235.37	367.08	1.167	5.8229332750851	10.4880140859488	389	0.196905511997462	0.196905511997462	63.7536291067343	1
390	233.98	375.61	1.1265	5.62602776308764	10.6849195979463	390	-0.360750345437328	0.360750345437328	64.1143794521717	1
391	244.8	379.25	1.2007	5.98677810852497	10.324169252509	391	0.161413901192983	0.161413901192983	64.2757933533646	1
392	233.5	384.28	1.1675	5.82536420733198	10.485583153702	392	0.18766796945931	0.18766796945931	64.4634613228239	1
393	240.28	386.8	1.1289	5.63769623787267	10.6732511231613	393	-0.206629240984991	0.206629240984991	64.6700905638089	1
394	253.21	394.52	1.1714	5.84432547885767	10.4666218821763	394	-0.0709832216089623	0.0709832216089623	64.7410737854179	1
395	250.73	395.67	1.186	5.91530870046663	10.3956386605673	395	0.396241956241809	0.396241956241809	65.1373157416597	1
396	252.1	398.08	1.1045	5.51906674422482	10.7918806168091	396	-0.593633654688649	0.593633654688649	65.7309493963484	1
397	259.08	396.72	1.2266	6.11270039891347	10.1982469621205	397	0.37290500667174	0.37290500667174	66.1038544030201	1
398	257.36	392.98	1.1499	5.73979539224173	10.5711519687922	398	0.17113763018051	0.17113763018051	66.2749920332006	1
399	264.48	405.88	1.1147	5.56865776206122	10.7422895989727	399	-0.408396617476221	0.408396617476221	66.6833886506768	1
400	258.93	395.45	1.1987	5.97705437953744	10.3338929814965	400	0.560086789681675	0.560086789681675	67.2434754403585	1
401	246.5	411.28	1.0835	5.41696758985576	10.8939797711782	401	0.0948063576284071	0.0948063576284071	67.3382817979869	1
402	256.45	415.51	1.064	5.32216123222736	10.9887861288066	402	0.157038223148595	0.157038223148595	67.4953200211355	1
403	254.32	416.18	1.0317	5.16512300907876	11.1458243519552	403	-0.0952925440777843	0.0952925440777843	67.5906125652133	1
404	252.25	413.04	1.0513	5.26041555315655	11.0505318078774	404	0.0641766113176914	0.0641766113176914	67.654789176531	1
405	252.38	419.88	1.0381	5.19623894183886	11.1147084191951	405	0.0996682221221725	0.0996682221221725	67.7544573986532	1
406	258.93	422.88	1.0176	5.09657071971668	11.2143766413173	406	-0.377280684716128	0.377280684716128	68.1317380833693	1
407	238.68	426.88	1.0952	5.47385140443281	10.8370959566011	407	0.239689919542592	0.239689919542592	68.3714280029119	1
408	240.61	422.3	1.0459	5.23416148489022	11.0767858761437	408	-0.213435851276262	0.213435851276262	68.5848638541881	1
409	238.65	424.83	1.0898	5.44759733616648	10.8633500248675	409	0.332065344924118	0.332065344924118	68.9169291991123	1
410	235.86	431.23	1.0215	5.11553199124236	11.1954153697916	410	-0.00243093224688273	0.00243093224688273	68.9193601313591	1
411	236.61	444.23	1.022	5.11796292348925	11.1929844375447	411	-0.0306297463107175	0.0306297463107175	68.9499898776699	1
412	240.55	450.63	1.0283	5.14859266979996	11.162354691234	412	0.0306297463107175	0.0306297463107175	68.9806196239806	1
413	248.4	446.79	1.022	5.11796292348925	11.1929844375447	413	-0.0306297463107175	0.0306297463107175	69.0112493702913	1
414	246.37	445.5	1.0283	5.14859266979996	11.162354691234	414	0.0306297463107175	0.0306297463107175	69.041879116602	1
415	256.81	452.98	1.022	5.11796292348925	11.1929844375447	415	0.00486186449376547	0.00486186449376547	69.0467409810958	1
416	263.14	448.93	1.021	5.11310105899548	11.1978463020385	416	-0.00243093224688273	0.00243093224688273	69.0491719133427	1
417	264.36	463.02	1.0215	5.11553199124236	11.1954153697916	417	0.0121546612344119	0.0121546612344119	69.0613265745771	1
418	262.4	467.27	1.019	5.10337733000795	11.207570031026	418	-0.00729279674064642	0.00729279674064642	69.0686193713177	1
419	274.35	475.52	1.0205	5.1106701267486	11.2002772342853	419	-0.0189612715256828	0.0189612715256828	69.0875806428434	1
420	264.87	479.37	1.0244	5.12963139827428	11.1813159627597	420	0.0281988140638347	0.0281988140638347	69.1157794569072	1
421	269.11	481.47	1.0186	5.10143258421045	11.2095147768235	421	-0.0165303392788001	0.0165303392788001	69.132309796186	1
422	274.72	491.27	1.022	5.11796292348925	11.1929844375447	422	-0.00680661029127094	0.00680661029127094	69.1391164064773	1
423	264.2	491.3	1.0234	5.12476953378052	11.1861778272534	423	0	0	69.1391164064773	1
424	265.53	494.51	1.0234	5.12476953378052	11.1861778272534	424	0.00437567804438821	0.00437567804438821	69.1434920845217	1
425	247.09	481.69	1.0225	5.12039385573613	11.1905535052978	425	0.0189612715256828	0.0189612715256828	69.1624533560474	1
426	261.53	481.37	1.0186	5.10143258421045	11.2095147768235	426	-0.0092375425381519	0.0092375425381519	69.1716908985855	1
427	257.69	493.53	1.0205	5.1106701267486	11.2002772342853	427	0.00729279674064642	0.00729279674064642	69.1789836953262	1
428	257.79	491.3	1.019	5.10337733000795	11.207570031026	428	-0.00729279674064642	0.00729279674064642	69.1862764920668	1
429	256.32	493.06	1.0205	5.1106701267486	11.2002772342853	429	-0.00486186449376547	0.00486186449376547	69.1911383565606	1
430	250.04	476.05	1.0215	5.11553199124236	11.1954153697916	430	0	0	69.1911383565606	1
431	243.73	476.54	1.0215	5.11553199124236	11.1954153697916	431	0.00243093224688273	0.00243093224688273	69.1935692888075	1
432	241.55	470.25	1.021	5.11310105899548	11.1978463020385	432	0	0	69.1935692888075	1
433	247.33	472.49	1.021	5.11310105899548	11.1978463020385	433	0.00243093224688273	0.00243093224688273	69.1960002210543	1
434	252.32	472.29	1.0205	5.1106701267486	11.2002772342853	434	0.0165303392787983	0.0165303392787983	69.2125305603331	1
435	239.8	464.91	1.0171	5.0941397874698	11.2168075735641	435	-0.0379225430513621	0.0379225430513621	69.2504531033845	1
436	235.81	469.6	1.0249	5.13206233052116	11.1788850305128	436	0.0213922037725638	0.0213922037725638	69.2718453071571	1
437	245.24	475.11	1.0205	5.1106701267486	11.2002772342853	437	-0.0140994070319191	0.0140994070319191	69.285944714189	1
438	234.47	469.44	1.0234	5.12476953378052	11.1861778272534	438	0.0165303392788001	0.0165303392788001	69.3024750534678	1
439	237.56	468.3	1.02	5.10823919450172	11.2027081665322	439	-0.00972372898752916	0.00972372898752916	69.3121987824553	1
440	236.44	473.15	1.022	5.11796292348925	11.1929844375447	440	0.00972372898752916	0.00972372898752916	69.3219225114428	1
441	250.91	467.92	1.02	5.10823919450172	11.2027081665322	441	-0.0140994070319174	0.0140994070319174	69.3360219184748	1
442	254.02	466.76	1.0229	5.12233860153363	11.1886087595003	442	-0.00486186449376547	0.00486186449376547	69.3408837829685	1
443	257.82	468.97	1.0239	5.1272004660274	11.1837468950065	443	0.0238231360194483	0.0238231360194483	69.364706918988	1
444	263.37	465.13	1.019	5.10337733000795	11.207570031026	444	-0.00729279674064642	0.00729279674064642	69.3719997157286	1
445	266.32	466.52	1.0205	5.1106701267486	11.2002772342853	445	-0.00243093224688273	0.00243093224688273	69.3744306479755	1
446	260.3	474.77	1.021	5.11310105899548	11.1978463020385	446	0	0	69.3744306479755	1
447	250.45	464	1.021	5.11310105899548	11.1978463020385	447	0.00486186449376369	0.00486186449376369	69.3792925124693	1
448	253.47	464.71	1.02	5.10823919450172	11.2027081665322	448	-0.00243093224688096	0.00243093224688096	69.3817234447162	1
449	250.79	471.46	1.0205	5.1106701267486	11.2002772342853	449	0	0	69.3817234447162	1
450	263.69	471.68	1.0205	5.1106701267486	11.2002772342853	450	-0.00972372898753093	0.00972372898753093	69.3914471737037	1
451	277.85	467.66	1.0225	5.12039385573613	11.1905535052978	451	0.00972372898753093	0.00972372898753093	69.4011709026912	1
452	271.57	469.15	1.0205	5.1106701267486	11.2002772342853	452	-0.0116684747850364	0.0116684747850364	69.4128393774763	1
453	279.79	479.84	1.0229	5.12233860153363	11.1886087595003	453	0.0140994070319174	0.0140994070319174	69.4269387845082	1
454	264.5	490.01	1.02	5.10823919450172	11.2027081665322	454	-0.0140994070319174	0.0140994070319174	69.4410381915401	1
455	261.22	490.3	1.0229	5.12233860153363	11.1886087595003	455	0.00680661029127094	0.00680661029127094	69.4478448018314	1
456	259.1	474.09	1.0215	5.11553199124236	11.1954153697916	456	0.0165303392787983	0.0165303392787983	69.4643751411102	1
457	246.41	468.03	1.0181	5.09900165196356	11.2119457090704	457	-0.0092375425381519	0.0092375425381519	69.4736126836483	1
458	231.99	453.08	1.02	5.10823919450172	11.2027081665322	458	-0.00729279674064642	0.00729279674064642	69.480905480389	1
459	231.92	456.41	1.0215	5.11553199124236	11.1954153697916	459	-0.00243093224688273	0.00243093224688273	69.4833364126358	1
460	231.32	448.37	1.022	5.11796292348925	11.1929844375447	460	0	0	69.4833364126358	1
461	235.64	434.75	1.022	5.11796292348925	11.1929844375447	461	0.00972372898752916	0.00972372898752916	69.4930601416234	1
462	230.18	432.89	1.02	5.10823919450172	11.2027081665322	462	-0.00729279674064642	0.00729279674064642	69.500352938364	1
463	248.17	447.4	1.0215	5.11553199124236	11.1954153697916	463	0	0	69.500352938364	1
464	243.24	439.74	1.0215	5.11553199124236	11.1954153697916	464	0.00729279674064642	0.00729279674064642	69.5076457351047	1
465	248.04	436.6	1.02	5.10823919450172	11.2027081665322	465	-0.0121546612344119	0.0121546612344119	69.5198003963391	1
466	250.36	440.29	1.0225	5.12039385573613	11.1905535052978	466	-0.0972372898752898	0.0972372898752898	69.6170376862144	1
467	250.23	434.18	1.0425	5.21763114561142	11.0933162154225	467	0.0996682221221725	0.0996682221221725	69.7167059083365	1
468	250.75	441.72	1.022	5.11796292348925	11.1929844375447	468	0.00972372898752916	0.00972372898752916	69.7264296373241	1
469	253.86	445.77	1.02	5.10823919450172	11.2027081665322	469	-0.00972372898752916	0.00972372898752916	69.7361533663116	1
470	244.1	451.2	1.022	5.11796292348925	11.1929844375447	470	0	0	69.7361533663116	1
471	248.01	463.22	1.022	5.11796292348925	11.1929844375447	471	0.00486186449376547	0.00486186449376547	69.7410152308054	1
472	249.59	464.29	1.021	5.11310105899548	11.1978463020385	472	-0.00243093224688273	0.00243093224688273	69.7434461630522	1
473	256.67	469.78	1.0215	5.11553199124236	11.1954153697916	473	-0.00923754253815368	0.00923754253815368	69.7526837055904	1
474	233.09	458.03	1.0234	5.12476953378052	11.1861778272534	474	0	0	69.7526837055904	1
475	250.07	457.77	1.0234	5.12476953378052	11.1861778272534	475	-0.00243093224688273	0.00243093224688273	69.7551146378373	1
476	251.11	456.4	1.0239	5.1272004660274	11.1837468950065	476	0.0189612715256828	0.0189612715256828	69.774075909363	1
477	253.11	450.93	1.02	5.10823919450172	11.2027081665322	477	-0.00729279674064642	0.00729279674064642	69.7813687061036	1
478	244.78	458.17	1.0215	5.11553199124236	11.1954153697916	478	-0.00680661029127094	0.00680661029127094	69.7881753163949	1
479	252.7	455.5	1.0229	5.12233860153363	11.1886087595003	479	0	0	69.7881753163949	1
480	262.25	470.86	1.0229	5.12233860153363	11.1886087595003	480	-0.00243093224688273	0.00243093224688273	69.7906062486418	1
481	277.81	494.45	1.0234	5.12476953378052	11.1861778272534	481	0.00437567804438821	0.00437567804438821	69.7949819266861	1
482	279.18	481.31	1.0225	5.12039385573613	11.1905535052978	482	0.0189612715256828	0.0189612715256828	69.8139431982118	1
483	274.56	481.34	1.0186	5.10143258421045	11.2095147768235	483	-0.0140994070319174	0.0140994070319174	69.8280426052438	1
484	273.33	490.17	1.0215	5.11553199124236	11.1954153697916	484	-0.00243093224688273	0.00243093224688273	69.8304735374906	1
485	271.77	484.21	1.022	5.11796292348925	11.1929844375447	485	0.0121546612344101	0.0121546612344101	69.842628198725	1
486	263.24	484.22	1.0195	5.10580826225484	11.2051390987791	486	-0.00243093224688096	0.00243093224688096	69.8450591309719	1
487	270.97	455.29	1.02	5.10823919450172	11.2027081665322	487	-0.0121546612344119	0.0121546612344119	69.8572137922063	1
488	272.02	450.61	1.0225	5.12039385573613	11.1905535052978	488	-0.00437567804438821	0.00437567804438821	69.8615894702507	1
489	262.2	442.17	1.0234	5.12476953378052	11.1861778272534	489	0.0165303392788001	0.0165303392788001	69.8781198095295	1
490	253.09	446.14	1.02	5.10823919450172	11.2027081665322	490	-0.00243093224688096	0.00243093224688096	69.8805507417764	1
491	248.4	449.89	1.0205	5.1106701267486	11.2002772342853	491	0.00486186449376191	0.00486186449376191	69.8854126062702	1
492	242.16	452.65	1.0195	5.10580826225484	11.2051390987791	492	-0.00729279674064465	0.00729279674064465	69.8927054030108	1
493	240.35	461.16	1.021	5.11310105899548	11.1978463020385	493	0.00972372898752916	0.00972372898752916	69.9024291319983	1
494	239.85	458.56	1.019	5.10337733000795	11.207570031026	494	-0.0189612715256828	0.0189612715256828	69.921390403524	1
495	267.62	452.1	1.0229	5.12233860153363	11.1886087595003	495	0.00923754253815368	0.00923754253815368	69.9306279460622	1
496	249.64	445.18	1.021	5.11310105899548	11.1978463020385	496	0.0116684747850346	0.0116684747850346	69.9422964208472	1
497	238.05	438.4	1.0186	5.10143258421045	11.2095147768235	497	-0.00194474579750548	0.00194474579750548	69.9442411666447	1
498	235.42	439.29	1.019	5.10337733000795	11.207570031026	498	-0.130784154882267	0.130784154882267	70.075025321527	1
499	239.53	436.93	1.0459	5.23416148489022	11.0767858761437	499	0.0379225430513639	0.0379225430513639	70.1129478645783	1
500	259.01	427.16	1.0381	5.19623894183886	11.1147084191951	500	NA	NA	NA	1
501	268.71	456.45	1.0249	5.13206233052116	11.1220012159357	1	0.0286850005132102	0.0286850005132102	0.0286850005132102	2
502	257.1	447.22	1.019	5.10337733000795	11.150686216449	2	0.00437567804438643	0.00437567804438643	0.0330606785575966	2
503	260.65	440.64	1.0181	5.09900165196356	11.1550618944933	3	-0.0189612715256811	0.0189612715256811	0.0520219500832777	2
504	264.04	436.67	1.022	5.11796292348925	11.1361006229677	4	-0.0116684747850346	0.0116684747850346	0.0636904248683123	2
505	270.35	443.64	1.0244	5.12963139827428	11.1244321481826	5	0.00486186449376369	0.00486186449376369	0.068552289362076	2
506	266.65	454.69	1.0234	5.12476953378052	11.1292940126764	6	0.0306297463107175	0.0306297463107175	0.0991820356727935	2
507	277.33	456.31	1.0171	5.0941397874698	11.1599237589871	7	-0.0140994070319174	0.0140994070319174	0.113281442704711	2
508	271.75	436.92	1.02	5.10823919450172	11.1458243519552	8	-0.00972372898752916	0.00972372898752916	0.12300517169224	2
509	269.89	441.33	1.022	5.11796292348925	11.1361006229677	9	0.00972372898752916	0.00972372898752916	0.132728900679769	2
510	273.04	463.66	1.02	5.10823919450172	11.1458243519552	10	-0.00486186449376369	0.00486186449376369	0.137590765173533	2
511	271.5	468.61	1.021	5.11310105899548	11.1409624874614	11	0.00972372898752916	0.00972372898752916	0.147314494161062	2
512	279.8	471.33	1.019	5.10337733000795	11.150686216449	12	-0.00243093224688451	0.00243093224688451	0.149745426407947	2
513	277.64	467.56	1.0195	5.10580826225484	11.1482552842021	13	-0.0213922037725638	0.0213922037725638	0.17113763018051	2
514	276.75	466.02	1.0239	5.1272004660274	11.1268630804295	14	0.0306297463107175	0.0306297463107175	0.201767376491228	2
515	269.86	469	1.0176	5.09657071971668	11.1574928267402	15	-0.00680661029126917	0.00680661029126917	0.208573986782497	2
516	271.7	484.88	1.019	5.10337733000795	11.150686216449	16	0.00437567804438643	0.00437567804438643	0.212949664826883	2
517	267.61	494.38	1.0181	5.09900165196356	11.1550618944933	17	-0.0189612715256811	0.0189612715256811	0.231910936352564	2
518	277.87	489.55	1.022	5.11796292348925	11.1361006229677	18	0.00972372898752916	0.00972372898752916	0.241634665340094	2
519	278.1	483.33	1.02	5.10823919450172	11.1458243519552	19	0.00486186449376547	0.00486186449376547	0.246496529833859	2
520	275.6	471.83	1.019	5.10337733000795	11.150686216449	20	-0.00729279674064642	0.00729279674064642	0.253789326574505	2
521	275.39	489.73	1.0205	5.1106701267486	11.1433934197083	21	0.00729279674064642	0.00729279674064642	0.261082123315152	2
522	267.47	494.32	1.019	5.10337733000795	11.150686216449	22	-0.0170165257281774	0.0170165257281774	0.278098649043329	2
523	248.79	487.63	1.0225	5.12039385573613	11.1336696907208	23	0.0213922037725638	0.0213922037725638	0.299490852815893	2
524	241.9	468.98	1.0181	5.09900165196356	11.1550618944933	24	-0.0165303392787983	0.0165303392787983	0.316021192094691	2
525	244.91	477.41	1.0215	5.11553199124236	11.1385315552145	25	0.0140994070319174	0.0140994070319174	0.330120599126609	2
526	254.34	469.94	1.0186	5.10143258421045	11.1526309622465	26	-0.0116684747850346	0.0116684747850346	0.341789073911643	2
527	243.35	461.6	1.021	5.11310105899548	11.1409624874614	27	0.00486186449376369	0.00486186449376369	0.346650938405407	2
528	243.41	459.66	1.02	5.10823919450172	11.1458243519552	28	-0.00486186449376369	0.00486186449376369	0.351512802899171	2
529	246.17	462.91	1.021	5.11310105899548	11.1409624874614	29	0.0116684747850346	0.0116684747850346	0.363181277684205	2
530	249.85	471.58	1.0186	5.10143258421045	11.1526309622465	30	0.00486186449376369	0.00486186449376369	0.368043142177969	2
531	250.16	470.76	1.0176	5.09657071971668	11.1574928267402	31	-0.0189612715256811	0.0189612715256811	0.38700441370365	2
532	240.93	475.31	1.0215	5.11553199124236	11.1385315552145	32	0.00243093224688273	0.00243093224688273	0.389435345950533	2
533	242.24	478.21	1.021	5.11310105899548	11.1409624874614	33	-0.00486186449376547	0.00486186449376547	0.394297210444298	2
534	235.62	485.62	1.022	5.11796292348925	11.1361006229677	34	-0.00243093224688273	0.00243093224688273	0.396728142691181	2
535	267.02	493.76	1.0225	5.12039385573613	11.1336696907208	35	0.00486186449376547	0.00486186449376547	0.401590007184947	2
536	257.23	486.65	1.0215	5.11553199124236	11.1385315552145	36	0.00972372898752738	0.00972372898752738	0.411313736172474	2
537	240	485.01	1.0195	5.10580826225484	11.1482552842021	37	0.0116684747850364	0.0116684747850364	0.42298221095751	2
538	237.42	487.33	1.0171	5.0941397874698	11.1599237589871	38	-0.00729279674064642	0.00729279674064642	0.430275007698157	2
539	259.55	485.68	1.0186	5.10143258421045	11.1526309622465	39	-0.0116684747850346	0.0116684747850346	0.441943482483191	2
540	249.4	460.04	1.021	5.11310105899548	11.1409624874614	40	-0.00923754253815368	0.00923754253815368	0.451181025021345	2
541	249.5	449.91	1.0229	5.12233860153363	11.1317249449233	41	0.0116684747850364	0.0116684747850364	0.462849499806381	2
542	256.55	455.51	1.0205	5.1106701267486	11.1433934197083	42	0.00486186449376191	0.00486186449376191	0.467711364300143	2
543	274.75	462.02	1.0195	5.10580826225484	11.1482552842021	43	0.00923754253815368	0.00923754253815368	0.476948906838297	2
544	274.24	458.39	1.0176	5.09657071971668	11.1574928267402	44	-0.0189612715256811	0.0189612715256811	0.495910178363978	2
545	272.28	463.44	1.0215	5.11553199124236	11.1385315552145	45	-0.0116684747850364	0.0116684747850364	0.507578653149015	2
546	261.17	462.69	1.0239	5.1272004660274	11.1268630804295	46	0.0189612715256828	0.0189612715256828	0.526539924674697	2
547	262.33	470.24	1.02	5.10823919450172	11.1458243519552	47	-0.0121546612344119	0.0121546612344119	0.538694585909109	2
548	268.43	474.94	1.0225	5.12039385573613	11.1336696907208	48	0.0145855934812928	0.0145855934812928	0.553280179390402	2
549	274.67	475.45	1.0195	5.10580826225484	11.1482552842021	49	-0.0121546612344101	0.0121546612344101	0.565434840624812	2
550	277.78	480.51	1.022	5.11796292348925	11.1361006229677	50	0.0213922037725638	0.0213922037725638	0.586827044397376	2
551	269.19	477.04	1.0176	5.09657071971668	11.1574928267402	51	-0.00680661029126917	0.00680661029126917	0.593633654688645	2
552	264.21	492.99	1.019	5.10337733000795	11.150686216449	52	0.00194474579750548	0.00194474579750548	0.595578400486151	2
553	263.4	491.19	1.0186	5.10143258421045	11.1526309622465	53	-0.0165303392788001	0.0165303392788001	0.612108739764951	2
554	263.39	492.79	1.022	5.11796292348925	11.1361006229677	54	0.00972372898752916	0.00972372898752916	0.62183246875248	2
555	268.24	486.1	1.02	5.10823919450172	11.1458243519552	55	-0.00243093224688096	0.00243093224688096	0.624263400999361	2
556	276.08	487.02	1.0205	5.1106701267486	11.1433934197083	56	-0.0452153397920121	0.0452153397920121	0.669478740791373	2
557	273.43	490.62	1.0298	5.15588546654061	11.0981780799163	57	0.0568838145770449	0.0568838145770449	0.726362555368418	2
558	260.28	489.22	1.0181	5.09900165196356	11.1550618944933	58	-0.0140994070319156	0.0140994070319156	0.740461962400333	2
559	251.88	484.42	1.021	5.11310105899548	11.1409624874614	59	0.0189612715256811	0.0189612715256811	0.759423233926015	2
560	255.39	481.79	1.0171	5.0941397874698	11.1599237589871	60	-0.00729279674064642	0.00729279674064642	0.766716030666661	2
561	250.68	487.83	1.0186	5.10143258421045	11.1526309622465	61	-0.023336949570071	0.023336949570071	0.790052980236732	2
562	246.83	489.49	1.0234	5.12476953378052	11.1292940126764	62	0.00923754253815368	0.00923754253815368	0.799290522774886	2
563	251.41	481.78	1.0215	5.11553199124236	11.1385315552145	63	-0.00243093224688273	0.00243093224688273	0.801721455021768	2
564	259.72	481.23	1.022	5.11796292348925	11.1361006229677	64	0.0072927967406482	0.0072927967406482	0.809014251762417	2
565	271.29	481.98	1.0205	5.1106701267486	11.1433934197083	65	0.00486186449376191	0.00486186449376191	0.813876116256179	2
566	264.24	475.2	1.0195	5.10580826225484	11.1482552842021	66	0.0116684747850364	0.0116684747850364	0.825544591041215	2
567	258.17	474.95	1.0171	5.0941397874698	11.1599237589871	67	-0.0189612715256811	0.0189612715256811	0.844505862566896	2
568	262.37	480.32	1.021	5.11310105899548	11.1409624874614	68	0.00243093224688273	0.00243093224688273	0.846936794813779	2
569	272.15	471.41	1.0205	5.1106701267486	11.1433934197083	69	0	0	0.846936794813779	2
570	270.01	470.87	1.0205	5.1106701267486	11.1433934197083	70	-0.0213922037725638	0.0213922037725638	0.868328998586342	2
571	267.3	472.52	1.0249	5.13206233052116	11.1220012159357	71	0.0262540682663257	0.0262540682663257	0.894583066852668	2
572	264.91	490.18	1.0195	5.10580826225484	11.1482552842021	72	0.00243093224688451	0.00243093224688451	0.897013999099553	2
573	243.12	488.28	1.019	5.10337733000795	11.150686216449	73	-0.00486186449376547	0.00486186449376547	0.901875863593318	2
574	230.09	494.07	1.02	5.10823919450172	11.1458243519552	74	-0.00486186449376369	0.00486186449376369	0.906737728087082	2
575	231.51	483.11	1.021	5.11310105899548	11.1409624874614	75	0	0	0.906737728087082	2
576	255.53	473.58	1.021	5.11310105899548	11.1409624874614	76	0.00729279674064465	0.00729279674064465	0.914030524827727	2
577	235.13	463.66	1.0195	5.10580826225484	11.1482552842021	77	-0.0238231360194447	0.0238231360194447	0.937853660847171	2
578	236.95	455.61	1.0244	5.12963139827428	11.1244321481826	78	0	0	0.937853660847171	2
579	232.19	475.64	1.0244	5.12963139827428	11.1244321481826	79	0.0165303392788001	0.0165303392788001	0.954384000125971	2
580	232.82	489.6	1.021	5.11310105899548	11.1409624874614	80	0.00243093224688273	0.00243093224688273	0.956814932372854	2
581	232.49	484.5	1.0205	5.1106701267486	11.1433934197083	81	-0.00486186449376547	0.00486186449376547	0.96167679686662	2
582	245.22	489.14	1.0215	5.11553199124236	11.1385315552145	82	0.00486186449376547	0.00486186449376547	0.966538661360385	2
583	239.48	486.27	1.0205	5.1106701267486	11.1433934197083	83	-0.0165303392788019	0.0165303392788019	0.983069000639187	2
584	246.16	484.72	1.0239	5.1272004660274	11.1268630804295	84	0.00680661029127094	0.00680661029127094	0.989875610930458	2
585	247.42	483.97	1.0225	5.12039385573613	11.1336696907208	85	0	0	0.989875610930458	2
586	237.75	479.5	1.0225	5.12039385573613	11.1336696907208	86	0.0072927967406482	0.0072927967406482	0.997168407671106	2
587	243.15	478.6	1.021	5.11310105899548	11.1409624874614	87	0.00972372898752916	0.00972372898752916	1.00689213665864	2
588	235.33	470.03	1.019	5.10337733000795	11.150686216449	88	-0.0189612715256828	0.0189612715256828	1.02585340818432	2
589	253.57	471.37	1.0229	5.12233860153363	11.1317249449233	89	0.0233369495700693	0.0233369495700693	1.04919035775439	2
590	261.38	476.22	1.0181	5.09900165196356	11.1550618944933	90	-0.0189612715256811	0.0189612715256811	1.06815162928007	2
591	263.38	488.77	1.022	5.11796292348925	11.1361006229677	91	0.0072927967406482	0.0072927967406482	1.07544442602072	2
592	271.33	484.32	1.0205	5.1106701267486	11.1433934197083	92	0.00486186449376191	0.00486186449376191	1.08030629051448	2
593	260.98	448.56	1.0195	5.10580826225484	11.1482552842021	93	-0.00486186449376191	0.00486186449376191	1.08516815500824	2
594	263.86	451.41	1.0205	5.1106701267486	11.1433934197083	94	0	0	1.08516815500824	2
595	263.37	449.02	1.0205	5.1106701267486	11.1433934197083	95	-0.00486186449376547	0.00486186449376547	1.09003001950201	2
596	256.54	434.51	1.0215	5.11553199124236	11.1385315552145	96	0.0165303392787983	0.0165303392787983	1.1065603587808	2
597	267.61	438.77	1.0181	5.09900165196356	11.1550618944933	97	-0.0948063576284071	0.0948063576284071	1.20136671640921	2
598	266.77	421.53	1.0376	5.19380800959197	11.0602555368649	98	0.0734141538558433	0.0734141538558433	1.27478087026505	2
599	257.88	418.85	1.0225	5.12039385573613	11.1336696907208	99	0.00243093224688273	0.00243093224688273	1.27721180251194	2
600	255.46	423.42	1.022	5.11796292348925	11.1361006229677	100	-0.00243093224688273	0.00243093224688273	1.27964273475882	2
601	258.85	437.08	1.0225	5.12039385573613	11.1336696907208	101	0	0	1.27964273475882	2
602	255.78	434.93	1.0225	5.12039385573613	11.1336696907208	102	0.0121546612344119	0.0121546612344119	1.29179739599323	2
603	259.02	424.68	1.02	5.10823919450172	11.1458243519552	103	0.0140994070319174	0.0140994070319174	1.30589680302515	2
604	259.74	425.17	1.0171	5.0941397874698	11.1599237589871	104	-0.106961018862819	0.106961018862819	1.41285782188797	2
605	268.71	405.9	1.0391	5.20110080633262	11.0529627401243	105	-0.0709832216089623	0.0709832216089623	1.48384104349693	2
606	267.33	412.12	1.0537	5.27208402794158	10.9819795185153	106	0.154121104452335	0.154121104452335	1.63796214794927	2
607	272.25	421.17	1.022	5.11796292348925	11.1361006229677	107	-0.248927462080744	0.248927462080744	1.88688961003001	2
608	272.65	408.37	1.0732	5.36689038556999	10.8871731608869	108	-0.0525081365326567	0.0525081365326567	1.93939774656267	2
609	271.04	407.74	1.084	5.41939852210265	10.8346650243543	109	0.0690384758114568	0.0690384758114568	2.00843622237412	2
610	266.61	407.78	1.0698	5.35036004629119	10.9037035001657	110	0.11376762915409	0.11376762915409	2.12220385152821	2
611	261.42	413.28	1.0464	5.2365924171371	11.0174711293198	111	0.114253815603465	0.114253815603465	2.23645766713168	2
612	267.62	414.22	1.0229	5.12233860153363	11.1317249449233	112	-0.479866025534559	0.479866025534559	2.71632369266624	2
613	274.9	387.76	1.1216	5.60220462706819	10.6518589193887	113	-0.0427844075451276	0.0427844075451276	2.75910810021136	2
614	278.48	391.03	1.1304	5.64498903461332	10.6090745118436	114	-0.118629493647855	0.118629493647855	2.87773759385922	2
615	270.68	376.98	1.1548	5.76361852826118	10.4904450181957	115	-0.147314494161066	0.147314494161066	3.02505208802028	2
616	267.4	374.45	1.1851	5.91093302242224	10.3431305240347	116	-0.325258734632847	0.325258734632847	3.35031082265313	2
617	270.53	369.84	1.252	6.23619175705509	10.0178717894018	117	0.0739003403052223	0.0739003403052223	3.42421116295835	2
618	258.94	345.64	1.2368	6.16229141674987	10.091772129707	118	0.0354916108044812	0.0354916108044812	3.45970277376284	2
619	271.61	336.46	1.2295	6.12679980594539	10.1272637405115	119	0.135159832926654	0.135159832926654	3.59486260668949	2
620	274.8	324.07	1.2017	5.99163997301873	10.2624235734382	120	-0.0923754253815261	0.0923754253815261	3.68723803207101	2
621	268.17	330.88	1.2207	6.08401539840026	10.1700481480566	121	0.1259222903885	0.1259222903885	3.81316032245951	2
622	259.27	347.38	1.1948	5.95809310801176	10.2959704384451	122	-0.0238231360194465	0.0238231360194465	3.83698345847896	2
623	250.56	358.76	1.1997	5.9819162440312	10.2721473024257	123	0.272750598100192	0.272750598100192	4.10973405657915	2
624	252.14	364.58	1.1436	5.70916564593101	10.5448979005259	124	-0.296573734119637	0.296573734119637	4.40630779069879	2
625	251.86	367.97	1.2046	6.00573938005065	10.2483241664063	125	0.287336191581485	0.287336191581485	4.69364398228027	2
626	257.55	361.17	1.1455	5.71840318846917	10.5356603579877	126	-0.225590512510674	0.225590512510674	4.91923449479095	2
627	251.9	366.98	1.1919	5.94399370097984	10.3100698454771	127	0.36561220993109	0.36561220993109	5.28484670472204	2
628	253.79	376.71	1.1167	5.57838149104875	10.6756820554082	128	-0.180375172718662	0.180375172718662	5.4652218774407	2
629	259.71	379.72	1.1538	5.75875666376741	10.4953068826895	129	0.185237037212428	0.185237037212428	5.65045891465313	2
630	262.21	377.33	1.1157	5.57351962655498	10.6805439199019	130	-0.0952925440777843	0.0952925440777843	5.74575145873091	2
631	261.93	389.82	1.1353	5.66881217063277	10.5852513758241	131	-0.0661213571151986	0.0661213571151986	5.81187281584611	2
632	264.34	383.42	1.1489	5.73493352774797	10.5191300187089	132	-0.346650938405411	0.346650938405411	6.15852375425152	2
633	279.37	360.71	1.2202	6.08158446615338	10.1724790803035	133	0.199336444244345	0.199336444244345	6.35786019849587	2
634	273.25	359	1.1792	5.88224802190903	10.3718155245479	134	-0.135159832926654	0.135159832926654	6.49302003142252	2
635	265.34	355.64	1.207	6.01740785483568	10.2366556916212	135	-0.263513055562036	0.263513055562036	6.75653308698456	2
636	263.77	351.41	1.2612	6.28092091039772	9.97314263605918	136	0.25622025882139	0.25622025882139	7.01275334580595	2
637	255.91	353.56	1.2085	6.02470065157633	10.2293628948806	137	0.102099154369057	0.102099154369057	7.114852500175	2
638	252.4	343.35	1.1875	5.92260149720728	10.3314620492496	138	-0.332551531373495	0.332551531373495	7.4474040315485	2
639	264.83	341.37	1.2559	6.25515302858077	9.99891051787614	139	0.278098649043331	0.278098649043331	7.72550268059183	2
640	273.74	340.84	1.1987	5.97705437953744	10.2770091669195	140	-0.263513055562036	0.263513055562036	7.98901573615387	2
641	264.36	348.12	1.2529	6.24056743509948	10.0134961113574	141	0.536263653662227	0.536263653662227	8.52527938981609	2
642	259.92	352.02	1.1426	5.70430378143725	10.5497597650197	142	-0.489103568072712	0.489103568072712	9.01438295788881	2
643	254.07	338.97	1.2432	6.19340734950996	10.0606561969469	143	0.427357889001904	0.427357889001904	9.44174084689071	2
644	241.14	348.39	1.1553	5.76604946050806	10.4880140859488	144	0.190098901706193	0.190098901706193	9.6318397485969	2
645	236.58	353.14	1.1162	5.57595055880186	10.678112987655	145	-0.728793487615304	0.728793487615304	10.3606332362122	2
646	254.88	334.79	1.2661	6.30474404641717	9.94931950003974	146	0.567379586422321	0.567379586422321	10.9280128226345	2
647	245.6	329.21	1.1494	5.73736445999485	10.5166990864621	147	-0.465280432053266	0.465280432053266	11.3932932546878	2
648	248.02	337.31	1.2451	6.20264489204811	10.0514186544088	148	0.127867036186007	0.127867036186007	11.5211602908738	2
649	252.42	350.36	1.2188	6.07477785586211	10.1792856905948	149	0.128353222635385	0.128353222635385	11.6495135135092	2
650	249.11	360.68	1.1924	5.94642463322672	10.3076389132302	150	0.163844833439864	0.163844833439864	11.813358346949	2
651	237.88	363.63	1.1587	5.78257979978686	10.47148374667	151	-0.102099154369055	0.102099154369055	11.9154575013181	2
652	239.59	378.85	1.1797	5.88467895415591	10.369384592301	152	0.0354916108044812	0.0354916108044812	11.9509491121226	2
653	235.94	369.57	1.1724	5.84918734335143	10.4048762031055	153	0.508064839598394	0.508064839598394	12.459013951721	2
654	239.55	385.3	1.0679	5.34112250375304	10.9129410427039	154	-0.299004666366518	0.299004666366518	12.7580186180875	2
655	257.98	376.1	1.1294	5.64012717011956	10.6139363763373	155	0.0617456790708069	0.0617456790708069	12.8197642971583	2
656	258.36	374.28	1.1167	5.57838149104875	10.6756820554082	156	-0.0427844075451258	0.0427844075451258	12.8625487047034	2
657	268.01	384.16	1.1255	5.62116589859387	10.632897647863	157	0.47014229654703	0.47014229654703	13.3326910012505	2
658	266.58	401.34	1.0288	5.15102360204684	11.1030399444101	158	-0.261082123315155	0.261082123315155	13.5937731245656	2
659	271.97	399.34	1.0825	5.412105725362	10.8419578210949	159	-0.287336191581485	0.287336191581485	13.8811093161471	2
660	265.89	383.79	1.1416	5.69944191694348	10.5546216295134	160	-0.121060425894736	0.121060425894736	14.0021697420418	2
661	271.62	378.85	1.1665	5.82050234283822	10.4335612036187	161	-0.220728648016909	0.220728648016909	14.2228983900587	2
662	278.9	353	1.2119	6.04123099085513	10.2128325556018	162	0.173082375978018	0.173082375978018	14.3959807660368	2
663	272	347.33	1.1763	5.86814861487711	10.3859149315798	163	-0.0165303392788001	0.0165303392788001	14.4125111053156	2
664	276.79	356.81	1.1797	5.88467895415591	10.369384592301	164	-0.180375172718666	0.180375172718666	14.5928862780342	2
665	259.35	326.99	1.2168	6.06505412687458	10.1890094195823	165	0.249413648530123	0.249413648530123	14.8422999265644	2
666	263.33	335.36	1.1655	5.81564047834446	10.4384230681124	166	-0.118629493647855	0.118629493647855	14.9609294202122	2
667	261.08	339.8	1.1899	5.93426997199231	10.3197935744646	167	0.0471600855895176	0.0471600855895176	15.0080895058017	2
668	267.16	330.45	1.1802	5.88710988640279	10.3669536600541	168	0.0831378828433724	0.0831378828433724	15.0912273886451	2
669	263.02	329.71	1.1631	5.80397200355942	10.4500915428975	169	-0.182806104965547	0.182806104965547	15.2740334936106	2
670	274.24	341.7	1.2007	5.98677810852497	10.2672854379319	170	-0.137590765173536	0.137590765173536	15.4116242587842	2
671	275.94	345.57	1.229	6.1243688736985	10.1296946727584	171	0.0427844075451276	0.0427844075451276	15.4544086663293	2
672	278.09	361.66	1.2202	6.08158446615338	10.1724790803035	172	0.047646272038893	0.047646272038893	15.5020549383682	2
673	278.57	341.06	1.2104	6.03393819411448	10.2201253523424	173	-0.0145855934812928	0.0145855934812928	15.5166405318495	2
674	278.39	334.12	1.2134	6.04852378759578	10.2055397588611	174	0.0952925440777843	0.0952925440777843	15.6119330759273	2
675	279.97	332.68	1.1938	5.95323124351799	10.3008323029389	175	0.00437567804438821	0.00437567804438821	15.6163087539717	2
676	279.55	333.59	1.1929	5.9488555654736	10.3052079809833	176	0	0	15.6163087539717	2
677	272.44	339.33	1.1929	5.9488555654736	10.3052079809833	177	-0.0403534752982466	0.0403534752982466	15.6566622292699	2
678	279.31	340.56	1.2012	5.98920904077185	10.2648545056851	178	-0.0165303392787983	0.0165303392787983	15.6731925685487	2
679	279.13	333.96	1.2046	6.00573938005065	10.2483241664063	179	-0.170651443731135	0.170651443731135	15.8438440122798	2
680	258.97	319.73	1.2397	6.17639082378178	10.0776727226751	180	0.00194474579750548	0.00194474579750548	15.8457887580774	2
681	254.39	316.22	1.2393	6.17444607798428	10.0796174684726	181	0.192529833953074	0.192529833953074	16.0383185920304	2
682	270.31	315.06	1.1997	5.9819162440312	10.2721473024257	182	-0.377280684716126	0.377280684716126	16.4155992767466	2
683	277.35	319.49	1.2773	6.35919692874733	9.89486661770957	183	0.0807069505964915	0.0807069505964915	16.496306227343	2
684	273.3	317.78	1.2607	6.27848997815084	9.97557356830607	184	0.0306297463107175	0.0306297463107175	16.5269359736538	2
685	274.46	317.69	1.2544	6.24786023184012	10.0062033146168	185	0.327689666879728	0.327689666879728	16.8546256405335	2
686	265.53	317.54	1.187	5.92017056496039	10.3338929814965	186	-0.166275765686748	0.166275765686748	17.0209014062202	2
687	267.98	319.76	1.2212	6.08644633064714	10.1676172158098	187	0.0354916108044829	0.0354916108044829	17.0563930170247	2
688	249.59	327.34	1.2139	6.05095471984266	10.2031088266142	188	0.123491358141619	0.123491358141619	17.1798843751663	2
689	245.82	319.9	1.1885	5.92746336170104	10.3266001847559	189	-0.170651443731135	0.170651443731135	17.3505358188975	2
690	233.75	316.74	1.2236	6.09811480543218	10.1559487410247	190	-0.282474327087719	0.282474327087719	17.6330101459852	2
691	240.21	321.08	1.2817	6.3805891325199	9.87347441393701	191	0.211004919029381	0.211004919029381	17.8440150650146	2
692	239.65	319.24	1.2383	6.16958421349051	10.0844793329664	192	0.144883561914181	0.144883561914181	17.9888986269288	2
693	232.6	320.15	1.2085	6.02470065157633	10.2293628948806	193	0.073414153855845	0.073414153855845	18.0623127807846	2
694	247.41	343.82	1.1934	5.95128649772049	10.3027770487364	194	0	0	18.0623127807846	2
695	246.55	339.8	1.1934	5.95128649772049	10.3027770487364	195	-0.194474579750581	0.194474579750581	18.2567873605352	2
696	249.24	338.58	1.2334	6.14576107747107	10.1083024689858	196	0.308728395354049	0.308728395354049	18.5655157558892	2
697	257.38	348.24	1.1699	5.83703268211702	10.4170308643399	197	0.353457548696682	0.353457548696682	18.9189733045859	2
698	256.89	371.38	1.0972	5.48357513342034	10.7704884130366	198	-0.0306297463107175	0.0306297463107175	18.9496030508966	2
699	257.97	381.03	1.1035	5.51420487973106	10.7398586667258	199	-0.261082123315155	0.261082123315155	19.2106851742118	2
700	260.12	395.04	1.1572	5.77528700304621	10.4787765434107	200	0.536263653662228	0.536263653662228	19.746948827874	2
701	260.83	405.94	1.0469	5.23902334938398	11.0150401970729	201	0.075845086102726	0.075845086102726	19.8227939139767	2
702	232.38	413.36	1.0313	5.16317826328126	11.0908852831756	202	-0.0140994070319174	0.0140994070319174	19.8368933210087	2
703	233.77	403.88	1.0342	5.17727767031317	11.0767858761437	203	0.050077204285774	0.050077204285774	19.8869705252944	2
704	233.38	401.94	1.0239	5.1272004660274	11.1268630804295	204	0.0213922037725638	0.0213922037725638	19.908362729067	2
705	235.76	405.93	1.0195	5.10580826225484	11.1482552842021	205	-0.225590512510674	0.225590512510674	20.1339532415777	2
706	237.06	410.09	1.0659	5.33139877476551	10.9226647716914	206	-0.237258987295707	0.237258987295707	20.3712122288734	2
707	233.75	409.36	1.1147	5.56865776206122	10.6854057843957	207	0.460418567559501	0.460418567559501	20.8316307964329	2
708	240.31	419.38	1.02	5.10823919450172	11.1458243519552	208	-0.00729279674064642	0.00729279674064642	20.8389235931735	2
709	242.07	422.98	1.0215	5.11553199124236	11.1385315552145	209	-0.332065344924118	0.332065344924118	21.1709889380976	2
710	248.3	406.54	1.0898	5.44759733616648	10.8064662102904	210	0.286850005132107	0.286850005132107	21.4578389432297	2
711	249.2	409.08	1.0308	5.16074733103437	11.0933162154225	211	-0.213435851276264	0.213435851276264	21.671274794506	2
712	253.45	422.4	1.0747	5.37418318231064	10.8798803641463	212	0.265943987808921	0.265943987808921	21.9372187823149	2
713	243	415.73	1.02	5.10823919450172	11.1458243519552	213	-0.0549390687795395	0.0549390687795395	21.9921578510945	2
714	250.84	414.81	1.0313	5.16317826328126	11.0908852831756	214	-0.721500690874656	0.721500690874656	22.7136585419691	2
715	259.26	392.36	1.1797	5.88467895415591	10.369384592301	215	0.759909420375395	0.759909420375395	23.4735679623445	2
716	267.87	393.35	1.0234	5.12476953378052	11.1292940126764	216	-0.33984432811414	0.33984432811414	23.8134122904587	2
717	261.93	403.73	1.0933	5.46461386189466	10.7894496845622	217	0.0500772042857758	0.0500772042857758	23.8634894947444	2
718	258.9	396.42	1.083	5.41453665760888	10.839526888848	218	-0.00486186449376547	0.00486186449376547	23.8683513592382	2
719	248.19	382.38	1.084	5.41939852210265	10.8346650243543	219	-0.211004919029381	0.211004919029381	24.0793562782676	2
720	250.76	393.43	1.1274	5.63040344113203	10.6236601053249	220	0.192043647503699	0.192043647503699	24.2713999257713	2
721	260.24	402.02	1.0879	5.43835979362833	10.8157037528286	221	0.168706697933629	0.168706697933629	24.4401066237049	2
722	274.25	410.25	1.0532	5.2696530956947	10.9844104507622	222	0.0520219500832813	0.0520219500832813	24.4921285737882	2
723	263.99	422.63	1.0425	5.21763114561142	11.0364324008455	223	0.0782760183496087	0.0782760183496087	24.5704045921378	2
724	261.86	426.01	1.0264	5.13935512726181	11.1147084191951	224	0.0403534752982448	0.0403534752982448	24.610758067436	2
725	272.35	429.35	1.0181	5.09900165196356	11.1550618944933	225	-0.00437567804438643	0.00437567804438643	24.6151337454804	2
726	277.14	425.63	1.019	5.10337733000795	11.150686216449	226	0.00437567804438643	0.00437567804438643	24.6195094235248	2
727	277.51	447.54	1.0181	5.09900165196356	11.1550618944933	227	-0.0092375425381519	0.0092375425381519	24.628746966063	2
728	274.69	442.42	1.02	5.10823919450172	11.1458243519552	228	-0.0140994070319174	0.0140994070319174	24.6428463730949	2
729	271.95	440.12	1.0229	5.12233860153363	11.1317249449233	229	0.0140994070319174	0.0140994070319174	24.6569457801268	2
730	266.96	444.28	1.02	5.10823919450172	11.1458243519552	230	-0.0311159327600929	0.0311159327600929	24.6880617128869	2
731	277.78	426.21	1.0264	5.13935512726181	11.1147084191951	231	0.0189612715256811	0.0189612715256811	24.7070229844126	2
732	272.38	427.16	1.0225	5.12039385573613	11.1336696907208	232	0.0170165257281774	0.0170165257281774	24.7240395101408	2
733	279.2	439.43	1.019	5.10337733000795	11.150686216449	233	-0.00486186449376547	0.00486186449376547	24.7289013746345	2
734	275.01	430.85	1.02	5.10823919450172	11.1458243519552	234	0.00243093224688096	0.00243093224688096	24.7313323068814	2
735	274.89	420.68	1.0195	5.10580826225484	11.1482552842021	235	-0.00243093224688096	0.00243093224688096	24.7337632391283	2
736	279.25	433.05	1.02	5.10823919450172	11.1458243519552	236	-0.00486186449376369	0.00486186449376369	24.738625103622	2
737	273.45	434.1	1.021	5.11310105899548	11.1409624874614	237	0.00243093224688273	0.00243093224688273	24.7410560358689	2
738	254.81	442.15	1.0205	5.1106701267486	11.1433934197083	238	-0.00972372898753093	0.00972372898753093	24.7507797648565	2
739	253.92	442.84	1.0225	5.12039385573613	11.1336696907208	239	0.0170165257281774	0.0170165257281774	24.7677962905846	2
740	253.73	443.09	1.019	5.10337733000795	11.150686216449	240	-0.00729279674064642	0.00729279674064642	24.7750890873253	2
741	243.32	446.45	1.0205	5.1106701267486	11.1433934197083	241	0.00486186449376191	0.00486186449376191	24.779950951819	2
742	240.56	449.77	1.0195	5.10580826225484	11.1482552842021	242	-0.00243093224688096	0.00243093224688096	24.7823818840659	2
743	232.05	452.79	1.02	5.10823919450172	11.1458243519552	243	-0.00972372898752916	0.00972372898752916	24.7921056130535	2
744	238.48	463.14	1.022	5.11796292348925	11.1361006229677	244	-0.00437567804438821	0.00437567804438821	24.7964812910978	2
745	238.11	462.32	1.0229	5.12233860153363	11.1317249449233	245	0.0165303392787983	0.0165303392787983	24.8130116303766	2
746	234.03	434.66	1.0195	5.10580826225484	11.1482552842021	246	-0.00972372898752738	0.00972372898752738	24.8227353593642	2
747	239.95	423.98	1.0215	5.11553199124236	11.1385315552145	247	-0.0213922037725638	0.0213922037725638	24.8441275631367	2
748	248.86	427.74	1.0259	5.13692419501493	11.117139351442	248	-0.0189612715256828	0.0189612715256828	24.8630888346624	2
749	249	419.6	1.0298	5.15588546654061	11.0981780799163	249	0.0403534752982466	0.0403534752982466	24.9034423099607	2
750	232.15	419.77	1.0215	5.11553199124236	11.1385315552145	250	0.00729279674064642	0.00729279674064642	24.9107351067013	2
751	231.31	424.95	1.02	5.10823919450172	11.1458243519552	251	0.0140994070319174	0.0140994070319174	24.9248345137332	2
752	230.2	431.04	1.0171	5.0941397874698	11.1599237589871	252	-0.0140994070319174	0.0140994070319174	24.9389339207651	2
753	242.92	445.09	1.02	5.10823919450172	11.1458243519552	253	-0.135646019376031	0.135646019376031	25.0745799401412	2
754	234.53	430.04	1.0479	5.24388521387775	11.0101783325792	254	0.0879997473371379	0.0879997473371379	25.1625796874783	2
755	233.47	418.3	1.0298	5.15588546654061	11.0981780799163	255	-0.0238231360194447	0.0238231360194447	25.1864028234978	2
756	230.58	415.79	1.0347	5.17970860256006	11.0743549438969	256	-0.0495910178363985	0.0495910178363985	25.2359938413342	2
757	232.24	415.75	1.0449	5.22929962039645	11.0247639260605	257	0.0923754253815261	0.0923754253815261	25.3283692667157	2
758	248.89	410.14	1.0259	5.13692419501493	11.117139351442	258	-0.185237037212429	0.185237037212429	25.5136063039281	2
759	254.36	405.46	1.064	5.32216123222736	10.9319023142295	259	0.142452629667302	0.142452629667302	25.6560589335954	2
760	244.81	405.47	1.0347	5.17970860256006	11.0743549438969	260	-0.0831378828433742	0.0831378828433742	25.7391968164388	2
761	241.78	406.11	1.0518	5.26284648540343	10.9912170610535	261	0.154607290901712	0.154607290901712	25.8938041073405	2
762	247.69	410.91	1.02	5.10823919450172	11.1458243519552	262	-0.00729279674064642	0.00729279674064642	25.9010969040812	2
763	246.85	413.35	1.0215	5.11553199124236	11.1385315552145	263	0.00486186449376547	0.00486186449376547	25.9059587685749	2
764	244.48	419.32	1.0205	5.1106701267486	11.1433934197083	264	-0.0758450861027278	0.0758450861027278	25.9818038546776	2
765	246.8	409.91	1.0361	5.18651521285133	11.0675483336056	265	-0.00243093224688096	0.00243093224688096	25.9842347869245	2
766	247.12	409.07	1.0366	5.18894614509821	11.0651174013587	266	0.0782760183496087	0.0782760183496087	26.0625108052741	2
767	253.17	416.3	1.0205	5.1106701267486	11.1433934197083	267	-0.185237037212429	0.185237037212429	26.2477478424866	2
768	249.8	420.08	1.0586	5.29590716396103	10.9581563824959	268	-0.0165303392788001	0.0165303392788001	26.2642781817654	2
769	238.32	407.18	1.062	5.31243750323983	10.9416260432171	269	0.1589829689461	0.1589829689461	26.4232611507115	2
770	233.13	422.08	1.0293	5.15345453429373	11.1006090121632	270	0.0427844075451294	0.0427844075451294	26.4660455582566	2
771	248.33	429.06	1.0205	5.1106701267486	11.1433934197083	271	0	0	26.4660455582566	2
772	251.05	437.41	1.0205	5.1106701267486	11.1433934197083	272	0.0165303392787983	0.0165303392787983	26.4825758975354	2
773	261.14	438.12	1.0171	5.0941397874698	11.1599237589871	273	-0.0238231360194465	0.0238231360194465	26.5063990335548	2
774	255.29	438.41	1.022	5.11796292348925	11.1361006229677	274	-0.00437567804438821	0.00437567804438821	26.5107747115992	2
775	255.31	441.79	1.0229	5.12233860153363	11.1317249449233	275	0.0116684747850364	0.0116684747850364	26.5224431863843	2
776	251.88	454.24	1.0205	5.1106701267486	11.1433934197083	276	0.0140994070319156	0.0140994070319156	26.5365425934162	2
777	259.36	461.65	1.0176	5.09657071971668	11.1574928267402	277	-0.0165303392787983	0.0165303392787983	26.553072932695	2
778	249.68	461.17	1.021	5.11310105899548	11.1409624874614	278	-0.0140994070319191	0.0140994070319191	26.5671723397269	2
779	242.26	475.22	1.0239	5.1272004660274	11.1268630804295	279	0.0306297463107175	0.0306297463107175	26.5978020860376	2
780	241.22	469.01	1.0176	5.09657071971668	11.1574928267402	280	-0.00486186449376369	0.00486186449376369	26.6026639505314	2
781	242.8	464.85	1.0186	5.10143258421045	11.1526309622465	281	-0.00680661029127094	0.00680661029127094	26.6094705608226	2
782	231.95	456.23	1.02	5.10823919450172	11.1458243519552	282	0.00680661029127094	0.00680661029127094	26.6162771711139	2
783	239.63	454.55	1.0186	5.10143258421045	11.1526309622465	283	0.0145855934812928	0.0145855934812928	26.6308627645952	2
784	256.69	451.56	1.0156	5.08684699072915	11.1672165557278	284	-0.0145855934812928	0.0145855934812928	26.6454483580765	2
785	254.99	451.53	1.0186	5.10143258421045	11.1526309622465	285	-0.0758450861027278	0.0758450861027278	26.7212934441792	2
786	240.55	433.53	1.0342	5.17727767031317	11.0767858761437	286	0.0641766113176931	0.0641766113176931	26.7854700554969	2
787	238.21	424.48	1.021	5.11310105899548	11.1409624874614	287	-0.0072927967406482	0.0072927967406482	26.7927628522376	2
788	249.09	428.08	1.0225	5.12039385573613	11.1336696907208	288	0.0121546612344119	0.0121546612344119	26.804917513472	2
789	254.71	411.93	1.02	5.10823919450172	11.1458243519552	289	-0.0714694080583378	0.0714694080583378	26.8763869215303	2
790	243.22	409.82	1.0347	5.17970860256006	11.0743549438969	290	-0.106474832413443	0.106474832413443	26.9828617539438	2
791	243.49	408.01	1.0566	5.2861834349735	10.9678801114834	291	0.165789579237369	0.165789579237369	27.1486513331811	2
792	240.21	411.92	1.0225	5.12039385573613	11.1336696907208	292	-0.0447291533426331	0.0447291533426331	27.1933804865238	2
793	233.13	401.27	1.0317	5.16512300907876	11.0889405373781	293	-0.65781026600634	0.65781026600634	27.8511907525301	2
794	239.03	392.99	1.167	5.8229332750851	10.4311302713718	294	0.633987129986895	0.633987129986895	28.485177882517	2
795	237.38	401.26	1.0366	5.18894614509821	11.0651174013587	295	-0.34422000615853	0.34422000615853	28.8293978886755	2
796	252.76	395.96	1.1074	5.53316615125674	10.7208973952002	296	-0.0354916108044812	0.0354916108044812	28.86488949948	2
797	241.2	394.48	1.1147	5.56865776206122	10.6854057843957	297	0.0807069505964897	0.0807069505964897	28.9455964500765	2
798	244.77	396.68	1.0981	5.48795081146473	10.7661127349922	298	0.272750598100192	0.272750598100192	29.2183470481767	2
799	243.05	405.02	1.042	5.21520021336454	11.0388633330924	299	0.0904306795840188	0.0904306795840188	29.3087777277607	2
800	252.46	415.5	1.0234	5.12476953378052	11.1292940126764	300	0.0140994070319191	0.0140994070319191	29.3228771347926	2
801	245.92	426.64	1.0205	5.1106701267486	11.1433934197083	301	0.00729279674064642	0.00729279674064642	29.3301699315333	2
802	249.87	432.43	1.019	5.10337733000795	11.150686216449	302	-0.00729279674064642	0.00729279674064642	29.3374627282739	2
803	248.14	436.88	1.0205	5.1106701267486	11.1433934197083	303	-0.0140994070319191	0.0140994070319191	29.3515621353058	2
804	253.58	444.7	1.0234	5.12476953378052	11.1292940126764	304	0.0140994070319191	0.0140994070319191	29.3656615423378	2
805	254.6	452.73	1.0205	5.1106701267486	11.1433934197083	305	0.0092375425381519	0.0092375425381519	29.3748990848759	2
806	259.9	450.28	1.0186	5.10143258421045	11.1526309622465	306	-0.023336949570071	0.023336949570071	29.398236034446	2
807	257.2	454.83	1.0234	5.12476953378052	11.1292940126764	307	0.00680661029127094	0.00680661029127094	29.4050426447373	2
808	266.16	453.62	1.022	5.11796292348925	11.1361006229677	308	0.0262540682663293	0.0262540682663293	29.4312967130036	2
809	266.01	453.01	1.0166	5.09170885522292	11.162354691234	309	-0.0306297463107175	0.0306297463107175	29.4619264593143	2
810	253.75	447.63	1.0229	5.12233860153363	11.1317249449233	310	0.0306297463107175	0.0306297463107175	29.492556205625	2
811	240.02	441.92	1.0166	5.09170885522292	11.162354691234	311	-0.0116684747850346	0.0116684747850346	29.5042246804101	2
812	240.87	456.23	1.019	5.10337733000795	11.150686216449	312	-0.00972372898752916	0.00972372898752916	29.5139484093976	2
813	246.88	449.71	1.021	5.11310105899548	11.1409624874614	313	0.00972372898752916	0.00972372898752916	29.5236721383851	2
814	241.76	464.97	1.019	5.10337733000795	11.150686216449	314	-0.0145855934812946	0.0145855934812946	29.5382577318664	2
815	234.44	467.28	1.022	5.11796292348925	11.1361006229677	315	-0.00243093224688273	0.00243093224688273	29.5406886641133	2
816	230.43	471.55	1.0225	5.12039385573613	11.1336696907208	316	0.0121546612344119	0.0121546612344119	29.5528433253477	2
817	233.86	478.86	1.02	5.10823919450172	11.1458243519552	317	0.00680661029127094	0.00680661029127094	29.559649935639	2
818	231.26	457.39	1.0186	5.10143258421045	11.1526309622465	318	-0.0306297463107157	0.0306297463107157	29.5902796819497	2
819	238.92	459.86	1.0249	5.13206233052116	11.1220012159357	319	0.00729279674064465	0.00729279674064465	29.5975724786903	2
820	239.28	463.62	1.0234	5.12476953378052	11.1292940126764	320	0.00680661029127094	0.00680661029127094	29.6043790889816	2
821	246.49	464.58	1.022	5.11796292348925	11.1361006229677	321	0	0	29.6043790889816	2
822	232.01	455.58	1.022	5.11796292348925	11.1361006229677	322	-0.0116684747850346	0.0116684747850346	29.6160475637666	2
823	241.85	451.53	1.0244	5.12963139827428	11.1244321481826	323	0.0330606785575984	0.0330606785575984	29.6491082423242	2
824	240.99	450.35	1.0176	5.09657071971668	11.1574928267402	324	-0.0213922037725638	0.0213922037725638	29.6705004460968	2
825	260.58	464.61	1.022	5.11796292348925	11.1361006229677	325	0.00972372898752916	0.00972372898752916	29.6802241750843	2
826	259.07	457.82	1.02	5.10823919450172	11.1458243519552	326	-0.00243093224688096	0.00243093224688096	29.6826551073312	2
827	262.7	466.75	1.0205	5.1106701267486	11.1433934197083	327	-0.00486186449376547	0.00486186449376547	29.687516971825	2
828	256.34	473.79	1.0215	5.11553199124236	11.1385315552145	328	-0.00243093224688273	0.00243093224688273	29.6899479040719	2
829	264.36	468.81	1.022	5.11796292348925	11.1361006229677	329	0.0072927967406482	0.0072927967406482	29.6972407008125	2
830	269.73	460.69	1.0205	5.1106701267486	11.1433934197083	330	-0.0165303392788019	0.0165303392788019	29.7137710400913	2
831	273.05	461.16	1.0239	5.1272004660274	11.1268630804295	331	0.0165303392788019	0.0165303392788019	29.7303013793701	2
832	277.44	459.8	1.0205	5.1106701267486	11.1433934197083	332	0.00243093224688096	0.00243093224688096	29.732732311617	2
833	272.76	458.16	1.02	5.10823919450172	11.1458243519552	333	-0.00486186449376369	0.00486186449376369	29.7375941761108	2
834	259.03	455.89	1.021	5.11310105899548	11.1409624874614	334	0.00729279674064465	0.00729279674064465	29.7448869728514	2
835	250.55	440.23	1.0195	5.10580826225484	11.1482552842021	335	-0.00486186449376191	0.00486186449376191	29.7497488373452	2
836	271.14	441.33	1.0205	5.1106701267486	11.1433934197083	336	-0.215866783523147	0.215866783523147	29.9656156208683	2
837	277.9	410.35	1.0649	5.32653691027174	10.9275266361852	337	-0.294628988322129	0.294628988322129	30.2602446091904	2
838	279.94	385.48	1.1255	5.62116589859387	10.632897647863	338	-0.0238231360194465	0.0238231360194465	30.2840677452099	2
839	269.8	367.24	1.1304	5.64498903461332	10.6090745118436	339	-0.377280684716128	0.377280684716128	30.661348429926	2
840	264.49	352.92	1.208	6.02226971932945	10.2317938271275	340	-0.0330606785575984	0.0330606785575984	30.6944091084836	2
841	260.52	355.63	1.2148	6.05533039788705	10.1987331485699	341	0.0116684747850346	0.0116684747850346	30.7060775832687	2
842	265.88	357.35	1.2124	6.04366192310201	10.2104016233549	342	0.349081870652293	0.349081870652293	31.0551594539209	2
843	269.41	362.97	1.1406	5.69458005244972	10.5594834940072	343	-0.0452153397920085	0.0452153397920085	31.100374793713	2
844	272.74	365.54	1.1499	5.73979539224173	10.5142681542152	344	-0.0452153397920121	0.0452153397920121	31.145590133505	2
845	274.16	367.21	1.1592	5.78501073203374	10.4690528144232	345	-0.173082375978018	0.173082375978018	31.318672509483	2
846	269.1	338.37	1.1948	5.95809310801176	10.2959704384451	346	0.374849752469247	0.374849752469247	31.6935222619522	2
847	260.88	374.97	1.1177	5.58324335554251	10.6708201909144	347	0.0831378828433724	0.0831378828433724	31.7766601447956	2
848	258.47	371.73	1.1006	5.50010547269914	10.7539580737578	348	-0.0140994070319174	0.0140994070319174	31.7907595518275	2
849	233.77	370.76	1.1035	5.51420487973106	10.7398586667258	349	0.00243093224688273	0.00243093224688273	31.7931904840744	2
850	234.98	370.96	1.103	5.51177394748417	10.7422895989727	350	-0.327689666879731	0.327689666879731	32.1208801509541	2
851	246.33	364.57	1.1704	5.8394636143639	10.414599932093	351	0.1920436475037	0.1920436475037	32.3129237984578	2
852	242.74	356.35	1.1309	5.6474199668602	10.6066435795967	352	-0.175513308224899	0.175513308224899	32.4884371066827	2
853	238.44	361.06	1.167	5.8229332750851	10.4311302713718	353	0.228021444757555	0.228021444757555	32.7164585514403	2
854	231.24	365.92	1.1201	5.59491183032755	10.6591517161294	354	-0.209060173231874	0.209060173231874	32.9255187246722	2
855	246.08	367.43	1.1631	5.80397200355942	10.4500915428975	355	0.244551784036355	0.244551784036355	33.1700705087085	2
856	257.34	367.79	1.1128	5.55942021952307	10.6946433269338	356	-0.0782760183496087	0.0782760183496087	33.2483465270581	2
857	251.75	376.69	1.1289	5.63769623787267	10.6163673085842	357	-0.00486186449376369	0.00486186449376369	33.2532083915519	2
858	249.83	373.56	1.1299	5.64255810236644	10.6115054440905	358	0.0213922037725638	0.0213922037725638	33.2746005953245	2
859	245.55	380.43	1.1255	5.62116589859387	10.632897647863	359	0.515357636339038	0.515357636339038	33.7899582316635	2
860	231.75	389.96	1.0195	5.10580826225484	11.1482552842021	360	-0.703025605798349	0.703025605798349	34.4929838374618	2
861	230.27	380.7	1.1641	5.80883386805319	10.4452296784037	361	0.249413648530119	0.249413648530119	34.742397485992	2
862	232.25	362.24	1.1128	5.55942021952307	10.6946433269338	362	-0.432219753495666	0.432219753495666	35.1746172394876	2
863	249.33	353.88	1.2017	5.99163997301873	10.2624235734382	363	0.0855688150902552	0.0855688150902552	35.2601860545779	2
864	252.74	358.87	1.1841	5.90607115792848	10.3479923885284	364	-0.0899444931346434	0.0899444931346434	35.3501305477125	2
865	252.61	352.33	1.2026	5.99601565106312	10.2580478953938	365	0.407910431026844	0.407910431026844	35.7580409787394	2
866	235.54	355.34	1.1187	5.58810522003628	10.6659583264206	366	-0.465280432053266	0.465280432053266	36.2233214107926	2
867	247.78	344.84	1.2144	6.05338565208954	10.2006778943674	367	0.144883561914183	0.144883561914183	36.3682049727068	2
868	254.6	357.16	1.1846	5.90850209017536	10.3455614562815	368	0.00972372898752916	0.00972372898752916	36.3779287016943	2
869	255.8	355.28	1.1826	5.89877836118783	10.3552851852691	369	-0.0904306795840206	0.0904306795840206	36.4683593812784	2
870	254.17	353.33	1.2012	5.98920904077185	10.2648545056851	370	-0.0257678818169502	0.0257678818169502	36.4941272630953	2
871	263.94	353.24	1.2065	6.0149769225888	10.2390866238681	371	0.275181530347073	0.275181530347073	36.7693087934424	2
872	269.36	362.47	1.1499	5.73979539224173	10.5142681542152	372	-0.220728648016912	0.220728648016912	36.9900374414593	2
873	272.76	358.56	1.1953	5.96052404025864	10.2935395061983	373	-0.0140994070319156	0.0140994070319156	37.0041368484912	2
874	274	356	1.1982	5.97462344729056	10.2794400991663	374	0.151690172205454	0.151690172205454	37.1558270206967	2
875	276.65	371.19	1.167	5.8229332750851	10.4311302713718	375	0.287336191581481	0.287336191581481	37.4431632122782	2
876	266.23	377.09	1.1079	5.53559708350362	10.7184664629533	376	-0.154121104452333	0.154121104452333	37.5972843167305	2
877	264.27	384.04	1.1396	5.68971818795595	10.564345358501	377	-0.00486186449376547	0.00486186449376547	37.6021461812242	2
878	272.45	384.43	1.1406	5.69458005244972	10.5594834940072	378	-0.123491358141619	0.123491358141619	37.7256375393659	2
879	267.93	396.7	1.166	5.81807141059134	10.4359921358656	379	0.218297715770028	0.218297715770028	37.9439352551359	2
880	268.57	382.57	1.1211	5.59977369482131	10.6542898516356	380	-0.256220258821392	0.256220258821392	38.2001555139573	2
881	267.33	371.93	1.1738	5.8559939536427	10.3980695928142	381	-0.175999494674276	0.175999494674276	38.3761550086316	2
882	267.79	371.07	1.21	6.03199344831698	10.2220700981399	382	0.534318907864723	0.534318907864723	38.9104739164963	2
883	279.93	375.5	1.1001	5.49767454045226	10.7563890060046	383	-0.0116684747850364	0.0116684747850364	38.9221423912813	2
884	276.43	376.15	1.1025	5.50934301523729	10.7447205312196	384	-0.0952925440777843	0.0952925440777843	39.0174349353591	2
885	253.28	385.44	1.1221	5.60463555931508	10.6494279871418	385	0.204198308738111	0.204198308738111	39.2216332440972	2
886	242.59	384.74	1.0801	5.40043725057697	10.8536262958799	386	-0.0238231360194465	0.0238231360194465	39.2454563801167	2
887	243.48	383.16	1.085	5.42426038659641	10.8298031598605	387	-0.075845086102726	0.075845086102726	39.3213014662194	2
888	241.15	386.3	1.1006	5.50010547269914	10.7539580737578	388	0.0140994070319174	0.0140994070319174	39.3354008732513	2
889	233.69	379.55	1.0977	5.48600606566722	10.7680574807897	389	-0.0520219500832813	0.0520219500832813	39.3874228233346	2
890	245.04	388.17	1.1084	5.5380280157505	10.7160355307064	390	-0.132728900679771	0.132728900679771	39.5201517240144	2
891	248.99	390.42	1.1357	5.67075691643027	10.5833066300266	391	-0.0452153397920103	0.0452153397920103	39.5653670638064	2
892	252.09	390.34	1.145	5.71597225622228	10.5380912902346	392	-0.125922290388502	0.125922290388502	39.6912893541949	2
893	259.36	386.07	1.1709	5.84189454661078	10.4121689998461	393	0.358319413190447	0.358319413190447	40.0496087673853	2
894	254.24	384.17	1.0972	5.48357513342034	10.7704884130366	394	0.0928616118309016	0.0928616118309016	40.1424703792162	2
895	256.37	395.93	1.0781	5.39071352158944	10.8633500248675	395	-0.0739003403052205	0.0739003403052205	40.2163707195214	2
896	276.34	392.95	1.0933	5.46461386189466	10.7894496845622	396	-0.137590765173536	0.137590765173536	40.353961484695	2
897	278.3	391.03	1.1216	5.60220462706819	10.6518589193887	397	0.242120851789473	0.242120851789473	40.5960823364845	2
898	277.01	399.53	1.0718	5.36008377527872	10.8939797711782	398	-0.1259222903885	0.1259222903885	40.722004626873	2
899	274.74	394.42	1.0977	5.48600606566722	10.7680574807897	399	0.115226188502218	0.115226188502218	40.8372308153752	2
900	271.22	403.77	0.11035	0.685644157748812	10.8832836692919	400	0.11522618850222	0.11522618850222	40.9524570038774	2
901	277.79	420.22	1.0503	5.25555368866278	10.9985098577941	401	-0.047646272038893	0.047646272038893	41.0001032759163	2
902	274.51	411.49	1.0601	5.30319996070167	10.9508635857552	402	-0.517302382136545	0.517302382136545	41.5174056580528	2
903	267.23	397.33	1.1665	5.82050234283822	10.4335612036187	403	0.121060425894736	0.121060425894736	41.6384660839476	2
904	260.56	395.48	1.1416	5.69944191694348	10.5546216295134	404	0.213435851276264	0.213435851276264	41.8519019352238	2
905	250.12	401.63	1.0977	5.48600606566722	10.7680574807897	405	-0.522164246630311	0.522164246630311	42.3740661818541	2
906	240.45	377.9	1.2051	6.00817031229753	10.2458932341594	406	0.0476462720388913	0.0476462720388913	42.421712453893	2
907	240.64	380.69	1.1953	5.96052404025864	10.2935395061983	407	0.807069505964913	0.807069505964913	43.2287819598579	2
908	231.46	391.89	1.0293	5.15345453429373	11.1006090121632	408	-0.320396870139083	0.320396870139083	43.549178829997	2
909	233.99	379.45	1.0952	5.47385140443281	10.7802121420241	409	-0.0427844075451276	0.0427844075451276	43.5919632375422	2
910	232.23	371.34	1.104	5.51663581197794	10.737427734479	410	-0.225590512510674	0.225590512510674	43.8175537500528	2
911	230.39	367.23	1.1504	5.74222632448861	10.5118372219683	411	0.270805852302685	0.270805852302685	44.0883596023555	2
912	244.36	359.27	1.0947	5.47142047218593	10.782643074271	412	-0.410827549723104	0.410827549723104	44.4991871520786	2
913	241.9	363.66	1.1792	5.88224802190903	10.3718155245479	413	0.1755133082249	0.1755133082249	44.6747004603035	2
914	236.49	359.57	1.1431	5.70673471368413	10.5473288327728	414	-0.0593147468239259	0.0593147468239259	44.7340152071274	2
915	239.3	358.37	1.1553	5.76604946050806	10.4880140859488	415	0.0831378828433724	0.0831378828433724	44.8171530899708	2
916	240.52	349.3	1.1382	5.68291157766468	10.5711519687922	416	-0.111336696907207	0.111336696907207	44.928489786878	2
917	239.3	342.17	1.1611	5.79424827457189	10.459815271885	417	0.123491358141619	0.123491358141619	45.0519811450196	2
918	239.33	332.95	1.1357	5.67075691643027	10.5833066300266	418	-0.0213922037725638	0.0213922037725638	45.0733733487922	2
919	234.51	335.25	1.1401	5.69214912020284	10.5619144262541	419	-0.0739003403052205	0.0739003403052205	45.1472736890974	2
920	230.55	341.98	1.1553	5.76604946050806	10.4880140859488	420	0.0311159327600912	0.0311159327600912	45.1783896218575	2
921	233.37	336.84	1.1489	5.73493352774797	10.5191300187089	421	0.0661213571151986	0.0661213571151986	45.2445109789727	2
922	234.76	335.55	1.1353	5.66881217063277	10.5852513758241	422	-0.194474579750581	0.194474579750581	45.4389855587233	2
923	244.04	336.5	1.1753	5.86328675038335	10.3907767960736	423	-0.301435598613402	0.301435598613402	45.7404211573367	2
924	251.57	342.03	1.2373	6.16472234899675	10.0893411974602	424	0.102099154369057	0.102099154369057	45.8425203117058	2
925	272.23	322.51	1.2163	6.06262319462769	10.1914403518292	425	0.121060425894736	0.121060425894736	45.9635807376005	2
926	276.07	326.01	1.1914	5.94156276873296	10.3125007777239	426	-0.192529833953076	0.192529833953076	46.1561105715536	2
927	279.27	320.83	1.231	6.13409260268603	10.1199709437709	427	-0.234828055048828	0.234828055048828	46.3909386266024	2
928	276.97	319.01	1.2793	6.36892065773486	9.88514288872204	428	0.334982463620378	0.334982463620378	46.7259210902228	2
929	271.67	320.69	1.2104	6.03393819411448	10.2201253523424	429	0.0782760183496087	0.0782760183496087	46.8041971085724	2
930	264.25	317.72	1.1943	5.95566217576487	10.298401370692	430	-0.249413648530121	0.249413648530121	47.0536107571025	2
931	257.71	323.41	1.2456	6.205075824295	10.0489877221619	431	0.0140994070319191	0.0140994070319191	47.0677101641344	2
932	253.66	328.91	1.2427	6.19097641726308	10.0630871291938	432	0.0335468650069739	0.0335468650069739	47.1012570291414	2
933	254.7	326.66	1.2358	6.1574295522561	10.0966339942008	433	0.0189612715256811	0.0189612715256811	47.1202183006671	2
934	252.25	326.26	1.2319	6.13846828073042	10.1155952657265	434	0.280043394840838	0.280043394840838	47.4002616955079	2
935	250.14	324.29	1.1743	5.85842488588958	10.3956386605673	435	-0.239689919542592	0.239689919542592	47.6399516150505	2
936	249.39	328.49	1.2236	6.09811480543218	10.1559487410247	436	-0.249413648530121	0.249413648530121	47.8893652635806	2
937	253.79	335.37	1.2749	6.3475284539623	9.90653509249461	437	0.0923754253815261	0.0923754253815261	47.9817406889622	2
938	248	336.27	1.2559	6.25515302858077	9.99891051787614	438	0.465280432053266	0.465280432053266	48.4470211210154	2
939	231.32	333.51	1.1602	5.7898725965275	10.4641909499294	439	-0.104043900166561	0.104043900166561	48.551065021182	2
940	238.86	324.89	1.1816	5.89391649669407	10.3601470497628	440	-0.254275513023885	0.254275513023885	48.8053405342059	2
941	246.7	316.31	1.2339	6.14819200971795	10.105871536739	441	0.123491358141617	0.123491358141617	48.9288318923475	2
942	250.26	315.13	1.2085	6.02470065157633	10.2293628948806	442	0.237258987295711	0.237258987295711	49.1660908796432	2
943	233.19	328.36	1.1597	5.78744166428062	10.4666218821763	443	-0.206143054535616	0.206143054535616	49.3722339341788	2
944	236.08	326.96	1.2021	5.99358471881624	10.2604788276407	444	-0.301921785062778	0.301921785062778	49.6741557192416	2
945	239.44	320.03	1.2642	6.29550650387902	9.95855704257789	445	0.0763312725521033	0.0763312725521033	49.7504869917937	2
946	251.38	319.81	1.2485	6.21917523132691	10.03488831513	446	0.334496277170999	0.334496277170999	50.0849832689647	2
947	257.57	326.67	1.1797	5.88467895415591	10.369384592301	447	0.327689666879728	0.327689666879728	50.4126729358444	2
948	240.59	333.36	1.1123	5.55698928727618	10.6970742591807	448	-0.2849052593346	0.2849052593346	50.697578195179	2
949	240.91	353.38	1.1709	5.84189454661078	10.4121689998461	449	0.282474327087719	0.282474327087719	50.9800525222667	2
950	236.53	355.16	1.1128	5.55942021952307	10.6946433269338	450	-0.275181530347073	0.275181530347073	51.2552340526138	2
951	241.32	362.7	1.1694	5.83460174987014	10.4194617965868	451	-0.0763312725521033	0.0763312725521033	51.3315653251659	2
952	245.26	362.92	1.1851	5.91093302242224	10.3431305240347	452	0.270805852302686	0.270805852302686	51.6023711774686	2
953	233.17	351.74	1.1294	5.64012717011956	10.6139363763373	453	-0.379711616963011	0.379711616963011	51.9820827944316	2
954	251.29	358.05	1.2075	6.01983878708257	10.2342247593743	454	0.180375172718662	0.180375172718662	52.1624579671503	2
955	248.47	365.09	1.1704	5.8394636143639	10.414599932093	455	-0.467711364300147	0.467711364300147	52.6301693314504	2
956	256.05	338.72	1.2666	6.30717497866405	9.94688856779285	456	0.462849499806385	0.462849499806385	53.0930188312568	2
957	260.28	338.62	1.1714	5.84432547885767	10.4097380675992	457	-0.308728395354049	0.308728395354049	53.4017472266109	2
958	254.24	339.45	1.2349	6.15305387421172	10.1010096722452	458	0.246982716283238	0.246982716283238	53.6487299428941	2
959	260.87	339.91	1.1841	5.90607115792848	10.3479923885284	459	-0.215866783523145	0.215866783523145	53.8645967264172	2
960	270.78	331.23	1.2285	6.12193794145162	10.1321256050053	460	0.156552036699219	0.156552036699219	54.0211487631165	2
961	273.57	347.36	1.1963	5.9653859047524	10.2886776417045	461	0.196905511997462	0.196905511997462	54.2180542751139	2
962	270.77	349.05	1.1558	5.76848039275494	10.485583153702	462	-0.427357889001902	0.427357889001902	54.6454121641158	2
963	277.08	350.93	1.2437	6.19583828175684	10.0582252647001	463	0.18766796945931	0.18766796945931	54.8330801335751	2
964	273.88	353.07	1.2051	6.00817031229753	10.2458932341594	464	0.0311159327600929	0.0311159327600929	54.8641960663352	2
965	273.22	358.44	1.1987	5.97705437953744	10.2770091669195	465	0.234828055048826	0.234828055048826	55.099024121384	2
966	274.66	361.66	1.1504	5.74222632448861	10.5118372219683	466	-0.0165303392787983	0.0165303392787983	55.1155544606628	2
967	273.74	366.88	1.1538	5.75875666376741	10.4953068826895	467	-0.00729279674064642	0.00729279674064642	55.1228472574035	2
968	271.61	380.11	1.1553	5.76604946050806	10.4880140859488	468	-0.0257678818169538	0.0257678818169538	55.1486151392204	2
969	271.73	373.79	1.1606	5.79181734232501	10.4622462041319	469	0.0422982210957521	0.0422982210957521	55.1909133603162	2
970	273.33	373.77	1.1519	5.74951912122926	10.5045444252276	470	0.135646019376029	0.135646019376029	55.3265593796922	2
971	279.17	368.24	1.124	5.61387310185323	10.6401904446037	471	-0.175999494674274	0.175999494674274	55.5025588743665	2
972	272.23	377.82	1.1602	5.7898725965275	10.4641909499294	472	0.152176358654829	0.152176358654829	55.6547352330213	2
973	277.06	384.53	1.1289	5.63769623787267	10.6163673085842	473	0.147314494161066	0.147314494161066	55.8020497271824	2
974	254.43	379.86	1.0986	5.49038174371161	10.7636818027453	474	0.0354916108044812	0.0354916108044812	55.8375413379869	2
975	255.45	379.77	1.0913	5.45489013290713	10.7991734135498	475	-0.410827549723102	0.410827549723102	56.24836888771	2
976	258.78	386.34	1.1758	5.86571768263023	10.3883458638267	476	0.218297715770026	0.218297715770026	56.46666660348	2
977	257.84	387.63	1.1309	5.6474199668602	10.6066435795967	477	0.0593147468239277	0.0593147468239277	56.5259813503039	2
978	258.2	388.64	1.1187	5.58810522003628	10.6659583264206	478	0.467711364300147	0.467711364300147	56.9936927146041	2
979	254.58	413.27	1.0225	5.12039385573613	11.1336696907208	479	-0.11376762915409	0.11376762915409	57.1074603437582	2
980	273.61	411.15	1.0459	5.23416148489022	11.0199020615667	480	-0.116198561400971	0.116198561400971	57.2236589051591	2
981	277.72	416.52	1.0698	5.35036004629119	10.9037035001657	481	0.263513055562036	0.263513055562036	57.4871719607212	2
982	270.41	429.05	1.0156	5.08684699072915	11.1672165557278	482	-0.1589829689461	0.1589829689461	57.6461549296673	2
983	261.1	413.42	1.0483	5.24582995967525	11.0082335867817	483	-0.166275765686747	0.166275765686747	57.812430695354	2
984	258.21	402.14	1.0825	5.412105725362	10.8419578210949	484	0.0666075435645741	0.0666075435645741	57.8790382389186	2
985	258.09	398.59	1.0688	5.34549818179743	10.9085653646595	485	-0.246982716283238	0.246982716283238	58.1260209552018	2
986	247.54	379.93	1.1196	5.59248089808066	10.6615826483762	486	0.412772295520609	0.412772295520609	58.5387932507224	2
987	230.18	396.7	1.0347	5.17970860256006	11.0743549438969	487	-0.104530086615938	0.104530086615938	58.6433233373384	2
988	235.36	398.48	1.0562	5.28423868917599	10.9698248572809	488	-0.0189612715256828	0.0189612715256828	58.6622846088641	2
989	232.07	399.14	1.0601	5.30319996070167	10.9508635857552	489	0.078762204798986	0.078762204798986	58.7410468136631	2
990	232.02	401.64	1.0439	5.22443775590269	11.0296257905542	490	0.0140994070319191	0.0140994070319191	58.755146220695	2
991	233.54	424.4	1.041	5.21033834887077	11.0437251975861	491	0.102099154369053	0.102099154369053	58.857245375064	2
992	239.41	442.92	1.02	5.10823919450172	11.1458243519552	492	0.00680661029127094	0.00680661029127094	58.8640519853553	2
993	243.18	442.27	1.0186	5.10143258421045	11.1526309622465	493	-0.00437567804438999	0.00437567804438999	58.8684276633997	2
994	238.62	453.78	1.0195	5.10580826225484	11.1482552842021	494	0.00437567804438999	0.00437567804438999	58.8728033414441	2
995	268.77	467.82	1.0186	5.10143258421045	11.1526309622465	495	-0.0140994070319174	0.0140994070319174	58.886902748476	2
996	273.12	469.36	1.0215	5.11553199124236	11.1385315552145	496	0.00972372898752738	0.00972372898752738	58.8966264774635	2
997	266.89	463.18	1.0195	5.10580826225484	11.1482552842021	497	-0.00243093224688096	0.00243093224688096	58.8990574097104	2
998	265.64	466.25	1.02	5.10823919450172	11.1458243519552	498	0.00243093224688096	0.00243093224688096	58.9014883419573	2
999	265.56	463.43	1.0195	5.10580826225484	11.1482552842021	499	0.00437567804438999	0.00437567804438999	58.9058640200017	2
1000	271.01	454.54	1.0186	5.10143258421045	11.1526309622465	500	NA	NA	NA	2
1001	268.71	456.45	1.0234	5.12476953378052	11.1458243519552	1	0.0213922037725656	0.0213922037725656	0.0213922037725656	3
1002	257.1	447.22	1.019	5.10337733000795	11.1672165557278	2	-0.0145855934812946	0.0145855934812946	0.0359777972538602	3
1003	260.65	440.64	1.022	5.11796292348925	11.1526309622465	3	-0.0379225430513639	0.0379225430513639	0.0739003403052241	3
1004	264.04	436.67	1.0298	5.15588546654061	11.1147084191951	4	0.0403534752982466	0.0403534752982466	0.114253815603471	3
1005	270.35	443.64	1.0215	5.11553199124236	11.1550618944933	5	0.00972372898752738	0.00972372898752738	0.123977544590998	3
1006	266.65	454.69	1.0195	5.10580826225484	11.1647856234809	6	-0.00729279674064465	0.00729279674064465	0.131270341331643	3
1007	277.33	456.31	1.021	5.11310105899548	11.1574928267402	7	0.00729279674064465	0.00729279674064465	0.138563138072287	3
1008	271.75	436.92	1.0195	5.10580826225484	11.1647856234809	8	-0.00243093224688096	0.00243093224688096	0.140994070319168	3
1009	269.89	441.33	1.02	5.10823919450172	11.162354691234	9	-0.00972372898752916	0.00972372898752916	0.150717799306697	3
1010	273.04	463.66	1.022	5.11796292348925	11.1526309622465	10	-0.0189612715256811	0.0189612715256811	0.169679070832379	3
1011	271.5	468.61	1.0259	5.13692419501493	11.1336696907208	11	0.0335468650069757	0.0335468650069757	0.203225935839354	3
1012	279.8	471.33	1.019	5.10337733000795	11.1672165557278	12	-0.00972372898752916	0.00972372898752916	0.212949664826883	3
1013	277.64	467.56	1.021	5.11310105899548	11.1574928267402	13	0.00729279674064465	0.00729279674064465	0.220242461567528	3
1014	276.75	466.02	1.0195	5.10580826225484	11.1647856234809	14	-0.00243093224688096	0.00243093224688096	0.222673393814409	3
1015	269.86	469	1.02	5.10823919450172	11.162354691234	15	-0.00729279674064642	0.00729279674064642	0.229966190555055	3
1016	271.7	484.88	1.0215	5.11553199124236	11.1550618944933	16	-0.00243093224688273	0.00243093224688273	0.232397122801938	3
1017	267.61	494.38	1.022	5.11796292348925	11.1526309622465	17	0.0165303392788001	0.0165303392788001	0.248927462080738	3
1018	277.87	489.55	1.0186	5.10143258421045	11.1691613015253	18	-0.0092375425381519	0.0092375425381519	0.25816500461889	3
1019	278.1	483.33	1.0205	5.1106701267486	11.1599237589871	19	-0.00243093224688273	0.00243093224688273	0.260595936865773	3
1020	275.6	471.83	1.021	5.11310105899548	11.1574928267402	20	-0.0189612715256811	0.0189612715256811	0.279557208391454	3
1021	275.39	489.73	1.0249	5.13206233052116	11.1385315552145	21	0.0330606785575966	0.0330606785575966	0.312617886949051	3
1022	267.47	494.32	1.0181	5.09900165196356	11.1715922337721	22	-0.0116684747850329	0.0116684747850329	0.324286361734083	3
1023	248.79	487.63	1.0205	5.1106701267486	11.1599237589871	23	0.00243093224688096	0.00243093224688096	0.326717293980964	3
1024	241.9	468.98	1.02	5.10823919450172	11.162354691234	24	-0.00972372898752916	0.00972372898752916	0.336441022968494	3
1025	244.91	477.41	1.022	5.11796292348925	11.1526309622465	25	-0.00680661029127094	0.00680661029127094	0.343247633259764	3
1026	254.34	469.94	1.0234	5.12476953378052	11.1458243519552	26	0.0116684747850364	0.0116684747850364	0.354916108044801	3
1027	243.35	461.6	1.021	5.11310105899548	11.1574928267402	27	-0.00243093224688273	0.00243093224688273	0.357347040291684	3
1028	243.41	459.66	1.0215	5.11553199124236	11.1550618944933	28	0.00729279674064642	0.00729279674064642	0.36463983703233	3
1029	246.17	462.91	1.02	5.10823919450172	11.162354691234	29	0	0	0.36463983703233	3
1030	249.85	471.58	1.02	5.10823919450172	11.162354691234	30	-0.00729279674064642	0.00729279674064642	0.371932633772976	3
1031	250.16	470.76	1.0215	5.11553199124236	11.1550618944933	31	0.00729279674064642	0.00729279674064642	0.379225430513623	3
1032	240.93	475.31	1.02	5.10823919450172	11.162354691234	32	-0.00243093224688096	0.00243093224688096	0.381656362760504	3
1033	242.24	478.21	1.0205	5.1106701267486	11.1599237589871	33	-0.00486186449376547	0.00486186449376547	0.386518227254269	3
1034	235.62	485.62	1.0215	5.11553199124236	11.1550618944933	34	0.0121546612344119	0.0121546612344119	0.398672888488681	3
1035	267.02	493.76	1.019	5.10337733000795	11.1672165557278	35	-0.00729279674064642	0.00729279674064642	0.405965685229328	3
1036	257.23	486.65	1.0205	5.1106701267486	11.1599237589871	36	0.0092375425381519	0.0092375425381519	0.41520322776748	3
1037	240	485.01	1.0186	5.10143258421045	11.1691613015253	37	-0.0257678818169538	0.0257678818169538	0.440971109584433	3
1038	237.42	487.33	1.0239	5.1272004660274	11.1433934197083	38	0.00486186449376547	0.00486186449376547	0.445832974078199	3
1039	259.55	485.68	1.0229	5.12233860153363	11.1482552842021	39	-0.00243093224688273	0.00243093224688273	0.448263906325082	3
1040	249.4	460.04	1.0234	5.12476953378052	11.1458243519552	40	0.0281988140638347	0.0281988140638347	0.476462720388916	3
1041	249.5	449.91	1.0176	5.09657071971668	11.174023166019	41	-0.0189612715256811	0.0189612715256811	0.495423991914597	3
1042	256.55	455.51	1.0215	5.11553199124236	11.1550618944933	42	-0.0238231360194465	0.0238231360194465	0.519247127934044	3
1043	274.75	462.02	1.0264	5.13935512726181	11.1312387584739	43	0.0262540682663293	0.0262540682663293	0.545501196200373	3
1044	274.24	458.39	1.021	5.11310105899548	11.1574928267402	44	0.00243093224688273	0.00243093224688273	0.547932128447256	3
1045	272.28	463.44	1.0205	5.1106701267486	11.1599237589871	45	0	0	0.547932128447256	3
1046	261.17	462.69	1.0205	5.1106701267486	11.1599237589871	46	-0.0165303392788019	0.0165303392788019	0.564462467726058	3
1047	262.33	470.24	1.0239	5.1272004660274	11.1433934197083	47	0.0140994070319191	0.0140994070319191	0.578561874757977	3
1048	268.43	474.94	1.021	5.11310105899548	11.1574928267402	48	0.0116684747850346	0.0116684747850346	0.590230349543011	3
1049	274.67	475.45	1.0186	5.10143258421045	11.1691613015253	49	-0.00194474579750548	0.00194474579750548	0.592175095340517	3
1050	277.78	480.51	1.019	5.10337733000795	11.1672165557278	50	0	0	0.592175095340517	3
1051	269.19	477.04	1.019	5.10337733000795	11.1672165557278	51	-0.00486186449376547	0.00486186449376547	0.597036959834282	3
1052	264.21	492.99	1.02	5.10823919450172	11.162354691234	52	-0.00486186449376369	0.00486186449376369	0.601898824328046	3
1053	263.4	491.19	1.021	5.11310105899548	11.1574928267402	53	0.0165303392787983	0.0165303392787983	0.618429163606844	3
1054	263.39	492.79	1.0176	5.09657071971668	11.174023166019	54	-0.00486186449376369	0.00486186449376369	0.623291028100608	3
1055	268.24	486.1	1.0186	5.10143258421045	11.1691613015253	55	-0.0165303392788001	0.0165303392788001	0.639821367379408	3
1056	276.08	487.02	1.022	5.11796292348925	11.1526309622465	56	0.0121546612344101	0.0121546612344101	0.651976028613818	3
1057	273.43	490.62	1.0195	5.10580826225484	11.1647856234809	57	0.0165303392788019	0.0165303392788019	0.66850636789262	3
1058	260.28	489.22	1.0161	5.08927792297604	11.1813159627597	58	-0.0354916108044829	0.0354916108044829	0.703997978697103	3
1059	251.88	484.42	1.0234	5.12476953378052	11.1458243519552	59	0.00680661029127094	0.00680661029127094	0.710804588988374	3
1060	255.39	481.79	1.022	5.11796292348925	11.1526309622465	60	0.00486186449376547	0.00486186449376547	0.71566645348214	3
1061	250.68	487.83	1.021	5.11310105899548	11.1574928267402	61	0.00243093224688273	0.00243093224688273	0.718097385729022	3
1062	246.83	489.49	1.0205	5.1106701267486	11.1599237589871	62	0.0116684747850329	0.0116684747850329	0.729765860514055	3
1063	251.41	481.78	1.0181	5.09900165196356	11.1715922337721	63	-0.00437567804438643	0.00437567804438643	0.734141538558442	3
1064	259.72	481.23	1.019	5.10337733000795	11.1672165557278	64	-0.0262540682663293	0.0262540682663293	0.760395606824771	3
1065	271.29	481.98	1.0244	5.12963139827428	11.1409624874614	65	0.0213922037725638	0.0213922037725638	0.781787810597335	3
1066	264.24	475.2	1.02	5.10823919450172	11.162354691234	66	-0.0189612715256828	0.0189612715256828	0.800749082123017	3
1067	258.17	474.95	1.0239	5.1272004660274	11.1433934197083	67	0.0140994070319191	0.0140994070319191	0.814848489154937	3
1068	262.37	480.32	1.021	5.11310105899548	11.1574928267402	68	-0.00923754253815368	0.00923754253815368	0.82408603169309	3
1069	272.15	471.41	1.0229	5.12233860153363	11.1482552842021	69	0.0209060173231883	0.0209060173231883	0.844992049016279	3
1070	270.01	470.87	1.0186	5.10143258421045	11.1691613015253	70	-0.0257678818169538	0.0257678818169538	0.870759930833232	3
1071	267.3	472.52	1.0239	5.1272004660274	11.1433934197083	71	0.0116684747850364	0.0116684747850364	0.882428405618269	3
1072	264.91	490.18	1.0215	5.11553199124236	11.1550618944933	72	0.0121546612344119	0.0121546612344119	0.894583066852681	3
1073	243.12	488.28	1.019	5.10337733000795	11.1672165557278	73	-0.0311159327600947	0.0311159327600947	0.925698999612775	3
1074	230.09	494.07	1.0254	5.13449326276805	11.1361006229677	74	0.00972372898752916	0.00972372898752916	0.935422728600305	3
1075	231.51	483.11	1.0234	5.12476953378052	11.1458243519552	75	0.0140994070319191	0.0140994070319191	0.949522135632224	3
1076	255.53	473.58	1.0205	5.1106701267486	11.1599237589871	76	-0.0072927967406482	0.0072927967406482	0.956814932372872	3
1077	235.13	463.66	1.022	5.11796292348925	11.1526309622465	77	0.0072927967406482	0.0072927967406482	0.96410772911352	3
1078	236.95	455.61	1.0205	5.1106701267486	11.1599237589871	78	-0.0140994070319191	0.0140994070319191	0.978207136145439	3
1079	232.19	475.64	1.0234	5.12476953378052	11.1458243519552	79	0.0306297463107175	0.0306297463107175	1.00883688245616	3
1080	232.82	489.6	1.0171	5.0941397874698	11.1764540982659	80	-0.00486186449376547	0.00486186449376547	1.01369874694992	3
1081	232.49	484.5	1.0181	5.09900165196356	11.1715922337721	81	-0.0092375425381519	0.0092375425381519	1.02293628948807	3
1082	245.22	489.14	1.02	5.10823919450172	11.162354691234	82	0.0116684747850346	0.0116684747850346	1.03460476427311	3
1083	239.48	486.27	1.0176	5.09657071971668	11.174023166019	83	0.00486186449376547	0.00486186449376547	1.03946662876687	3
1084	246.16	484.72	1.0166	5.09170885522292	11.1788850305128	84	-0.00972372898752916	0.00972372898752916	1.0491903577544	3
1085	247.42	483.97	1.0186	5.10143258421045	11.1691613015253	85	0.00486186449376369	0.00486186449376369	1.05405222224817	3
1086	237.75	479.5	1.0176	5.09657071971668	11.174023166019	86	-0.0427844075451276	0.0427844075451276	1.09683662979329	3
1087	243.15	478.6	1.0264	5.13935512726181	11.1312387584739	87	0.0359777972538584	0.0359777972538584	1.13281442704715	3
1088	235.33	470.03	1.019	5.10337733000795	11.1672165557278	88	0	0	1.13281442704715	3
1089	253.57	471.37	1.019	5.10337733000795	11.1672165557278	89	-0.00729279674064642	0.00729279674064642	1.1401072237878	3
1090	261.38	476.22	1.0205	5.1106701267486	11.1599237589871	90	-0.0072927967406482	0.0072927967406482	1.14740002052845	3
1091	263.38	488.77	1.022	5.11796292348925	11.1526309622465	91	-0.00680661029127094	0.00680661029127094	1.15420663081972	3
1092	271.33	484.32	1.0234	5.12476953378052	11.1458243519552	92	-0.00972372898752916	0.00972372898752916	1.16393035980725	3
1093	260.98	448.56	1.0254	5.13449326276805	11.1361006229677	93	0.0500772042857758	0.0500772042857758	1.21400756409302	3
1094	263.86	451.41	1.0151	5.08441605848227	11.1861778272534	94	-0.0121546612344119	0.0121546612344119	1.22616222532744	3
1095	263.37	449.02	1.0176	5.09657071971668	11.174023166019	95	-0.0213922037725638	0.0213922037725638	1.2475544291	3
1096	256.54	434.51	1.022	5.11796292348925	11.1526309622465	96	-0.0281988140638347	0.0281988140638347	1.27575324316383	3
1097	267.61	438.77	1.0278	5.14616173755308	11.1244321481826	97	-0.225590512510673	0.225590512510673	1.50134375567451	3
1098	266.77	421.53	1.0742	5.37175225006375	10.8988416356719	98	0.208573986782497	0.208573986782497	1.709917742457	3
1099	257.88	418.85	1.0313	5.16317826328126	11.1074156224544	99	-0.116198561400971	0.116198561400971	1.82611630385797	3
1100	255.46	423.42	1.0552	5.27937682468223	10.9912170610535	100	0.130784154882264	0.130784154882264	1.95690045874024	3
1101	258.85	437.08	1.0283	5.14859266979996	11.1220012159357	101	0.0306297463107175	0.0306297463107175	1.98753020505096	3
1102	255.78	434.93	1.022	5.11796292348925	11.1526309622465	102	-0.1920436475037	0.1920436475037	2.17957385255466	3
1103	259.02	424.68	1.0615	5.31000657099295	10.9605873147428	103	-0.00243093224688096	0.00243093224688096	2.18200478480154	3
1104	259.74	425.17	1.062	5.31243750323983	10.9581563824959	104	-0.123491358141617	0.123491358141617	2.30549614294315	3
1105	268.71	405.9	1.0874	5.43592886138145	10.8346650243543	105	-0.0354916108044829	0.0354916108044829	2.34098775374764	3
1106	267.33	412.12	1.0947	5.47142047218593	10.7991734135498	106	0.182806104965547	0.182806104965547	2.52379385871318	3
1107	272.25	421.17	1.0571	5.28861436722038	10.9819795185153	107	-0.265943987808919	0.265943987808919	2.7897378465221	3
1108	272.65	408.37	1.1118	5.5545583550293	10.7160355307064	108	0.0354916108044812	0.0354916108044812	2.82522945732658	3
1109	271.04	407.74	1.1045	5.51906674422482	10.7515271415109	109	0.156552036699217	0.156552036699217	2.9817814940258	3
1110	266.61	407.78	1.0723	5.3625147075256	10.9080791782101	110	-0.0972372898752916	0.0972372898752916	3.07901878390109	3
1111	261.42	413.28	1.0923	5.45975199740089	10.8108418883348	111	0.142452629667302	0.142452629667302	3.22147141356839	3
1112	267.62	414.22	1.063	5.31729936773359	10.9532945180021	112	-0.489103568072712	0.489103568072712	3.71057498164111	3
1113	274.9	387.76	1.1636	5.8064029358063	10.4641909499294	113	0.0262540682663293	0.0262540682663293	3.73682904990744	3
1114	278.48	391.03	1.1582	5.78014886753997	10.4904450181957	114	-0.106961018862819	0.106961018862819	3.84379006877026	3
1115	270.68	376.98	1.1802	5.88710988640279	10.3834839993329	115	0.00243093224688096	0.00243093224688096	3.84622100101714	3
1116	267.4	374.45	1.1797	5.88467895415591	10.3859149315798	116	-0.0923754253815261	0.0923754253815261	3.93859642639866	3
1117	270.53	369.84	1.1987	5.97705437953744	10.2935395061983	117	-0.194960766199957	0.194960766199957	4.13355719259862	3
1118	258.94	345.64	1.2388	6.1720151457374	10.0985787399983	118	-0.0189612715256811	0.0189612715256811	4.1525184641243	3
1119	271.61	336.46	1.2427	6.19097641726308	10.0796174684726	119	-0.0685522893620814	0.0685522893620814	4.22107075348638	3
1120	274.8	324.07	1.2568	6.25952870662516	10.0110651791105	120	0.0568838145770449	0.0568838145770449	4.27795456806343	3
1121	268.17	330.88	1.2451	6.20264489204811	10.0679489936876	121	0.0617456790708104	0.0617456790708104	4.33970024713424	3
1122	259.27	347.38	1.2324	6.1408992129773	10.1296946727584	122	0.11376762915409	0.11376762915409	4.45346787628833	3
1123	250.56	358.76	1.209	6.02713158382321	10.2434623019125	123	0.140021697420419	0.140021697420419	4.59348957370875	3
1124	252.14	364.58	1.1802	5.88710988640279	10.3834839993329	124	-0.0831378828433742	0.0831378828433742	4.67662745655212	3
1125	251.86	367.97	1.1973	5.97024776924617	10.3003461164895	125	-0.0520219500832813	0.0520219500832813	4.7286494066354	3
1126	257.55	361.17	1.208	6.02226971932945	10.2483241664063	126	0.0593147468239277	0.0593147468239277	4.78796415345933	3
1127	251.9	366.98	1.1958	5.96295497250552	10.3076389132302	127	0.128353222635383	0.128353222635383	4.91631737609471	3
1128	253.79	376.71	1.1694	5.83460174987014	10.4359921358656	128	-0.0359777972538566	0.0359777972538566	4.95229517334857	3
1129	259.71	379.72	1.1768	5.870579547124	10.4000143386117	129	-0.0189612715256828	0.0189612715256828	4.97125644487425	3
1130	262.21	377.33	1.1807	5.88954081864968	10.381053067086	130	0.0807069505964932	0.0807069505964932	5.05196339547074	3
1131	261.93	389.82	1.1641	5.80883386805319	10.4617600176825	131	-0.0189612715256828	0.0189612715256828	5.07092466699643	3
1132	264.34	383.42	1.168	5.82779513957887	10.4427987461568	132	-0.246982716283238	0.246982716283238	5.31790738327967	3
1133	279.37	360.71	1.2188	6.07477785586211	10.1958160298736	133	0.0145855934812928	0.0145855934812928	5.33249297676096	3
1134	273.25	359	1.2158	6.06019226238081	10.2104016233549	134	-0.0855688150902552	0.0855688150902552	5.41806179185121	3
1135	265.34	355.64	1.2334	6.14576107747107	10.1248328082646	135	0.0238231360194465	0.0238231360194465	5.44188492787066	3
1136	263.77	351.41	1.2285	6.12193794145162	10.1486559442841	136	0.0495910178363985	0.0495910178363985	5.49147594570706	3
1137	255.91	353.56	1.2183	6.07234692361522	10.1982469621205	137	-0.0447291533426348	0.0447291533426348	5.53620509904969	3
1138	252.4	343.35	1.2275	6.11707607695786	10.1535178087778	138	-0.052508136532655	0.052508136532655	5.58871323558235	3
1139	264.83	341.37	1.2383	6.16958421349051	10.1010096722452	139	0.0311159327600912	0.0311159327600912	5.61982916834244	3
1140	273.74	340.84	1.2319	6.13846828073042	10.1321256050053	140	0.0213922037725638	0.0213922037725638	5.641221372115	3
1141	264.36	348.12	1.2275	6.11707607695786	10.1535178087778	141	0.3179659378922	0.3179659378922	5.9591873100072	3
1142	259.92	352.02	1.1621	5.79911013906566	10.47148374667	142	-0.424926956755019	0.424926956755019	6.38411426676222	3
1143	254.07	338.97	1.2495	6.22403709582068	10.046556789915	143	0.180375172718664	0.180375172718664	6.56448943948089	3
1144	241.14	348.39	1.2124	6.04366192310201	10.2269319626337	144	0.242120851789474	0.242120851789474	6.80661029127036	3
1145	236.58	353.14	1.1626	5.80154107131254	10.4690528144232	145	-0.398672888488692	0.398672888488692	7.20528317975905	3
1146	254.88	334.79	1.2446	6.20021395980123	10.0703799259345	146	0.073414153855845	0.073414153855845	7.2786973336149	3
1147	245.6	329.21	1.2295	6.12679980594539	10.1437940797903	147	-0.0690384758114568	0.0690384758114568	7.34773580942636	3
1148	248.02	337.31	1.2437	6.19583828175684	10.0747556039789	148	0.116684747850348	0.116684747850348	7.4644205572767	3
1149	252.42	350.36	1.2197	6.07915353390649	10.1914403518292	149	0.0782760183496087	0.0782760183496087	7.54269657562631	3
1150	249.11	360.68	1.2036	6.00087751555689	10.2697163701788	150	0.054452882330164	0.054452882330164	7.59714945795648	3
1151	237.88	363.63	1.1924	5.94642463322672	10.324169252509	151	0.0165303392787983	0.0165303392787983	7.61367979723527	3
1152	239.59	378.85	1.189	5.92989429394792	10.3406995917878	152	0.0189612715256811	0.0189612715256811	7.63264106876096	3
1153	235.94	369.57	1.1851	5.91093302242224	10.3596608633135	153	0.25913737751765	0.25913737751765	7.89177844627861	3
1154	239.55	385.3	1.1318	5.65179564490459	10.6187982408311	154	-0.240176105991967	0.240176105991967	8.13195455227057	3
1155	257.98	376.1	1.1812	5.89197175089656	10.3786221348391	155	-0.0379225430513639	0.0379225430513639	8.16987709532194	3
1156	258.36	374.28	1.189	5.92989429394792	10.3406995917878	156	0.182806104965547	0.182806104965547	8.35268320028748	3
1157	268.01	384.16	1.1514	5.74708818898238	10.5235056967533	157	0.228021444757557	0.228021444757557	8.58070464504504	3
1158	266.58	401.34	1.1045	5.51906674422482	10.7515271415109	158	-0.132728900679773	0.132728900679773	8.71343354572481	3
1159	271.97	399.34	1.1318	5.65179564490459	10.6187982408311	159	-0.140021697420419	0.140021697420419	8.85345524314523	3
1160	265.89	383.79	1.1606	5.79181734232501	10.4787765434107	160	-0.050077204285774	0.050077204285774	8.90353244743101	3
1161	271.62	378.85	1.1709	5.84189454661078	10.4286993391249	161	-0.280043394840837	0.280043394840837	9.18357584227184	3
1162	278.9	353	1.2285	6.12193794145162	10.1486559442841	162	0.00243093224688273	0.00243093224688273	9.18600677451873	3
1163	272	347.33	1.228	6.11950700920474	10.151086876531	163	0.0923754253815261	0.0923754253815261	9.27838219990025	3
1164	276.79	356.81	1.209	6.02713158382321	10.2434623019125	164	-0.180375172718666	0.180375172718666	9.45875737261892	3
1165	259.35	326.99	1.2461	6.20750675654188	10.0630871291938	165	0.0311159327600947	0.0311159327600947	9.48987330537901	3
1166	263.33	335.36	1.2397	6.17639082378178	10.0942030619539	166	-0.00972372898753093	0.00972372898753093	9.49959703436654	3
1167	261.08	339.8	1.2417	6.18611455276931	10.0844793329664	167	0.0140994070319191	0.0140994070319191	9.51369644139846	3
1168	267.16	330.45	1.2388	6.1720151457374	10.0985787399983	168	-0.0281988140638347	0.0281988140638347	9.5418952554623	3
1169	263.02	329.71	1.2446	6.20021395980123	10.0703799259345	169	0.0593147468239277	0.0593147468239277	9.60121000228622	3
1170	274.24	341.7	1.2324	6.1408992129773	10.1296946727584	170	-0.0145855934812946	0.0145855934812946	9.61579559576752	3
1171	275.94	345.57	1.2354	6.1554848064586	10.1151090792771	171	0.10015440857155	0.10015440857155	9.71595000433907	3
1172	278.09	361.66	1.2148	6.05533039788705	10.2152634878487	172	-0.123491358141619	0.123491358141619	9.83944136248069	3
1173	278.57	341.06	1.2402	6.17882175602867	10.091772129707	173	0.00437567804438821	0.00437567804438821	9.84381704052508	3
1174	278.39	334.12	1.2393	6.17444607798428	10.0961478077514	174	0.0189612715256811	0.0189612715256811	9.86277831205076	3
1175	279.97	332.68	1.2354	6.1554848064586	10.1151090792771	175	0.0213922037725638	0.0213922037725638	9.88417051582332	3
1176	279.55	333.59	1.231	6.13409260268603	10.1365012830497	176	0.0121546612344119	0.0121546612344119	9.89632517705773	3
1177	272.44	339.33	1.2285	6.12193794145162	10.1486559442841	177	-0.0452153397920103	0.0452153397920103	9.94154051684974	3
1178	279.31	340.56	1.2378	6.16715328124363	10.1034406044921	178	0.0165303392788001	0.0165303392788001	9.95807085612854	3
1179	279.13	333.96	1.2344	6.15062294196483	10.1199709437709	179	-0.118629493647854	0.118629493647854	10.0767003497764	3
1180	258.97	319.73	1.2588	6.26925243561269	10.001341450123	180	-0.0262540682663293	0.0262540682663293	10.1029544180427	3
1181	254.39	316.22	1.2642	6.29550650387902	9.97508738185669	181	0.182806104965547	0.182806104965547	10.2857605230083	3
1182	270.31	315.06	1.2266	6.11270039891347	10.1578934868222	182	-0.180375172718666	0.180375172718666	10.4661356957269	3
1183	277.35	319.49	1.2637	6.29307557163213	9.97751831410357	183	0.047646272038893	0.047646272038893	10.5137819677658	3
1184	273.3	317.78	1.2539	6.24542929959324	10.0251645861425	184	-0.0262540682663293	0.0262540682663293	10.5400360360322	3
1185	274.46	317.69	1.2593	6.27168336785957	9.99891051787613	185	0.0807069505964932	0.0807069505964932	10.6207429866287	3
1186	265.53	317.54	1.2427	6.19097641726308	10.0796174684726	186	-0.0427844075451294	0.0427844075451294	10.6635273941738	3
1187	267.98	319.76	1.2515	6.23376082480821	10.0368330609275	187	0.0593147468239277	0.0593147468239277	10.7228421409977	3
1188	249.59	327.34	1.2393	6.17444607798428	10.0961478077514	188	-0.0447291533426331	0.0447291533426331	10.7675712943403	3
1189	245.82	319.9	1.2485	6.21917523132691	10.0514186544088	189	0.0709832216089623	0.0709832216089623	10.8385545159493	3
1190	233.75	316.74	1.2339	6.14819200971795	10.1224018760178	190	-0.0520219500832813	0.0520219500832813	10.8905764660326	3
1191	240.21	321.08	1.2446	6.20021395980123	10.0703799259345	191	-0.0666075435645741	0.0666075435645741	10.9571840095972	3
1192	239.65	319.24	1.2583	6.2668215033658	10.0037723823699	192	0.0996682221221725	0.0996682221221725	11.0568522317193	3
1193	232.6	320.15	1.2378	6.16715328124363	10.1034406044921	193	0.0427844075451276	0.0427844075451276	11.0996366392645	3
1194	247.41	343.82	1.229	6.1243688736985	10.1462250120372	194	0.0140994070319174	0.0140994070319174	11.1137360462964	3
1195	246.55	339.8	1.2261	6.11026946666659	10.1603244190691	195	-0.0875135608877606	0.0875135608877606	11.2012496071841	3
1196	249.24	338.58	1.2441	6.19778302755435	10.0728108581814	196	0.272750598100188	0.272750598100188	11.4740002052843	3
1197	257.38	348.24	1.188	5.92503242945416	10.3455614562815	197	0.0500772042857758	0.0500772042857758	11.5240774095701	3
1198	256.89	371.38	1.1777	5.87495522516838	10.3956386605673	198	0.0568838145770449	0.0568838145770449	11.5809612241471	3
1199	257.97	381.03	1.166	5.81807141059134	10.4525224751444	199	0.0996682221221743	0.0996682221221743	11.6806294462693	3
1200	260.12	395.04	1.1455	5.71840318846917	10.5521906972665	200	0.147314494161064	0.147314494161064	11.8279439404304	3
1201	260.83	405.94	1.1152	5.5710886943081	10.6995051914276	201	0.265943987808919	0.265943987808919	12.0938879282393	3
1202	232.38	413.36	1.0605	5.30514470649918	10.9654491792365	202	-0.154607290901712	0.154607290901712	12.248495219141	3
1203	233.77	403.88	1.0923	5.45975199740089	10.8108418883348	203	-0.0544528823301622	0.0544528823301622	12.3029481014712	3
1204	233.38	401.94	1.1035	5.51420487973106	10.7563890060046	204	0.249413648530121	0.249413648530121	12.5523617500013	3
1205	235.76	405.93	1.0522	5.26479123120094	11.0058026545348	205	-0.144883561914185	0.144883561914185	12.6972453119155	3
1206	237.06	410.09	1.082	5.40967479311512	10.8609190926206	206	0	0	12.6972453119155	3
1207	233.75	409.36	1.082	5.40967479311512	10.8609190926206	207	0.14682830771169	0.14682830771169	12.8440736196272	3
1208	240.31	419.38	1.0518	5.26284648540343	11.0077474003323	208	0.0787622047989842	0.0787622047989842	12.9228358244262	3
1209	242.07	422.98	1.0356	5.18408428060444	11.0865096051313	209	-0.368043142177974	0.368043142177974	13.2908789666041	3
1210	248.3	406.54	1.1113	5.55212742278242	10.7184664629533	210	0.225590512510674	0.225590512510674	13.5164694791148	3
1211	249.2	409.08	1.0649	5.32653691027174	10.944056975464	211	0.0213922037725638	0.0213922037725638	13.5378616828874	3
1212	253.45	422.4	1.0605	5.30514470649918	10.9654491792365	212	-0.00243093224688096	0.00243093224688096	13.5402926151343	3
1213	243	415.73	1.061	5.30757563874606	10.9630182469896	213	-0.00972372898752916	0.00972372898752916	13.5500163441218	3
1214	250.84	414.81	1.063	5.31729936773359	10.9532945180021	214	-0.422496024508137	0.422496024508137	13.9725123686299	3
1215	259.26	392.36	1.1499	5.73979539224173	10.530798493494	215	0.050077204285774	0.050077204285774	14.0225895729157	3
1216	267.87	393.35	1.1396	5.68971818795595	10.5808756977797	216	0.123005171692242	0.123005171692242	14.1455947446079	3
1217	261.93	403.73	1.1143	5.56671301626371	10.703880869472	217	-0.075845086102726	0.075845086102726	14.2214398307107	3
1218	258.9	396.42	1.1299	5.64255810236644	10.6280357833693	218	-0.125922290388502	0.125922290388502	14.3473621210992	3
1219	248.19	382.38	1.1558	5.76848039275494	10.5021134929808	219	0	0	14.3473621210992	3
1220	250.76	393.43	1.1558	5.76848039275494	10.5021134929808	220	0.18766796945931	0.18766796945931	14.5350300905585	3
1221	260.24	402.02	1.1172	5.58081242329563	10.6897814624401	221	0.121060425894736	0.121060425894736	14.6560905164532	3
1222	274.25	410.25	1.0923	5.45975199740089	10.8108418883348	222	0.166275765686748	0.166275765686748	14.82236628214	3
1223	263.99	422.63	1.0581	5.29347623171415	10.9771176540216	223	-0.0072927967406482	0.0072927967406482	14.8296590788806	3
1224	261.86	426.01	1.0596	5.30076902845479	10.9698248572809	224	0.190098901706195	0.190098901706195	15.0197579805868	3
1225	272.35	429.35	1.0205	5.1106701267486	11.1599237589871	225	-0.0452153397920121	0.0452153397920121	15.0649733203788	3
1226	277.14	425.63	1.0298	5.15588546654061	11.1147084191951	226	0.047646272038893	0.047646272038893	15.1126195924177	3
1227	277.51	447.54	1.02	5.10823919450172	11.162354691234	227	-0.00972372898752916	0.00972372898752916	15.1223433214052	3
1228	274.69	442.42	1.022	5.11796292348925	11.1526309622465	228	0.00972372898752916	0.00972372898752916	15.1320670503928	3
1229	271.95	440.12	1.02	5.10823919450172	11.162354691234	229	-0.00972372898752916	0.00972372898752916	15.1417907793803	3
1230	266.96	444.28	1.022	5.11796292348925	11.1526309622465	230	-0.0330606785575984	0.0330606785575984	15.1748514579379	3
1231	277.78	426.21	1.0288	5.15102360204684	11.1195702836889	231	-0.0452153397920103	0.0452153397920103	15.2200667977299	3
1232	272.38	427.16	1.0381	5.19623894183886	11.0743549438968	232	0.0739003403052205	0.0739003403052205	15.2939671380351	3
1233	279.2	439.43	1.0229	5.12233860153363	11.1482552842021	233	-0.0952925440777843	0.0952925440777843	15.3892596821129	3
1234	275.01	430.85	1.0425	5.21763114561142	11.0529627401243	234	-0.125922290388502	0.125922290388502	15.5151819725014	3
1235	274.89	420.68	1.0684	5.34355343599992	10.9270404497358	235	0.194960766199957	0.194960766199957	15.7101427387014	3
1236	279.25	433.05	1.0283	5.14859266979996	11.1220012159357	236	0.00923754253815368	0.00923754253815368	15.7193802812395	3
1237	273.45	434.1	1.0264	5.13935512726181	11.1312387584739	237	0.0311159327600929	0.0311159327600929	15.7504962139996	3
1238	254.81	442.15	1.02	5.10823919450172	11.162354691234	238	-0.00486186449376369	0.00486186449376369	15.7553580784934	3
1239	253.92	442.84	1.021	5.11310105899548	11.1574928267402	239	-0.0072927967406482	0.0072927967406482	15.762650875234	3
1240	253.73	443.09	1.0225	5.12039385573613	11.1502000299996	240	-0.0092375425381519	0.0092375425381519	15.7718884177722	3
1241	243.32	446.45	1.0244	5.12963139827428	11.1409624874614	241	0.0140994070319174	0.0140994070319174	15.7859878248041	3
1242	240.56	449.77	1.0215	5.11553199124236	11.1550618944933	242	-0.00243093224688273	0.00243093224688273	15.788418757051	3
1243	232.05	452.79	1.022	5.11796292348925	11.1526309622465	243	0	0	15.788418757051	3
1244	238.48	463.14	1.022	5.11796292348925	11.1526309622465	244	0.00972372898752916	0.00972372898752916	15.7981424860385	3
1245	238.11	462.32	1.02	5.10823919450172	11.162354691234	245	-0.00243093224688096	0.00243093224688096	15.8005734182854	3
1246	234.03	434.66	1.0205	5.1106701267486	11.1599237589871	246	-0.111822883356586	0.111822883356586	15.912396301642	3
1247	239.95	423.98	1.0435	5.22249301010518	11.0481008756305	247	0.00972372898752916	0.00972372898752916	15.9221200306295	3
1248	248.86	427.74	1.0415	5.21276928111766	11.057824604618	248	-0.116198561400971	0.116198561400971	16.0383185920305	3
1249	249	419.6	1.0654	5.32896784251863	10.9416260432171	249	0.0495910178363985	0.0495910178363985	16.0879096098669	3
1250	232.15	419.77	1.0552	5.27937682468223	10.9912170610535	250	-0.0471600855895176	0.0471600855895176	16.1350696954564	3
1251	231.31	424.95	1.0649	5.32653691027174	10.944056975464	251	0.180375172718664	0.180375172718664	16.3154448681751	3
1252	230.2	431.04	1.0278	5.14616173755308	11.1244321481826	252	0.0189612715256811	0.0189612715256811	16.3344061397007	3
1253	242.92	445.09	1.0239	5.1272004660274	11.1433934197083	253	-0.158982968946098	0.158982968946098	16.4933891086468	3
1254	234.53	430.04	1.0566	5.2861834349735	10.9844104507622	254	-0.0525081365326567	0.0525081365326567	16.5458972451795	3
1255	233.47	418.3	1.0674	5.33869157150616	10.9319023142295	255	0.0403534752982448	0.0403534752982448	16.5862507204777	3
1256	230.58	415.79	1.0591	5.29833809620791	10.9722557895278	256	0.00729279674064642	0.00729279674064642	16.5935435172184	3
1257	232.24	415.75	1.0576	5.29104529946726	10.9795485862684	257	0.0452153397920103	0.0452153397920103	16.6387588570104	3
1258	248.89	410.14	1.0483	5.24582995967525	11.0247639260604	258	-0.194960766199957	0.194960766199957	16.8337196232103	3
1259	254.36	405.46	1.0884	5.44079072587521	10.8298031598605	259	-0.00486186449376547	0.00486186449376547	16.8385814877041	3
1260	244.81	405.47	1.0894	5.44565259036897	10.8249412953667	260	-0.00437567804438821	0.00437567804438821	16.8429571657485	3
1261	241.78	406.11	1.0903	5.45002826841336	10.8205656173223	261	0.344220006158528	0.344220006158528	17.187177171907	3
1262	247.69	410.91	1.0195	5.10580826225484	11.1647856234809	262	-0.144883561914181	0.144883561914181	17.3320607338212	3
1263	246.85	413.35	1.0493	5.25069182416902	11.0199020615667	263	-0.0189612715256828	0.0189612715256828	17.3510220053469	3
1264	244.48	419.32	1.0532	5.2696530956947	11.000940790041	264	-0.0855688150902552	0.0855688150902552	17.4365908204371	3
1265	246.8	409.91	1.0708	5.35522191078496	10.9153719749507	265	-0.00243093224688096	0.00243093224688096	17.439021752684	3
1266	247.12	409.07	1.0713	5.35765284303184	10.9129410427039	266	0.249413648530119	0.249413648530119	17.6884354012142	3
1267	253.17	416.3	1.02	5.10823919450172	11.162354691234	267	-0.244551784036357	0.244551784036357	17.9329871852505	3
1268	249.8	420.08	1.0703	5.35279097853807	10.9178029071976	268	-0.111822883356583	0.111822883356583	18.0448100686071	3
1269	238.32	407.18	1.0933	5.46461386189466	10.805980023841	269	0.109391951109702	0.109391951109702	18.1542020197168	3
1270	233.13	422.08	1.0708	5.35522191078496	10.9153719749507	270	0.130784154882265	0.130784154882265	18.2849861745991	3
1271	248.33	429.06	1.0439	5.22443775590269	11.046156129833	271	0.0685522893620796	0.0685522893620796	18.3535384639611	3
1272	251.05	437.41	1.0298	5.15588546654061	11.1147084191951	272	0.0121546612344119	0.0121546612344119	18.3656931251955	3
1273	261.14	438.12	1.0273	5.1437308053062	11.1268630804295	273	-0.0549390687795395	0.0549390687795395	18.4206321939751	3
1274	255.29	438.41	1.0386	5.19866987408574	11.07192401165	274	0.0427844075451276	0.0427844075451276	18.4634166015202	3
1275	255.31	441.79	1.0298	5.15588546654061	11.1147084191951	275	0.0354916108044812	0.0354916108044812	18.4989082123247	3
1276	251.88	454.24	1.0225	5.12039385573613	11.1502000299996	276	0.0121546612344119	0.0121546612344119	18.5110628735591	3
1277	259.36	461.65	1.02	5.10823919450172	11.162354691234	277	-0.0140994070319174	0.0140994070319174	18.525162280591	3
1278	249.68	461.17	1.0229	5.12233860153363	11.1482552842021	278	0.00680661029127094	0.00680661029127094	18.5319688908823	3
1279	242.26	475.22	1.0215	5.11553199124236	11.1550618944933	279	0.0121546612344119	0.0121546612344119	18.5441235521167	3
1280	241.22	469.01	1.019	5.10337733000795	11.1672165557278	280	-0.00243093224688451	0.00243093224688451	18.5465544843636	3
1281	242.8	464.85	1.0195	5.10580826225484	11.1647856234809	281	-0.00243093224688096	0.00243093224688096	18.5489854166105	3
1282	231.95	456.23	1.02	5.10823919450172	11.162354691234	282	-0.0140994070319174	0.0140994070319174	18.5630848236424	3
1283	239.63	454.55	1.0229	5.12233860153363	11.1482552842021	283	0.0330606785576002	0.0330606785576002	18.5961455022	3
1284	256.69	451.56	1.0161	5.08927792297604	11.1813159627597	284	-0.0311159327600947	0.0311159327600947	18.6272614349601	3
1285	254.99	451.53	1.0225	5.12039385573613	11.1502000299996	285	-0.0734141538558433	0.0734141538558433	18.7006755888159	3
1286	240.55	433.53	1.0376	5.19380800959197	11.0767858761437	286	-0.0879997473371397	0.0879997473371397	18.7886753361531	3
1287	238.21	424.48	1.0557	5.28180775692911	10.9887861288066	287	0.050077204285774	0.050077204285774	18.8387525404388	3
1288	249.09	428.08	1.0454	5.23173055264334	11.0388633330924	288	-0.17113763018051	0.17113763018051	19.0098901706194	3
1289	254.71	411.93	1.0806	5.40286818282385	10.8677257029119	289	-0.0233369495700693	0.0233369495700693	19.0332271201894	3
1290	243.22	409.82	1.0854	5.42620513239392	10.8443887533418	290	-0.0573700010264204	0.0573700010264204	19.0905971212158	3
1291	243.49	408.01	1.0972	5.48357513342034	10.7870187523154	291	0.161413901192981	0.161413901192981	19.2520110224088	3
1292	240.21	411.92	1.064	5.32216123222736	10.9484326535083	292	-0.204198308738111	0.204198308738111	19.4562093311469	3
1293	233.13	401.27	1.106	5.52635954096547	10.7442343447702	293	-0.13029796843289	0.13029796843289	19.5865072995798	3
1294	239.03	392.99	1.1328	5.65665750939836	10.6139363763373	294	0.218297715770028	0.218297715770028	19.8048050153498	3
1295	237.38	401.26	1.0879	5.43835979362833	10.8322340921074	295	-0.182806104965545	0.182806104965545	19.9876111203154	3
1296	252.76	395.96	1.1255	5.62116589859387	10.6494279871418	296	0.00243093224688273	0.00243093224688273	19.9900420525623	3
1297	241.2	394.48	1.125	5.61873496634699	10.6518589193887	297	-0.0500772042857758	0.0500772042857758	20.0401192568481	3
1298	244.77	396.68	1.1353	5.66881217063277	10.6017817151029	298	0.282960513537097	0.282960513537097	20.3230797703851	3
1299	243.05	405.02	1.0771	5.38585165709567	10.88474222864	299	0.1755133082249	0.1755133082249	20.49859307861	3
1300	252.46	415.5	1.041	5.21033834887077	11.0602555368649	300	0.0734141538558433	0.0734141538558433	20.5720072324659	3
1301	245.92	426.64	1.0259	5.13692419501493	11.1336696907208	301	0.00729279674064642	0.00729279674064642	20.5793000292065	3
1302	249.87	432.43	1.0244	5.12963139827428	11.1409624874614	302	-0.0238231360194465	0.0238231360194465	20.603123165226	3
1303	248.14	436.88	1.0293	5.15345453429373	11.117139351442	303	0.0403534752982466	0.0403534752982466	20.6434766405242	3
1304	253.58	444.7	1.021	5.11310105899548	11.1574928267402	304	0	0	20.6434766405242	3
1305	254.6	452.73	1.021	5.11310105899548	11.1574928267402	305	-0.00923754253815368	0.00923754253815368	20.6527141830624	3
1306	259.9	450.28	1.0229	5.12233860153363	11.1482552842021	306	-0.00243093224688273	0.00243093224688273	20.6551451153093	3
1307	257.2	454.83	1.0234	5.12476953378052	11.1458243519552	307	0.0140994070319191	0.0140994070319191	20.6692445223412	3
1308	266.16	453.62	1.0205	5.1106701267486	11.1599237589871	308	-0.0165303392788019	0.0165303392788019	20.68577486162	3
1309	266.01	453.01	1.0239	5.1272004660274	11.1433934197083	309	0.00243093224688273	0.00243093224688273	20.6882057938669	3
1310	253.75	447.63	1.0234	5.12476953378052	11.1458243519552	310	0.00243093224688273	0.00243093224688273	20.6906367261138	3
1311	240.02	441.92	1.0229	5.12233860153363	11.1482552842021	311	0.0165303392787983	0.0165303392787983	20.7071670653926	3
1312	240.87	456.23	1.0195	5.10580826225484	11.1647856234809	312	0.00243093224688451	0.00243093224688451	20.7095979976394	3
1313	246.88	449.71	1.019	5.10337733000795	11.1672165557278	313	-0.00972372898752916	0.00972372898752916	20.719321726627	3
1314	241.76	464.97	1.021	5.11310105899548	11.1574928267402	314	0.00972372898752916	0.00972372898752916	20.7290454556145	3
1315	234.44	467.28	1.019	5.10337733000795	11.1672165557278	315	-0.00729279674064642	0.00729279674064642	20.7363382523551	3
1316	230.43	471.55	1.0205	5.1106701267486	11.1599237589871	316	-0.028685000513212	0.028685000513212	20.7650232528684	3
1317	233.86	478.86	1.0264	5.13935512726181	11.1312387584739	317	0.0311159327600929	0.0311159327600929	20.7961391856284	3
1318	231.26	457.39	1.02	5.10823919450172	11.162354691234	318	-0.00486186449376369	0.00486186449376369	20.8010010501222	3
1319	238.92	459.86	1.021	5.11310105899548	11.1574928267402	319	0.0165303392787983	0.0165303392787983	20.817531389401	3
1320	239.28	463.62	1.0176	5.09657071971668	11.174023166019	320	-0.0165303392787983	0.0165303392787983	20.8340617286798	3
1321	246.49	464.58	1.021	5.11310105899548	11.1574928267402	321	-0.0072927967406482	0.0072927967406482	20.8413545254205	3
1322	232.01	455.58	1.0225	5.12039385573613	11.1502000299996	322	0.00486186449376547	0.00486186449376547	20.8462163899142	3
1323	241.85	451.53	1.0215	5.11553199124236	11.1550618944933	323	0	0	20.8462163899142	3
1324	240.99	450.35	1.0215	5.11553199124236	11.1550618944933	324	-0.00243093224688273	0.00243093224688273	20.8486473221611	3
1325	260.58	464.61	1.022	5.11796292348925	11.1526309622465	325	0.00243093224688273	0.00243093224688273	20.851078254408	3
1326	259.07	457.82	1.0215	5.11553199124236	11.1550618944933	326	0.00486186449376547	0.00486186449376547	20.8559401189018	3
1327	262.7	466.75	1.0205	5.1106701267486	11.1599237589871	327	0.0116684747850329	0.0116684747850329	20.8676085936868	3
1328	256.34	473.79	1.0181	5.09900165196356	11.1715922337721	328	-0.00243093224688096	0.00243093224688096	20.8700395259337	3
1329	264.36	468.81	1.0186	5.10143258421045	11.1691613015253	329	-0.0116684747850346	0.0116684747850346	20.8817080007187	3
1330	269.73	460.69	1.021	5.11310105899548	11.1574928267402	330	0	0	20.8817080007187	3
1331	273.05	461.16	1.021	5.11310105899548	11.1574928267402	331	0.00243093224688273	0.00243093224688273	20.8841389329656	3
1332	277.44	459.8	1.0205	5.1106701267486	11.1599237589871	332	-0.0165303392788019	0.0165303392788019	20.9006692722444	3
1333	272.76	458.16	1.0239	5.1272004660274	11.1433934197083	333	0.00486186449376547	0.00486186449376547	20.9055311367382	3
1334	259.03	455.89	1.0229	5.12233860153363	11.1482552842021	334	0.0233369495700693	0.0233369495700693	20.9288680863082	3
1335	250.55	440.23	1.0181	5.09900165196356	11.1715922337721	335	-0.0354916108044812	0.0354916108044812	20.9643596971127	3
1336	271.14	441.33	1.0254	5.13449326276805	11.1361006229677	336	-0.315535005645318	0.315535005645318	21.279894702758	3
1337	277.9	410.35	1.0903	5.45002826841336	10.8205656173223	337	-0.297059920569012	0.297059920569012	21.576954623327	3
1338	279.94	385.48	1.1514	5.74708818898238	10.5235056967533	338	-0.196905511997462	0.196905511997462	21.7738601353245	3
1339	269.8	367.24	1.1919	5.94399370097984	10.3266001847559	339	-0.156552036699219	0.156552036699219	21.9304121720237	3
1340	264.49	352.92	1.2241	6.10054573767906	10.1700481480566	340	0.0306297463107175	0.0306297463107175	21.9610419183344	3
1341	260.52	355.63	1.2178	6.06991599136834	10.2006778943674	341	-0.0427844075451276	0.0427844075451276	22.0038263258796	3
1342	265.88	357.35	1.2266	6.11270039891347	10.1578934868222	342	0.218783902219403	0.218783902219403	22.222610228099	3
1343	269.41	362.97	1.1816	5.89391649669407	10.3766773890416	343	-0.097723476324667	0.097723476324667	22.3203337044236	3
1344	272.74	365.54	1.2017	5.99163997301873	10.278953912717	344	0	0	22.3203337044236	3
1345	274.16	367.21	1.2017	5.99163997301873	10.278953912717	345	-0.199336444244345	0.199336444244345	22.519670148668	3
1346	269.1	338.37	1.2427	6.19097641726308	10.0796174684726	346	0.270805852302683	0.270805852302683	22.7904760009707	3
1347	260.88	374.97	1.187	5.92017056496039	10.3504233207753	347	0.0807069505964897	0.0807069505964897	22.8711829515671	3
1348	258.47	371.73	1.1704	5.8394636143639	10.4311302713718	348	0.0666075435645759	0.0666075435645759	22.9377904951317	3
1349	233.77	370.76	1.1567	5.77285607079933	10.4977378149364	349	-0.0996682221221725	0.0996682221221725	23.0374587172539	3
1350	234.98	370.96	1.1772	5.8725242929215	10.3980695928142	350	-0.1424526296673	0.1424526296673	23.1799113469212	3
1351	246.33	364.57	1.2065	6.0149769225888	10.2556169631469	351	0.0593147468239259	0.0593147468239259	23.2392260937451	3
1352	242.74	356.35	1.1943	5.95566217576487	10.3149317099708	352	0.0233369495700693	0.0233369495700693	23.2625630433152	3
1353	238.44	361.06	1.1895	5.9323252261948	10.3382686595409	353	0.147314494161066	0.147314494161066	23.4098775374763	3
1354	231.24	365.92	1.1592	5.78501073203374	10.485583153702	354	-0.177944240471781	0.177944240471781	23.587821777948	3
1355	246.08	367.43	1.1958	5.96295497250552	10.3076389132302	355	0.0165303392788001	0.0165303392788001	23.6043521172268	3
1356	257.34	367.79	1.1924	5.94642463322672	10.324169252509	356	0.102099154369055	0.102099154369055	23.7064512715959	3
1357	251.75	376.69	1.1714	5.84432547885767	10.426268406878	357	-0.00923754253815368	0.00923754253815368	23.715688814134	3
1358	249.83	373.56	1.1733	5.85356302139582	10.4170308643399	358	-0.028685000513212	0.028685000513212	23.7443738146473	3
1359	245.55	380.43	1.1792	5.88224802190903	10.3883458638267	359	0.610163993967451	0.610163993967451	24.3545378086147	3
1360	231.75	389.96	1.0537	5.27208402794158	10.9985098577941	360	-0.522164246630311	0.522164246630311	24.876702055245	3
1361	230.27	380.7	1.1611	5.79424827457189	10.4763456111638	361	-0.0238231360194465	0.0238231360194465	24.9005251912645	3
1362	232.25	362.24	1.166	5.81807141059134	10.4525224751444	362	-0.284905259334602	0.284905259334602	25.1854304505991	3
1363	249.33	353.88	1.2246	6.10297666992594	10.1676172158098	363	0.0495910178363985	0.0495910178363985	25.2350214684355	3
1364	252.74	358.87	1.2144	6.05338565208954	10.2172082336462	364	-0.054452882330164	0.054452882330164	25.2894743507656	3
1365	252.61	352.33	1.2256	6.10783853441971	10.162755351316	365	0.368043142177978	0.368043142177978	25.6575174929436	3
1366	235.54	355.34	1.1499	5.73979539224173	10.530798493494	366	-0.365612209931093	0.365612209931093	26.0231297028747	3
1367	247.78	344.84	1.2251	6.10540760217282	10.1651862835629	367	0.0213922037725638	0.0213922037725638	26.0445219066473	3
1368	254.6	357.16	1.2207	6.08401539840026	10.1865784873354	368	0.00243093224688096	0.00243093224688096	26.0469528388941	3
1369	255.8	355.28	1.2202	6.08158446615338	10.1890094195823	369	-0.0189612715256811	0.0189612715256811	26.0659141104198	3
1370	254.17	353.33	1.2241	6.10054573767906	10.1700481480566	370	0.0330606785575984	0.0330606785575984	26.0989747889774	3
1371	263.94	353.24	1.2173	6.06748505912146	10.2031088266142	371	0.133215087129148	0.133215087129148	26.2321898761066	3
1372	269.36	362.47	1.1899	5.93426997199231	10.3363239137434	372	-0.152176358654831	0.152176358654831	26.3843662347614	3
1373	272.76	358.56	1.2212	6.08644633064714	10.1841475550886	373	0.0734141538558468	0.0734141538558468	26.4577803886173	3
1374	274	356	1.2061	6.0130321767913	10.2575617089444	374	0.0617456790708086	0.0617456790708086	26.5195260676881	3
1375	276.65	371.19	1.1934	5.95128649772049	10.3193073880152	375	0.306297463107166	0.306297463107166	26.8258235307952	3
1376	266.23	377.09	1.1304	5.64498903461332	10.6256048511224	376	-0.196905511997464	0.196905511997464	27.0227290427927	3
1377	264.27	384.04	1.1709	5.84189454661078	10.4286993391249	377	-0.0189612715256828	0.0189612715256828	27.0416903143184	3
1378	272.45	384.43	1.1748	5.86085581813647	10.4097380675992	378	0.158982968946102	0.158982968946102	27.2006732832645	3
1379	267.93	396.7	1.1421	5.70187284919037	10.5687210365453	379	-0.0403534752982466	0.0403534752982466	27.2410267585627	3
1380	268.57	382.57	1.1504	5.74222632448861	10.5283675612471	380	-0.275181530347073	0.275181530347073	27.5162082889098	3
1381	267.33	371.93	1.207	6.01740785483568	10.2531860309	381	-0.0121546612344101	0.0121546612344101	27.5283629501442	3
1382	267.79	371.07	1.2095	6.0295625160701	10.2410313696656	382	0.280043394840837	0.280043394840837	27.808406344985	3
1383	279.93	375.5	1.1519	5.74951912122926	10.5210747645064	383	0	0	27.808406344985	3
1384	276.43	376.15	1.1519	5.74951912122926	10.5210747645064	384	0.0573700010264222	0.0573700010264222	27.8657763460115	3
1385	253.28	385.44	1.1401	5.69214912020284	10.5784447655329	385	-0.0145855934812946	0.0145855934812946	27.8803619394928	3
1386	242.59	384.74	1.1431	5.70673471368413	10.5638591720516	386	-0.00243093224688096	0.00243093224688096	27.8827928717396	3
1387	243.48	383.16	1.1436	5.70916564593101	10.5614282398047	387	0.0335468650069739	0.0335468650069739	27.9163397367466	3
1388	241.15	386.3	1.1367	5.67561878092404	10.5949751048117	388	-0.1259222903885	0.1259222903885	28.0422620271351	3
1389	233.69	379.55	1.1626	5.80154107131254	10.4690528144232	389	0.0354916108044812	0.0354916108044812	28.0777536379396	3
1390	245.04	388.17	1.1553	5.76604946050806	10.5045444252276	390	0	0	28.0777536379396	3
1391	248.99	390.42	1.1553	5.76604946050806	10.5045444252276	391	-0.0734141538558468	0.0734141538558468	28.1511677917954	3
1392	252.09	390.34	1.1704	5.8394636143639	10.4311302713718	392	0.0262540682663293	0.0262540682663293	28.1774218600618	3
1393	259.36	386.07	1.165	5.81320954609757	10.4573843396381	393	0.173082375978019	0.173082375978019	28.3505042360398	3
1394	254.24	384.17	1.1294	5.64012717011956	10.6304667156161	394	0.075845086102726	0.075845086102726	28.4263493221425	3
1395	256.37	395.93	1.1138	5.56428208401683	10.7063118017189	395	-0.0875135608877624	0.0875135608877624	28.5138628830303	3
1396	276.34	392.95	1.1318	5.65179564490459	10.6187982408311	396	-0.114253815603465	0.114253815603465	28.6281166986337	3
1397	278.3	391.03	1.1553	5.76604946050806	10.5045444252276	397	0.135646019376029	0.135646019376029	28.7637627180098	3
1398	277.01	399.53	1.1274	5.63040344113203	10.6401904446037	398	-0.047646272038893	0.047646272038893	28.8114089900487	3
1399	274.74	394.42	1.1372	5.67804971317092	10.5925441725648	399	0.306297463107168	0.306297463107168	29.1177064531558	3
1400	271.22	403.77	1.0742	5.37175225006375	10.8988416356719	400	-0.0335468650069757	0.0335468650069757	29.1512533181628	3
1401	277.79	420.22	1.0811	5.40529911507073	10.865294770665	401	-0.0422982210957521	0.0422982210957521	29.1935515392586	3
1402	274.51	411.49	1.0898	5.44759733616648	10.8229965495692	402	-0.270805852302683	0.270805852302683	29.4643573915612	3
1403	267.23	397.33	1.1455	5.71840318846917	10.5521906972665	403	0.0165303392787983	0.0165303392787983	29.48088773084	3
1404	260.56	395.48	1.1421	5.70187284919037	10.5687210365453	404	0.0690384758114568	0.0690384758114568	29.5499262066515	3
1405	250.12	401.63	1.1279	5.63283437337891	10.6377595123568	405	-0.330120599126612	0.330120599126612	29.8800468057781	3
1406	240.45	377.9	1.1958	5.96295497250552	10.3076389132302	406	0.0306297463107157	0.0306297463107157	29.9106765520888	3
1407	240.64	380.69	1.1895	5.9323252261948	10.3382686595409	407	0.560572976131052	0.560572976131052	30.4712495282199	3
1408	231.46	391.89	1.0742	5.37175225006375	10.8988416356719	408	-0.429788821248785	0.429788821248785	30.9010383494687	3
1409	233.99	379.45	1.1626	5.80154107131254	10.4690528144232	409	0.0568838145770449	0.0568838145770449	30.9579221640457	3
1410	232.23	371.34	1.1509	5.74465725673549	10.5259366290002	410	-0.073414153855845	0.073414153855845	31.0313363179016	3
1411	230.39	367.23	1.166	5.81807141059134	10.4525224751444	411	-0.0690384758114551	0.0690384758114551	31.100374793713	3
1412	244.36	359.27	1.1802	5.88710988640279	10.3834839993329	412	-0.0427844075451294	0.0427844075451294	31.1431592012581	3
1413	241.9	363.66	1.189	5.92989429394792	10.3406995917878	413	0.0145855934812946	0.0145855934812946	31.1577447947394	3
1414	236.49	359.57	1.186	5.91530870046663	10.3552851852691	414	-0.0170165257281774	0.0170165257281774	31.1747613204676	3
1415	239.3	358.37	1.1895	5.9323252261948	10.3382686595409	415	-0.135159832926654	0.135159832926654	31.3099211533943	3
1416	240.52	349.3	1.2173	6.06748505912146	10.2031088266142	416	0.106961018862819	0.106961018862819	31.4168821722571	3
1417	239.3	342.17	1.1953	5.96052404025864	10.3100698454771	417	0.00923754253815368	0.00923754253815368	31.4261197147952	3
1418	239.33	332.95	1.1934	5.95128649772049	10.3193073880152	418	-0.0544528823301622	0.0544528823301622	31.4805725971254	3
1419	234.51	335.25	1.2046	6.00573938005065	10.2648545056851	419	0.106961018862819	0.106961018862819	31.5875336159882	3
1420	230.55	341.98	1.1826	5.89877836118783	10.3718155245479	420	-0.121060425894736	0.121060425894736	31.708594041883	3
1421	233.37	336.84	1.2075	6.01983878708257	10.2507550986531	421	0.00243093224688096	0.00243093224688096	31.7110249741298	3
1422	234.76	335.55	1.207	6.01740785483568	10.2531860309	422	-0.102099154369053	0.102099154369053	31.8131241284989	3
1423	244.04	336.5	1.228	6.11950700920474	10.151086876531	423	-0.0666075435645759	0.0666075435645759	31.8797316720635	3
1424	251.57	342.03	1.2417	6.18611455276931	10.0844793329664	424	-0.0476462720388913	0.0476462720388913	31.9273779441024	3
1425	272.23	322.51	1.2515	6.23376082480821	10.0368330609275	425	-0.00243093224688273	0.00243093224688273	31.9298088763492	3
1426	276.07	326.01	1.252	6.23619175705509	10.0344021286806	426	-0.0379225430513621	0.0379225430513621	31.9677314194006	3
1427	279.27	320.83	1.2598	6.27411430010645	9.99647958562925	427	-0.0306297463107175	0.0306297463107175	31.9983611657113	3
1428	276.97	319.01	1.2661	6.30474404641717	9.96584983931854	428	0.0379225430513639	0.0379225430513639	32.0362837087627	3
1429	271.67	320.69	1.2583	6.2668215033658	10.0037723823699	429	0.0403534752982466	0.0403534752982466	32.0766371840609	3
1430	264.25	317.72	1.25	6.22646802806756	10.0441258576681	430	-0.00486186449376547	0.00486186449376547	32.0814990485547	3
1431	257.71	323.41	1.251	6.23132989256132	10.0392639931744	431	0.0855688150902552	0.0855688150902552	32.167067863645	3
1432	253.66	328.91	1.2334	6.14576107747107	10.1248328082646	432	0.0189612715256828	0.0189612715256828	32.1860291351706	3
1433	254.7	326.66	1.2295	6.12679980594539	10.1437940797903	433	-0.0140994070319174	0.0140994070319174	32.2001285422025	3
1434	252.25	326.26	1.2324	6.1408992129773	10.1296946727584	434	-0.0354916108044812	0.0354916108044812	32.235620153007	3
1435	250.14	324.29	1.2397	6.17639082378178	10.0942030619539	435	0.0116684747850329	0.0116684747850329	32.2472886277921	3
1436	249.39	328.49	1.2373	6.16472234899675	10.105871536739	436	-0.0379225430513621	0.0379225430513621	32.2852111708434	3
1437	253.79	335.37	1.2451	6.20264489204811	10.0679489936876	437	0.0306297463107175	0.0306297463107175	32.3158409171541	3
1438	248	336.27	1.2388	6.1720151457374	10.0985787399983	438	0.116684747850348	0.116684747850348	32.4325256650045	3
1439	231.32	333.51	1.2148	6.05533039788705	10.2152634878487	439	-0.0121546612344119	0.0121546612344119	32.4446803262389	3
1440	238.86	324.89	1.2173	6.06748505912146	10.2031088266142	440	-0.194474579750581	0.194474579750581	32.6391549059895	3
1441	246.7	316.31	1.2573	6.26195963887204	10.0086342468637	441	-0.0311159327600929	0.0311159327600929	32.6702708387496	3
1442	250.26	315.13	1.2637	6.29307557163213	9.97751831410357	442	0.161413901192983	0.161413901192983	32.8316847399426	3
1443	233.19	328.36	1.2305	6.13166167043915	10.1389322152966	443	0.0335468650069757	0.0335468650069757	32.8652316049495	3
1444	236.08	326.96	1.2236	6.09811480543218	10.1724790803035	444	-0.130784154882267	0.130784154882267	32.9960157598318	3
1445	239.44	320.03	1.2505	6.22889896031444	10.0416949254213	445	-0.028198814063833	0.028198814063833	33.0242145738956	3
1446	251.38	319.81	1.2563	6.25709777437828	10.0134961113574	446	0.248927462080744	0.248927462080744	33.2731420359764	3
1447	257.57	326.67	1.2051	6.00817031229753	10.2624235734382	447	0.0666075435645741	0.0666075435645741	33.339749579541	3
1448	240.59	333.36	1.1914	5.94156276873296	10.3290311170027	448	-0.111822883356584	0.111822883356584	33.4515724628975	3
1449	240.91	353.38	1.2144	6.05338565208954	10.2172082336462	449	0.351512802899176	0.351512802899176	33.8030852657967	3
1450	236.53	355.16	1.1421	5.70187284919037	10.5687210365453	450	-0.206629240984993	0.206629240984993	34.0097145067817	3
1451	241.32	362.7	1.1846	5.90850209017536	10.3620917955603	451	-0.116198561400973	0.116198561400973	34.1259130681827	3
1452	245.26	362.92	1.2085	6.02470065157633	10.2458932341594	452	0.182806104965547	0.182806104965547	34.3087191731482	3
1453	233.17	351.74	1.1709	5.84189454661078	10.4286993391249	453	-0.1755133082249	0.1755133082249	34.4842324813731	3
1454	251.29	358.05	1.207	6.01740785483568	10.2531860309	454	0.0403534752982466	0.0403534752982466	34.5245859566714	3
1455	248.47	365.09	1.1987	5.97705437953744	10.2935395061983	455	-0.235314241498203	0.235314241498203	34.7599001981696	3
1456	256.05	338.72	1.2471	6.21236862103564	10.0582252647001	456	0.0213922037725656	0.0213922037725656	34.7812924019421	3
1457	260.28	338.62	1.2427	6.19097641726308	10.0796174684726	457	-0.0427844075451294	0.0427844075451294	34.8240768094873	3
1458	254.24	339.45	1.2515	6.23376082480821	10.0368330609275	458	0.0403534752982448	0.0403534752982448	34.8644302847855	3
1459	260.87	339.91	1.2432	6.19340734950996	10.0771865362257	459	0.0549390687795395	0.0549390687795395	34.9193693535651	3
1460	270.78	331.23	1.2319	6.13846828073042	10.1321256050053	460	0.0379225430513639	0.0379225430513639	34.9572918966164	3
1461	273.57	347.36	1.2241	6.10054573767906	10.1700481480566	461	0.127867036186007	0.127867036186007	35.0851589328024	3
1462	270.77	349.05	1.1978	5.97267870149305	10.2979151842427	462	-0.165789579237371	0.165789579237371	35.2509485120398	3
1463	277.08	350.93	1.2319	6.13846828073042	10.1321256050053	463	0.0257678818169538	0.0257678818169538	35.2767163938568	3
1464	273.88	353.07	1.2266	6.11270039891347	10.1578934868222	464	0.0690384758114551	0.0690384758114551	35.3457548696682	3
1465	273.22	358.44	1.2124	6.04366192310201	10.2269319626337	465	-0.0213922037725656	0.0213922037725656	35.3671470734408	3
1466	274.66	361.66	1.2168	6.06505412687458	10.2055397588611	466	0.0923754253815279	0.0923754253815279	35.4595224988223	3
1467	273.74	366.88	1.1978	5.97267870149305	10.2979151842427	467	0.1424526296673	0.1424526296673	35.6019751284896	3
1468	271.61	380.11	1.1685	5.83022607182575	10.44036781391	468	-0.0899444931346434	0.0899444931346434	35.6919196216242	3
1469	271.73	373.79	1.187	5.92017056496039	10.3504233207753	469	0.0116684747850346	0.0116684747850346	35.7035880964093	3
1470	273.33	373.77	1.1846	5.90850209017536	10.3620917955603	470	0.133215087129148	0.133215087129148	35.8368031835384	3
1471	279.17	368.24	1.1572	5.77528700304621	10.4953068826895	471	-0.0996682221221725	0.0996682221221725	35.9364714056606	3
1472	272.23	377.82	1.1777	5.87495522516838	10.3956386605673	472	0.0923754253815261	0.0923754253815261	36.0288468310421	3
1473	277.06	384.53	1.1587	5.78257979978686	10.4880140859488	473	0.0782760183496087	0.0782760183496087	36.1071228493917	3
1474	254.43	379.86	1.1426	5.70430378143725	10.5662901042985	474	-0.0685522893620796	0.0685522893620796	36.1756751387538	3
1475	255.45	379.77	1.1567	5.77285607079933	10.4977378149364	475	-0.0238231360194465	0.0238231360194465	36.1994982747733	3
1476	258.78	386.34	1.1616	5.79667920681877	10.4739146789169	476	-0.0238231360194465	0.0238231360194465	36.2233214107927	3
1477	257.84	387.63	1.1665	5.82050234283822	10.4500915428975	477	0	0	36.2233214107927	3
1478	258.2	388.64	1.1665	5.82050234283822	10.4500915428975	478	0.427357889001904	0.427357889001904	36.6506792997946	3
1479	254.58	413.27	1.0786	5.39314445383632	10.8774494318994	479	-0.047646272038893	0.047646272038893	36.6983255718335	3
1480	273.61	411.15	1.0884	5.44079072587521	10.8298031598605	480	0.0452153397920085	0.0452153397920085	36.7435409116255	3
1481	277.72	416.52	1.0791	5.3955753860832	10.8750184996525	481	0.223159580263793	0.223159580263793	36.9667004918893	3
1482	270.41	429.05	1.0332	5.17241580581941	11.0981780799163	482	-0.263513055562036	0.263513055562036	37.2302135474513	3
1483	261.1	413.42	1.0874	5.43592886138145	10.8346650243543	483	-0.14974542640795	0.14974542640795	37.3799589738593	3
1484	258.21	402.14	1.1182	5.58567428778939	10.6849195979463	484	0.00972372898753093	0.00972372898753093	37.3896827028468	3
1485	258.09	398.59	1.1162	5.57595055880186	10.6946433269338	485	-0.316021192094695	0.316021192094695	37.7057038949415	3
1486	247.54	379.93	1.1812	5.89197175089656	10.3786221348391	486	0.553280179390404	0.553280179390404	38.2589840743319	3
1487	230.18	396.7	1.0674	5.33869157150616	10.9319023142295	487	-0.154121104452337	0.154121104452337	38.4131051787843	3
1488	235.36	398.48	1.0991	5.49281267595849	10.7777812097772	488	0.0281988140638347	0.0281988140638347	38.4413039928481	3
1489	232.07	399.14	1.0933	5.46461386189466	10.805980023841	489	-0.0471600855895158	0.0471600855895158	38.4884640784376	3
1490	232.02	401.64	1.103	5.51177394748417	10.7588199382515	490	0.215866783523145	0.215866783523145	38.7043308619608	3
1491	233.54	424.4	1.0586	5.29590716396103	10.9746867217747	491	0.182806104965547	0.182806104965547	38.8871369669263	3
1492	239.41	442.92	1.021	5.11310105899548	11.1574928267402	492	0.00972372898752916	0.00972372898752916	38.8968606959138	3
1493	243.18	442.27	1.019	5.10337733000795	11.1672165557278	493	-0.00486186449376547	0.00486186449376547	38.9017225604076	3
1494	238.62	453.78	1.02	5.10823919450172	11.162354691234	494	-0.00243093224688096	0.00243093224688096	38.9041534926545	3
1495	268.77	467.82	1.0205	5.1106701267486	11.1599237589871	495	0.0165303392787983	0.0165303392787983	38.9206838319333	3
1496	273.12	469.36	1.0171	5.0941397874698	11.1764540982659	496	0.00486186449376547	0.00486186449376547	38.925545696427	3
1497	266.89	463.18	1.0161	5.08927792297604	11.1813159627597	497	-0.0238231360194465	0.0238231360194465	38.9493688324465	3
1498	265.64	466.25	1.021	5.11310105899548	11.1574928267402	498	-0.00243093224688273	0.00243093224688273	38.9517997646934	3
1499	265.56	463.43	1.0215	5.11553199124236	11.1550618944933	499	-0.0213922037725638	0.0213922037725638	38.9731919684659	3
1500	271.01	454.54	1.0259	5.13692419501493	11.1336696907208	500	NA	NA	NA	3
