# Supplementary material for: Assessment of crusting effects on interrill erosion by laser scanning
Source: PeerJ. 2020 Jan 31;8:e8487. doi: 10.7717/peerj.8487 (PMC6996510; doi:10.7717/peerj.8487)
Supplement: Data S1 — Each has two transects and four subplots. [file peerj-08-8487-s001.zip › raw data for uploading/os4transectaleft.txt]

x	y	z	cal	h	h2	h0mm	code	deltah	absh	cumsumh	number
92	255	91	1.0713	5.35765284303184	10.9532945180021	1.16101324111097	0.710132411109716	1	-0.181988140638347	0.181988140638347	0.181988140638347	1
93	255	92	1.0771	5.38585165709567	10.9250957039383	1.13281442704714	0.528144270471369	2	0.0513813550623454	0.0513813550623454	0.233369495700693	1
94	255	93	1.0781	5.39071352158944	10.9202338394445	1.12795256255337	0.579525625533714	3	-0.162540682663275	0.162540682663275	0.395910178363967	1
95	255	94	1.0835	5.41696758985576	10.8939797711782	1.10169849428704	0.41698494287044	4	-0.63414153855845	0.63414153855845	1.03005171692242	1
96	255	95	1.0986	5.49038174371161	10.8205656173223	1.0282843404312	-0.217156595688011	5	-0.614694080583378	0.614694080583378	1.6447457975058	1
97	255	96	1.1133	5.56185115176995	10.749096209264	0.956814932372861	-0.831850676271388	6	-0.896682221221725	0.896682221221725	2.54142801872752	1
98	255	97	1.1338	5.66151937389212	10.6494279871418	0.857146710250689	-1.72853289749311	7	1.92806104965545	1.92806104965545	4.46948906838297	1
99	255	98	1.0962	5.47871326892657	10.8322340921074	1.03995281521623	0.199528152162336	8	0.240994070319174	0.240994070319174	4.71048313870214	1
100	255	99	1.0933	5.46461386189466	10.8463334991393	1.05405222224815	0.44052222248151	9	0.221546612344101	0.221546612344101	4.93202975104625	1
101	255	100	1.0908	5.45245920066025	10.8584881603737	1.06620688348256	0.662068834825611	10	-0.021546612344101	0.021546612344101	4.95357636339035	1
102	255	101	1.0933	5.46461386189466	10.8463334991393	1.05405222224815	0.64052222248151	11	-1.44121104452335	1.44121104452335	6.39478740791369	1
103	255	102	1.125	5.61873496634699	10.692212394687	0.899931117795816	-0.800688822041837	12	-1.13491358141621	1.13491358141621	7.5297009893299	1
104	255	103	1.1504	5.74222632448861	10.5687210365453	0.776439759654195	-1.93560240345805	13	0.338231360194483	0.338231360194483	7.86793234952438	1
105	255	104	1.1455	5.71840318846917	10.5925441725648	0.800262895673644	-1.59737104326356	14	0.766075435645722	0.766075435645722	8.63400778517011	1
106	255	105	1.1318	5.65179564490459	10.6591517161294	0.866870439238216	-0.83129560761784	15	1.37867036186007	1.37867036186007	10.0126781470302	1
107	255	106	1.1055	5.52392860871858	10.7870187523154	0.994737475424223	0.547374754242232	16	0.386850005132102	0.386850005132102	10.3995281521623	1
108	255	107	1.0996	5.49524360820537	10.8157037528286	1.02342247593743	0.934224759374335	17	0.124309322468827	0.124309322468827	10.5238374746311	1
109	255	108	1.0991	5.49281267595849	10.8181346850755	1.02585340818432	1.05853408184316	18	-0.211159327600929	0.211159327600929	10.734996802232	1
110	255	109	1.1055	5.52392860871858	10.7870187523154	0.994737475424223	0.847374754242233	19	-1.96143054535616	1.96143054535616	12.6964273475882	1
111	255	110	1.1479	5.7300716632542	10.5808756977797	0.788594420888607	-1.11405579111393	20	-1.34883561914183	1.34883561914183	14.04526296673	1
112	255	111	1.1777	5.87495522516838	10.4359921358656	0.643710858974424	-2.46289141025576	21	-0.400772042857757	0.400772042857757	14.4460350095878	1
113	255	112	1.188	5.92503242945416	10.3859149315798	0.593633654688649	-2.86366345311351	22	0.00762457461848065	0.00762457461848065	14.4536595842063	1
114	255	113	1.1899	5.93426997199231	10.3766773890416	0.584396112150497	-2.85603887849503	23	0.64452882330164	0.64452882330164	15.0981884075079	1
115	255	114	1.1787	5.87981708966215	10.4311302713718	0.638848994480661	-2.21151005519339	24	0.430606785575984	0.430606785575984	15.5287951930839	1
116	255	115	1.1719	5.84675641110455	10.4641909499294	0.671909673038259	-1.78090326961741	25	-0.0896127152568105	0.0896127152568105	15.6184079083407	1
117	255	116	1.1758	5.86571768263023	10.4452296784037	0.652948401512578	-1.87051598487422	26	-0.138231360194484	0.138231360194484	15.7566392685352	1
118	255	117	1.1807	5.88954081864968	10.4214065423843	0.62912526549313	-2.0087473450687	27	-0.327844075451276	0.327844075451276	16.0844833439865	1
119	255	118	1.1895	5.9323252261948	10.3786221348391	0.586340857948002	-2.33659142051998	28	-0.371600855895158	0.371600855895158	16.4560841998816	1
120	255	119	1.1992	5.97948531178432	10.3314620492496	0.539180772358486	-2.70819227641514	29	-0.138231360194465	0.138231360194465	16.5943155600761	1
121	255	120	1.2041	6.00330844780377	10.3076389132302	0.51535763633904	-2.8464236366096	30	0.124309322468827	0.124309322468827	16.7186248825449	1
122	255	121	1.2036	6.00087751555689	10.3100698454771	0.517788568585923	-2.72211431414077	31	0.693147468239277	0.693147468239277	17.4117723507842	1
123	255	122	1.1914	5.94156276873296	10.369384592301	0.57710331540985	-2.0289668459015	32	0.66883814577045	0.66883814577045	18.0806104965546	1
124	255	123	1.1797	5.88467895415591	10.426268406878	0.633987129986895	-1.36012870013105	33	0.0270720325935359	0.0270720325935359	18.1076825291482	1
125	255	124	1.1812	5.89197175089656	10.4189756101374	0.626694333246249	-1.33305666753751	34	-0.964748324134435	0.964748324134435	19.0724308532826	1
126	255	125	1.2031	5.99844658331	10.3125007777239	0.520219500832805	-2.29780499167195	35	-0.682760183496087	0.682760183496087	19.7551910367787	1
127	255	126	1.2192	6.07672260165961	10.2342247593743	0.441943482483197	-2.98056517516803	36	0.333369495700693	0.333369495700693	20.0885605324794	1
128	255	127	1.2144	6.05338565208954	10.2575617089444	0.465280432053266	-2.64719567946734	37	0.459777972538566	0.459777972538566	20.548338505018	1
129	255	128	1.207	6.01740785483568	10.2935395061983	0.501258229307123	-2.18741770692877	38	1.855133082249	1.855133082249	22.403471587267	1
130	255	129	1.1709	5.84189454661078	10.4690528144232	0.676771537532023	-0.332284624679771	39	0.0270720325935347	0.0270720325935347	22.4305436198605	1
131	255	130	1.1724	5.84918734335143	10.4617600176825	0.669478740791376	-0.305212592086236	40	-0.327844075451276	0.327844075451276	22.7583876953118	1
132	255	131	1.1812	5.89197175089656	10.4189756101374	0.626694333246249	-0.633056667537512	41	-0.444528823301622	0.444528823301622	23.2029165186134	1
133	255	132	1.1924	5.94642463322672	10.3645227278072	0.572241450916087	-1.07758549083913	42	-0.352153397920103	0.352153397920103	23.5550699165335	1
134	255	133	1.2017	5.99163997301873	10.3193073880152	0.527026111124076	-1.42973888875924	43	0.197237289875274	0.197237289875274	23.7523072064088	1
135	255	134	1.1997	5.9819162440312	10.3290311170027	0.536749840111604	-1.23250159888396	44	0.454916108044829	0.454916108044829	24.2072233144536	1
136	255	135	1.1924	5.94642463322672	10.3645227278072	0.572241450916087	-0.777585490839133	45	-1.03767629154092	1.03767629154092	25.2448996059945	1
137	255	136	1.2158	6.06019226238081	10.2507550986531	0.458473821761995	-1.81526178238005	46	-0.993919511096999	0.993919511096999	26.2388191170915	1
138	255	137	1.2383	6.16958421349051	10.1413631475434	0.349081870652295	-2.80918129347705	47	0.124309322468809	0.124309322468809	26.3631284395603	1
139	255	138	1.2378	6.16715328124363	10.1437940797903	0.351512802899176	-2.68487197100824	48	0.313922037725638	0.313922037725638	26.677050477286	1
140	255	139	1.2334	6.14576107747107	10.1651862835629	0.37290500667174	-2.3709499332826	49	0.454916108044811	0.454916108044811	27.1319665853308	1
141	255	140	1.2261	6.11026946666659	10.2006778943674	0.408396617476221	-1.91603382523779	50	-0.138231360194465	0.138231360194465	27.2701979455252	1
142	255	141	1.231	6.13409260268603	10.1768547583479	0.384573481456775	-2.05426518543225	51	-0.799444931346434	0.799444931346434	28.0696428768717	1
143	255	142	1.2495	6.22403709582068	10.0869102652133	0.294628988322131	-2.85371011677869	52	0.47922543051362	0.47922543051362	28.5488683073853	1
144	255	143	1.2417	6.18611455276931	10.1248328082646	0.332551531373493	-2.37448468626507	53	0.64452882330164	0.64452882330164	29.1933971306869	1
145	255	144	1.2305	6.13166167043915	10.1792856905948	0.387004413703657	-1.72995586296343	54	0.056243219556118	0.056243219556118	29.249640350243	1
146	255	145	1.2314	6.13603734848354	10.1749100125504	0.382628735659269	-1.67371264340731	55	0.522982210957521	0.522982210957521	29.7726225612006	1
147	255	146	1.2227	6.09373912738779	10.2172082336462	0.424926956755021	-1.15073043244979	56	0.527844075451276	0.527844075451276	30.3004666366518	1
148	255	147	1.2139	6.05095471984266	10.2599926411913	0.467711364300149	-0.622886356998513	57	0.124309322468827	0.124309322468827	30.4247759591207	1
149	255	148	1.2134	6.04852378759578	10.2624235734382	0.470142296547031	-0.498577034529686	58	0.172927967406464	0.172927967406464	30.5977039265271	1
150	255	149	1.2119	6.04123099085513	10.2697163701788	0.477435093287678	-0.325649067123222	59	0.192375425381519	0.192375425381519	30.7900793519087	1
151	255	150	1.21	6.03199344831698	10.278953912717	0.48667263582583	-0.133273641741702	60	0.313922037725638	0.313922037725638	31.1040013896343	1
152	255	151	1.2056	6.01060124454441	10.3003461164895	0.508064839598394	0.180648395983936	61	-0.0896127152568105	0.0896127152568105	31.1936141048911	1
153	255	152	1.2095	6.0295625160701	10.2813848449639	0.489103568072712	0.0910356807271251	62	-0.707069505964915	0.707069505964915	31.900683610856	1
154	255	153	1.2261	6.11026946666659	10.2006778943674	0.408396617476221	-0.61603382523779	63	-1.89336444244345	1.89336444244345	33.7940480532995	1
155	255	154	1.2671	6.30960591091093	10.001341450123	0.209060173231876	-2.50939826768124	64	0.41115932760093	0.41115932760093	34.2052073809004	1
156	255	155	1.2607	6.27848997815084	10.0324573828831	0.240176105991969	-2.09823894008031	65	0.38198814063833	0.38198814063833	34.5871955215387	1
157	255	156	1.2549	6.25029116408701	10.0606561969469	0.268374920055802	-1.71625079944198	66	0.503534752982466	0.503534752982466	35.0907302745212	1
158	255	157	1.2466	6.20993768878876	10.1010096722452	0.308728395354049	-1.21271604645951	67	0.766075435645723	0.766075435645723	35.8568057101669	1
159	255	158	1.2329	6.14333014522419	10.1676172158098	0.375335938918621	-0.446640610813792	68	0.931378828433742	0.931378828433742	36.7881845386007	1
160	255	159	1.2158	6.06019226238081	10.2507550986531	0.458473821761995	0.48473821761995	69	-0.211159327600912	0.211159327600912	36.9993438662016	1
161	255	160	1.2222	6.0913081951409	10.219639165893	0.427357889001904	0.273578890019038	70	-1.820436475037	1.820436475037	38.8197803412386	1
162	255	161	1.2617	6.2833518426446	10.0275955183893	0.235314241498203	-1.54685758501797	71	-0.138231360194465	0.138231360194465	38.958011701433	1
163	255	162	1.2666	6.30717497866405	10.0037723823699	0.211491105478757	-1.68508894521243	72	1.33491358141619	1.33491358141619	40.2929252828492	1
164	255	163	1.2412	6.18368362052243	10.1272637405115	0.334982463620376	-0.35017536379624	73	0.717456790708104	0.717456790708104	41.0103820735573	1
165	255	164	1.2285	6.12193794145162	10.1890094195823	0.396728142691186	0.367281426911864	74	0.0270720325935353	0.0270720325935353	41.0374541061509	1
166	255	165	1.23	6.12923073819227	10.1817166228417	0.38943534595054	0.394353459505399	75	0.00762457461846333	0.00762457461846333	41.0450786807693	1
167	255	166	1.2319	6.13846828073042	10.1724790803035	0.380197803412386	0.401978034123863	76	-0.327844075451276	0.327844075451276	41.3729227562206	1
168	255	167	1.2407	6.18125268827555	10.1296946727584	0.337413395867259	0.074133958672587	77	-2.15590512510674	2.15590512510674	43.5288278813274	1
169	255	168	1.2871	6.40684320078622	9.90410416024772	0.111822883356584	-2.08177116643416	78	-0.425081365326567	0.425081365326567	43.9539092466539	1
170	255	169	1.2979	6.45935133731888	9.85159602371507	0.0593147468239277	-2.50685253176072	79	1.21822883356584	1.21822883356584	45.1721380802198	1
171	255	170	1.2749	6.3475284539623	9.96341890707165	0.171137630180512	-1.28862369819488	80	0.766075435645741	0.766075435645741	45.9382135158655	1
172	255	171	1.2612	6.28092091039772	10.0300264506362	0.237745173745086	-0.522548262549138	81	1.50021697420419	1.50021697420419	47.4384304900697	1
173	255	172	1.2324	6.1408992129773	10.1700481480566	0.377766871165505	0.977668711655053	82	1.95237037212428	1.95237037212428	49.390800862194	1
174	255	173	1.1943	5.95566217576487	10.3552851852691	0.563003908377933	2.93003908377933	83	0.761213571151969	0.761213571151969	50.1520144333459	1
175	255	174	1.1807	5.88954081864968	10.4214065423843	0.62912526549313	3.6912526549313	84	-0.206297463107157	0.206297463107157	50.3583118964531	1
176	255	175	1.187	5.92017056496039	10.3907767960736	0.598495519182414	3.48495519182414	85	-0.254916108044811	0.254916108044811	50.6132280044979	1
177	255	176	1.1943	5.95566217576487	10.3552851852691	0.563003908377933	3.23003908377933	86	-0.493147468239259	0.493147468239259	51.1063754727372	1
178	255	177	1.2065	6.0149769225888	10.2959704384451	0.503689161554007	2.73689161554007	87	-0.779997473371397	0.779997473371397	51.8863729461086	1
179	255	178	1.2246	6.10297666992594	10.207970691108	0.415689414216867	1.95689414216867	88	-1.01822883356584	1.01822883356584	52.9046017796744	1
180	255	179	1.2476	6.21479955328252	10.0961478077514	0.303866530860283	0.93866530860283	89	-0.206297463107157	0.206297463107157	53.1108992427816	1
181	255	180	1.2539	6.24542929959324	10.0655180614407	0.273236784549567	0.732367845495673	90	1.35922290388502	1.35922290388502	54.4701221466666	1
182	255	181	1.228	6.11950700920474	10.1914403518292	0.399159074938069	2.09159074938069	91	0.931378828433724	0.931378828433724	55.4015009751003	1
183	255	182	1.2109	6.03636912636137	10.2745782346726	0.482296957781442	3.02296957781442	92	0.33336949570071	0.33336949570071	55.734870470801	1
184	255	183	1.2061	6.0130321767913	10.2979151842427	0.505633907351513	3.35633907351513	93	0.435468650069739	0.435468650069739	56.1703391208708	1
185	255	184	1.1992	5.97948531178432	10.3314620492496	0.539180772358486	3.79180772358486	94	0.620219500832813	0.620219500832813	56.7905586217036	1
186	255	185	1.1885	5.92746336170104	10.3834839993329	0.591202722441768	4.41202722441768	95	0.00762457461848065	0.00762457461848065	56.7981831963221	1
187	255	186	1.1904	5.93670090423919	10.3742464567948	0.581965179903616	4.41965179903616	96	-0.327844075451293	0.327844075451293	57.1260272717733	1
188	255	187	1.1992	5.97948531178432	10.3314620492496	0.539180772358486	4.09180772358487	97	-0.541766113176914	0.541766113176914	57.6677933849503	1
189	255	188	1.2124	6.04366192310201	10.2672854379319	0.475004161040795	3.55004161040795	98	-0.420219500832812	0.420219500832812	58.0880128857831	1
190	255	189	1.2231	6.09568387318529	10.2152634878487	0.422982210957514	3.12982210957514	99	-0.186850005132102	0.186850005132102	58.2748628909152	1
191	255	190	1.229	6.1243688736985	10.1865784873354	0.394297210444304	2.94297210444304	100	0.124309322468828	0.124309322468828	58.399172213384	1
192	255	191	1.2285	6.12193794145162	10.1890094195823	0.396728142691186	3.06728142691186	101	-0.303534752982449	0.303534752982449	58.7027069663664	1
193	255	192	1.2368	6.16229141674987	10.1486559442841	0.356374667392942	2.76374667392942	102	-0.211159327600947	0.211159327600947	58.9138662939674	1
194	255	193	1.2432	6.19340734950996	10.117540011524	0.325258734632847	2.55258734632847	103	-1.30021697420417	1.30021697420417	60.2140832681716	1
195	255	194	1.272	6.33342904693038	9.97751831410357	0.185237037212429	1.25237037212429	104	-1.75237037212429	1.75237037212429	61.9664536402959	1
196	255	195	1.3101	6.51866608414281	9.79228127689114	0	-0.5	105	0.1	0.1	62.0664536402959	1
197	255	196	1.3101	6.51866608414281	9.79228127689114	0	-0.4	106	1.16961018862819	1.16961018862819	63.2360638289241	1
198	255	197	1.2881	6.41170506527999	9.89924229575396	0.106961018862819	0.769610188628189	107	2.06905511997464	2.06905511997464	65.3051189488987	1
199	255	198	1.2476	6.21479955328252	10.0961478077514	0.303866530860283	2.83866530860283	108	0.41115932760093	0.41115932760093	65.7162782764996	1
200	255	199	1.2412	6.18368362052243	10.1272637405115	0.334982463620376	3.24982463620376	109	0.00276271012470852	0.00276271012470852	65.7190409866243	1
201	255	200	1.2432	6.19340734950996	10.117540011524	0.325258734632847	3.25258734632847	110	NA	NA	NA	1
921	255	91	1.0728	5.36494563977248	10.8891179066844	1.13475917284464	0.447591728446406	1	-0.109060173231865	0.109060173231865	0.109060173231865	2
931	255	92	1.0771	5.38585165709567	10.8682118893612	1.11385315552145	0.338531555214541	2	-0.352153397920121	0.352153397920121	0.461213571151986	2
941	255	93	1.0864	5.43106699688768	10.8229965495692	1.06863781572944	-0.0136218427055801	3	-0.259777972538566	0.259777972538566	0.720991543690552	2
951	255	94	1.0938	5.46704479414154	10.7870187523154	1.03266001847559	-0.273399815244146	4	-0.279225430513621	0.279225430513621	1.00021697420417	2
961	255	95	1.1016	5.5049673371929	10.749096209264	0.994737475424223	-0.552625245757767	5	0.0319338970872907	0.0319338970872907	1.03215087129146	2
971	255	96	1.103	5.51177394748417	10.7422895989727	0.987930865132952	-0.520691348670477	6	0.406297463107157	0.406297463107157	1.43844833439862	2
981	255	97	1.0967	5.48114420117346	10.7729193452834	1.01856061144367	-0.11439388556332	7	1.50021697420419	1.50021697420419	2.93866530860281	2
991	255	98	1.0679	5.34112250375304	10.9129410427039	1.15858230886409	1.38582308864087	8	0.0319338970872907	0.0319338970872907	2.9705992056901	2
1001	255	99	1.0693	5.34792911404431	10.9061344324126	1.15177569857282	1.41775698572816	9	-0.259777972538566	0.259777972538566	3.23037717822867	2
1011	255	100	1.0767	5.38390691129817	10.8701566351587	1.11579790131896	1.1579790131896	10	-0.113922037725638	0.113922037725638	3.34429921595431	2
1021	255	101	1.0811	5.40529911507073	10.8487644313862	1.0944056975464	1.04405697546396	11	-0.561213571151986	0.561213571151986	3.90551278710629	2
1031	255	102	1.0947	5.47142047218593	10.782643074271	1.0282843404312	0.482843404311972	12	-0.682760183496087	0.682760183496087	4.58827297060238	2
1041	255	103	1.1108	5.54969649053554	10.7043670559214	0.950008322081588	-0.199916779184115	13	0.265303392788001	0.265303392788001	4.85357636339038	2
1051	255	104	1.1074	5.53316615125674	10.7208973952002	0.966538661360389	0.0653866136038861	14	0.0513813550623443	0.0513813550623443	4.90495771845273	2
1061	255	105	1.1084	5.5380280157505	10.7160355307064	0.961676796866623	0.11676796866623	15	0.479225430513639	0.479225430513639	5.38418314896636	2
1071	255	106	1.1006	5.50010547269914	10.7539580737578	0.999599339917987	0.595993399179869	16	0.882760183496087	0.882760183496087	6.26694333246245	2
1081	255	107	1.0845	5.42182945434953	10.8322340921074	1.0778753582676	1.47875358267596	17	0.0756906775311728	0.0756906775311728	6.34263400999362	2
1091	255	108	1.085	5.42426038659641	10.8298031598605	1.07544442602071	1.55444426020713	18	0.1	0.1	6.44263400999363	2
1101	255	109	1.085	5.42426038659641	10.8298031598605	1.07544442602071	1.65444426020713	19	-1.15436103939125	1.15436103939125	7.59699504938487	2
1111	255	110	1.1108	5.54969649053554	10.7043670559214	0.950008322081588	0.500083220815885	20	-2.49137377517648	2.49137377517648	10.0883688245614	2
1121	255	111	1.1641	5.80883386805319	10.4452296784037	0.69087094456394	-1.9912905543606	21	0.12430932246881	0.12430932246881	10.2126781470302	2
1131	255	112	1.1636	5.8064029358063	10.4476606106506	0.693301876810821	-1.86698123189179	22	0.552153397920085	0.552153397920085	10.7648315449502	2
1141	255	113	1.1543	5.76118759601429	10.4928759504426	0.73851721660283	-1.3148278339717	23	-0.0653033927879831	0.0653033927879831	10.8301349377382	2
1151	255	114	1.1577	5.77771793529309	10.4763456111638	0.721986877324031	-1.38013122675969	24	-0.755688150902552	0.755688150902552	11.5858230886408	2
1161	255	115	1.1753	5.86328675038335	10.3907767960736	0.636418062233776	-2.13581937766224	25	0.289612715256829	0.289612715256829	11.8754358038976	2
1171	255	116	1.1714	5.84432547885767	10.4097380675992	0.655379333759459	-1.84620666240541	26	0.28961271525681	0.28961271525681	12.1650485191544	2
1181	255	117	1.1675	5.82536420733198	10.4286993391249	0.67434060528514	-1.5565939471486	27	-0.181988140638347	0.181988140638347	12.3470366597928	2
1191	255	118	1.1733	5.85356302139582	10.4005005250611	0.646141791221305	-1.73858208778695	28	-0.449390687795395	0.449390687795395	12.7964273475882	2
1201	255	119	1.1846	5.90850209017536	10.3455614562815	0.591202722441766	-2.18797277558234	29	-0.585522893620796	0.585522893620796	13.381950241209	2
1211	255	120	1.1987	5.97705437953744	10.2770091669195	0.522650433079686	-2.77349566920314	30	0.406297463107175	0.406297463107175	13.7882477043161	2
1221	255	121	1.1924	5.94642463322672	10.3076389132302	0.553280179390404	-2.36719820609596	31	0.148618644937637	0.148618644937637	13.9368663492538	2
1231	255	122	1.1914	5.94156276873296	10.3125007777239	0.558142043884168	-2.21857956115832	32	0.0756906775311905	0.0756906775311905	14.012557026785	2
1241	255	123	1.1919	5.94399370097984	10.3100698454771	0.555711111637287	-2.14288888362713	33	1.04806357628407	1.04806357628407	15.060620603069	2
1251	255	124	1.1724	5.84918734335143	10.4048762031055	0.650517469265694	-1.09482530734306	34	0.362540682663293	0.362540682663293	15.4231612857323	2
1261	255	125	1.167	5.8229332750851	10.4311302713718	0.676771537532023	-0.732284624679771	35	-0.848063576284106	0.848063576284106	16.2712248620164	2
1271	255	126	1.1865	5.91773963271351	10.3363239137434	0.581965179903612	-1.58034820096388	36	-0.0896127152567927	0.0896127152567927	16.3608375772732	2
1281	255	127	1.1904	5.93670090423919	10.3173626422177	0.563003908377933	-1.66996091622067	37	0.406297463107157	0.406297463107157	16.7671350403804	2
1291	255	128	1.1841	5.90607115792848	10.3479923885284	0.593633654688649	-1.26366345311351	38	0.814694080583378	0.814694080583378	17.5818291209638	2
1301	255	129	1.1694	5.83460174987014	10.4194617965868	0.665103062746986	-0.448969372530135	39	0.454916108044811	0.454916108044811	18.0367452290086	2
1311	255	130	1.1621	5.79911013906566	10.4549534073912	0.700594673551468	0.00594673551467584	40	-0.0653033927879831	0.0653033927879831	18.1020486217966	2
1321	255	131	1.1655	5.81564047834446	10.4384230681124	0.684064334272669	-0.0593566572733073	41	-0.541766113176914	0.541766113176914	18.6438147349735	2
1331	255	132	1.1787	5.87981708966215	10.3742464567948	0.619887722954978	-0.601122770450221	42	-0.541766113176914	0.541766113176914	19.1855808481504	2
1341	255	133	1.1919	5.94399370097984	10.3100698454771	0.555711111637287	-1.14288888362713	43	0.0513813550623454	0.0513813550623454	19.2369622032127	2
1351	255	134	1.1929	5.9488555654736	10.3052079809833	0.550849247143521	-1.09150752856479	44	0.649390687795395	0.649390687795395	19.8863528910081	2
1361	255	135	1.1816	5.89391649669407	10.3601470497628	0.605788315923061	-0.442116840769394	45	0.0756906775311728	0.0756906775311728	19.9620435685393	2
1371	255	136	1.1821	5.89634742894095	10.357716117516	0.603357383676178	-0.366426163238222	46	-0.94530086615938	0.94530086615938	20.9073444346987	2
1381	255	137	1.2036	6.00087751555689	10.2531860309	0.49882729706024	-1.3117270293976	47	-0.804306795840189	0.804306795840189	21.7116512305389	2
1391	255	138	1.2222	6.0913081951409	10.162755351316	0.408396617476221	-2.11603382523779	48	-0.468838145770449	0.468838145770449	22.1804893763093	2
1401	255	139	1.2339	6.14819200971795	10.105871536739	0.351512802899176	-2.58487197100824	49	0.197237289875273	0.197237289875273	22.3777266661846	2
1411	255	140	1.2319	6.13846828073042	10.1155952657265	0.361236531886703	-2.38763468113297	50	0.124309322468828	0.124309322468828	22.5020359886534	2
1421	255	141	1.2314	6.13603734848354	10.1180261979734	0.363667464133586	-2.26332535866414	51	-0.18685000513212	0.18685000513212	22.6888859937855	2
1431	255	142	1.2373	6.16472234899675	10.0893411974602	0.334982463620374	-2.45017536379626	52	-0.0896127152568114	0.0896127152568114	22.7784987090423	2
1441	255	143	1.2412	6.18368362052243	10.0703799259345	0.316021192094693	-2.53978807905307	53	0.85845086102726	0.85845086102726	23.6369495700696	2
1451	255	144	1.2256	6.10783853441971	10.1462250120372	0.391866278197419	-1.68133721802581	54	0.362540682663293	0.362540682663293	23.9994902527329	2
1461	255	145	1.2202	6.08158446615338	10.1724790803035	0.418120346463748	-1.31879653536252	55	0.381988140638347	0.381988140638347	24.3814783933712	2
1471	255	146	1.2144	6.05338565208954	10.2006778943674	0.446319160527583	-0.936808394724169	56	1.19391951109703	1.19391951109703	25.5753979044683	2
1481	255	147	1.1919	5.94399370097984	10.3100698454771	0.555711111637287	0.257111116372866	57	0.479225430513621	0.479225430513621	26.0546233349819	2
1491	255	148	1.1841	5.90607115792848	10.3479923885284	0.593633654688649	0.736336546886487	58	-0.0409940703191736	0.0409940703191736	26.0956174053011	2
1501	255	149	1.187	5.92017056496039	10.3338929814965	0.579534247656731	0.695342476567313	59	-0.0215466123441188	0.0215466123441188	26.1171640176452	2
1511	255	150	1.1895	5.9323252261948	10.3217383202621	0.567379586422319	0.673795864223194	60	0.294474579750583	0.294474579750583	26.4116385973958	2
1521	255	151	1.1855	5.91287776821975	10.3411857782372	0.586827044397378	0.968270443973778	61	-0.37646272038893	0.37646272038893	26.7881013177847	2
1531	255	152	1.1953	5.96052404025864	10.2935395061983	0.539180772358485	0.591807723584847	62	-1.06198561400971	1.06198561400971	27.8500869317944	2
1541	255	153	1.2192	6.07672260165961	10.1773409447973	0.422982210957514	-0.470177890424862	63	-1.89822630693722	1.89822630693722	29.7483132387316	2
1551	255	154	1.2603	6.27654523235333	9.97751831410357	0.223159580263792	-2.36840419736208	64	0.313922037725638	0.313922037725638	30.0622352764573	2
1561	255	155	1.2559	6.25515302858077	9.99891051787614	0.244551784036355	-2.05448215963645	65	0.484087295007394	0.484087295007394	30.5463225714647	2
1571	255	156	1.248	6.21674429908003	10.0373192473769	0.282960513537095	-1.57039486462905	66	0.16806610291271	0.16806610291271	30.7143886743774	2
1581	255	157	1.2466	6.20993768878876	10.0441258576681	0.289767123828366	-1.40232876171634	67	0.411159327600929	0.411159327600929	31.1255480019783	2
1591	255	158	1.2402	6.17882175602867	10.0752417904282	0.320883056588459	-0.991169434115414	68	0.454916108044793	0.454916108044793	31.5804641100231	2
1601	255	159	1.2329	6.14333014522419	10.1107334012327	0.356374667392938	-0.53625332607062	69	-0.517456790708086	0.517456790708086	32.0979209007312	2
1611	255	160	1.2456	6.205075824295	10.0489877221619	0.294628988322129	-1.05371011677871	70	-0.279225430513639	0.279225430513639	32.3771463312448	2
1621	255	161	1.2534	6.24299836734636	10.0110651791105	0.256706445270765	-1.33293554729235	71	0.0756906775311905	0.0756906775311905	32.452837008776	2
1631	255	162	1.2539	6.24542929959324	10.0086342468637	0.254275513023885	-1.25724486976115	72	0.858450861027278	0.858450861027278	33.3112878698033	2
1641	255	163	1.2383	6.16958421349051	10.0844793329664	0.330120599126612	-0.398794008733877	73	0.693147468239259	0.693147468239259	34.0044353380426	2
1651	255	164	1.2261	6.11026946666659	10.1437940797903	0.389435345950538	0.294353459505382	74	0.265303392788001	0.265303392788001	34.2697387308306	2
1661	255	165	1.2227	6.09373912738779	10.1603244190691	0.405965685229338	0.559656852293383	75	0.527844075451276	0.527844075451276	34.7975828062818	2
1671	255	166	1.2139	6.05095471984266	10.2031088266142	0.448750092774466	1.08750092774466	76	0.245855934812929	0.245855934812929	35.0434387410948	2
1681	255	167	1.2109	6.03636912636137	10.2176944200955	0.463335686255759	1.33335686255759	77	-2.10728648016909	2.10728648016909	37.1507252212638	2
1691	255	168	1.2563	6.25709777437828	9.99696577207863	0.24260703823885	-0.773929617611501	78	-0.663312725521033	0.663312725521033	37.8140379467849	2
1701	255	169	1.272	6.33342904693038	9.92063449952653	0.166275765686747	-1.43724234313253	79	0.790384758114551	0.790384758114551	38.6044227048994	2
1711	255	170	1.2578	6.26439057111892	9.98967297533798	0.235314241498202	-0.646857585017983	80	1.28629493647855	1.28629493647855	39.890717641378	2
1721	255	171	1.2334	6.14576107747107	10.1083024689858	0.353943735146057	0.639437351460571	81	1.45159832926654	1.45159832926654	41.3423159706445	2
1731	255	172	1.2056	6.01060124454441	10.2434623019125	0.489103568072711	2.09103568072711	82	1.33491358141621	1.33491358141621	42.6772295520607	2
1741	255	173	1.1802	5.88710988640279	10.3669536600541	0.612594926214332	3.42594926214332	83	0.600772042857741	0.600772042857741	43.2780015949185	2
1751	255	174	1.1699	5.83703268211702	10.4170308643399	0.662672130500106	4.02672130500106	84	-0.162540682663293	0.162540682663293	43.4405422775818	2
1761	255	175	1.1753	5.86328675038335	10.3907767960736	0.636418062233776	3.86418062233776	85	-0.303534752982466	0.303534752982466	43.7440770305642	2
1771	255	176	1.1836	5.90364022568159	10.3504233207753	0.59606458693553	3.5606458693553	86	-0.376462720388913	0.376462720388913	44.1205397509531	2
1781	255	177	1.1934	5.95128649772049	10.3027770487364	0.548418314896638	3.18418314896638	87	-0.848063576284089	0.848063576284089	44.9686033272372	2
1791	255	178	1.2129	6.0460928553489	10.207970691108	0.45361195726823	2.3361195726823	88	-0.969610188628189	0.969610188628189	45.9382135158654	2
1801	255	179	1.2349	6.15305387421172	10.1010096722452	0.346650938405411	1.36650938405411	89	0.814694080583378	0.814694080583378	46.7529075964488	2
1811	255	180	1.2202	6.08158446615338	10.1724790803035	0.418120346463748	2.18120346463748	90	1.31060425894736	1.31060425894736	48.0635118553962	2
1821	255	181	1.1953	5.96052404025864	10.2935395061983	0.539180772358485	3.49180772358485	91	0.265303392788019	0.265303392788019	48.3288152481842	2
1831	255	182	1.1919	5.94399370097984	10.3100698454771	0.555711111637287	3.75711111637287	92	0.124309322468809	0.124309322468809	48.453124570653	2
1841	255	183	1.1914	5.94156276873296	10.3125007777239	0.558142043884168	3.88142043884168	93	0.240994070319173	0.240994070319173	48.6941186409722	2
1851	255	184	1.1885	5.92746336170104	10.3266001847559	0.572241450916085	4.12241450916085	94	0.100000000000001	0.100000000000001	48.7941186409722	2
1861	255	185	1.1885	5.92746336170104	10.3266001847559	0.572241450916085	4.22241450916085	95	-0.206297463107175	0.206297463107175	49.0004161040793	2
1871	255	186	1.1948	5.95809310801176	10.2959704384451	0.541611704605367	4.01611704605367	96	-0.235468650069738	0.235468650069738	49.2358847541491	2
1881	255	187	1.2017	5.99163997301873	10.2624235734382	0.508064839598394	3.78064839598394	97	-0.0896127152568287	0.0896127152568287	49.3254974694059	2
1891	255	188	1.2056	6.01060124454441	10.2434623019125	0.489103568072711	3.69103568072711	98	-0.0653033927879827	0.0653033927879827	49.3908008621939	2
1901	255	189	1.209	6.02713158382321	10.2269319626337	0.472573228793912	3.62573228793912	99	-0.162540682663293	0.162540682663293	49.5533415448572	2
1911	255	190	1.2144	6.05338565208954	10.2006778943674	0.446319160527583	3.46319160527583	100	0.197237289875292	0.197237289875292	49.7505788347325	2
1921	255	191	1.2124	6.04366192310201	10.2104016233549	0.456042889515112	3.66042889515112	101	-0.0409940703191745	0.0409940703191745	49.7915729050516	2
1931	255	192	1.2153	6.05776133013393	10.196302216323	0.441943482483195	3.61943482483195	102	0.143756780443882	0.143756780443882	49.9353296854955	2
1941	255	193	1.2144	6.05338565208954	10.2006778943674	0.446319160527583	3.76319160527583	103	0.362540682663293	0.362540682663293	50.2978703681588	2
1951	255	194	1.209	6.02713158382321	10.2269319626337	0.472573228793912	4.12573228793912	104	-1.41690172205454	1.41690172205454	51.7147720902134	2
1961	255	195	1.2402	6.17882175602867	10.0752417904282	0.320883056588459	2.70883056588459	105	-3.10883056588459	3.10883056588459	54.8236026560979	2
1971	255	196	1.3062	6.49970481261713	9.75435873383978	0	-0.4	106	2.12253562940605	2.12253562940605	56.946138285504	2
1981	255	197	1.2646	6.29745124967652	9.95661229678038	0.202253562940605	1.72253562940605	107	1.31060425894736	1.31060425894736	58.2567425444514	2
1991	255	198	1.2397	6.17639082378178	10.0776727226751	0.323313988835341	3.03313988835341	108	-0.211159327600947	0.211159327600947	58.4679018720523	2
2001	255	199	1.2461	6.20750675654188	10.046556789915	0.292198056075247	2.82198056075247	109	0.411159327600947	0.411159327600947	58.8790611996533	2
2011	255	200	1.2397	6.17639082378178	10.0776727226751	0.323313988835341	3.23313988835341	110	NA	NA	NA	2
922	255	91	1.0806	5.40286818282385	10.8677257029119	1.13475917284464	0.447591728446406	1	0.313922037725638	0.313922037725638	0.313922037725638	3
932	255	92	1.0762	5.38147597905128	10.8891179066844	1.1561513766172	0.761513766172044	2	0.386850005132102	0.386850005132102	0.70077204285774	3
942	255	93	1.0703	5.35279097853807	10.9178029071976	1.18483637713041	1.14836377130415	3	-0.0896127152567927	0.0896127152567927	0.790384758114533	3
952	255	94	1.0742	5.37175225006375	10.8988416356719	1.16587510560474	1.05875105604735	4	-0.425081365326585	0.425081365326585	1.21546612344112	3
962	255	95	1.085	5.42426038659641	10.8463334991393	1.11336696907208	0.633669690720768	5	-0.254916108044811	0.254916108044811	1.47038223148593	3
972	255	96	1.0923	5.45975199740089	10.8108418883348	1.0778753582676	0.378753582675957	6	-0.0409940703191736	0.0409940703191736	1.5113763018051	3
982	255	97	1.0952	5.47385140443281	10.7967424813029	1.06377595123568	0.337759512356783	7	-0.138231360194447	0.138231360194447	1.64960766199955	3
992	255	98	1.1001	5.49767454045226	10.7729193452834	1.03995281521623	0.199528152162336	8	-0.0896127152568282	0.0896127152568282	1.73922037725638	3
1002	255	99	1.104	5.51663581197794	10.7539580737578	1.02099154369055	0.109915436905508	9	-0.0409940703191736	0.0409940703191736	1.78021444757555	3
1012	255	100	1.1069	5.53073521900985	10.7398586667258	1.00689213665863	0.0689213665863342	10	-0.113922037725638	0.113922037725638	1.89413648530119	3
1022	255	101	1.1113	5.55212742278242	10.7184664629533	0.98549993288607	-0.0450006711393036	11	-0.113922037725638	0.113922037725638	2.00805852302683	3
1032	255	102	1.1157	5.57351962655498	10.6970742591807	0.964107729113506	-0.158922708864941	12	-0.0653033927879831	0.0653033927879831	2.07336191581481	3
1042	255	103	1.1191	5.59004996583378	10.6805439199019	0.947577389834708	-0.224226101652925	13	-0.284087295007411	0.284087295007411	2.35744921082222	3
1052	255	104	1.127	5.62845869533452	10.6421351904012	0.909168660333966	-0.508313396660336	14	0.48408729500741	0.48408729500741	2.84153650582963	3
1062	255	105	1.1191	5.59004996583378	10.6805439199019	0.947577389834708	-0.0242261016529255	15	0.66883814577045	0.66883814577045	3.51037465160008	3
1072	255	106	1.1074	5.53316615125674	10.737427734479	1.00446120441175	0.644612044117524	16	0.479225430513621	0.479225430513621	3.9896000821137	3
1082	255	107	1.0996	5.49524360820537	10.7753502775303	1.04238374746311	1.12383747463115	17	-0.0896127152568105	0.0896127152568105	4.07921279737051	3
1092	255	108	1.1035	5.51420487973106	10.7563890060046	1.02342247593743	1.03422475937433	18	-0.566075435645741	0.566075435645741	4.64528823301626	3
1102	255	109	1.1172	5.58081242329563	10.6897814624401	0.956814932372859	0.468149323728594	19	-1.08629493647855	1.08629493647855	5.73158316949481	3
1112	255	110	1.1416	5.69944191694348	10.5711519687922	0.838185438725004	-0.61814561274996	20	-0.65845086102726	0.65845086102726	6.39003403052207	3
1122	255	111	1.1572	5.77528700304621	10.4953068826895	0.762340352622278	-1.27659647377722	21	-0.279225430513639	0.279225430513639	6.66925946103571	3
1132	255	112	1.165	5.81320954609757	10.4573843396381	0.724417809570914	-1.55582190429086	22	-0.113922037725638	0.113922037725638	6.78318149876135	3
1142	255	113	1.1694	5.83460174987014	10.4359921358656	0.70302560579835	-1.6697439420165	23	0.333369495700693	0.333369495700693	7.11655099446204	3
1152	255	114	1.1646	5.81126480030007	10.4593290854356	0.72636255536842	-1.3363744463158	24	0.221546612344119	0.221546612344119	7.33809760680616	3
1162	255	115	1.1621	5.79911013906566	10.47148374667	0.738517216602832	-1.11482783397168	25	-0.303534752982466	0.303534752982466	7.64163235978862	3
1172	255	116	1.1704	5.8394636143639	10.4311302713718	0.698163741304585	-1.41836258695415	26	0.148618644937654	0.148618644937654	7.79025100472628	3
1182	255	117	1.1694	5.83460174987014	10.4359921358656	0.70302560579835	-1.2697439420165	27	-0.0458559348129284	0.0458559348129284	7.8361069395392	3
1192	255	118	1.1724	5.84918734335143	10.4214065423843	0.688440012317058	-1.31559987682943	28	-0.0409940703191736	0.0409940703191736	7.87710100985838	3
1202	255	119	1.1753	5.86328675038335	10.4073071353524	0.67434060528514	-1.3565939471486	29	0.0513813550623632	0.0513813550623632	7.92848236492074	3
1212	255	120	1.1763	5.86814861487711	10.4024452708586	0.669478740791376	-1.30521259208624	30	-0.0653033927880009	0.0653033927880009	7.99378575770874	3
1222	255	121	1.1797	5.88467895415591	10.3859149315798	0.652948401512576	-1.37051598487424	31	0.1	0.1	8.09378575770874	3
1232	255	122	1.1797	5.88467895415591	10.3859149315798	0.652948401512576	-1.27051598487424	32	-0.254916108044811	0.254916108044811	8.34870186575355	3
1242	255	123	1.187	5.92017056496039	10.3504233207753	0.617456790708095	-1.52543209291905	33	0.12430932246881	0.12430932246881	8.47301118822236	3
1252	255	124	1.1865	5.91773963271351	10.3528542530222	0.619887722954976	-1.40112277045024	34	0.1	0.1	8.57301118822236	3
1262	255	125	1.1865	5.91773963271351	10.3528542530222	0.619887722954976	-1.30112277045024	35	-0.021546612344101	0.021546612344101	8.59455780056646	3
1272	255	126	1.189	5.92989429394792	10.3406995917878	0.607733061720566	-1.32266938279434	36	0.289612715256811	0.289612715256811	8.88417051582327	3
1282	255	127	1.1851	5.91093302242224	10.3596608633135	0.626694333246247	-1.03305666753753	37	0.1	0.1	8.98417051582328	3
1292	255	128	1.1851	5.91093302242224	10.3596608633135	0.626694333246247	-0.933056667537528	38	-0.254916108044794	0.254916108044794	9.23908662386807	3
1302	255	129	1.1924	5.94642463322672	10.324169252509	0.591202722441768	-1.18797277558232	39	-0.0409940703191924	0.0409940703191924	9.28008069418726	3
1312	255	130	1.1953	5.96052404025864	10.3100698454771	0.577103315409849	-1.22896684590151	40	0.192375425381537	0.192375425381537	9.4724561195688	3
1322	255	131	1.1934	5.95128649772049	10.3193073880152	0.586340857948002	-1.03659142051998	41	-0.206297463107175	0.206297463107175	9.67875358267597	3
1332	255	132	1.1997	5.9819162440312	10.2886776417045	0.555711111637285	-1.24288888362715	42	-0.186850005132102	0.186850005132102	9.86560358780807	3
1342	255	133	1.2056	6.01060124454441	10.2599926411913	0.527026111124075	-1.42973888875925	43	0.00762457461848109	0.00762457461848109	9.87322816242656	3
1352	255	134	1.2075	6.01983878708257	10.2507550986531	0.517788568585923	-1.42211431414077	44	0.1	0.1	9.97322816242656	3
1362	255	135	1.2075	6.01983878708257	10.2507550986531	0.517788568585923	-1.32211431414077	45	0.16806610291271	0.16806610291271	10.1412942653393	3
1372	255	136	1.2061	6.0130321767913	10.2575617089444	0.524595178877194	-1.15404821122806	46	0.0805525420249453	0.0805525420249453	10.2218468073642	3
1382	255	137	1.2065	6.0149769225888	10.2556169631469	0.522650433079688	-1.07349566920312	47	0.265303392787983	0.265303392787983	10.4871502001522	3
1392	255	138	1.2031	5.99844658331	10.2721473024257	0.539180772358486	-0.808192276415135	48	-0.0458559348129284	0.0458559348129284	10.5330061349651	3
1402	255	139	1.2061	6.0130321767913	10.2575617089444	0.524595178877194	-0.854048211228063	49	-0.206297463107175	0.206297463107175	10.7393035980723	3
1412	255	140	1.2124	6.04366192310201	10.2269319626337	0.493965432566476	-1.06034567433524	50	0.00276271012470852	0.00276271012470852	10.742066308197	3
1422	255	141	1.2144	6.05338565208954	10.2172082336462	0.484241703578947	-1.05758296421053	51	-0.0653033927879831	0.0653033927879831	10.807369700985	3
1432	255	142	1.2178	6.06991599136834	10.2006778943674	0.467711364300149	-1.12288635699851	52	0.124309322468809	0.124309322468809	10.9316790234538	3
1442	255	143	1.2173	6.06748505912146	10.2031088266142	0.47014229654703	-0.998577034529704	53	0.148618644937655	0.148618644937655	11.0802976683915	3
1452	255	144	1.2163	6.06262319462769	10.207970691108	0.475004161040795	-0.849958389592049	54	0.148618644937637	0.148618644937637	11.2289163133291	3
1462	255	145	1.2153	6.05776133013393	10.2128325556018	0.479866025534559	-0.701339744654412	55	0.240994070319174	0.240994070319174	11.4699103836483	3
1472	255	146	1.2124	6.04366192310201	10.2269319626337	0.493965432566476	-0.460345674335239	56	0.124309322468827	0.124309322468827	11.5942197061171	3
1482	255	147	1.2119	6.04123099085513	10.2293628948806	0.496396364813359	-0.336036351866411	57	0.766075435645741	0.766075435645741	12.3602951417628	3
1492	255	148	1.1982	5.97462344729056	10.2959704384451	0.563003908377933	0.43003908377933	58	0.381988140638347	0.381988140638347	12.7422832824012	3
1502	255	149	1.1924	5.94642463322672	10.324169252509	0.591202722441768	0.812027224417677	59	-0.799444931346451	0.799444931346451	13.5417282137476	3
1512	255	150	1.2109	6.03636912636137	10.2342247593743	0.501258229307123	0.012582293071226	60	-0.352153397920103	0.352153397920103	13.8938816116677	3
1522	255	151	1.2202	6.08158446615338	10.1890094195823	0.456042889515112	-0.339571104848877	61	-0.021546612344101	0.021546612344101	13.9154282240118	3
1532	255	152	1.2227	6.09373912738779	10.1768547583479	0.443888228280702	-0.361117717192978	62	-0.0653033927880015	0.0653033927880015	13.9807316167998	3
1542	255	153	1.2261	6.11026946666659	10.1603244190691	0.427357889001902	-0.426421109980979	63	-0.0166847478503462	0.0166847478503462	13.9974163646502	3
1552	255	154	1.2285	6.12193794145162	10.1486559442841	0.415689414216867	-0.443105857831326	64	0.192375425381537	0.192375425381537	14.1897917900317	3
1562	255	155	1.2266	6.11270039891347	10.1578934868222	0.424926956755021	-0.250730432449789	65	0.221546612344101	0.221546612344101	14.4113384023758	3
1572	255	156	1.2241	6.10054573767906	10.1700481480566	0.437081617989431	-0.0291838201056877	66	0.148618644937637	0.148618644937637	14.5599570473135	3
1582	255	157	1.2231	6.09568387318529	10.1749100125504	0.441943482483195	0.119434824831949	67	0.0270720325935359	0.0270720325935359	14.587029079907	3
1592	255	158	1.2246	6.10297666992594	10.1676172158098	0.434650685742549	0.146506857425485	68	-0.0653033927879837	0.0653033927879837	14.652332472695	3
1602	255	159	1.228	6.11950700920474	10.151086876531	0.41812034646375	0.0812034646375015	69	0.1	0.1	14.752332472695	3
1612	255	160	1.228	6.11950700920474	10.151086876531	0.41812034646375	0.181203464637502	70	-0.0458559348129461	0.0458559348129461	14.7981884075079	3
1622	255	161	1.231	6.13409260268603	10.1365012830497	0.403534752982456	0.135347529824555	71	0.221546612344119	0.221546612344119	15.019735019852	3
1632	255	162	1.2285	6.12193794145162	10.1486559442841	0.415689414216867	0.356894142168674	72	0.265303392788001	0.265303392788001	15.28503841264	3
1642	255	163	1.2251	6.10540760217282	10.1651862835629	0.432219753495668	0.622197534956676	73	0.313922037725638	0.313922037725638	15.5989604503657	3
1652	255	164	1.2207	6.08401539840026	10.1865784873354	0.453611957268231	0.936119572682313	74	0.172927967406464	0.172927967406464	15.7718884177721	3
1662	255	165	1.2192	6.07672260165961	10.1938712840761	0.460904754008878	1.10904754008878	75	-0.0458559348129284	0.0458559348129284	15.8177443525851	3
1672	255	166	1.2222	6.0913081951409	10.1792856905948	0.446319160527585	1.06319160527585	76	0.12430932246881	0.12430932246881	15.9420536750539	3
1682	255	167	1.2217	6.08887726289402	10.1817166228417	0.448750092774466	1.18750092774466	77	-0.254916108044811	0.254916108044811	16.1969697830987	3
1692	255	168	1.229	6.1243688736985	10.1462250120372	0.413258481969985	0.932584819699847	78	-0.138231360194447	0.138231360194447	16.3352011432931	3
1702	255	169	1.2339	6.14819200971795	10.1224018760178	0.38943534595054	0.7943534595054	79	0.0513813550623454	0.0513813550623454	16.3865824983555	3
1712	255	170	1.2349	6.15305387421172	10.117540011524	0.384573481456775	0.845734814567745	80	0.172927967406464	0.172927967406464	16.5595104657619	3
1722	255	171	1.2334	6.14576107747107	10.1248328082646	0.391866278197421	1.01866278197421	81	0.57646272038893	0.57646272038893	17.1359731861509	3
1732	255	172	1.2236	6.09811480543218	10.1724790803035	0.439512550236314	1.59512550236314	82	0.785522893620796	0.785522893620796	17.9214960797717	3
1742	255	173	1.2095	6.0295625160701	10.2410313696656	0.508064839598394	2.38064839598394	83	1.09668222122173	1.09668222122173	19.0181783009934	3
1752	255	174	1.189	5.92989429394792	10.3406995917878	0.607733061720566	3.47733061720566	84	0.527844075451294	0.527844075451294	19.5460223764447	3
1762	255	175	1.1802	5.88710988640279	10.3834839993329	0.650517469265695	4.00517469265695	85	0.0756906775311545	0.0756906775311545	19.6217130539758	3
1772	255	176	1.1807	5.88954081864968	10.381053067086	0.648086537018811	4.08086537018811	86	-0.609832216089623	0.609832216089623	20.2315452700655	3
1782	255	177	1.1953	5.96052404025864	10.3100698454771	0.577103315409849	3.47103315409849	87	-0.969610188628189	0.969610188628189	21.2011554586937	3
1792	255	178	1.2173	6.06748505912146	10.2031088266142	0.47014229654703	2.5014229654703	88	-0.799444931346434	0.799444931346434	22.0006003900401	3
1802	255	179	1.2358	6.1574295522561	10.1131643334796	0.380197803412386	1.70197803412386	89	-0.493147468239277	0.493147468239277	22.4937478582794	3
1812	255	180	1.248	6.21674429908003	10.0538495866557	0.320883056588459	1.20883056588459	90	-0.186850005132102	0.186850005132102	22.6805978634115	3
1822	255	181	1.2539	6.24542929959324	10.0251645861425	0.292198056075248	1.02198056075248	91	0.216684747850346	0.216684747850346	22.8972826112618	3
1832	255	182	1.2515	6.23376082480821	10.0368330609275	0.303866530860283	1.23866530860283	92	0.0999999999999996	0.0999999999999996	22.9972826112618	3
1842	255	183	1.2515	6.23376082480821	10.0368330609275	0.303866530860283	1.33866530860283	93	0.124309322468827	0.124309322468827	23.1215919337306	3
1852	255	184	1.251	6.23132989256132	10.0392639931744	0.306297463107166	1.46297463107166	94	0.1	0.1	23.2215919337307	3
1862	255	185	1.251	6.23132989256132	10.0392639931744	0.306297463107166	1.56297463107166	95	-0.0896127152568285	0.0896127152568285	23.3112046489875	3
1872	255	186	1.2549	6.25029116408701	10.0203027216487	0.287336191581483	1.47336191581483	96	0.313922037725638	0.313922037725638	23.6251266867131	3
1882	255	187	1.2505	6.22889896031444	10.0416949254213	0.308728395354047	1.78728395354047	97	-0.138231360194447	0.138231360194447	23.7633580469076	3
1892	255	188	1.2554	6.25272209633389	10.0178717894018	0.284905259334602	1.64905259334602	98	0.245855934812929	0.245855934812929	24.0092139817205	3
1902	255	189	1.2524	6.23813650285259	10.0324573828831	0.299490852815895	1.89490852815895	99	-0.113922037725638	0.113922037725638	24.1231360194461	3
1912	255	190	1.2568	6.25952870662516	10.0110651791105	0.278098649043331	1.78098649043331	100	0.00276271012472629	0.00276271012472629	24.1258987295709	3
1922	255	191	1.2588	6.26925243561269	10.001341450123	0.268374920055804	1.78374920055804	101	-0.138231360194483	0.138231360194483	24.2641300897653	3
1932	255	192	1.2637	6.29307557163213	9.97751831410357	0.244551784036355	1.64551784036355	102	-0.279225430513621	0.279225430513621	24.543355520279	3
1942	255	193	1.2715	6.3309981146835	9.93959577105221	0.206629240984993	1.36629240984993	103	-0.63414153855845	0.63414153855845	25.1774970588374	3
1952	255	194	1.2866	6.40441226853934	9.86618161719636	0.133215087129148	0.732150871291482	104	-0.493147468239277	0.493147468239277	25.6706445270767	3
1962	255	195	1.2988	6.46372701536327	9.80686687037243	0.0739003403052205	0.239003403052205	105	-0.113922037725638	0.113922037725638	25.7845665648023	3
1972	255	196	1.3032	6.48511921913583	9.78547466659987	0.0525081365326567	0.125081365326567	106	-0.254916108044812	0.254916108044812	26.0394826728471	3
1982	255	197	1.3105	6.52061082994031	9.74998305579539	0.0170165257281756	-0.129834742718244	107	0.00276271012470841	0.00276271012470841	26.0422453829718	3
1992	255	198	1.3125	6.53033455892784	9.74025932680786	0.00729279674064642	-0.127072032593536	108	0.0270720325935358	0.0270720325935358	26.0693174155654	3
2002	255	199	1.314	6.53762735566849	9.73296653006721	0	-0.1	109	0.124309322468827	0.124309322468827	26.1936267380342	3
2012	255	200	1.3135	6.53519642342161	9.7353974623141	0.00243093224688273	0.0243093224688273	110	NA	NA	NA	3
