# Supplementary material for: Assessment of crusting effects on interrill erosion by laser scanning
Source: PeerJ. 2020 Jan 31;8:e8487. doi: 10.7717/peerj.8487 (PMC6996510; doi:10.7717/peerj.8487)
Supplement: Data S1 — Each has two transects and four subplots. [file peerj-08-8487-s001.zip › raw data for uploading/os4transectaright.txt]

x	y	z	cal	h	h2	h0mm	code	deltah	absh	cumsumh	number
312	255	311	1.2817	6.3805891325199	9.93035822851405	0.114253815603465	1.14253815603465	1	0.775135608877606	0.775135608877606	0.775135608877606	1
313	255	312	1.2637	6.29307557163213	10.0178717894018	0.201767376491226	1.91767376491226	2	0.138231360194483	0.138231360194483	0.91336696907209	1
314	255	313	1.2588	6.26925243561269	10.0416949254213	0.225590512510674	2.05590512510674	3	0.40077204285774	0.40077204285774	1.31413901192983	1
315	255	314	1.2485	6.21917523132691	10.091772129707	0.275667716796448	2.45667716796448	4	-0.0319338970873084	0.0319338970873084	1.34607290901714	1
316	255	315	1.2471	6.21236862103564	10.0985787399983	0.282474327087717	2.42474327087717	5	-0.595910178363985	0.595910178363985	1.94198308738112	1
317	255	316	1.2573	6.26195963887204	10.0489877221619	0.232883309251319	1.82883309251319	6	-0.0513813550623454	0.0513813550623454	1.99336444244347	1
318	255	317	1.2563	6.25709777437828	10.0538495866557	0.237745173745084	1.77745173745084	7	-0.00762457461846333	0.00762457461846333	2.00098901706193	1
319	255	318	1.2544	6.24786023184012	10.0630871291938	0.246982716283238	1.76982716283238	8	0.211159327600912	0.211159327600912	2.21214834466284	1
320	255	319	1.248	6.21674429908003	10.0942030619539	0.278098649043329	1.98098649043329	9	0.44452882330164	0.44452882330164	2.65667716796448	1
321	255	320	1.2368	6.16229141674987	10.1486559442841	0.332551531373493	2.42551531373493	10	0.420219500832795	0.420219500832795	3.07689666879728	1
322	255	321	1.2261	6.11026946666659	10.2006778943674	0.384573481456773	2.84573481456773	11	-0.761213571151968	0.761213571151968	3.83811023994925	1
323	255	322	1.2397	6.17639082378178	10.1345565372522	0.318452124341576	2.08452124341576	12	-0.766075435645759	0.766075435645759	4.60418567559501	1
324	255	323	1.2534	6.24299836734636	10.0679489936876	0.251844580777	1.31844580777	13	-0.1	0.1	4.70418567559501	1
325	255	324	1.2534	6.24299836734636	10.0679489936876	0.251844580777	1.21844580777	14	0.162540682663292	0.162540682663292	4.8667263582583	1
326	255	325	1.248	6.21674429908003	10.0942030619539	0.278098649043329	1.38098649043329	15	0.230606785575984	0.230606785575984	5.09733314383428	1
327	255	326	1.2412	6.18368362052243	10.1272637405115	0.311159327600928	1.61159327600928	16	0.327844075451293	0.327844075451293	5.42517721928558	1
328	255	327	1.2324	6.1408992129773	10.1700481480566	0.353943735146057	1.93943735146057	17	0.872372898752898	0.872372898752898	6.29755011803847	1
329	255	328	1.2124	6.04366192310201	10.2672854379319	0.451181025021347	2.81181025021347	18	-0.00276271012470808	0.00276271012470808	6.30031282816318	1
330	255	329	1.2104	6.03393819411448	10.2770091669195	0.460904754008876	2.80904754008876	19	-1.26684747850348	1.26684747850348	7.56716030666666	1
331	255	330	1.2344	6.15062294196483	10.1603244190691	0.344220006158528	1.54220006158528	20	-0.479225430513639	0.479225430513639	8.0463857371803	1
332	255	331	1.2422	6.1885454850162	10.1224018760178	0.306297463107164	1.06297463107164	21	0.254916108044812	0.254916108044812	8.30130184522511	1
333	255	332	1.2349	6.15305387421172	10.1578934868222	0.341789073911645	1.31789073911645	22	-0.265303392787983	0.265303392787983	8.5666052380131	1
334	255	333	1.2383	6.16958421349051	10.1413631475434	0.325258734632847	1.05258734632847	23	-0.313922037725638	0.313922037725638	8.88052727573874	1
335	255	334	1.2427	6.19097641726308	10.1199709437709	0.303866530860283	0.73866530860283	24	-0.0756906775311903	0.0756906775311903	8.95621795326993	1
336	255	335	1.2422	6.1885454850162	10.1224018760178	0.306297463107164	0.66297463107164	25	-1.47590765173536	1.47590765173536	10.4321256050053	1
337	255	336	1.2705	6.32613625018973	9.98481111084421	0.168706697933628	-0.812933020663724	26	-1.14530086615936	1.14530086615936	11.5774264711647	1
338	255	337	1.292	6.43066633680567	9.88028102422828	0.0641766113176914	-1.95823388682309	27	-0.0513813550623632	0.0513813550623632	11.628807826227	1
339	255	338	1.291	6.4258044723119	9.88514288872204	0.0690384758114551	-2.00961524188545	28	-0.790384758114551	0.790384758114551	12.4191925843416	1
340	255	339	1.3052	6.49484294812336	9.81610441291059	0	-2.8	29	0.541766113176914	0.541766113176914	12.9609586975185	1
341	255	340	1.292	6.43066633680567	9.88028102422828	0.0641766113176914	-2.25823388682309	30	2.03922037725638	2.03922037725638	15.0001790747749	1
342	255	341	1.248	6.21674429908003	10.0942030619539	0.278098649043329	-0.219013509566707	31	0.279225430513639	0.279225430513639	15.2794045052885	1
343	255	342	1.2402	6.17882175602867	10.1321256050053	0.316021192094693	0.0602119209469315	32	-0.056243219556118	0.056243219556118	15.3356477248446	1
344	255	343	1.2393	6.17444607798428	10.1365012830497	0.320396870139081	0.00396870139081351	33	-0.0270720325935359	0.0270720325935359	15.3627197574382	1
345	255	344	1.2378	6.16715328124363	10.1437940797903	0.327689666879728	-0.0231033312027223	34	-0.192375425381519	0.192375425381519	15.5550951828197	1
346	255	345	1.2397	6.17639082378178	10.1345565372522	0.318452124341576	-0.215478756584241	35	-2.21491105478757	2.21491105478757	17.7700062376072	1
347	255	346	1.2832	6.38788192926054	9.92306543177341	0.106961018862819	-2.43038981137181	36	-0.955688150902551	0.955688150902551	18.7256943885098	1
348	255	347	1.3008	6.4734507443508	9.83749661668315	0.0213922037725638	-3.38607796227436	37	2.41844580777	2.41844580777	21.1441401962798	1
349	255	348	1.249	6.22160616357379	10.0893411974602	0.273236784549564	-0.967632154504362	38	1.48982968946102	1.48982968946102	22.6339698857408	1
350	255	349	1.2163	6.06262319462769	10.2483241664063	0.432219753495666	0.522197534956658	39	0.590384758114568	0.590384758114568	23.2243546438554	1
351	255	350	1.2021	5.99358471881624	10.3173626422177	0.501258229307123	1.11258229307123	40	0.420219500832795	0.420219500832795	23.6445741446882	1
352	255	351	1.1914	5.94156276873296	10.369384592301	0.553280179390402	1.53280179390402	41	0.969610188628189	0.969610188628189	24.6141843333164	1
353	255	352	1.1694	5.83460174987014	10.4763456111638	0.660241198253221	2.50241198253221	42	-0.245855934812928	0.245855934812928	24.8600402681293	1
354	255	353	1.1724	5.84918734335143	10.4617600176825	0.645655604771928	2.25655604771928	43	-2.35590512510674	2.35590512510674	27.215945393236	1
355	255	354	1.2188	6.07477785586211	10.2361695051718	0.420065092261254	-0.0993490773874611	44	-0.240994070319174	0.240994070319174	27.4569394635552	1
356	255	355	1.2217	6.08887726289402	10.2220700981399	0.405965685229337	-0.340343147706635	45	0.449390687795395	0.449390687795395	27.9063301513506	1
357	255	356	1.2104	6.03393819411448	10.2770091669195	0.460904754008876	0.10904754008876	46	0.395910178363985	0.395910178363985	28.3022403297146	1
358	255	357	1.2002	5.98434717627809	10.3266001847559	0.510495771845275	0.504957718452745	47	-0.289612715256828	0.289612715256828	28.5918530449714	1
359	255	358	1.2041	6.00330844780377	10.3076389132302	0.491534500319592	0.215345003195916	48	-0.313922037725637	0.313922037725637	28.9057750826971	1
360	255	359	1.2085	6.02470065157633	10.2862467094576	0.470142296547028	-0.098577034529721	49	-0.503534752982466	0.503534752982466	29.4093098356795	1
361	255	360	1.2168	6.06505412687458	10.2458932341594	0.429788821248781	-0.602111787512187	50	0.0896127152568282	0.0896127152568282	29.4989225509363	1
362	255	361	1.2129	6.0460928553489	10.2648545056851	0.448750092774464	-0.512499072255359	51	1.67944240471783	1.67944240471783	31.1783649556542	1
363	255	362	1.1763	5.86814861487711	10.4427987461568	0.626694333246247	1.16694333246247	52	0.945300866159362	0.945300866159362	32.1236658218135	1
364	255	363	1.1548	5.76361852826118	10.5473288327728	0.731224419862183	2.11224419862183	53	0.590384758114568	0.590384758114568	32.7140505799281	1
365	255	364	1.1406	5.69458005244972	10.6163673085842	0.80026289567364	2.7026289567364	54	0.113922037725638	0.113922037725638	32.8279726176537	1
366	255	365	1.1362	5.67318784867716	10.6377595123568	0.821655099446204	2.81655099446204	55	0.731378828433742	0.731378828433742	33.5593514460875	1
367	255	366	1.1191	5.59004996583378	10.7208973952002	0.904792982289578	3.54792982289578	56	0.371600855895158	0.371600855895158	33.9309523019826	1
368	255	367	1.1094	5.54288988024427	10.7680574807897	0.951953067879094	3.91953067879094	57	-0.85845086102726	0.85845086102726	34.7894031630099	1
369	255	368	1.125	5.61873496634699	10.692212394687	0.876107981776368	3.06107981776368	58	-0.479225430513656	0.479225430513656	35.2686285935236	1
370	255	369	1.1328	5.65665750939836	10.6542898516356	0.838185438725002	2.58185438725002	59	0.566075435645759	0.566075435645759	35.8347040291693	1
371	255	370	1.1191	5.59004996583378	10.7208973952002	0.904792982289578	3.14792982289578	60	0.206297463107156	0.206297463107156	36.0410014922765	1
372	255	371	1.1128	5.55942021952307	10.7515271415109	0.935422728600294	3.35422728600294	61	0.21115932760093	0.21115932760093	36.2521608198774	1
373	255	372	1.1064	5.52830428676297	10.782643074271	0.966538661360387	3.56538661360387	62	-0.0319338970872911	0.0319338970872911	36.2840947169647	1
374	255	373	1.105	5.5214976764717	10.7894496845622	0.973345271651658	3.53345271651658	63	-0.313922037725638	0.313922037725638	36.5980167546903	1
375	255	374	1.1094	5.54288988024427	10.7680574807897	0.951953067879094	3.21953067879094	64	-0.240994070319192	0.240994070319192	36.8390108250095	1
376	255	375	1.1123	5.55698928727618	10.7539580737578	0.937853660847175	2.97853660847175	65	0.113922037725638	0.113922037725638	36.9529328627352	1
377	255	376	1.1079	5.53559708350362	10.7753502775303	0.959245864619739	3.09245864619739	66	-0.576462720388895	0.576462720388895	37.5293955831241	1
378	255	377	1.1177	5.58324335554251	10.7277040054914	0.911599592580849	2.51599592580849	67	-0.338231360194483	0.338231360194483	37.8676269433185	1
379	255	378	1.1226	5.60706649156196	10.703880869472	0.887776456561401	2.17776456561401	68	-2.30728648016909	2.30728648016909	40.1749134234876	1
380	255	379	1.168	5.82779513957887	10.4831522214551	0.667047808544492	-0.129521914555081	69	1.56275765686748	1.56275765686748	41.7376710803551	1
381	255	380	1.1338	5.66151937389212	10.6494279871418	0.83332357423124	1.4332357423124	70	0.021546612344101	0.021546612344101	41.7592176926992	1
382	255	381	1.1313	5.64936471265771	10.6615826483762	0.84547823546565	1.4547823546565	71	0.206297463107176	0.206297463107176	41.9655151558064	1
383	255	382	1.125	5.61873496634699	10.692212394687	0.876107981776368	1.66107981776368	72	0.0166847478503285	0.0166847478503285	41.9821999036567	1
384	255	383	1.1226	5.60706649156196	10.703880869472	0.887776456561401	1.67776456561401	73	0.0458559348129461	0.0458559348129461	42.0280558384697	1
385	255	384	1.1196	5.59248089808066	10.7184664629533	0.902362050042695	1.72362050042695	74	0.0409940703191558	0.0409940703191558	42.0690499087888	1
386	255	385	1.1167	5.57838149104875	10.7325658699852	0.916461457074611	1.76461457074611	75	-0.386850005132102	0.386850005132102	42.4558999139209	1
387	255	386	1.1226	5.60706649156196	10.703880869472	0.887776456561401	1.37776456561401	76	-0.240994070319156	0.240994070319156	42.6968939842401	1
388	255	387	1.1255	5.62116589859387	10.6897814624401	0.873677049529485	1.13677049529485	77	-0.741766113176932	0.741766113176932	43.438660097417	1
389	255	388	1.1387	5.68534250991157	10.6256048511224	0.809500438211792	0.395004382117921	78	-1.18905764660324	1.18905764660324	44.6277177440203	1
390	255	389	1.1611	5.79424827457189	10.5166990864621	0.700594673551468	-0.794053264485324	79	0.34729153342633	0.34729153342633	44.9750092774466	1
391	255	390	1.1519	5.74951912122926	10.5614282398047	0.745323826894101	-0.446761731058993	80	0.162540682663292	0.162540682663292	45.1375499601099	1
392	255	391	1.1465	5.72326505296293	10.587682308071	0.77157789516043	-0.284221048395701	81	0.0896127152568105	0.0896127152568105	45.2271626753667	1
393	255	392	1.1426	5.70430378143725	10.6066435795967	0.790539166686111	-0.19460833313889	82	-0.265303392788001	0.265303392788001	45.4924660681547	1
394	255	393	1.146	5.72083412071605	10.5901132403179	0.774008827407311	-0.459911725926891	83	-0.527844075451276	0.527844075451276	46.020310143606	1
395	255	394	1.1548	5.76361852826118	10.5473288327728	0.731224419862183	-0.987755801378167	84	-0.999444931346433	0.999444931346433	47.0197550749524	1
396	255	395	1.1733	5.85356302139582	10.4573843396381	0.64127992672754	-1.9872007327246	85	0.493147468239277	0.493147468239277	47.5129025431917	1
397	255	396	1.1611	5.79424827457189	10.5166990864621	0.700594673551468	-1.49405326448532	86	1.58220511484252	1.58220511484252	49.0951076580342	1
398	255	397	1.1265	5.62602776308764	10.6849195979463	0.86881518503572	0.0881518503571976	87	0.327844075451293	0.327844075451293	49.4229517334855	1
399	255	398	1.1177	5.58324335554251	10.7277040054914	0.911599592580849	0.415995925808491	88	0.0896127152568105	0.0896127152568105	49.5125644487423	1
400	255	399	1.1138	5.56428208401683	10.7466652770171	0.93056086410653	0.505608641065302	89	0.0458559348129284	0.0458559348129284	49.5584203835552	1
401	255	400	1.1108	5.54969649053554	10.7612508704984	0.945146457587823	0.55146457587823	90	0.113922037725638	0.113922037725638	49.6723424212809	1
402	255	401	1.1064	5.52830428676297	10.782643074271	0.966538661360387	0.665386613603868	91	-0.790384758114551	0.790384758114551	50.4627271793954	1
403	255	402	1.1206	5.59734276257443	10.7136045984595	0.897500185548932	-0.124998144510683	92	-0.834141538558451	0.834141538558451	51.2968687179539	1
404	255	403	1.1357	5.67075691643027	10.6401904446037	0.824086031693087	-0.959139683069133	93	-0.790384758114551	0.790384758114551	52.0872534760684	1
405	255	404	1.1499	5.73979539224173	10.5711519687922	0.755047555881632	-1.74952444118368	94	-0.240994070319192	0.240994070319192	52.3282475463876	1
406	255	405	1.1528	5.75389479927365	10.5570525617603	0.740948148849712	-1.99051851150288	95	2.15590512510674	2.15590512510674	54.4841526714944	1
407	255	406	1.1064	5.52830428676297	10.782643074271	0.966538661360387	0.165386613603867	96	0.493147468239278	0.493147468239278	54.9773001397336	1
408	255	407	1.0942	5.46898953993905	10.8419578210949	1.02585340818431	0.658534081843145	97	0.181988140638347	0.181988140638347	55.159288280372	1
409	255	408	1.0884	5.44079072587521	10.8701566351587	1.05405222224815	0.840522222481492	98	0.449390687795395	0.449390687795395	55.6086789681674	1
410	255	409	1.0771	5.38585165709567	10.9250957039383	1.10899129102769	1.28991291027689	99	-0.0562432195561358	0.0562432195561358	55.6649221877235	1
411	255	410	1.0762	5.38147597905128	10.9294713819827	1.11336696907208	1.23366969072075	100	-0.741766113176914	0.741766113176914	56.4066883009004	1
412	255	411	1.0894	5.44565259036897	10.865294770665	1.04919035775438	0.491903577543837	101	-0.1	0.1	56.5066883009004	1
413	255	412	1.0894	5.44565259036897	10.865294770665	1.04919035775438	0.391903577543837	102	0.517456790708104	0.517456790708104	57.0241450916085	1
414	255	413	1.0767	5.38390691129817	10.9270404497358	1.11093603682519	0.909360368251941	103	0.473700010264204	0.473700010264204	57.4978451018727	1
415	255	414	1.0649	5.32653691027174	10.9844104507622	1.16830603785161	1.38306037851615	104	0.585522893620813	0.585522893620813	58.0833679954935	1
416	255	415	1.0508	5.25798462090966	11.0529627401243	1.2368583272137	1.96858327213696	105	0.468838145770449	0.468838145770449	58.552206141264	1
417	255	416	1.0391	5.20110080633262	11.1098465547013	1.29374214179074	2.43742141790741	106	-0.0270720325935359	0.0270720325935359	58.5792781738575	1
418	255	417	1.0376	5.19380800959197	11.117139351442	1.30103493853139	2.41034938531387	107	-0.216684747850364	0.216684747850364	58.7959629217079	1
419	255	418	1.04	5.20547648437701	11.1054708766569	1.28936646374635	2.19366463746351	108	0.750826286408797	0.750826286408797	59.5467892081167	1
420	255	419	1.0225	5.12039385573613	11.1905535052978	1.37444909238723	2.9444909238723	109	-0.0513813550623454	0.0513813550623454	59.598170563179	1
421	255	420	1.0215	5.11553199124236	11.1954153697916	1.379310956881	2.89310956880996	110	NA	NA	NA	1
3121	255	311	1.2505	6.22889896031444	10.0251645861425	0.182806104965547	1.82806104965547	1	0.254916108044811	0.254916108044811	0.254916108044811	2
3131	255	312	1.2432	6.19340734950996	10.0606561969469	0.218297715770028	2.08297715770028	2	-0.265303392787983	0.265303392787983	0.520219500832795	2
3141	255	313	1.2466	6.20993768878876	10.0441258576681	0.20176737649123	1.8176737649123	3	-0.362540682663293	0.362540682663293	0.882760183496087	2
3151	255	314	1.252	6.23619175705509	10.0178717894018	0.1755133082249	1.455133082249	4	0.138231360194465	0.138231360194465	1.02099154369055	2
3161	255	315	1.2471	6.21236862103564	10.0416949254213	0.199336444244347	1.59336444244347	5	0.021546612344119	0.021546612344119	1.04253815603467	2
3171	255	316	1.2446	6.20021395980123	10.0538495866557	0.211491105478759	1.61491105478759	6	0.113922037725638	0.113922037725638	1.15646019376031	2
3181	255	317	1.2402	6.17882175602867	10.0752417904282	0.232883309251323	1.72883309251322	7	-0.313922037725638	0.313922037725638	1.47038223148595	2
3191	255	318	1.2446	6.20021395980123	10.0538495866557	0.211491105478759	1.41491105478759	8	-0.245855934812946	0.245855934812946	1.71623816629889	2
3201	255	319	1.2476	6.21479955328252	10.0392639931744	0.196905511997464	1.16905511997464	9	0.259777972538584	0.259777972538584	1.97601613883748	2
3211	255	320	1.2402	6.17882175602867	10.0752417904282	0.232883309251323	1.42883309251323	10	0.181988140638347	0.181988140638347	2.15800427947582	2
3221	255	321	1.2344	6.15062294196483	10.1034406044921	0.261082123315157	1.61082123315157	11	0.0653033927879834	0.0653033927879834	2.22330767226381	2
3231	255	322	1.231	6.13409260268603	10.1199709437709	0.277612462593956	1.67612462593956	12	0.113922037725656	0.113922037725656	2.33722970998946	2
3241	255	323	1.2266	6.11270039891347	10.1413631475434	0.299004666366521	1.79004666366521	13	-0.503534752982466	0.503534752982466	2.84076446297193	2
3251	255	324	1.2349	6.15305387421172	10.1010096722452	0.258651191068274	1.28651191068274	14	-0.834141538558433	0.834141538558433	3.67490600153036	2
3261	255	325	1.25	6.22646802806756	10.0275955183893	0.185237037212431	0.452370372124312	15	0.206297463107157	0.206297463107157	3.88120346463752	2
3271	255	326	1.2437	6.19583828175684	10.0582252647001	0.215866783523147	0.658667835231469	16	1.20784154882264	1.20784154882264	5.08904501346016	2
3281	255	327	1.2168	6.06505412687458	10.1890094195823	0.346650938405411	1.86650938405411	17	-0.216684747850329	0.216684747850329	5.30572976131049	2
3291	255	328	1.2192	6.07672260165961	10.1773409447973	0.334982463620378	1.64982463620378	18	-0.60077204285774	0.60077204285774	5.90650180416822	2
3301	255	329	1.2295	6.12679980594539	10.1272637405115	0.284905259334604	1.04905259334604	19	0.0166847478503285	0.0166847478503285	5.92318655201855	2
3311	255	330	1.2271	6.11513133116035	10.1389322152966	0.296573734119637	1.06573734119637	20	0.0215466123441188	0.0215466123441188	5.94473316436267	2
3321	255	331	1.2246	6.10297666992594	10.151086876531	0.308728395354049	1.08728395354049	21	-0.882760183496087	0.882760183496087	6.82749334785876	2
3331	255	332	1.2407	6.18125268827555	10.0728108581814	0.23045237700444	0.204523770044398	22	-0.503534752982466	0.503534752982466	7.33102810084123	2
3341	255	333	1.249	6.22160616357379	10.0324573828831	0.190098901706193	-0.299010982938069	23	-0.62508136532655	0.62508136532655	7.95610946616778	2
3351	255	334	1.2598	6.27411430010645	9.97994924635045	0.137590765173538	-0.924092348264618	24	-0.479225430513639	0.479225430513639	8.43533489668141	2
3361	255	335	1.2676	6.31203684315781	9.94202670329909	0.0996682221221743	-1.40331777877826	25	-0.85845086102726	0.85845086102726	9.29378575770867	2
3371	255	336	1.2832	6.38788192926054	9.86618161719636	0.0238231360194483	-2.26176863980552	26	-0.338231360194483	0.338231360194483	9.63201711790316	2
3381	255	337	1.2881	6.41170506527999	9.84235848117692	0	-2.6	27	0.468838145770467	0.468838145770467	10.1008552636736	2
3391	255	338	1.2764	6.35482125070294	9.89924229575396	0.0568838145770467	-2.13116185422953	28	1.20784154882265	1.20784154882265	11.3086968124963	2
3401	255	339	1.2495	6.22403709582068	10.0300264506362	0.187667969459312	-0.923320305406878	29	1.75237037212428	1.75237037212428	13.0610671846206	2
3411	255	340	1.2114	6.03880005860825	10.2152634878487	0.37290500667174	0.829050066717399	30	0.206297463107174	0.206297463107174	13.2673646477277	2
3421	255	341	1.2051	6.00817031229753	10.2458932341594	0.403534752982457	1.03534752982457	31	0.162540682663275	0.162540682663275	13.429905330391	2
3431	255	342	1.1997	5.9819162440312	10.2721473024257	0.429788821248785	1.19788821248785	32	-0.265303392787983	0.265303392787983	13.695208723179	2
3441	255	343	1.2031	5.99844658331	10.2556169631469	0.413258481969986	0.932584819699865	33	-0.0513813550623454	0.0513813550623454	13.7465900782413	2
3451	255	344	1.2021	5.99358471881624	10.2604788276407	0.418120346463752	0.881203464637519	34	-0.1	0.1	13.8465900782413	2
3461	255	345	1.2021	5.99358471881624	10.2604788276407	0.418120346463752	0.781203464637519	35	-0.338231360194483	0.338231360194483	14.1848214384358	2
3471	255	346	1.207	6.01740785483568	10.2366556916212	0.394297210444304	0.442972104443036	36	-0.649390687795376	0.649390687795376	14.8342121262312	2
3481	255	347	1.2183	6.07234692361522	10.1817166228417	0.339358141664766	-0.20641858335234	37	-0.571600855895158	0.571600855895158	15.4058129821264	2
3491	255	348	1.228	6.11950700920474	10.1345565372522	0.29219805607525	-0.778019439247498	38	-0.00762457461848109	0.00762457461848109	15.4134375567448	2
3501	255	349	1.2261	6.11026946666659	10.1437940797903	0.301435598613402	-0.785644013865979	39	0.279225430513639	0.279225430513639	15.6926629872585	2
3511	255	350	1.2183	6.07234692361522	10.1817166228417	0.339358141664766	-0.50641858335234	40	-0.35767881816952	0.35767881816952	16.050341805428	2
3521	255	351	1.2236	6.09811480543218	10.1559487410247	0.313590259847814	-0.864097401521861	41	0.327844075451276	0.327844075451276	16.3781858808793	2
3531	255	352	1.2148	6.05533039788705	10.1987331485699	0.356374667392942	-0.536253326070585	42	0.303534752982467	0.303534752982467	16.6817206338617	2
3541	255	353	1.2065	6.0149769225888	10.2390866238681	0.396728142691188	-0.232718573088118	43	0.254916108044794	0.254916108044794	16.9366367419065	2
3551	255	354	1.1992	5.97948531178432	10.2745782346726	0.432219753495668	0.0221975349566755	44	0.303534752982448	0.303534752982448	17.240171494889	2
3561	255	355	1.1909	5.93913183648608	10.3149317099708	0.472573228793912	0.325732287939124	45	0.0896127152568282	0.0896127152568282	17.3297842101458	2
3571	255	356	1.187	5.92017056496039	10.3338929814965	0.491534500319595	0.415345003195952	46	0.0896127152568282	0.0896127152568282	17.4193969254026	2
3581	255	357	1.1831	5.90120929343471	10.3528542530222	0.510495771845278	0.50495771845278	47	1.30021697420416	1.30021697420416	18.7196138996068	2
3591	255	358	1.1543	5.76118759601429	10.4928759504426	0.650517469265694	1.80517469265694	48	0.493147468239295	0.493147468239295	19.2127613678461	2
3601	255	359	1.1421	5.70187284919037	10.5521906972665	0.709832216089623	2.29832216089623	49	-0.192375425381519	0.192375425381519	19.4051367932276	2
3611	255	360	1.144	5.71111039172852	10.5429531547284	0.700594673551471	2.10594673551471	50	0.37160085589514	0.37160085589514	19.7767376491227	2
3621	255	361	1.1343	5.663950306139	10.5901132403179	0.747754759140985	2.47754759140985	51	1.42176358654831	1.42176358654831	21.1985012356711	2
3631	255	362	1.103	5.51177394748417	10.7422895989727	0.899931117795816	3.89931117795816	52	0.303534752982448	0.303534752982448	21.5020359886535	2
3641	255	363	1.0947	5.47142047218593	10.782643074271	0.940284593094061	4.20284593094061	53	-0.197237289875292	0.197237289875292	21.6992732785288	2
3651	255	364	1.0967	5.48114420117346	10.7729193452834	0.930560864106532	4.00560864106532	54	-0.527844075451275	0.527844075451275	22.2271173539801	2
3661	255	365	1.1055	5.52392860871858	10.7301349377383	0.887776456561404	3.47776456561404	55	-0.741766113176914	0.741766113176914	22.968883467157	2
3671	255	366	1.1187	5.58810522003628	10.6659583264206	0.823599845243713	2.73599845243713	56	-0.882760183496087	0.882760183496087	23.8516436506531	2
3681	255	367	1.1348	5.66638123838589	10.587682308071	0.745323826894104	1.85323826894104	57	0.707069505964897	0.707069505964897	24.558713156618	2
3691	255	368	1.1182	5.58567428778939	10.6683892586675	0.826030777490594	2.56030777490594	58	0.639003403052224	0.639003403052224	25.1977165596702	2
3701	255	369	1.103	5.51177394748417	10.7422895989727	0.899931117795816	3.19931117795816	59	0.279225430513621	0.279225430513621	25.4769419901838	2
3711	255	370	1.0952	5.47385140443281	10.7802121420241	0.937853660847178	3.47853660847178	60	-0.172927967406465	0.172927967406465	25.6498699575903	2
3721	255	371	1.0967	5.48114420117346	10.7729193452834	0.930560864106532	3.30560864106532	61	-0.168066102912709	0.168066102912709	25.817936060503	2
3731	255	372	1.0981	5.48795081146473	10.7661127349922	0.923754253815261	3.13754253815261	62	-0.386850005132103	0.386850005132103	26.2047860656351	2
3741	255	373	1.104	5.51663581197794	10.737427734479	0.895069253302051	2.75069253302051	63	-0.790384758114568	0.790384758114568	26.9951708237497	2
3751	255	374	1.1182	5.58567428778939	10.6683892586675	0.826030777490594	1.96030777490594	64	0.162540682663292	0.162540682663292	27.1577115064129	2
3761	255	375	1.1128	5.55942021952307	10.6946433269338	0.852284845756923	2.12284845756923	65	-0.289612715256828	0.289612715256828	27.4473242216698	2
3771	255	376	1.1167	5.57838149104875	10.6756820554082	0.83332357423124	1.8332357423124	66	-0.075690677531155	0.075690677531155	27.5230148992009	2
3781	255	377	1.1162	5.57595055880186	10.678112987655	0.835754506478125	1.75754506478125	67	0.541766113176914	0.541766113176914	28.0647810123778	2
3791	255	378	1.103	5.51177394748417	10.7422895989727	0.899931117795816	2.29931117795816	68	0.181988140638347	0.181988140638347	28.2467691530162	2
3801	255	379	1.0972	5.48357513342034	10.7704884130366	0.928129931859651	2.48129931859651	69	0.162540682663275	0.162540682663275	28.4093098356795	2
3811	255	380	1.0918	5.45732106515401	10.7967424813029	0.954384000125978	2.64384000125978	70	-0.100000000000001	0.100000000000001	28.5093098356795	2
3821	255	381	1.0918	5.45732106515401	10.7967424813029	0.954384000125978	2.54384000125978	71	-0.00276271012470719	0.00276271012470719	28.5120725458042	2
3831	255	382	1.0898	5.44759733616648	10.8064662102904	0.964107729113508	2.54107729113508	72	-0.124309322468827	0.124309322468827	28.636381868273	2
3841	255	383	1.0903	5.45002826841336	10.8040352780435	0.961676796866625	2.41676796866625	73	-0.197237289875292	0.197237289875292	28.8336191581483	2
3851	255	384	1.0923	5.45975199740089	10.794311549056	0.951953067879096	2.21953067879096	74	-0.172927967406464	0.172927967406464	29.0065471255548	2
3861	255	385	1.0938	5.46704479414154	10.7870187523154	0.944660271138449	2.04660271138449	75	-0.85845086102726	0.85845086102726	29.864997986582	2
3871	255	386	1.1094	5.54288988024427	10.7111736662126	0.868815185035723	1.18815185035723	76	-1.09668222122173	1.09668222122173	30.9616802078037	2
3881	255	387	1.1299	5.64255810236644	10.6115054440905	0.769146962913551	0.0914696291355077	77	0.0653033927879831	0.0653033927879831	31.0269836005917	2
3891	255	388	1.1265	5.62602776308764	10.6280357833693	0.785677302192349	0.156773021923491	78	-0.313922037725638	0.313922037725638	31.3409056383174	2
3901	255	389	1.1309	5.6474199668602	10.6066435795967	0.764285098419785	-0.157149015802147	79	-0.265303392788001	0.265303392788001	31.6062090311054	2
3911	255	390	1.1343	5.663950306139	10.5901132403179	0.747754759140985	-0.422452408590148	80	-0.313922037725638	0.313922037725638	31.920131068831	2
3921	255	391	1.1387	5.68534250991157	10.5687210365453	0.726362555368421	-0.736374446315786	81	-0.717456790708086	0.717456790708086	32.6375878595391	2
3931	255	392	1.1514	5.74708818898238	10.5069753574745	0.664616876297613	-1.45383123702387	82	1.01822883356583	1.01822883356583	33.6558166931049	2
3941	255	393	1.1284	5.63526530562579	10.6187982408311	0.776439759654195	-0.435602403458046	83	2.27258987295711	2.27258987295711	35.928406566062	2
3951	255	394	1.0796	5.39800631833008	10.8560572281268	1.01369874694991	1.83698746949906	84	-0.148618644937654	0.148618644937654	36.0770252109997	2
3961	255	395	1.0806	5.40286818282385	10.8511953636331	1.00883688245614	1.68836882456141	85	-0.35767881816952	0.35767881816952	36.4347040291692	2
3971	255	396	1.0859	5.4286360646408	10.8254274818161	0.983069000639189	1.33069000639189	86	-0.197237289875292	0.197237289875292	36.6319413190445	2
3981	255	397	1.0879	5.43835979362833	10.8157037528286	0.97334527165166	1.1334527165166	87	0.162540682663292	0.162540682663292	36.7944820017078	2
3991	255	398	1.0825	5.412105725362	10.8419578210949	0.999599339917989	1.29599339917989	88	-0.12430932246881	0.12430932246881	36.9187913241766	2
4001	255	399	1.083	5.41453665760888	10.839526888848	0.997168407671108	1.17168407671108	89	-0.0756906775311905	0.0756906775311905	36.9944820017078	2
4011	255	400	1.0825	5.412105725362	10.8419578210949	0.999599339917989	1.09599339917989	90	-0.479225430513639	0.479225430513639	37.4737074322214	2
4021	255	401	1.0903	5.45002826841336	10.8040352780435	0.961676796866625	0.616767968666249	91	0.230606785576002	0.230606785576002	37.7043142177974	2
4031	255	402	1.0835	5.41696758985576	10.8370959566011	0.994737475424225	0.847374754242251	92	0.444528823301622	0.444528823301622	38.148843041099	2
4041	255	403	1.0723	5.3625147075256	10.8915488389313	1.04919035775439	1.29190357754387	93	0.0896127152568105	0.0896127152568105	38.2384557563559	2
4051	255	404	1.0684	5.34355343599992	10.910510110457	1.06815162928007	1.38151629280068	94	0.138231360194465	0.138231360194465	38.3766871165503	2
4061	255	405	1.0635	5.31973029998047	10.9343332464764	1.09197476529951	1.51974765299515	95	-0.240994070319174	0.240994070319174	38.6176811868695	2
4071	255	406	1.0664	5.33382970701239	10.9202338394445	1.0778753582676	1.27875358267597	96	-0.411159327600928	0.411159327600928	39.0288405144704	2
4081	255	407	1.0728	5.36494563977248	10.8891179066844	1.0467594255075	0.867594255075046	97	0.259777972538584	0.259777972538584	39.288618487009	2
4091	255	408	1.0654	5.32896784251863	10.9250957039383	1.08273722276136	1.12737222761363	98	0.682760183496087	0.682760183496087	39.9713786705051	2
4101	255	409	1.0493	5.25069182416902	11.0033717222879	1.16101324111097	1.81013241110972	99	0.303534752982466	0.303534752982466	40.2749134234876	2
4111	255	410	1.041	5.21033834887077	11.0437251975861	1.20136671640922	2.11366716409218	100	0.896682221221725	0.896682221221725	41.1715956447093	2
4121	255	411	1.0205	5.1106701267486	11.1433934197083	1.30103493853139	3.01034938531391	101	-0.338231360194483	0.338231360194483	41.5098270049038	2
4131	255	412	1.0254	5.13449326276805	11.1195702836889	1.27721180251194	2.67211802511943	102	0.186850005132102	0.186850005132102	41.6966770100359	2
4141	255	413	1.0195	5.10580826225484	11.1482552842021	1.30589680302515	2.85896803025153	103	-0.148618644937619	0.148618644937619	41.8452956549735	2
4151	255	414	1.0205	5.1106701267486	11.1433934197083	1.30103493853139	2.71034938531391	104	-0.197237289875309	0.197237289875309	42.0425329448488	2
4161	255	415	1.0225	5.12039385573613	11.1336696907208	1.29131120954386	2.5131120954386	105	0.113922037725638	0.113922037725638	42.1564549825744	2
4171	255	416	1.0181	5.09900165196356	11.1550618944933	1.31270341331642	2.62703413316424	106	-0.381988140638347	0.381988140638347	42.5384431232128	2
4181	255	417	1.0239	5.1272004660274	11.1268630804295	1.28450459925259	2.24504599252589	107	0.157678818169538	0.157678818169538	42.6961219413823	2
4191	255	418	1.0186	5.10143258421045	11.1526309622465	1.31027248106954	2.40272481069543	108	-0.0270720325935359	0.0270720325935359	42.7231939739759	2
4201	255	419	1.0171	5.0941397874698	11.1599237589871	1.31756527781019	2.37565277810189	109	-0.381988140638347	0.381988140638347	43.1051821146142	2
4211	255	420	1.0229	5.12233860153363	11.1317249449233	1.28936646374635	1.99366463746354	110	NA	NA	NA	2
3122	255	311	1.292	6.43066633680567	9.83992754893004	0	0	1	0.420219500832795	0.420219500832795	0.420219500832795	3
3132	255	312	1.2813	6.37864438672239	9.89194949901331	0.0520219500832795	0.420219500832795	2	0.138231360194465	0.138231360194465	0.55845086102726	3
3142	255	313	1.2764	6.35482125070294	9.91577263503276	0.075845086102726	0.55845086102726	3	-0.0270720325935357	0.0270720325935357	0.585522893620796	3
3152	255	314	1.2749	6.3475284539623	9.92306543177341	0.0831378828433724	0.531378828433724	4	-0.216684747850346	0.216684747850346	0.802207641471142	3
3162	255	315	1.2773	6.35919692874733	9.91139695698837	0.0714694080583378	0.314694080583378	5	0.133369495700693	0.133369495700693	0.935577137171835	3
3172	255	316	1.2725	6.33585997917726	9.93473390655844	0.0948063576284071	0.448063576284071	6	0.186850005132102	0.186850005132102	1.12242714230394	3
3182	255	317	1.2666	6.30717497866405	9.96341890707165	0.123491358141617	0.634913581416173	7	-0.0270720325935181	0.0270720325935181	1.14949917489745	3
3192	255	318	1.2651	6.2998821819234	9.9707117038123	0.130784154882265	0.607841548822655	8	0.327844075451276	0.327844075451276	1.47734325034873	3
3202	255	319	1.2563	6.25709777437828	10.0134961113574	0.173568562427393	0.93568562427393	9	0.109060173231865	0.109060173231865	1.5864034235806	3
3212	255	320	1.252	6.23619175705509	10.0344021286806	0.19447457975058	1.0447457975058	10	0.0458559348129284	0.0458559348129284	1.63225935839352	3
3222	255	321	1.249	6.22160616357379	10.0489877221619	0.209060173231872	1.09060173231872	11	-0.503534752982448	0.503534752982448	2.13579411137597	3
3232	255	322	1.2573	6.26195963887204	10.0086342468637	0.168706697933628	0.587066979336276	12	0.0896127152568106	0.0896127152568106	2.22540682663278	3
3242	255	323	1.2534	6.24299836734636	10.0275955183893	0.187667969459309	0.676679694593086	13	0.230606785576002	0.230606785576002	2.45601361220879	3
3252	255	324	1.2466	6.20993768878876	10.0606561969469	0.220728648016909	0.907286480169088	14	0.0653033927879831	0.0653033927879831	2.52131700499677	3
3262	255	325	1.2432	6.19340734950996	10.0771865362257	0.237258987295707	0.972589872957071	15	0.327844075451294	0.327844075451294	2.84916108044806	3
3272	255	326	1.2344	6.15062294196483	10.1199709437709	0.280043394840837	1.30043394840837	16	0.0653033927879831	0.0653033927879831	2.91446447323605	3
3282	255	327	1.231	6.13409260268603	10.1365012830497	0.296573734119635	1.36573734119635	17	0.284087295007394	0.284087295007394	3.19855176824344	3
3292	255	328	1.2231	6.09568387318529	10.1749100125504	0.334982463620374	1.64982463620374	18	-0.386850005132102	0.386850005132102	3.58540177337554	3
3302	255	329	1.229	6.1243688736985	10.1462250120372	0.306297463107164	1.26297463107164	19	-0.386850005132102	0.386850005132102	3.97225177850764	3
3312	255	330	1.2349	6.15305387421172	10.117540011524	0.277612462593954	0.876124625939538	20	0.162540682663293	0.162540682663293	4.13479246117094	3
3322	255	331	1.2295	6.12679980594539	10.1437940797903	0.303866530860283	1.03866530860283	21	0.162540682663275	0.162540682663275	4.29733314383421	3
3332	255	332	1.2241	6.10054573767906	10.1700481480566	0.330120599126611	1.20120599126611	22	-0.60077204285774	0.60077204285774	4.89810518669195	3
3342	255	333	1.2344	6.15062294196483	10.1199709437709	0.280043394840837	0.600433948408365	23	-0.527844075451294	0.527844075451294	5.42594926214324	3
3352	255	334	1.2432	6.19340734950996	10.0771865362257	0.237258987295707	0.0725898729570715	24	-0.143756780443864	0.143756780443864	5.56970604258711	3
3362	255	335	1.2441	6.19778302755435	10.0728108581814	0.232883309251321	-0.0711669074867927	25	0.0166847478503285	0.0166847478503285	5.58639079043744	3
3372	255	336	1.2417	6.18611455276931	10.0844793329664	0.244551784036354	-0.0544821596364642	26	-0.172927967406464	0.172927967406464	5.7593187578439	3
3382	255	337	1.2432	6.19340734950996	10.0771865362257	0.237258987295707	-0.227410127042929	27	-0.075690677531155	0.075690677531155	5.83500943537506	3
3392	255	338	1.2427	6.19097641726308	10.0796174684726	0.239689919542592	-0.303100804574084	28	-0.338231360194483	0.338231360194483	6.17324079556954	3
3402	255	339	1.2476	6.21479955328252	10.0557943324532	0.215866783523143	-0.641332164768567	29	0.0215466123441194	0.0215466123441194	6.19478740791366	3
3412	255	340	1.2451	6.20264489204811	10.0679489936876	0.228021444757555	-0.619785552424447	30	0.493147468239259	0.493147468239259	6.68793487615292	3
3422	255	341	1.2329	6.14333014522419	10.1272637405115	0.287336191581481	-0.126638084185188	31	0.113922037725656	0.113922037725656	6.80185691387857	3
3432	255	342	1.2285	6.12193794145162	10.1486559442841	0.308728395354047	-0.0127160464595327	32	0.279225430513639	0.279225430513639	7.08108234439221	3
3442	255	343	1.2207	6.08401539840026	10.1865784873354	0.346650938405411	0.266509384054106	33	-0.338231360194483	0.338231360194483	7.4193137045867	3
3452	255	344	1.2256	6.10783853441971	10.162755351316	0.322827802385962	-0.071721976140377	34	-0.289612715256793	0.289612715256793	7.70892641984349	3
3462	255	345	1.2295	6.12679980594539	10.1437940797903	0.303866530860283	-0.36133469139717	35	0.162540682663275	0.162540682663275	7.87146710250676	3
3472	255	346	1.2241	6.10054573767906	10.1700481480566	0.330120599126611	-0.198794008733895	36	0.0653033927880015	0.0653033927880015	7.93677049529476	3
3482	255	347	1.2207	6.08401539840026	10.1865784873354	0.346650938405411	-0.133490615945894	37	0.327844075451276	0.327844075451276	8.26461457074604	3
3492	255	348	1.2119	6.04123099085513	10.2293628948806	0.389435345950538	0.194353459505382	38	-0.148618644937655	0.148618644937655	8.41323321568369	3
3502	255	349	1.2129	6.0460928553489	10.2245010303868	0.384573481456773	0.0457348145677272	39	-0.240994070319174	0.240994070319174	8.65422728600287	3
3512	255	350	1.2158	6.06019226238081	10.2104016233549	0.370474074424855	-0.195259255751447	40	-0.197237289875274	0.197237289875274	8.85146457587814	3
3522	255	351	1.2178	6.06991599136834	10.2006778943674	0.360750345437328	-0.39249654562672	41	-0.124309322468827	0.124309322468827	8.97577389834697	3
3532	255	352	1.2183	6.07234692361522	10.1982469621205	0.358319413190445	-0.516805868095548	42	-0.0756906775311722	0.0756906775311722	9.05146457587814	3
3542	255	353	1.2178	6.06991599136834	10.2006778943674	0.360750345437328	-0.59249654562672	43	-0.338231360194465	0.338231360194465	9.38969593607261	3
3552	255	354	1.2227	6.09373912738779	10.1768547583479	0.336927209417881	-0.930727905821185	44	-0.240994070319191	0.240994070319191	9.6306900063918	3
3562	255	355	1.2256	6.10783853441971	10.162755351316	0.322827802385962	-1.17172197614038	45	0.162540682663292	0.162540682663292	9.79323068905509	3
3572	255	356	1.2202	6.08158446615338	10.1890094195823	0.349081870652292	-1.00918129347708	46	-0.0319338970872907	0.0319338970872907	9.82516458614238	3
3582	255	357	1.2188	6.07477785586211	10.1958160298736	0.355888480943563	-1.04111519056437	47	0.308396617476221	0.308396617476221	10.1335612036186	3
3592	255	358	1.2104	6.03393819411448	10.2366556916212	0.396728142691185	-0.732718573088154	48	0.585522893620814	0.585522893620814	10.7190840972394	3
3602	255	359	1.1963	5.9653859047524	10.3052079809833	0.465280432053266	-0.14719567946734	49	0.279225430513621	0.279225430513621	10.998309527753	3
3612	255	360	1.1885	5.92746336170104	10.3431305240347	0.503202975104628	0.132029751046281	50	0.614694080583378	0.614694080583378	11.6130036083364	3
3622	255	361	1.1738	5.8559939536427	10.414599932093	0.574672383162966	0.746723831629659	51	0.44452882330164	0.44452882330164	12.0575324316381	3
3632	255	362	1.1626	5.80154107131254	10.4690528144232	0.62912526549313	1.1912526549313	52	0.0166847478503462	0.0166847478503462	12.0742171794884	3
3642	255	363	1.1602	5.7898725965275	10.4807212892082	0.640793740278164	1.20793740278164	53	0.021546612344101	0.021546612344101	12.0957637918325	3
3652	255	364	1.1577	5.77771793529309	10.4928759504426	0.652948401512575	1.22948401512575	54	-0.172927967406464	0.172927967406464	12.268691759239	3
3662	255	365	1.1592	5.78501073203374	10.485583153702	0.645655604771928	1.05655604771928	55	-0.834141538558433	0.834141538558433	13.1028332977974	3
3672	255	366	1.1743	5.85842488588958	10.4121689998461	0.572241450916085	0.222414509160849	56	-0.527844075451276	0.527844075451276	13.6306773732487	3
3682	255	367	1.1831	5.90120929343471	10.369384592301	0.529457043370957	-0.305429566290427	57	-0.289612715256828	0.289612715256828	13.9202900885055	3
3692	255	368	1.187	5.92017056496039	10.3504233207753	0.510495771845275	-0.595042281547256	58	-0.0270720325935347	0.0270720325935347	13.947362121099	3
3702	255	369	1.1855	5.91287776821975	10.357716117516	0.517788568585921	-0.62211431414079	59	0.420219500832795	0.420219500832795	14.3675816219318	3
3712	255	370	1.1748	5.86085581813647	10.4097380675992	0.5698105186692	-0.201894813307996	60	-0.0270720325935181	0.0270720325935181	14.3946536545254	3
3722	255	371	1.1733	5.85356302139582	10.4170308643399	0.577103315409849	-0.228966845901514	61	-0.1	0.1	14.4946536545254	3
3732	255	372	1.1733	5.85356302139582	10.4170308643399	0.577103315409849	-0.328966845901514	62	-0.313922037725638	0.313922037725638	14.808575692251	3
3742	255	373	1.1777	5.87495522516838	10.3956386605673	0.555711111637285	-0.642888883627152	63	0.0896127152568105	0.0896127152568105	14.8981884075078	3
3752	255	374	1.1738	5.8559939536427	10.414599932093	0.574672383162966	-0.553276168370341	64	0.34729153342633	0.34729153342633	15.2454799409341	3
3762	255	375	1.1646	5.81126480030007	10.4593290854356	0.619401536505599	-0.205984634944011	65	-0.075690677531155	0.075690677531155	15.3211706184653	3
3772	255	376	1.1641	5.80883386805319	10.4617600176825	0.621832468752483	-0.281675312475166	66	-0.1437567804439	0.1437567804439	15.4649273989092	3
3782	255	377	1.165	5.81320954609757	10.4573843396381	0.617456790708093	-0.425432092919066	67	-0.221546612344101	0.221546612344101	15.6864740112533	3
3792	255	378	1.1675	5.82536420733198	10.4452296784037	0.605302129473683	-0.646978705263167	68	0.235468650069739	0.235468650069739	15.921942661323	3
3802	255	379	1.1606	5.79181734232501	10.4787765434107	0.638848994480657	-0.411510055193428	69	0.42021950083283	0.42021950083283	16.3421621621559	3
3812	255	380	1.1499	5.73979539224173	10.530798493494	0.69087094456394	0.00870944563940212	70	0.993919511096999	0.993919511096999	17.3360816732529	3
3822	255	381	1.1274	5.63040344113203	10.6401904446037	0.80026289567364	1.0026289567364	71	0.920991543690554	0.920991543690554	18.2570732169434	3
3832	255	382	1.1064	5.52830428676297	10.7422895989727	0.902362050042695	1.92362050042695	72	-0.270165257281756	0.270165257281756	18.5272384742252	3
3842	255	383	1.1099	5.54532081249115	10.7252730732446	0.88534552431452	1.6534552431452	73	-0.85845086102726	0.85845086102726	19.3856893352524	3
3852	255	384	1.1255	5.62116589859387	10.6494279871418	0.809500438211794	0.795004382117939	74	-0.454916108044829	0.454916108044829	19.8406054432973	3
3862	255	385	1.1328	5.65665750939836	10.6139363763373	0.774008827407311	0.340088274073109	75	-0.313922037725638	0.313922037725638	20.1545274810229	3
3872	255	386	1.1372	5.67804971317092	10.5925441725648	0.752616623634747	0.0261662363474713	76	-1.12099154369053	1.12099154369053	21.2755190247134	3
3882	255	387	1.1582	5.78014886753997	10.4904450181957	0.650517469265694	-1.09482530734306	77	-0.430606785576002	0.430606785576002	21.7061258102894	3
3892	255	388	1.165	5.81320954609757	10.4573843396381	0.617456790708093	-1.52543209291907	78	-0.0805525420249453	0.0805525420249453	21.7866783523144	3
3902	255	389	1.1646	5.81126480030007	10.4593290854356	0.619401536505599	-1.60598463494401	79	-0.381988140638347	0.381988140638347	22.1686664929527	3
3912	255	390	1.1704	5.8394636143639	10.4311302713718	0.591202722441764	-1.98797277558236	80	-0.075690677531155	0.075690677531155	22.2443571704839	3
3922	255	391	1.1699	5.83703268211702	10.4335612036187	0.593633654688649	-2.06366345311351	81	-0.148618644937655	0.148618644937655	22.3929758154215	3
3932	255	392	1.1709	5.84189454661078	10.4286993391249	0.588771790194883	-2.21228209805117	82	0.541766113176914	0.541766113176914	22.9347419285984	3
3942	255	393	1.1577	5.77771793529309	10.4928759504426	0.652948401512575	-1.67051598487425	83	1.58706697933629	1.58706697933629	24.5218089079347	3
3952	255	394	1.123	5.60901123735946	10.6615826483762	0.821655099446204	-0.0834490055379611	84	0.493147468239278	0.493147468239278	25.014956376174	3
3962	255	395	1.1108	5.54969649053554	10.7208973952002	0.880969846270132	0.409698462701317	85	-0.38685000513212	0.38685000513212	25.4018063813061	3
3972	255	396	1.1167	5.57838149104875	10.692212394687	0.85228484575692	0.0228484575691967	86	-0.265303392787983	0.265303392787983	25.6671097740941	3
3982	255	397	1.1201	5.59491183032755	10.6756820554082	0.835754506478121	-0.242454935218787	87	0.138231360194465	0.138231360194465	25.8053411342886	3
3992	255	398	1.1152	5.5710886943081	10.6995051914276	0.859577642497568	-0.104223575024321	88	-0.289612715256811	0.289612715256811	26.0949538495454	3
4002	255	399	1.1191	5.59004996583378	10.6805439199019	0.840616370971887	-0.393836290281132	89	-0.527844075451276	0.527844075451276	26.6227979249967	3
4012	255	400	1.1279	5.63283437337891	10.6377595123568	0.797831963426759	-0.921680365732408	90	-0.0756906775311905	0.0756906775311905	26.6984886025279	3
4022	255	401	1.1274	5.63040344113203	10.6401904446037	0.80026289567364	-0.997371043263598	91	0.133369495700693	0.133369495700693	26.8318580982286	3
4032	255	402	1.1226	5.60706649156196	10.6635273941737	0.823599845243709	-0.864001547562906	92	0.590384758114568	0.590384758114568	27.4222428563431	3
4042	255	403	1.1084	5.5380280157505	10.7325658699852	0.892638321055166	-0.273616789448338	93	0.517456790708104	0.517456790708104	27.9396996470512	3
4052	255	404	1.0957	5.47628233667969	10.794311549056	0.954384000125977	0.243840001259766	94	-0.148618644937655	0.148618644937655	28.0883182919889	3
4062	255	405	1.0967	5.48114420117346	10.7894496845622	0.949522135632211	0.0952213563221116	95	-0.479225430513621	0.479225430513621	28.5675437225025	3
4072	255	406	1.1045	5.51906674422482	10.7515271415109	0.911599592580849	-0.38400407419151	96	-0.148618644937654	0.148618644937654	28.7161623674402	3
4082	255	407	1.1055	5.52392860871858	10.7466652770171	0.906737728087084	-0.532622719129163	97	0.40077204285774	0.40077204285774	29.1169344102979	3
4092	255	408	1.0952	5.47385140443281	10.7967424813029	0.956814932372858	-0.131850676271423	98	0.206297463107175	0.206297463107175	29.3232318734051	3
4102	255	409	1.0889	5.44322165812209	10.8273722276136	0.987444678683575	0.0744467868357512	99	-0.0756906775311728	0.0756906775311728	29.3989225509362	3
4112	255	410	1.0884	5.44079072587521	10.8298031598605	0.989875610930458	-0.00124389069542152	100	-0.148618644937655	0.148618644937655	29.5475411958739	3
4122	255	411	1.0894	5.44565259036897	10.8249412953667	0.985013746436692	-0.149862535633076	101	0.235468650069757	0.235468650069757	29.7830098459437	3
4132	255	412	1.0825	5.412105725362	10.8584881603737	1.01856061144367	0.0856061144366804	102	-0.12430932246881	0.12430932246881	29.9073191684125	3
4142	255	413	1.083	5.41453665760888	10.8560572281268	1.01612967919679	-0.0387032080321292	103	0.468838145770449	0.468838145770449	30.3761573141829	3
4152	255	414	1.0713	5.35765284303184	10.9129410427039	1.07301349377383	0.43013493773832	104	1.77667969459309	1.77667969459309	32.152837008776	3
4162	255	415	1.0327	5.16998487357253	11.1006090121632	1.26068146323314	2.20681463233141	105	0.162540682663292	0.162540682663292	32.3153776914393	3
4172	255	416	1.0273	5.1437308053062	11.1268630804295	1.28693553149947	2.3693553149947	106	0.34729153342633	0.34729153342633	32.6626692248656	3
4182	255	417	1.0181	5.09900165196356	11.1715922337721	1.3316646848421	2.71664684842103	107	0.0701652572817735	0.0701652572817735	32.7328344821474	3
4192	255	418	1.0146	5.08198512623539	11.1886087595003	1.34868121057028	2.7868121057028	108	-0.911931370458687	0.911931370458687	33.6447658526061	3
4202	255	419	1.0313	5.16317826328126	11.1074156224544	1.26748807352441	1.87488073524412	109	-1.16474832413443	1.16474832413443	34.8095141767405	3
4212	255	420	1.0532	5.2696530956947	11.000940790041	1.16101324111097	0.710132411109681	110	NA	NA	NA	3
