# Supplementary material for: Assessment of crusting effects on interrill erosion by laser scanning
Source: PeerJ. 2020 Jan 31;8:e8487. doi: 10.7717/peerj.8487 (PMC6996510; doi:10.7717/peerj.8487)
Supplement: Data S1 — Each has two transects and four subplots. [file peerj-08-8487-s001.zip › raw data for uploading/os4transectbleft.txt]

x	y	z	cal	h	h2	h0mm	code	deltah	absh	cumsumh	number
92	91	255	1.0205	5.1106701267486	10.7019361236745	1.10607417233143	0.160741723314304	1	0.00276271012472629	0.00276271012472629	0.00276271012472629	1
93	92	255	1.0225	5.12039385573613	10.692212394687	1.0963504433439	0.16350443343903	2	-0.016684747850364	0.016684747850364	0.0194474579750903	1
94	93	255	1.0249	5.13206233052116	10.6805439199019	1.08468196855887	0.146819685588666	3	0.338231360194465	0.338231360194465	0.357678818169556	1
95	94	255	1.02	5.10823919450172	10.7043670559214	1.10850510457831	0.485051045783131	4	-0.614694080583396	0.614694080583396	0.972372898752951	1
96	95	255	1.0347	5.17970860256006	10.632897647863	1.03703569651997	-0.129643034800264	5	-0.279225430513621	0.279225430513621	1.25159832926657	1
97	96	255	1.0425	5.21763114561142	10.5949751048117	0.999113153468612	-0.408868465313885	6	1.24253815603467	1.24253815603467	2.49413648530124	1
98	97	255	1.019	5.10337733000795	10.7092289204151	1.11336696907208	0.833669690720786	7	-0.0215466123441366	0.0215466123441366	2.51568309764538	1
99	98	255	1.0215	5.11553199124236	10.6970742591807	1.10121230783766	0.81212307837665	8	0.172927967406482	0.172927967406482	2.68861106505186	1
100	99	255	1.02	5.10823919450172	10.7043670559214	1.10850510457831	0.985051045783132	9	-0.0653033927880009	0.0653033927880009	2.75391445783986	1
101	100	255	1.0234	5.12476953378052	10.6878367166426	1.09197476529951	0.919747652995131	10	0.124309322468845	0.124309322468845	2.87822378030871	1
102	101	255	1.0229	5.12233860153363	10.6902676488894	1.0944056975464	1.04405697546398	11	0.192375425381519	0.192375425381519	3.07059920569023	1
103	102	255	1.021	5.11310105899548	10.6995051914276	1.10364324008455	1.2364324008455	12	0.0513813550623454	0.0513813550623454	3.12198056075257	1
104	103	255	1.022	5.11796292348925	10.6946433269338	1.09878137559078	1.28781375590784	13	-2.15590512510674	2.15590512510674	5.27788568585932	1
105	104	255	1.0684	5.34355343599992	10.4690528144232	0.87319086308011	-0.868091369198902	14	-1.58220511484252	1.58220511484252	6.86009080070184	1
106	105	255	1.103	5.51177394748417	10.3008323029389	0.704970351595858	-2.45029648404142	15	0.503534752982449	0.503534752982449	7.36362555368429	1
107	106	255	1.0947	5.47142047218593	10.3411857782372	0.745323826894102	-1.94676173105898	16	0.479225430513639	0.479225430513639	7.84285098419793	1
108	107	255	1.0869	5.43349792913456	10.3791083212885	0.783246369945466	-1.46753630054534	17	1.26198561400973	1.26198561400973	9.10483659820765	1
109	108	255	1.063	5.31729936773359	10.4953068826895	0.899444931346439	-0.20555068653561	18	-0.872372898752916	0.872372898752916	9.97720949696057	1
110	109	255	1.083	5.41453665760888	10.3980695928142	0.802207641471147	-1.07792358528853	19	-0.590384758114568	0.590384758114568	10.5675942550751	1
111	110	255	1.0972	5.48357513342034	10.3290311170027	0.733169165659691	-1.66830834340309	20	-0.682760183496087	0.682760183496087	11.2503544385712	1
112	111	255	1.1133	5.56185115176995	10.2507550986531	0.654893147310082	-2.35106852689918	21	0.741766113176914	0.741766113176914	11.9921205517481	1
113	112	255	1.1001	5.49767454045226	10.3149317099708	0.719069758627773	-1.60930241372227	22	1.28629493647855	1.28629493647855	13.2784154882267	1
114	113	255	1.0757	5.3790450468044	10.4335612036187	0.837699252275629	-0.323007477243714	23	1.14530086615938	1.14530086615938	14.4237163543861	1
115	114	255	1.0542	5.27451496018846	10.5380912902346	0.942229338891567	0.822293388915666	24	0.148618644937655	0.148618644937655	14.5723349993237	1
116	115	255	1.0532	5.2696530956947	10.5429531547284	0.947091203385332	0.970912033853321	25	0.430606785575967	0.430606785575967	15.0029417848997	1
117	116	255	1.0464	5.2365924171371	10.576013833286	0.980151881942929	1.40151881942929	26	-0.279225430513622	0.279225430513622	15.2821672154133	1
118	117	255	1.0542	5.27451496018846	10.5380912902346	0.942229338891567	1.12229338891566	27	-0.420219500832795	0.420219500832795	15.7023867162461	1
119	118	255	1.0649	5.32653691027174	10.4860693401513	0.890207388808287	0.70207388808287	28	-0.828616118309051	0.828616118309051	16.5310028345552	1
120	119	255	1.084	5.41939852210265	10.3932077283204	0.797345776977382	-0.126542230226181	29	0.172927967406482	0.172927967406482	16.7039308019616	1
121	120	255	1.0825	5.412105725362	10.4005005250611	0.80463857371803	0.0463857371803011	30	-0.113922037725638	0.113922037725638	16.8178528396873	1
122	121	255	1.0869	5.43349792913456	10.3791083212885	0.783246369945466	-0.0675363005453367	31	-0.327844075451276	0.327844075451276	17.1456969151386	1
123	122	255	1.0957	5.47628233667969	10.3363239137434	0.740461962400339	-0.395380375996612	32	-0.0409940703191736	0.0409940703191736	17.1866909854577	1
124	123	255	1.0986	5.49038174371161	10.3222245067115	0.726362555368421	-0.436374446315786	33	-0.021546612344101	0.021546612344101	17.2082375978018	1
125	124	255	1.1011	5.50253640494602	10.3100698454771	0.714207894134011	-0.457921058659887	34	-0.371600855895176	0.371600855895176	17.579838453697	1
126	125	255	1.1108	5.54969649053554	10.2629097598875	0.667047808544494	-0.829521914555063	35	0.858450861027278	0.858450861027278	18.4382893147243	1
127	126	255	1.0952	5.47385140443281	10.3387548459903	0.742892894647222	0.0289289464722153	36	0.0270720325935181	0.0270720325935181	18.4653613473178	1
128	127	255	1.0967	5.48114420117346	10.3314620492496	0.735600097906573	0.0560009790657334	37	-0.682760183496087	0.682760183496087	19.1481215308139	1
129	128	255	1.1128	5.55942021952307	10.2531860309	0.657324079556965	-0.626759204430354	38	-0.731378828433724	0.731378828433724	19.8795003592476	1
130	129	255	1.1299	5.64255810236644	10.1700481480566	0.574186196713592	-1.35813803286408	39	0.668838145770448	0.668838145770448	20.5483385050181	1
131	130	255	1.1182	5.58567428778939	10.2269319626337	0.631070011290637	-0.68929988709363	40	0.0562432195561002	0.0562432195561002	20.6045817245742	1
132	131	255	1.1191	5.59004996583378	10.2225562845893	0.626694333246247	-0.633056667537529	41	-0.162540682663275	0.162540682663275	20.7671224072374	1
133	132	255	1.1245	5.61630403410011	10.196302216323	0.60044026497992	-0.795597350200804	42	-0.113922037725638	0.113922037725638	20.8810444449631	1
134	133	255	1.1289	5.63769623787267	10.1749100125504	0.579048061207356	-0.909519387926442	43	-0.138231360194465	0.138231360194465	21.0192758051575	1
135	134	255	1.1338	5.66151937389212	10.151086876531	0.555224925187909	-1.04775074812091	44	0.503534752982466	0.503534752982466	21.52281055814	1
136	135	255	1.1255	5.62116589859387	10.1914403518292	0.595578400486156	-0.544215995138441	45	0.0513813550623454	0.0513813550623454	21.5741919132024	1
137	136	255	1.1265	5.62602776308764	10.1865784873354	0.59071653599239	-0.492834640076095	46	0.527844075451276	0.527844075451276	22.1020359886536	1
138	137	255	1.1177	5.58324335554251	10.2293628948806	0.633500943537518	0.0350094353751806	47	-0.37160085589514	0.37160085589514	22.4736368445488	1
139	138	255	1.1274	5.63040344113203	10.1822028092911	0.586340857948004	-0.336591420519959	48	0.522982210957503	0.522982210957503	22.9966190555063	1
140	139	255	1.1187	5.58810522003628	10.2245010303868	0.628639079043754	0.186390790437544	49	0.435468650069757	0.435468650069757	23.432087705576	1
141	140	255	1.1118	5.5545583550293	10.2580478953938	0.66218594405073	0.621859440507301	50	-0.254916108044829	0.254916108044829	23.6870038136209	1
142	141	255	1.1191	5.59004996583378	10.2225562845893	0.626694333246247	0.366943332462472	51	-0.021546612344101	0.021546612344101	23.708550425965	1
143	142	255	1.1216	5.60220462706819	10.2104016233549	0.614539672011837	0.345396720118371	52	-0.206297463107158	0.206297463107158	23.9148478890721	1
144	143	255	1.1279	5.63283437337891	10.1797718770442	0.583909925701121	0.139099257011213	53	0.216684747850346	0.216684747850346	24.1315326369225	1
145	144	255	1.1255	5.62116589859387	10.1914403518292	0.595578400486156	0.355784004861559	54	-0.0166847478503462	0.0166847478503462	24.1482173847728	1
146	145	255	1.1279	5.63283437337891	10.1797718770442	0.583909925701121	0.339099257011213	55	0.31392203772562	0.31392203772562	24.4621394224984	1
147	146	255	1.1235	5.61144216960635	10.2011640808167	0.605302129473683	0.653021294736833	56	0.479225430513657	0.479225430513657	24.9413648530121	1
148	147	255	1.1157	5.57351962655498	10.2390866238681	0.643224672525049	1.13224672525049	57	0.075690677531155	0.075690677531155	25.0170555305432	1
149	148	255	1.1162	5.57595055880186	10.2366556916212	0.640793740278164	1.20793740278164	58	0.0270720325935359	0.0270720325935359	25.0441275631368	1
150	149	255	1.1177	5.58324335554251	10.2293628948806	0.633500943537518	1.23500943537518	59	-1.39259239958571	1.39259239958571	26.4367199627225	1
151	150	255	1.1484	5.73250259550108	10.080103654922	0.484241703578947	-0.15758296421053	60	-1.34883561914181	1.34883561914181	27.7855555818643	1
152	151	255	1.1782	5.87738615741527	9.93522009300782	0.339358141664766	-1.50641858335234	61	-0.279225430513657	0.279225430513657	28.064781012378	1
153	152	255	1.186	5.91530870046663	9.89729754995645	0.3014355986134	-1.785644013866	62	-0.279225430513621	0.279225430513621	28.3440064428916	1
154	153	255	1.1938	5.95323124351799	9.85937500690509	0.263513055562038	-2.06486944437962	63	0.265303392787983	0.265303392787983	28.6093098356796	1
155	154	255	1.1904	5.93670090423919	9.87590534618389	0.280043394840837	-1.79956605159163	64	0.0756906775311905	0.0756906775311905	28.6850005132107	1
156	155	255	1.1909	5.93913183648608	9.87347441393701	0.277612462593956	-1.72387537406044	65	0.12430932246881	0.12430932246881	28.8093098356796	1
157	156	255	1.1904	5.93670090423919	9.87590534618389	0.280043394840837	-1.59956605159163	66	-0.211159327600929	0.211159327600929	29.0204691632805	1
158	157	255	1.1968	5.96781683699929	9.8447894134238	0.248927462080744	-1.81072537919256	67	0.362540682663293	0.362540682663293	29.3830098459438	1
159	158	255	1.1914	5.94156276873296	9.87104348169012	0.275181530347073	-1.44818469652927	68	-0.25491610804483	0.25491610804483	29.6379259539886	1
160	159	255	1.1987	5.97705437953744	9.83555187088564	0.23968991954259	-1.7031008045741	69	-0.235468650069739	0.235468650069739	29.8733946040584	1
161	160	255	1.2056	6.01060124454441	9.80200500587867	0.206143054535616	-1.93856945464384	70	0.00762457461848109	0.00762457461848109	29.8810191786768	1
162	161	255	1.2075	6.01983878708257	9.79276746334052	0.196905511997464	-1.93094488002536	71	0.1	0.1	29.9810191786768	1
163	162	255	1.2075	6.01983878708257	9.79276746334052	0.196905511997464	-1.83094488002536	72	0.975135608877624	0.975135608877624	30.9561547875545	1
164	163	255	1.1895	5.9323252261948	9.88028102422828	0.284419072885226	-0.855809271147735	73	0.907069505964897	0.907069505964897	31.8632242935194	1
165	164	255	1.1729	5.85161827559831	9.96098797482477	0.365126023481716	0.051260234817162	74	0.790384758114568	0.790384758114568	32.6536090516339	1
166	165	255	1.1587	5.78257979978686	10.0300264506362	0.434164499293173	0.84164499293173	75	0.313922037725638	0.313922037725638	32.9675310893596	1
167	166	255	1.1543	5.76118759601429	10.0514186544088	0.455556703065737	1.15556703065737	76	0.172927967406464	0.172927967406464	33.140459056766	1
168	167	255	1.1528	5.75389479927365	10.0587114511494	0.462849499806383	1.32849499806383	77	0.571600855895176	0.571600855895176	33.7120599126612	1
169	168	255	1.1431	5.70673471368413	10.105871536739	0.510009585395901	1.90009585395901	78	-0.016684747850364	0.016684747850364	33.7287446605116	1
170	169	255	1.1455	5.71840318846917	10.0942030619539	0.498341110610864	1.88341110610864	79	-0.468838145770449	0.468838145770449	34.197582806282	1
171	170	255	1.1572	5.77528700304621	10.0373192473769	0.441457296033819	1.41457296033819	80	-0.517456790708086	0.517456790708086	34.7150395969901	1
172	171	255	1.1699	5.83703268211702	9.97557356830606	0.379711616963011	0.897116169630108	81	-1.20784154882267	1.20784154882267	35.9228811458128	1
173	172	255	1.1968	5.96781683699929	9.8447894134238	0.248927462080744	-0.310725379192565	82	-0.371600855895158	0.371600855895158	36.2944820017079	1
174	173	255	1.2065	6.0149769225888	9.79762932783428	0.201767376491228	-0.682326235087722	83	0.0270720325935359	0.0270720325935359	36.3215540343015	1
175	174	255	1.208	6.02226971932945	9.79033653109363	0.194474579750581	-0.655254202494187	84	0.693147468239277	0.693147468239277	37.0147015025407	1
176	175	255	1.1958	5.96295497250552	9.84965127791756	0.253789326574509	0.0378932657450903	85	-0.230606785575984	0.230606785575984	37.2453082881167	1
177	176	255	1.2026	5.99601565106312	9.81659059935996	0.220728648016911	-0.192713519830894	86	-0.352153397920103	0.352153397920103	37.5974616860368	1
178	177	255	1.2119	6.04123099085513	9.77137525956795	0.1755133082249	-0.544866917750997	87	-0.731378828433742	0.731378828433742	38.3288405144706	1
179	178	255	1.229	6.1243688736985	9.68823737672458	0.0923754253815261	-1.27624574618474	88	0.1	0.1	38.4288405144706	1
180	179	255	1.229	6.1243688736985	9.68823737672458	0.0923754253815261	-1.17624574618474	89	0.338231360194465	0.338231360194465	38.767071874665	1
181	180	255	1.2241	6.10054573767906	9.71206051274402	0.116198561400973	-0.838014385990274	90	0.338231360194448	0.338231360194448	39.1053032348595	1
182	181	255	1.2192	6.07672260165961	9.73588364876347	0.140021697420417	-0.499783025795826	91	0.503534752982466	0.503534752982466	39.608837987842	1
183	182	255	1.2109	6.03636912636137	9.77623712406172	0.180375172718664	0.00375172718663996	92	-0.0896127152568285	0.0896127152568285	39.6984507030988	1
184	183	255	1.2148	6.05533039788705	9.75727585253603	0.161413901192981	-0.0858609880701885	93	-0.138231360194447	0.138231360194447	39.8366820632932	1
185	184	255	1.2197	6.07915353390649	9.73345271651659	0.137590765173536	-0.224092348264636	94	0.16806610291271	0.16806610291271	40.0047481662059	1
186	185	255	1.2183	6.07234692361522	9.74025932680786	0.144397375464807	-0.0560262453519264	95	-0.46883814577045	0.46883814577045	40.4735863119764	1
187	186	255	1.23	6.12923073819227	9.68337551223081	0.0875135608877624	-0.524864391122376	96	0.12430932246881	0.12430932246881	40.5978956344452	1
188	187	255	1.2295	6.12679980594539	9.6858064444777	0.0899444931346434	-0.400555068653566	97	0.693147468239277	0.693147468239277	41.2910431026845	1
189	188	255	1.2173	6.06748505912146	9.74512119130162	0.149259239958571	0.29259239958571	98	-0.395910178363967	0.395910178363967	41.6869532810484	1
190	189	255	1.2275	6.11707607695786	9.69553017346523	0.0996682221221743	-0.103317778778257	99	-0.0458559348129463	0.0458559348129463	41.7328092158614	1
191	190	255	1.2305	6.13166167043915	9.68094457998393	0.0850826286408797	-0.149173713591203	100	-0.279225430513639	0.279225430513639	42.012034646375	1
192	191	255	1.2383	6.16958421349051	9.64302203693257	0.0471600855895158	-0.428399144104842	101	0.362540682663293	0.362540682663293	42.3745753290383	1
193	192	255	1.2329	6.14333014522419	9.6692761051989	0.073414153855845	-0.0658584614415496	102	0.430606785575984	0.430606785575984	42.8051821146143	1
194	193	255	1.2261	6.11026946666659	9.7023367837565	0.106474832413443	0.364748324134435	103	-0.0896127152568105	0.0896127152568105	42.8947948298711	1
195	194	255	1.23	6.12923073819227	9.68337551223081	0.0875135608877624	0.275135608877624	104	-0.44452882330164	0.44452882330164	43.3393236531727	1
196	195	255	1.2412	6.18368362052243	9.62892262990065	0.0330606785575984	-0.169393214424016	105	-0.162540682663275	0.162540682663275	43.501864335836	1
197	196	255	1.2466	6.20993768878876	9.60266856163432	0.00680661029127094	-0.331933897087291	106	0.1	0.1	43.601864335836	1
198	197	255	1.2466	6.20993768878876	9.60266856163432	0.00680661029127094	-0.231933897087291	107	0.0319338970872906	0.0319338970872906	43.6337982329233	1
199	198	255	1.248	6.21674429908003	9.59586195134305	0	-0.2	108	0.216684747850346	0.216684747850346	43.8504829807737	1
200	199	255	1.2456	6.205075824295	9.60753042612809	0.0116684747850346	0.0166847478503463	109	0.124309322468827	0.124309322468827	43.9747923032425	1
201	200	255	1.2451	6.20264489204811	9.60996135837497	0.0140994070319174	0.140994070319174	110	NA	NA	NA	1
921	91	255	1.0176	5.09657071971668	10.7160355307064	1.12260451161023	0.326045116102305	1	-0.0166847478503462	0.0166847478503462	0.0166847478503462	2
931	92	255	1.02	5.10823919450172	10.7043670559214	1.1109360368252	0.309360368251959	2	-0.0896127152568105	0.0896127152568105	0.106297463107157	2
941	93	255	1.0239	5.1272004660274	10.6854057843957	1.09197476529951	0.219747652995148	3	0.313922037725638	0.313922037725638	0.420219500832795	2
951	94	255	1.0195	5.10580826225484	10.7067979881682	1.11336696907208	0.533669690720786	4	0.0513813550623454	0.0513813550623454	0.47160085589514	2
961	95	255	1.0205	5.1106701267486	10.7019361236745	1.10850510457831	0.585051045783131	5	0.148618644937655	0.148618644937655	0.620219500832795	2
971	96	255	1.0195	5.10580826225484	10.7067979881682	1.11336696907208	0.733669690720786	6	-0.0215466123441188	0.0215466123441188	0.641766113176914	2
981	97	255	1.022	5.11796292348925	10.6946433269338	1.10121230783767	0.712123078376667	7	0.172927967406464	0.172927967406464	0.814694080583378	2
991	98	255	1.0205	5.1106701267486	10.7019361236745	1.10850510457831	0.885051045783132	8	-0.0409940703191736	0.0409940703191736	0.855688150902552	2
1001	99	255	1.0234	5.12476953378052	10.6878367166426	1.0944056975464	0.844056975463958	9	0.357678818169538	0.357678818169538	1.21336696907209	2
1011	100	255	1.0181	5.09900165196356	10.7136045984595	1.12017357936335	1.2017357936335	10	0.172927967406464	0.172927967406464	1.38629493647855	2
1021	101	255	1.0166	5.09170885522292	10.7208973952002	1.127466376104	1.37466376103996	11	-0.0653033927880009	0.0653033927880009	1.45159832926655	2
1031	102	255	1.02	5.10823919450172	10.7043670559214	1.1109360368252	1.30936036825196	12	-0.021546612344101	0.021546612344101	1.47314494161066	2
1041	103	255	1.0225	5.12039385573613	10.692212394687	1.09878137559079	1.28781375590786	13	0.197237289875274	0.197237289875274	1.67038223148593	2
1051	104	255	1.0205	5.1106701267486	10.7019361236745	1.10850510457831	1.48505104578313	14	-0.0896127152568116	0.0896127152568116	1.75999494674274	2
1061	105	255	1.0244	5.12963139827428	10.6829748521488	1.08954383305263	1.39543833052632	15	0.479225430513639	0.479225430513639	2.23922037725638	2
1071	106	255	1.0166	5.09170885522292	10.7208973952002	1.127466376104	1.87466376103996	16	-0.0896127152568282	0.0896127152568282	2.32883309251321	2
1081	107	255	1.0205	5.1106701267486	10.7019361236745	1.10850510457831	1.78505104578313	17	-0.0166847478503285	0.0166847478503285	2.34551784036354	2
1091	108	255	1.0229	5.12233860153363	10.6902676488894	1.09683662979328	1.7683662979328	18	0.1	0.1	2.44551784036354	2
1101	109	255	1.0229	5.12233860153363	10.6902676488894	1.09683662979328	1.8683662979328	19	0.240994070319156	0.240994070319156	2.68651191068269	2
1111	110	255	1.02	5.10823919450172	10.7043670559214	1.1109360368252	2.10936036825196	20	0.0999999999999996	0.0999999999999996	2.78651191068269	2
1121	111	255	1.02	5.10823919450172	10.7043670559214	1.1109360368252	2.20936036825196	21	0.192375425381537	0.192375425381537	2.97888733606423	2
1131	112	255	1.0181	5.09900165196356	10.7136045984595	1.12017357936335	2.4017357936335	22	-0.658450861027278	0.658450861027278	3.63733819709151	2
1141	113	255	1.0337	5.17484673806629	10.6377595123568	1.04432849326062	1.74328493260622	23	-1.01336696907207	1.01336696907207	4.65070516616358	2
1151	114	255	1.0566	5.2861834349735	10.5264228154496	0.932991796353415	0.729917963534147	24	0.0270720325935181	0.0270720325935181	4.6777771987571	2
1161	115	255	1.0581	5.29347623171415	10.5191300187089	0.925698999612766	0.756989996127665	25	0.766075435645759	0.766075435645759	5.44385263440286	2
1171	116	255	1.0444	5.22686868814957	10.5857375622735	0.992306543177342	1.52306543177342	26	0.595910178363984	0.595910178363984	6.03976281276684	2
1181	117	255	1.0342	5.17727767031317	10.6353285801099	1.04189756101374	2.11897561013741	27	0.552153397920085	0.552153397920085	6.59191621068693	2
1191	118	255	1.0249	5.13206233052116	10.6805439199019	1.08711290080575	2.67112900805749	28	-0.327844075451276	0.327844075451276	6.9197602861382	2
1201	119	255	1.0337	5.17484673806629	10.6377595123568	1.04432849326062	2.34328493260622	29	-1.25159832926654	1.25159832926654	8.17135861540474	2
1211	120	255	1.0615	5.31000657099295	10.5025996794301	0.909168660333968	1.09168660333968	30	-0.138231360194465	0.138231360194465	8.3095899755992	2
1221	121	255	1.0664	5.33382970701239	10.4787765434107	0.885345524314522	0.953455243145216	31	0.0270720325935181	0.0270720325935181	8.33666200819272	2
1231	122	255	1.0679	5.34112250375304	10.47148374667	0.878052727573873	0.980527275738734	32	0.435468650069775	0.435468650069775	8.7721306582625	2
1241	123	255	1.061	5.30757563874606	10.505030611677	0.911599592580851	1.41599592580851	33	0.168066102912692	0.168066102912692	8.94019676117519	2
1251	124	255	1.0596	5.30076902845479	10.5118372219683	0.91840620287212	1.5840620287212	34	-0.230606785575984	0.230606785575984	9.17080354675117	2
1261	125	255	1.0664	5.33382970701239	10.4787765434107	0.885345524314522	1.35345524314522	35	0.216684747850346	0.216684747850346	9.38748829460152	2
1271	126	255	1.064	5.32216123222736	10.4904450181957	0.897013999099556	1.57013999099556	36	0.313922037725638	0.313922037725638	9.70141033232716	2
1281	127	255	1.0596	5.30076902845479	10.5118372219683	0.91840620287212	1.8840620287212	37	0.741766113176914	0.741766113176914	10.4431764455041	2
1291	128	255	1.0464	5.2365924171371	10.576013833286	0.982582814189811	2.62582814189811	38	0.858450861027278	0.858450861027278	11.3016273065313	2
1301	129	255	1.0308	5.16074733103437	10.6518589193887	1.05842790029254	3.48427900292539	39	0.0562432195561167	0.0562432195561167	11.3578705260875	2
1311	130	255	1.0317	5.16512300907876	10.6474832413443	1.05405222224815	3.54052222248151	40	0.100000000000001	0.100000000000001	11.4578705260875	2
1321	131	255	1.0317	5.16512300907876	10.6474832413443	1.05405222224815	3.64052222248151	41	0.0999999999999996	0.0999999999999996	11.5578705260875	2
1331	132	255	1.0317	5.16512300907876	10.6474832413443	1.05405222224815	3.74052222248151	42	-1.56275765686747	1.56275765686747	13.1206281829549	2
1341	133	255	1.0659	5.33139877476551	10.4812074756576	0.887776456561404	2.17776456561404	43	-0.138231360194466	0.138231360194466	13.2588595431494	2
1351	134	255	1.0708	5.35522191078496	10.4573843396381	0.863953320541958	2.03953320541958	44	-0.0896127152568102	0.0896127152568102	13.3484722584062	2
1361	135	255	1.0747	5.37418318231064	10.4384230681124	0.844992049016277	1.94992049016277	45	-0.327844075451276	0.327844075451276	13.6763163338575	2
1371	136	255	1.0835	5.41696758985576	10.3956386605673	0.802207641471149	1.62207641471149	46	-0.44452882330164	0.44452882330164	14.1208451571591	2
1381	137	255	1.0947	5.47142047218593	10.3411857782372	0.747754759140985	1.17754759140985	47	-0.639003403052223	0.639003403052223	14.7598485602113	2
1391	138	255	1.1099	5.54532081249115	10.2672854379319	0.673854418835763	0.538544188357629	48	-0.113922037725638	0.113922037725638	14.873770597937	2
1401	139	255	1.1143	5.56671301626371	10.2458932341594	0.652462215063199	0.424622150631991	49	0.313922037725638	0.313922037725638	15.1876926356626	2
1411	140	255	1.1099	5.54532081249115	10.2672854379319	0.673854418835763	0.738544188357629	50	0.00762457461849886	0.00762457461849886	15.1953172102811	2
1421	141	255	1.1118	5.5545583550293	10.2580478953938	0.664616876297613	0.746168762976128	51	0.0513813550623454	0.0513813550623454	15.2466985653435	2
1431	142	255	1.1128	5.55942021952307	10.2531860309	0.659755011803847	0.797550118038474	52	-0.0166847478503473	0.0166847478503473	15.2633833131938	2
1441	143	255	1.1152	5.5710886943081	10.241517556115	0.648086537018813	0.780865370188126	53	0.12430932246881	0.12430932246881	15.3876926356626	2
1451	144	255	1.1147	5.56865776206122	10.2439484883619	0.650517469265694	0.905174692656936	54	0.1	0.1	15.4876926356626	2
1461	145	255	1.1147	5.56865776206122	10.2439484883619	0.650517469265694	1.00517469265694	55	-0.40077204285774	0.40077204285774	15.8884646785204	2
1471	146	255	1.125	5.61873496634699	10.1938712840761	0.60044026497992	0.604402649799196	56	0.66883814577045	0.66883814577045	16.5573028242908	2
1481	147	255	1.1133	5.56185115176995	10.2507550986531	0.657324079556965	1.27324079556965	57	1.50021697420419	1.50021697420419	18.057519798495	2
1491	148	255	1.0845	5.42182945434953	10.3907767960736	0.797345776977384	2.77345776977384	58	0.362540682663293	0.362540682663293	18.4200604811583	2
1501	149	255	1.0791	5.3955753860832	10.4170308643399	0.823599845243713	3.13599845243713	59	-0.44452882330164	0.44452882330164	18.8645893044599	2
1511	150	255	1.0903	5.45002826841336	10.3625779820097	0.769146962913549	2.69146962913549	60	-0.211159327600929	0.211159327600929	19.0757486320609	2
1521	151	255	1.0967	5.48114420117346	10.3314620492496	0.738031030153456	2.48031030153456	61	-0.420219500832795	0.420219500832795	19.4959681328937	2
1531	152	255	1.1074	5.53316615125674	10.2794400991663	0.686009080070177	2.06009080070177	62	-0.376462720388931	0.376462720388931	19.8724308532826	2
1541	153	255	1.1172	5.58081242329563	10.2317938271275	0.638362808031284	1.68362808031284	63	-1.159222903885	1.159222903885	21.0316537571676	2
1551	154	255	1.1431	5.70673471368413	10.105871536739	0.512440517642784	0.524405176427835	64	0.270165257281738	0.270165257281738	21.3018190144493	2
1561	155	255	1.1396	5.68971818795595	10.1228880624671	0.529457043370957	0.794570433709573	65	0.16806610291271	0.16806610291271	21.469885117362	2
1571	156	255	1.1382	5.68291157766468	10.1296946727584	0.536263653662228	0.962636536622283	66	0.221546612344119	0.221546612344119	21.6914317297062	2
1581	157	255	1.1357	5.67075691643027	10.1418493339928	0.54841831489664	1.1841831489664	67	-0.0215466123441188	0.0215466123441188	21.7129783420503	2
1591	158	255	1.1382	5.68291157766468	10.1296946727584	0.536263653662228	1.16263653662228	68	0.221546612344118	0.221546612344118	21.9345249543944	2
1601	159	255	1.1357	5.67075691643027	10.1418493339928	0.54841831489664	1.3841831489664	69	0.0513813550623454	0.0513813550623454	21.9859063094567	2
1611	160	255	1.1367	5.67561878092404	10.136987469499	0.543556450402875	1.43556450402875	70	-0.852925440777843	0.852925440777843	22.8388317502346	2
1621	161	255	1.1563	5.77091132500182	10.0416949254213	0.44826390632509	0.582639063250904	71	-0.65845086102726	0.65845086102726	23.4972826112618	2
1631	162	255	1.1719	5.84675641110455	9.96584983931853	0.372418820222364	-0.0758117977763562	72	-0.0166847478503462	0.0166847478503462	23.5139673591122	2
1641	163	255	1.1743	5.85842488588958	9.9541813645335	0.36075034543733	-0.0924965456267024	73	0.503534752982449	0.503534752982449	24.0175021120946	2
1651	164	255	1.166	5.81807141059134	9.99453483983174	0.401103820735575	0.411038207355746	74	0.527844075451275	0.527844075451275	24.5453461875459	2
1661	165	255	1.1572	5.77528700304621	10.0373192473769	0.443888228280702	0.938882282807021	75	0.0756906775311904	0.0756906775311904	24.6210368650771	2
1671	166	255	1.1577	5.77771793529309	10.03488831513	0.441457296033821	1.01457296033821	76	0.338231360194448	0.338231360194448	24.9592682252716	2
1681	167	255	1.1528	5.75389479927365	10.0587114511494	0.465280432053266	1.35280432053266	77	0.66883814577045	0.66883814577045	25.628106371042	2
1691	168	255	1.1411	5.6970109846966	10.1155952657265	0.522164246630311	2.02164246630311	78	0.717456790708104	0.717456790708104	26.3455631617501	2
1701	169	255	1.1284	5.63526530562579	10.1773409447973	0.583909925701121	2.73909925701121	79	0.289612715256811	0.289612715256811	26.6351758770069	2
1711	170	255	1.1245	5.61630403410011	10.196302216323	0.602871197226802	3.02871197226802	80	-0.18685000513212	0.18685000513212	26.822025882139	2
1721	171	255	1.1304	5.64498903461332	10.1676172158098	0.57418619671359	2.8418619671359	81	-0.444528823301605	0.444528823301605	27.2665547054406	2
1731	172	255	1.1416	5.69944191694348	10.1131643334796	0.51973331438343	2.3973331438343	82	-0.493147468239277	0.493147468239277	27.7597021736799	2
1741	173	255	1.1538	5.75875666376741	10.0538495866557	0.460418567559502	1.90418567559502	83	-0.230606785575984	0.230606785575984	27.9903089592559	2
1751	174	255	1.1606	5.79181734232501	10.0207889080981	0.427357889001904	1.67357889001904	84	0.0513813550623454	0.0513813550623454	28.0416903143182	2
1761	175	255	1.1616	5.79667920681877	10.0159270436043	0.422496024508138	1.72496024508138	85	0.406297463107157	0.406297463107157	28.4479877774254	2
1771	176	255	1.1553	5.76604946050806	10.046556789915	0.453125770818854	2.13125770818854	86	-0.254916108044812	0.254916108044812	28.7029038854702	2
1781	177	255	1.1626	5.80154107131254	10.0110651791105	0.417634160014373	1.87634160014373	87	-0.0653033927879831	0.0653033927879831	28.7682072782582	2
1791	178	255	1.166	5.81807141059134	9.99453483983174	0.401103820735575	1.81103820735575	88	-1.94198308738111	1.94198308738111	30.7101903656393	2
1801	179	255	1.208	6.02226971932945	9.79033653109363	0.196905511997464	-0.130944880025359	89	-0.0166847478503465	0.0166847478503465	30.7268751134896	2
1811	180	255	1.2104	6.03393819411448	9.7786680563086	0.185237037212429	-0.147629627875706	90	1.16474832413443	1.16474832413443	31.8916234376241	2
1821	181	255	1.1885	5.92746336170104	9.88514288872204	0.291711869625873	1.01711869625873	91	0.386850005132102	0.386850005132102	32.2784734427562	2
1831	182	255	1.1826	5.89877836118783	9.91382788923525	0.320396870139083	1.40396870139083	92	0.717456790708104	0.717456790708104	32.9959302334643	2
1841	183	255	1.1699	5.83703268211702	9.97557356830606	0.382142549209894	2.12142549209894	93	-0.235468650069774	0.235468650069774	33.2313988835341	2
1851	184	255	1.1768	5.870579547124	9.94202670329908	0.348595684202916	1.88595684202916	94	0.0805525420249453	0.0805525420249453	33.311951425559	2
1861	185	255	1.1772	5.8725242929215	9.94008195750158	0.346650938405411	1.96650938405411	95	0.192375425381536	0.192375425381536	33.5043268509405	2
1871	186	255	1.1753	5.86328675038335	9.94931950003973	0.355888480943564	2.15888480943564	96	-0.279225430513639	0.279225430513639	33.7835522814542	2
1881	187	255	1.1831	5.90120929343471	9.91139695698837	0.3179659378922	1.879659378922	97	-0.493147468239259	0.493147468239259	34.2766997496934	2
1891	188	255	1.1953	5.96052404025864	9.85208221016444	0.258651191068274	1.38651191068275	98	-1.06198561400974	1.06198561400974	35.3386853637032	2
1901	189	255	1.2192	6.07672260165961	9.73588364876347	0.1424526296673	0.324526296673001	99	-0.138231360194448	0.138231360194448	35.4769167238976	2
1911	190	255	1.2241	6.10054573767906	9.71206051274402	0.118629493647855	0.186294936478553	100	0.148618644937655	0.148618644937655	35.6255353688353	2
1921	191	255	1.2231	6.09568387318529	9.71692237723779	0.123491358141621	0.334913581416208	101	0.265303392787983	0.265303392787983	35.8908387616233	2
1931	192	255	1.2197	6.07915353390649	9.73345271651659	0.140021697420419	0.600216974204191	102	0.313922037725638	0.313922037725638	36.2047607993489	2
1941	193	255	1.2153	6.05776133013393	9.75484492028915	0.161413901192983	0.914139011929829	103	-0.113922037725638	0.113922037725638	36.3186828370745	2
1951	194	255	1.2197	6.07915353390649	9.73345271651659	0.140021697420419	0.800216974204191	104	-0.663312725521033	0.663312725521033	36.9819955625956	2
1961	195	255	1.2354	6.1554848064586	9.65712144396448	0.0636904248683159	0.136904248683159	105	0.00762457461848101	0.00762457461848101	36.9896201372141	2
1971	196	255	1.2373	6.16472234899675	9.64788390142633	0.054452882330164	0.14452882330164	106	-0.211159327600947	0.211159327600947	37.200779464815	2
1981	197	255	1.2437	6.19583828175684	9.61676796866624	0.0233369495700693	-0.0666305042993073	107	0.0562432195561357	0.0562432195561357	37.2570226843711	2
1991	198	255	1.2446	6.20021395980123	9.61239229062185	0.0189612715256828	-0.0103872847431717	108	-0.0896127152568283	0.0896127152568283	37.346635399628	2
2001	199	255	1.2485	6.21917523132691	9.59343101909617	0	-0.1	109	0.1437567804439	0.1437567804439	37.4903921800719	2
2011	200	255	1.2476	6.21479955328252	9.59780669714056	0.00437567804438999	0.0437567804438999	110	NA	NA	NA	2
922	91	255	1.0264	5.13935512726181	10.6732511231613	1.33652654933587	2.46526549335868	1	0.459777972538584	0.459777972538584	0.459777972538584	3
932	92	255	1.019	5.10337733000795	10.7092289204151	1.37250434658973	2.92504346589727	2	-0.138231360194465	0.138231360194465	0.598009332733049	3
942	93	255	1.0239	5.1272004660274	10.6854057843957	1.34868121057028	2.7868121057028	3	0.0270720325935181	0.0270720325935181	0.625081365326567	3
952	94	255	1.0254	5.13449326276805	10.678112987655	1.34138841382963	2.81388413829632	4	0.265303392788001	0.265303392788001	0.890384758114569	3
962	95	255	1.022	5.11796292348925	10.6946433269338	1.35791875310843	3.07918753108432	5	-0.206297463107157	0.206297463107157	1.09668222122173	3
972	96	255	1.0283	5.14859266979996	10.6640135806231	1.32728900679772	2.87289006797717	6	0.381988140638347	0.381988140638347	1.47867036186007	3
982	97	255	1.0225	5.12039385573613	10.692212394687	1.35548782086155	3.25487820861551	7	0.172927967406464	0.172927967406464	1.65159832926654	3
992	98	255	1.021	5.11310105899548	10.6995051914276	1.3627806176022	3.42780617602198	8	0.075690677531155	0.075690677531155	1.72728900679769	3
1002	99	255	1.0215	5.11553199124236	10.6970742591807	1.36034968535531	3.50349685355313	9	0.148618644937655	0.148618644937655	1.87590765173535	3
1012	100	255	1.0205	5.1106701267486	10.7019361236745	1.36521154984908	3.65211549849079	10	0.1	0.1	1.97590765173535	3
1022	101	255	1.0205	5.1106701267486	10.7019361236745	1.36521154984908	3.75211549849079	11	0.1	0.1	2.07590765173535	3
1032	102	255	1.0205	5.1106701267486	10.7019361236745	1.36521154984908	3.85211549849079	12	0.1	0.1	2.17590765173535	3
1042	103	255	1.0205	5.1106701267486	10.7019361236745	1.36521154984908	3.95211549849079	13	0.0756906775311905	0.0756906775311905	2.25159832926654	3
1052	104	255	1.021	5.11310105899548	10.6995051914276	1.3627806176022	4.02780617602198	14	-0.0653033927880022	0.0653033927880022	2.31690172205454	3
1062	105	255	1.0244	5.12963139827428	10.6829748521488	1.3462502783234	3.96250278323398	15	-0.162540682663274	0.162540682663274	2.47944240471781	3
1072	106	255	1.0298	5.15588546654061	10.6567207838825	1.31999621005707	3.7999621005707	16	0.479225430513621	0.479225430513621	2.95866783523143	3
1082	107	255	1.022	5.11796292348925	10.6946433269338	1.35791875310843	4.27918753108432	17	0.0562432195561362	0.0562432195561362	3.01491105478757	3
1092	108	255	1.0229	5.12233860153363	10.6902676488894	1.35354307506405	4.33543075064046	18	0.28961271525681	0.28961271525681	3.30452377004438	3
1102	109	255	1.019	5.10337733000795	10.7092289204151	1.37250434658973	4.62504346589727	19	0.00276271012470897	0.00276271012470897	3.30728648016909	3
1112	110	255	1.021	5.11310105899548	10.6995051914276	1.3627806176022	4.62780617602198	20	0.051381355062345	0.051381355062345	3.35866783523144	3
1122	111	255	1.022	5.11796292348925	10.6946433269338	1.35791875310843	4.67918753108432	21	-1.15922290388502	1.15922290388502	4.51789073911645	3
1132	112	255	1.0479	5.24388521387775	10.5687210365453	1.23199646271993	3.5199646271993	22	-1.31966443217925	1.31966443217925	5.8375551712957	3
1142	113	255	1.0771	5.38585165709567	10.4267545933274	1.09003001950201	2.20030019502006	23	0.265303392788002	0.265303392788002	6.1028585640837	3
1152	114	255	1.0737	5.36932131781687	10.4432849326062	1.10656035878081	2.46560358780806	24	0.430606785575984	0.430606785575984	6.53346534965968	3
1162	115	255	1.0669	5.33626063925927	10.4763456111638	1.1396210373384	2.89621037338404	25	0.313922037725638	0.313922037725638	6.84738738738532	3
1172	116	255	1.0625	5.31486843548671	10.4977378149364	1.16101324111097	3.21013241110968	26	0.503534752982465	0.503534752982465	7.35092214036779	3
1182	117	255	1.0542	5.27451496018846	10.5380912902346	1.20136671640921	3.71366716409215	27	-0.420219500832795	0.420219500832795	7.77114164120058	3
1192	118	255	1.0649	5.32653691027174	10.4860693401513	1.14934476632594	3.29344766325935	28	-0.37646272038893	0.37646272038893	8.14760436158951	3
1202	119	255	1.0747	5.37418318231064	10.4384230681124	1.10169849428704	2.91698494287042	29	-0.566075435645759	0.566075435645759	8.71367979723527	3
1212	120	255	1.0884	5.44079072587521	10.3718155245479	1.03509095072247	2.35090950722466	30	0.362540682663293	0.362540682663293	9.07622047989856	3
1222	121	255	1.083	5.41453665760888	10.3980695928142	1.0613450189888	2.71345018988796	31	0.454916108044812	0.454916108044812	9.53113658794338	3
1232	122	255	1.0757	5.3790450468044	10.4335612036187	1.09683662979328	3.16836629793277	32	0.148618644937655	0.148618644937655	9.67975523288103	3
1242	123	255	1.0747	5.37418318231064	10.4384230681124	1.10169849428704	3.31698494287042	33	0.172927967406464	0.172927967406464	9.85268320028749	3
1252	124	255	1.0732	5.36689038556999	10.4457158648531	1.10899129102769	3.48991291027689	34	-0.0701652572817735	0.0701652572817735	9.92284845756927	3
1262	125	255	1.0767	5.38390691129817	10.4286993391249	1.09197476529951	3.41974765299511	35	-0.230606785575966	0.230606785575966	10.1534552431452	3
1272	126	255	1.0835	5.41696758985576	10.3956386605673	1.05891408674191	3.18914086741915	36	0.411159327600912	0.411159327600912	10.5646145707461	3
1282	127	255	1.0771	5.38585165709567	10.4267545933274	1.09003001950201	3.60030019502006	37	0.668838145770468	0.668838145770468	11.2334527165166	3
1292	128	255	1.0654	5.32896784251863	10.4836384079045	1.14691383407905	4.26913834079053	38	0.192375425381536	0.192375425381536	11.4258281418982	3
1302	129	255	1.0635	5.31973029998047	10.4928759504426	1.15615137661721	4.46151376617206	39	-0.517456790708105	0.517456790708105	11.9432849326063	3
1312	130	255	1.0762	5.38147597905128	10.4311302713718	1.0944056975464	3.94405697546396	40	-1.17867036186007	1.17867036186007	13.1219552944663	3
1322	131	255	1.1025	5.50934301523729	10.3032632351858	0.966538661360389	2.76538661360389	41	-0.211159327600948	0.211159327600948	13.3331146220673	3
1332	132	255	1.1089	5.54045894799738	10.2721473024257	0.935422728600294	2.55422728600294	42	-0.138231360194447	0.138231360194447	13.4713459822617	3
1342	133	255	1.1138	5.56428208401683	10.2483241664063	0.911599592580849	2.41599592580849	43	-0.206297463107175	0.206297463107175	13.6776434453689	3
1352	134	255	1.1201	5.59491183032755	10.2176944200955	0.880969846270132	2.20969846270132	44	-0.0653033927880005	0.0653033927880005	13.7429468381569	3
1362	135	255	1.1235	5.61144216960635	10.2011640808167	0.864439506991332	2.14439506991332	45	-0.259777972538566	0.259777972538566	14.0027248106955	3
1372	136	255	1.1309	5.6474199668602	10.1651862835629	0.828461709737475	1.88461709737475	46	0.1	0.1	14.1027248106955	3
1382	137	255	1.1309	5.6474199668602	10.1651862835629	0.828461709737475	1.98461709737475	47	-0.254916108044811	0.254916108044811	14.3576409187403	3
1392	138	255	1.1382	5.68291157766468	10.1296946727584	0.792970098932994	1.72970098932994	48	0.00762457461848109	0.00762457461848109	14.3652654933588	3
1402	139	255	1.1401	5.69214912020284	10.1204571302202	0.783732556394842	1.73732556394842	49	0.406297463107157	0.406297463107157	14.7715629564659	3
1412	140	255	1.1338	5.66151937389212	10.151086876531	0.814362302705558	2.14362302705558	50	0.19723728987531	0.19723728987531	14.9688002463412	3
1422	141	255	1.1318	5.65179564490459	10.1608106055185	0.824086031693088	2.34086031693089	51	0.527844075451275	0.527844075451275	15.4966443217925	3
1432	142	255	1.123	5.60901123735946	10.2035950130636	0.866870439238216	2.86870439238216	52	-0.327844075451277	0.327844075451277	15.8244883972438	3
1442	143	255	1.1318	5.65179564490459	10.1608106055185	0.824086031693088	2.54086031693088	53	0.240994070319156	0.240994070319156	16.0654824675629	3
1452	144	255	1.1289	5.63769623787267	10.1749100125504	0.838185438725004	2.78185438725004	54	0.148618644937655	0.148618644937655	16.2141011125006	3
1462	145	255	1.1279	5.63283437337891	10.1797718770442	0.84304730321877	2.93047303218769	55	0.454916108044794	0.454916108044794	16.6690172205454	3
1472	146	255	1.1206	5.59734276257443	10.2152634878487	0.878538914023249	3.38538914023249	56	-0.113922037725638	0.113922037725638	16.782939258271	3
1482	147	255	1.125	5.61873496634699	10.1938712840761	0.857146710250685	3.27146710250685	57	0.124309322468827	0.124309322468827	16.9072485807398	3
1492	148	255	1.1245	5.61630403410011	10.196302216323	0.859577642497568	3.39577642497568	58	0.0513813550623632	0.0513813550623632	16.9586299358022	3
1502	149	255	1.1255	5.62116589859387	10.1914403518292	0.854715778003804	3.44715778003804	59	0.00762457461848109	0.00762457461848109	16.9662545104207	3
1512	150	255	1.1274	5.63040344113203	10.1822028092911	0.845478235465652	3.45478235465652	60	0.503534752982431	0.503534752982431	17.4697892634031	3
1522	151	255	1.1191	5.59004996583378	10.2225562845893	0.885831710763895	3.95831710763895	61	-0.284087295007376	0.284087295007376	17.7538765584105	3
1532	152	255	1.127	5.62845869533452	10.1841475550886	0.847422981263158	3.67422981263158	62	-1.03767629154092	1.03767629154092	18.7915528499514	3
1542	153	255	1.1504	5.74222632448861	10.0703799259345	0.733655352109066	2.63655352109066	63	-0.0409940703191558	0.0409940703191558	18.8325469202706	3
1552	154	255	1.1533	5.75632573152053	10.0562805189026	0.71955594507715	2.5955594507715	64	0.0270720325935181	0.0270720325935181	18.8596189528641	3
1562	155	255	1.1548	5.76361852826118	10.0489877221619	0.712263148336502	2.62263148336502	65	0.00762457461846333	0.00762457461846333	18.8672435274826	3
1572	156	255	1.1567	5.77285607079933	10.0397501796238	0.703025605798349	2.63025605798349	66	0.313922037725638	0.313922037725638	19.1811655652082	3
1582	157	255	1.1523	5.75146386702677	10.0611423833963	0.724417809570912	2.94417809570912	67	-0.0701652572817379	0.0701652572817379	19.2513308224899	3
1592	158	255	1.1558	5.76848039275494	10.0441258576681	0.707401283842739	2.87401283842739	68	0.0319338970872898	0.0319338970872898	19.2832647195772	3
1602	159	255	1.1572	5.77528700304621	10.0373192473769	0.700594673551468	2.90594673551468	69	-0.614694080583377	0.614694080583377	19.8979588001606	3
1612	160	255	1.1719	5.84675641110455	9.96584983931853	0.62912526549313	2.2912526549313	70	-0.0653033927880013	0.0653033927880013	19.9632621929486	3
1622	161	255	1.1753	5.86328675038335	9.94931950003973	0.61259492621433	2.2259492621433	71	-0.0653033927880005	0.0653033927880005	20.0285655857366	3
1632	162	255	1.1787	5.87981708966215	9.93278916076093	0.59606458693553	2.1606458693553	72	-0.0896127152568109	0.0896127152568109	20.1181783009934	3
1642	163	255	1.1826	5.89877836118783	9.91382788923525	0.577103315409849	2.07103315409849	73	0.124309322468828	0.124309322468828	20.2424876234622	3
1652	164	255	1.1821	5.89634742894095	9.91625882148213	0.579534247656731	2.19534247656731	74	0.454916108044811	0.454916108044811	20.697403731507	3
1662	165	255	1.1748	5.86085581813647	9.95175043228662	0.615025858461212	2.65025858461212	75	0.595910178363985	0.595910178363985	21.293313909871	3
1672	166	255	1.1646	5.81126480030007	10.001341450123	0.664616876297611	3.24616876297611	76	0.362540682663275	0.362540682663275	21.6558545925343	3
1682	167	255	1.1592	5.78501073203374	10.0275955183893	0.690870944563938	3.60870944563938	77	-0.254916108044811	0.254916108044811	21.9107707005791	3
1692	168	255	1.1665	5.82050234283822	9.99210390758486	0.655379333759457	3.35379333759457	78	0.00276271012470852	0.00276271012470852	21.9135334107038	3
1702	169	255	1.1685	5.83022607182575	9.98238017859733	0.645655604771928	3.35655604771928	79	0.270165257281774	0.270165257281774	22.1836986679856	3
1712	170	255	1.165	5.81320954609757	9.99939670432551	0.662672130500106	3.62672130500106	80	0.1	0.1	22.2836986679856	3
1722	171	255	1.165	5.81320954609757	9.99939670432551	0.662672130500106	3.72672130500106	81	-0.18685000513212	0.18685000513212	22.4705486731177	3
1732	172	255	1.1709	5.84189454661078	9.9707117038123	0.633987129986894	3.53987129986894	82	-1.13491358141619	1.13491358141619	23.6054622545339	3
1742	173	255	1.1963	5.9653859047524	9.84722034567068	0.510495771845275	2.40495771845274	83	0.576462720388931	0.576462720388931	24.1819249749228	3
1752	174	255	1.1865	5.91773963271351	9.89486661770957	0.558142043884168	2.98142043884168	84	-0.138231360194465	0.138231360194465	24.3201563351173	3
1762	175	255	1.1914	5.94156276873296	9.87104348169012	0.534318907864721	2.84318907864721	85	0.216684747850346	0.216684747850346	24.5368410829677	3
1772	176	255	1.189	5.92989429394792	9.88271195647516	0.545987382649756	3.05987382649756	86	-1.20297968432888	1.20297968432888	25.7398207672965	3
1782	177	255	1.2158	6.06019226238081	9.75241398804227	0.415689414216867	1.85689414216867	87	-0.18685000513212	0.18685000513212	25.9266707724287	3
1792	178	255	1.2217	6.08887726289402	9.72372898752906	0.387004413703655	1.67004413703655	88	0.313922037725638	0.313922037725638	26.2405928101543	3
1802	179	255	1.2173	6.06748505912146	9.74512119130162	0.408396617476219	1.98396617476219	89	0.240994070319191	0.240994070319191	26.4815868804735	3
1812	180	255	1.2144	6.05338565208954	9.75922059833354	0.422496024508138	2.22496024508138	90	-0.493147468239294	0.493147468239294	26.9747343487128	3
1822	181	255	1.2266	6.11270039891347	9.69990585150961	0.363181277684209	1.73181277684209	91	-0.0409940703191736	0.0409940703191736	27.015728419032	3
1832	182	255	1.2295	6.12679980594539	9.6858064444777	0.349081870652292	1.69081870652292	92	0.124309322468827	0.124309322468827	27.1400377415008	3
1842	183	255	1.229	6.1243688736985	9.68823737672458	0.351512802899174	1.81512802899174	93	0.1	0.1	27.2400377415008	3
1852	184	255	1.229	6.1243688736985	9.68823737672458	0.351512802899174	1.91512802899174	94	0.00276271012470852	0.00276271012470852	27.2428004516255	3
1862	185	255	1.231	6.13409260268603	9.67851364773705	0.341789073911645	1.91789073911645	95	-0.0409940703191738	0.0409940703191738	27.2837945219447	3
1872	186	255	1.2339	6.14819200971795	9.66441424070513	0.327689666879728	1.87689666879728	96	0.0513813550623454	0.0513813550623454	27.335175877007	3
1882	187	255	1.2349	6.15305387421172	9.65955237621137	0.322827802385962	1.92827802385962	97	-0.181988140638312	0.181988140638312	27.5171640176453	3
1892	188	255	1.2407	6.18125268827555	9.63135356214753	0.294628988322131	1.74628988322131	98	-0.18685000513212	0.18685000513212	27.7040140227774	3
1902	189	255	1.2466	6.20993768878876	9.60266856163432	0.265943987808919	1.55943987808919	99	0.0756906775311725	0.0756906775311725	27.7797047003086	3
1912	190	255	1.2471	6.21236862103564	9.60023762938744	0.263513055562036	1.63513055562036	100	-0.37160085589514	0.37160085589514	28.1513055562037	3
1922	191	255	1.2568	6.25952870662516	9.55307754379793	0.216352969972522	1.26352969972522	101	0.289612715256792	0.289612715256792	28.4409182714605	3
1932	192	255	1.2529	6.24056743509948	9.57203881532361	0.235314241498202	1.55314241498202	102	-0.186850005132102	0.186850005132102	28.6277682765926	3
1942	193	255	1.2588	6.26925243561269	9.54335381481039	0.206629240984991	1.36629240984991	103	-0.0409940703191736	0.0409940703191736	28.6687623469118	3
1952	194	255	1.2617	6.2833518426446	9.52925440777848	0.192529833953074	1.32529833953074	104	-0.211159327600929	0.211159327600929	28.8799216745127	3
1962	195	255	1.2681	6.3144677754047	9.49813847501838	0.161413901192981	1.11413901192981	105	0.0562432195561178	0.0562432195561178	28.9361648940689	3
1972	196	255	1.269	6.31884345344908	9.493762796974	0.157038223148593	1.17038223148593	106	-0.0701652572817557	0.0701652572817557	29.0063301513506	3
1982	197	255	1.2725	6.33585997917726	9.47674627124582	0.140021697420417	1.10021697420417	107	-0.254916108044812	0.254916108044812	29.2612462593954	3
1992	198	255	1.2798	6.37135158998174	9.44125466044134	0.104530086615936	0.845300866159362	108	-0.279225430513639	0.279225430513639	29.5404716899091	3
2002	199	255	1.2876	6.40927413303311	9.40333211738998	0.0666075435645723	0.566075435645723	109	-0.566075435645723	0.566075435645723	30.1065471255548	3
2012	200	255	1.3013	6.47588167659768	9.3367245738254	0	0	110	NA	NA	NA	3
