# Supplementary material for: Assessment of crusting effects on interrill erosion by laser scanning
Source: PeerJ. 2020 Jan 31;8:e8487. doi: 10.7717/peerj.8487 (PMC6996510; doi:10.7717/peerj.8487)
Supplement: Data S1 — Each has two transects and four subplots. [file peerj-08-8487-s001.zip › raw data for uploading/os4transectbright.txt]

x	y	z	cal	h	h2	h0mm	code	deltah	absh	cumsumh	number
312	311	255	1.25	6.22646802806756	9.58613822235552	0.0330606785575966	0.330606785575966	1	-0.430606785575966	0.430606785575966	0.430606785575966	1
313	312	255	1.2568	6.25952870662516	9.55307754379793	0	-0.1	2	0.420219500832795	0.420219500832795	0.850826286408761	1
314	313	255	1.2461	6.20750675654188	9.60509949388121	0.0520219500832795	0.320219500832795	3	0.0166847478503286	0.0166847478503286	0.86751103425909	1
315	314	255	1.2437	6.19583828175684	9.61676796866624	0.0636904248683123	0.336904248683123	4	0.400772042857758	0.400772042857758	1.26828307711685	1
316	315	255	1.2334	6.14576107747107	9.66684517295201	0.113767629154088	0.737676291540881	5	0.0166847478503465	0.0166847478503465	1.28496782496719	1
317	316	255	1.231	6.13409260268603	9.67851364773705	0.125436103939123	0.754361039391227	6	0.517456790708104	0.517456790708104	1.8024246156753	1
318	317	255	1.2183	6.07234692361522	9.74025932680786	0.187181783009933	1.27181783009933	7	0.804306795840206	0.804306795840206	2.6067314115155	1
319	318	255	1.1997	5.9819162440312	9.83069000639188	0.277612462593954	2.07612462593954	8	-1.26198561400974	1.26198561400974	3.86871702552525	1
320	319	255	1.2236	6.09811480543218	9.71449144499091	0.161413901192979	0.814139011929794	9	-0.907069505964897	0.907069505964897	4.77578653149014	1
321	320	255	1.2402	6.17882175602867	9.63378449439442	0.0807069505964897	-0.0929304940351031	10	0.0653033927880009	0.0653033927880009	4.84108992427815	1
322	321	255	1.2368	6.16229141674987	9.65031483367322	0.0972372898752898	-0.0276271012471022	11	-0.1	0.1	4.94108992427815	1
323	322	255	1.2368	6.16229141674987	9.65031483367322	0.0972372898752898	-0.127627101247102	12	0.493147468239277	0.493147468239277	5.43423739251742	1
324	323	255	1.2246	6.10297666992594	9.70962958049714	0.156552036699217	0.365520366992175	13	0.59038475811455	0.59038475811455	6.02462215063197	1
325	324	255	1.2104	6.03393819411448	9.7786680563086	0.225590512510673	0.955905125106725	14	0.799444931346434	0.799444931346434	6.82406708197841	1
326	325	255	1.1919	5.94399370097984	9.86861254944324	0.315535005645316	1.75535005645316	15	-0.386850005132102	0.386850005132102	7.21091708711051	1
327	326	255	1.1978	5.97267870149305	9.83992754893003	0.286850005132106	1.36850005132106	16	-0.16806610291271	0.16806610291271	7.37898319002322	1
328	327	255	1.1992	5.97948531178432	9.83312093863876	0.280043394840835	1.20043394840835	17	-0.60077204285774	0.60077204285774	7.97975523288096	1
329	328	255	1.2095	6.0295625160701	9.78304373435299	0.229966190555061	0.599661905550607	18	-0.357678818169538	0.357678818169538	8.3374340510505	1
330	329	255	1.2148	6.05533039788705	9.75727585253603	0.204198308738107	0.24198308738107	19	0.303534752982466	0.303534752982466	8.64096880403296	1
331	330	255	1.2065	6.0149769225888	9.79762932783428	0.244551784036354	0.545517840363536	20	0.0896127152568282	0.0896127152568282	8.73058151928979	1
332	331	255	1.2026	5.99601565106312	9.81659059935996	0.263513055562036	0.635130555620364	21	-0.0999999999999998	0.0999999999999998	8.83058151928979	1
333	332	255	1.2026	5.99601565106312	9.81659059935996	0.263513055562036	0.535130555620364	22	-0.766075435645741	0.766075435645741	9.59665695493553	1
334	333	255	1.2163	6.06262319462769	9.74998305579539	0.196905511997462	-0.230944880025377	23	-0.221546612344137	0.221546612344137	9.81820356727967	1
335	334	255	1.2188	6.07477785586211	9.73782839456097	0.184750850763049	-0.452491492369514	24	1.20784154882267	1.20784154882267	11.0260451161023	1
336	335	255	1.1919	5.94399370097984	9.86861254944324	0.315535005645316	0.755350056453159	25	0.162540682663292	0.162540682663292	11.1885857987656	1
337	336	255	1.1865	5.91773963271351	9.89486661770957	0.341789073911645	0.917890739116451	26	0.327844075451276	0.327844075451276	11.5164298742169	1
338	337	255	1.1777	5.87495522516838	9.9376510252547	0.384573481456773	1.24573481456773	27	-0.552153397920103	0.552153397920103	12.068583272137	1
339	338	255	1.187	5.92017056496039	9.89243568546269	0.339358141664762	0.693581416647624	28	-0.38685000513212	0.38685000513212	12.4554332772691	1
340	339	255	1.1929	5.9488555654736	9.86375068494948	0.31067314115155	0.306731411515504	29	-0.834141538558432	0.834141538558432	13.2895748158276	1
341	340	255	1.208	6.02226971932945	9.79033653109363	0.237258987295707	-0.527410127042928	30	-0.64452882330164	0.64452882330164	13.9341036391292	1
342	341	255	1.2192	6.07672260165961	9.73588364876347	0.182806104965543	-1.17193895034457	31	0.517456790708104	0.517456790708104	14.4515604298373	1
343	342	255	1.2065	6.0149769225888	9.79762932783428	0.244551784036354	-0.654482159636464	32	0.230606785576002	0.230606785576002	14.6821672154133	1
344	343	255	1.1997	5.9819162440312	9.83069000639188	0.277612462593954	-0.423875374060462	33	0.352153397920085	0.352153397920085	15.0343206133334	1
345	344	255	1.1904	5.93670090423919	9.87590534618389	0.322827802385962	-0.071721976140377	34	-0.265303392787983	0.265303392787983	15.2996240061214	1
346	345	255	1.1938	5.95323124351799	9.85937500690509	0.306297463107164	-0.33702536892836	35	-0.221546612344119	0.221546612344119	15.5211706184655	1
347	346	255	1.1963	5.9653859047524	9.84722034567068	0.294142801872752	-0.558571981272479	36	-0.216684747850364	0.216684747850364	15.7378553663159	1
348	347	255	1.1987	5.97705437953744	9.83555187088564	0.282474327087716	-0.775256729122843	37	-0.245855934812929	0.245855934812929	15.9837113011288	1
349	348	255	1.2017	5.99163997301873	9.82096627740435	0.267888733606423	-1.02111266393577	38	-0.85845086102726	0.85845086102726	16.8421621621561	1
350	349	255	1.2173	6.06748505912146	9.74512119130162	0.192043647503697	-1.87956352496303	39	-0.265303392787984	0.265303392787984	17.107465554944	1
351	350	255	1.2207	6.08401539840026	9.72859085202282	0.175513308224899	-2.14486691775102	40	0.352153397920103	0.352153397920103	17.4596189528641	1
352	351	255	1.2114	6.03880005860825	9.77380619181483	0.220728648016909	-1.79271351983091	41	0.420219500832795	0.420219500832795	17.8798384536969	1
353	352	255	1.2007	5.98677810852497	9.82582814189811	0.272750598100188	-1.37249401899812	42	0.682760183496088	0.682760183496088	18.562598637193	1
354	353	255	1.1846	5.90850209017536	9.90410416024772	0.351026616449797	-0.689733835502029	43	1.34883561914183	1.34883561914183	19.9114342563348	1
355	354	255	1.1548	5.76361852826118	10.0489877221619	0.49591017836398	0.659101783639799	44	0.639003403052205	0.639003403052205	20.5504376593871	1
356	355	255	1.1396	5.68971818795595	10.1228880624671	0.5698105186692	1.298105186692	45	0.133369495700693	0.133369495700693	20.6838071550877	1
357	356	255	1.1348	5.66638123838589	10.1462250120372	0.59314746823927	1.4314746823927	46	0.0215466123441188	0.0215466123441188	20.7053537674319	1
358	357	255	1.1323	5.65422657715147	10.1583796732716	0.605302129473682	1.45302129473682	47	-0.172927967406464	0.172927967406464	20.8782817348383	1
359	358	255	1.1338	5.66151937389212	10.151086876531	0.598009332733035	1.28009332733035	48	-0.240994070319173	0.240994070319173	21.1192758051575	1
360	359	255	1.1367	5.67561878092404	10.136987469499	0.583909925701118	1.03909925701118	49	-0.62508136532655	0.62508136532655	21.7443571704841	1
361	360	255	1.1475	5.72812691745669	10.0844793329664	0.531401789168463	0.414017891684628	50	-1.09668222122174	1.09668222122174	22.8410393917058	1
362	361	255	1.168	5.82779513957887	9.98481111084421	0.431733567046289	-0.682664329537115	51	-0.761213571151986	0.761213571151986	23.6022529628578	1
363	362	255	1.1816	5.89391649669407	9.91868975372902	0.36561220993109	-1.4438779006891	52	-0.172927967406464	0.172927967406464	23.7751809302642	1
364	363	255	1.1831	5.90120929343471	9.91139695698837	0.358319413190443	-1.61680586809557	53	-0.834141538558433	0.834141538558433	24.6093224688227	1
365	364	255	1.1982	5.97462344729056	9.83798280313253	0.2849052593346	-2.450947406654	54	-0.717456790708104	0.717456790708104	25.3267792595308	1
366	365	255	1.2109	6.03636912636137	9.77623712406172	0.22315958026379	-3.1684041973621	55	0.493147468239259	0.493147468239259	25.81992672777	1
367	366	255	1.1987	5.97705437953744	9.83555187088564	0.282474327087716	-2.67525672912284	56	0.44452882330164	0.44452882330164	26.2644555510717	1
368	367	255	1.1875	5.92260149720728	9.89000475321581	0.33692720941788	-2.2307279058212	57	0.162540682663292	0.162540682663292	26.426996233735	1
369	368	255	1.1821	5.89634742894095	9.91625882148213	0.363181277684209	-2.06818722315791	58	-0.124309322468827	0.124309322468827	26.5513055562038	1
370	369	255	1.1826	5.89877836118783	9.91382788923525	0.360750345437326	-2.19249654562674	59	-0.85845086102726	0.85845086102726	27.4097564172311	1
371	370	255	1.1982	5.97462344729056	9.83798280313253	0.2849052593346	-3.050947406654	60	-0.338231360194466	0.338231360194466	27.7479877774255	1
372	371	255	1.2031	5.99844658331	9.81415966711308	0.261082123315154	-3.38917876684846	61	0.541766113176932	0.541766113176932	28.2897538906025	1
373	372	255	1.1899	5.93426997199231	9.87833627843077	0.325258734632847	-2.84741265367153	62	0.34729153342633	0.34729153342633	28.6370454240288	1
374	373	255	1.1807	5.88954081864968	9.92306543177341	0.36998788797548	-2.5001211202452	63	0.162540682663275	0.162540682663275	28.7995861066921	1
375	374	255	1.1753	5.86328675038335	9.94931950003973	0.396241956241807	-2.33758043758193	64	0.186850005132119	0.186850005132119	28.9864361118242	1
376	375	255	1.1694	5.83460174987014	9.97800450055295	0.424926956755019	-2.15073043244981	65	0.444528823301622	0.444528823301622	29.4309649351258	1
377	376	255	1.1582	5.78014886753997	10.0324573828831	0.479379839085182	-1.70620160914818	66	0.400772042857758	0.400772042857758	29.8317369779836	1
378	377	255	1.1479	5.7300716632542	10.0825345871689	0.529457043370957	-1.30542956629043	67	1.30021697420416	1.30021697420416	31.1319539521877	1
379	378	255	1.1191	5.59004996583378	10.2225562845893	0.669478740791373	-0.00521259208627112	68	0.279225430513657	0.279225430513657	31.4111793827014	1
380	379	255	1.1113	5.55212742278242	10.2604788276407	0.707401283842739	0.274012838427385	69	-0.148618644937655	0.148618644937655	31.559798027639	1
381	380	255	1.1123	5.55698928727618	10.2556169631469	0.702539419348973	0.125394193489731	70	-0.240994070319174	0.240994070319174	31.8007920979582	1
382	381	255	1.1152	5.5710886943081	10.241517556115	0.688440012317056	-0.115599876829443	71	-0.099999999999999	0.099999999999999	31.9007920979582	1
383	382	255	1.1152	5.5710886943081	10.241517556115	0.688440012317056	-0.215599876829442	72	-0.479225430513621	0.479225430513621	32.3800175284718	1
384	383	255	1.123	5.60901123735946	10.2035950130636	0.650517469265694	-0.694825307343063	73	-0.649390687795413	0.649390687795413	33.0294082162672	1
385	384	255	1.1343	5.663950306139	10.1486559442841	0.595578400486152	-1.34421599513848	74	-0.834141538558433	0.834141538558433	33.8635497548257	1
386	385	255	1.1494	5.73736445999485	10.0752417904282	0.522164246630309	-2.17835753369691	75	-0.668838145770467	0.668838145770467	34.5323879005961	1
387	386	255	1.1611	5.79424827457189	10.0183579758512	0.465280432053262	-2.84719567946738	76	0.327844075451276	0.327844075451276	34.8602319760474	1
388	387	255	1.1523	5.75146386702677	10.0611423833963	0.50806483959839	-2.5193516040161	77	0.0896127152568282	0.0896127152568282	34.9498446913042	1
389	388	255	1.1484	5.73250259550108	10.080103654922	0.527026111124073	-2.42973888875927	78	-1.14530086615936	1.14530086615936	36.0951455574636	1
390	389	255	1.1699	5.83703268211702	9.97557356830606	0.422496024508137	-3.57503975491863	79	-0.38685000513212	0.38685000513212	36.4819955625957	1
391	390	255	1.1758	5.86571768263023	9.94688856779285	0.393811023994925	-3.96188976005075	80	0.0409940703191736	0.0409940703191736	36.5229896329149	1
392	391	255	1.1729	5.85161827559831	9.96098797482477	0.407910431026842	-3.92089568973158	81	0.755688150902551	0.755688150902551	37.2786777838174	1
393	392	255	1.1553	5.76604946050806	10.046556789915	0.493479246117097	-3.16520753882903	82	0.731378828433742	0.731378828433742	38.0100566122512	1
394	393	255	1.1382	5.68291157766468	10.1296946727584	0.576617128960471	-2.43382871039529	83	0.541766113176914	0.541766113176914	38.5518227254281	1
395	394	255	1.125	5.61873496634699	10.1938712840761	0.640793740278163	-1.89206259721837	84	0.682760183496088	0.682760183496088	39.2345829089242	1
396	395	255	1.1089	5.54045894799738	10.2721473024257	0.719069758627771	-1.20930241372229	85	0.755688150902569	0.755688150902569	39.9902710598268	1
397	396	255	1.0913	5.45489013290713	10.357716117516	0.804638573718028	-0.453614262819716	86	0.682760183496087	0.682760183496087	40.6730312433228	1
398	397	255	1.0752	5.37661411455752	10.4359921358656	0.882914592067637	0.229145920676371	87	0.0409940703191558	0.0409940703191558	40.714025313642	1
399	398	255	1.0723	5.3625147075256	10.4500915428975	0.897013999099553	0.270139990995527	88	-0.479225430513621	0.479225430513621	41.1932507441556	1
400	399	255	1.0801	5.40043725057697	10.4121689998461	0.859091456048191	-0.209085439518094	89	-0.289612715256828	0.289612715256828	41.4828634594124	1
401	400	255	1.084	5.41939852210265	10.3932077283204	0.840130184522508	-0.498698154774923	90	-0.338231360194448	0.338231360194448	41.8210948196069	1
402	401	255	1.0889	5.44322165812209	10.369384592301	0.816307048503063	-0.83692951496937	91	-0.761213571151969	0.761213571151969	42.5823083907589	1
403	402	255	1.1025	5.50934301523729	10.3032632351858	0.750185691387866	-1.59814308612134	92	-1.07723476324667	1.07723476324667	43.6595431540055	1
404	403	255	1.1226	5.60706649156196	10.2055397588611	0.652462215063199	-2.67537784936801	93	-0.075690677531191	0.075690677531191	43.7352338315367	1
405	404	255	1.1221	5.60463555931508	10.207970691108	0.65489314731008	-2.7510685268992	94	0.400772042857758	0.400772042857758	44.1360058743945	1
406	405	255	1.1118	5.5545583550293	10.2580478953938	0.704970351595856	-2.35029648404144	95	2.43789326574507	2.43789326574507	46.5738991401396	1
407	406	255	1.0596	5.30076902845479	10.5118372219683	0.958759678170363	0.0875967817036305	96	0.945300866159381	0.945300866159381	47.5192000062989	1
408	407	255	1.0381	5.19623894183886	10.6163673085842	1.0632897647863	1.03289764786301	97	0.896682221221725	0.896682221221725	48.4158822275207	1
409	408	255	1.0176	5.09657071971668	10.7160355307064	1.16295798690847	1.92957986908474	98	-0.265303392787983	0.265303392787983	48.6811856203086	1
410	409	255	1.021	5.11310105899548	10.6995051914276	1.14642764762968	1.66427647629675	99	-0.00276271012470852	0.00276271012470852	48.6839483304334	1
411	410	255	1.019	5.10337733000795	10.7092289204151	1.1561513766172	1.66151376617204	100	-0.221546612344137	0.221546612344137	48.9054949427775	1
412	411	255	1.0215	5.11553199124236	10.6970742591807	1.14399671538279	1.43996715382791	101	0.254916108044829	0.254916108044829	49.1604110508223	1
413	412	255	1.0142	5.08004038043788	10.7325658699852	1.17948832618727	1.69488326187274	102	-0.999444931346434	0.999444931346434	50.1598559821688	1
414	413	255	1.0327	5.16998487357253	10.6426213768506	1.08954383305263	0.695438330526303	103	-1.90375172718666	1.90375172718666	52.0636077093554	1
415	414	255	1.0698	5.35036004629119	10.4622462041319	0.909168660333965	-1.20831339666035	104	-0.882760183496087	0.882760183496087	52.9463678928515	1
416	415	255	1.0859	5.4286360646408	10.3839701857823	0.830892641984356	-2.09107358015644	105	-0.338231360194448	0.338231360194448	53.2845992530459	1
417	416	255	1.0908	5.45245920066025	10.3601470497628	0.807069505964911	-2.42930494035089	106	-0.766075435645759	0.766075435645759	54.0506746886917	1
418	417	255	1.1045	5.51906674422482	10.2935395061983	0.740461962400335	-3.19538037599665	107	-0.430606785575967	0.430606785575967	54.4812814742677	1
419	418	255	1.1113	5.55212742278242	10.2604788276407	0.707401283842739	-3.62598716157261	108	-0.0319338970873262	0.0319338970873262	54.513215371355	1
420	419	255	1.1099	5.54532081249115	10.2672854379319	0.714207894134006	-3.65792105865994	109	0.47370001026424	0.47370001026424	54.9869153816192	1
421	420	255	1.0981	5.48795081146473	10.3246554389584	0.77157789516043	-3.1842210483957	110	NA	NA	NA	1
3121	311	255	1.2622	6.28578277489149	9.5268234755316	0.047646272038893	0.47646272038893	1	-0.197237289875309	0.197237289875309	0.197237289875309	2
3131	312	255	1.2642	6.29550650387902	9.51709974654407	0.0379225430513621	0.279225430513621	2	-0.479225430513621	0.479225430513621	0.67646272038893	2
3141	313	255	1.272	6.33342904693038	9.4791772034927	0	-0.2	3	0.352153397920103	0.352153397920103	1.02861611830903	2
3151	314	255	1.2627	6.28821370713837	9.52439254328471	0.0452153397920103	0.152153397920103	4	0.731378828433724	0.731378828433724	1.75999494674276	2
3161	315	255	1.2456	6.205075824295	9.60753042612809	0.128353222635383	0.883532226353827	5	0.0653033927880011	0.0653033927880011	1.82529833953076	2
3171	316	255	1.2422	6.1885454850162	9.62406076540689	0.144883561914183	0.948835619141828	6	1.51413901192981	1.51413901192981	3.33943735146057	2
3181	317	255	1.209	6.02713158382321	9.78547466659987	0.306297463107164	2.46297463107164	7	0.541766113176931	0.541766113176931	3.8812034646375	2
3191	318	255	1.1958	5.96295497250552	9.84965127791756	0.370474074424857	3.00474074424857	8	-0.766075435645741	0.766075435645741	4.64727890028324	2
3201	319	255	1.2095	6.0295625160701	9.78304373435299	0.303866530860283	2.23866530860283	9	-1.45159832926654	1.45159832926654	6.09887722954978	2
3211	320	255	1.2373	6.16472234899675	9.64788390142633	0.168706697933629	0.787066979336294	10	-0.00762457461848109	0.00762457461848109	6.10650180416826	2
3221	321	255	1.2354	6.1554848064586	9.65712144396448	0.177944240471781	0.779442404717813	11	0.0701652572817736	0.0701652572817736	6.17666706145003	2
3231	322	255	1.2319	6.13846828073042	9.67413796969266	0.194960766199959	0.849607661999586	12	-0.245855934812964	0.245855934812964	6.422522996263	2
3241	323	255	1.2349	6.15305387421172	9.65955237621137	0.180375172718662	0.603751727186622	13	-0.143756780443864	0.143756780443864	6.56627977670686	2
3251	324	255	1.2358	6.1574295522561	9.65517669816698	0.175999494674276	0.459994946742758	14	-0.148618644937637	0.148618644937637	6.7148984216445	2
3261	325	255	1.2368	6.16229141674987	9.65031483367322	0.171137630180512	0.311376301805121	15	1.01336696907207	1.01336696907207	7.72826539071657	2
3271	326	255	1.2139	6.05095471984266	9.76165153058042	0.282474327087719	1.32474327087719	16	-0.12430932246881	0.12430932246881	7.85257471318538	2
3281	327	255	1.2144	6.05338565208954	9.75922059833354	0.280043394840838	1.20043394840838	17	-0.668838145770467	0.668838145770467	8.52141285895585	2
3291	328	255	1.2261	6.11026946666659	9.7023367837565	0.223159580263792	0.531595802637916	18	-0.717456790708086	0.717456790708086	9.23886964966393	2
3301	329	255	1.2388	6.1720151457374	9.64059110468569	0.161413901192983	-0.185860988070171	19	-0.406297463107175	0.406297463107175	9.64516711277111	2
3311	330	255	1.2451	6.20264489204811	9.60996135837497	0.130784154882265	-0.592158451177345	20	0.920991543690552	0.920991543690552	10.5661586564617	2
3321	331	255	1.2241	6.10054573767906	9.71206051274402	0.232883309251321	0.328833092513207	21	0.0409940703191738	0.0409940703191738	10.6071527267808	2
3331	332	255	1.2212	6.08644633064714	9.72615991977594	0.246982716283238	0.369827162832381	22	-0.313922037725638	0.313922037725638	10.9210747645065	2
3341	333	255	1.2256	6.10783853441971	9.70476771600338	0.225590512510674	0.055905125106743	23	0.493147468239259	0.493147468239259	11.4142222327457	2
3351	334	255	1.2134	6.04852378759578	9.7640824628273	0.2849052593346	0.549052593346002	24	1.37314494161066	1.37314494161066	12.7873671743564	2
3361	335	255	1.1831	5.90120929343471	9.91139695698837	0.432219753495666	1.92219753495666	25	0.44452882330164	0.44452882330164	13.231895997658	2
3371	336	255	1.1719	5.84675641110455	9.96584983931853	0.48667263582583	2.3667263582583	26	-0.0756906775311905	0.0756906775311905	13.3075866751892	2
3381	337	255	1.1714	5.84432547885767	9.96828077156541	0.489103568072711	2.29103568072711	27	-0.576462720388931	0.576462720388931	13.8840493955781	2
3391	338	255	1.1812	5.89197175089656	9.92063449952652	0.441457296033818	1.71457296033818	28	-0.503534752982431	0.503534752982431	14.3875841485606	2
3401	339	255	1.1895	5.9323252261948	9.88028102422828	0.401103820735575	1.21103820735575	29	-0.595910178363985	0.595910178363985	14.9834943269246	2
3411	340	255	1.1997	5.9819162440312	9.83069000639188	0.351512802899176	0.615128028991761	30	-0.240994070319174	0.240994070319174	15.2244883972437	2
3421	341	255	1.2026	5.99601565106312	9.81659059935996	0.337413395867259	0.374133958672587	31	0.133369495700693	0.133369495700693	15.3578578929444	2
3431	342	255	1.1978	5.97267870149305	9.83992754893003	0.360750345437328	0.50750345437328	32	0.37646272038893	0.37646272038893	15.7343206133334	2
3441	343	255	1.188	5.92503242945416	9.88757382096892	0.408396617476221	0.88396617476221	33	0.162540682663275	0.162540682663275	15.8968612959966	2
3451	344	255	1.1826	5.89877836118783	9.91382788923525	0.434650685742549	1.04650685742548	34	-0.221546612344101	0.221546612344101	16.1184079083407	2
3461	345	255	1.1851	5.91093302242224	9.90167322800084	0.422496024508138	0.824960245081384	35	-0.381988140638347	0.381988140638347	16.5003960489791	2
3471	346	255	1.1909	5.93913183648608	9.87347441393701	0.394297210444304	0.442972104443036	36	-0.240994070319173	0.240994070319173	16.7413901192983	2
3481	347	255	1.1938	5.95323124351799	9.85937500690509	0.380197803412386	0.201978034123863	37	-1.50507883869795	1.50507883869795	18.2464689579962	2
3491	348	255	1.2227	6.09373912738779	9.7188671230353	0.239689919542592	-1.30310080457408	38	-0.522982210957521	0.522982210957521	18.7694511689537	2
3501	349	255	1.2314	6.13603734848354	9.67656890193954	0.19739169844684	-1.8260830155316	39	0.0409940703191736	0.0409940703191736	18.8104452392729	2
3511	350	255	1.2285	6.12193794145162	9.69066830897146	0.211491105478757	-1.78508894521243	40	0.634141538558433	0.634141538558433	19.4445867778313	2
3521	351	255	1.2134	6.04852378759578	9.7640824628273	0.2849052593346	-1.150947406654	41	0.94530086615938	0.94530086615938	20.3898876439907	2
3531	352	255	1.1919	5.94399370097984	9.86861254944324	0.389435345950538	-0.205646540494618	42	0.682760183496088	0.682760183496088	21.0726478274868	2
3541	353	255	1.1758	5.86571768263023	9.94688856779285	0.467711364300147	0.477113643001469	43	0.848063576284088	0.848063576284088	21.9207114037709	2
3551	354	255	1.1563	5.77091132500182	10.0416949254213	0.562517721928556	1.32517721928556	44	0.993919511097017	0.993919511097017	22.9146309148679	2
3561	355	255	1.1338	5.66151937389212	10.151086876531	0.671909673038257	2.31909673038257	45	0.138231360194465	0.138231360194465	23.0528622750624	2
3571	356	255	1.1289	5.63769623787267	10.1749100125504	0.695732809057704	2.45732809057704	46	0.113922037725638	0.113922037725638	23.166784312788	2
3581	357	255	1.1245	5.61630403410011	10.196302216323	0.717125012830268	2.57125012830268	47	-0.0756906775311728	0.0756906775311728	23.2424749903192	2
3591	358	255	1.124	5.61387310185323	10.1987331485699	0.71955594507715	2.4955594507715	48	-0.649390687795394	0.649390687795394	23.8918656781146	2
3601	359	255	1.1353	5.66881217063277	10.1437940797903	0.664616876297611	1.84616876297611	49	-0.834141538558451	0.834141538558451	24.726007216673	2
3611	360	255	1.1504	5.74222632448861	10.0703799259345	0.591202722441766	1.01202722441766	50	-0.503534752982449	0.503534752982449	25.2295419696555	2
3621	361	255	1.1587	5.78257979978686	10.0300264506362	0.550849247143521	0.508492471435211	51	-0.216684747850364	0.216684747850364	25.4462267175058	2
3631	362	255	1.1611	5.79424827457189	10.0183579758512	0.539180772358485	0.291807723584847	52	-0.386850005132102	0.386850005132102	25.8330767226379	2
3641	363	255	1.167	5.8229332750851	9.98967297533798	0.510495771845275	-0.0950422815472551	53	-0.693147468239259	0.693147468239259	26.5262241908772	2
3651	364	255	1.1792	5.88224802190903	9.93035822851405	0.451181025021349	-0.788189749786514	54	-1.04806357628411	1.04806357628411	27.5742877671613	2
3661	365	255	1.1987	5.97705437953744	9.83555187088564	0.356374667392938	-1.83625332607062	55	-0.00762457461846333	0.00762457461846333	27.5819123417798	2
3671	366	255	1.1968	5.96781683699929	9.8447894134238	0.365612209931092	-1.84387790068908	56	0.639003403052205	0.639003403052205	28.220915744832	2
3681	367	255	1.1816	5.89391649669407	9.91868975372902	0.439512550236312	-1.20487449763688	57	0.133369495700693	0.133369495700693	28.3542852405327	2
3691	368	255	1.1768	5.870579547124	9.94202670329908	0.462849499806381	-1.07150500193619	58	-1.04806357628407	1.04806357628407	29.4023488168167	2
3701	369	255	1.1963	5.9653859047524	9.84722034567068	0.368043142177974	-2.11956857822026	59	-0.148618644937654	0.148618644937654	29.5509674617544	2
3711	370	255	1.1973	5.97024776924617	9.84235848117691	0.363181277684209	-2.26818722315791	60	-0.333369495700693	0.333369495700693	29.8843369574551	2
3721	371	255	1.2021	5.99358471881624	9.81902153160684	0.33984432811414	-2.6015567188586	61	0.634141538558451	0.634141538558451	30.5184784960135	2
3731	372	255	1.187	5.92017056496039	9.89243568546269	0.413258481969985	-1.96741518030015	62	-0.00762457461846333	0.00762457461846333	30.526103070632	2
3741	373	255	1.1851	5.91093302242224	9.90167322800084	0.422496024508138	-1.97503975491862	63	0.186850005132102	0.186850005132102	30.7129530757641	2
3751	374	255	1.1792	5.88224802190903	9.93035822851405	0.451181025021349	-1.78818974978651	64	-0.124309322468827	0.124309322468827	30.8372623982329	2
3761	375	255	1.1797	5.88467895415591	9.92792729626717	0.448750092774466	-1.91249907225534	65	1.13491358141619	1.13491358141619	31.9721759796491	2
3771	376	255	1.1543	5.76118759601429	10.0514186544088	0.572241450916085	-0.777585490839151	66	0.779997473371379	0.779997473371379	32.7521734530205	2
3781	377	255	1.1362	5.67318784867716	10.1394184017459	0.660241198253223	0.00241198253222774	67	0.872372898752898	0.872372898752898	33.6245463517734	2
3791	378	255	1.1162	5.57595055880186	10.2366556916212	0.757478488128513	0.874784881285126	68	0.303534752982466	0.303534752982466	33.9280811047559	2
3801	379	255	1.1079	5.53559708350362	10.2770091669195	0.797831963426759	1.17831963426759	69	-0.0756906775311728	0.0756906775311728	34.003771782287	2
3811	380	255	1.1074	5.53316615125674	10.2794400991663	0.800262895673642	1.10262895673642	70	-0.148618644937655	0.148618644937655	34.1523904272247	2
3821	381	255	1.1084	5.5380280157505	10.2745782346726	0.795401031179876	0.954010311798764	71	-0.172927967406481	0.172927967406481	34.3253183946312	2
3831	382	255	1.1099	5.54532081249115	10.2672854379319	0.788108234439228	0.781082344392283	72	-0.57160085589514	0.57160085589514	34.8969192505263	2
3841	383	255	1.1196	5.59248089808066	10.2201253523424	0.740948148849714	0.209481488497143	73	-0.66883814577045	0.66883814577045	35.5657573962968	2
3851	384	255	1.1313	5.64936471265771	10.1632415377654	0.684064334272669	-0.459356657273307	74	-0.435468650069757	0.435468650069757	36.0012260463665	2
3861	385	255	1.1382	5.68291157766468	10.1296946727584	0.650517469265694	-0.894825307343063	75	-0.406297463107157	0.406297463107157	36.4075235094737	2
3871	386	255	1.1445	5.7135413239754	10.0990649264477	0.619887722954978	-1.30112277045022	76	-0.172927967406464	0.172927967406464	36.5804514768801	2
3881	387	255	1.146	5.72083412071605	10.091772129707	0.612594926214332	-1.47405073785668	77	0.113922037725638	0.113922037725638	36.6943735146058	2
3891	388	255	1.1416	5.69944191694348	10.1131643334796	0.633987129986895	-1.36012870013105	78	-0.216684747850364	0.216684747850364	36.9110582624561	2
3901	389	255	1.144	5.71111039172852	10.1014958586946	0.622318655201859	-1.57681344798141	79	-0.698009332733032	0.698009332733032	37.6090675951892	2
3911	390	255	1.1563	5.77091132500182	10.0416949254213	0.562517721928556	-2.27482278071444	80	-0.1	0.1	37.7090675951892	2
3921	391	255	1.1563	5.77091132500182	10.0416949254213	0.562517721928556	-2.37482278071444	81	0.327844075451293	0.327844075451293	38.0369116706405	2
3931	392	255	1.1475	5.72812691745669	10.0844793329664	0.605302129473685	-2.04697870526315	82	0.731378828433706	0.731378828433706	38.7682904990742	2
3941	393	255	1.1304	5.64498903461332	10.1676172158098	0.688440012317056	-1.31559987682944	83	0.259777972538602	0.259777972538602	39.0280684716128	2
3951	394	255	1.123	5.60901123735946	10.2035950130636	0.724417809570916	-1.05582190429084	84	0.585522893620779	0.585522893620779	39.6135913652336	2
3961	395	255	1.1089	5.54045894799738	10.2721473024257	0.792970098932994	-0.470299010670062	85	0.590384758114568	0.590384758114568	40.2039761233481	2
3971	396	255	1.0947	5.47142047218593	10.3411857782372	0.862008574744451	0.120085747444506	86	1.11060425894736	1.11060425894736	41.3145803822955	2
3981	397	255	1.0698	5.35036004629119	10.4622462041319	0.983069000639187	1.23069000639187	87	0.113922037725656	0.113922037725656	41.4285024200211	2
3991	398	255	1.0654	5.32896784251863	10.4836384079045	1.00446120441175	1.34461204411752	88	0.181988140638329	0.181988140638329	41.6104905606595	2
4001	399	255	1.0596	5.30076902845479	10.5118372219683	1.03266001847559	1.52660018475585	89	-0.503534752982466	0.503534752982466	42.1140253136419	2
4011	400	255	1.0679	5.34112250375304	10.47148374667	0.992306543177339	1.02306543177339	90	-0.644528823301604	0.644528823301604	42.7585541369435	2
4021	401	255	1.0791	5.3955753860832	10.4170308643399	0.937853660847178	0.378536608471783	91	-0.338231360194483	0.338231360194483	43.096785497138	2
4031	402	255	1.084	5.41939852210265	10.3932077283204	0.91403052482773	0.0403052482773003	92	-0.668838145770432	0.668838145770432	43.7656236429085	2
4041	403	255	1.0957	5.47628233667969	10.3363239137434	0.857146710250687	-0.628532897493131	93	-0.931378828433742	0.931378828433742	44.6970024713422	2
4051	404	255	1.1128	5.55942021952307	10.2531860309	0.774008827407313	-1.55991172592687	94	-0.668838145770449	0.668838145770449	45.3658406171126	2
4061	405	255	1.1245	5.61630403410011	10.196302216323	0.717125012830268	-2.22874987169732	95	0.920991543690552	0.920991543690552	46.2868321608032	2
4071	406	255	1.1035	5.51420487973106	10.298401370692	0.819224167199323	-1.30775832800677	96	3.26927209417883	3.26927209417883	49.556104254982	2
4081	407	255	1.0342	5.17727767031317	10.6353285801099	1.15615137661721	1.96151376617206	97	-0.454916108044829	0.454916108044829	50.0110203630269	2
4091	408	255	1.0415	5.21276928111766	10.5998369693054	1.12065976581272	1.50659765812723	98	0.920991543690552	0.920991543690552	50.9320119067174	2
4101	409	255	1.0205	5.1106701267486	10.7019361236745	1.22275892018178	2.42758920181779	99	-0.12430932246881	0.12430932246881	51.0563212291862	2
4111	410	255	1.021	5.11310105899548	10.6995051914276	1.2203279879349	2.30327987934898	100	-0.0756906775311905	0.0756906775311905	51.1320119067174	2
4121	411	255	1.0205	5.1106701267486	10.7019361236745	1.22275892018178	2.22758920181779	101	-0.148618644937655	0.148618644937655	51.2806305516551	2
4131	412	255	1.0215	5.11553199124236	10.6970742591807	1.21789705568801	2.07897055688013	102	-0.1	0.1	51.3806305516551	2
4141	413	255	1.0215	5.11553199124236	10.6970742591807	1.21789705568801	1.97897055688013	103	-1.02375425381524	1.02375425381524	52.4043848054703	2
4151	414	255	1.0405	5.20790741662389	10.6046988337992	1.12552163030649	0.955216303064887	104	-1.62176358654829	1.62176358654829	54.0261483920186	2
4161	415	255	1.0718	5.36008377527872	10.4525224751444	0.97334527165166	-0.666547283483405	105	-0.907069505964933	0.907069505964933	54.9332178979835	2
4171	416	255	1.0884	5.44079072587521	10.3718155245479	0.892638321055166	-1.57361678944834	106	-0.313922037725638	0.313922037725638	55.2471399357092	2
4181	417	255	1.0928	5.46218292964778	10.3504233207753	0.871246117282602	-1.88753882717398	107	-0.168066102912692	0.168066102912692	55.4152060386219	2
4191	418	255	1.0942	5.46898953993905	10.343616710484	0.864439506991333	-2.05560493008667	108	-0.056243219556118	0.056243219556118	55.471449258178	2
4201	419	255	1.0933	5.46461386189466	10.3479923885284	0.868815185035722	-2.11184814964279	109	-0.143756780443882	0.143756780443882	55.6152060386219	2
4211	420	255	1.0942	5.46898953993905	10.343616710484	0.864439506991333	-2.25560493008667	110	NA	NA	NA	2
3122	311	255	1.3154	6.54443396595976	9.26817228446332	0	0	1	-0.1	0.1	0.1	3
3132	312	255	1.3154	6.54443396595976	9.26817228446332	0	-0.1	2	0.138231360194465	0.138231360194465	0.238231360194465	3
3142	313	255	1.3105	6.52061082994031	9.29199542048277	0.0238231360194465	0.0382313601944652	3	0.15767881816952	0.15767881816952	0.395910178363985	3
3152	314	255	1.3052	6.49484294812336	9.31776330229972	0.0495910178363985	0.195910178363985	4	0.541766113176914	0.541766113176914	0.937676291540899	3
3162	315	255	1.292	6.43066633680567	9.38193991361741	0.11376762915409	0.737676291540899	5	0.0166847478503642	0.0166847478503642	0.954361039391263	3
3172	316	255	1.2896	6.41899786202063	9.39360838840245	0.125436103939126	0.754361039391263	6	-0.119447457975073	0.119447457975073	1.07380849736634	3
3182	317	255	1.29	6.42094260781814	9.39166364260494	0.123491358141619	0.63491358141619	7	0.609832216089623	0.609832216089623	1.68364071345596	3
3192	318	255	1.2754	6.34995938620918	9.4626468642139	0.194474579750581	1.24474579750581	8	0.162540682663275	0.162540682663275	1.84618139611923	3
3202	319	255	1.27	6.32370531794285	9.48890093248023	0.220728648016909	1.40728648016909	9	0.113922037725638	0.113922037725638	1.96010343384487	3
3212	320	255	1.2656	6.30231311417029	9.51029313625279	0.242120851789473	1.52120851789473	10	0.0409940703191913	0.0409940703191913	2.00109750416406	3
3222	321	255	1.2627	6.28821370713837	9.52439254328471	0.256220258821392	1.56220258821392	11	-0.148618644937655	0.148618644937655	2.14971614910172	3
3232	322	255	1.2637	6.29307557163213	9.51953067879095	0.251358394327626	1.41358394327626	12	-0.289612715256811	0.289612715256811	2.43932886435853	3
3242	323	255	1.2676	6.31203684315781	9.50056940726527	0.232397122801945	1.12397122801945	13	-0.16806610291271	0.16806610291271	2.60739496727124	3
3252	324	255	1.269	6.31884345344908	9.493762796974	0.225590512510674	0.955905125106743	14	-0.1	0.1	2.70739496727124	3
3262	325	255	1.269	6.31884345344908	9.493762796974	0.225590512510674	0.855905125106743	15	0.113922037725638	0.113922037725638	2.82131700499688	3
3272	326	255	1.2646	6.29745124967652	9.51515500074656	0.246982716283238	0.969827162832381	16	-0.12430932246881	0.12430932246881	2.94562632746569	3
3282	327	255	1.2651	6.2998821819234	9.51272406849968	0.244551784036357	0.845517840363571	17	0.254916108044811	0.254916108044811	3.2005424355105	3
3292	328	255	1.2578	6.26439057111892	9.54821567930416	0.280043394840838	1.10043394840838	18	0.254916108044812	0.254916108044812	3.45545854355531	3
3302	329	255	1.2505	6.22889896031444	9.58370729010864	0.315535005645319	1.35535005645319	19	0.0653033927879831	0.0653033927879831	3.52076193634329	3
3312	330	255	1.2471	6.21236862103564	9.60023762938744	0.332065344924118	1.42065344924118	20	-0.265303392787983	0.265303392787983	3.78606532913127	3
3322	331	255	1.2505	6.22889896031444	9.58370729010864	0.315535005645319	1.15535005645319	21	-0.051381355062363	0.051381355062363	3.83744668419364	3
3332	332	255	1.2495	6.22403709582068	9.58856915460241	0.320396870139083	1.10396870139083	22	0.0896127152568105	0.0896127152568105	3.92705939945045	3
3342	333	255	1.2456	6.205075824295	9.60753042612809	0.339358141664764	1.19358141664764	23	0.0653033927880009	0.0653033927880009	3.99236279223845	3
3352	334	255	1.2422	6.1885454850162	9.62406076540689	0.355888480943564	1.25888480943564	24	0.162540682663293	0.162540682663293	4.15490347490174	3
3362	335	255	1.2368	6.16229141674987	9.65031483367322	0.382142549209894	1.42142549209894	25	0.327844075451258	0.327844075451258	4.482747550353	3
3372	336	255	1.228	6.11950700920474	9.69309924121834	0.424926956755019	1.74926956755019	26	0.541766113176914	0.541766113176914	5.02451366352991	3
3382	337	255	1.2148	6.05533039788705	9.75727585253603	0.489103568072711	2.29103568072711	27	-0.576462720388895	0.576462720388895	5.60097638391881	3
3392	338	255	1.2246	6.10297666992594	9.70962958049714	0.441457296033821	1.71457296033821	28	-0.576462720388931	0.576462720388931	6.17743910430774	3
3402	339	255	1.2344	6.15062294196483	9.66198330845825	0.393811023994928	1.13811023994928	29	0.0215466123441193	0.0215466123441193	6.19898571665186	3
3412	340	255	1.2319	6.13846828073042	9.67413796969266	0.40596568522934	1.1596568522934	30	-0.148618644937655	0.148618644937655	6.34760436158951	3
3422	341	255	1.2329	6.14333014522419	9.6692761051989	0.401103820735575	1.01103820735575	31	0.0166847478503462	0.0166847478503462	6.36428910943986	3
3432	342	255	1.2305	6.13166167043915	9.68094457998393	0.412772295520609	1.02772295520609	32	0.021546612344101	0.021546612344101	6.38583572178396	3
3442	343	255	1.228	6.11950700920474	9.69309924121834	0.424926956755019	1.04926956755019	33	0.420219500832812	0.420219500832812	6.80605522261677	3
3452	344	255	1.2173	6.06748505912146	9.74512119130162	0.476948906838301	1.46948906838301	34	0.021546612344101	0.021546612344101	6.82760183496087	3
3462	345	255	1.2148	6.05533039788705	9.75727585253603	0.489103568072711	1.49103568072711	35	0.0653033927880187	0.0653033927880187	6.89290522774889	3
3472	346	255	1.2114	6.03880005860825	9.77380619181483	0.505633907351513	1.55633907351513	36	-1.09668222122172	1.09668222122172	7.98958744897062	3
3482	347	255	1.2319	6.13846828073042	9.67413796969266	0.40596568522934	0.459656852293401	37	0.0896127152567927	0.0896127152567927	8.07920016422741	3
3492	348	255	1.228	6.11950700920474	9.69309924121834	0.424926956755019	0.549269567550194	38	-0.172927967406464	0.172927967406464	8.25212813163387	3
3502	349	255	1.2295	6.12679980594539	9.6858064444777	0.417634160014373	0.376341600143729	39	-0.192375425381519	0.192375425381519	8.44450355701539	3
3512	350	255	1.2314	6.13603734848354	9.67656890193954	0.408396617476221	0.18396617476221	40	0.561213571151968	0.561213571151968	9.00571712816736	3
3522	351	255	1.2178	6.06991599136834	9.74269025905474	0.474517974591418	0.745179745914178	41	1.0668474785035	1.0668474785035	10.0725646066709	3
3532	352	255	1.1938	5.95323124351799	9.85937500690509	0.591202722441768	1.81202722441768	42	0.49314746823926	0.49314746823926	10.5657120749101	3
3542	353	255	1.1816	5.89391649669407	9.91868975372902	0.650517469265694	2.30517469265694	43	0.206297463107175	0.206297463107175	10.7720095380173	3
3552	354	255	1.1753	5.86328675038335	9.94931950003973	0.681147215576411	2.51147215576411	44	0.230606785575984	0.230606785575984	11.0026163235933	3
3562	355	255	1.1685	5.83022607182575	9.98238017859733	0.71420789413401	2.7420789413401	45	-0.192375425381519	0.192375425381519	11.1949917489748	3
3572	356	255	1.1704	5.8394636143639	9.97314263605918	0.704970351595858	2.54970351595858	46	-0.0270720325935359	0.0270720325935359	11.2220637815683	3
3582	357	255	1.1689	5.83217081762326	9.98043543279983	0.712263148336504	2.52263148336504	47	0.0653033927880009	0.0653033927880009	11.2873671743563	3
3592	358	255	1.1655	5.81564047834446	9.99696577207863	0.728793487615304	2.58793487615304	48	-0.362540682663292	0.362540682663292	11.6499078570196	3
3602	359	255	1.1709	5.84189454661078	9.9707117038123	0.702539419348975	2.22539419348975	49	-0.38685000513212	0.38685000513212	12.0367578621517	3
3612	360	255	1.1768	5.870579547124	9.94202670329908	0.673854418835763	1.83854418835763	50	-1.0723728987529	1.0723728987529	13.1091307609046	3
3622	361	255	1.1968	5.96781683699929	9.8447894134238	0.576617128960473	0.766171289604731	51	-0.454916108044794	0.454916108044794	13.5640468689494	3
3632	362	255	1.2041	6.00330844780377	9.80929780261932	0.541125518155994	0.311255181559937	52	-0.576462720388931	0.576462720388931	14.1405095893384	3
3642	363	255	1.2139	6.05095471984266	9.76165153058042	0.493479246117101	-0.265207538828993	53	0.0215466123441188	0.0215466123441188	14.1620562016825	3
3652	364	255	1.2114	6.03880005860825	9.77380619181483	0.505633907351513	-0.243660926484874	54	-0.00762457461848109	0.00762457461848109	14.169680776301	3
3662	365	255	1.2095	6.0295625160701	9.78304373435299	0.514871449889664	-0.251285501103355	55	0.0896127152568105	0.0896127152568105	14.2592934915578	3
3672	366	255	1.2056	6.01060124454441	9.80200500587867	0.533832721415346	-0.161672785846545	56	-0.1	0.1	14.3592934915578	3
3682	367	255	1.2056	6.01060124454441	9.80200500587867	0.533832721415346	-0.261672785846545	57	-0.31392203772562	0.31392203772562	14.6732155292834	3
3692	368	255	1.21	6.03199344831698	9.78061280210611	0.512440517642784	-0.575594823572165	58	0.0458559348129295	0.0458559348129295	14.7190714640963	3
3702	369	255	1.207	6.01740785483568	9.7951983955874	0.527026111124076	-0.529738888759236	59	0.0409940703191736	0.0409940703191736	14.7600655344155	3
3712	370	255	1.2041	6.00330844780377	9.80929780261932	0.541125518155994	-0.488744818440062	60	-0.124309322468827	0.124309322468827	14.8843748568843	3
3722	371	255	1.2046	6.00573938005065	9.80686687037243	0.538694585909111	-0.61305414090889	61	-0.192375425381537	0.192375425381537	15.0767502822659	3
3732	372	255	1.2065	6.0149769225888	9.79762932783428	0.529457043370957	-0.805429566290427	62	-0.12430932246881	0.12430932246881	15.2010596047347	3
3742	373	255	1.207	6.01740785483568	9.7951983955874	0.527026111124076	-0.929738888759236	63	0.0653033927879831	0.0653033927879831	15.2663629975227	3
3752	374	255	1.2036	6.00087751555689	9.8117287348662	0.543556450402875	-0.864435495971253	64	-0.00762457461848109	0.00762457461848109	15.2739875721411	3
3762	375	255	1.2017	5.99163997301873	9.82096627740435	0.552793992941027	-0.872060070589734	65	0.162540682663292	0.162540682663292	15.4365282548044	3
3772	376	255	1.1963	5.9653859047524	9.84722034567068	0.579048061207356	-0.709519387926442	66	0.425081365326585	0.425081365326585	15.861609620131	3
3782	377	255	1.1855	5.91287776821975	9.89972848220334	0.631556197740014	-0.284438022599857	67	0.395910178363967	0.395910178363967	16.257519798495	3
3792	378	255	1.1753	5.86328675038335	9.94931950003973	0.681147215576411	0.111472155764111	68	0.731378828433742	0.731378828433742	16.9888986269287	3
3802	379	255	1.1582	5.78014886753997	10.0324573828831	0.764285098419785	0.842850984197853	69	0.254916108044794	0.254916108044794	17.2438147349735	3
3812	380	255	1.1509	5.74465725673549	10.0679489936876	0.799776709224265	1.09776709224265	70	-0.00276271012469076	0.00276271012469076	17.2465774450982	3
3822	381	255	1.1489	5.73493352774797	10.0776727226751	0.809500438211796	1.09500438211796	71	-0.362540682663292	0.362540682663292	17.6091181277615	3
3832	382	255	1.1543	5.76118759601429	10.0514186544088	0.783246369945466	0.732463699454664	72	-0.576462720388931	0.576462720388931	18.1855808481504	3
3842	383	255	1.1641	5.80883386805319	10.0037723823699	0.735600097906573	0.156000979065734	73	-0.454916108044812	0.454916108044812	18.6404969561952	3
3852	384	255	1.1714	5.84432547885767	9.96828077156541	0.700108487102092	-0.298915128979078	74	-0.265303392787983	0.265303392787983	18.9058003489832	3
3862	385	255	1.1748	5.86085581813647	9.95175043228662	0.683578147823294	-0.564218521767061	75	-0.0270720325935359	0.0270720325935359	18.9328723815768	3
3872	386	255	1.1733	5.85356302139582	9.95904322902726	0.69087094456394	-0.591290554360597	76	-0.0562432195561358	0.0562432195561358	18.9891156011329	3
3882	387	255	1.1724	5.84918734335143	9.96341890707165	0.695246622608327	-0.647533773916733	77	-0.1	0.1	19.0891156011329	3
3892	388	255	1.1724	5.84918734335143	9.96341890707165	0.695246622608327	-0.747533773916733	78	-0.265303392787983	0.265303392787983	19.3544189939209	3
3902	389	255	1.1758	5.86571768263023	9.94688856779285	0.678716283329528	-1.01283716670472	79	0.0896127152568282	0.0896127152568282	19.4440317091777	3
3912	390	255	1.1719	5.84675641110455	9.96584983931853	0.697677554855211	-0.923224451447888	80	0.211159327600929	0.211159327600929	19.6551910367786	3
3922	391	255	1.1655	5.81564047834446	9.99696577207863	0.728793487615304	-0.712065123846959	81	0.206297463107157	0.206297463107157	19.8614884998858	3
3932	392	255	1.1592	5.78501073203374	10.0275955183893	0.75942323392602	-0.505767660739802	82	0.279225430513639	0.279225430513639	20.1407139303994	3
3942	393	255	1.1514	5.74708818898238	10.0655180614407	0.797345776977384	-0.226542230226163	83	0.517456790708104	0.517456790708104	20.6581707211075	3
3952	394	255	1.1387	5.68534250991157	10.1272637405115	0.859091456048194	0.290914560481941	84	1.04253815603465	1.04253815603465	21.7007088771422	3
3962	395	255	1.1152	5.5710886943081	10.241517556115	0.97334527165166	1.3334527165166	85	1.01336696907207	1.01336696907207	22.7140758462143	3
3972	396	255	1.0923	5.45975199740089	10.3528542530222	1.08468196855887	2.34681968558867	86	0.590384758114569	0.590384758114569	23.3044606043288	3
3982	397	255	1.0781	5.39071352158944	10.4218927288336	1.15372044437032	2.93720444370324	87	-0.265303392788002	0.265303392788002	23.5697639971168	3
3992	398	255	1.0815	5.40724386086824	10.4053623895548	1.13719010509152	2.67190105091523	88	-0.503534752982466	0.503534752982466	24.0732987500993	3
4002	399	255	1.0898	5.44759733616648	10.3650089142566	1.09683662979328	2.16836629793277	89	-0.313922037725629	0.313922037725629	24.3872207878249	3
4012	400	255	0.11328	0.699889420715542	15.1127168297075	5.84454454524422	1.85444426020714	90	-0.313922037725629	0.313922037725629	24.7011428255506	3
4022	401	255	1.0986	5.49038174371161	10.3222245067115	1.05405222224815	1.54052222248151	91	-1.05292544077784	1.05292544077784	25.7540682663284	3
4032	402	255	1.1182	5.58567428778939	10.2269319626337	0.958759678170367	0.487596781703666	92	-0.975135608877624	0.975135608877624	26.729203875206	3
4042	403	255	1.1362	5.67318784867716	10.1394184017459	0.871246117282604	-0.487538827173958	93	-0.221546612344101	0.221546612344101	26.9507504875501	3
4052	404	255	1.1387	5.68534250991157	10.1272637405115	0.859091456048194	-0.709085439518059	94	0.138231360194447	0.138231360194447	27.0889818477446	3
4062	405	255	1.1338	5.66151937389212	10.151086876531	0.882914592067639	-0.570854079323612	95	1.30021697420419	1.30021697420419	28.3891988219488	3
4072	406	255	1.105	5.5214976764717	10.2911085739514	1.02293628948806	0.72936289488058	96	1.34883561914183	1.34883561914183	29.7380344410906	3
4082	407	255	1.0752	5.37661411455752	10.4359921358656	1.16781985140224	2.07819851402241	97	0.969610188628207	0.969610188628207	30.7076446297188	3
4092	408	255	1.0532	5.2696530956947	10.5429531547284	1.27478087026506	3.04780870265062	98	-0.1	0.1	30.8076446297188	3
4102	409	255	1.0532	5.2696530956947	10.5429531547284	1.27478087026506	2.94780870265062	99	-0.313922037725656	0.313922037725656	31.1215666674445	3
4112	410	255	1.0576	5.29104529946726	10.5215609509558	1.2533886664925	2.63388666492496	100	-0.41115932760093	0.41115932760093	31.5327259950454	3
4122	411	255	1.064	5.32216123222736	10.4904450181957	1.2222727337324	2.22272733732403	101	-0.381988140638347	0.381988140638347	31.9147141356837	3
4132	412	255	1.0698	5.35036004629119	10.4622462041319	1.19407391966857	1.84073919668568	102	-0.649390687795377	0.649390687795377	32.5641048234791	3
4142	413	255	1.0811	5.40529911507073	10.4073071353524	1.13913485088903	1.19134850889031	103	-1.16474832413443	1.16474832413443	33.7288531476135	3
4152	414	255	1.103	5.51177394748417	10.3008323029389	1.03266001847559	0.0266001847558717	104	-0.479225430513639	0.479225430513639	34.2080785781272	3
4162	415	255	1.1108	5.54969649053554	10.2629097598875	0.994737475424223	-0.452625245757767	105	-0.221546612344119	0.221546612344119	34.4296251904713	3
4172	416	255	1.1133	5.56185115176995	10.2507550986531	0.982582814189811	-0.674171858101886	106	-0.289612715256811	0.289612715256811	34.7192379057281	3
4182	417	255	1.1172	5.58081242329563	10.2317938271275	0.96362154266413	-0.963784573358697	107	0.18685000513212	0.18685000513212	34.9060879108602	3
4192	418	255	1.1113	5.55212742278242	10.2604788276407	0.992306543177342	-0.776934568226577	108	-0.148618644937655	0.148618644937655	35.0547065557979	3
4202	419	255	1.1123	5.55698928727618	10.2556169631469	0.987444678683577	-0.925553213164232	109	-0.197237289875309	0.197237289875309	35.2519438456732	3
4212	420	255	1.1143	5.56671301626371	10.2458932341594	0.977720949696046	-1.12279050303954	110	NA	NA	NA	3
