# Supplementary material for: Assessment of crusting effects on interrill erosion by laser scanning
Source: PeerJ. 2020 Jan 31;8:e8487. doi: 10.7717/peerj.8487 (PMC6996510; doi:10.7717/peerj.8487)
Supplement: Data S1 — Each has two transects and four subplots. [file peerj-08-8487-s001.zip › raw data for uploading/os5plota.txt]

x	y	z	cal	h	code	deltah	absh	cumsumh	number
1	160.72	259.11	1.292	6.43066633680567	9.85645788820883	1	0.0855688150902552	0.0855688150902552	0.0855688150902552	1
2	151.62	259.3	1.2744	6.34509752171541	9.94202670329909	2	0.320396870139081	0.320396870139081	0.405965685229337	1
3	153.36	263.32	1.2085	6.02470065157633	10.2624235734382	3	-0.2849052593346	0.2849052593346	0.690870944563937	1
4	152.5	269.45	1.2671	6.30960591091093	9.97751831410357	4	0.050077204285774	0.050077204285774	0.740948148849711	1
5	154.12	263.4	1.2568	6.25952870662516	10.0275955183893	5	0.208573986782499	0.208573986782499	0.949522135632209	1
6	141.23	264.39	1.2139	6.05095471984266	10.2361695051718	6	-0.149259239958571	0.149259239958571	1.09878137559078	1
7	142.9	273.56	1.2446	6.20021395980123	10.0869102652133	7	-0.0714694080583396	0.0714694080583396	1.17025078364912	1
8	147.48	276.64	1.2593	6.27168336785957	10.0154408571549	8	0.171137630180512	0.171137630180512	1.34138841382963	1
9	139.7	276.69	1.2241	6.10054573767906	10.1865784873354	9	0.075845086102726	0.075845086102726	1.41723349993236	1
10	129.57	252.12	1.2085	6.02470065157633	10.2624235734382	10	-0.111336696907207	0.111336696907207	1.52857019683957	1
11	133.31	254.38	1.2314	6.13603734848354	10.151086876531	11	0.106474832413443	0.106474832413443	1.63504502925301	1
12	132.03	267	1.2095	6.0295625160701	10.2575617089444	12	0.0525081365326567	0.0525081365326567	1.68755316578567	1
13	129.81	267.6	1.1987	5.97705437953744	10.3100698454771	13	0.0379225430513621	0.0379225430513621	1.72547570883703	1
14	130.06	278.53	1.1909	5.93913183648608	10.3479923885284	14	0.0899444931346451	0.0899444931346451	1.81542020197167	1
15	121.4	271.18	1.1724	5.84918734335143	10.4379368816631	15	0.119115680097231	0.119115680097231	1.9345358820689	1
16	111.23	270.43	1.1479	5.7300716632542	10.5570525617603	16	-0.00729279674064642	0.00729279674064642	1.94182867880955	1
17	102.59	269.92	1.1494	5.73736445999485	10.5497597650197	17	-0.0311159327600929	0.0311159327600929	1.97294461156964	1
18	100.39	274.86	1.1558	5.76848039275494	10.5186438322596	18	0.171137630180512	0.171137630180512	2.14408224175016	1
19	103.6	274.39	1.1206	5.59734276257443	10.6897814624401	19	-0.116198561400974	0.116198561400974	2.26028080315113	1
20	108.3	264.28	1.1445	5.7135413239754	10.5735829010391	20	-0.1093919511097	0.1093919511097	2.36967275426083	1
21	100.63	266.72	1.167	5.8229332750851	10.4641909499294	21	0.11376762915409	0.11376762915409	2.48344038341492	1
22	99.794	266.05	1.1436	5.70916564593101	10.5779585790835	22	-0.0306297463107157	0.0306297463107157	2.51407012972563	1
23	95.27	265.14	1.1499	5.73979539224173	10.5473288327728	23	0.185237037212428	0.185237037212428	2.69930716693806	1
24	88.225	251.62	1.1118	5.5545583550293	10.7325658699852	24	-0.161413901192983	0.161413901192983	2.86072106813105	1
25	105.94	241.74	1.145	5.71597225622228	10.5711519687922	25	-0.0996682221221725	0.0996682221221725	2.96038929025322	1
26	105.84	236.24	1.1655	5.81564047834446	10.47148374667	26	-0.0165303392788001	0.0165303392788001	2.97691962953202	1
27	118.6	235.91	1.1689	5.83217081762326	10.4549534073912	27	-0.0598009332733032	0.0598009332733032	3.03672056280532	1
28	119.06	235.44	1.1812	5.89197175089656	10.3951524741179	28	-0.294142801872756	0.294142801872756	3.33086336467808	1
29	134.94	240.61	1.2417	6.18611455276931	10.1010096722452	29	-0.0213922037725638	0.0213922037725638	3.35225556845064	1
30	133.27	239.37	1.2461	6.20750675654188	10.0796174684726	30	-0.263513055562036	0.263513055562036	3.61576862401268	1
31	145.37	232.6	1.3003	6.47101981210391	9.81610441291059	31	0.451181025021349	0.451181025021349	4.06694964903403	1
32	138.75	233.7	1.2075	6.01983878708257	10.2672854379319	32	-0.128353222635383	0.128353222635383	4.19530287166941	1
33	137.5	230.03	1.2339	6.14819200971795	10.1389322152966	33	0.0354916108044812	0.0354916108044812	4.23079448247389	1
34	130.95	230.52	1.2266	6.11270039891347	10.174423826101	34	0.484241703578945	0.484241703578945	4.71503618605283	1
35	125.45	233.1	1.127	5.62845869533452	10.65866552968	35	-0.104043900166561	0.104043900166561	4.8190800862194	1
36	118.27	243.51	1.1484	5.73250259550108	10.5546216295134	36	-0.175999494674276	0.175999494674276	4.99507958089367	1
37	115.05	245.93	1.1846	5.90850209017536	10.3786221348391	37	0.0807069505964915	0.0807069505964915	5.07578653149016	1
38	111.12	258.87	1.168	5.82779513957887	10.4593290854356	38	-0.308242208904671	0.308242208904671	5.38402874039483	1
39	125.74	255.67	1.2314	6.13603734848354	10.151086876531	39	0.203712122288733	0.203712122288733	5.58774086268357	1
40	129.2	257.95	1.1895	5.9323252261948	10.3547989988197	40	0.166275765686748	0.166275765686748	5.75401662837032	1
41	129.22	242.88	1.1553	5.76604946050806	10.5210747645064	41	-0.301435598613402	0.301435598613402	6.05545222698372	1
42	131.26	239.6	1.2173	6.06748505912146	10.219639165893	42	0.268374920055802	0.268374920055802	6.32382714703952	1
43	126.99	245.9	1.1621	5.79911013906566	10.4880140859488	43	-0.230452377004438	0.230452377004438	6.55427952404396	1
44	122.35	249.54	1.2095	6.0295625160701	10.2575617089444	44	0.384573481456775	0.384573481456775	6.93885300550073	1
45	117.03	239.83	1.1304	5.64498903461332	10.6421351904012	45	-0.0996682221221725	0.0996682221221725	7.0385212276229	1
46	116.69	236.39	1.1509	5.74465725673549	10.542466968279	46	-0.282474327087719	0.282474327087719	7.32099555471062	1
47	111.16	235.08	1.209	6.02713158382321	10.2599926411913	47	0.439026363786937	0.439026363786937	7.76002191849756	1
48	129.28	234.62	1.1187	5.58810522003628	10.6990190049782	48	-0.286850005132107	0.286850005132107	8.04687192362967	1
49	106.51	235.87	1.1777	5.87495522516838	10.4121689998461	49	0.0330606785575984	0.0330606785575984	8.07993260218727	1
50	102.5	249.83	1.1709	5.84189454661078	10.4452296784037	50	-0.00243093224688096	0.00243093224688096	8.08236353443415	1
51	100.61	267.75	1.1714	5.84432547885767	10.4427987461568	51	0.128353222635383	0.128353222635383	8.21071675706953	1
52	93.275	270.81	1.145	5.71597225622228	10.5711519687922	52	0.0568838145770449	0.0568838145770449	8.26760057164658	1
53	95.553	274.72	1.1333	5.65908844164524	10.6280357833693	53	0.1755133082249	0.1755133082249	8.44311387987148	1
54	93.35	260.63	1.0972	5.48357513342034	10.8035490915942	54	-0.102099154369057	0.102099154369057	8.54521303424053	1
55	86.989	261.78	1.1182	5.58567428778939	10.7014499372251	55	0.00486186449376547	0.00486186449376547	8.5500748987343	1
56	96.837	254.75	1.1172	5.58081242329563	10.7063118017189	56	0.0452153397920085	0.0452153397920085	8.59529023852631	1
57	87.283	251.63	1.1079	5.53559708350362	10.7515271415109	57	-0.0666075435645723	0.0666075435645723	8.66189778209088	1
58	84.334	248.12	1.1216	5.60220462706819	10.6849195979463	58	0.263513055562038	0.263513055562038	8.92541083765292	1
59	78.25	245.79	1.0674	5.33869157150616	10.9484326535083	59	-0.234828055048828	0.234828055048828	9.16023889270175	1
60	72.806	235.24	1.1157	5.57351962655498	10.7136045984595	60	0.0165303392787983	0.0165303392787983	9.17676923198054	1
61	75.334	234.1	1.1123	5.55698928727618	10.7301349377383	61	0.0879997473371397	0.0879997473371397	9.26476897931768	1
62	83.863	240.28	1.0942	5.46898953993905	10.8181346850755	62	-0.111822883356584	0.111822883356584	9.37659186267427	1
63	97.121	249.84	1.1172	5.58081242329563	10.7063118017189	63	-0.0354916108044812	0.0354916108044812	9.41208347347875	1
64	91.416	257.92	1.1245	5.61630403410011	10.6708201909144	64	0.209060173231876	0.209060173231876	9.62114364671062	1
65	84.724	273.7	1.0815	5.40724386086824	10.8798803641463	65	-0.187667969459312	0.187667969459312	9.80881161616994	1
66	91.895	272.26	1.1201	5.59491183032755	10.692212394687	66	-0.18766796945931	0.18766796945931	9.99647958562925	1
67	95.234	268.64	1.1587	5.78257979978686	10.5045444252276	67	0.0427844075451294	0.0427844075451294	10.0392639931744	1
68	94.624	251.22	1.1499	5.73979539224173	10.5473288327728	68	0.130784154882264	0.130784154882264	10.1700481480566	1
69	85.41	238.06	1.123	5.60901123735946	10.678112987655	69	-0.050077204285774	0.050077204285774	10.2201253523424	1
70	91.191	240.45	1.1333	5.65908844164524	10.6280357833693	70	0.1589829689461	0.1589829689461	10.3791083212885	1
71	89.855	237.59	1.1006	5.50010547269914	10.7870187523154	71	0.0928616118309034	0.0928616118309034	10.4719699331194	1
72	94.887	245.37	1.0815	5.40724386086824	10.8798803641463	72	-0.306297463107168	0.306297463107168	10.7782673962266	1
73	91.168	247.39	1.1445	5.7135413239754	10.5735829010391	73	0.256220258821392	0.256220258821392	11.034487655048	1
74	92.655	244.78	1.0918	5.45732106515401	10.8298031598605	74	-0.128353222635385	0.128353222635385	11.1628408776834	1
75	88.76	252	1.1182	5.58567428778939	10.7014499372251	75	-0.0306297463107157	0.0306297463107157	11.1934706239941	1
76	104.49	262.41	1.1245	5.61630403410011	10.6708201909144	76	-0.0666075435645741	0.0666075435645741	11.2600781675587	1
77	97.121	265.35	1.1382	5.68291157766468	10.6042126473498	77	-0.320396870139083	0.320396870139083	11.5804750376977	1
78	104.07	253.35	1.2041	6.00330844780377	10.2838157772107	78	0.282474327087719	0.282474327087719	11.8629493647855	1
79	104.95	260.74	1.146	5.72083412071605	10.5662901042985	79	-0.19447457975058	0.19447457975058	12.057423944536	1
80	111.17	262.28	1.186	5.91530870046663	10.3718155245479	80	0.140021697420417	0.140021697420417	12.1974456419565	1
81	111.72	272.24	1.1572	5.77528700304621	10.5118372219683	81	0.382142549209894	0.382142549209894	12.5795881911663	1
82	100.06	276.96	1.0786	5.39314445383632	10.8939797711782	82	-0.137590765173538	0.137590765173538	12.7171789563399	1
83	78.17	269.28	1.1069	5.53073521900985	10.7563890060046	83	0.412772295520609	0.412772295520609	13.1299512518605	1
84	73.726	264.08	1.022	5.11796292348925	11.1691613015253	84	-0.358319413190445	0.358319413190445	13.4882706650509	1
85	74.747	271.68	1.0957	5.47628233667969	10.8108418883348	85	-0.275181530347073	0.275181530347073	13.763452195398	1
86	88.339	246.77	1.1523	5.75146386702677	10.5356603579877	86	0.232397122801945	0.232397122801945	13.9958493182	1
87	90.634	245.07	1.1045	5.51906674422482	10.7680574807897	87	-0.123491358141619	0.123491358141619	14.1193406763416	1
88	97.595	236.01	1.1299	5.64255810236644	10.6445661226481	88	-0.0520219500832813	0.0520219500832813	14.1713626264249	1
89	90.604	235.01	1.1406	5.69458005244972	10.5925441725648	89	0.287336191581485	0.287336191581485	14.4586988180063	1
90	89.588	232.84	1.0815	5.40724386086824	10.8798803641463	90	-0.223159580263793	0.223159580263793	14.6818583982701	1
91	88.471	236.71	1.1274	5.63040344113203	10.6567207838825	91	0.0189612715256828	0.0189612715256828	14.7008196697958	1
92	88.026	240.93	1.1235	5.61144216960635	10.6756820554082	92	0.11376762915409	0.11376762915409	14.8145872989499	1
93	80.588	237.5	1.1001	5.49767454045226	10.7894496845622	93	0.0904306795840206	0.0904306795840206	14.9050179785339	1
94	83.17	232.32	1.0815	5.40724386086824	10.8798803641463	94	-0.0952925440777861	0.0952925440777861	15.0003105226117	1
95	93.953	234.31	1.1011	5.50253640494602	10.7845878200685	95	-0.19447457975058	0.19447457975058	15.1947851023623	1
96	100.45	244.87	1.1411	5.6970109846966	10.5901132403179	96	0.0568838145770449	0.0568838145770449	15.2516689169393	1
97	102.2	230.98	1.1294	5.64012717011956	10.6469970548949	97	-0.0330606785576002	0.0330606785576002	15.2847295954969	1
98	101.42	232.42	1.1362	5.67318784867716	10.6139363763373	98	-0.220728648016909	0.220728648016909	15.5054582435138	1
99	108.2	235.59	1.1816	5.89391649669407	10.3932077283204	99	-0.0145855934812946	0.0145855934812946	15.5200438369951	1
100	116.41	250.85	1.1846	5.90850209017536	10.3786221348391	100	-0.0403534752982448	0.0403534752982448	15.5603973122934	1
101	108.57	252.3	1.1929	5.9488555654736	10.3382686595409	101	0.106961018862819	0.106961018862819	15.6673583311562	1
102	117.25	254.21	1.1709	5.84189454661078	10.4452296784037	102	-0.0831378828433742	0.0831378828433742	15.7504962139996	1
103	128.13	250.12	1.188	5.92503242945416	10.3620917955603	103	-0.54112551815599	0.54112551815599	16.2916217321556	1
104	153.51	231.54	1.2993	6.46615794761015	9.82096627740435	104	-0.0714694080583396	0.0714694080583396	16.3630911402139	1
105	161.2	234.17	1.314	6.53762735566849	9.74949686934601	105	0.114253815603467	0.114253815603467	16.4773449558174	1
106	158.62	234.33	1.2905	6.42337354006502	9.86375068494948	106	-0.0452153397920121	0.0452153397920121	16.5225602956094	1
107	160.14	247.39	1.2998	6.46858887985703	9.81853534515747	107	-0.405965685229337	0.405965685229337	16.9285259808387	1
108	176.51	254.96	1.3833	6.87455456508637	9.41256965992813	108	0.182806104965547	0.182806104965547	17.1113320858043	1
109	178.97	253.98	1.3457	6.69174846012082	9.59537576489368	109	0.420065092261254	0.420065092261254	17.5313971780655	1
110	173.15	252.59	1.2593	6.27168336785957	10.0154408571549	110	0.0379225430513639	0.0379225430513639	17.5693197211169	1
111	171.94	251.47	1.2515	6.23376082480821	10.0533634002063	111	-0.367556955728597	0.367556955728597	17.9368766768455	1
112	172.05	263.14	1.3271	6.6013177805368	9.6858064444777	112	0.156552036699217	0.156552036699217	18.0934287135447	1
113	170.82	273.14	1.2949	6.44476574383759	9.84235848117692	113	0.0923754253815261	0.0923754253815261	18.1858041389262	1
114	165.76	277.54	1.2759	6.35239031845606	9.93473390655844	114	-0.213435851276264	0.213435851276264	18.3992399902025	1
115	177.37	269.01	1.3198	6.56582616973232	9.72129805528218	115	0.0452153397920103	0.0452153397920103	18.4444553299945	1
116	174.82	266.49	1.3105	6.52061082994031	9.76651339507419	116	-0.047646272038893	0.047646272038893	18.4921016020334	1
117	186.05	235.61	1.3203	6.56825710197921	9.7188671230353	117	-0.0354916108044794	0.0354916108044794	18.5275932128379	1
118	191.06	233.64	1.3276	6.60374871278369	9.68337551223082	118	0.0899444931346434	0.0899444931346434	18.6175377059725	1
119	189.2	247.54	1.3091	6.51380421964904	9.77332000536546	119	-0.123491358141621	0.123491358141621	18.7410290641141	1
120	187.08	257.19	1.3345	6.63729557779066	9.64982864722384	120	0.0952925440777861	0.0952925440777861	18.8363216081919	1
121	177.67	257.79	1.3149	6.54200303371288	9.74512119130162	121	0.426871702552525	0.426871702552525	19.2631933107445	1
122	178.47	259.07	1.2271	6.11513133116035	10.1719928938541	122	-0.299004666366518	0.299004666366518	19.562197977111	1
123	190	266.75	1.2886	6.41413599752687	9.87298822748763	123	-0.287336191581483	0.287336191581483	19.8495341686925	1
124	191.79	245.82	1.3477	6.70147218910835	9.58565203590615	124	0.0879997473371379	0.0879997473371379	19.9375339160296	1
125	192.05	235.03	1.3296	6.61347244177121	9.67365178324329	125	0.375335938918621	0.375335938918621	20.3128698549482	1
126	184.57	231.22	1.2524	6.23813650285259	10.0489877221619	126	-0.19739169844684	0.19739169844684	20.5102615533951	1
127	187.47	249.84	1.293	6.43552820129943	9.85159602371507	127	-0.220728648016909	0.220728648016909	20.730990201412	1
128	188.17	252.8	1.3384	6.65625684931634	9.63086737569816	128	0	0	20.730990201412	1
129	187.17	245.88	1.3384	6.65625684931634	9.63086737569816	129	0.249413648530119	0.249413648530119	20.9804038499421	1
130	179.68	239.99	1.2871	6.40684320078622	9.88028102422828	130	-0.0734141538558433	0.0734141538558433	21.0538180037979	1
131	179.46	238.18	1.3022	6.48025735464207	9.80686687037243	131	-0.0831378828433742	0.0831378828433742	21.1369558866413	1
132	180.83	247.98	1.3193	6.56339523748544	9.72372898752906	132	0.163844833439864	0.163844833439864	21.3008007200812	1
133	179.72	242.77	1.2856	6.39955040404558	9.88757382096892	133	-0.35637466739294	0.35637466739294	21.6571753874741	1
134	184.79	261.76	1.3589	6.75592507143852	9.53119915357598	134	0.379711616963011	0.379711616963011	22.0368870044371	1
135	185.79	267.06	1.2808	6.37621345447551	9.910910770539	135	-0.154121104452337	0.154121104452337	22.1910081088894	1
136	174	274.52	1.3125	6.53033455892784	9.75678966608666	136	0.294142801872754	0.294142801872754	22.4851509107622	1
137	163.7	274.21	1.252	6.23619175705509	10.0509324679594	137	-0.177944240471781	0.177944240471781	22.663095151234	1
138	158.06	273.35	1.2886	6.41413599752687	9.87298822748763	138	0.0928616118309016	0.0928616118309016	22.7559567630649	1
139	157.04	272.11	1.2695	6.32127438569597	9.96584983931853	139	0.196905511997464	0.196905511997464	22.9528622750623	1
140	137.05	279.22	1.229	6.1243688736985	10.162755351316	140	-0.0213922037725638	0.0213922037725638	22.9742544788349	1
141	135.08	277.85	1.2334	6.14576107747107	10.1413631475434	141	0.215866783523145	0.215866783523145	23.1901212623581	1
142	131	279.45	1.189	5.92989429394792	10.3572299310666	142	-0.22753525830818	0.22753525830818	23.4176565206662	1
143	147.77	273.02	1.2358	6.1574295522561	10.1296946727584	143	0.0379225430513639	0.0379225430513639	23.4555790637176	1
144	149.44	271.28	1.228	6.11950700920474	10.1676172158098	144	-0.0403534752982466	0.0403534752982466	23.4959325390158	1
145	148.98	271.09	1.2363	6.15986048450298	10.1272637405115	145	0.0641766113176914	0.0641766113176914	23.5601091503335	1
146	148.41	273.27	1.2231	6.09568387318529	10.1914403518292	146	-0.106961018862819	0.106961018862819	23.6670701691964	1
147	135.75	271.29	1.2451	6.20264489204811	10.0844793329664	147	-0.0121546612344119	0.0121546612344119	23.6792248304308	1
148	136.42	269.73	1.2476	6.21479955328252	10.072324671732	148	0.206629240984993	0.206629240984993	23.8858540714158	1
149	133.8	260.49	1.2051	6.00817031229753	10.278953912717	149	-0.0520219500832813	0.0520219500832813	23.937876021499	1
150	132.47	255.28	1.2158	6.06019226238081	10.2269319626337	150	-0.0972372898752898	0.0972372898752898	24.0351133113743	1
151	138.54	249.67	1.2358	6.1574295522561	10.1296946727584	151	-0.0593147468239277	0.0593147468239277	24.0944280581983	1
152	135.57	261.39	1.248	6.21674429908003	10.0703799259345	152	0.34422000615853	0.34422000615853	24.4386480643568	1
153	121.37	270.77	1.1772	5.8725242929215	10.414599932093	153	-0.0427844075451276	0.0427844075451276	24.4814324719019	1
154	129.83	276.56	1.186	5.91530870046663	10.3718155245479	154	0.0233369495700693	0.0233369495700693	24.504769421472	1
155	118.27	259.4	1.1812	5.89197175089656	10.3951524741179	155	-0.0330606785576002	0.0330606785576002	24.5378301000296	1
156	126.18	262.1	1.188	5.92503242945416	10.3620917955603	156	-0.308728395354047	0.308728395354047	24.8465584953836	1
157	150.08	267.44	1.2515	6.23376082480821	10.0533634002063	157	-0.0923754253815261	0.0923754253815261	24.9389339207652	1
158	147.65	257.83	1.2705	6.32613625018973	9.96098797482477	158	0.0641766113176914	0.0641766113176914	25.0031105320829	1
159	146.5	260.18	1.2573	6.26195963887204	10.0251645861425	159	0	0	25.0031105320829	1
160	146.61	250.75	1.2573	6.26195963887204	10.0251645861425	160	-0.237745173745084	0.237745173745084	25.2408557058279	1
161	165.53	269.52	1.3062	6.49970481261713	9.78741941239738	161	0.261568309764531	0.261568309764531	25.5024240155925	1
162	169	267.06	1.2524	6.23813650285259	10.0489877221619	162	-0.223159580263792	0.223159580263792	25.7255835958563	1
163	181.91	251.93	1.2983	6.46129608311639	9.82582814189812	163	0.025767881816952	0.025767881816952	25.7513514776732	1
164	177.4	246.79	1.293	6.43552820129943	9.85159602371507	164	-0.0972372898752916	0.0972372898752916	25.8485887675485	1
165	172.74	239.22	1.313	6.53276549117472	9.75435873383978	165	0.0855688150902552	0.0855688150902552	25.9341575826388	1
166	179.41	235.29	1.2954	6.44719667608447	9.83992754893003	166	0.0709832216089641	0.0709832216089641	26.0051408042477	1
167	177	232.13	1.2808	6.37621345447551	9.910910770539	167	0.0213922037725638	0.0213922037725638	26.0265330080203	1
168	173.76	234.49	1.2764	6.35482125070294	9.93230297431156	168	-0.0427844075451276	0.0427844075451276	26.0693174155654	1
169	178.97	243.24	1.2852	6.39760565824807	9.88951856676643	169	-0.282474327087719	0.282474327087719	26.3517917426531	1
170	182.79	268.18	1.3433	6.68007998533579	9.60704423967871	170	-0.00243093224688273	0.00243093224688273	26.3542226749	1
171	191.6	264.82	1.3438	6.68251091758267	9.60461330743183	171	-0.118629493647855	0.118629493647855	26.4728521685479	1
172	192.78	268.07	1.3682	6.80114041123053	9.48598381378397	172	0.334982463620378	0.334982463620378	26.8078346321682	1
173	181.84	252.09	1.2993	6.46615794761015	9.82096627740435	173	0.128353222635383	0.128353222635383	26.9361878548036	1
174	194.83	243.65	1.2729	6.33780472497477	9.94931950003973	174	-0.152176358654831	0.152176358654831	27.0883642134585	1
175	184.86	268.37	1.3042	6.4899810836296	9.7971431413849	175	-0.0330606785575966	0.0330606785575966	27.1214248920161	1
176	184.41	267.9	1.311	6.5230417621872	9.76408246282731	176	-0.287336191581485	0.287336191581485	27.4087610835975	1
177	184.28	258.25	1.3701	6.81037795376868	9.47674627124582	177	0.104530086615938	0.104530086615938	27.5132911702135	1
178	188.5	261.97	1.3486	6.70584786715274	9.58127635786176	178	0.0807069505964897	0.0807069505964897	27.59399812081	1
179	187.14	253.97	1.332	6.62514091655625	9.66198330845825	179	-0.123491358141617	0.123491358141617	27.7174894789516	1
180	182.79	263.93	1.3574	6.74863227469787	9.53849195031663	180	0.657324079556965	0.657324079556965	28.3748135585086	1
181	167.81	257.61	1.2222	6.0913081951409	10.1958160298736	181	-0.348595684202918	0.348595684202918	28.7234092427115	1
182	162.68	248.46	1.2939	6.43990387934382	9.84722034567068	182	0.0165303392788001	0.0165303392788001	28.7399395819903	1
183	161.36	246.44	1.2905	6.42337354006502	9.86375068494948	183	0.121060425894736	0.121060425894736	28.861000007885	1
184	155.18	257.04	1.2656	6.30231311417029	9.98481111084422	184	-0.211491105478757	0.211491105478757	29.0724911133638	1
185	174.82	268.46	1.3091	6.51380421964904	9.77332000536546	185	-0.18766796945931	0.18766796945931	29.2601590828231	1
186	170.71	261.3	1.3477	6.70147218910835	9.58565203590615	186	0.204198308738109	0.204198308738109	29.4643573915612	1
187	167.09	248.29	1.3057	6.49727388037024	9.78985034464426	187	0.149745426407948	0.149745426407948	29.6141028179691	1
188	166.2	244.39	1.2749	6.3475284539623	9.93959577105221	188	-0.104530086615936	0.104530086615936	29.7186329045851	1
189	162.34	254.24	1.2964	6.45205854057823	9.83506568443627	189	-0.0165303392788019	0.0165303392788019	29.7351632438639	1
190	164.09	252.2	1.2998	6.46858887985703	9.81853534515747	190	-0.263513055562036	0.263513055562036	29.9986762994259	1
191	177.19	256.31	1.354	6.73210193541907	9.55502228959543	191	0.0593147468239259	0.0593147468239259	30.0579910462498	1
192	177.57	257.04	1.3418	6.67278718859514	9.61433703641936	192	0.028685000513212	0.028685000513212	30.086676046763	1
193	189.56	262.37	1.3359	6.64410218808193	9.64302203693257	193	0.0544528823301622	0.0544528823301622	30.1411289290932	1
194	191.86	262.77	1.3247	6.58964930575177	9.69747491926273	194	0.0427844075451276	0.0427844075451276	30.1839133366383	1
195	194.28	275.04	1.3159	6.54686489820664	9.74025932680786	195	-0.00729279674064642	0.00729279674064642	30.191206133379	1
196	180.26	269.22	1.3174	6.55415769494729	9.73296653006721	196	-0.258651191068273	0.258651191068273	30.4498573244473	1
197	186.88	262.02	1.3706	6.81280888601556	9.47431533899894	197	0.225590512510674	0.225590512510674	30.6754478369579	1
198	187.95	259.3	1.3242	6.58721837350489	9.69990585150961	198	0.251358394327626	0.251358394327626	30.9268062312856	1
199	161.25	262.69	1.2725	6.33585997917726	9.95126424583724	199	-0.0471600855895158	0.0471600855895158	30.9739663168751	1
200	154.4	253.16	1.2822	6.38302006476678	9.90410416024772	200	0.116198561400973	0.116198561400973	31.090164878276	1
201	158.05	256.12	1.2583	6.2668215033658	10.0203027216487	201	-0.1589829689461	0.1589829689461	31.2491478472221	1
202	156.94	258.03	1.291	6.4258044723119	9.8613197527026	202	0.135159832926652	0.135159832926652	31.3843076801488	1
203	154.34	238.88	1.2632	6.29064463938525	9.99647958562925	203	-0.303866530860283	0.303866530860283	31.6881742110091	1
204	154.35	236.2	1.3257	6.59451117024553	9.69261305476897	204	0.0972372898752916	0.0972372898752916	31.7854115008844	1
205	156.56	235.48	1.3057	6.49727388037024	9.78985034464426	205	-0.0165303392787983	0.0165303392787983	31.8019418401632	1
206	161.92	235.29	1.3091	6.51380421964904	9.77332000536546	206	-0.0855688150902552	0.0855688150902552	31.8875106552534	1
207	166.21	235.3	1.3267	6.5993730347393	9.6877511902752	207	0.289767123828366	0.289767123828366	32.1772777790818	1
208	163.81	240.3	1.2671	6.30960591091093	9.97751831410357	208	-0.147314494161066	0.147314494161066	32.3245922732429	1
209	183.72	238.86	1.2974	6.456920405072	9.8302038199425	209	0.0452153397920085	0.0452153397920085	32.3698076130349	1
210	178.96	234.04	1.2881	6.41170506527999	9.87541915973451	210	-0.0476462720388913	0.0476462720388913	32.4174538850738	1
211	168.27	236.51	1.2979	6.45935133731888	9.82777288769562	211	-0.0593147468239277	0.0593147468239277	32.4767686318977	1
212	161.26	231.26	1.3101	6.51866608414281	9.76845814087169	212	0.144883561914185	0.144883561914185	32.6216521938119	1
213	159.02	235.24	1.2803	6.37378252222862	9.91334170278588	213	0.161413901192981	0.161413901192981	32.7830660950048	1
214	161.29	240.6	1.2471	6.21236862103564	10.0747556039789	214	-0.104530086615936	0.104530086615936	32.8875961816208	1
215	157.11	243.11	1.2686	6.31689870765158	9.97022551736292	215	-0.0685522893620814	0.0685522893620814	32.9561484709829	1
216	160.64	246.38	1.2827	6.38545099701366	9.90167322800084	216	0.144883561914185	0.144883561914185	33.1010320328971	1
217	149.62	247.96	1.2529	6.24056743509948	10.046556789915	217	0.0899444931346434	0.0899444931346434	33.1909765260317	1
218	135.74	249.74	1.2344	6.15062294196483	10.1365012830497	218	0.19739169844684	0.19739169844684	33.3883682244785	1
219	131.07	249.07	1.1938	5.95323124351799	10.3338929814965	219	0.146828307711688	0.146828307711688	33.5351965321902	1
220	127.98	244.51	1.1636	5.8064029358063	10.4807212892082	220	-0.2849052593346	0.2849052593346	33.8201017915248	1
221	143.43	244.7	1.2222	6.0913081951409	10.1958160298736	221	-0.491048313870218	0.491048313870218	34.311150105395	1
222	154.15	236.81	1.3232	6.58235650901112	9.70476771600338	222	0.248927462080744	0.248927462080744	34.5600775674758	1
223	158.19	242.12	1.272	6.33342904693038	9.95369517808412	223	-0.113767629154092	0.113767629154092	34.6738451966299	1
224	162.51	245.87	1.2954	6.44719667608447	9.83992754893003	224	0.0617456790708104	0.0617456790708104	34.7355908757007	1
225	162.78	241.39	1.2827	6.38545099701366	9.90167322800084	225	-0.228021444757555	0.228021444757555	34.9636123204582	1
226	187.55	246.54	1.3296	6.61347244177121	9.67365178324329	226	-0.0189612715256828	0.0189612715256828	34.9825735919839	1
227	191.25	238.78	1.3335	6.6324337132969	9.6546905117176	227	0.132728900679773	0.132728900679773	35.1153024926637	1
228	187.51	233.18	1.3062	6.49970481261713	9.78741941239738	228	-0.0209060173231883	0.0209060173231883	35.1362085099869	1
229	181.94	236.7	1.3105	6.52061082994031	9.76651339507419	229	0.267888733606426	0.267888733606426	35.4040972435933	1
230	141.85	234.43	1.2554	6.25272209633389	10.0344021286806	230	0.332551531373493	0.332551531373493	35.7366487749668	1
231	136.16	236.6	1.187	5.92017056496039	10.3669536600541	231	-0.263513055562038	0.263513055562038	36.0001618305288	1
232	135.62	241.43	1.2412	6.18368362052243	10.1034406044921	232	-0.273236784549566	0.273236784549566	36.2733986150784	1
233	152.48	237.68	1.2974	6.456920405072	9.8302038199425	233	0.380197803412386	0.380197803412386	36.6535964184908	1
234	139.48	264.2	1.2192	6.07672260165961	10.2104016233549	234	-0.232883309251321	0.232883309251321	36.8864797277421	1
235	142.28	260.17	1.2671	6.30960591091093	9.97751831410357	235	0.268374920055802	0.268374920055802	37.1548546477979	1
236	140.62	264.81	1.2119	6.04123099085513	10.2458932341594	236	0.0213922037725638	0.0213922037725638	37.1762468515705	1
237	132.46	270.73	1.2075	6.01983878708257	10.2672854379319	237	0.265943987808919	0.265943987808919	37.4421908393794	1
238	130.09	258.69	1.1528	5.75389479927365	10.5332294257409	238	-0.121060425894736	0.121060425894736	37.5632512652741	1
239	121.53	267.28	1.1777	5.87495522516838	10.4121689998461	239	0.695246622608328	0.695246622608328	38.2584978878825	1
240	64.885	259.86	1.0347	5.17970860256006	11.1074156224544	240	-0.263513055562038	0.263513055562038	38.5220109434445	1
241	68.663	263.57	1.0889	5.44322165812209	10.8439025668924	241	0.268374920055802	0.268374920055802	38.7903858635003	1
242	58.804	259	1.0337	5.17484673806629	11.1122774869482	242	-0.166275765686747	0.166275765686747	38.9566616291871	1
243	65.731	257	1.0679	5.34112250375304	10.9460017212615	243	-0.239689919542592	0.239689919542592	39.1963515487296	1
244	66.675	246.65	1.1172	5.58081242329563	10.7063118017189	244	0.467711364300149	0.467711364300149	39.6640629130298	1
245	59.297	252.63	1.021	5.11310105899548	11.174023166019	245	-0.0072927967406482	0.0072927967406482	39.6713557097704	1
246	57.193	251.5	1.0225	5.12039385573613	11.1667303692784	246	-0.0807069505964897	0.0807069505964897	39.7520626603669	1
247	64.017	254.22	1.0391	5.20110080633262	11.0860234186819	247	0.0787622047989842	0.0787622047989842	39.8308248651659	1
248	46.37	268.44	1.0229	5.12233860153363	11.1647856234809	248	0.00194474579750548	0.00194474579750548	39.8327696109634	1
249	61.065	266.82	1.0225	5.12039385573613	11.1667303692784	249	-0.0831378828433742	0.0831378828433742	39.9159074938068	1
250	57.136	267.97	1.0396	5.2035317385795	11.083592486435	250	-0.00437567804438643	0.00437567804438643	39.9202831718512	1
251	52.361	256.38	1.0405	5.20790741662389	11.0792168083906	251	0.0661213571151968	0.0661213571151968	39.9864045289664	1
252	48.653	263.56	1.0269	5.14178605950869	11.1453381655058	252	0.0335468650069757	0.0335468650069757	40.0199513939734	1
253	54.531	262.68	1.02	5.10823919450172	11.1788850305128	253	-0.00486186449376369	0.00486186449376369	40.0248132584671	1
254	53.703	262.1	1.021	5.11310105899548	11.174023166019	254	-0.0116684747850364	0.0116684747850364	40.0364817332522	1
255	55.052	263.56	1.0234	5.12476953378052	11.162354691234	255	-0.0714694080583378	0.0714694080583378	40.1079511413105	1
256	57.742	263.77	1.0381	5.19623894183886	11.0908852831756	256	0.0165303392788001	0.0165303392788001	40.1244814805893	1
257	58.446	256.69	1.0347	5.17970860256006	11.1074156224544	257	0.00972372898752738	0.00972372898752738	40.1342052095768	1
258	54.387	254.26	1.0327	5.16998487357253	11.117139351442	258	-0.123491358141617	0.123491358141617	40.2576965677184	1
259	73.108	246.29	1.0581	5.29347623171415	10.9936479933004	259	-0.11376762915409	0.11376762915409	40.3714641968725	1
260	67.853	245.67	1.0815	5.40724386086824	10.8798803641463	260	0.270319665853307	0.270319665853307	40.6417838627258	1
261	62.88	250.35	1.0259	5.13692419501493	11.1502000299996	261	0.0379225430513621	0.0379225430513621	40.6797064057772	1
262	52.845	246.6	1.0181	5.09900165196356	11.1881225730509	262	-0.00437567804438643	0.00437567804438643	40.6840820838216	1
263	31.722	239.21	1.019	5.10337733000795	11.1837468950065	263	-0.00486186449376547	0.00486186449376547	40.6889439483153	1
264	27.844	243.51	1.02	5.10823919450172	11.1788850305128	264	-0.0140994070319174	0.0140994070319174	40.7030433553473	1
265	26.802	244.96	1.0229	5.12233860153363	11.1647856234809	265	0.00437567804438821	0.00437567804438821	40.7074190333917	1
266	46.652	234.57	1.022	5.11796292348925	11.1691613015253	266	0	0	40.7074190333917	1
267	39.875	238.31	1.022	5.11796292348925	11.1691613015253	267	-0.025767881816952	0.025767881816952	40.7331869152086	1
268	44.571	232.22	1.0273	5.1437308053062	11.1433934197083	268	0.0422982210957521	0.0422982210957521	40.7754851363044	1
269	38.935	236.27	1.0186	5.10143258421045	11.1856916408041	269	-0.0379225430513639	0.0379225430513639	40.8134076793557	1
270	22.729	250.11	1.0264	5.13935512726181	11.1477690977527	270	0.00243093224688273	0.00243093224688273	40.8158386116026	1
271	16.607	252.42	1.0259	5.13692419501493	11.1502000299996	271	0.0549390687795395	0.0549390687795395	40.8707776803821	1
272	19.745	244.58	1.0146	5.08198512623539	11.2051390987791	272	-0.0213922037725638	0.0213922037725638	40.8921698841547	1
273	32.814	239.63	1.019	5.10337733000795	11.1837468950065	273	-0.0170165257281774	0.0170165257281774	40.9091864098829	1
274	35.173	236.04	1.0225	5.12039385573613	11.1667303692784	274	-0.0233369495700693	0.0233369495700693	40.932523359453	1
275	29.65	241.87	1.0273	5.1437308053062	11.1433934197083	275	0.0213922037725638	0.0213922037725638	40.9539155632255	1
276	46.595	244.4	1.0229	5.12233860153363	11.1647856234809	276	-0.0213922037725638	0.0213922037725638	40.9753077669981	1
277	45.321	251.16	1.0273	5.1437308053062	11.1433934197083	277	-0.0763312725521033	0.0763312725521033	41.0516390395502	1
278	51.796	253.24	1.043	5.2200620778583	11.0670621471562	278	-0.116198561400971	0.116198561400971	41.1678376009512	1
279	53.897	234.67	1.0669	5.33626063925927	10.9508635857552	279	0.237258987295707	0.237258987295707	41.4050965882469	1
280	54.927	239.04	1.0181	5.09900165196356	11.1881225730509	280	-0.0233369495700693	0.0233369495700693	41.4284335378169	1
281	51.405	239.85	1.0229	5.12233860153363	11.1647856234809	281	0.025767881816952	0.025767881816952	41.4542014196339	1
282	35.262	246.9	1.0176	5.09657071971668	11.1905535052978	282	-0.0641766113176914	0.0641766113176914	41.5183780309516	1
283	32.015	252.12	1.0308	5.16074733103437	11.1263768939801	283	0.0452153397920103	0.0452153397920103	41.5635933707436	1
284	34.033	254.76	1.0215	5.11553199124236	11.1715922337721	284	0.0213922037725638	0.0213922037725638	41.5849855745161	1
285	43.841	257.48	1.0171	5.0941397874698	11.1929844375447	285	-0.0165303392787983	0.0165303392787983	41.6015159137949	1
286	40.645	259.14	1.0205	5.1106701267486	11.1764540982659	286	0.00243093224688096	0.00243093224688096	41.6039468460418	1
287	25.621	263.05	1.02	5.10823919450172	11.1788850305128	287	-0.0165303392788001	0.0165303392788001	41.6204771853206	1
288	16.982	261.55	1.0234	5.12476953378052	11.162354691234	288	0.00923754253815368	0.00923754253815368	41.6297147278588	1
289	15.65	264.63	1.0215	5.11553199124236	11.1715922337721	289	-0.00680661029127094	0.00680661029127094	41.63652133815	1
290	17.85	266.14	1.0229	5.12233860153363	11.1647856234809	290	0.0209060173231883	0.0209060173231883	41.6574273554732	1
291	14.165	265.34	1.0186	5.10143258421045	11.1856916408041	291	-0.023336949570071	0.023336949570071	41.6807643050433	1
292	34.415	240.42	1.0234	5.12476953378052	11.162354691234	292	-0.00486186449376369	0.00486186449376369	41.6856261695371	1
293	41.067	232.57	1.0244	5.12963139827428	11.1574928267402	293	0.0262540682663293	0.0262540682663293	41.7118802378034	1
294	41.657	231.86	1.019	5.10337733000795	11.1837468950065	294	0.0092375425381519	0.0092375425381519	41.7211177803416	1
295	45.23	232.97	1.0171	5.0941397874698	11.1929844375447	295	-0.0403534752982466	0.0403534752982466	41.7614712556398	1
296	63.732	237.1	1.0254	5.13449326276805	11.1526309622465	296	-0.341789073911645	0.341789073911645	42.1032603295514	1
297	72.041	235.46	1.0957	5.47628233667969	10.8108418883348	297	0.280043394840837	0.280043394840837	42.3833037243923	1
298	73.617	242.55	1.0381	5.19623894183886	11.0908852831756	298	-0.258651191068273	0.258651191068273	42.6419549154606	1
299	81.553	238.75	1.0913	5.45489013290713	10.8322340921074	299	-0.0238231360194465	0.0238231360194465	42.66577805148	1
300	74.885	232.71	1.0962	5.47871326892657	10.8084109560879	300	0.287336191581483	0.287336191581483	42.9531142430615	1
301	79.61	230.39	1.0371	5.19137707734509	11.0957471476694	301	-0.287336191581483	0.287336191581483	43.240450434643	1
302	58.509	235.2	1.0962	5.47871326892657	10.8084109560879	302	0.273236784549566	0.273236784549566	43.5136872191925	1
303	56.584	234.93	1.04	5.20547648437701	11.0816477406375	303	0.0850826286408797	0.0850826286408797	43.5987698478334	1
304	67.554	238.91	1.0225	5.12039385573613	11.1667303692784	304	-0.0709832216089623	0.0709832216089623	43.6697530694424	1
305	61.986	247.98	1.0371	5.19137707734509	11.0957471476694	305	-0.140021697420419	0.140021697420419	43.8097747668628	1
306	78.896	256.54	1.0659	5.33139877476551	10.955725450249	306	0.225590512510674	0.225590512510674	44.0353652793735	1
307	72.478	264.76	1.0195	5.10580826225484	11.1813159627597	307	-0.353943735146057	0.353943735146057	44.3893090145195	1
308	69.126	261.03	1.0923	5.45975199740089	10.8273722276136	308	0.327689666879731	0.327689666879731	44.7169986813993	1
309	71.82	265.36	1.0249	5.13206233052116	11.1550618944933	309	-0.58147899345424	0.58147899345424	45.2984776748535	1
310	80.382	269.5	1.1445	5.7135413239754	10.5735829010391	310	0.322827802385966	0.322827802385966	45.6213054772395	1
311	80.043	272.7	1.0781	5.39071352158944	10.8964107034251	311	-0.180375172718664	0.180375172718664	45.8016806499581	1
312	82.562	278.64	1.1152	5.5710886943081	10.7160355307064	312	-0.0690384758114551	0.0690384758114551	45.8707191257696	1
313	97.151	277.15	1.1294	5.64012717011956	10.6469970548949	313	-0.028685000513212	0.028685000513212	45.8994041262828	1
314	107.78	264.83	1.1353	5.66881217063277	10.6183120543817	314	-0.0807069505964915	0.0807069505964915	45.9801110768793	1
315	107.52	267.13	1.1519	5.74951912122926	10.5376051037852	315	-0.177944240471781	0.177944240471781	46.1580553173511	1
316	120.06	275.61	1.1885	5.92746336170104	10.3596608633135	316	-0.00486186449376547	0.00486186449376547	46.1629171818448	1
317	119.96	275.69	1.1895	5.9323252261948	10.3547989988197	317	0.0525081365326585	0.0525081365326585	46.2154253183775	1
318	123.03	271.62	1.1787	5.87981708966215	10.4073071353524	318	0.311159327600929	0.311159327600929	46.5265846459784	1
319	116.6	276.05	1.1147	5.56865776206122	10.7184664629533	319	-0.199822630693722	0.199822630693722	46.7264072766721	1
320	118.05	274.65	1.1558	5.76848039275494	10.5186438322596	320	0.0617456790708086	0.0617456790708086	46.788152955743	1
321	125.16	274.92	1.1431	5.70673471368413	10.5803895113304	321	-0.23968991954259	0.23968991954259	47.0278428752855	1
322	123.97	273.1	1.1924	5.94642463322672	10.3406995917878	322	0.123491358141619	0.123491358141619	47.1513342334272	1
323	111.2	266.89	1.167	5.8229332750851	10.4641909499294	323	0.00486186449376369	0.00486186449376369	47.1561960979209	1
324	111.36	264.74	1.166	5.81807141059134	10.4690528144232	324	0.194474579750581	0.194474579750581	47.3506706776715	1
325	99.174	266.15	1.126	5.62359683084076	10.6635273941737	325	0.144883561914183	0.144883561914183	47.4955542395857	1
326	87.108	257.59	1.0962	5.47871326892657	10.8084109560879	326	-0.246982716283238	0.246982716283238	47.7425369558689	1
327	85.613	253.42	1.147	5.72569598520981	10.5614282398047	327	0.465280432053266	0.465280432053266	48.2078173879222	1
328	58.235	233.87	1.0513	5.26041555315655	11.026708671858	328	0.130784154882265	0.130784154882265	48.3386015428045	1
329	57.442	233	1.0244	5.12963139827428	11.1574928267402	329	0.0140994070319174	0.0140994070319174	48.3527009498364	1
330	54.391	240.27	1.0215	5.11553199124236	11.1715922337721	330	-0.00680661029127094	0.00680661029127094	48.3595075601276	1
331	56.451	238.36	1.0229	5.12233860153363	11.1647856234809	331	-0.047646272038893	0.047646272038893	48.4071538321665	1
332	57.639	240.8	1.0327	5.16998487357253	11.117139351442	332	-0.1259222903885	0.1259222903885	48.533076122555	1
333	59.077	239.81	1.0586	5.29590716396103	10.9912170610535	333	-0.0189612715256811	0.0189612715256811	48.5520373940807	1
334	68.974	245	1.0625	5.31486843548671	10.9722557895278	334	-0.0072927967406482	0.0072927967406482	48.5593301908214	1
335	70.152	244.71	1.064	5.32216123222736	10.9649629927871	335	-0.256220258821392	0.256220258821392	48.8155504496428	1
336	88.673	257.89	1.1167	5.57838149104875	10.7087427339658	336	0.0520219500832813	0.0520219500832813	48.867572399726	1
337	89.227	262.78	1.106	5.52635954096547	10.760764684049	337	0.209060173231876	0.209060173231876	49.0766325729579	1
338	72.971	251.22	1.063	5.31729936773359	10.9698248572809	338	-0.163844833439866	0.163844833439866	49.2404774063978	1
339	81.155	236.32	1.0967	5.48114420117346	10.805980023841	339	-0.0996682221221725	0.0996682221221725	49.34014562852	1
340	87.194	237.33	1.1172	5.58081242329563	10.7063118017189	340	0.102099154369055	0.102099154369055	49.442244782889	1
341	72.368	232.75	1.0962	5.47871326892657	10.8084109560879	341	-0.00729279674064642	0.00729279674064642	49.4495375796297	1
342	74.926	231.6	1.0977	5.48600606566722	10.8011181593473	342	0.232883309251321	0.232883309251321	49.682420888881	1
343	64.819	233.17	1.0498	5.2531227564159	11.0340014685986	343	0.0544528823301622	0.0544528823301622	49.7368737712111	1
344	65.769	235.49	1.0386	5.19866987408574	11.0884543509288	344	-0.130297968432888	0.130297968432888	49.867171739644	1
345	61.231	256.27	1.0654	5.32896784251863	10.9581563824959	345	-0.0593147468239277	0.0593147468239277	49.926486486468	1
346	82.323	248.38	1.0776	5.38828258934255	10.8988416356719	346	-0.104530086615938	0.104530086615938	50.0310165730839	1
347	92.433	242.14	1.0991	5.49281267595849	10.794311549056	347	-0.282474327087719	0.282474327087719	50.3134909001716	1
348	88.505	255.83	1.1572	5.77528700304621	10.5118372219683	348	0.377280684716128	0.377280684716128	50.6907715848877	1
349	94.864	245.87	1.0796	5.39800631833008	10.8891179066844	349	-0.360750345437328	0.360750345437328	51.0515219303251	1
350	98.786	233.08	1.1538	5.75875666376741	10.5283675612471	350	0.121060425894736	0.121060425894736	51.1725823562198	1
351	127.62	233.21	1.1289	5.63769623787267	10.6494279871418	351	-0.462849499806383	0.462849499806383	51.6354318560262	1
352	135.64	244.91	1.2241	6.10054573767906	10.1865784873354	352	0.277612462593956	0.277612462593956	51.9130443186201	1
353	122.83	246.88	1.167	5.8229332750851	10.4641909499294	353	-0.1424526296673	0.1424526296673	52.0554969482874	1
354	120.73	242.89	1.1963	5.9653859047524	10.3217383202621	354	0.23968991954259	0.23968991954259	52.29518686783	1
355	124.16	238.41	1.147	5.72569598520981	10.5614282398047	355	-0.242120851789474	0.242120851789474	52.5373077196195	1
356	111.7	237.74	1.1968	5.96781683699929	10.3193073880152	356	0.211491105478757	0.211491105478757	52.7487988250983	1
357	117.85	236.72	1.1533	5.75632573152053	10.530798493494	357	0.0807069505964915	0.0807069505964915	52.8295057756948	1
358	108.21	237.72	1.1367	5.67561878092404	10.6115054440905	358	-0.121060425894736	0.121060425894736	52.9505662015895	1
359	109.74	243.31	1.1616	5.79667920681877	10.4904450181957	359	-0.0952925440777843	0.0952925440777843	53.0458587456673	1
360	107.47	249.41	1.1812	5.89197175089656	10.3951524741179	360	0.178430426921157	0.178430426921157	53.2242891725884	1
361	100.51	256.93	1.1445	5.7135413239754	10.5735829010391	361	-0.00486186449376191	0.00486186449376191	53.2291510370822	1
362	89.992	248.32	1.1455	5.71840318846917	10.5687210365453	362	-0.0165303392788019	0.0165303392788019	53.245681376361	1
363	100.59	250.27	1.1489	5.73493352774797	10.5521906972665	363	-0.0452153397920085	0.0452153397920085	53.290896716153	1
364	103.95	240.63	1.1582	5.78014886753997	10.5069753574745	364	0.0165303392787983	0.0165303392787983	53.3074270554318	1
365	115.23	239.49	1.1548	5.76361852826118	10.5235056967533	365	-0.204198308738111	0.204198308738111	53.5116253641699	1
366	111.78	246.54	1.1968	5.96781683699929	10.3193073880152	366	0.128353222635383	0.128353222635383	53.6399785868053	1
367	113.82	251.48	1.1704	5.8394636143639	10.4476606106506	367	0.0379225430513657	0.0379225430513657	53.6779011298567	1
368	109.59	254.9	1.1626	5.80154107131254	10.485583153702	368	-0.0948063576284088	0.0948063576284088	53.7727074874851	1
369	122.37	257.32	1.1821	5.89634742894095	10.3907767960736	369	-0.0617456790708104	0.0617456790708104	53.8344531665559	1
370	123.49	273.34	1.1948	5.95809310801176	10.3290311170027	370	0.291711869625873	0.291711869625873	54.1261650361818	1
371	106.41	279.77	1.1348	5.66638123838589	10.6207429866286	371	0.244551784036355	0.244551784036355	54.3707168202181	1
372	97.558	279.49	1.0845	5.42182945434953	10.865294770665	372	-0.00923754253815368	0.00923754253815368	54.3799543627563	1
373	88.234	279.4	1.0864	5.43106699688768	10.8560572281268	373	-0.182806104965547	0.182806104965547	54.5627604677218	1
374	89.812	268.45	1.124	5.61387310185323	10.6732511231613	374	0.102099154369057	0.102099154369057	54.6648596220909	1
375	83.96	266.49	1.103	5.51177394748417	10.7753502775303	375	0.248927462080744	0.248927462080744	54.9137870841716	1
376	77.976	255.27	1.0518	5.26284648540343	11.0242777396111	376	-0.208573986782499	0.208573986782499	55.1223610709541	1
377	75.057	255.72	1.0947	5.47142047218593	10.8157037528286	377	0.173082375978018	0.173082375978018	55.2954434469321	1
378	53.434	277.4	1.0591	5.29833809620791	10.9887861288066	378	0.182806104965547	0.182806104965547	55.4782495518977	1
379	42.077	269.47	1.0215	5.11553199124236	11.1715922337721	379	-0.0165303392787983	0.0165303392787983	55.4947798911765	1
380	43.95	272.95	1.0249	5.13206233052116	11.1550618944933	380	0.0213922037725638	0.0213922037725638	55.516172094949	1
381	42.955	268.45	1.0205	5.1106701267486	11.1764540982659	381	0.00243093224688096	0.00243093224688096	55.5186030271959	1
382	44.957	276.72	1.02	5.10823919450172	11.1788850305128	382	-0.00729279674064642	0.00729279674064642	55.5258958239366	1
383	51.845	261.59	1.0215	5.11553199124236	11.1715922337721	383	-0.0238231360194465	0.0238231360194465	55.549718959956	1
384	54.713	272.65	1.0264	5.13935512726181	11.1477690977527	384	-0.194474579750581	0.194474579750581	55.7441935397066	1
385	61.522	276.99	1.0664	5.33382970701239	10.9532945180021	385	0.0286850005132102	0.0286850005132102	55.7728785402198	1
386	63.477	276.79	1.0605	5.30514470649918	10.9819795185153	386	0.1755133082249	0.1755133082249	55.9483918484447	1
387	52.64	279.97	1.0244	5.12963139827428	11.1574928267402	387	-0.135159832926654	0.135159832926654	56.0835516813714	1
388	57.042	277.47	1.0522	5.26479123120094	11.0223329938136	388	0.130297968432888	0.130297968432888	56.2138496498042	1
389	48.432	279.42	1.0254	5.13449326276805	11.1526309622465	389	0.0262540682663293	0.0262540682663293	56.2401037180706	1
390	58.076	274.54	1.02	5.10823919450172	11.1788850305128	390	-0.177944240471781	0.177944240471781	56.4180479585424	1
391	63.187	276.63	1.0566	5.2861834349735	11.000940790041	391	-0.11668474785035	0.11668474785035	56.5347327063927	1
392	69.657	277.67	1.0806	5.40286818282385	10.8842560421907	392	0.294628988322131	0.294628988322131	56.8293616947148	1
393	54.384	254.48	1.02	5.10823919450172	11.1788850305128	393	-0.0140994070319174	0.0140994070319174	56.8434611017468	1
394	45.473	249.94	1.0229	5.12233860153363	11.1647856234809	394	-0.00243093224688273	0.00243093224688273	56.8458920339936	1
395	38.426	251.13	1.0234	5.12476953378052	11.162354691234	395	0.00680661029127094	0.00680661029127094	56.8526986442849	1
396	37.619	248.87	1.022	5.11796292348925	11.1691613015253	396	-0.00680661029127094	0.00680661029127094	56.8595052545762	1
397	30.573	252.26	1.0234	5.12476953378052	11.162354691234	397	0.00243093224688273	0.00243093224688273	56.8619361868231	1
398	39.158	257.24	1.0229	5.12233860153363	11.1647856234809	398	0.00437567804438821	0.00437567804438821	56.8663118648674	1
399	41.263	261.05	1.022	5.11796292348925	11.1691613015253	399	0.0121546612344101	0.0121546612344101	56.8784665261019	1
400	46.031	250.73	1.0195	5.10580826225484	11.1813159627597	400	0	0	56.8784665261019	1
401	16.616	231.83	1.0195	5.10580826225484	11.1813159627597	401	0.00923754253815368	0.00923754253815368	56.88770406864	1
402	15.889	234.69	1.0176	5.09657071971668	11.1905535052978	402	-0.0165303392787983	0.0165303392787983	56.9042344079188	1
403	12.85	237.1	1.021	5.11310105899548	11.174023166019	403	0.00486186449376369	0.00486186449376369	56.9090962724126	1
404	12.202	237.38	1.02	5.10823919450172	11.1788850305128	404	-0.0140994070319174	0.0140994070319174	56.9231956794445	1
405	17.959	238.32	1.0229	5.12233860153363	11.1647856234809	405	-0.00972372898752738	0.00972372898752738	56.932919408432	1
406	25.008	249.93	1.0249	5.13206233052116	11.1550618944933	406	0.0165303392787983	0.0165303392787983	56.9494497477108	1
407	41.67	236.94	1.0215	5.11553199124236	11.1715922337721	407	-0.0520219500832795	0.0520219500832795	57.0014716977941	1
408	40.926	244.7	1.0322	5.16755394132564	11.1195702836889	408	0.0617456790708069	0.0617456790708069	57.0632173768649	1
409	33.683	249.8	1.0195	5.10580826225484	11.1813159627597	409	0	0	57.0632173768649	1
410	32.088	250.95	1.0195	5.10580826225484	11.1813159627597	410	-0.00243093224688096	0.00243093224688096	57.0656483091118	1
411	16.031	263.66	1.02	5.10823919450172	11.1788850305128	411	-0.00243093224688096	0.00243093224688096	57.0680792413587	1
412	21.029	264.19	1.0205	5.1106701267486	11.1764540982659	412	0	0	57.0680792413587	1
413	24.033	256.7	1.0205	5.1106701267486	11.1764540982659	413	-0.00486186449376547	0.00486186449376547	57.0729411058524	1
414	29.541	256.53	1.0215	5.11553199124236	11.1715922337721	414	0.00486186449376547	0.00486186449376547	57.0778029703462	1
415	44.191	256.09	1.0205	5.1106701267486	11.1764540982659	415	-0.0996682221221725	0.0996682221221725	57.1774711924684	1
416	51.023	258.09	1.041	5.21033834887077	11.0767858761437	416	0.0948063576284071	0.0948063576284071	57.2722775500968	1
417	52.118	270.91	1.0215	5.11553199124236	11.1715922337721	417	0.00486186449376547	0.00486186449376547	57.2771394145905	1
418	51.447	267.03	1.0205	5.1106701267486	11.1764540982659	418	-0.0311159327600947	0.0311159327600947	57.3082553473506	1
419	44.902	262.68	1.0269	5.14178605950869	11.1453381655058	419	0.0213922037725638	0.0213922037725638	57.3296475511232	1
420	43.642	276.42	1.0225	5.12039385573613	11.1667303692784	420	0.0145855934812928	0.0145855934812928	57.3442331446045	1
421	36.249	279.69	1.0195	5.10580826225484	11.1813159627597	421	0	0	57.3442331446045	1
422	30.557	275.26	1.0195	5.10580826225484	11.1813159627597	422	0.00437567804438999	0.00437567804438999	57.3486088226489	1
423	28.262	275.26	1.0186	5.10143258421045	11.1856916408041	423	-0.0116684747850346	0.0116684747850346	57.3602772974339	1
424	25.82	274.75	1.021	5.11310105899548	11.174023166019	424	0.0165303392787983	0.0165303392787983	57.3768076367127	1
425	42.537	270.46	1.0176	5.09657071971668	11.1905535052978	425	-0.00923754253815368	0.00923754253815368	57.3860451792509	1
426	32.313	256.56	1.0195	5.10580826225484	11.1813159627597	426	-0.0238231360194447	0.0238231360194447	57.4098683152703	1
427	34.637	259.9	1.0244	5.12963139827428	11.1574928267402	427	0.0306297463107157	0.0306297463107157	57.440498061581	1
428	37.725	259.16	1.0181	5.09900165196356	11.1881225730509	428	-0.0330606785575966	0.0330606785575966	57.4735587401386	1
429	41.581	268.2	1.0249	5.13206233052116	11.1550618944933	429	0.0213922037725638	0.0213922037725638	57.4949509439112	1
430	27.969	273.06	1.0205	5.1106701267486	11.1764540982659	430	0	0	57.4949509439112	1
431	25.507	279.5	1.0205	5.1106701267486	11.1764540982659	431	0.00243093224688096	0.00243093224688096	57.4973818761581	1
432	16.217	279.14	1.02	5.10823919450172	11.1788850305128	432	-0.00243093224688096	0.00243093224688096	57.499812808405	1
433	15.305	269.95	1.0205	5.1106701267486	11.1764540982659	433	-0.0072927967406482	0.0072927967406482	57.5071056051456	1
434	12.865	269.1	1.022	5.11796292348925	11.1691613015253	434	-0.0213922037725638	0.0213922037725638	57.5284978089182	1
435	10.213	263.3	1.0264	5.13935512726181	11.1477690977527	435	0.0335468650069739	0.0335468650069739	57.5620446739251	1
436	38.253	256.25	1.0195	5.10580826225484	11.1813159627597	436	0.00437567804438999	0.00437567804438999	57.5664203519695	1
437	28.045	235.96	1.0186	5.10143258421045	11.1856916408041	437	-0.0165303392788001	0.0165303392788001	57.5829506912483	1
438	27.432	238.52	1.022	5.11796292348925	11.1691613015253	438	-0.00923754253815368	0.00923754253815368	57.5921882337865	1
439	23.217	235.52	1.0239	5.1272004660274	11.1599237589871	439	0.0213922037725638	0.0213922037725638	57.6135804375591	1
440	24.054	232.48	1.0195	5.10580826225484	11.1813159627597	440	-0.00972372898752738	0.00972372898752738	57.6233041665466	1
441	15.406	232.69	1.0215	5.11553199124236	11.1715922337721	441	0.00972372898752738	0.00972372898752738	57.6330278955341	1
442	19.186	239.45	1.0195	5.10580826225484	11.1813159627597	442	0.00923754253815368	0.00923754253815368	57.6422654380723	1
443	11.242	234.93	1.0176	5.09657071971668	11.1905535052978	443	-0.00923754253815368	0.00923754253815368	57.6515029806104	1
444	10.857	242.34	1.0195	5.10580826225484	11.1813159627597	444	-0.0262540682663257	0.0262540682663257	57.6777570488767	1
445	18.542	256.52	1.0249	5.13206233052116	11.1550618944933	445	0.0330606785575966	0.0330606785575966	57.7108177274343	1
446	27.895	262.04	1.0181	5.09900165196356	11.1881225730509	446	-0.0281988140638347	0.0281988140638347	57.7390165414982	1
447	35.646	267.75	1.0239	5.1272004660274	11.1599237589871	447	0.0189612715256828	0.0189612715256828	57.7579778130238	1
448	29.731	266.93	1.02	5.10823919450172	11.1788850305128	448	-0.00243093224688096	0.00243093224688096	57.7604087452707	1
449	38.19	270.07	1.0205	5.1106701267486	11.1764540982659	449	-0.00486186449376547	0.00486186449376547	57.7652706097645	1
450	40.004	272.54	1.0215	5.11553199124236	11.1715922337721	450	-0.128353222635385	0.128353222635385	57.8936238323999	1
451	67.575	276.48	1.0479	5.24388521387775	11.0432390111368	451	-0.218297715770026	0.218297715770026	58.1119215481699	1
452	74.79	272.61	1.0928	5.46218292964778	10.8249412953667	452	0.177944240471781	0.177944240471781	58.2898657886417	1
453	59.787	278.22	1.0562	5.28423868917599	11.0028855358385	453	0.173568562427395	0.173568562427395	58.4634343510691	1
454	58.65	273.95	1.0205	5.1106701267486	11.1764540982659	454	0.00243093224688096	0.00243093224688096	58.465865283316	1
455	43.072	261.12	1.02	5.10823919450172	11.1788850305128	455	0.0140994070319174	0.0140994070319174	58.4799646903479	1
456	40.083	265.2	1.0171	5.0941397874698	11.1929844375447	456	-0.047646272038893	0.047646272038893	58.5276109623868	1
457	33.493	273.5	1.0269	5.14178605950869	11.1453381655058	457	0.0145855934812928	0.0145855934812928	58.5421965558681	1
458	29.751	267.32	1.0239	5.1272004660274	11.1599237589871	458	0.00923754253815368	0.00923754253815368	58.5514340984062	1
459	22.579	268.19	1.022	5.11796292348925	11.1691613015253	459	0.0072927967406482	0.0072927967406482	58.5587268951469	1
460	16.373	256	1.0205	5.1106701267486	11.1764540982659	460	0.00243093224688096	0.00243093224688096	58.5611578273937	1
461	21.187	268.6	1.02	5.10823919450172	11.1788850305128	461	0	0	58.5611578273937	1
462	25.442	264.25	1.02	5.10823919450172	11.1788850305128	462	-0.00486186449376369	0.00486186449376369	58.5660196918875	1
463	29.937	265.16	1.021	5.11310105899548	11.174023166019	463	0.00243093224688273	0.00243093224688273	58.5684506241344	1
464	24.462	258.73	1.0205	5.1106701267486	11.1764540982659	464	0.0116684747850329	0.0116684747850329	58.5801190989194	1
465	21.059	240.3	1.0181	5.09900165196356	11.1881225730509	465	-0.0379225430513621	0.0379225430513621	58.6180416419708	1
466	19.981	234.5	1.0259	5.13692419501493	11.1502000299996	466	0.0379225430513621	0.0379225430513621	58.6559641850222	1
467	26.856	238.18	1.0181	5.09900165196356	11.1881225730509	467	-0.0281988140638347	0.0281988140638347	58.684162999086	1
468	36.817	240.47	1.0239	5.1272004660274	11.1599237589871	468	-0.00972372898752738	0.00972372898752738	58.6938867280735	1
469	36.925	230.85	1.0259	5.13692419501493	11.1502000299996	469	0	0	58.6938867280735	1
470	59.776	231.03	1.0259	5.13692419501493	11.1502000299996	470	-0.144883561914185	0.144883561914185	58.8387702899877	1
471	58.559	233.57	1.0557	5.28180775692911	11.0053164680854	471	0.171137630180514	0.171137630180514	59.0099079201682	1
472	44.023	236.15	1.0205	5.1106701267486	11.1764540982659	472	-0.289767123828367	0.289767123828367	59.2996750439966	1
473	78.311	256.79	1.0801	5.40043725057697	10.8866869744375	473	-0.111336696907207	0.111336696907207	59.4110117409038	1
474	82.102	254.52	1.103	5.51177394748417	10.7753502775303	474	-0.282474327087719	0.282474327087719	59.6934860679915	1
475	93.421	266.43	1.1611	5.79424827457189	10.4928759504426	475	0.0685522893620796	0.0685522893620796	59.7620383573536	1
476	97.201	263.99	1.147	5.72569598520981	10.5614282398047	476	0.0476462720388913	0.0476462720388913	59.8096846293925	1
477	100.81	244.09	1.1372	5.67804971317092	10.6090745118436	477	-0.261082123315155	0.261082123315155	60.0707667527076	1
478	124.27	260.39	1.1909	5.93913183648608	10.3479923885284	478	-0.0807069505964897	0.0807069505964897	60.1514737033041	1
479	125.08	261.49	1.2075	6.01983878708257	10.2672854379319	479	0.0140994070319174	0.0140994070319174	60.165573110336	1
480	131.19	264.17	1.2046	6.00573938005065	10.2813848449639	480	-0.182806104965547	0.182806104965547	60.3483792153016	1
481	139.15	269.89	1.2422	6.1885454850162	10.0985787399983	481	0.0262540682663293	0.0262540682663293	60.3746332835679	1
482	139.27	269.07	1.2368	6.16229141674987	10.1248328082646	482	0.0165303392787983	0.0165303392787983	60.3911636228467	1
483	143.65	267.46	1.2334	6.14576107747107	10.1413631475434	483	0.0948063576284088	0.0948063576284088	60.4859699804751	1
484	141.22	265.76	1.2139	6.05095471984266	10.2361695051718	484	-0.180375172718664	0.180375172718664	60.6663451531938	1
485	134.28	252.89	1.251	6.23132989256132	10.0557943324532	485	0.125922290388502	0.125922290388502	60.7922674435823	1
486	139.33	249.56	1.2251	6.10540760217282	10.1817166228417	486	0.132728900679771	0.132728900679771	60.9249963442621	1
487	131.31	250.23	1.1978	5.97267870149305	10.3144455235215	487	0.0573700010264222	0.0573700010264222	60.9823663452885	1
488	131.52	241.45	1.186	5.91530870046663	10.3718155245479	488	-0.572241450916087	0.572241450916087	61.5546077962046	1
489	145.11	230.66	1.3037	6.48755015138271	9.79957407363179	489	0.113767629154092	0.113767629154092	61.6683754253587	1
490	145.1	240.88	1.2803	6.37378252222862	9.91334170278588	490	0.249413648530119	0.249413648530119	61.9177890738888	1
491	138.6	242.02	1.229	6.1243688736985	10.162755351316	491	-0.0831378828433742	0.0831378828433742	62.0009269567322	1
492	133.55	267.18	1.2461	6.20750675654188	10.0796174684726	492	0.0758450861027278	0.0758450861027278	62.0767720428349	1
493	143.53	267.43	1.2305	6.13166167043915	10.1554625545754	493	0.0568838145770449	0.0568838145770449	62.1336558574119	1
494	151.62	276.18	1.2188	6.07477785586211	10.2123463691524	494	-0.379711616963011	0.379711616963011	62.5133674743749	1
495	161.7	267.91	1.2969	6.45448947282512	9.83263475218939	495	0.118629493647855	0.118629493647855	62.6319969680228	1
496	157.29	268.86	1.2725	6.33585997917726	9.95126424583724	496	0.21392203772564	0.21392203772564	62.8459190057484	1
497	158.01	279.12	1.2285	6.12193794145162	10.1651862835629	497	-0.177944240471781	0.177944240471781	63.0238632462202	1
498	150.18	268.6	1.2651	6.2998821819234	9.9872420430911	498	0.277612462593954	0.277612462593954	63.3014757088142	1
499	141.57	266.81	1.208	6.02226971932945	10.2648545056851	499	-0.246982716283236	0.246982716283236	63.5484584250974	1
500	154.08	259.87	1.2588	6.26925243561269	10.0178717894018	500	NA	NA	NA	1
501	117.72	250.17	1.1509	5.74465725673549	10.5235056967533	1	0.0855688150902552	0.0855688150902552	0.0855688150902552	2
502	115.52	255.12	1.1333	5.65908844164524	10.6090745118436	2	-0.289767123828366	0.289767123828366	0.375335938918621	2
503	130.19	255.41	1.1929	5.9488555654736	10.3193073880152	3	0.232883309251321	0.232883309251321	0.608219248169942	2
504	125.8	250.53	1.145	5.71597225622228	10.5521906972665	4	-0.280043394840837	0.280043394840837	0.888262643010778	2
505	122.44	250.98	1.2026	5.99601565106312	10.2721473024257	5	0.161413901192981	0.161413901192981	1.04967654420376	2
506	125.13	256.2	1.1694	5.83460174987014	10.4335612036187	6	0.0568838145770449	0.0568838145770449	1.1065603587808	2
507	122.68	255.41	1.1577	5.77771793529309	10.4904450181957	7	-0.0782760183496087	0.0782760183496087	1.18483637713041	2
508	121.67	243.87	1.1738	5.8559939536427	10.4121689998461	8	-0.35637466739294	0.35637466739294	1.54121104452335	2
509	147.99	245.98	1.2471	6.21236862103564	10.0557943324532	9	-0.161413901192981	0.161413901192981	1.70262494571633	2
510	156.21	243.88	1.2803	6.37378252222862	9.8943804312602	10	0.0121546612344101	0.0121546612344101	1.71477960695074	2
511	145.2	231.12	1.2778	6.36162786099421	9.90653509249461	11	0.151690172205454	0.151690172205454	1.8664697791562	2
512	159.12	237.15	1.2466	6.20993768878876	10.0582252647001	12	-0.192043647503699	0.192043647503699	2.0585134266599	2
513	163.29	237.68	1.2861	6.40198133629246	9.86618161719636	13	0.149259239958571	0.149259239958571	2.20777266661847	2
514	170.03	237.13	1.2554	6.25272209633389	10.0154408571549	14	0.140021697420419	0.140021697420419	2.34779436403889	2
515	166.49	230.37	1.2266	6.11270039891347	10.1554625545754	15	-0.412772295520611	0.412772295520611	2.7605666595595	2
516	161.13	236.11	1.3115	6.52547269443408	9.74269025905474	16	0.268374920055804	0.268374920055804	3.0289415796153	2
517	158.71	241.16	1.2563	6.25709777437828	10.0110651791105	17	0.118629493647854	0.118629493647854	3.14757107326315	2
518	156.24	245.96	1.2319	6.13846828073042	10.1296946727584	18	0.0427844075451276	0.0427844075451276	3.19035548080828	2
519	151.55	248.83	1.2231	6.09568387318529	10.1724790803035	19	-0.346650938405411	0.346650938405411	3.53700641921369	2
520	163.46	234.37	1.2944	6.4423348115907	9.82582814189811	20	-0.00972372898752738	0.00972372898752738	3.54673014820122	2
521	169.03	241.92	1.2964	6.45205854057823	9.81610441291059	21	0.0948063576284071	0.0948063576284071	3.64153650582963	2
522	160.59	248	1.2769	6.35725218294982	9.91091077053899	22	0.256706445270767	0.256706445270767	3.89824295110039	2
523	162.27	239.78	1.2241	6.10054573767906	10.1676172158098	23	-0.152176358654829	0.152176358654829	4.05041930975522	2
524	159.1	243.89	1.2554	6.25272209633389	10.0154408571549	24	-0.0661213571151968	0.0661213571151968	4.11654066687042	2
525	166.16	243.74	1.269	6.31884345344908	9.94931950003973	25	-0.159469155395477	0.159469155395477	4.2760098222659	2
526	168.84	243.54	1.3018	6.47831260884456	9.78985034464426	26	0.332551531373493	0.332551531373493	4.60856135363939	2
527	168.07	259.56	1.2334	6.14576107747107	10.1224018760178	27	-0.185237037212428	0.185237037212428	4.79379839085182	2
528	170.26	260	1.2715	6.3309981146835	9.93716483880532	28	-0.229966190555063	0.229966190555063	5.02376458140688	2
529	174.39	272.58	1.3188	6.56096430523856	9.70719864825026	29	0.192043647503697	0.192043647503697	5.21580822891058	2
530	187.03	269.35	1.2793	6.36892065773486	9.89924229575396	30	-0.253789326574505	0.253789326574505	5.46959755548508	2
531	191.6	263.95	1.3315	6.62270998430937	9.64545296917945	31	0.189612715256814	0.189612715256814	5.6592102707419	2
532	182.64	256.45	1.2925	6.43309726905255	9.83506568443627	32	-0.0996682221221725	0.0996682221221725	5.75887849286407	2
533	187.54	244.49	1.313	6.53276549117472	9.73539746231409	33	-0.0831378828433742	0.0831378828433742	5.84201637570744	2
534	194.94	234.71	1.3301	6.6159033740181	9.65225957947072	34	0.0617456790708104	0.0617456790708104	5.90376205477826	2
535	191.47	230.11	1.3174	6.55415769494729	9.71400525854153	35	0.147314494161066	0.147314494161066	6.05107654893932	2
536	179.81	232.92	1.2871	6.40684320078622	9.8613197527026	36	-0.123491358141619	0.123491358141619	6.17456790708094	2
537	189.07	230.57	1.3125	6.53033455892784	9.73782839456098	37	-0.0306297463107157	0.0306297463107157	6.20519765339166	2
538	186.47	239.92	1.3188	6.56096430523856	9.70719864825026	38	0.132728900679771	0.132728900679771	6.33792655407143	2
539	182.8	238.07	1.2915	6.42823540455879	9.83992754893003	39	-0.0690384758114568	0.0690384758114568	6.40696502988288	2
540	189.87	250.31	1.3057	6.49727388037024	9.77088907311857	40	-0.0636904248683141	0.0636904248683141	6.4706554547512	2
541	180.78	247.8	1.3188	6.56096430523856	9.70719864825026	41	0.234828055048826	0.234828055048826	6.70548350980002	2
542	173.93	244.59	1.2705	6.32613625018973	9.94202670329909	42	-0.133215087129148	0.133215087129148	6.83869859692917	2
543	167.68	247.33	1.2979	6.45935133731888	9.80881161616994	43	0.128353222635385	0.128353222635385	6.96705181956456	2
544	175.77	247.38	1.2715	6.3309981146835	9.93716483880532	44	-0.0996682221221725	0.0996682221221725	7.06672004168673	2
545	182.33	240.31	1.292	6.43066633680567	9.83749661668315	45	-0.0354916108044812	0.0354916108044812	7.10221165249121	2
546	169.82	230.41	1.2993	6.46615794761015	9.80200500587867	46	0.132728900679771	0.132728900679771	7.23494055317098	2
547	184.47	233.05	1.272	6.33342904693038	9.93473390655844	47	-0.325258734632847	0.325258734632847	7.56019928780383	2
548	194.61	247.11	1.3389	6.65868778156323	9.60947517192559	48	0.0928616118309016	0.0928616118309016	7.65306089963473	2
549	193.21	247.14	1.3198	6.56582616973232	9.7023367837565	49	-0.102099154369055	0.102099154369055	7.75516005400378	2
550	190.11	258.21	1.3408	6.66792532410138	9.60023762938744	50	-0.152176358654831	0.152176358654831	7.90733641265862	2
551	193.29	250.56	1.3721	6.82010168275621	9.44806127073261	51	0.197391698446843	0.197391698446843	8.10472811110546	2
552	188.45	241.12	1.3315	6.62270998430937	9.64545296917945	52	0.426871702552525	0.426871702552525	8.53159981365798	2
553	175.75	260.43	1.2437	6.19583828175684	10.072324671732	53	-0.291711869625873	0.291711869625873	8.82331168328386	2
554	175.81	267.7	1.3037	6.48755015138271	9.7806128021061	54	0.0923754253815279	0.0923754253815279	8.91568710866538	2
555	177.54	276.5	1.2847	6.39517472600119	9.87298822748763	55	0.133215087129146	0.133215087129146	9.04890219579453	2
556	165.25	278.58	1.2573	6.26195963887204	10.0062033146168	56	0.0568838145770449	0.0568838145770449	9.10578601037158	2
557	161.85	274.63	1.2456	6.205075824295	10.0630871291938	57	-0.211491105478755	0.211491105478755	9.31727711585033	2
558	162.7	271.06	1.2891	6.41656692977375	9.85159602371507	58	0.0335468650069739	0.0335468650069739	9.3508239808573	2
559	159.11	273.79	1.2822	6.38302006476678	9.88514288872204	59	0.317965937892199	0.317965937892199	9.6687899187495	2
560	153.31	278.05	1.2168	6.06505412687458	10.2031088266142	60	-0.230452377004436	0.230452377004436	9.89924229575394	2
561	154.78	278.45	1.2642	6.29550650387902	9.9726564496098	61	-0.00437567804438821	0.00437567804438821	9.90361797379833	2
562	153.44	268.26	1.2651	6.2998821819234	9.96828077156542	62	0.208573986782499	0.208573986782499	10.1121919605808	2
563	150.18	264.35	1.2222	6.0913081951409	10.1768547583479	63	-0.0617456790708104	0.0617456790708104	10.1739376396516	2
564	145.81	262.58	1.2349	6.15305387421172	10.1151090792771	64	-0.137590765173538	0.137590765173538	10.3115284048252	2
565	149.28	260.87	1.2632	6.29064463938525	9.97751831410357	65	0.209060173231876	0.209060173231876	10.5205885780571	2
566	143.45	266.92	1.2202	6.08158446615338	10.1865784873354	66	0.220728648016909	0.220728648016909	10.741317226074	2
567	152.36	275.83	1.1748	5.86085581813647	10.4073071353524	67	-0.505633907351509	0.505633907351509	11.2469511334255	2
568	159.88	274.34	1.2788	6.36648972548798	9.90167322800084	68	0.201767376491226	0.201767376491226	11.4487185099167	2
569	164.2	274.31	1.2373	6.16472234899675	10.1034406044921	69	-0.152176358654827	0.152176358654827	11.6008948685715	2
570	187.25	267.83	1.2686	6.31689870765158	9.95126424583724	70	-0.102099154369057	0.102099154369057	11.7029940229406	2
571	187.37	270.22	1.2896	6.41899786202063	9.84916509146818	71	-0.213435851276262	0.213435851276262	11.9164298742168	2
572	192.25	274.87	1.3335	6.6324337132969	9.63572924019192	72	0.451181025021349	0.451181025021349	12.3676108992382	2
573	185.63	273.53	1.2407	6.18125268827555	10.0869102652133	73	-0.451181025021349	0.451181025021349	12.8187919242595	2
574	194.08	260.26	1.3335	6.6324337132969	9.63572924019192	74	0.0690384758114568	0.0690384758114568	12.887830400071	2
575	188.18	260.08	1.3193	6.56339523748544	9.70476771600338	75	-0.0359777972538566	0.0359777972538566	12.9238081973249	2
576	187.79	257.31	1.3267	6.5993730347393	9.66878991874952	76	-0.0281988140638347	0.0281988140638347	12.9520070113887	2
577	191.93	264.18	1.3325	6.62757184880313	9.64059110468569	77	-0.0238231360194465	0.0238231360194465	12.9758301474081	2
578	193.79	261.91	1.3374	6.65139498482258	9.61676796866624	78	0.0500772042857758	0.0500772042857758	13.0259073516939	2
579	193.31	256.13	1.3271	6.6013177805368	9.66684517295202	79	0.388949159501161	0.388949159501161	13.4148565111951	2
580	174.43	250.53	1.2471	6.21236862103564	10.0557943324532	80	-0.291711869625871	0.291711869625871	13.7065683808209	2
581	172.03	276.39	1.3071	6.50408049066151	9.76408246282731	81	0.429302634799408	0.429302634799408	14.1358710156203	2
582	167.66	257.85	1.2188	6.07477785586211	10.1933850976267	82	-0.196905511997464	0.196905511997464	14.3327765276178	2
583	156.33	255.28	1.2593	6.27168336785957	9.99647958562925	83	0.0739003403052223	0.0739003403052223	14.406676867923	2
584	155.66	256.23	1.2441	6.19778302755435	10.0703799259345	84	-0.130784154882267	0.130784154882267	14.5374610228053	2
585	159.02	252.14	1.271	6.32856718243661	9.9395957710522	85	0.225590512510674	0.225590512510674	14.763051535316	2
586	142.23	242.74	1.2246	6.10297666992594	10.1651862835629	86	-0.196905511997462	0.196905511997462	14.9599570473134	2
587	145.48	236.14	1.2651	6.2998821819234	9.96828077156542	87	0.116198561400971	0.116198561400971	15.0761556087144	2
588	148.24	253.76	1.2412	6.18368362052243	10.0844793329664	88	-0.050077204285774	0.050077204285774	15.1262328130002	2
589	146.98	258.49	1.2515	6.23376082480821	10.0344021286806	89	0.0379225430513639	0.0379225430513639	15.1641553560515	2
590	142.72	260.8	1.2437	6.19583828175684	10.072324671732	90	0.0286850005132102	0.0286850005132102	15.1928403565648	2
591	150.27	266.03	1.2378	6.16715328124363	10.1010096722452	91	-0.0641766113176914	0.0641766113176914	15.2570169678824	2
592	155.96	273.48	1.251	6.23132989256132	10.0368330609275	92	0.213922037725638	0.213922037725638	15.4709390056081	2
593	132.42	276.79	1.207	6.01740785483568	10.2507550986531	93	0.196905511997464	0.196905511997464	15.6678445176056	2
594	128.53	272.72	1.1665	5.82050234283822	10.4476606106506	94	-0.0641766113176914	0.0641766113176914	15.7320211289232	2
595	131.83	279.77	1.1797	5.88467895415591	10.3834839993329	95	-0.258651191068274	0.258651191068274	15.9906723199915	2
596	140.52	277.54	1.2329	6.14333014522419	10.1248328082646	96	0.0189612715256828	0.0189612715256828	16.0096335915172	2
597	138.77	276.97	1.229	6.1243688736985	10.1437940797903	97	0.00729279674064642	0.00729279674064642	16.0169263882578	2
598	134.44	266.23	1.2275	6.11707607695786	10.151086876531	98	0.242120851789474	0.242120851789474	16.2590472400473	2
599	126.34	258.61	1.1777	5.87495522516838	10.3932077283204	99	0.22753525830818	0.22753525830818	16.4865824983555	2
600	130.4	261.52	1.1309	5.6474199668602	10.6207429866286	100	-0.111336696907207	0.111336696907207	16.5979191952627	2
601	124.13	268.94	1.1538	5.75875666376741	10.5094062897214	101	-0.180375172718666	0.180375172718666	16.7782943679814	2
602	128.22	270.1	1.1909	5.93913183648608	10.3290311170027	102	0.0807069505964932	0.0807069505964932	16.8590013185779	2
603	118.99	251.54	1.1743	5.85842488588958	10.4097380675992	103	-0.0189612715256828	0.0189612715256828	16.8779625901036	2
604	120.52	260.84	1.1782	5.87738615741527	10.3907767960736	104	0.0641766113176914	0.0641766113176914	16.9421392014212	2
605	123.62	272.96	1.165	5.81320954609757	10.4549534073912	105	-0.0286850005132102	0.0286850005132102	16.9708242019345	2
606	120.96	264.98	1.1709	5.84189454661078	10.426268406878	106	0.00243093224688096	0.00243093224688096	16.9732551341813	2
607	124.92	264.51	1.1704	5.8394636143639	10.4286993391249	107	0.00243093224688451	0.00243093224688451	16.9756860664282	2
608	119.75	266.03	1.1699	5.83703268211702	10.4311302713718	108	-0.0286850005132102	0.0286850005132102	17.0043710669414	2
609	117.62	265.73	1.1758	5.86571768263023	10.4024452708586	109	0.349081870652292	0.349081870652292	17.3534529375937	2
610	92.424	264.17	1.104	5.51663581197794	10.7515271415109	110	0.215866783523145	0.215866783523145	17.5693197211169	2
611	89.001	276.5	1.0596	5.30076902845479	10.967393925034	111	-0.263513055562036	0.263513055562036	17.8328327766789	2
612	102.08	278.84	1.1138	5.56428208401683	10.703880869472	112	-0.0593147468239277	0.0593147468239277	17.8921475235028	2
613	104.11	274.4	1.126	5.62359683084076	10.6445661226481	113	-0.13029796843289	0.13029796843289	18.0224454919357	2
614	101.32	270.07	1.1528	5.75389479927365	10.5142681542152	114	0.484241703578947	0.484241703578947	18.5066871955147	2
615	72.979	271.02	1.0532	5.2696530956947	10.9985098577941	115	0.147314494161066	0.147314494161066	18.6540016896757	2
616	79.334	256.34	1.0229	5.12233860153363	11.1458243519552	116	-0.240176105991967	0.240176105991967	18.8941777956677	2
617	88.803	250.99	1.0723	5.3625147075256	10.9056482459632	117	-0.135159832926654	0.135159832926654	19.0293376285944	2
618	87.382	255.15	1.1001	5.49767454045226	10.7704884130366	118	0.0593147468239259	0.0593147468239259	19.0886523754183	2
619	87.285	251.9	1.0879	5.43835979362833	10.8298031598605	119	0.123491358141621	0.123491358141621	19.2121437335599	2
620	83.658	241.59	1.0625	5.31486843548671	10.9532945180021	120	-0.0593147468239295	0.0593147468239295	19.2714584803838	2
621	85.361	241.19	1.0747	5.37418318231064	10.8939797711782	121	0.234828055048828	0.234828055048828	19.5062865354327	2
622	73.101	245.53	1.0264	5.13935512726181	11.128807826227	122	-0.00437567804438821	0.00437567804438821	19.510662213477	2
623	76.481	232.64	1.0273	5.1437308053062	11.1244321481826	123	0.0354916108044812	0.0354916108044812	19.5461538242815	2
624	77.875	234.21	1.02	5.10823919450172	11.1599237589871	124	-0.251844580777004	0.251844580777004	19.7979984050585	2
625	75.774	251.34	1.0718	5.36008377527872	10.9080791782101	125	0.111822883356584	0.111822883356584	19.9098212884151	2
626	76.413	255.13	1.0488	5.24826089192214	11.0199020615667	126	-0.0121546612344101	0.0121546612344101	19.9219759496495	2
627	72.516	249.88	1.0513	5.26041555315655	11.0077474003323	127	0.140021697420417	0.140021697420417	20.0619976470699	2
628	57.453	249	1.0225	5.12039385573613	11.1477690977527	128	-0.0427844075451276	0.0427844075451276	20.1047820546151	2
629	51.306	248.92	1.0313	5.16317826328126	11.1049846902076	129	0.0500772042857758	0.0500772042857758	20.1548592589008	2
630	56.631	256.18	1.021	5.11310105899548	11.1550618944933	130	-0.0189612715256811	0.0189612715256811	20.1738205304265	2
631	56.306	269.84	1.0249	5.13206233052116	11.1361006229677	131	0.0286850005132102	0.0286850005132102	20.2025055309397	2
632	61.215	275.3	1.019	5.10337733000795	11.1647856234809	132	-0.427357889001904	0.427357889001904	20.6298634199416	2
633	69.091	265.84	1.1069	5.53073521900985	10.737427734479	133	0.308242208904671	0.308242208904671	20.9381056288463	2
634	64.328	268.18	1.0435	5.22249301010518	11.0456699433836	134	0.111822883356586	0.111822883356586	21.0499285122029	2
635	63.917	270.95	1.0205	5.1106701267486	11.1574928267402	135	0.00486186449376191	0.00486186449376191	21.0547903766967	2
636	63.26	263.12	1.0195	5.10580826225484	11.162354691234	136	-0.216352969972521	0.216352969972521	21.2711433466692	2
637	73.672	260	1.064	5.32216123222736	10.9460017212615	137	-0.189612715256816	0.189612715256816	21.460756061926	2
638	69.681	269.45	1.103	5.51177394748417	10.7563890060046	138	0.173082375978018	0.173082375978018	21.633838437904	2
639	54.198	279.12	1.0674	5.33869157150616	10.9294713819827	139	0.168706697933628	0.168706697933628	21.8025451358376	2
640	61.623	279.79	1.0327	5.16998487357253	11.0981780799163	140	0.0238231360194465	0.0238231360194465	21.8263682718571	2
641	61.11	279.38	1.0278	5.14616173755308	11.1220012159357	141	-0.0549390687795377	0.0549390687795377	21.8813073406366	2
642	74.023	258.79	1.0391	5.20110080633262	11.0670621471562	142	-0.0568838145770449	0.0568838145770449	21.9381911552137	2
643	67.463	259.69	1.0508	5.25798462090966	11.0101783325792	143	-0.0330606785576002	0.0330606785576002	21.9712518337713	2
644	79.63	260.43	1.0576	5.29104529946726	10.9771176540216	144	0.180375172718666	0.180375172718666	22.1516270064899	2
645	75.516	267.44	1.0205	5.1106701267486	11.1574928267402	145	-0.194474579750583	0.194474579750583	22.3461015862405	2
646	68.395	276.33	1.0605	5.30514470649918	10.9630182469896	146	0.0379225430513639	0.0379225430513639	22.3840241292919	2
647	71.739	276.23	1.0527	5.26722216344782	11.000940790041	147	0.0330606785575984	0.0330606785575984	22.4170848078495	2
648	73.303	270.19	1.0459	5.23416148489022	11.0340014685986	148	0.054452882330164	0.054452882330164	22.4715376901796	2
649	80.307	278.59	1.0347	5.17970860256006	11.0884543509288	149	-0.339358141664764	0.339358141664764	22.8108958318444	2
650	69.62	268.8	1.1045	5.51906674422482	10.749096209264	150	0.396728142691185	0.396728142691185	23.2076239745356	2
651	60.626	258.75	1.0229	5.12233860153363	11.1458243519552	151	-0.0787622047989842	0.0787622047989842	23.2863861793346	2
652	53.156	274.99	1.0391	5.20110080633262	11.0670621471562	152	0.0879997473371379	0.0879997473371379	23.3743859266717	2
653	51.539	274.02	1.021	5.11310105899548	11.1550618944933	153	0.00243093224688273	0.00243093224688273	23.3768168589186	2
654	33.614	272.79	1.0205	5.1106701267486	11.1574928267402	154	0.00729279674064642	0.00729279674064642	23.3841096556592	2
655	18.389	267.05	1.019	5.10337733000795	11.1647856234809	155	-0.00729279674064642	0.00729279674064642	23.3914024523999	2
656	27.64	271.65	1.0205	5.1106701267486	11.1574928267402	156	0.0092375425381519	0.0092375425381519	23.400639994938	2
657	33.342	267.28	1.0186	5.10143258421045	11.1667303692784	157	0.00243093224688096	0.00243093224688096	23.4030709271849	2
658	37.093	268.73	1.0181	5.09900165196356	11.1691613015253	158	-0.00680661029127094	0.00680661029127094	23.4098775374762	2
659	36.291	267.32	1.0195	5.10580826225484	11.162354691234	159	-0.00486186449376191	0.00486186449376191	23.41473940197	2
660	36.703	267.92	1.0205	5.1106701267486	11.1574928267402	160	0.00243093224688096	0.00243093224688096	23.4171703342168	2
661	34.775	262.05	1.02	5.10823919450172	11.1599237589871	161	-0.00729279674064642	0.00729279674064642	23.4244631309575	2
662	36.112	249.43	1.0215	5.11553199124236	11.1526309622465	162	0.00243093224688273	0.00243093224688273	23.4268940632044	2
663	49.245	254.26	1.021	5.11310105899548	11.1550618944933	163	0.0140994070319156	0.0140994070319156	23.4409934702363	2
664	43.462	250.32	1.0181	5.09900165196356	11.1691613015253	164	-0.0213922037725638	0.0213922037725638	23.4623856740088	2
665	48.787	254.12	1.0225	5.12039385573613	11.1477690977527	165	0.0121546612344119	0.0121546612344119	23.4745403352433	2
666	62.258	252.7	1.02	5.10823919450172	11.1599237589871	166	0.00243093224688096	0.00243093224688096	23.4769712674901	2
667	55.899	253.29	1.0195	5.10580826225484	11.162354691234	167	-0.00972372898752738	0.00972372898752738	23.4866949964777	2
668	56.759	251.96	1.0215	5.11553199124236	11.1526309622465	168	-0.0379225430513639	0.0379225430513639	23.524617539529	2
669	60.611	247.35	1.0293	5.15345453429373	11.1147084191951	169	0.0500772042857758	0.0500772042857758	23.5746947438148	2
670	66.523	241.41	1.019	5.10337733000795	11.1647856234809	170	-0.00729279674064642	0.00729279674064642	23.5819875405555	2
671	53.59	230.62	1.0205	5.1106701267486	11.1574928267402	171	-0.00243093224688273	0.00243093224688273	23.5844184728023	2
672	49.062	236.34	1.021	5.11310105899548	11.1550618944933	172	0.00729279674064465	0.00729279674064465	23.591711269543	2
673	42.433	238.64	1.0195	5.10580826225484	11.162354691234	173	-0.00243093224688096	0.00243093224688096	23.5941422017899	2
674	44.423	239.29	1.02	5.10823919450172	11.1599237589871	174	0.00486186449376547	0.00486186449376547	23.5990040662836	2
675	33.923	240.41	1.019	5.10337733000795	11.1647856234809	175	-0.0145855934812946	0.0145855934812946	23.6135896597649	2
676	40.603	237.03	1.022	5.11796292348925	11.1502000299996	176	0.00486186449376547	0.00486186449376547	23.6184515242587	2
677	24.514	230.57	1.021	5.11310105899548	11.1550618944933	177	0.00729279674064465	0.00729279674064465	23.6257443209993	2
678	25.837	231.99	1.0195	5.10580826225484	11.162354691234	178	-0.00729279674064465	0.00729279674064465	23.63303711774	2
679	26.153	231.65	1.021	5.11310105899548	11.1550618944933	179	0.0116684747850346	0.0116684747850346	23.644705592525	2
680	24.079	231.02	1.0186	5.10143258421045	11.1667303692784	180	-0.0140994070319174	0.0140994070319174	23.6588049995569	2
681	23.554	234.92	1.0215	5.11553199124236	11.1526309622465	181	-0.00486186449376547	0.00486186449376547	23.6636668640507	2
682	16.603	233.54	1.0225	5.12039385573613	11.1477690977527	182	0.0335468650069757	0.0335468650069757	23.6972137290577	2
683	17.653	235.87	1.0156	5.08684699072915	11.1813159627597	183	-0.0311159327600929	0.0311159327600929	23.7283296618178	2
684	17.795	234.95	1.022	5.11796292348925	11.1502000299996	184	0.0121546612344101	0.0121546612344101	23.7404843230522	2
685	10.729	234.92	1.0195	5.10580826225484	11.162354691234	185	-0.0189612715256811	0.0189612715256811	23.7594455945779	2
686	12.391	245.93	1.0234	5.12476953378052	11.1433934197083	186	0.023336949570071	0.023336949570071	23.7827825441479	2
687	15.991	247.67	1.0186	5.10143258421045	11.1667303692784	187	-0.0209060173231883	0.0209060173231883	23.8036885614711	2
688	20.574	254.97	1.0229	5.12233860153363	11.1458243519552	188	0.00437567804438821	0.00437567804438821	23.8080642395155	2
689	14.081	258.4	1.022	5.11796292348925	11.1502000299996	189	-0.00243093224688273	0.00243093224688273	23.8104951717624	2
690	17.92	251.17	1.0225	5.12039385573613	11.1477690977527	190	0.0121546612344119	0.0121546612344119	23.8226498329968	2
691	12.184	240.5	1.02	5.10823919450172	11.1599237589871	191	-0.00729279674064642	0.00729279674064642	23.8299426297374	2
692	17.742	231.55	1.0215	5.11553199124236	11.1526309622465	192	0.00972372898752738	0.00972372898752738	23.839666358725	2
693	43.334	235.2	1.0195	5.10580826225484	11.162354691234	193	0.00243093224688451	0.00243093224688451	23.8420972909719	2
694	42.715	236.55	1.019	5.10337733000795	11.1647856234809	194	-0.0121546612344119	0.0121546612344119	23.8542519522063	2
695	44.699	236.72	1.0215	5.11553199124236	11.1526309622465	195	0.0140994070319174	0.0140994070319174	23.8683513592382	2
696	37.533	250.77	1.0186	5.10143258421045	11.1667303692784	196	-0.0306297463107157	0.0306297463107157	23.8989811055489	2
697	31.243	251.73	1.0249	5.13206233052116	11.1361006229677	197	0.0238231360194447	0.0238231360194447	23.9228042415683	2
698	26.795	258.72	1.02	5.10823919450172	11.1599237589871	198	0.00243093224688096	0.00243093224688096	23.9252351738152	2
699	39.415	259.97	1.0195	5.10580826225484	11.162354691234	199	-0.00243093224688096	0.00243093224688096	23.9276661060621	2
700	39.83	268.38	1.02	5.10823919450172	11.1599237589871	200	-0.00486186449376369	0.00486186449376369	23.9325279705559	2
701	43.033	269.09	1.021	5.11310105899548	11.1550618944933	201	-0.0165303392788001	0.0165303392788001	23.9490583098347	2
702	43.409	275.76	1.0244	5.12963139827428	11.1385315552145	202	0.00486186449376369	0.00486186449376369	23.9539201743284	2
703	45.541	275.21	1.0234	5.12476953378052	11.1433934197083	203	0.0189612715256811	0.0189612715256811	23.9728814458541	2
704	35.139	271.92	1.0195	5.10580826225484	11.162354691234	204	-0.0121546612344101	0.0121546612344101	23.9850361070885	2
705	38.107	271.89	1.022	5.11796292348925	11.1502000299996	205	0.00972372898752916	0.00972372898752916	23.9947598360761	2
706	32.872	264.52	1.02	5.10823919450172	11.1599237589871	206	0.00243093224688096	0.00243093224688096	23.9971907683229	2
707	37.505	263.08	1.0195	5.10580826225484	11.162354691234	207	0.00243093224688451	0.00243093224688451	23.9996217005698	2
708	30.368	269.85	1.019	5.10337733000795	11.1647856234809	208	-0.0189612715256828	0.0189612715256828	24.0185829720955	2
709	17.725	277.54	1.0229	5.12233860153363	11.1458243519552	209	0	0	24.0185829720955	2
710	23.15	264.89	1.0229	5.12233860153363	11.1458243519552	210	0.0189612715256828	0.0189612715256828	24.0375442436212	2
711	26.808	269.48	1.019	5.10337733000795	11.1647856234809	211	-0.00972372898752916	0.00972372898752916	24.0472679726087	2
712	11.711	259.77	1.021	5.11310105899548	11.1550618944933	212	0.0311159327600929	0.0311159327600929	24.0783839053688	2
713	10.877	259.09	1.0146	5.08198512623539	11.1861778272534	213	-0.0286850005132102	0.0286850005132102	24.107068905882	2
714	11.251	262.9	1.0205	5.1106701267486	11.1574928267402	214	-0.00243093224688273	0.00243093224688273	24.1094998381289	2
715	30.414	260.65	1.021	5.11310105899548	11.1550618944933	215	-0.00923754253815368	0.00923754253815368	24.1187373806671	2
716	22.262	244.83	1.0229	5.12233860153363	11.1458243519552	216	-0.00729279674064642	0.00729279674064642	24.1260301774077	2
717	33.74	234.95	1.0244	5.12963139827428	11.1385315552145	217	0.00486186449376369	0.00486186449376369	24.1308920419015	2
718	41.869	245.25	1.0234	5.12476953378052	11.1433934197083	218	-0.0121546612344101	0.0121546612344101	24.1430467031359	2
719	49.33	232.7	1.0259	5.13692419501493	11.1312387584739	219	0.0262540682663293	0.0262540682663293	24.1693007714022	2
720	49.705	238.02	1.0205	5.1106701267486	11.1574928267402	220	0.00729279674064642	0.00729279674064642	24.1765935681428	2
721	43.614	239.81	1.019	5.10337733000795	11.1647856234809	221	0.0165303392787983	0.0165303392787983	24.1931239074216	2
722	53.432	244.7	1.0156	5.08684699072915	11.1813159627597	222	-0.0165303392787983	0.0165303392787983	24.2096542467004	2
723	45.768	247.03	1.019	5.10337733000795	11.1647856234809	223	0.00680661029126917	0.00680661029126917	24.2164608569917	2
724	52.854	231.44	1.0176	5.09657071971668	11.1715922337721	224	0	0	24.2164608569917	2
725	61.288	231.48	1.0176	5.09657071971668	11.1715922337721	225	-0.00486186449376369	0.00486186449376369	24.2213227214855	2
726	61.9	230.5	1.0186	5.10143258421045	11.1667303692784	226	-0.0189612715256828	0.0189612715256828	24.2402839930112	2
727	82.027	230.93	1.0225	5.12039385573613	11.1477690977527	227	-0.00437567804438821	0.00437567804438821	24.2446596710556	2
728	63.927	231.96	1.0234	5.12476953378052	11.1433934197083	228	0.00243093224688273	0.00243093224688273	24.2470906033024	2
729	63.399	231.53	1.0229	5.12233860153363	11.1458243519552	229	-0.0879997473371361	0.0879997473371361	24.3350903506396	2
730	64.261	231.87	1.041	5.21033834887077	11.057824604618	230	-0.0617456790708104	0.0617456790708104	24.3968360297104	2
731	69.293	233.94	1.0537	5.27208402794158	10.9960789255472	231	0.0544528823301622	0.0544528823301622	24.4512889120405	2
732	69.356	239.34	1.0425	5.21763114561142	11.0505318078774	232	0	0	24.4512889120405	2
733	64.892	250.86	1.0425	5.21763114561142	11.0505318078774	233	0.0500772042857758	0.0500772042857758	24.5013661163263	2
734	67.802	244.7	1.0322	5.16755394132564	11.1006090121632	234	-0.128353222635385	0.128353222635385	24.6297193389617	2
735	70.485	247.43	1.0586	5.29590716396103	10.9722557895278	235	-0.0593147468239277	0.0593147468239277	24.6890340857856	2
736	71.848	260.07	1.0708	5.35522191078496	10.9129410427039	236	0.270805852302685	0.270805852302685	24.9598399380883	2
737	59.556	274.14	1.0151	5.08441605848227	11.1837468950065	237	-0.097723476324667	0.097723476324667	25.057563414413	2
738	63.256	267.9	1.0352	5.18213953480694	11.0860234186819	238	0.0384087295007394	0.0384087295007394	25.0959721439137	2
739	51.059	269.59	1.0273	5.1437308053062	11.1244321481826	239	0.0165303392787983	0.0165303392787983	25.1125024831925	2
740	53.716	271.25	1.0239	5.1272004660274	11.1409624874614	240	0	0	25.1125024831925	2
741	44.403	266.23	1.0239	5.1272004660274	11.1409624874614	241	-0.0121546612344101	0.0121546612344101	25.1246571444269	2
742	46.828	255.48	1.0264	5.13935512726181	11.128807826227	242	-0.0899444931346434	0.0899444931346434	25.2146016375616	2
743	50.822	244.83	1.0449	5.22929962039645	11.0388633330924	243	0.125922290388502	0.125922290388502	25.3405239279501	2
744	50.32	249.08	1.019	5.10337733000795	11.1647856234809	244	0.00680661029126917	0.00680661029126917	25.3473305382413	2
745	48.48	240.2	1.0176	5.09657071971668	11.1715922337721	245	-0.0593147468239277	0.0593147468239277	25.4066452850653	2
746	51.284	247.37	1.0298	5.15588546654061	11.1122774869482	246	0.0213922037725638	0.0213922037725638	25.4280374888378	2
747	61.555	240.74	1.0254	5.13449326276805	11.1336696907208	247	0.0140994070319174	0.0140994070319174	25.4421368958698	2
748	59.117	241.3	1.0225	5.12039385573613	11.1477690977527	248	-0.00680661029127094	0.00680661029127094	25.448943506161	2
749	49.407	232.92	1.0239	5.1272004660274	11.1409624874614	249	0.0116684747850364	0.0116684747850364	25.4606119809461	2
750	26.174	247.24	1.0215	5.11553199124236	11.1526309622465	250	0.00729279674064642	0.00729279674064642	25.4679047776867	2
751	26.732	234.18	1.02	5.10823919450172	11.1599237589871	251	0.00486186449376547	0.00486186449376547	25.4727666421805	2
752	10.028	238.99	1.019	5.10337733000795	11.1647856234809	252	-0.0121546612344119	0.0121546612344119	25.4849213034149	2
753	16.963	248.06	1.0215	5.11553199124236	11.1526309622465	253	0.00729279674064642	0.00729279674064642	25.4922141001555	2
754	23.552	250.96	1.02	5.10823919450172	11.1599237589871	254	0.00680661029127094	0.00680661029127094	25.4990207104468	2
755	21.405	250.74	1.0186	5.10143258421045	11.1667303692784	255	-0.0092375425381519	0.0092375425381519	25.508258252985	2
756	38.387	260.63	1.0205	5.1106701267486	11.1574928267402	256	-0.0140994070319191	0.0140994070319191	25.5223576600169	2
757	39.107	256.11	1.0234	5.12476953378052	11.1433934197083	257	0.0213922037725656	0.0213922037725656	25.5437498637894	2
758	41.772	253.69	1.019	5.10337733000795	11.1647856234809	258	0.0165303392787983	0.0165303392787983	25.5602802030682	2
759	33.189	255.06	1.0156	5.08684699072915	11.1813159627597	259	-0.0262540682663275	0.0262540682663275	25.5865342713346	2
760	27.377	262.97	1.021	5.11310105899548	11.1550618944933	260	0	0	25.5865342713346	2
761	30.354	265.02	1.021	5.11310105899548	11.1550618944933	261	0.00486186449376369	0.00486186449376369	25.5913961358283	2
762	24.358	266.92	1.02	5.10823919450172	11.1599237589871	262	0.0140994070319174	0.0140994070319174	25.6054955428602	2
763	18.223	271.63	1.0171	5.0941397874698	11.174023166019	263	-0.0213922037725638	0.0213922037725638	25.6268877466328	2
764	32.411	264.67	1.0215	5.11553199124236	11.1526309622465	264	0.00243093224688273	0.00243093224688273	25.6293186788797	2
765	35.452	270.06	1.021	5.11310105899548	11.1550618944933	265	0.00972372898752916	0.00972372898752916	25.6390424078672	2
766	39.937	273.09	1.019	5.10337733000795	11.1647856234809	266	-0.0170165257281774	0.0170165257281774	25.6560589335954	2
767	46.817	276	1.0225	5.12039385573613	11.1477690977527	267	0.028685000513212	0.028685000513212	25.6847439341086	2
768	52.428	267.14	1.0166	5.09170885522292	11.1764540982659	268	-0.0666075435645741	0.0666075435645741	25.7513514776732	2
769	58.292	261.09	1.0303	5.15831639878749	11.1098465547013	269	0.0452153397920103	0.0452153397920103	25.7965668174652	2
770	57.583	270.31	1.021	5.11310105899548	11.1550618944933	270	0	0	25.7965668174652	2
771	52.989	269.22	1.021	5.11310105899548	11.1550618944933	271	-0.0213922037725656	0.0213922037725656	25.8179590212378	2
772	41.328	277.08	1.0254	5.13449326276805	11.1336696907208	272	0.0140994070319174	0.0140994070319174	25.8320584282697	2
773	34.301	269.64	1.0225	5.12039385573613	11.1477690977527	273	0.0145855934812928	0.0145855934812928	25.846644021751	2
774	20.597	276.36	1.0195	5.10580826225484	11.162354691234	274	-0.00243093224688096	0.00243093224688096	25.8490749539978	2
775	19.606	279.5	1.02	5.10823919450172	11.1599237589871	275	0.00243093224688096	0.00243093224688096	25.8515058862447	2
776	17.577	276.72	1.0195	5.10580826225484	11.162354691234	276	-0.00729279674064465	0.00729279674064465	25.8587986829854	2
777	20.889	265.44	1.021	5.11310105899548	11.1550618944933	277	0.0116684747850346	0.0116684747850346	25.8704671577704	2
778	17.157	255.31	1.0186	5.10143258421045	11.1667303692784	278	-0.023336949570071	0.023336949570071	25.8938041073405	2
779	14.7	249.2	1.0234	5.12476953378052	11.1433934197083	279	0.00243093224688273	0.00243093224688273	25.8962350395874	2
780	14.625	244.02	1.0229	5.12233860153363	11.1458243519552	280	0.0189612715256828	0.0189612715256828	25.915196311113	2
781	15.241	250.25	1.019	5.10337733000795	11.1647856234809	281	-0.0145855934812946	0.0145855934812946	25.9297819045943	2
782	10.649	248.24	1.022	5.11796292348925	11.1502000299996	282	0.0121546612344101	0.0121546612344101	25.9419365658288	2
783	17.949	240.33	1.0195	5.10580826225484	11.162354691234	283	-0.00729279674064465	0.00729279674064465	25.9492293625694	2
784	27.91	245.85	1.021	5.11310105899548	11.1550618944933	284	0	0	25.9492293625694	2
785	25.974	234.51	1.021	5.11310105899548	11.1550618944933	285	-0.028685000513212	0.028685000513212	25.9779143630826	2
786	23.368	236.33	1.0269	5.14178605950869	11.1263768939801	286	0.028685000513212	0.028685000513212	26.0065993635958	2
787	29.325	238.97	1.021	5.11310105899548	11.1550618944933	287	0.0116684747850346	0.0116684747850346	26.0182678383809	2
788	12.607	235.69	1.0186	5.10143258421045	11.1667303692784	288	-0.0116684747850346	0.0116684747850346	26.0299363131659	2
789	15.204	235.1	1.021	5.11310105899548	11.1550618944933	289	0.0165303392787983	0.0165303392787983	26.0464666524447	2
790	15.766	230.26	1.0176	5.09657071971668	11.1715922337721	290	-0.0116684747850346	0.0116684747850346	26.0581351272297	2
791	12.978	257.18	1.02	5.10823919450172	11.1599237589871	291	-0.00486186449376369	0.00486186449376369	26.0629969917235	2
792	10.523	258.39	1.021	5.11310105899548	11.1550618944933	292	0.00729279674064465	0.00729279674064465	26.0702897884641	2
793	12.72	263.85	1.0195	5.10580826225484	11.162354691234	293	-0.00243093224688096	0.00243093224688096	26.072720720711	2
794	12.692	255.69	1.02	5.10823919450172	11.1599237589871	294	-0.0140994070319174	0.0140994070319174	26.0868201277429	2
795	22.292	259.93	1.0229	5.12233860153363	11.1458243519552	295	0.00437567804438821	0.00437567804438821	26.0911958057873	2
796	38.524	256.23	1.022	5.11796292348925	11.1502000299996	296	-0.00680661029127094	0.00680661029127094	26.0980024160786	2
797	36.021	262.02	1.0234	5.12476953378052	11.1433934197083	297	0.0116684747850364	0.0116684747850364	26.1096708908636	2
798	40.427	261.68	1.021	5.11310105899548	11.1550618944933	298	0.00486186449376369	0.00486186449376369	26.1145327553574	2
799	43.746	271.75	1.02	5.10823919450172	11.1599237589871	299	-0.0996682221221725	0.0996682221221725	26.2142009774796	2
800	54.957	276.6	1.0405	5.20790741662389	11.0602555368649	300	-0.114253815603467	0.114253815603467	26.328454793083	2
801	68.807	275.94	1.064	5.32216123222736	10.9460017212615	301	0.173568562427393	0.173568562427393	26.5020233555104	2
802	79.863	276.02	1.0283	5.14859266979996	11.1195702836889	302	-0.156552036699217	0.156552036699217	26.6585753922096	2
803	87.336	275.53	1.0605	5.30514470649918	10.9630182469896	303	-0.548418314896638	0.548418314896638	27.2069937071063	2
804	107.78	269.17	1.1733	5.85356302139582	10.414599932093	304	0.410341363273727	0.410341363273727	27.61733507038	2
805	100.95	246.68	1.0889	5.44322165812209	10.8249412953667	305	0.0641766113176914	0.0641766113176914	27.6815116816977	2
806	91.824	246.18	1.0757	5.3790450468044	10.8891179066844	306	-0.0709832216089623	0.0709832216089623	27.7524949033067	2
807	86.649	252.42	1.0903	5.45002826841336	10.8181346850755	307	-0.00972372898752916	0.00972372898752916	27.7622186322942	2
808	94.694	254.99	1.0923	5.45975199740089	10.8084109560879	308	-0.287336191581483	0.287336191581483	28.0495548238757	2
809	103.67	258.18	1.1514	5.74708818898238	10.5210747645064	309	-0.0403534752982448	0.0403534752982448	28.0899082991739	2
810	110.15	258.64	1.1597	5.78744166428062	10.4807212892082	310	0.180375172718662	0.180375172718662	28.2702834718926	2
811	103.14	274.03	1.1226	5.60706649156196	10.6610964619269	311	-0.379711616963009	0.379711616963009	28.6499950888556	2
812	106.87	273.55	1.2007	5.98677810852497	10.2813848449639	312	0.196905511997464	0.196905511997464	28.846900600853	2
813	109.71	272.76	1.1602	5.7898725965275	10.4782903569613	313	0.0617456790708086	0.0617456790708086	28.9086462799239	2
814	115.71	270.78	1.1475	5.72812691745669	10.5400360360321	314	-0.116198561400971	0.116198561400971	29.0248448413248	2
815	116.77	264.23	1.1714	5.84432547885767	10.4238374746312	315	0.0165303392787983	0.0165303392787983	29.0413751806036	2
816	117.02	263.36	1.168	5.82779513957887	10.44036781391	316	-0.0330606785576002	0.0330606785576002	29.0744358591612	2
817	109.28	252.38	1.1748	5.86085581813647	10.4073071353524	317	0.204198308738111	0.204198308738111	29.2786341678993	2
818	112.9	244.85	1.1328	5.65665750939836	10.6115054440905	318	0.116198561400974	0.116198561400974	29.3948327293003	2
819	101.01	234.41	1.1089	5.54045894799738	10.7277040054914	319	0.0831378828433724	0.0831378828433724	29.4779706121437	2
820	99.538	236.34	1.0918	5.45732106515401	10.8108418883348	320	-0.0709832216089623	0.0709832216089623	29.5489538337526	2
821	92.695	237.75	1.1064	5.52830428676297	10.7398586667258	321	0.229966190555063	0.229966190555063	29.7789200243077	2
822	88.968	231.54	1.0591	5.29833809620791	10.9698248572809	322	0.0189612715256828	0.0189612715256828	29.7978812958334	2
823	84.772	239.74	1.0552	5.27937682468223	10.9887861288066	323	-0.2085739867825	0.2085739867825	30.0064552826159	2
824	86.585	240.65	1.0981	5.48795081146473	10.7802121420241	324	-0.149745426407947	0.149745426407947	30.1562007090238	2
825	107.47	238.49	1.1289	5.63769623787267	10.6304667156161	325	0.199336444244345	0.199336444244345	30.3555371532682	2
826	103.95	240.45	1.0879	5.43835979362833	10.8298031598605	326	0.0427844075451276	0.0427844075451276	30.3983215608133	2
827	102.58	241.21	1.0791	5.3955753860832	10.8725875674056	327	-0.0617456790708086	0.0617456790708086	30.4600672398841	2
828	86.992	246.44	1.0918	5.45732106515401	10.8108418883348	328	0.3014355986134	0.3014355986134	30.7615028384975	2
829	84.108	246.18	1.0298	5.15588546654061	11.1122774869482	329	-0.291711869625871	0.291711869625871	31.0532147081234	2
830	91.746	244.06	1.0898	5.44759733616648	10.8205656173223	330	0.0379225430513621	0.0379225430513621	31.0911372511748	2
831	87.251	236.07	1.082	5.40967479311512	10.8584881603737	331	0.125436103939126	0.125436103939126	31.2165733551139	2
832	88.936	233.86	1.0562	5.28423868917599	10.9839242643128	332	-0.85666052380131	0.85666052380131	32.0732338789152	2
833	138.63	252.43	1.2324	6.1408992129773	10.1272637405115	333	0.0165303392787983	0.0165303392787983	32.089764218194	2
834	146.1	250.03	1.229	6.1243688736985	10.1437940797903	334	-0.0403534752982466	0.0403534752982466	32.1301176934922	2
835	144.19	240.76	1.2373	6.16472234899675	10.1034406044921	335	0.0306297463107175	0.0306297463107175	32.160747439803	2
836	138.13	241.99	1.231	6.13409260268603	10.1340703508028	336	0.0403534752982466	0.0403534752982466	32.2011009151012	2
837	135.26	243.92	1.2227	6.09373912738779	10.174423826101	337	0.399159074938067	0.399159074938067	32.6002599900393	2
838	122.95	241.99	1.1406	5.69458005244972	10.5735829010391	338	-0.111822883356584	0.111822883356584	32.7120828733959	2
839	124.91	236.01	1.1636	5.8064029358063	10.4617600176825	339	0.0714694080583378	0.0714694080583378	32.7835522814542	2
840	117.68	237.15	1.1489	5.73493352774797	10.5332294257409	340	0.0379225430513657	0.0379225430513657	32.8214748245056	2
841	121.98	238.13	1.1411	5.6970109846966	10.5711519687922	341	-0.0568838145770467	0.0568838145770467	32.8783586390826	2
842	129.76	244.25	1.1528	5.75389479927365	10.5142681542152	342	-0.232883309251321	0.232883309251321	33.1112419483339	2
843	139.32	236.35	1.2007	5.98677810852497	10.2813848449639	343	0.0831378828433724	0.0831378828433724	33.1943798311773	2
844	137.15	237.67	1.1836	5.90364022568159	10.3645227278072	344	-0.211491105478757	0.211491105478757	33.4058709366561	2
845	139.69	248.76	1.2271	6.11513133116035	10.1530316223285	345	0.190098901706193	0.190098901706193	33.5959698383622	2
846	129.99	254.4	1.188	5.92503242945416	10.3431305240347	346	-0.116198561400971	0.116198561400971	33.7121683997632	2
847	140.44	234.86	1.2119	6.04123099085513	10.2269319626337	347	-0.054452882330164	0.054452882330164	33.7666212820934	2
848	141.42	242.51	1.2231	6.09568387318529	10.1724790803035	348	0.223159580263793	0.223159580263793	33.9897808623572	2
849	137.26	235.08	1.1772	5.8725242929215	10.3956386605673	349	-0.424926956755019	0.424926956755019	34.4147078191122	2
850	145.17	241.8	1.2646	6.29745124967652	9.9707117038123	350	0.229966190555061	0.229966190555061	34.6446740096673	2
851	154.59	245.11	1.2173	6.06748505912146	10.2006778943674	351	-0.358319413190445	0.358319413190445	35.0029934228577	2
852	158.07	247.74	1.291	6.4258044723119	9.84235848117691	352	0.0281988140638347	0.0281988140638347	35.0311922369215	2
853	155.81	242.88	1.2852	6.39760565824807	9.87055729524075	353	0.0525081365326567	0.0525081365326567	35.0837003734542	2
854	162.35	247.35	1.2744	6.34509752171541	9.92306543177341	354	0.0281988140638347	0.0281988140638347	35.111899187518	2
855	167.44	253.34	1.2686	6.31689870765158	9.95126424583724	355	-0.106474832413443	0.106474832413443	35.2183740199315	2
856	162.67	249.94	1.2905	6.42337354006502	9.8447894134238	356	0.0661213571151968	0.0661213571151968	35.2844953770467	2
857	159.57	266.06	1.2769	6.35725218294982	9.91091077053899	357	-0.0116684747850364	0.0116684747850364	35.2961638518317	2
858	162.3	265.2	1.2793	6.36892065773486	9.89924229575396	358	0	0	35.2961638518317	2
859	161.96	269.65	1.2793	6.36892065773486	9.89924229575396	359	0.270805852302686	0.270805852302686	35.5669697041344	2
860	161.09	279.44	1.2236	6.09811480543218	10.1700481480566	360	0.149259239958571	0.149259239958571	35.716228944093	2
861	149.76	272.98	1.1929	5.9488555654736	10.3193073880152	361	-0.185237037212429	0.185237037212429	35.9014659813054	2
862	149.32	270.46	1.231	6.13409260268603	10.1340703508028	362	-0.125436103939125	0.125436103939125	36.0269020852445	2
863	157.13	278.01	1.2568	6.25952870662516	10.0086342468637	363	-0.0855688150902552	0.0855688150902552	36.1124709003348	2
864	156.83	275.85	1.2744	6.34509752171541	9.92306543177341	364	-0.0690384758114568	0.0690384758114568	36.1815093761462	2
865	166.69	272.34	1.2886	6.41413599752687	9.85402695596195	365	0.125922290388502	0.125922290388502	36.3074316665347	2
866	176.39	276.89	1.2627	6.28821370713837	9.97994924635045	366	-0.296573734119637	0.296573734119637	36.6040054006544	2
867	193.15	279.27	1.3237	6.58478744125801	9.68337551223081	367	0.365612209931093	0.365612209931093	36.9696176105855	2
868	186.38	276.37	1.2485	6.21917523132691	10.0489877221619	368	-0.361236531886705	0.361236531886705	37.3308541424722	2
869	192.11	273.36	1.3228	6.58041176321362	9.6877511902752	369	-0.00923754253815368	0.00923754253815368	37.3400916850103	2
870	191.51	277.33	1.3247	6.58964930575177	9.67851364773705	370	-0.0311159327600912	0.0311159327600912	37.3712076177704	2
871	193.02	278.49	1.3311	6.62076523851186	9.64739771497696	371	0.254275513023885	0.254275513023885	37.6254831307943	2
872	167.92	269.71	1.2788	6.36648972548798	9.90167322800084	372	0.0996682221221725	0.0996682221221725	37.7251513529165	2
873	183.67	278.02	1.2583	6.2668215033658	10.001341450123	373	-0.325258734632847	0.325258734632847	38.0504100875493	2
874	184.1	270.58	1.3252	6.59208023799865	9.67608271549017	374	-0.0262540682663293	0.0262540682663293	38.0766641558156	2
875	194.57	277.14	1.3306	6.61833430626498	9.64982864722384	375	0.211491105478757	0.211491105478757	38.2881552612944	2
876	191.25	272	1.2871	6.40684320078622	9.8613197527026	376	0.0238231360194465	0.0238231360194465	38.3119783973138	2
877	190.77	271.78	1.2822	6.38302006476678	9.88514288872204	377	-0.190098901706193	0.190098901706193	38.50207729902	2
878	187.74	263.31	1.3213	6.57311896647297	9.69504398701585	378	-0.0427844075451294	0.0427844075451294	38.5448617065652	2
879	186.36	255.42	1.3301	6.6159033740181	9.65225957947072	379	0.0831378828433742	0.0831378828433742	38.6279995894085	2
880	183.73	247.62	1.313	6.53276549117472	9.73539746231409	380	0.123491358141621	0.123491358141621	38.7514909475502	2
881	183.42	241.85	1.2876	6.40927413303311	9.85888882045571	381	0.00486186449376369	0.00486186449376369	38.7563528120439	2
882	180.83	240.23	1.2866	6.40441226853934	9.86375068494948	382	0.0948063576284088	0.0948063576284088	38.8511591696723	2
883	184.37	232.51	1.2671	6.30960591091093	9.95855704257789	383	-0.206629240984993	0.206629240984993	39.0577884106573	2
884	176.38	243.1	1.3096	6.51623515189593	9.75192780159289	384	-0.0165303392788001	0.0165303392788001	39.0743187499361	2
885	174.39	239.03	1.313	6.53276549117472	9.73539746231409	385	0.156552036699219	0.156552036699219	39.2308707866353	2
886	175.17	232.87	1.2808	6.37621345447551	9.89194949901331	386	0.0525081365326567	0.0525081365326567	39.283378923168	2
887	176.89	232.81	1.27	6.32370531794285	9.94445763554597	387	-0.0758450861027278	0.0758450861027278	39.3592240092707	2
888	177.7	235.34	1.2856	6.39955040404558	9.86861254944324	388	-0.0335468650069757	0.0335468650069757	39.3927708742777	2
889	181.05	235.65	1.2925	6.43309726905255	9.83506568443627	389	0.123491358141621	0.123491358141621	39.5162622324193	2
890	183.91	231.59	1.2671	6.30960591091093	9.95855704257789	390	-0.0568838145770449	0.0568838145770449	39.5731460469964	2
891	186.64	231.46	1.2788	6.36648972548798	9.90167322800084	391	0.106961018862819	0.106961018862819	39.6801070658592	2
892	183.18	230.32	1.2568	6.25952870662516	10.0086342468637	392	-0.152176358654831	0.152176358654831	39.832283424514	2
893	180.95	241.23	1.2881	6.41170506527999	9.85645788820883	393	-0.0807069505964897	0.0807069505964897	39.9129903751105	2
894	189.86	232.74	1.3047	6.49241201587648	9.77575093761234	394	-0.213435851276262	0.213435851276262	40.1264262263868	2
895	194.78	232.35	1.3486	6.70584786715274	9.56231508633608	395	0.161413901192983	0.161413901192983	40.2878401275798	2
896	189.77	233.68	1.3154	6.54443396595976	9.72372898752906	396	0.123491358141617	0.123491358141617	40.4113314857214	2
897	180.35	236.09	1.29	6.42094260781814	9.84722034567068	397	-0.047646272038893	0.047646272038893	40.4589777577603	2
898	168.55	244.65	1.2998	6.46858887985703	9.79957407363178	398	0.0899444931346451	0.0899444931346451	40.5489222508949	2
899	169.78	243.03	1.2813	6.37864438672239	9.88951856676643	399	0.0952925440777843	0.0952925440777843	40.6442147949727	2
900	149	258.85	1.2617	6.2833518426446	9.98481111084421	400	0.106961018862821	0.106961018862821	40.7511758138355	2
901	148.87	265.25	1.2397	6.17639082378178	10.091772129707	401	0.0233369495700693	0.0233369495700693	40.7745127634056	2
902	149.3	262	1.2349	6.15305387421172	10.1151090792771	402	-0.244551784036355	0.244551784036355	41.0190645474419	2
903	157.32	251.72	1.2852	6.39760565824807	9.87055729524075	403	0.18766796945931	0.18766796945931	41.2067325169013	2
904	155.49	256.08	1.2466	6.20993768878876	10.0582252647001	404	-0.209060173231876	0.209060173231876	41.4157926901331	2
905	160.68	261.51	1.2896	6.41899786202063	9.84916509146818	405	0.187667969459312	0.187667969459312	41.6034606595924	2
906	148.9	252.55	1.251	6.23132989256132	10.0368330609275	406	0.0213922037725638	0.0213922037725638	41.624852863365	2
907	140.26	256.28	1.2466	6.20993768878876	10.0582252647001	407	0.0140994070319174	0.0140994070319174	41.6389522703969	2
908	140.45	262.84	1.2437	6.19583828175684	10.072324671732	408	0.0403534752982448	0.0403534752982448	41.6793057456952	2
909	143.51	255.9	1.2354	6.1554848064586	10.1126781470302	409	0.0359777972538584	0.0359777972538584	41.715283542949	2
910	139.03	248.58	1.228	6.11950700920474	10.1486559442841	410	0.277612462593954	0.277612462593954	41.992896005543	2
911	134.23	237.58	1.1709	5.84189454661078	10.426268406878	411	0.0690384758114568	0.0690384758114568	42.0619344813544	2
912	128.38	247.97	1.1567	5.77285607079933	10.4953068826895	412	-0.0452153397920103	0.0452153397920103	42.1071498211464	2
913	132.58	247.27	1.166	5.81807141059134	10.4500915428975	413	-0.0928616118309034	0.0928616118309034	42.2000114329773	2
914	129.8	250.37	1.1851	5.91093302242224	10.3572299310666	414	-0.213435851276262	0.213435851276262	42.4134472842536	2
915	137.29	269.44	1.229	6.1243688736985	10.1437940797903	415	0.00243093224688273	0.00243093224688273	42.4158782165005	2
916	140.62	263.11	1.2285	6.12193794145162	10.1462250120372	416	0.00680661029126917	0.00680661029126917	42.4226848267918	2
917	134.85	265.58	1.2271	6.11513133116035	10.1530316223285	417	0.0121546612344119	0.0121546612344119	42.4348394880262	2
918	137.8	277.88	1.2246	6.10297666992594	10.1651862835629	418	-0.0121546612344119	0.0121546612344119	42.4469941492606	2
919	133.78	276.29	1.2271	6.11513133116035	10.1530316223285	419	-0.0354916108044794	0.0354916108044794	42.4824857600651	2
920	135.95	277.95	1.2344	6.15062294196483	10.117540011524	420	0.0213922037725638	0.0213922037725638	42.5038779638376	2
921	145.57	266.57	1.23	6.12923073819227	10.1389322152966	421	0.168706697933628	0.168706697933628	42.6725846617713	2
922	128.49	254.68	1.1953	5.96052404025864	10.3076389132302	422	0.173082375978019	0.173082375978019	42.8456670377493	2
923	122.82	247.97	1.1597	5.78744166428062	10.4807212892082	423	0.0238231360194447	0.0238231360194447	42.8694901737687	2
924	126.19	248.14	1.1548	5.76361852826118	10.5045444252276	424	-0.140021697420419	0.140021697420419	43.0095118711891	2
925	134.42	239.31	1.1836	5.90364022568159	10.3645227278072	425	-0.417634160014373	0.417634160014373	43.4271460312035	2
926	141.98	232.15	1.2695	6.32127438569597	9.94688856779285	426	-0.116684747850348	0.116684747850348	43.5438307790539	2
927	149.68	237.02	1.2935	6.43795913354632	9.8302038199425	427	0.783732556394842	0.783732556394842	44.3275633354487	2
928	130.6	232.03	1.1323	5.65422657715147	10.6139363763373	428	0.137590765173536	0.137590765173536	44.4651541006222	2
929	105.88	231.39	1.104	5.51663581197794	10.7515271415109	429	-0.0568838145770449	0.0568838145770449	44.5220379151993	2
930	96.142	235.92	1.1157	5.57351962655498	10.6946433269338	430	0.320396870139083	0.320396870139083	44.8424347853384	2
931	83.205	249.1	1.0498	5.2531227564159	11.0150401970729	431	-0.237258987295709	0.237258987295709	45.0796937726341	2
932	85.755	250.19	1.0986	5.49038174371161	10.7777812097772	432	0.213435851276262	0.213435851276262	45.2931296239103	2
933	77.391	253.64	1.0547	5.27694589243535	10.9912170610535	433	-0.0379225430513621	0.0379225430513621	45.3310521669617	2
934	80.264	261.8	1.0625	5.31486843548671	10.9532945180021	434	0.050077204285774	0.050077204285774	45.3811293712475	2
935	71.598	259.71	1.0522	5.26479123120094	11.0033717222879	435	0.1755133082249	0.1755133082249	45.5566426794724	2
936	65.375	263.82	1.0161	5.08927792297604	11.1788850305128	436	-0.20176737649123	0.20176737649123	45.7584100559636	2
937	71.431	271.39	1.0576	5.29104529946726	10.9771176540216	437	-0.206629240984991	0.206629240984991	45.9650392969486	2
938	84.729	274.2	1.1001	5.49767454045226	10.7704884130366	438	-0.280043394840838	0.280043394840838	46.2450826917894	2
939	111	258.97	1.1577	5.77771793529309	10.4904450181957	439	-0.0311159327600912	0.0311159327600912	46.2761986245495	2
940	109.66	258.09	1.1641	5.80883386805319	10.4593290854356	440	0.0831378828433724	0.0831378828433724	46.3593365073929	2
941	106.46	262.45	1.147	5.72569598520981	10.542466968279	441	0.254275513023885	0.254275513023885	46.6136120204168	2
942	100.49	254.38	1.0947	5.47142047218593	10.7967424813029	442	0.166275765686747	0.166275765686747	46.7798877861035	2
943	88.284	230.92	1.0605	5.30514470649918	10.9630182469896	443	-0.0335468650069739	0.0335468650069739	46.8134346511105	2
944	88.976	235.96	1.0674	5.33869157150616	10.9294713819827	444	-0.0471600855895158	0.0471600855895158	46.8605947367	2
945	68.067	246.98	1.0771	5.38585165709567	10.8823112963931	445	0.267888733606425	0.267888733606425	47.1284834703064	2
946	63.05	246.28	1.022	5.11796292348925	11.1502000299996	446	0.00972372898752916	0.00972372898752916	47.138207199294	2
947	62.667	252.01	1.02	5.10823919450172	11.1599237589871	447	-0.130784154882265	0.130784154882265	47.2689913541762	2
948	55.806	241.18	1.0469	5.23902334938398	11.0291396041048	448	0.0525081365326567	0.0525081365326567	47.3214994907089	2
949	51.099	240.21	1.0361	5.18651521285133	11.0816477406375	449	0.0661213571151968	0.0661213571151968	47.3876208478241	2
950	44.063	244.24	1.0225	5.12039385573613	11.1477690977527	450	0.00972372898753093	0.00972372898753093	47.3973445768116	2
951	29.717	253.22	1.0205	5.1106701267486	11.1574928267402	451	-0.0116684747850364	0.0116684747850364	47.4090130515967	2
952	33.873	259.43	1.0229	5.12233860153363	11.1458243519552	452	0.00923754253815368	0.00923754253815368	47.4182505941348	2
953	51.883	262.41	1.021	5.11310105899548	11.1550618944933	453	-0.0116684747850364	0.0116684747850364	47.4299190689199	2
954	42.989	277.54	1.0234	5.12476953378052	11.1433934197083	454	0.0189612715256811	0.0189612715256811	47.4488803404455	2
955	52.979	263.96	1.0195	5.10580826225484	11.162354691234	455	-0.0593147468239259	0.0593147468239259	47.5081950872695	2
956	67.905	257.95	1.0317	5.16512300907876	11.1030399444101	456	0.0568838145770449	0.0568838145770449	47.5650789018465	2
957	63.655	261.91	1.02	5.10823919450172	11.1599237589871	457	-0.00972372898752916	0.00972372898752916	47.574802630834	2
958	60.399	260.01	1.022	5.11796292348925	11.1502000299996	458	-0.0831378828433724	0.0831378828433724	47.6579405136774	2
959	72.243	255.82	1.0391	5.20110080633262	11.0670621471562	459	-0.140021697420419	0.140021697420419	47.7979622110978	2
960	83.732	262.62	1.0679	5.34112250375304	10.9270404497358	460	-0.261082123315155	0.261082123315155	48.059044334413	2
961	91.287	252.03	1.1216	5.60220462706819	10.6659583264206	461	0.220728648016909	0.220728648016909	48.2797729824299	2
962	84.204	249.23	1.0762	5.38147597905128	10.8866869744375	462	-0.00437567804438643	0.00437567804438643	48.2841486604743	2
963	85.242	263.31	1.0771	5.38585165709567	10.8823112963931	463	0.0826516963939952	0.0826516963939952	48.3668003568683	2
964	89.094	233.79	1.0601	5.30319996070167	10.9649629927871	464	-0.374849752469245	0.374849752469245	48.7416501093375	2
965	109.47	267.74	1.1372	5.67804971317092	10.5901132403179	465	0.116198561400974	0.116198561400974	48.8578486707385	2
966	114.69	266.06	1.1133	5.56185115176995	10.7063118017189	466	-0.0899444931346451	0.0899444931346451	48.9477931638731	2
967	106.45	267.98	1.1318	5.65179564490459	10.6163673085842	467	0.0758450861027278	0.0758450861027278	49.0236382499759	2
968	128.26	277.1	1.1162	5.57595055880186	10.692212394687	468	-0.453611957268231	0.453611957268231	49.4772502072441	2
969	127.42	270.68	1.2095	6.0295625160701	10.2386004374187	469	0.306297463107166	0.306297463107166	49.7835476703513	2
970	120.16	273.17	1.1465	5.72326505296293	10.5448979005259	470	-0.106961018862821	0.106961018862821	49.8905086892141	2
971	101.35	271.29	1.1685	5.83022607182575	10.4379368816631	471	0.0641766113176931	0.0641766113176931	49.9546853005318	2
972	99.078	272.02	1.1553	5.76604946050806	10.5021134929808	472	0.140021697420417	0.140021697420417	50.0947069979522	2
973	94.526	267.95	1.1265	5.62602776308764	10.6421351904012	473	0.154607290901712	0.154607290901712	50.2493142888539	2
974	88.937	258.42	1.0947	5.47142047218593	10.7967424813029	474	0.135159832926655	0.135159832926655	50.3844741217806	2
975	85.622	248.02	1.0669	5.33626063925927	10.9319023142295	475	-0.185237037212429	0.185237037212429	50.569711158993	2
976	98.324	235.14	1.105	5.5214976764717	10.7466652770171	476	0.204198308738111	0.204198308738111	50.7739094677311	2
977	71.446	231.34	1.063	5.31729936773359	10.9508635857552	477	0.218297715770026	0.218297715770026	50.9922071835011	2
978	55.696	231.12	1.0181	5.09900165196356	11.1691613015253	478	-0.253789326574509	0.253789326574509	51.2459965100756	2
979	73.705	231.2	1.0703	5.35279097853807	10.9153719749507	479	-0.0427844075451276	0.0427844075451276	51.2887809176208	2
980	77.658	236.99	1.0791	5.3955753860832	10.8725875674056	480	0.0568838145770467	0.0568838145770467	51.3456647321978	2
981	76.793	240.25	1.0674	5.33869157150616	10.9294713819827	481	0.213922037725638	0.213922037725638	51.5595867699234	2
982	75.116	247.83	1.0234	5.12476953378052	11.1433934197083	482	-0.254275513023885	0.254275513023885	51.8138622829473	2
983	79.934	243.79	1.0757	5.3790450468044	10.8891179066844	483	0.0525081365326567	0.0525081365326567	51.86637041948	2
984	76.995	260.61	1.0649	5.32653691027174	10.9416260432171	484	-0.133215087129148	0.133215087129148	51.9995855066091	2
985	80.417	271.36	1.0923	5.45975199740089	10.8084109560879	485	0.116198561400973	0.116198561400973	52.1157840680101	2
986	77	274.17	1.0684	5.34355343599992	10.9246095174889	486	-0.196905511997462	0.196905511997462	52.3126895800076	2
987	91.43	265.15	1.1089	5.54045894799738	10.7277040054914	487	-0.330120599126612	0.330120599126612	52.6428101791342	2
988	109.48	262.99	1.1768	5.870579547124	10.3975834063648	488	0.0145855934812928	0.0145855934812928	52.6573957726155	2
989	117.33	260.55	1.1738	5.8559939536427	10.4121689998461	489	0.0831378828433742	0.0831378828433742	52.7405336554588	2
990	123.66	260.49	1.1567	5.77285607079933	10.4953068826895	490	-0.244551784036357	0.244551784036357	52.9850854394952	2
991	127.51	257.73	1.207	6.01740785483568	10.2507550986531	491	0.415203227767492	0.415203227767492	53.4002886672627	2
992	107.3	267.96	1.1216	5.60220462706819	10.6659583264206	492	-0.132728900679773	0.132728900679773	53.5330175679425	2
993	100.28	270.09	1.1489	5.73493352774797	10.5332294257409	493	0.43173356704629	0.43173356704629	53.9647511349888	2
994	89.649	276.07	1.0601	5.30319996070167	10.9649629927871	494	-0.25622025882139	0.25622025882139	54.2209713938101	2
995	82.632	272.13	1.1128	5.55942021952307	10.7087427339658	495	0.0972372898752916	0.0972372898752916	54.3182086836854	2
996	90.813	271.78	1.0928	5.46218292964778	10.805980023841	496	-0.0807069505964915	0.0807069505964915	54.3989156342819	2
997	106.45	249.31	1.1094	5.54288988024427	10.7252730732446	497	-0.170651443731137	0.170651443731137	54.5695670780131	2
998	115.97	256.26	1.1445	5.7135413239754	10.5546216295134	498	-0.0952925440777825	0.0952925440777825	54.6648596220909	2
999	119.13	252.57	1.1641	5.80883386805319	10.4593290854356	499	0.00486186449376369	0.00486186449376369	54.6697214865846	2
1000	123.68	249.47	1.1631	5.80397200355942	10.4641909499294	500	NA	NA	NA	2
1001	160.72	259.11	1.2803	6.37378252222862	9.90410416024773	1	0.00729279674064642	0.00729279674064642	0.00729279674064642	3
1002	151.62	259.3	1.2788	6.36648972548798	9.91139695698837	2	-0.0568838145770449	0.0568838145770449	0.0641766113176914	3
1003	153.36	263.32	1.2905	6.42337354006502	9.85451314241133	3	0.0495910178363985	0.0495910178363985	0.11376762915409	3
1004	152.5	269.45	1.2803	6.37378252222862	9.90410416024773	4	-0.0471600855895176	0.0471600855895176	0.160927714743607	3
1005	154.12	263.4	1.29	6.42094260781814	9.85694407465821	5	0.253789326574509	0.253789326574509	0.414717041318116	3
1006	141.23	264.39	1.2378	6.16715328124363	10.1107334012327	6	-0.0641766113176914	0.0641766113176914	0.478893652635808	3
1007	142.9	273.56	1.251	6.23132989256132	10.046556789915	7	-0.0471600855895158	0.0471600855895158	0.526053738225324	3
1008	147.48	276.64	1.2607	6.27848997815084	9.99939670432551	8	0.1424526296673	0.1424526296673	0.668506367892624	3
1009	139.7	276.69	1.2314	6.13603734848354	10.1418493339928	9	0.025767881816952	0.025767881816952	0.694274249709576	3
1010	129.57	252.12	1.2261	6.11026946666659	10.1676172158098	10	-0.108905764660324	0.108905764660324	0.8031800143699	3
1011	133.31	254.38	1.2485	6.21917523132691	10.0587114511494	11	0.0996682221221725	0.0996682221221725	0.902848236492073	3
1012	132.03	267	1.228	6.11950700920474	10.1583796732716	12	0.0447291533426331	0.0447291533426331	0.947577389834706	3
1013	129.81	267.6	1.2188	6.07477785586211	10.2031088266142	13	0.00486186449376547	0.00486186449376547	0.952439254328471	3
1014	130.06	278.53	1.2178	6.06991599136834	10.207970691108	14	0.116684747850348	0.116684747850348	1.06912400217882	3
1015	121.4	271.18	1.1938	5.95323124351799	10.3246554389584	15	0.0826516963939969	0.0826516963939969	1.15177569857282	3
1016	111.23	270.43	1.1768	5.870579547124	10.4073071353524	16	0.00972372898752738	0.00972372898752738	1.16149942756034	3
1017	102.59	269.92	1.1748	5.86085581813647	10.4170308643399	17	0.0427844075451294	0.0427844075451294	1.20428383510547	3
1018	100.39	274.86	1.166	5.81807141059134	10.459815271885	18	0.0165303392788001	0.0165303392788001	1.22081417438427	3
1019	103.6	274.39	1.1626	5.80154107131254	10.4763456111638	19	-0.0948063576284088	0.0948063576284088	1.31562053201268	3
1020	108.3	264.28	1.1821	5.89634742894095	10.3815392535354	20	0.173082375978018	0.173082375978018	1.4887029079907	3
1021	100.63	266.72	1.1465	5.72326505296293	10.5546216295134	21	0.0121546612344119	0.0121546612344119	1.50085756922511	3
1022	99.794	266.05	1.144	5.71111039172852	10.5667762907478	22	0.00194474579750548	0.00194474579750548	1.50280231502262	3
1023	95.27	265.14	1.1436	5.70916564593101	10.5687210365453	23	0.180861359168039	0.180861359168039	1.68366367419066	3
1024	88.225	251.62	1.1064	5.52830428676297	10.7495823957134	24	-0.204198308738111	0.204198308738111	1.88786198292877	3
1025	105.94	241.74	1.1484	5.73250259550108	10.5453840869753	25	-0.0573700010264204	0.0573700010264204	1.94523198395519	3
1026	105.84	236.24	1.1602	5.7898725965275	10.4880140859488	26	-0.0875135608877624	0.0875135608877624	2.03274554484295	3
1027	118.6	235.91	1.1782	5.87738615741527	10.4005005250611	27	0.0306297463107175	0.0306297463107175	2.06337529115367	3
1028	119.06	235.44	1.1719	5.84675641110455	10.4311302713718	28	-0.346650938405412	0.346650938405412	2.41002622955908	3
1029	134.94	240.61	1.2432	6.19340734950996	10.0844793329664	29	0.106961018862819	0.106961018862819	2.5169872484219	3
1030	133.27	239.37	1.2212	6.08644633064714	10.1914403518292	30	-0.346650938405411	0.346650938405411	2.86363818682731	3
1031	145.37	232.6	1.2925	6.43309726905255	9.8447894134238	31	0.220728648016911	0.220728648016911	3.08436683484422	3
1032	138.75	233.7	1.2471	6.21236862103564	10.0655180614407	32	0.18766796945931	0.18766796945931	3.27203480430353	3
1033	137.5	230.03	1.2085	6.02470065157633	10.2531860309	33	-0.0403534752982466	0.0403534752982466	3.31238827960178	3
1034	130.95	230.52	1.2168	6.06505412687458	10.2128325556018	34	0.512926704092159	0.512926704092159	3.82531498369394	3
1035	125.45	233.1	1.1113	5.55212742278242	10.7257592596939	35	-0.251844580777002	0.251844580777002	4.07715956447094	3
1036	118.27	243.51	1.1631	5.80397200355942	10.4739146789169	36	-0.0072927967406482	0.0072927967406482	4.08445236121159	3
1037	115.05	245.93	1.1646	5.81126480030007	10.4666218821763	37	-0.104043900166559	0.104043900166559	4.18849626137814	3
1038	111.12	258.87	1.186	5.91530870046663	10.3625779820097	38	-0.152176358654831	0.152176358654831	4.34067262003298	3
1039	125.74	255.67	1.2173	6.06748505912146	10.2104016233549	39	-0.0782760183496087	0.0782760183496087	4.41894863838258	3
1040	129.2	257.95	1.2334	6.14576107747107	10.1321256050053	40	0.0758450861027278	0.0758450861027278	4.49479372448531	3
1041	129.22	242.88	1.2178	6.06991599136834	10.207970691108	41	-0.0617456790708104	0.0617456790708104	4.55653940355612	3
1042	131.26	239.6	1.2305	6.13166167043915	10.1462250120372	42	0.1589829689461	0.1589829689461	4.71552237250222	3
1043	126.99	245.9	1.1978	5.97267870149305	10.3052079809833	43	0.0262540682663293	0.0262540682663293	4.74177644076855	3
1044	122.35	249.54	1.1924	5.94642463322672	10.3314620492496	44	0.173568562427393	0.173568562427393	4.91534500319595	3
1045	117.03	239.83	1.1567	5.77285607079933	10.505030611677	45	0.0899444931346434	0.0899444931346434	5.00528949633059	3
1046	116.69	236.39	1.1382	5.68291157766468	10.5949751048117	46	-0.0879997473371379	0.0879997473371379	5.09328924366773	3
1047	111.16	235.08	1.1563	5.77091132500182	10.5069753574745	47	-0.025767881816952	0.025767881816952	5.11905712548468	3
1048	129.28	234.62	1.1616	5.79667920681877	10.4812074756576	48	0.0140994070319174	0.0140994070319174	5.1331565325166	3
1049	106.51	235.87	1.1587	5.78257979978686	10.4953068826895	49	0.0948063576284088	0.0948063576284088	5.227962890145	3
1050	102.5	249.83	1.1392	5.68777344215845	10.5901132403179	50	-0.0306297463107157	0.0306297463107157	5.25859263645572	3
1051	100.61	267.75	1.1455	5.71840318846917	10.5594834940072	51	-0.0403534752982466	0.0403534752982466	5.29894611175397	3
1052	93.275	270.81	1.1538	5.75875666376741	10.5191300187089	52	-0.00972372898752916	0.00972372898752916	5.3086698407415	3
1053	95.553	274.72	1.1558	5.76848039275494	10.5094062897214	53	0.242120851789473	0.242120851789473	5.55079069253097	3
1054	93.35	260.63	1.106	5.52635954096547	10.7515271415109	54	-0.137590765173536	0.137590765173536	5.68838145770451	3
1055	86.989	261.78	1.1343	5.663950306139	10.6139363763373	55	-0.00486186449376369	0.00486186449376369	5.69324332219827	3
1056	96.837	254.75	1.1353	5.66881217063277	10.6090745118436	56	0.111822883356583	0.111822883356583	5.80506620555485	3
1057	87.283	251.63	1.1123	5.55698928727618	10.7208973952002	57	0.299004666366521	0.299004666366521	6.10407087192137	3
1058	84.334	248.12	1.0508	5.25798462090966	11.0199020615667	58	-0.223159580263793	0.223159580263793	6.32723045218517	3
1059	78.25	245.79	1.0967	5.48114420117346	10.7967424813029	59	0.0452153397920121	0.0452153397920121	6.37244579197718	3
1060	72.806	235.24	1.0874	5.43592886138145	10.8419578210949	60	0.0666075435645723	0.0666075435645723	6.43905333554175	3
1061	75.334	234.1	1.0737	5.36932131781687	10.9085653646595	61	-0.0904306795840206	0.0904306795840206	6.52948401512577	3
1062	83.863	240.28	1.0923	5.45975199740089	10.8181346850755	62	-0.166275765686747	0.166275765686747	6.69575978081252	3
1063	97.121	249.84	1.1265	5.62602776308764	10.6518589193887	63	-0.0661213571151968	0.0661213571151968	6.76188113792771	3
1064	91.416	257.92	1.1401	5.69214912020284	10.5857375622735	64	0.102099154369055	0.102099154369055	6.86398029229677	3
1065	84.724	273.7	1.1191	5.59004996583378	10.6878367166426	65	-0.0666075435645759	0.0666075435645759	6.93058783586135	3
1066	91.895	272.26	1.1328	5.65665750939836	10.621229173078	66	-0.1259222903885	0.1259222903885	7.05651012624985	3
1067	95.234	268.64	1.1587	5.78257979978686	10.4953068826895	67	0.0262540682663275	0.0262540682663275	7.08276419451617	3
1068	94.624	251.22	1.1533	5.75632573152053	10.5215609509558	68	0.232397122801945	0.232397122801945	7.31516131731812	3
1069	85.41	238.06	1.1055	5.52392860871858	10.7539580737578	69	-0.0092375425381519	0.0092375425381519	7.32439885985627	3
1070	91.191	240.45	1.1074	5.53316615125674	10.7447205312196	70	0	0	7.32439885985627	3
1071	89.855	237.59	1.1074	5.53316615125674	10.7447205312196	71	0.0238231360194447	0.0238231360194447	7.34822199587571	3
1072	94.887	245.37	1.1025	5.50934301523729	10.7685436672391	72	-0.114253815603465	0.114253815603465	7.46247581147918	3
1073	91.168	247.39	1.126	5.62359683084076	10.6542898516356	73	0.0525081365326567	0.0525081365326567	7.51498394801184	3
1074	92.655	244.78	1.1152	5.5710886943081	10.7067979881682	74	0.0330606785575984	0.0330606785575984	7.54804462656944	3
1075	88.76	252	1.1084	5.5380280157505	10.7398586667258	75	-0.251844580777002	0.251844580777002	7.79988920734644	3
1076	104.49	262.41	1.1602	5.7898725965275	10.4880140859488	76	0.0427844075451276	0.0427844075451276	7.84267361489156	3
1077	97.121	265.35	1.1514	5.74708818898238	10.530798493494	77	-0.104530086615938	0.104530086615938	7.9472037015075	3
1078	104.07	253.35	1.1729	5.85161827559831	10.426268406878	78	-0.025767881816952	0.025767881816952	7.97297158332445	3
1079	104.95	260.74	1.1782	5.87738615741527	10.4005005250611	79	-0.0335468650069757	0.0335468650069757	8.00651844833143	3
1080	111.17	262.28	1.1851	5.91093302242224	10.3669536600541	80	0.0879997473371397	0.0879997473371397	8.09451819566857	3
1081	111.72	272.24	1.167	5.8229332750851	10.4549534073912	81	0.0928616118309016	0.0928616118309016	8.18737980749947	3
1082	100.06	276.96	1.1479	5.7300716632542	10.5478150192221	82	0.555224925187909	0.555224925187909	8.74260473268738	3
1083	78.17	269.28	1.0337	5.17484673806629	11.1030399444101	83	-0.292198056075248	0.292198056075248	9.03480278876263	3
1084	73.726	264.08	1.0938	5.46704479414154	10.8108418883348	84	0.125922290388502	0.125922290388502	9.16072507915113	3
1085	74.747	271.68	1.0679	5.34112250375304	10.9367641787233	85	-0.265943987808921	0.265943987808921	9.42666906696005	3
1086	88.339	246.77	1.1226	5.60706649156196	10.6708201909144	86	-0.0709832216089623	0.0709832216089623	9.49765228856901	3
1087	90.634	245.07	1.1372	5.67804971317092	10.5998369693054	87	0.0807069505964932	0.0807069505964932	9.57835923916551	3
1088	97.595	236.01	1.1206	5.59734276257443	10.6805439199019	88	0.123491358141617	0.123491358141617	9.70185059730712	3
1089	90.604	235.01	1.0952	5.47385140443281	10.8040352780435	89	0.0238231360194465	0.0238231360194465	9.72567373332657	3
1090	89.588	232.84	1.0903	5.45002826841336	10.827858414063	90	-0.0452153397920103	0.0452153397920103	9.77088907311858	3
1091	88.471	236.71	1.0996	5.49524360820537	10.782643074271	91	-0.1259222903885	0.1259222903885	9.89681136350708	3
1092	88.026	240.93	1.1255	5.62116589859387	10.6567207838825	92	0.154121104452335	0.154121104452335	10.0509324679594	3
1093	80.588	237.5	1.0938	5.46704479414154	10.8108418883348	93	0.192529833953076	0.192529833953076	10.2434623019125	3
1094	83.17	232.32	1.0542	5.27451496018846	11.0033717222879	94	-0.448750092774466	0.448750092774466	10.692212394687	3
1095	93.953	234.31	1.1465	5.72326505296293	10.5546216295134	95	0.0311159327600929	0.0311159327600929	10.7233283274471	3
1096	100.45	244.87	1.1401	5.69214912020284	10.5857375622735	96	-0.0549390687795395	0.0549390687795395	10.7782673962266	3
1097	102.2	230.98	1.1514	5.74708818898238	10.530798493494	97	0.0500772042857758	0.0500772042857758	10.8283446005124	3
1098	101.42	232.42	1.1411	5.6970109846966	10.5808756977797	98	-0.180375172718666	0.180375172718666	11.008719773231	3
1099	108.2	235.59	1.1782	5.87738615741527	10.4005005250611	99	-0.0831378828433742	0.0831378828433742	11.0918576560744	3
1100	116.41	250.85	1.1953	5.96052404025864	10.3173626422177	100	0.0452153397920121	0.0452153397920121	11.1370729958664	3
1101	108.57	252.3	1.186	5.91530870046663	10.3625779820097	101	0.0636904248683141	0.0636904248683141	11.2007634207347	3
1102	117.25	254.21	1.1729	5.85161827559831	10.426268406878	102	-0.192043647503699	0.192043647503699	11.3928070682384	3
1103	128.13	250.12	1.2124	6.04366192310201	10.2342247593743	103	-0.346650938405412	0.346650938405412	11.7394580066438	3
1104	153.51	231.54	1.2837	6.39031286150742	9.88757382096892	104	-0.104530086615934	0.104530086615934	11.8439880932598	3
1105	161.2	234.17	1.3052	6.49484294812336	9.78304373435299	105	0.0464308059154508	0.0464308059154508	11.8904188991752	3
1106	158.62	234.33	0.13623	0.811469210847438	9.82947454026844	106	0.0464308059154508	0.0464308059154508	11.9368497050907	3
1107	160.14	247.39	1.2861	6.40198133629246	9.87590534618389	107	-0.173568562427395	0.173568562427395	12.1104182675181	3
1108	176.51	254.96	1.3218	6.57554989871985	9.7023367837565	108	-0.0238231360194447	0.0238231360194447	12.1342414035375	3
1109	178.97	253.98	1.3267	6.5993730347393	9.67851364773705	109	0.168706697933629	0.168706697933629	12.3029481014711	3
1110	173.15	252.59	1.292	6.43066633680567	9.84722034567068	110	-0.0568838145770467	0.0568838145770467	12.3598319160482	3
1111	171.94	251.47	1.3037	6.48755015138271	9.79033653109363	111	-0.0568838145770432	0.0568838145770432	12.4167157306252	3
1112	172.05	263.14	1.3154	6.54443396595976	9.73345271651659	112	-0.0238231360194483	0.0238231360194483	12.4405388666447	3
1113	170.82	273.14	1.3203	6.56825710197921	9.70962958049714	113	0.0685522893620814	0.0685522893620814	12.5090911560068	3
1114	165.76	277.54	1.3062	6.49970481261713	9.77818186985922	114	-0.101612967919678	0.101612967919678	12.6107041239264	3
1115	177.37	269.01	1.3271	6.6013177805368	9.67656890193955	115	0.0306297463107157	0.0306297463107157	12.6413338702372	3
1116	174.82	266.49	1.3208	6.57068803422609	9.70719864825026	116	-0.0855688150902552	0.0855688150902552	12.7269026853274	3
1117	186.05	235.61	1.3384	6.65625684931634	9.62162983316001	117	-0.0807069505964932	0.0807069505964932	12.8076096359239	3
1118	191.06	233.64	1.355	6.73696379991283	9.54092288256351	118	0.0140994070319174	0.0140994070319174	12.8217090429558	3
1119	189.2	247.54	1.3521	6.72286439288092	9.55502228959543	119	-0.00194474579750548	0.00194474579750548	12.8236537887533	3
1120	187.08	257.19	1.3525	6.72480913867842	9.55307754379793	120	0.163844833439866	0.163844833439866	12.9874986221932	3
1121	177.67	257.79	1.3188	6.56096430523856	9.71692237723779	121	0.125436103939125	0.125436103939125	13.1129347261323	3
1122	178.47	259.07	1.293	6.43552820129943	9.84235848117692	122	-0.102099154369055	0.102099154369055	13.2150338805014	3
1123	190	266.75	1.314	6.53762735566849	9.74025932680786	123	-0.242120851789474	0.242120851789474	13.4571547322909	3
1124	191.79	245.82	1.3638	6.77974820745796	9.49813847501839	124	0	0	13.4571547322909	3
1125	192.05	235.03	1.3638	6.77974820745796	9.49813847501839	125	0.256706445270769	0.256706445270769	13.7138611775616	3
1126	184.57	231.22	1.311	6.5230417621872	9.75484492028916	126	-0.190098901706195	0.190098901706195	13.9039600792678	3
1127	187.47	249.84	1.3501	6.71314066389339	9.56474601858296	127	-0.00486186449376369	0.00486186449376369	13.9088219437616	3
1128	188.17	252.8	1.3511	6.71800252838715	9.5598841540892	128	-0.0092375425381519	0.0092375425381519	13.9180594862997	3
1129	187.17	245.88	1.353	6.72724007092531	9.55064661155104	129	0.161413901192981	0.161413901192981	14.0794733874927	3
1130	179.68	239.99	1.3198	6.56582616973232	9.71206051274403	130	0.00243093224688273	0.00243093224688273	14.0819043197396	3
1131	179.46	238.18	1.3193	6.56339523748544	9.71449144499091	131	-0.097723476324667	0.097723476324667	14.1796277960643	3
1132	180.83	247.98	1.3394	6.66111871381011	9.61676796866624	132	0.0359777972538566	0.0359777972538566	14.2156055933181	3
1133	179.72	242.77	1.332	6.62514091655625	9.6527457659201	133	-0.0763312725521015	0.0763312725521015	14.2919368658702	3
1134	184.79	261.76	1.3477	6.70147218910835	9.576414493368	134	0.218783902219403	0.218783902219403	14.5107207680896	3
1135	185.79	267.06	1.3027	6.48268828688895	9.7951983955874	135	-0.0641766113176931	0.0641766113176931	14.5748973794073	3
1136	174	274.52	1.3159	6.54686489820664	9.73102178426971	136	0.161413901192983	0.161413901192983	14.7363112806003	3
1137	163.7	274.21	1.2827	6.38545099701366	9.89243568546269	137	-0.0996682221221725	0.0996682221221725	14.8359795027225	3
1138	158.06	273.35	1.3032	6.48511921913583	9.79276746334052	138	-0.0165303392787983	0.0165303392787983	14.8525098420013	3
1139	157.04	272.11	1.3066	6.50164955841463	9.77623712406172	139	0.420065092261254	0.420065092261254	15.2725749342625	3
1140	137.05	279.22	1.2202	6.08158446615338	10.196302216323	140	-0.0335468650069757	0.0335468650069757	15.3061217992695	3
1141	135.08	277.85	1.2271	6.11513133116035	10.162755351316	141	0	0	15.3061217992695	3
1142	131	279.45	1.2271	6.11513133116035	10.162755351316	142	-0.154121104452333	0.154121104452333	15.4602429037218	3
1143	147.77	273.02	1.2588	6.26925243561269	10.0086342468637	143	0.0354916108044794	0.0354916108044794	15.4957345145263	3
1144	149.44	271.28	1.2515	6.23376082480821	10.0441258576681	144	-0.0568838145770467	0.0568838145770467	15.5526183291034	3
1145	148.98	271.09	1.2632	6.29064463938525	9.9872420430911	145	0.0714694080583413	0.0714694080583413	15.6240877371617	3
1146	148.41	273.27	1.2485	6.21917523132691	10.0587114511494	146	0.0354916108044794	0.0354916108044794	15.6595793479662	3
1147	135.75	271.29	1.2412	6.18368362052243	10.0942030619539	147	-0.0354916108044794	0.0354916108044794	15.6950709587707	3
1148	136.42	269.73	1.2485	6.21917523132691	10.0587114511494	148	0.0427844075451276	0.0427844075451276	15.7378553663158	3
1149	133.8	260.49	1.2397	6.17639082378178	10.1014958586946	149	-0.0384087295007411	0.0384087295007411	15.7762640958165	3
1150	132.47	255.28	1.2476	6.21479955328252	10.0630871291938	150	-0.0233369495700693	0.0233369495700693	15.7996010453866	3
1151	138.54	249.67	1.2524	6.23813650285259	10.0397501796238	151	0.0233369495700693	0.0233369495700693	15.8229379949567	3
1152	135.57	261.39	1.2476	6.21479955328252	10.0630871291938	152	0.244551784036357	0.244551784036357	16.067489778993	3
1153	121.37	270.77	1.1973	5.97024776924617	10.3076389132302	153	0.00729279674064642	0.00729279674064642	16.0747825757337	3
1154	129.83	276.56	1.1958	5.96295497250552	10.3149317099708	154	-0.0452153397920103	0.0452153397920103	16.1199979155257	3
1155	118.27	259.4	1.2051	6.00817031229753	10.2697163701788	155	-0.00680661029126917	0.00680661029126917	16.126804525817	3
1156	126.18	262.1	1.2065	6.0149769225888	10.2629097598875	156	-0.368043142177976	0.368043142177976	16.4948476679949	3
1157	150.08	267.44	1.2822	6.38302006476678	9.89486661770957	157	0.0354916108044812	0.0354916108044812	16.5303392787994	3
1158	147.65	257.83	1.2749	6.3475284539623	9.93035822851405	158	-0.0311159327600929	0.0311159327600929	16.5614552115595	3
1159	146.5	260.18	1.2813	6.37864438672239	9.89924229575396	159	0.187667969459312	0.187667969459312	16.7491231810188	3
1160	146.61	250.75	1.2427	6.19097641726308	10.0869102652133	160	-0.287336191581485	0.287336191581485	17.0364593726003	3
1161	165.53	269.52	1.3018	6.47831260884456	9.79957407363179	161	0.0145855934812928	0.0145855934812928	17.0510449660816	3
1162	169	267.06	1.2988	6.46372701536327	9.81415966711308	162	-0.123491358141619	0.123491358141619	17.1745363242232	3
1163	181.91	251.93	1.3242	6.58721837350489	9.69066830897146	163	0.00243093224688273	0.00243093224688273	17.1769672564701	3
1164	177.4	246.79	1.3237	6.58478744125801	9.69309924121834	164	0.0354916108044812	0.0354916108044812	17.2124588672746	3
1165	172.74	239.22	1.3164	6.54929583045352	9.72859085202283	165	-0.0452153397920121	0.0452153397920121	17.2576742070666	3
1166	179.41	235.29	1.3257	6.59451117024553	9.68337551223081	166	0.156552036699219	0.156552036699219	17.4142262437658	3
1167	177	232.13	1.2935	6.43795913354632	9.83992754893003	167	-0.0116684747850346	0.0116684747850346	17.4258947185508	3
1168	173.76	234.49	1.2959	6.44962760833135	9.828259074145	168	-0.204198308738111	0.204198308738111	17.630093027289	3
1169	178.97	243.24	1.3379	6.65382591706946	9.62406076540689	169	0.0403534752982466	0.0403534752982466	17.6704465025872	3
1170	182.79	268.18	1.3296	6.61347244177121	9.66441424070513	170	-0.142452629667302	0.142452629667302	17.8128991322545	3
1171	191.6	264.82	1.3589	6.75592507143852	9.52196161103783	171	-0.075845086102726	0.075845086102726	17.8887442183572	3
1172	192.78	268.07	1.3745	6.83177015754124	9.44611652493511	172	0.251358394327626	0.251358394327626	18.1401026126848	3
1173	181.84	252.09	1.3228	6.58041176321362	9.69747491926273	173	-0.121060425894736	0.121060425894736	18.2611630385796	3
1174	194.83	243.65	1.3477	6.70147218910835	9.576414493368	174	0.133215087129146	0.133215087129146	18.3943781257087	3
1175	184.86	268.37	1.3203	6.56825710197921	9.70962958049714	175	-0.0213922037725638	0.0213922037725638	18.4157703294813	3
1176	184.41	267.9	1.3247	6.58964930575177	9.68823737672458	176	-0.0593147468239259	0.0593147468239259	18.4750850763052	3
1177	184.28	258.25	1.3369	6.6489640525757	9.62892262990065	177	-0.109391951109703	0.109391951109703	18.5844770274149	3
1178	188.5	261.97	1.3594	6.7583560036854	9.51953067879095	178	0.0335468650069757	0.0335468650069757	18.6180238924219	3
1179	187.14	253.97	1.3525	6.72480913867842	9.55307754379793	179	0.144397375464807	0.144397375464807	18.7624212678867	3
1180	182.79	263.93	1.3228	6.58041176321362	9.69747491926273	180	0.259137377517648	0.259137377517648	19.0215586454044	3
1181	167.81	257.61	1.2695	6.32127438569597	9.95661229678038	181	-0.0996682221221725	0.0996682221221725	19.1212268675265	3
1182	162.68	248.46	1.29	6.42094260781814	9.85694407465821	182	0.102099154369057	0.102099154369057	19.2233260218956	3
1183	161.36	246.44	1.269	6.31884345344908	9.95904322902727	183	0.0189612715256811	0.0189612715256811	19.2422872934213	3
1184	155.18	257.04	1.2651	6.2998821819234	9.97800450055295	184	-0.261082123315155	0.261082123315155	19.5033694167364	3
1185	174.82	268.46	1.3188	6.56096430523856	9.71692237723779	185	0.0495910178363967	0.0495910178363967	19.5529604345728	3
1186	170.71	261.3	1.3086	6.51137328740216	9.76651339507419	186	0.00972372898753093	0.00972372898753093	19.5626841635604	3
1187	167.09	248.29	1.3066	6.50164955841463	9.77623712406172	187	-0.0359777972538584	0.0359777972538584	19.5986619608142	3
1188	166.2	244.39	1.314	6.53762735566849	9.74025932680786	188	0.0476462720388913	0.0476462720388913	19.6463082328531	3
1189	162.34	254.24	1.3042	6.4899810836296	9.78790559884675	189	0.0072927967406482	0.0072927967406482	19.6536010295938	3
1190	164.09	252.2	1.3027	6.48268828688895	9.7951983955874	190	-0.0763312725521033	0.0763312725521033	19.7299323021459	3
1191	177.19	256.31	1.3184	6.55901955944105	9.7188671230353	191	0	0	19.7299323021459	3
1192	177.57	257.04	1.3184	6.55901955944105	9.7188671230353	192	-0.213435851276264	0.213435851276264	19.9433681534221	3
1193	189.56	262.37	1.3623	6.77245541071732	9.50543127175903	193	-0.0403534752982448	0.0403534752982448	19.9837216287204	3
1194	191.86	262.77	1.3706	6.81280888601556	9.46507779646079	194	0.0544528823301622	0.0544528823301622	20.0381745110505	3
1195	194.28	275.04	1.3594	6.7583560036854	9.51953067879095	195	0.197391698446841	0.197391698446841	20.2355662094974	3
1196	180.26	269.22	1.3188	6.56096430523856	9.71692237723779	196	-0.159469155395476	0.159469155395476	20.3950353648928	3
1197	186.88	262.02	1.3516	6.72043346063403	9.55745322184232	197	-0.00923754253815368	0.00923754253815368	20.404272907431	3
1198	187.95	259.3	1.3535	6.72967100317219	9.54821567930416	198	0.289767123828366	0.289767123828366	20.6940400312594	3
1199	161.25	262.69	1.2939	6.43990387934382	9.83798280313253	199	0.0520219500832813	0.0520219500832813	20.7460619813426	3
1200	154.4	253.16	1.2832	6.38788192926054	9.89000475321581	200	0.0140994070319174	0.0140994070319174	20.7601613883746	3
1201	158.05	256.12	1.2803	6.37378252222862	9.90410416024773	201	-0.00486186449376547	0.00486186449376547	20.7650232528683	3
1202	156.94	258.03	1.2813	6.37864438672239	9.89924229575396	202	0.0238231360194465	0.0238231360194465	20.7888463888878	3
1203	154.34	238.88	1.2764	6.35482125070294	9.92306543177341	203	-0.075845086102726	0.075845086102726	20.8646914749905	3
1204	154.35	236.2	1.292	6.43066633680567	9.84722034567068	204	0.0116684747850329	0.0116684747850329	20.8763599497755	3
1205	156.56	235.48	1.2896	6.41899786202063	9.85888882045571	205	-0.0612594926214314	0.0612594926214314	20.937619442397	3
1206	161.92	235.29	1.3022	6.48025735464207	9.79762932783428	206	-0.028685000513212	0.028685000513212	20.9663044429102	3
1207	166.21	235.3	1.3081	6.50894235515528	9.76894432732107	207	0.118629493647854	0.118629493647854	21.084933936558	3
1208	163.81	240.3	1.2837	6.39031286150742	9.88757382096892	208	-0.206629240984991	0.206629240984991	21.291563177543	3
1209	183.72	238.86	1.3262	6.59694210249242	9.68094457998393	209	-0.00243093224688096	0.00243093224688096	21.2939941097899	3
1210	178.96	234.04	1.3267	6.5993730347393	9.67851364773705	210	0.1424526296673	0.1424526296673	21.4364467394572	3
1211	168.27	236.51	1.2974	6.456920405072	9.82096627740435	211	0.047646272038893	0.047646272038893	21.4840930114961	3
1212	161.26	231.26	1.2876	6.40927413303311	9.86861254944325	212	-0.0807069505964932	0.0807069505964932	21.5647999620926	3
1213	159.02	235.24	1.3042	6.4899810836296	9.78790559884675	213	0.213435851276264	0.213435851276264	21.7782358133689	3
1214	161.29	240.6	1.2603	6.27654523235333	10.001341450123	214	-0.0807069505964915	0.0807069505964915	21.8589427639653	3
1215	157.11	243.11	1.2769	6.35725218294982	9.92063449952652	215	-0.0092375425381519	0.0092375425381519	21.8681803065035	3
1216	160.64	246.38	1.2788	6.36648972548798	9.91139695698837	216	0	0	21.8681803065035	3
1217	149.62	247.96	1.2788	6.36648972548798	9.91139695698837	217	0.130297968432888	0.130297968432888	21.9984782749364	3
1218	135.74	249.74	1.252	6.23619175705509	10.0416949254213	218	0.192529833953076	0.192529833953076	22.1910081088895	3
1219	131.07	249.07	1.2124	6.04366192310201	10.2342247593743	219	0.0116684747850346	0.0116684747850346	22.2026765836745	3
1220	127.98	244.51	1.21	6.03199344831698	10.2458932341594	220	-0.184750850763052	0.184750850763052	22.3874274344375	3
1221	143.43	244.7	1.248	6.21674429908003	10.0611423833963	221	-0.192529833953074	0.192529833953074	22.5799572683906	3
1222	154.15	236.81	1.2876	6.40927413303311	9.86861254944325	222	0.0476462720388913	0.0476462720388913	22.6276035404295	3
1223	158.19	242.12	1.2778	6.36162786099421	9.91625882148214	223	0.00680661029127094	0.00680661029127094	22.6344101507208	3
1224	162.51	245.87	1.2764	6.35482125070294	9.92306543177341	224	0.0593147468239277	0.0593147468239277	22.6937248975447	3
1225	162.78	241.39	1.2642	6.29550650387902	9.98238017859734	225	-0.434164499293173	0.434164499293173	23.1278893968379	3
1226	187.55	246.54	1.3535	6.72967100317219	9.54821567930416	226	-0.0165303392788001	0.0165303392788001	23.1444197361167	3
1227	191.25	238.78	1.3569	6.74620134245099	9.53168534002536	227	0.118629493647855	0.118629493647855	23.2630492297645	3
1228	187.51	233.18	1.3325	6.62757184880313	9.65031483367322	228	0.0855688150902552	0.0855688150902552	23.3486180448548	3
1229	181.94	236.7	1.3149	6.54200303371288	9.73588364876347	229	0.234828055048826	0.234828055048826	23.5834460999036	3
1230	141.85	234.43	1.2666	6.30717497866405	9.9707117038123	230	0.258651191068274	0.258651191068274	23.8420972909719	3
1231	136.16	236.6	1.2134	6.04852378759578	10.2293628948806	231	-0.158982968946102	0.158982968946102	24.001080259918	3
1232	135.62	241.43	1.2461	6.20750675654188	10.0703799259345	232	-0.192043647503699	0.192043647503699	24.1931239074217	3
1233	152.48	237.68	1.2856	6.39955040404558	9.87833627843077	233	0.225104326061299	0.225104326061299	24.418228233483	3
1234	139.48	264.2	1.2393	6.17444607798428	10.1034406044921	234	-0.0782760183496087	0.0782760183496087	24.4965042518326	3
1235	142.28	260.17	1.2554	6.25272209633389	10.0251645861425	235	0.161413901192983	0.161413901192983	24.6579181530256	3
1236	140.62	264.81	1.2222	6.0913081951409	10.1865784873354	236	0.0739003403052187	0.0739003403052187	24.7318184933308	3
1237	132.46	270.73	1.207	6.01740785483568	10.2604788276407	237	-0.138076951622912	0.138076951622912	24.8698954449537	3
1238	130.09	258.69	1.2354	6.1554848064586	10.1224018760178	238	0.130784154882265	0.130784154882265	25.000679599836	3
1239	121.53	267.28	1.2085	6.02470065157633	10.2531860309	239	0.728793487615304	0.728793487615304	25.7294730874513	3
1240	64.885	259.86	1.0586	5.29590716396103	10.9819795185153	240	-0.0641766113176931	0.0641766113176931	25.793649698769	3
1241	68.663	263.57	1.0718	5.36008377527872	10.9178029071976	241	0.111822883356584	0.111822883356584	25.9054725821256	3
1242	58.804	259	1.0488	5.24826089192214	11.0296257905542	242	-0.0666075435645723	0.0666075435645723	25.9720801256901	3
1243	65.731	257	1.0625	5.31486843548671	10.9630182469896	243	-0.0427844075451276	0.0427844075451276	26.0148645332353	3
1244	66.675	246.65	1.0713	5.35765284303184	10.9202338394445	244	0.106961018862819	0.106961018862819	26.1218255520981	3
1245	59.297	252.63	1.0493	5.25069182416902	11.0271948583073	245	-0.00972372898752916	0.00972372898752916	26.1315492810856	3
1246	57.193	251.5	1.0513	5.26041555315655	11.0174711293198	246	0.163844833439864	0.163844833439864	26.2953941145255	3
1247	64.017	254.22	1.0176	5.09657071971668	11.1813159627597	247	0.0072927967406482	0.0072927967406482	26.3026869112661	3
1248	46.37	268.44	1.0161	5.08927792297604	11.1886087595003	248	-0.220728648016912	0.220728648016912	26.523415559283	3
1249	61.065	266.82	1.0615	5.31000657099295	10.9678801114834	249	0.20176737649123	0.20176737649123	26.7251829357743	3
1250	57.136	267.97	1.02	5.10823919450172	11.1696474879746	250	-0.116198561400973	0.116198561400973	26.8413814971752	3
1251	52.361	256.38	1.0439	5.22443775590269	11.0534489265737	251	0.140021697420419	0.140021697420419	26.9814031945957	3
1252	48.653	263.56	1.0151	5.08441605848227	11.1934706239941	252	-0.119115680097233	0.119115680097233	27.1005188746929	3
1253	54.531	262.68	1.0396	5.2035317385795	11.0743549438968	253	-0.00194474579750548	0.00194474579750548	27.1024636204904	3
1254	53.703	262.1	1.04	5.20547648437701	11.0724101980993	254	0.0189612715256828	0.0189612715256828	27.1214248920161	3
1255	55.052	263.56	1.0361	5.18651521285133	11.091371469625	255	-0.0952925440777861	0.0952925440777861	27.2167174360939	3
1256	57.742	263.77	1.0557	5.28180775692911	10.9960789255472	256	0.0807069505964932	0.0807069505964932	27.2974243866904	3
1257	58.446	256.69	1.0391	5.20110080633262	11.0767858761437	257	-0.0354916108044812	0.0354916108044812	27.3329159974948	3
1258	54.387	254.26	1.0464	5.2365924171371	11.0412942653392	258	-0.0879997473371397	0.0879997473371397	27.420915744832	3
1259	73.108	246.29	1.0645	5.32459216447424	10.9532945180021	259	0.0335468650069757	0.0335468650069757	27.454462609839	3
1260	67.853	245.67	1.0576	5.29104529946726	10.9868413830091	260	0.0262540682663293	0.0262540682663293	27.4807166781053	3
1261	62.88	250.35	1.0522	5.26479123120094	11.0130954512754	261	0.106474832413443	0.106474832413443	27.5871915105187	3
1262	52.845	246.6	1.0303	5.15831639878749	11.1195702836889	262	0.0379225430513621	0.0379225430513621	27.6251140535701	3
1263	31.722	239.21	1.0225	5.12039385573613	11.1574928267402	263	0.00486186449376547	0.00486186449376547	27.6299759180639	3
1264	27.844	243.51	1.0215	5.11553199124236	11.162354691234	264	0.0165303392787983	0.0165303392787983	27.6465062573427	3
1265	26.802	244.96	1.0181	5.09900165196356	11.1788850305128	265	-0.00243093224688096	0.00243093224688096	27.6489371895895	3
1266	46.652	234.57	1.0186	5.10143258421045	11.1764540982659	266	0.00729279674064642	0.00729279674064642	27.6562299863302	3
1267	39.875	238.31	1.0171	5.0941397874698	11.1837468950065	267	0	0	27.6562299863302	3
1268	44.571	232.22	1.0171	5.0941397874698	11.1837468950065	268	-0.0140994070319174	0.0140994070319174	27.6703293933621	3
1269	38.935	236.27	1.02	5.10823919450172	11.1696474879746	269	-0.00972372898752916	0.00972372898752916	27.6800531223496	3
1270	22.729	250.11	1.022	5.11796292348925	11.1599237589871	270	0.0213922037725638	0.0213922037725638	27.7014453261222	3
1271	16.607	252.42	1.0176	5.09657071971668	11.1813159627597	271	-0.00923754253815368	0.00923754253815368	27.7106828686603	3
1272	19.745	244.58	1.0195	5.10580826225484	11.1720784202215	272	0.0257678818169538	0.0257678818169538	27.7364507504773	3
1273	32.814	239.63	1.0142	5.08004038043788	11.1978463020385	273	-0.0189612715256828	0.0189612715256828	27.755412022003	3
1274	35.173	236.04	1.0181	5.09900165196356	11.1788850305128	274	-0.0092375425381519	0.0092375425381519	27.7646495645411	3
1275	29.65	241.87	1.02	5.10823919450172	11.1696474879746	275	-0.0262540682663293	0.0262540682663293	27.7909036328075	3
1276	46.595	244.4	1.0254	5.13449326276805	11.1433934197083	276	0.0165303392788001	0.0165303392788001	27.8074339720863	3
1277	45.321	251.16	1.022	5.11796292348925	11.1599237589871	277	-0.108905764660326	0.108905764660326	27.9163397367466	3
1278	51.796	253.24	1.0444	5.22686868814957	11.0510179943268	278	0.00923754253815368	0.00923754253815368	27.9255772792847	3
1279	53.897	234.67	1.0425	5.21763114561142	11.0602555368649	279	-0.0996682221221725	0.0996682221221725	28.0252455014069	3
1280	54.927	239.04	1.063	5.31729936773359	10.9605873147428	280	0.0403534752982448	0.0403534752982448	28.0655989767052	3
1281	51.405	239.85	1.0547	5.27694589243535	11.000940790041	281	0.166275765686748	0.166275765686748	28.2318747423919	3
1282	35.262	246.9	1.0205	5.1106701267486	11.1672165557278	282	-0.0116684747850364	0.0116684747850364	28.2435432171769	3
1283	32.015	252.12	1.0229	5.12233860153363	11.1555480809427	283	-0.0194474579750583	0.0194474579750583	28.262990675152	3
1284	34.033	254.76	1.0269	5.14178605950869	11.1361006229677	284	0.0213922037725638	0.0213922037725638	28.2843828789246	3
1285	43.841	257.48	1.0225	5.12039385573613	11.1574928267402	285	0.0311159327600947	0.0311159327600947	28.3154988116847	3
1286	40.645	259.14	1.0161	5.08927792297604	11.1886087595003	286	-0.0213922037725638	0.0213922037725638	28.3368910154572	3
1287	25.621	263.05	1.0205	5.1106701267486	11.1672165557278	287	0.00729279674064642	0.00729279674064642	28.3441838121979	3
1288	16.982	261.55	1.019	5.10337733000795	11.1745093524684	288	0	0	28.3441838121979	3
1289	15.65	264.63	1.019	5.10337733000795	11.1745093524684	289	-0.0121546612344119	0.0121546612344119	28.3563384734323	3
1290	17.85	266.14	1.0215	5.11553199124236	11.162354691234	290	0.00972372898752738	0.00972372898752738	28.3660622024198	3
1291	14.165	265.34	1.0195	5.10580826225484	11.1720784202215	291	-0.00729279674064465	0.00729279674064465	28.3733549991605	3
1292	34.415	240.42	1.021	5.11310105899548	11.1647856234809	292	-0.0238231360194465	0.0238231360194465	28.3971781351799	3
1293	41.067	232.57	1.0259	5.13692419501493	11.1409624874614	293	0.0335468650069757	0.0335468650069757	28.4307250001869	3
1294	41.657	231.86	1.019	5.10337733000795	11.1745093524684	294	-0.0189612715256828	0.0189612715256828	28.4496862717126	3
1295	45.23	232.97	1.0229	5.12233860153363	11.1555480809427	295	-0.109391951109703	0.109391951109703	28.5590782228223	3
1296	63.732	237.1	1.0454	5.23173055264334	11.046156129833	296	-0.218297715770026	0.218297715770026	28.7773759385923	3
1297	72.041	235.46	1.0903	5.45002826841336	10.827858414063	297	0.199336444244347	0.199336444244347	28.9767123828366	3
1298	73.617	242.55	1.0493	5.25069182416902	11.0271948583073	298	-0.251844580777004	0.251844580777004	29.2285569636136	3
1299	81.553	238.75	1.1011	5.50253640494602	10.7753502775303	299	0.050077204285774	0.050077204285774	29.2786341678994	3
1300	74.885	232.71	1.0908	5.45245920066025	10.8254274818161	300	0.1920436475037	0.1920436475037	29.4706778154031	3
1301	79.61	230.39	1.0513	5.26041555315655	11.0174711293198	301	-0.00243093224688273	0.00243093224688273	29.47310874765	3
1302	58.509	235.2	1.0518	5.26284648540343	11.0150401970729	302	-0.0233369495700693	0.0233369495700693	29.4964456972201	3
1303	56.584	234.93	1.0566	5.2861834349735	10.9917032475029	303	-0.0525081365326567	0.0525081365326567	29.5489538337527	3
1304	67.554	238.91	1.0674	5.33869157150616	10.9391951109702	304	0.177944240471781	0.177944240471781	29.7268980742245	3
1305	61.986	247.98	1.0308	5.16074733103437	11.117139351442	305	-0.220728648016911	0.220728648016911	29.9476267222414	3
1306	78.896	256.54	1.0762	5.38147597905128	10.8964107034251	306	-0.0568838145770449	0.0568838145770449	30.0045105368185	3
1307	72.478	264.76	1.0879	5.43835979362833	10.839526888848	307	-0.0116684747850346	0.0116684747850346	30.0161790116035	3
1308	69.126	261.03	1.0903	5.45002826841336	10.827858414063	308	0.00243093224688273	0.00243093224688273	30.0186099438504	3
1309	71.82	265.36	1.0898	5.44759733616648	10.8302893463099	309	0.00680661029127094	0.00680661029127094	30.0254165541416	3
1310	80.382	269.5	1.0884	5.44079072587521	10.8370959566011	310	-0.0427844075451276	0.0427844075451276	30.0682009616868	3
1311	80.043	272.7	1.0972	5.48357513342034	10.794311549056	311	-0.0427844075451294	0.0427844075451294	30.1109853692319	3
1312	82.562	278.64	1.106	5.52635954096547	10.7515271415109	312	-0.234828055048828	0.234828055048828	30.3458134242807	3
1313	97.151	277.15	1.1543	5.76118759601429	10.5166990864621	313	-0.116198561400971	0.116198561400971	30.4620119856817	3
1314	107.78	264.83	1.1782	5.87738615741527	10.4005005250611	314	0.170651443731135	0.170651443731135	30.6326634294128	3
1315	107.52	267.13	1.1431	5.70673471368413	10.5711519687922	315	-0.265943987808919	0.265943987808919	30.8986074172218	3
1316	120.06	275.61	1.1978	5.97267870149305	10.3052079809833	316	-0.00680661029127094	0.00680661029127094	30.905414027513	3
1317	119.96	275.69	1.1992	5.97948531178432	10.298401370692	317	0.00680661029127094	0.00680661029127094	30.9122206378043	3
1318	123.03	271.62	1.1978	5.97267870149305	10.3052079809833	318	0.0549390687795377	0.0549390687795377	30.9671597065838	3
1319	116.6	276.05	1.1865	5.91773963271351	10.3601470497628	319	-0.0286850005132084	0.0286850005132084	30.995844707097	3
1320	118.05	274.65	1.1924	5.94642463322672	10.3314620492496	320	-0.0281988140638347	0.0281988140638347	31.0240435211609	3
1321	125.16	274.92	1.1982	5.97462344729056	10.3032632351858	321	-0.0452153397920103	0.0452153397920103	31.0692588609529	3
1322	123.97	273.1	1.2075	6.01983878708257	10.2580478953938	322	0.253789326574509	0.253789326574509	31.3230481875274	3
1323	111.2	266.89	1.1553	5.76604946050806	10.5118372219683	323	-0.14682830771169	0.14682830771169	31.4698764952391	3
1324	111.36	264.74	1.1855	5.91287776821975	10.3650089142566	324	0.208573986782499	0.208573986782499	31.6784504820216	3
1325	99.174	266.15	1.1426	5.70430378143725	10.5735829010391	325	0.0855688150902569	0.0855688150902569	31.7640192971118	3
1326	87.108	257.59	1.125	5.61873496634699	10.6591517161294	326	0.0734141538558433	0.0734141538558433	31.8374334509677	3
1327	85.613	253.42	1.1099	5.54532081249115	10.7325658699852	327	0.265943987808921	0.265943987808921	32.1033774387766	3
1328	58.235	233.87	1.0552	5.27937682468223	10.9985098577941	328	0.0335468650069739	0.0335468650069739	32.1369243037836	3
1329	57.442	233	1.0483	5.24582995967525	11.0320567228011	329	-0.0549390687795395	0.0549390687795395	32.1918633725631	3
1330	54.391	240.27	1.0596	5.30076902845479	10.9771176540216	330	-0.0306297463107175	0.0306297463107175	32.2224931188738	3
1331	56.451	238.36	1.0659	5.33139877476551	10.9464879077108	331	0.108905764660326	0.108905764660326	32.3313988835342	3
1332	57.639	240.8	1.0435	5.22249301010518	11.0553936723712	332	-0.0899444931346434	0.0899444931346434	32.4213433766688	3
1333	59.077	239.81	1.062	5.31243750323983	10.9654491792365	333	0.0568838145770449	0.0568838145770449	32.4782271912458	3
1334	68.974	245	1.0503	5.25555368866278	11.0223329938136	334	-0.00243093224688096	0.00243093224688096	32.4806581234927	3
1335	70.152	244.71	1.0508	5.25798462090966	11.0199020615667	335	-0.443888228280702	0.443888228280702	32.9245463517734	3
1336	88.673	257.89	1.1421	5.70187284919037	10.576013833286	336	0.0641766113176914	0.0641766113176914	32.9887229630911	3
1337	89.227	262.78	1.1289	5.63769623787267	10.6401904446037	337	0.1755133082249	0.1755133082249	33.164236271316	3
1338	72.971	251.22	1.0928	5.46218292964778	10.8157037528286	338	0.0904306795840206	0.0904306795840206	33.2546669509	3
1339	81.155	236.32	1.0742	5.37175225006375	10.9061344324126	339	-0.118629493647855	0.118629493647855	33.3732964445479	3
1340	87.194	237.33	1.0986	5.49038174371161	10.7875049387647	340	-0.00972372898752916	0.00972372898752916	33.3830201735354	3
1341	72.368	232.75	1.1006	5.50010547269914	10.7777812097772	341	0.0165303392788001	0.0165303392788001	33.3995505128142	3
1342	74.926	231.6	1.0972	5.48357513342034	10.794311549056	342	0.168706697933629	0.168706697933629	33.5682572107479	3
1343	64.819	233.17	1.0625	5.31486843548671	10.9630182469896	343	0.0238231360194447	0.0238231360194447	33.5920803467673	3
1344	65.769	235.49	1.0576	5.29104529946726	10.9868413830091	344	0.0568838145770449	0.0568838145770449	33.6489641613444	3
1345	61.231	256.27	1.0459	5.23416148489022	11.0437251975861	345	0.0140994070319174	0.0140994070319174	33.6630635683763	3
1346	82.323	248.38	1.043	5.2200620778583	11.057824604618	346	-0.448750092774466	0.448750092774466	34.1118136611507	3
1347	92.433	242.14	1.1353	5.66881217063277	10.6090745118436	347	-0.025767881816952	0.025767881816952	34.1375815429677	3
1348	88.505	255.83	1.1406	5.69458005244972	10.5833066300266	348	0.196905511997464	0.196905511997464	34.3344870549652	3
1349	94.864	245.87	1.1001	5.49767454045226	10.7802121420241	349	-0.0831378828433742	0.0831378828433742	34.4176249378085	3
1350	98.786	233.08	1.1172	5.58081242329563	10.6970742591807	350	-0.192043647503699	0.192043647503699	34.6096685853122	3
1351	127.62	233.21	1.1567	5.77285607079933	10.505030611677	351	-0.503689161554005	0.503689161554005	35.1133577468662	3
1352	135.64	244.91	1.2603	6.27654523235333	10.001341450123	352	0.32768966687973	0.32768966687973	35.441047413746	3
1353	122.83	246.88	1.1929	5.9488555654736	10.3290311170027	353	0.0213922037725638	0.0213922037725638	35.4624396175185	3
1354	120.73	242.89	1.1885	5.92746336170104	10.3504233207753	354	0.0782760183496087	0.0782760183496087	35.5407156358681	3
1355	124.16	238.41	1.1724	5.84918734335143	10.4286993391249	355	0.0238231360194465	0.0238231360194465	35.5645387718876	3
1356	111.7	237.74	1.1675	5.82536420733198	10.4525224751444	356	0.0286850005132102	0.0286850005132102	35.5932237724008	3
1357	117.85	236.72	1.1616	5.79667920681877	10.4812074756576	357	-0.0189612715256811	0.0189612715256811	35.6121850439265	3
1358	108.21	237.72	1.1655	5.81564047834446	10.4622462041319	358	-0.0568838145770449	0.0568838145770449	35.6690688585035	3
1359	109.74	243.31	1.1772	5.8725242929215	10.4053623895548	359	0.0495910178363985	0.0495910178363985	35.7186598763399	3
1360	107.47	249.41	1.167	5.8229332750851	10.4549534073912	360	0.102099154369053	0.102099154369053	35.820759030709	3
1361	100.51	256.93	1.146	5.72083412071605	10.5570525617603	361	0.0641766113176914	0.0641766113176914	35.8849356420267	3
1362	89.992	248.32	1.1328	5.65665750939836	10.621229173078	362	-0.0213922037725638	0.0213922037725638	35.9063278457992	3
1363	100.59	250.27	1.1372	5.67804971317092	10.5998369693054	363	0.0879997473371397	0.0879997473371397	35.9943275931364	3
1364	103.95	240.63	1.1191	5.59004996583378	10.6878367166426	364	-0.180861359168041	0.180861359168041	36.1751889523044	3
1365	115.23	239.49	1.1563	5.77091132500182	10.5069753574745	365	-0.218297715770028	0.218297715770028	36.3934866680744	3
1366	111.78	246.54	1.2012	5.98920904077185	10.2886776417045	366	0.0145855934812946	0.0145855934812946	36.4080722615557	3
1367	113.82	251.48	1.1982	5.97462344729056	10.3032632351858	367	0.0281988140638347	0.0281988140638347	36.4362710756196	3
1368	109.59	254.9	1.1924	5.94642463322672	10.3314620492496	368	0.0354916108044794	0.0354916108044794	36.471762686424	3
1369	122.37	257.32	1.1851	5.91093302242224	10.3669536600541	369	-0.11376762915409	0.11376762915409	36.5855303155781	3
1370	123.49	273.34	1.2085	6.02470065157633	10.2531860309	370	0.396241956241809	0.396241956241809	36.9817722718199	3
1371	106.41	279.77	1.127	5.62845869533452	10.6494279871418	371	-0.0306297463107157	0.0306297463107157	37.0124020181307	3
1372	97.558	279.49	1.1333	5.65908844164524	10.6187982408311	372	0.0879997473371379	0.0879997473371379	37.1004017654678	3
1373	88.234	279.4	1.1152	5.5710886943081	10.7067979881682	373	-0.1589829689461	0.1589829689461	37.2593847344139	3
1374	89.812	268.45	1.1479	5.7300716632542	10.5478150192221	374	0.118629493647855	0.118629493647855	37.3780142280617	3
1375	83.96	266.49	1.1235	5.61144216960635	10.66644451287	375	0.246496529833861	0.246496529833861	37.6245107578956	3
1376	77.976	255.27	1.0728	5.36494563977248	10.9129410427039	376	-0.0593147468239277	0.0593147468239277	37.6838255047195	3
1377	75.057	255.72	1.085	5.42426038659641	10.8536262958799	377	0.154607290901712	0.154607290901712	37.8384327956212	3
1378	53.434	277.4	1.0532	5.2696530956947	11.0082335867816	378	0.158982968946102	0.158982968946102	37.9974157645674	3
1379	42.077	269.47	1.0205	5.1106701267486	11.1672165557278	379	-0.00972372898753093	0.00972372898753093	38.0071394935549	3
1380	43.95	272.95	1.0225	5.12039385573613	11.1574928267402	380	0.0145855934812928	0.0145855934812928	38.0217250870362	3
1381	42.955	268.45	1.0195	5.10580826225484	11.1720784202215	381	-0.0121546612344101	0.0121546612344101	38.0338797482706	3
1382	44.957	276.72	1.022	5.11796292348925	11.1599237589871	382	-0.0782760183496087	0.0782760183496087	38.1121557666202	3
1383	51.845	261.59	1.0381	5.19623894183886	11.0816477406375	383	0.0330606785575984	0.0330606785575984	38.1452164451778	3
1384	54.713	272.65	1.0313	5.16317826328126	11.1147084191951	384	-0.0354916108044812	0.0354916108044812	38.1807080559823	3
1385	61.522	276.99	1.0386	5.19866987408574	11.0792168083906	385	-0.0855688150902552	0.0855688150902552	38.2662768710725	3
1386	63.477	276.79	1.0562	5.28423868917599	10.9936479933004	386	0.0311159327600929	0.0311159327600929	38.2973928038326	3
1387	52.64	279.97	1.0498	5.2531227564159	11.0247639260604	387	0	0	38.2973928038326	3
1388	57.042	277.47	1.0498	5.2531227564159	11.0247639260604	388	0.137590765173536	0.137590765173536	38.4349835690062	3
1389	48.432	279.42	1.0215	5.11553199124236	11.162354691234	389	-0.1589829689461	0.1589829689461	38.5939665379523	3
1390	58.076	274.54	1.0542	5.27451496018846	11.0033717222879	390	0.00729279674064642	0.00729279674064642	38.6012593346929	3
1391	63.187	276.63	1.0527	5.26722216344782	11.0106645190285	391	-0.175999494674276	0.175999494674276	38.7772588293672	3
1392	69.657	277.67	1.0889	5.44322165812209	10.8346650243543	392	0.178430426921159	0.178430426921159	38.9556892562883	3
1393	54.384	254.48	1.0522	5.26479123120094	11.0130954512754	393	0.154121104452337	0.154121104452337	39.1098103607407	3
1394	45.473	249.94	1.0205	5.1106701267486	11.1672165557278	394	-0.00972372898753093	0.00972372898753093	39.1195340897282	3
1395	38.426	251.13	1.0225	5.12039385573613	11.1574928267402	395	0	0	39.1195340897282	3
1396	37.619	248.87	1.0225	5.12039385573613	11.1574928267402	396	0.0384087295007411	0.0384087295007411	39.1579428192289	3
1397	30.573	252.26	1.0146	5.08198512623539	11.195901556241	397	-0.0238231360194483	0.0238231360194483	39.1817659552484	3
1398	39.158	257.24	1.0195	5.10580826225484	11.1720784202215	398	-0.0189612715256811	0.0189612715256811	39.2007272267741	3
1399	41.263	261.05	1.0234	5.12476953378052	11.1531171486958	399	0.0165303392788001	0.0165303392788001	39.2172575660529	3
1400	46.031	250.73	1.02	5.10823919450172	11.1696474879746	400	-0.00243093224688096	0.00243093224688096	39.2196884982998	3
1401	16.616	231.83	1.0205	5.1106701267486	11.1672165557278	401	0	0	39.2196884982998	3
1402	15.889	234.69	1.0205	5.1106701267486	11.1672165557278	402	-0.00243093224688273	0.00243093224688273	39.2221194305466	3
1403	12.85	237.1	1.021	5.11310105899548	11.1647856234809	403	0.00243093224688273	0.00243093224688273	39.2245503627935	3
1404	12.202	237.38	1.0205	5.1106701267486	11.1672165557278	404	0.0092375425381519	0.0092375425381519	39.2337879053317	3
1405	17.959	238.32	1.0186	5.10143258421045	11.1764540982659	405	-0.00194474579750548	0.00194474579750548	39.2357326511292	3
1406	25.008	249.93	1.019	5.10337733000795	11.1745093524684	406	-0.0145855934812946	0.0145855934812946	39.2503182446105	3
1407	41.67	236.94	1.022	5.11796292348925	11.1599237589871	407	0	0	39.2503182446105	3
1408	40.926	244.7	1.022	5.11796292348925	11.1599237589871	408	0.0121546612344101	0.0121546612344101	39.2624729058449	3
1409	33.683	249.8	1.0195	5.10580826225484	11.1720784202215	409	-0.0145855934812928	0.0145855934812928	39.2770584993262	3
1410	32.088	250.95	1.0225	5.12039385573613	11.1574928267402	410	0.0072927967406482	0.0072927967406482	39.2843512960668	3
1411	16.031	263.66	1.021	5.11310105899548	11.1647856234809	411	0.00972372898752916	0.00972372898752916	39.2940750250544	3
1412	21.029	264.19	1.019	5.10337733000795	11.1745093524684	412	0.00437567804438643	0.00437567804438643	39.2984507030987	3
1413	24.033	256.7	1.0181	5.09900165196356	11.1788850305128	413	-0.0116684747850329	0.0116684747850329	39.3101191778838	3
1414	29.541	256.53	1.0205	5.1106701267486	11.1672165557278	414	-0.0072927967406482	0.0072927967406482	39.3174119746244	3
1415	44.191	256.09	1.022	5.11796292348925	11.1599237589871	415	-0.0923754253815243	0.0923754253815243	39.4097874000059	3
1416	51.023	258.09	1.041	5.21033834887077	11.0675483336056	416	0.0116684747850329	0.0116684747850329	39.421455874791	3
1417	52.118	270.91	1.0386	5.19866987408574	11.0792168083906	417	0.0427844075451276	0.0427844075451276	39.4642402823361	3
1418	51.447	267.03	1.0298	5.15588546654061	11.1220012159357	418	0.0403534752982466	0.0403534752982466	39.5045937576344	3
1419	44.902	262.68	1.0215	5.11553199124236	11.162354691234	419	0.00486186449376547	0.00486186449376547	39.5094556221281	3
1420	43.642	276.42	1.0205	5.1106701267486	11.1672165557278	420	-0.0072927967406482	0.0072927967406482	39.5167484188688	3
1421	36.249	279.69	1.022	5.11796292348925	11.1599237589871	421	0.00486186449376547	0.00486186449376547	39.5216102833625	3
1422	30.557	275.26	1.021	5.11310105899548	11.1647856234809	422	0.00972372898752916	0.00972372898752916	39.5313340123501	3
1423	28.262	275.26	1.019	5.10337733000795	11.1745093524684	423	-0.0213922037725656	0.0213922037725656	39.5527262161226	3
1424	25.82	274.75	1.0234	5.12476953378052	11.1531171486958	424	0.00680661029127094	0.00680661029127094	39.5595328264139	3
1425	42.537	270.46	1.022	5.11796292348925	11.1599237589871	425	0.0121546612344101	0.0121546612344101	39.5716874876483	3
1426	32.313	256.56	1.0195	5.10580826225484	11.1720784202215	426	-0.00729279674064465	0.00729279674064465	39.578980284389	3
1427	34.637	259.9	1.021	5.11310105899548	11.1647856234809	427	-0.0165303392788001	0.0165303392788001	39.5955106236677	3
1428	37.725	259.16	1.0244	5.12963139827428	11.1482552842021	428	0.00243093224688096	0.00243093224688096	39.5979415559146	3
1429	41.581	268.2	1.0239	5.1272004660274	11.1506862164489	429	0.0213922037725638	0.0213922037725638	39.6193337596872	3
1430	27.969	273.06	1.0195	5.10580826225484	11.1720784202215	430	-0.00729279674064465	0.00729279674064465	39.6266265564278	3
1431	25.507	279.5	1.021	5.11310105899548	11.1647856234809	431	-0.0116684747850364	0.0116684747850364	39.6382950312129	3
1432	16.217	279.14	1.0234	5.12476953378052	11.1531171486958	432	0.00923754253815368	0.00923754253815368	39.647532573751	3
1433	15.305	269.95	1.0215	5.11553199124236	11.162354691234	433	0.00972372898752738	0.00972372898752738	39.6572563027386	3
1434	12.865	269.1	1.0195	5.10580826225484	11.1720784202215	434	-0.0121546612344101	0.0121546612344101	39.669410963973	3
1435	10.213	263.3	1.022	5.11796292348925	11.1599237589871	435	-0.00923754253815368	0.00923754253815368	39.6786485065111	3
1436	38.253	256.25	1.0239	5.1272004660274	11.1506862164489	436	0.00680661029127094	0.00680661029127094	39.6854551168024	3
1437	28.045	235.96	1.0225	5.12039385573613	11.1574928267402	437	0.0072927967406482	0.0072927967406482	39.692747913543	3
1438	27.432	238.52	1.021	5.11310105899548	11.1647856234809	438	-0.0189612715256811	0.0189612715256811	39.7117091850687	3
1439	23.217	235.52	1.0249	5.13206233052116	11.1458243519552	439	0.0427844075451276	0.0427844075451276	39.7544935926139	3
1440	24.054	232.48	1.0161	5.08927792297604	11.1886087595003	440	-0.00243093224688273	0.00243093224688273	39.7569245248607	3
1441	15.406	232.69	1.0166	5.09170885522292	11.1861778272534	441	-0.0213922037725638	0.0213922037725638	39.7783167286333	3
1442	19.186	239.45	1.021	5.11310105899548	11.1647856234809	442	-0.0140994070319191	0.0140994070319191	39.7924161356652	3
1443	11.242	234.93	1.0239	5.1272004660274	11.1506862164489	443	0.0354916108044829	0.0354916108044829	39.8279077464697	3
1444	10.857	242.34	1.0166	5.09170885522292	11.1861778272534	444	-0.0238231360194465	0.0238231360194465	39.8517308824892	3
1445	18.542	256.52	1.0215	5.11553199124236	11.162354691234	445	-0.00680661029127094	0.00680661029127094	39.8585374927804	3
1446	27.895	262.04	1.0229	5.12233860153363	11.1555480809427	446	0.0330606785576002	0.0330606785576002	39.891598171338	3
1447	35.646	267.75	1.0161	5.08927792297604	11.1886087595003	447	-0.0189612715256828	0.0189612715256828	39.9105594428637	3
1448	29.731	266.93	1.02	5.10823919450172	11.1696474879746	448	-0.00243093224688096	0.00243093224688096	39.9129903751106	3
1449	38.19	270.07	1.0205	5.1106701267486	11.1672165557278	449	0.00243093224688096	0.00243093224688096	39.9154213073575	3
1450	40.004	272.54	1.02	5.10823919450172	11.1696474879746	450	-0.275667716796448	0.275667716796448	40.1910890241539	3
1451	67.575	276.48	1.0767	5.38390691129817	10.8939797711782	451	-0.0875135608877624	0.0875135608877624	40.2786025850417	3
1452	74.79	272.61	1.0947	5.47142047218593	10.8064662102904	452	0.277612462593956	0.277612462593956	40.5562150476356	3
1453	59.787	278.22	1.0376	5.19380800959197	11.0840786728844	453	-0.104530086615938	0.104530086615938	40.6607451342516	3
1454	58.65	273.95	1.0591	5.29833809620791	10.9795485862684	454	0.168706697933629	0.168706697933629	40.8294518321852	3
1455	43.072	261.12	1.0244	5.12963139827428	11.1482552842021	455	0.0281988140638347	0.0281988140638347	40.857650646249	3
1456	40.083	265.2	1.0186	5.10143258421045	11.1764540982659	456	-0.0092375425381519	0.0092375425381519	40.8668881887872	3
1457	33.493	273.5	1.0205	5.1106701267486	11.1672165557278	457	-0.0238231360194483	0.0238231360194483	40.8907113248066	3
1458	29.751	267.32	1.0254	5.13449326276805	11.1433934197083	458	0.0121546612344119	0.0121546612344119	40.902865986041	3
1459	22.579	268.19	1.0229	5.12233860153363	11.1555480809427	459	0	0	40.902865986041	3
1460	16.373	256	1.0229	5.12233860153363	11.1555480809427	460	0.00194474579750548	0.00194474579750548	40.9048107318386	3
1461	21.187	268.6	1.0225	5.12039385573613	11.1574928267402	461	0.00972372898753093	0.00972372898753093	40.9145344608261	3
1462	25.442	264.25	1.0205	5.1106701267486	11.1672165557278	462	0	0	40.9145344608261	3
1463	29.937	265.16	1.0205	5.1106701267486	11.1672165557278	463	-0.00243093224688273	0.00243093224688273	40.916965393073	3
1464	24.462	258.73	1.021	5.11310105899548	11.1647856234809	464	0.00243093224688273	0.00243093224688273	40.9193963253198	3
1465	21.059	240.3	1.0205	5.1106701267486	11.1672165557278	465	-0.00972372898753093	0.00972372898753093	40.9291200543074	3
1466	19.981	234.5	1.0225	5.12039385573613	11.1574928267402	466	-0.00437567804438821	0.00437567804438821	40.9334957323518	3
1467	26.856	238.18	1.0234	5.12476953378052	11.1531171486958	467	0.0140994070319191	0.0140994070319191	40.9475951393837	3
1468	36.817	240.47	1.0205	5.1106701267486	11.1672165557278	468	-0.0140994070319191	0.0140994070319191	40.9616945464156	3
1469	36.925	230.85	1.0234	5.12476953378052	11.1531171486958	469	0.0116684747850364	0.0116684747850364	40.9733630212006	3
1470	59.776	231.03	1.021	5.11310105899548	11.1647856234809	470	-0.154121104452337	0.154121104452337	41.127484125653	3
1471	58.559	233.57	1.0527	5.26722216344782	11.0106645190285	471	0.156552036699219	0.156552036699219	41.2840361623522	3
1472	44.023	236.15	1.0205	5.1106701267486	11.1672165557278	472	-0.294628988322131	0.294628988322131	41.5786651506743	3
1473	78.311	256.79	1.0811	5.40529911507073	10.8725875674056	473	-0.0495910178363985	0.0495910178363985	41.6282561685107	3
1474	82.102	254.52	1.0913	5.45489013290713	10.8229965495692	474	-0.234828055048826	0.234828055048826	41.8630842235596	3
1475	93.421	266.43	1.1396	5.68971818795595	10.5881684945204	475	-0.0690384758114568	0.0690384758114568	41.932122699371	3
1476	97.201	263.99	1.1538	5.75875666376741	10.5191300187089	476	0.0520219500832795	0.0520219500832795	41.9841446494543	3
1477	100.81	244.09	1.1431	5.70673471368413	10.5711519687922	477	-0.310673141151554	0.310673141151554	42.2948177906058	3
1478	124.27	260.39	1.207	6.01740785483568	10.2604788276407	478	0.0189612715256828	0.0189612715256828	42.3137790621315	3
1479	125.08	261.49	1.2031	5.99844658331	10.2794400991663	479	-0.109391951109703	0.109391951109703	42.4231710132412	3
1480	131.19	264.17	1.2256	6.10783853441971	10.1700481480566	480	-0.0568838145770449	0.0568838145770449	42.4800548278183	3
1481	139.15	269.89	1.2373	6.16472234899675	10.1131643334796	481	0.0354916108044829	0.0354916108044829	42.5155464386228	3
1482	139.27	269.07	1.23	6.12923073819227	10.1486559442841	482	-0.116198561400973	0.116198561400973	42.6317450000237	3
1483	143.65	267.46	1.2539	6.24542929959324	10.0324573828831	483	0.177944240471781	0.177944240471781	42.8096892404955	3
1484	141.22	265.76	1.2173	6.06748505912146	10.2104016233549	484	-0.123491358141617	0.123491358141617	42.9331805986371	3
1485	134.28	252.89	1.2427	6.19097641726308	10.0869102652133	485	-0.0568838145770449	0.0568838145770449	42.9900644132142	3
1486	139.33	249.56	1.2544	6.24786023184012	10.0300264506362	486	0.144883561914181	0.144883561914181	43.1349479751284	3
1487	131.31	250.23	1.2246	6.10297666992594	10.1749100125504	487	-0.0734141538558433	0.0734141538558433	43.2083621289842	3
1488	131.52	241.45	1.2397	6.17639082378178	10.1014958586946	488	-0.225590512510674	0.225590512510674	43.4339526414949	3
1489	145.11	230.66	1.2861	6.40198133629246	9.87590534618389	489	0.0544528823301622	0.0544528823301622	43.488405523825	3
1490	145.1	240.88	1.2749	6.3475284539623	9.93035822851405	490	0.1259222903885	0.1259222903885	43.6143278142135	3
1491	138.6	242.02	1.249	6.22160616357379	10.0562805189026	491	0.0257678818169538	0.0257678818169538	43.6400956960305	3
1492	133.55	267.18	1.2437	6.19583828175684	10.0820484007195	492	-0.0306297463107157	0.0306297463107157	43.6707254423412	3
1493	143.53	267.43	1.25	6.22646802806756	10.0514186544088	493	0.199336444244345	0.199336444244345	43.8700618865855	3
1494	151.62	276.18	1.209	6.02713158382321	10.2507550986531	494	-0.412772295520609	0.412772295520609	44.2828341821062	3
1495	161.7	267.91	1.2939	6.43990387934382	9.83798280313253	495	0.0165303392788001	0.0165303392788001	44.299364521385	3
1496	157.29	268.86	1.2905	6.42337354006502	9.85451314241133	496	0.0734141538558433	0.0734141538558433	44.3727786752408	3
1497	158.01	279.12	1.2754	6.34995938620918	9.92792729626717	497	-0.0476462720388913	0.0476462720388913	44.4204249472797	3
1498	150.18	268.6	1.2852	6.39760565824807	9.88028102422828	498	0.301921785062776	0.301921785062776	44.7223467323425	3
1499	141.57	266.81	1.2231	6.09568387318529	10.1822028092911	499	-0.327689666879728	0.327689666879728	45.0500363992222	3
1500	154.08	259.87	1.2905	6.42337354006502	9.85451314241133	500	NA	NA	NA	3
