# Supplementary material for: Assessment of crusting effects on interrill erosion by laser scanning
Source: PeerJ. 2020 Jan 31;8:e8487. doi: 10.7717/peerj.8487 (PMC6996510; doi:10.7717/peerj.8487)
Supplement: Data S1 — Each has two transects and four subplots. [file peerj-08-8487-s001.zip › raw data for uploading/os5plotb.txt]

x	y	z	cal	h	code	deltah	absh	cumsumh	number
1	248.73	31.193	1.0234	5.12476953378052	11.162354691234	1	-0.00243093224688273	0.00243093224688273	0.00243093224688273	1
2	251.6	24.622	1.0239	5.1272004660274	11.1599237589871	2	0	0	0.00243093224688273	1
3	252.33	22.036	1.0239	5.1272004660274	11.1599237589871	3	0.0165303392788019	0.0165303392788019	0.0189612715256846	1
4	250.76	25.538	1.0205	5.1106701267486	11.1764540982659	4	-0.0072927967406482	0.0072927967406482	0.0262540682663328	1
5	263.76	32.907	1.022	5.11796292348925	11.1691613015253	5	0	0	0.0262540682663328	1
6	276.71	29.253	1.022	5.11796292348925	11.1691613015253	6	0.0189612715256811	0.0189612715256811	0.0452153397920139	1
7	278.58	32.121	1.0181	5.09900165196356	11.1881225730509	7	-0.0233369495700693	0.0233369495700693	0.0685522893620831	1
8	279.54	61.759	1.0229	5.12233860153363	11.1647856234809	8	0.0189612715256828	0.0189612715256828	0.087513560887766	1
9	272.69	63.126	1.019	5.10337733000795	11.1837468950065	9	-0.00243093224688451	0.00243093224688451	0.0899444931346505	1
10	275.54	62.536	1.0195	5.10580826225484	11.1813159627597	10	-0.0189612715256811	0.0189612715256811	0.108905764660332	1
11	276.07	61.193	1.0234	5.12476953378052	11.162354691234	11	0	0	0.108905764660332	1
12	278.61	60.006	1.0234	5.12476953378052	11.162354691234	12	-0.00243093224688273	0.00243093224688273	0.111336696907214	1
13	275.41	24.907	1.0239	5.1272004660274	11.1599237589871	13	0.00923754253815368	0.00923754253815368	0.120574239445368	1
14	275.5	35.092	1.022	5.11796292348925	11.1691613015253	14	-0.00243093224688273	0.00243093224688273	0.123005171692251	1
15	256.79	33.79	1.0225	5.12039385573613	11.1667303692784	15	0.0145855934812928	0.0145855934812928	0.137590765173544	1
16	256.56	36.086	1.0195	5.10580826225484	11.1813159627597	16	0.00243093224688451	0.00243093224688451	0.140021697420428	1
17	274.67	26.27	1.019	5.10337733000795	11.1837468950065	17	-0.00972372898752916	0.00972372898752916	0.149745426407957	1
18	275.01	10.805	1.021	5.11310105899548	11.174023166019	18	0.00243093224688273	0.00243093224688273	0.15217635865484	1
19	276.06	17.062	1.0205	5.1106701267486	11.1764540982659	19	0.00243093224688096	0.00243093224688096	0.154607290901721	1
20	266.89	13.653	1.02	5.10823919450172	11.1788850305128	20	-0.00972372898752916	0.00972372898752916	0.16433101988925	1
21	277.64	15.731	1.022	5.11796292348925	11.1691613015253	21	0.00486186449376547	0.00486186449376547	0.169192884383015	1
22	276.11	15.473	1.021	5.11310105899548	11.174023166019	22	-0.00243093224688273	0.00243093224688273	0.171623816629898	1
23	265.12	23.957	1.0215	5.11553199124236	11.1715922337721	23	0.00729279674064642	0.00729279674064642	0.178916613370545	1
24	266.19	25.123	1.02	5.10823919450172	11.1788850305128	24	-0.00972372898752916	0.00972372898752916	0.188640342358074	1
25	267.31	25.282	1.022	5.11796292348925	11.1691613015253	25	0.00486186449376547	0.00486186449376547	0.193502206851839	1
26	263.24	35.275	1.021	5.11310105899548	11.174023166019	26	-0.00486186449376547	0.00486186449376547	0.198364071345605	1
27	267.53	39.595	1.022	5.11796292348925	11.1691613015253	27	-0.0140994070319156	0.0140994070319156	0.21246347837752	1
28	263.56	56.65	1.0249	5.13206233052116	11.1550618944933	28	0.0140994070319156	0.0140994070319156	0.226562885409436	1
29	268.24	52.141	1.022	5.11796292348925	11.1691613015253	29	0.0165303392788001	0.0165303392788001	0.243093224688236	1
30	255.86	53.011	1.0186	5.10143258421045	11.1856916408041	30	-0.0257678818169538	0.0257678818169538	0.26886110650519	1
31	253.94	61.831	1.0239	5.1272004660274	11.1599237589871	31	0.00243093224688273	0.00243093224688273	0.271292038752073	1
32	246.18	65.763	1.0234	5.12476953378052	11.162354691234	32	0.0189612715256811	0.0189612715256811	0.290253310277754	1
33	251.19	78.926	1.0195	5.10580826225484	11.1813159627597	33	-0.0189612715256811	0.0189612715256811	0.309214581803435	1
34	253	72.41	1.0234	5.12476953378052	11.162354691234	34	-0.00486186449376369	0.00486186449376369	0.314076446297198	1
35	265.72	76.539	1.0244	5.12963139827428	11.1574928267402	35	0.0213922037725638	0.0213922037725638	0.335468650069762	1
36	270.11	74.614	1.02	5.10823919450172	11.1788850305128	36	-0.00486186449376369	0.00486186449376369	0.340330514563526	1
37	264.91	77.859	1.021	5.11310105899548	11.174023166019	37	-0.32768966687973	0.32768966687973	0.668020181443255	1
38	273.04	76.544	1.0884	5.44079072587521	10.8463334991393	38	0.256706445270765	0.256706445270765	0.924726626714021	1
39	269.81	83.807	1.0356	5.18408428060444	11.1030399444101	39	0.0709832216089641	0.0709832216089641	0.995709848322985	1
40	275.72	88.465	1.021	5.11310105899548	11.174023166019	40	-0.256220258821392	0.256220258821392	1.25193010714438	1
41	271.52	87.132	1.0737	5.36932131781687	10.9178029071976	41	-0.396728142691185	0.396728142691185	1.64865824983556	1
42	264.21	95.261	1.1553	5.76604946050806	10.5210747645064	42	0.59606458693553	0.59606458693553	2.24472283677109	1
43	259.7	94.683	1.0327	5.16998487357253	11.117139351442	43	-0.187667969459309	0.187667969459309	2.4323908062304	1
44	249.5	93.921	1.0713	5.35765284303184	10.9294713819827	44	0.121060425894736	0.121060425894736	2.55345123212514	1
45	231.11	98.003	1.0464	5.2365924171371	11.0505318078774	45	-0.0568838145770449	0.0568838145770449	2.61033504670218	1
46	237.08	102.04	1.0581	5.29347623171415	10.9936479933004	46	-0.325258734632847	0.325258734632847	2.93559378133503	1
47	231.15	106.05	1.125	5.61873496634699	10.6683892586675	47	0.358319413190445	0.358319413190445	3.29391319452547	1
48	239.41	101.91	1.0513	5.26041555315655	11.026708671858	48	-0.258651191068273	0.258651191068273	3.55256438559375	1
49	257.45	95.992	1.1045	5.51906674422482	10.7680574807897	49	-0.263513055562038	0.263513055562038	3.81607744115578	1
50	267.51	100.45	1.1587	5.78257979978686	10.5045444252276	50	0.686009080070175	0.686009080070175	4.50208652122596	1
51	260.41	93.201	1.0176	5.09657071971668	11.1905535052978	51	-0.457987635312618	0.457987635312618	4.96007415653858	1
52	248.01	99.301	1.1118	5.5545583550293	10.7325658699852	52	0.0189612715256793	0.0189612715256793	4.97903542806426	1
53	247.79	100.86	1.1079	5.53559708350362	10.7515271415109	53	0.113767629154092	0.113767629154092	5.09280305721835	1
54	263.32	109.14	1.0845	5.42182945434953	10.865294770665	54	-0.13029796843289	0.13029796843289	5.22310102565124	1
55	259.74	108.21	1.1113	5.55212742278242	10.7349968022321	55	-0.0690384758114551	0.0690384758114551	5.29213950146269	1
56	258.71	113.61	1.1255	5.62116589859387	10.6659583264206	56	-0.104530086615938	0.104530086615938	5.39666958807863	1
57	256.5	109.29	1.147	5.72569598520981	10.5614282398047	57	-0.00437567804438821	0.00437567804438821	5.40104526612302	1
58	259.39	131.99	1.1479	5.7300716632542	10.5570525617603	58	-0.109391951109703	0.109391951109703	5.51043721723272	1
59	261.14	131.29	1.1704	5.8394636143639	10.4476606106506	59	-0.0617456790708069	0.0617456790708069	5.57218289630353	1
60	255.71	131.26	1.1831	5.90120929343471	10.3859149315798	60	-0.277612462593956	0.277612462593956	5.84979535889748	1
61	256.16	149.01	1.2402	6.17882175602867	10.1083024689858	61	0.173082375978018	0.173082375978018	6.0228777348755	1
62	254.75	160.64	1.2046	6.00573938005065	10.2813848449639	62	-0.303866530860283	0.303866530860283	6.32674426573579	1
63	251.04	179.56	1.2671	6.30960591091093	9.97751831410357	63	0.116198561400971	0.116198561400971	6.44294282713676	1
64	251	186.37	1.2432	6.19340734950996	10.0937168755045	64	-0.306297463107164	0.306297463107164	6.74924029024392	1
65	237.55	193.8	1.3062	6.49970481261713	9.78741941239738	65	-0.151690172205454	0.151690172205454	6.90093046244937	1
66	258.23	193.09	1.3374	6.65139498482258	9.63572924019192	66	0.417634160014373	0.417634160014373	7.31856462246375	1
67	269.83	187.22	1.2515	6.23376082480821	10.0533634002063	67	-0.075845086102726	0.075845086102726	7.39440970856647	1
68	268.34	188.02	1.2671	6.30960591091093	9.97751831410357	68	0.190098901706193	0.190098901706193	7.58450861027267	1
69	274.55	174.12	1.228	6.11950700920474	10.1676172158098	69	0.270319665853307	0.270319665853307	7.85482827612597	1
70	269.21	166.91	1.1724	5.84918734335143	10.4379368816631	70	-0.137590765173536	0.137590765173536	7.99241904129951	1
71	275.17	164.48	1.2007	5.98677810852497	10.3003461164895	71	0.230452377004438	0.230452377004438	8.22287141830395	1
72	276.97	143.12	1.1533	5.75632573152053	10.530798493494	72	0.0520219500832813	0.0520219500832813	8.27489336838723	1
73	275.27	145.32	1.1426	5.70430378143725	10.5828204435773	73	-0.00923754253815368	0.00923754253815368	8.28413091092538	1
74	275.45	144.82	1.1445	5.7135413239754	10.5735829010391	74	-0.0452153397920085	0.0452153397920085	8.32934625071739	1
75	270.72	145.19	1.1538	5.75875666376741	10.5283675612471	75	-0.211491105478757	0.211491105478757	8.54083735619615	1
76	254.17	133.21	1.1973	5.97024776924617	10.3168764557683	76	0.147314494161066	0.147314494161066	8.68815185035721	1
77	252.85	130.45	1.167	5.8229332750851	10.4641909499294	77	0.213922037725638	0.213922037725638	8.90207388808285	1
78	243.21	123.39	1.123	5.60901123735946	10.678112987655	78	-0.405965685229337	0.405965685229337	9.30803957331219	1
79	248.37	133.5	1.2065	6.0149769225888	10.2721473024257	79	0.170651443731135	0.170651443731135	9.47869101704332	1
80	271.43	143.97	1.1714	5.84432547885767	10.4427987461568	80	-0.047646272038893	0.047646272038893	9.52633728908222	1
81	277.11	140.84	1.1812	5.89197175089656	10.3951524741179	81	0.109391951109702	0.109391951109702	9.63572924019192	1
82	276.33	135.25	1.1587	5.78257979978686	10.5045444252276	82	0.0354916108044812	0.0354916108044812	9.6712208509964	1
83	271.92	114.85	1.1514	5.74708818898238	10.5400360360321	83	0.1424526296673	0.1424526296673	9.8136734806637	1
84	270.96	124.53	1.1221	5.60463555931508	10.6824886656994	84	-0.204198308738109	0.204198308738109	10.0178717894018	1
85	263.64	134.43	1.1641	5.80883386805319	10.4782903569613	85	0.00243093224688096	0.00243093224688096	10.0203027216487	1
86	263.64	127.78	1.1636	5.8064029358063	10.4807212892082	86	-0.111336696907209	0.111336696907209	10.1316394185559	1
87	254.89	130.94	1.1865	5.91773963271351	10.369384592301	87	0.170651443731137	0.170651443731137	10.302290862287	1
88	245.36	130.54	1.1514	5.74708818898238	10.5400360360321	88	-0.204198308738111	0.204198308738111	10.5064891710251	1
89	249.13	123.15	1.1934	5.95128649772049	10.335837727294	89	0.0384087295007394	0.0384087295007394	10.5448979005259	1
90	243.3	129.47	1.1855	5.91287776821975	10.3742464567948	90	0.111336696907209	0.111336696907209	10.6562345974331	1
91	253.75	128.77	1.1626	5.80154107131254	10.485583153702	91	0.0379225430513621	0.0379225430513621	10.6941571404845	1
92	258.33	127.06	1.1548	5.76361852826118	10.5235056967533	92	0.0666075435645759	0.0666075435645759	10.760764684049	1
93	257.12	135.86	1.1411	5.6970109846966	10.5901132403179	93	-0.235314241498205	0.235314241498205	10.9960789255472	1
94	255.36	130.91	1.1895	5.9323252261948	10.3547989988197	94	-0.104043900166561	0.104043900166561	11.1001228257138	1
95	250.08	134.03	1.2109	6.03636912636137	10.2507550986531	95	0.1589829689461	0.1589829689461	11.2591057946599	1
96	245.09	132.79	1.1782	5.87738615741527	10.4097380675992	96	-0.0568838145770449	0.0568838145770449	11.3159896092369	1
97	251.5	150.59	1.1899	5.93426997199231	10.3528542530222	97	-0.0549390687795395	0.0549390687795395	11.3709286780165	1
98	237.16	157.43	1.2012	5.98920904077185	10.2979151842427	98	-0.267888733606425	0.267888733606425	11.6388174116229	1
99	242.58	171.05	1.2563	6.25709777437828	10.0300264506362	99	-0.166275765686747	0.166275765686747	11.8050931773097	1
100	251.36	182.46	1.2905	6.42337354006502	9.86375068494948	100	0.232397122801945	0.232397122801945	12.0374903001116	1
101	251.14	172.63	1.2427	6.19097641726308	10.0961478077514	101	0.0121546612344101	0.0121546612344101	12.049644961346	1
102	253.03	155.92	1.2402	6.17882175602867	10.1083024689858	102	-0.0379225430513639	0.0379225430513639	12.0875675043974	1
103	250.15	165.88	1.248	6.21674429908003	10.0703799259345	103	-0.0787622047989842	0.0787622047989842	12.1663297091964	1
104	251.78	164.09	1.2642	6.29550650387902	9.99161772113549	104	0.225590512510674	0.225590512510674	12.391920221707	1
105	262.5	172.3	1.2178	6.06991599136834	10.2172082336462	105	-0.00923754253815368	0.00923754253815368	12.4011577642452	1
106	257.07	169.98	1.2197	6.07915353390649	10.207970691108	106	-0.128353222635385	0.128353222635385	12.5295109868806	1
107	264.62	169.71	1.2461	6.20750675654188	10.0796174684726	107	0.00486186449376547	0.00486186449376547	12.5343728513743	1
108	264.93	169.52	1.2451	6.20264489204811	10.0844793329664	108	-0.268374920055802	0.268374920055802	12.8027477714301	1
109	263.14	173.22	1.3003	6.47101981210391	9.81610441291059	109	0.358319413190447	0.358319413190447	13.1610671846206	1
110	248.82	155.99	1.2266	6.11270039891347	10.174423826101	110	0.0335468650069739	0.0335468650069739	13.1946140496276	1
111	263.28	157.7	1.2197	6.07915353390649	10.207970691108	111	-0.0452153397920103	0.0452153397920103	13.2398293894196	1
112	262.8	151.95	1.229	6.1243688736985	10.162755351316	112	0.277612462593956	0.277612462593956	13.5174418520135	1
113	260.99	160.15	1.1719	5.84675641110455	10.44036781391	113	-0.170651443731137	0.170651443731137	13.6880932957447	1
114	273.52	168.85	1.207	6.01740785483568	10.2697163701788	114	-0.275667716796448	0.275667716796448	13.9637610125411	1
115	270.35	169.31	1.2637	6.29307557163213	9.99404865338237	115	0.508064839598394	0.508064839598394	14.4718258521395	1
116	268.72	165.07	1.1592	5.78501073203374	10.5021134929808	116	-0.270319665853307	0.270319665853307	14.7421455179928	1
117	264.07	153.12	1.2148	6.05533039788705	10.2317938271275	117	-0.278098649043331	0.278098649043331	15.0202441670361	1
118	267.13	173.73	1.272	6.33342904693038	9.95369517808412	118	0.0145855934812946	0.0145855934812946	15.0348297605174	1
119	253.89	188.16	1.269	6.31884345344908	9.96828077156542	119	-0.166275765686748	0.166275765686748	15.2011055262042	1
120	255.83	190.06	1.3032	6.48511921913583	9.80200500587867	120	-0.23045237700444	0.23045237700444	15.4315579032086	1
121	256.61	193.63	1.3506	6.71557159614027	9.57155262887423	121	0.534318907864723	0.534318907864723	15.9658768110733	1
122	253.42	193.13	1.2407	6.18125268827555	10.105871536739	122	-0.341789073911645	0.341789073911645	16.307665884985	1
123	263.53	192.37	1.311	6.5230417621872	9.76408246282731	123	-0.0617456790708104	0.0617456790708104	16.3694115640558	1
124	260.26	194.06	1.3237	6.58478744125801	9.7023367837565	124	0.19447457975058	0.19447457975058	16.5638861438064	1
125	239.17	190.75	1.2837	6.39031286150742	9.89681136350708	125	0.0189612715256828	0.0189612715256828	16.5828474153321	1
126	235.8	189.05	1.2798	6.37135158998174	9.91577263503276	126	-0.0685522893620796	0.0685522893620796	16.6513997046941	1
127	233.64	187.96	1.2939	6.43990387934382	9.84722034567068	127	0.25622025882139	0.25622025882139	16.9076199635155	1
128	245.43	168.39	1.2412	6.18368362052243	10.1034406044921	128	0	0	16.9076199635155	1
129	237.62	168.93	1.2412	6.18368362052243	10.1034406044921	129	-0.0690384758114551	0.0690384758114551	16.976658439327	1
130	235.08	166.86	1.2554	6.25272209633389	10.0344021286806	130	-0.00243093224688273	0.00243093224688273	16.9790893715739	1
131	239.8	168.31	1.2559	6.25515302858077	10.0319711964337	131	0.0904306795840188	0.0904306795840188	17.0695200511579	1
132	239.16	169.86	1.2373	6.16472234899675	10.1224018760178	132	-0.0213922037725638	0.0213922037725638	17.0909122549305	1
133	240.49	173.59	1.2417	6.18611455276931	10.1010096722452	133	-0.268374920055802	0.268374920055802	17.3592871749863	1
134	243.75	172.83	1.2969	6.45448947282512	9.83263475218939	134	0.0807069505964932	0.0807069505964932	17.4399941255827	1
135	245.79	177.39	1.2803	6.37378252222862	9.91334170278588	135	0.130784154882264	0.130784154882264	17.570778280465	1
136	246.31	179.84	1.2534	6.24299836734636	10.0441258576681	136	-0.00486186449376191	0.00486186449376191	17.5756401449588	1
137	248.97	175.53	1.2544	6.24786023184012	10.0392639931744	137	0.0165303392787983	0.0165303392787983	17.5921704842376	1
138	246.41	169.17	1.251	6.23132989256132	10.0557943324532	138	0.0189612715256811	0.0189612715256811	17.6111317557633	1
139	255.99	171.73	1.2471	6.21236862103564	10.0747556039789	139	-0.0709832216089623	0.0709832216089623	17.6821149773722	1
140	251.09	164.53	1.2617	6.2833518426446	10.0037723823699	140	0.441457296033819	0.441457296033819	18.123572273406	1
141	263.86	160.62	1.1709	5.84189454661078	10.4452296784037	141	-0.0116684747850346	0.0116684747850346	18.1352407481911	1
142	269.98	167.06	1.1733	5.85356302139582	10.4335612036187	142	-0.344220006158528	0.344220006158528	18.4794607543496	1
143	271.18	174.36	1.2441	6.19778302755435	10.0893411974602	143	-0.19739169844684	0.19739169844684	18.6768524527964	1
144	262.25	182.87	1.2847	6.39517472600119	9.89194949901331	144	0.116684747850348	0.116684747850348	18.7935372006468	1
145	249.65	193.52	1.2607	6.27848997815084	10.0086342468637	145	0.140021697420417	0.140021697420417	18.9335588980672	1
146	258.98	175.91	1.2319	6.13846828073042	10.1486559442841	146	-0.157038223148593	0.157038223148593	19.0905971212158	1
147	263.24	185.24	1.2642	6.29550650387902	9.99161772113549	147	0.111822883356583	0.111822883356583	19.2024200045724	1
148	269.36	188.1	1.2412	6.18368362052243	10.1034406044921	148	-0.311159327600928	0.311159327600928	19.5135793321733	1
149	265.03	189.01	1.3052	6.49484294812336	9.79228127689114	149	0.152176358654827	0.152176358654827	19.6657556908281	1
150	279.44	190.07	1.2739	6.34266658946853	9.94445763554597	150	0.173082375978019	0.173082375978019	19.8388380668062	1
151	268.34	178.22	1.2383	6.16958421349051	10.117540011524	151	0.0641766113176914	0.0641766113176914	19.9030146781238	1
152	276.83	185.34	1.2251	6.10540760217282	10.1817166228417	152	-0.0238231360194465	0.0238231360194465	19.9268378141433	1
153	279.32	193.9	1.23	6.12923073819227	10.1578934868222	153	-0.256220258821392	0.256220258821392	20.1830580729647	1
154	270.08	183.59	1.2827	6.38545099701366	9.90167322800084	154	0.223159580263793	0.223159580263793	20.4062176532285	1
155	276.73	186.16	1.2368	6.16229141674987	10.1248328082646	155	-0.00486186449376547	0.00486186449376547	20.4110795177222	1
156	279.61	187.57	1.2378	6.16715328124363	10.1199709437709	156	0.0714694080583378	0.0714694080583378	20.4825489257806	1
157	279.42	178.61	1.2231	6.09568387318529	10.1914403518292	157	-0.0666075435645723	0.0666075435645723	20.5491564693451	1
158	269.45	181.46	1.2368	6.16229141674987	10.1248328082646	158	0.1259222903885	0.1259222903885	20.6750787597337	1
159	279.44	175.15	1.2109	6.03636912636137	10.2507550986531	159	-0.163844833439864	0.163844833439864	20.8389235931735	1
160	271.33	183.12	1.2446	6.20021395980123	10.0869102652133	160	-0.161413901192983	0.161413901192983	21.0003374943665	1
161	264.63	181.38	1.2778	6.36162786099421	9.92549636402029	161	0.0306297463107175	0.0306297463107175	21.0309672406772	1
162	256.27	181.35	1.2715	6.3309981146835	9.95612611033101	162	-0.118629493647855	0.118629493647855	21.1495967343251	1
163	255.97	183.94	1.2959	6.44962760833135	9.83749661668315	163	-0.194474579750581	0.194474579750581	21.3440713140757	1
164	242.4	185.13	1.3359	6.64410218808193	9.64302203693257	164	0.234828055048828	0.234828055048828	21.5788993691245	1
165	239.07	186.74	1.2876	6.40927413303311	9.8778500919814	165	-0.0709832216089623	0.0709832216089623	21.6498825907334	1
166	243.74	182.46	1.3022	6.48025735464207	9.80686687037243	166	-0.228021444757557	0.228021444757557	21.877904035491	1
167	245.32	194.54	1.3491	6.70827879939962	9.57884542561488	167	0.349081870652293	0.349081870652293	22.2269859061433	1
168	236.37	183.98	1.2773	6.35919692874733	9.92792729626717	168	-0.159469155395477	0.159469155395477	22.3864550615388	1
169	242.93	181.88	1.3101	6.51866608414281	9.76845814087169	169	0.223159580263793	0.223159580263793	22.6096146418026	1
170	265.15	180.39	1.2642	6.29550650387902	9.99161772113549	170	-0.156552036699217	0.156552036699217	22.7661666785018	1
171	266.39	181.89	1.2964	6.45205854057823	9.83506568443627	171	0.437081617989431	0.437081617989431	23.2032482964912	1
172	277.97	177.12	1.2065	6.0149769225888	10.2721473024257	172	0.047160085589514	0.047160085589514	23.2504083820807	1
173	277.19	177.52	1.1968	5.96781683699929	10.3193073880152	173	-0.0617456790708086	0.0617456790708086	23.3121540611515	1
174	274.01	169.16	1.2095	6.0295625160701	10.2575617089444	174	0.163844833439866	0.163844833439866	23.4759988945914	1
175	279.1	155.79	1.1758	5.86571768263023	10.4214065423843	175	-0.142452629667302	0.142452629667302	23.6184515242587	1
176	263.48	150.25	1.2051	6.00817031229753	10.278953912717	176	0.261082123315155	0.261082123315155	23.8795336475739	1
177	275.77	125.06	1.1514	5.74708818898238	10.5400360360321	177	0.32768966687973	0.32768966687973	24.2072233144536	1
178	271.9	113.23	1.084	5.41939852210265	10.8677257029119	178	-0.424926956755019	0.424926956755019	24.6321502712086	1
179	269.62	115.58	1.1714	5.84432547885767	10.4427987461568	179	0.320396870139081	0.320396870139081	24.9525471413477	1
180	274.94	101.77	1.1055	5.52392860871858	10.7631956162959	180	0.278098649043331	0.278098649043331	25.230645790391	1
181	279.74	97.866	1.0483	5.24582995967525	11.0412942653392	181	-0.0996682221221725	0.0996682221221725	25.3303140125132	1
182	275.78	99.247	1.0688	5.34549818179743	10.9416260432171	182	-0.467711364300149	0.467711364300149	25.7980253768133	1
183	267.94	101.32	1.165	5.81320954609757	10.4739146789169	183	0.396241956241811	0.396241956241811	26.1942673330552	1
184	266.8	91.112	1.0835	5.41696758985576	10.8701566351587	184	-0.256220258821392	0.256220258821392	26.4504875918765	1
185	272.02	98.965	1.1362	5.67318784867716	10.6139363763373	185	0.489103568072711	0.489103568072711	26.9395911599493	1
186	274.36	96.199	1.0356	5.18408428060444	11.1030399444101	186	-0.0262540682663257	0.0262540682663257	26.9658452282156	1
187	260.86	78.842	1.041	5.21033834887077	11.0767858761437	187	0.0807069505964897	0.0807069505964897	27.0465521788121	1
188	257.33	73.431	1.0244	5.12963139827428	11.1574928267402	188	-0.1424526296673	0.1424526296673	27.1890048084794	1
189	245.46	78.688	1.0537	5.27208402794158	11.0150401970729	189	0.137590765173535	0.137590765173535	27.3265955736529	1
190	236.05	80.55	1.0254	5.13449326276805	11.1526309622465	190	-0.154121104452335	0.154121104452335	27.4807166781052	1
191	231.51	79.833	1.0571	5.28861436722038	10.9985098577941	191	-0.144883561914183	0.144883561914183	27.6256002400194	1
192	234.67	104.82	1.0869	5.43349792913456	10.8536262958799	192	0.265943987808921	0.265943987808921	27.8915442278283	1
193	233.18	97.854	1.0322	5.16755394132564	11.1195702836889	193	-0.0145855934812946	0.0145855934812946	27.9061298213096	1
194	236.45	85.666	1.0352	5.18213953480694	11.1049846902076	194	-0.0661213571151986	0.0661213571151986	27.9722511784248	1
195	238.57	96.312	1.0488	5.24826089192214	11.0388633330924	195	-0.0855688150902552	0.0855688150902552	28.0578199935151	1
196	236.79	101.29	1.0664	5.33382970701239	10.9532945180021	196	0.232397122801945	0.232397122801945	28.290217116317	1
197	260.41	65.196	1.0186	5.10143258421045	11.1856916408041	197	-0.00437567804438999	0.00437567804438999	28.2945927943614	1
198	263.52	57.553	1.0195	5.10580826225484	11.1813159627597	198	0.0140994070319191	0.0140994070319191	28.3086922013933	1
199	265.62	49.283	1.0166	5.09170885522292	11.1954153697916	199	-0.0617456790708104	0.0617456790708104	28.3704378804642	1
200	270.25	44.447	1.0293	5.15345453429373	11.1336696907208	200	0.0520219500832813	0.0520219500832813	28.4224598305474	1
201	269.89	50.776	1.0186	5.10143258421045	11.1856916408041	201	-0.0471600855895176	0.0471600855895176	28.469619916137	1
202	275.49	51.249	1.0283	5.14859266979996	11.1385315552145	202	0.0306297463107175	0.0306297463107175	28.5002496624477	1
203	268.29	41.556	1.022	5.11796292348925	11.1691613015253	203	0.00486186449376547	0.00486186449376547	28.5051115269414	1
204	277.14	41.175	1.021	5.11310105899548	11.174023166019	204	-0.0072927967406482	0.0072927967406482	28.5124043236821	1
205	275.22	41.636	1.0225	5.12039385573613	11.1667303692784	205	-0.00194474579750548	0.00194474579750548	28.5143490694796	1
206	279.74	65.928	1.0229	5.12233860153363	11.1647856234809	206	-0.114253815603465	0.114253815603465	28.6286028850831	1
207	278.34	86.656	1.0464	5.2365924171371	11.0505318078774	207	-0.234828055048828	0.234828055048828	28.8634309401319	1
208	241.67	101.62	1.0947	5.47142047218593	10.8157037528286	208	-0.225590512510673	0.225590512510673	29.0890214526426	1
209	242.93	101.05	1.1411	5.6970109846966	10.5901132403179	209	0.289767123828366	0.289767123828366	29.3787885764709	1
210	250.84	100.41	1.0815	5.40724386086824	10.8798803641463	210	0.0685522893620796	0.0685522893620796	29.447340865833	1
211	252.12	100.55	1.0674	5.33869157150616	10.9484326535083	211	0.171137630180512	0.171137630180512	29.6184784960135	1
212	259.6	85.914	1.0322	5.16755394132564	11.1195702836889	212	-0.351512802899176	0.351512802899176	29.9699912989127	1
213	266.48	95.817	1.1045	5.51906674422482	10.7680574807897	213	-0.228021444757557	0.228021444757557	30.1980127436702	1
214	265.49	102.13	1.1514	5.74708818898238	10.5400360360321	214	0.574672383162968	0.574672383162968	30.7726851268332	1
215	277.07	86.855	1.0332	5.17241580581941	11.1147084191951	215	-0.244551784036355	0.244551784036355	31.0172369108696	1
216	275.68	92.292	1.0835	5.41696758985576	10.8701566351587	216	-0.322827802385964	0.322827802385964	31.3400647132555	1
217	269.96	101	1.1499	5.73979539224173	10.5473288327728	217	0.441457296033818	0.441457296033818	31.7815220092894	1
218	274.17	106.94	1.0591	5.29833809620791	10.9887861288066	218	0.0593147468239277	0.0593147468239277	31.8408367561133	1
219	272.53	108.95	1.0469	5.23902334938398	11.0481008756305	219	-0.00923754253815368	0.00923754253815368	31.8500742986514	1
220	276.8	102.9	1.0488	5.24826089192214	11.0388633330924	220	-0.135646019376029	0.135646019376029	31.9857203180275	1
221	278.27	109.27	1.0767	5.38390691129817	10.9032173137163	221	-0.37728068471613	0.37728068471613	32.3630010027436	1
222	267.71	108.11	1.1543	5.76118759601429	10.5259366290002	222	-0.0165303392787983	0.0165303392787983	32.3795313420224	1
223	267.61	107.75	1.1577	5.77771793529309	10.5094062897214	223	0.410827549723104	0.410827549723104	32.7903588917455	1
224	265.59	115.61	1.0732	5.36689038556999	10.9202338394445	224	0.286850005132107	0.286850005132107	33.0772088968776	1
225	264.65	70.386	1.0142	5.08004038043788	11.2070838445766	225	-0.0379225430513639	0.0379225430513639	33.115131439929	1
226	263.38	68.168	1.022	5.11796292348925	11.1691613015253	226	0.0121546612344101	0.0121546612344101	33.1272861011634	1
227	262.77	62.093	1.0195	5.10580826225484	11.1813159627597	227	-0.0335468650069739	0.0335468650069739	33.1608329661703	1
228	265.46	61.891	1.0264	5.13935512726181	11.1477690977527	228	0.028685000513212	0.028685000513212	33.1895179666836	1
229	268.98	35.284	1.0205	5.1106701267486	11.1764540982659	229	-0.0116684747850364	0.0116684747850364	33.2011864414686	1
230	266.14	40.073	1.0229	5.12233860153363	11.1647856234809	230	0.0116684747850364	0.0116684747850364	33.2128549162536	1
231	260.16	38.579	1.0205	5.1106701267486	11.1764540982659	231	-0.0189612715256828	0.0189612715256828	33.2318161877793	1
232	252.03	34.245	1.0244	5.12963139827428	11.1574928267402	232	-0.0165303392788001	0.0165303392788001	33.2483465270581	1
233	253.17	34.329	1.0278	5.14616173755308	11.1409624874614	233	0.0238231360194465	0.0238231360194465	33.2721696630776	1
234	258.89	26.728	1.0229	5.12233860153363	11.1647856234809	234	0.0189612715256828	0.0189612715256828	33.2911309346032	1
235	278.97	11.603	1.019	5.10337733000795	11.1837468950065	235	0.00437567804438643	0.00437567804438643	33.2955066126476	1
236	269.48	14.488	1.0181	5.09900165196356	11.1881225730509	236	-0.00680661029127094	0.00680661029127094	33.3023132229389	1
237	276	25.457	1.0195	5.10580826225484	11.1813159627597	237	0	0	33.3023132229389	1
238	270.66	19.258	1.0195	5.10580826225484	11.1813159627597	238	-0.00729279674064465	0.00729279674064465	33.3096060196795	1
239	257.64	24.431	1.021	5.11310105899548	11.174023166019	239	-0.00486186449376547	0.00486186449376547	33.3144678841733	1
240	247.63	22.283	1.022	5.11796292348925	11.1691613015253	240	0.0121546612344101	0.0121546612344101	33.3266225454077	1
241	230.73	12.979	1.0195	5.10580826225484	11.1813159627597	241	-0.0165303392787983	0.0165303392787983	33.3431528846865	1
242	241.37	26.408	1.0229	5.12233860153363	11.1647856234809	242	0.00680661029127094	0.00680661029127094	33.3499594949778	1
243	242.18	32.318	1.0215	5.11553199124236	11.1715922337721	243	0.00972372898752738	0.00972372898752738	33.3596832239653	1
244	252.49	44.501	1.0195	5.10580826225484	11.1813159627597	244	-0.00243093224688096	0.00243093224688096	33.3621141562122	1
245	250.36	56.667	1.02	5.10823919450172	11.1788850305128	245	0.00243093224688096	0.00243093224688096	33.3645450884591	1
246	267.35	69	1.0195	5.10580826225484	11.1813159627597	246	-0.0403534752982448	0.0403534752982448	33.4048985637573	1
247	270.84	64.483	1.0278	5.14616173755308	11.1409624874614	247	0.0379225430513639	0.0379225430513639	33.4428211068087	1
248	275.79	66.979	1.02	5.10823919450172	11.1788850305128	248	-0.0189612715256828	0.0189612715256828	33.4617823783344	1
249	278.17	72.151	1.0239	5.1272004660274	11.1599237589871	249	-0.163844833439864	0.163844833439864	33.6256272117742	1
250	277.57	74.362	1.0576	5.29104529946726	10.9960789255472	250	0.1755133082249	0.1755133082249	33.8011405199991	1
251	276.13	73.379	1.0215	5.11553199124236	11.1715922337721	251	-0.128353222635385	0.128353222635385	33.9294937426345	1
252	275.08	68.465	1.0479	5.24388521387775	11.0432390111368	252	0.138076951622912	0.138076951622912	34.0675706942574	1
253	271.02	69.43	1.0195	5.10580826225484	11.1813159627597	253	-0.00972372898752738	0.00972372898752738	34.077294423245	1
254	271.56	71.248	1.0215	5.11553199124236	11.1715922337721	254	-0.0165303392787983	0.0165303392787983	34.0938247625238	1
255	268.67	80.316	1.0249	5.13206233052116	11.1550618944933	255	-0.261082123315155	0.261082123315155	34.3549068858389	1
256	273.56	75.459	1.0786	5.39314445383632	10.8939797711782	256	-0.0121546612344119	0.0121546612344119	34.3670615470733	1
257	279.51	117.85	1.0811	5.40529911507073	10.8818251099438	257	-0.407910431026846	0.407910431026846	34.7749719781002	1
258	279.95	126.03	1.165	5.81320954609757	10.4739146789169	258	0.218297715770028	0.218297715770028	34.9932696938702	1
259	274.26	131.77	1.1201	5.59491183032755	10.692212394687	259	-0.0140994070319174	0.0140994070319174	35.0073691009021	1
260	273.73	130.4	1.123	5.60901123735946	10.678112987655	260	0.0354916108044812	0.0354916108044812	35.0428607117066	1
261	277.39	130.53	1.1157	5.57351962655498	10.7136045984595	261	-0.339358141664764	0.339358141664764	35.3822188533714	1
262	264.19	148.06	1.1855	5.91287776821975	10.3742464567948	262	-0.159469155395476	0.159469155395476	35.5416880087668	1
263	263.91	153.49	1.2183	6.07234692361522	10.2147773013993	263	0.050077204285774	0.050077204285774	35.5917652130526	1
264	278.97	154.3	1.208	6.02226971932945	10.2648545056851	264	0.137590765173536	0.137590765173536	35.7293559782262	1
265	273.75	148.26	1.1797	5.88467895415591	10.4024452708586	265	-0.237258987295709	0.237258987295709	35.9666149655219	1
266	273.73	152.65	1.2285	6.12193794145162	10.1651862835629	266	0.0262540682663275	0.0262540682663275	35.9928690337882	1
267	262.15	153.51	1.2231	6.09568387318529	10.1914403518292	267	0.324772548183471	0.324772548183471	36.3176415819717	1
268	266.49	141.92	1.1563	5.77091132500182	10.5162129000127	268	-0.0544528823301622	0.0544528823301622	36.3720944643018	1
269	263.72	142.27	1.1675	5.82536420733198	10.4617600176825	269	0.0311159327600929	0.0311159327600929	36.4032103970619	1
270	263.57	138.51	1.1611	5.79424827457189	10.4928759504426	270	0.0972372898752916	0.0972372898752916	36.5004476869372	1
271	268.47	127.11	1.1411	5.6970109846966	10.5901132403179	271	-0.187667969459312	0.187667969459312	36.6881156563965	1
272	265.36	127.05	1.1797	5.88467895415591	10.4024452708586	272	0.0879997473371379	0.0879997473371379	36.7761154037337	1
273	249.03	129.01	1.1616	5.79667920681877	10.4904450181957	273	-0.244551784036355	0.244551784036355	37.02066718777	1
274	249.15	136.15	1.2119	6.04123099085513	10.2458932341594	274	0.128353222635383	0.128353222635383	37.1490204104054	1
275	252.09	129.44	1.1855	5.91287776821975	10.3742464567948	275	-0.0194474579750583	0.0194474579750583	37.1684678683805	1
276	243.21	129.5	1.1895	5.9323252261948	10.3547989988197	276	-0.1424526296673	0.1424526296673	37.3109204980478	1
277	242.05	129.9	1.2188	6.07477785586211	10.2123463691524	277	0.349081870652293	0.349081870652293	37.6600023687	1
278	256.96	123.52	1.147	5.72569598520981	10.5614282398047	278	0.00486186449376369	0.00486186449376369	37.6648642331938	1
279	251.42	122.31	1.146	5.72083412071605	10.5662901042985	279	-0.128353222635383	0.128353222635383	37.7932174558292	1
280	254.42	123.66	1.1724	5.84918734335143	10.4379368816631	280	0.273236784549567	0.273236784549567	38.0664542403788	1
281	238.02	118.43	1.1162	5.57595055880186	10.7111736662126	281	-0.0690384758114568	0.0690384758114568	38.1354927161902	1
282	243.51	124.52	1.1304	5.64498903461332	10.6421351904012	282	0.0359777972538566	0.0359777972538566	38.1714705134441	1
283	241.24	122.4	1.123	5.60901123735946	10.678112987655	283	0.272750598100192	0.272750598100192	38.4442211115443	1
284	233.4	117.42	1.0669	5.33626063925927	10.9508635857552	284	-0.0948063576284106	0.0948063576284106	38.5390274691727	1
285	236.47	114.64	1.0864	5.43106699688768	10.8560572281268	285	0.0782760183496087	0.0782760183496087	38.6173034875223	1
286	233.8	115.67	1.0703	5.35279097853807	10.9343332464764	286	-0.303866530860283	0.303866530860283	38.9211700183826	1
287	238.26	111.57	1.1328	5.65665750939836	10.6304667156161	287	-0.166275765686745	0.166275765686745	39.0874457840693	1
288	249.91	118.7	1.167	5.8229332750851	10.4641909499294	288	0.351512802899174	0.351512802899174	39.4389585869685	1
289	247.25	111.05	1.0947	5.47142047218593	10.8157037528286	289	-0.322827802385964	0.322827802385964	39.7617863893544	1
290	260.21	120.31	1.1611	5.79424827457189	10.4928759504426	290	0.161413901192983	0.161413901192983	39.9232002905474	1
291	240.32	121.63	1.1279	5.63283437337891	10.6542898516356	291	0.0213922037725638	0.0213922037725638	39.94459249432	1
292	240.97	121.25	1.1235	5.61144216960635	10.6756820554082	292	-0.0286850005132102	0.0286850005132102	39.9732774948332	1
293	239.63	121.72	1.1294	5.64012717011956	10.6469970548949	293	0.00486186449376191	0.00486186449376191	39.978139359327	1
294	239.63	122.31	1.1284	5.63526530562579	10.6518589193887	294	-0.213922037725638	0.213922037725638	40.1920613970526	1
295	238.78	127.29	1.1724	5.84918734335143	10.4379368816631	295	0.0121546612344119	0.0121546612344119	40.204216058287	1
296	237.85	130.68	1.1699	5.83703268211702	10.4500915428975	296	-0.0286850005132102	0.0286850005132102	40.2329010588002	1
297	237.44	132.65	1.1758	5.86571768263023	10.4214065423843	297	0.1093919511097	0.1093919511097	40.3422930099099	1
298	239.37	131.11	1.1533	5.75632573152053	10.530798493494	298	-0.244551784036355	0.244551784036355	40.5868447939463	1
299	248.59	132.97	1.2036	6.00087751555689	10.2862467094576	299	0.073414153855845	0.073414153855845	40.6602589478021	1
300	252.88	138.91	1.1885	5.92746336170104	10.3596608633135	300	0.0879997473371361	0.0879997473371361	40.7482586951393	1
301	254.52	144.34	1.1704	5.8394636143639	10.4476606106506	301	-0.0476462720388895	0.0476462720388895	40.7959049671782	1
302	251.82	139.09	1.1802	5.88710988640279	10.4000143386117	302	-0.137590765173538	0.137590765173538	40.9334957323517	1
303	252.27	142.34	1.2085	6.02470065157633	10.2624235734382	303	0.0904306795840206	0.0904306795840206	41.0239264119357	1
304	253.7	141.35	1.1899	5.93426997199231	10.3528542530222	304	-0.209060173231876	0.209060173231876	41.2329865851676	1
305	247.67	143.07	1.2329	6.14333014522419	10.1437940797903	305	0.330120599126612	0.330120599126612	41.5631071842942	1
306	230.78	145.9	1.165	5.81320954609757	10.4739146789169	306	-0.201767376491226	0.201767376491226	41.7648745607854	1
307	233.62	154.97	1.2065	6.0149769225888	10.2721473024257	307	-0.280529581290214	0.280529581290214	42.0454041420756	1
308	233.48	168.1	1.2642	6.29550650387902	9.99161772113549	308	0.00972372898752738	0.00972372898752738	42.0551278710632	1
309	233.01	178.48	1.2622	6.28578277489149	10.001341450123	309	-0.261082123315155	0.261082123315155	42.3162099943783	1
310	240.9	181.19	1.3159	6.54686489820664	9.74025932680786	310	0.211004919029381	0.211004919029381	42.5272149134077	1
311	232.74	188.29	1.2725	6.33585997917726	9.95126424583724	311	0.140021697420419	0.140021697420419	42.6672366108281	1
312	248.18	186.98	1.2437	6.19583828175684	10.0912859432577	312	0.0121546612344101	0.0121546612344101	42.6793912720625	1
313	243.74	177.4	1.2412	6.18368362052243	10.1034406044921	313	-0.0972372898752898	0.0972372898752898	42.7766285619378	1
314	234.17	181.82	1.2612	6.28092091039772	10.0062033146168	314	0.0568838145770449	0.0568838145770449	42.8335123765149	1
315	244.68	177.03	1.2495	6.22403709582068	10.0630871291938	315	0.0281988140638347	0.0281988140638347	42.8617111905787	1
316	242.79	174.64	1.2437	6.19583828175684	10.0912859432577	316	-0.215866783523147	0.215866783523147	43.0775779741018	1
317	237.66	177.99	1.2881	6.41170506527999	9.87541915973451	317	-0.0520219500832795	0.0520219500832795	43.1295999241851	1
318	233.66	176.23	1.2988	6.46372701536327	9.82339720965123	318	0.334496277171001	0.334496277171001	43.4640962013561	1
319	235.83	163.38	1.23	6.12923073819227	10.1578934868222	319	0.0617456790708086	0.0617456790708086	43.5258418804269	1
320	231.7	165.16	1.2173	6.06748505912146	10.219639165893	320	-0.151690172205452	0.151690172205452	43.6775320526324	1
321	237.45	168.15	1.2485	6.21917523132691	10.0679489936876	321	0.0281988140638347	0.0281988140638347	43.7057308666962	1
322	241.97	163.86	1.2427	6.19097641726308	10.0961478077514	322	0.0758450861027242	0.0758450861027242	43.781575952799	1
323	245.39	157.52	1.2271	6.11513133116035	10.1719928938541	323	0.327689666879731	0.327689666879731	44.1092656196787	1
324	244.35	156.19	1.1597	5.78744166428062	10.4996825607339	324	-0.360750345437328	0.360750345437328	44.470015965116	1
325	242.2	161.02	1.2339	6.14819200971795	10.1389322152966	325	0.144883561914181	0.144883561914181	44.6148995270302	1
326	231.84	160.56	1.2041	6.00330844780377	10.2838157772107	326	0.0500772042857758	0.0500772042857758	44.664976731316	1
327	234.78	155.2	1.1938	5.95323124351799	10.3338929814965	327	-0.0904306795840206	0.0904306795840206	44.7554074109	1
328	237.93	158.92	1.2124	6.04366192310201	10.2434623019125	328	0.230452377004438	0.230452377004438	44.9858597879044	1
329	245.42	154.97	1.165	5.81320954609757	10.4739146789169	329	-0.185237037212428	0.185237037212428	45.1710968251169	1
330	236.89	150.59	1.2031	5.99844658331	10.2886776417045	330	0.0617456790708104	0.0617456790708104	45.2328425041877	1
331	241.82	150.53	1.1904	5.93670090423919	10.3504233207753	331	-0.244551784036357	0.244551784036357	45.477394288224	1
332	243.38	152	1.2407	6.18125268827555	10.105871536739	332	0.263513055562036	0.263513055562036	45.7409073437861	1
333	246.77	156.17	1.1865	5.91773963271351	10.369384592301	333	-0.114253815603465	0.114253815603465	45.8551611593895	1
334	240.72	140.7	1.21	6.03199344831698	10.2551307766975	334	-0.0899444931346434	0.0899444931346434	45.9451056525242	1
335	246.72	141.52	1.2285	6.12193794145162	10.1651862835629	335	0.0495910178363985	0.0495910178363985	45.9946966703606	1
336	251.96	141.74	1.2183	6.07234692361522	10.2147773013993	336	0.242120851789473	0.242120851789473	46.23681752215	1
337	264.6	138.19	1.1685	5.83022607182575	10.4568981531888	337	-0.075845086102726	0.075845086102726	46.3126626082528	1
338	263.78	145.14	1.1841	5.90607115792848	10.381053067086	338	0.137590765173536	0.137590765173536	46.4502533734263	1
339	269.77	138.35	1.1558	5.76848039275494	10.5186438322596	339	0.00972372898752916	0.00972372898752916	46.4599771024138	1
340	260.16	146.1	1.1538	5.75875666376741	10.5283675612471	340	-0.598495519182414	0.598495519182414	47.0584726215962	1
341	244.98	172.88	1.2769	6.35725218294982	9.92987204206468	341	0.0952925440777843	0.0952925440777843	47.153765165674	1
342	255.63	171.41	1.2573	6.26195963887204	10.0251645861425	342	0.0831378828433742	0.0831378828433742	47.2369030485174	1
343	253.12	165.42	1.2402	6.17882175602867	10.1083024689858	343	0.0617456790708086	0.0617456790708086	47.2986487275882	1
344	263.1	170.8	1.2275	6.11707607695786	10.1700481480566	344	0.137590765173536	0.137590765173536	47.4362394927617	1
345	259.09	170.62	1.1992	5.97948531178432	10.3076389132302	345	-0.308728395354047	0.308728395354047	47.7449678881158	1
346	265.22	174.49	1.2627	6.28821370713837	9.99891051787613	346	0.237258987295709	0.237258987295709	47.9822268754115	1
347	260.85	169.6	1.2139	6.05095471984266	10.2361695051718	347	-0.0238231360194465	0.0238231360194465	48.006050011431	1
348	257.31	161.35	1.2188	6.07477785586211	10.2123463691524	348	-0.135159832926654	0.135159832926654	48.1412098443576	1
349	253.55	153.52	1.2466	6.20993768878876	10.0771865362257	349	0.265943987808921	0.265943987808921	48.4071538321665	1
350	252.38	160.24	1.1919	5.94399370097984	10.3431305240347	350	-0.173082375978019	0.173082375978019	48.5802362081445	1
351	255.4	150.44	1.2275	6.11707607695786	10.1700481480566	351	0.204198308738111	0.204198308738111	48.7844345168827	1
352	238.72	150.66	1.1855	5.91287776821975	10.3742464567948	352	0.0257678818169538	0.0257678818169538	48.8102023986996	1
353	235.4	134.22	1.1802	5.88710988640279	10.4000143386117	353	0.0476462720388895	0.0476462720388895	48.8578486707385	1
354	250.6	125.41	1.1704	5.8394636143639	10.4476606106506	354	0.180375172718666	0.180375172718666	49.0382238434572	1
355	252.92	118.71	1.1333	5.65908844164524	10.6280357833693	355	-0.104530086615938	0.104530086615938	49.1427539300731	1
356	251.69	114.24	1.1548	5.76361852826118	10.5235056967533	356	-0.201767376491226	0.201767376491226	49.3445213065643	1
357	248.26	123.64	1.1963	5.9653859047524	10.3217383202621	357	-0.0427844075451294	0.0427844075451294	49.3873057141095	1
358	245.29	125.9	1.2051	6.00817031229753	10.278953912717	358	0.351512802899174	0.351512802899174	49.7388185170086	1
359	239.46	121.13	1.1328	5.65665750939836	10.6304667156161	359	0.0427844075451276	0.0427844075451276	49.7816029245538	1
360	238.17	123.51	1.124	5.61387310185323	10.6732511231613	360	-0.209060173231872	0.209060173231872	49.9906630977856	1
361	234.26	126.71	1.167	5.8229332750851	10.4641909499294	361	0.0238231360194447	0.0238231360194447	50.0144862338051	1
362	258.25	138.37	1.1621	5.79911013906566	10.4880140859488	362	0.166275765686748	0.166275765686748	50.1807619994918	1
363	266.22	122.17	1.1279	5.63283437337891	10.6542898516356	363	-0.00243093224688451	0.00243093224688451	50.1831929317387	1
364	258.97	125.89	1.1284	5.63526530562579	10.6518589193887	364	0.149259239958573	0.149259239958573	50.3324521716973	1
365	249.05	113.5	1.0977	5.48600606566722	10.8011181593473	365	-0.00923754253815368	0.00923754253815368	50.3416897142354	1
366	232.43	108.09	1.0996	5.49524360820537	10.7918806168091	366	0.0879997473371397	0.0879997473371397	50.4296894615726	1
367	233.24	119.13	1.0815	5.40724386086824	10.8798803641463	367	-0.197391698446841	0.197391698446841	50.6270811600194	1
368	241.19	117.14	1.1221	5.60463555931508	10.6824886656994	368	0.00243093224688273	0.00243093224688273	50.6295120922663	1
369	230.93	113.87	1.1216	5.60220462706819	10.6849195979463	369	0.408396617476221	0.408396617476221	51.0379087097425	1
370	238.75	101.44	1.0376	5.19380800959197	11.0933162154225	370	-0.073414153855845	0.073414153855845	51.1113228635984	1
371	245.17	98.751	1.0527	5.26722216344782	11.0199020615667	371	-0.306297463107166	0.306297463107166	51.4176203267055	1
372	247.84	102.04	1.1157	5.57351962655498	10.7136045984595	372	0.277612462593956	0.277612462593956	51.6952327892995	1
373	261	88.233	1.0586	5.29590716396103	10.9912170610535	373	-0.218297715770028	0.218297715770028	51.9135305050695	1
374	272.67	89.587	1.1035	5.51420487973106	10.7729193452834	374	0.242120851789474	0.242120851789474	52.155651356859	1
375	261.51	85.946	1.0537	5.27208402794158	11.0150401970729	375	0.1589829689461	0.1589829689461	52.3146343258051	1
376	277.38	95.021	1.021	5.11310105899548	11.174023166019	376	-0.187667969459312	0.187667969459312	52.5023022952644	1
377	279.62	91.706	1.0596	5.30076902845479	10.9863551965597	377	0.0831378828433742	0.0831378828433742	52.5854401781078	1
378	264.99	92.338	1.0425	5.21763114561142	11.0694930794031	378	-0.0471600855895158	0.0471600855895158	52.6326002636973	1
379	255.95	97.34	1.0522	5.26479123120094	11.0223329938136	379	-0.104530086615938	0.104530086615938	52.7371303503132	1
380	241.57	94.683	1.0737	5.36932131781687	10.9178029071976	380	0.196905511997464	0.196905511997464	52.9340358623107	1
381	238.43	76.973	1.0332	5.17241580581941	11.1147084191951	381	-0.140021697420419	0.140021697420419	53.0740575597311	1
382	237.1	89.126	1.062	5.31243750323983	10.9746867217747	382	0.0831378828433742	0.0831378828433742	53.1571954425745	1
383	242.67	81.197	1.0449	5.22929962039645	11.057824604618	383	0.116198561400973	0.116198561400973	53.2733940039755	1
384	241.73	79.801	1.021	5.11310105899548	11.174023166019	384	-0.0452153397920103	0.0452153397920103	53.3186093437675	1
385	252.39	66.102	1.0303	5.15831639878749	11.128807826227	385	0.0617456790708086	0.0617456790708086	53.3803550228383	1
386	251.68	57.747	1.0176	5.09657071971668	11.1905535052978	386	0.00243093224688273	0.00243093224688273	53.3827859550852	1
387	269.5	61.513	1.0171	5.0941397874698	11.1929844375447	387	-0.00729279674064642	0.00729279674064642	53.3900787518258	1
388	271.28	62.642	1.0186	5.10143258421045	11.1856916408041	388	-0.0520219500832813	0.0520219500832813	53.4421007019091	1
389	254.5	67.508	1.0293	5.15345453429373	11.1336696907208	389	0.0500772042857758	0.0500772042857758	53.4921779061949	1
390	257.03	69.882	1.019	5.10337733000795	11.1837468950065	390	-0.00243093224688451	0.00243093224688451	53.4946088384417	1
391	267.74	71.677	1.0195	5.10580826225484	11.1813159627597	391	0.0165303392788019	0.0165303392788019	53.5111391777206	1
392	274.06	71.858	1.0161	5.08927792297604	11.1978463020385	392	-0.047646272038893	0.047646272038893	53.5587854497594	1
393	274.79	61.38	1.0259	5.13692419501493	11.1502000299996	393	0.0165303392787983	0.0165303392787983	53.5753157890382	1
394	278.1	54.441	1.0225	5.12039385573613	11.1667303692784	394	-0.0140994070319174	0.0140994070319174	53.5894151960702	1
395	256.62	59.493	1.0254	5.13449326276805	11.1526309622465	395	0.0140994070319174	0.0140994070319174	53.6035146031021	1
396	249.11	61.26	1.0225	5.12039385573613	11.1667303692784	396	0.00486186449376547	0.00486186449376547	53.6083764675958	1
397	249.17	55.515	1.0215	5.11553199124236	11.1715922337721	397	-0.00243093224688273	0.00243093224688273	53.6108073998427	1
398	256.38	55.628	1.022	5.11796292348925	11.1691613015253	398	0.0072927967406482	0.0072927967406482	53.6181001965834	1
399	265.21	45.966	1.0205	5.1106701267486	11.1764540982659	399	-0.0213922037725638	0.0213922037725638	53.6394924003559	1
400	254.36	41.454	1.0249	5.13206233052116	11.1550618944933	400	0.0286850005132102	0.0286850005132102	53.6681774008691	1
401	240.49	27.599	1.019	5.10337733000795	11.1837468950065	401	-0.0238231360194483	0.0238231360194483	53.6920005368886	1
402	241.13	28.527	1.0239	5.1272004660274	11.1599237589871	402	0.0281988140638347	0.0281988140638347	53.7201993509524	1
403	240.27	29.646	1.0181	5.09900165196356	11.1881225730509	403	-0.0213922037725638	0.0213922037725638	53.741591554725	1
404	232.35	29.634	1.0225	5.12039385573613	11.1667303692784	404	0.0145855934812928	0.0145855934812928	53.7561771482063	1
405	237.55	27.391	1.0195	5.10580826225484	11.1813159627597	405	0.00680661029127094	0.00680661029127094	53.7629837584976	1
406	253.31	21.339	1.0181	5.09900165196356	11.1881225730509	406	-0.0233369495700693	0.0233369495700693	53.7863207080676	1
407	265.3	13.739	1.0229	5.12233860153363	11.1647856234809	407	0.0116684747850364	0.0116684747850364	53.7979891828527	1
408	273.14	11.948	1.0205	5.1106701267486	11.1764540982659	408	0	0	53.7979891828527	1
409	277.29	13.925	1.0205	5.1106701267486	11.1764540982659	409	-0.0116684747850364	0.0116684747850364	53.8096576576377	1
410	259.69	15.161	1.0229	5.12233860153363	11.1647856234809	410	0.00437567804438821	0.00437567804438821	53.8140333356821	1
411	258.23	19.22	1.022	5.11796292348925	11.1691613015253	411	0.00972372898752916	0.00972372898752916	53.8237570646696	1
412	243.17	27.036	1.02	5.10823919450172	11.1788850305128	412	-0.00243093224688096	0.00243093224688096	53.8261879969165	1
413	251.4	28.882	1.0205	5.1106701267486	11.1764540982659	413	0.0189612715256811	0.0189612715256811	53.8451492684422	1
414	240.77	34.237	1.0166	5.09170885522292	11.1954153697916	414	-0.0262540682663293	0.0262540682663293	53.8714033367085	1
415	248.02	33.837	1.022	5.11796292348925	11.1691613015253	415	-0.00243093224688273	0.00243093224688273	53.8738342689554	1
416	249.14	33.378	1.0225	5.12039385573613	11.1667303692784	416	-0.00437567804438821	0.00437567804438821	53.8782099469998	1
417	248.12	47.646	1.0234	5.12476953378052	11.162354691234	417	0.0140994070319191	0.0140994070319191	53.8923093540317	1
418	254.58	42.705	1.0205	5.1106701267486	11.1764540982659	418	0.0140994070319156	0.0140994070319156	53.9064087610636	1
419	249.11	44.437	1.0176	5.09657071971668	11.1905535052978	419	-0.025767881816952	0.025767881816952	53.9321766428806	1
420	232.3	64.747	1.0229	5.12233860153363	11.1647856234809	420	0.00437567804438821	0.00437567804438821	53.936552320925	1
421	230.78	71.598	1.022	5.11796292348925	11.1691613015253	421	-0.0544528823301622	0.0544528823301622	53.9910052032551	1
422	233.92	76.652	1.0332	5.17241580581941	11.1147084191951	422	-0.116198561400973	0.116198561400973	54.1072037646561	1
423	236.35	78.23	1.0571	5.28861436722038	10.9985098577941	423	0.180375172718664	0.180375172718664	54.2875789373748	1
424	252.67	65.921	1.02	5.10823919450172	11.1788850305128	424	0.00486186449376547	0.00486186449376547	54.2924408018685	1
425	251.31	67.205	1.019	5.10337733000795	11.1837468950065	425	-0.0189612715256828	0.0189612715256828	54.3114020733942	1
426	250.06	69.787	1.0229	5.12233860153363	11.1647856234809	426	0.0209060173231883	0.0209060173231883	54.3323080907174	1
427	253.14	53.375	1.0186	5.10143258421045	11.1856916408041	427	-0.0165303392788001	0.0165303392788001	54.3488384299962	1
428	252.71	53.298	1.022	5.11796292348925	11.1691613015253	428	-0.0238231360194465	0.0238231360194465	54.3726615660156	1
429	232.77	52.625	1.0269	5.14178605950869	11.1453381655058	429	0.0384087295007411	0.0384087295007411	54.4110702955164	1
430	230.47	47.656	1.019	5.10337733000795	11.1837468950065	430	-0.0121546612344119	0.0121546612344119	54.4232249567508	1
431	234.74	47.459	1.0215	5.11553199124236	11.1715922337721	431	0.00972372898752738	0.00972372898752738	54.4329486857383	1
432	234.53	45.367	1.0195	5.10580826225484	11.1813159627597	432	-0.0189612715256811	0.0189612715256811	54.451909957264	1
433	233.75	36.423	1.0234	5.12476953378052	11.162354691234	433	-0.121060425894736	0.121060425894736	54.5729703831587	1
434	236.6	54.175	1.0483	5.24582995967525	11.0412942653392	434	0.127867036186007	0.127867036186007	54.7008374193447	1
435	235.09	63.688	1.022	5.11796292348925	11.1691613015253	435	-0.00680661029127094	0.00680661029127094	54.707644029636	1
436	238.63	63.018	1.0234	5.12476953378052	11.162354691234	436	-0.138076951622912	0.138076951622912	54.8457209812589	1
437	240.35	60.343	1.0518	5.26284648540343	11.0242777396111	437	0.133215087129148	0.133215087129148	54.9789360683881	1
438	236.47	57.374	1.0244	5.12963139827428	11.1574928267402	438	-0.0807069505964897	0.0807069505964897	55.0596430189846	1
439	242.47	70.831	1.041	5.21033834887077	11.0767858761437	439	-0.0072927967406482	0.0072927967406482	55.0669358157252	1
440	239.59	67.889	1.0425	5.21763114561142	11.0694930794031	440	-0.0189612715256811	0.0189612715256811	55.0858970872509	1
441	232.63	83.976	1.0464	5.2365924171371	11.0505318078774	441	-0.0666075435645759	0.0666075435645759	55.1525046308155	1
442	234.27	90.959	1.0601	5.30319996070167	10.9839242643128	442	0.111822883356584	0.111822883356584	55.2643275141721	1
443	230.48	90.833	1.0371	5.19137707734509	11.0957471476694	443	-0.244551784036354	0.244551784036354	55.5088792982084	1
444	231.37	94.865	1.0874	5.43592886138145	10.8511953636331	444	0.327689666879728	0.327689666879728	55.8365689650881	1
445	241.51	82.6	1.02	5.10823919450172	11.1788850305128	445	-0.00486186449376369	0.00486186449376369	55.8414308295819	1
446	234.37	75.824	1.021	5.11310105899548	11.174023166019	446	-0.0904306795840224	0.0904306795840224	55.9318615091659	1
447	242.93	82.875	1.0396	5.2035317385795	11.083592486435	447	0.0811931370458687	0.0811931370458687	56.0130546462118	1
448	254.74	77.425	1.0229	5.12233860153363	11.1647856234809	448	-0.278098649043331	0.278098649043331	56.2911532952551	1
449	262.59	79.759	1.0801	5.40043725057697	10.8866869744375	449	0.287336191581485	0.287336191581485	56.5784894868366	1
450	258.39	77.02	1.021	5.11310105899548	11.174023166019	450	-0.0072927967406482	0.0072927967406482	56.5857822835773	1
451	251.93	66.232	1.0225	5.12039385573613	11.1667303692784	451	0.0121546612344119	0.0121546612344119	56.5979369448117	1
452	258.35	60.417	1.02	5.10823919450172	11.1788850305128	452	0.0116684747850346	0.0116684747850346	56.6096054195967	1
453	257.37	62.703	1.0176	5.09657071971668	11.1905535052978	453	-0.0189612715256811	0.0189612715256811	56.6285666911224	1
454	240.19	57.347	1.0215	5.11553199124236	11.1715922337721	454	-0.00923754253815368	0.00923754253815368	56.6378042336605	1
455	245.86	63.466	1.0234	5.12476953378052	11.162354691234	455	0.00243093224688273	0.00243093224688273	56.6402351659074	1
456	246.71	54.551	1.0229	5.12233860153363	11.1647856234809	456	-0.00486186449376547	0.00486186449376547	56.6450970304012	1
457	248.1	55.054	1.0239	5.1272004660274	11.1599237589871	457	0.0257678818169538	0.0257678818169538	56.6708649122181	1
458	238.91	55.889	1.0186	5.10143258421045	11.1856916408041	458	-0.0140994070319174	0.0140994070319174	56.68496431925	1
459	247.1	52.568	1.0215	5.11553199124236	11.1715922337721	459	0.00243093224688273	0.00243093224688273	56.6873952514969	1
460	261.12	53.492	1.021	5.11310105899548	11.174023166019	460	0.0116684747850346	0.0116684747850346	56.699063726282	1
461	271.87	54.738	1.0186	5.10143258421045	11.1856916408041	461	0	0	56.699063726282	1
462	271.01	63.885	1.0186	5.10143258421045	11.1856916408041	462	-0.0165303392788001	0.0165303392788001	56.7155940655608	1
463	255.29	73.405	1.022	5.11796292348925	11.1691613015253	463	-0.0641766113176914	0.0641766113176914	56.7797706768785	1
464	259.37	68.385	1.0352	5.18213953480694	11.1049846902076	464	0.00972372898752916	0.00972372898752916	56.789494405866	1
465	246.33	74.121	1.0332	5.17241580581941	11.1147084191951	465	0.0140994070319174	0.0140994070319174	56.8035938128979	1
466	243.59	59.092	1.0303	5.15831639878749	11.128807826227	466	0.0403534752982448	0.0403534752982448	56.8439472881961	1
467	240.99	51.811	1.022	5.11796292348925	11.1691613015253	467	-0.00437567804438821	0.00437567804438821	56.8483229662405	1
468	244.73	50.829	1.0229	5.12233860153363	11.1647856234809	468	0.0306297463107175	0.0306297463107175	56.8789527125513	1
469	255.1	35.572	1.0166	5.09170885522292	11.1954153697916	469	-0.0452153397920103	0.0452153397920103	56.9241680523433	1
470	253.54	35.96	1.0259	5.13692419501493	11.1502000299996	470	0.0189612715256811	0.0189612715256811	56.9431293238689	1
471	257.16	35.069	1.022	5.11796292348925	11.1691613015253	471	-0.0189612715256811	0.0189612715256811	56.9620905953946	1
472	258.24	40.333	1.0259	5.13692419501493	11.1502000299996	472	0.0213922037725638	0.0213922037725638	56.9834827991672	1
473	255.04	44.283	1.0215	5.11553199124236	11.1715922337721	473	-0.00680661029127094	0.00680661029127094	56.9902894094585	1
474	242.62	33.542	1.0229	5.12233860153363	11.1647856234809	474	0.0140994070319174	0.0140994070319174	57.0043888164904	1
475	240.27	33.796	1.02	5.10823919450172	11.1788850305128	475	-0.00729279674064642	0.00729279674064642	57.011681613231	1
476	236.19	31.531	1.0215	5.11553199124236	11.1715922337721	476	-0.00243093224688273	0.00243093224688273	57.0141125454779	1
477	240.72	43.724	1.022	5.11796292348925	11.1691613015253	477	0.00972372898752916	0.00972372898752916	57.0238362744654	1
478	236.89	41.726	1.02	5.10823919450172	11.1788850305128	478	0.00243093224688096	0.00243093224688096	57.0262672067123	1
479	234.71	36.518	1.0195	5.10580826225484	11.1813159627597	479	-0.0189612715256811	0.0189612715256811	57.045228478238	1
480	233.94	37.193	1.0234	5.12476953378052	11.162354691234	480	0.0165303392788001	0.0165303392788001	57.0617588175168	1
481	234.22	26.822	1.02	5.10823919450172	11.1788850305128	481	-0.00972372898752916	0.00972372898752916	57.0714825465043	1
482	250.53	33.187	1.022	5.11796292348925	11.1691613015253	482	0.0145855934812946	0.0145855934812946	57.0860681399856	1
483	255.4	30.335	1.019	5.10337733000795	11.1837468950065	483	-0.00486186449376547	0.00486186449376547	57.0909300044794	1
484	243.82	16.649	1.02	5.10823919450172	11.1788850305128	484	-0.0238231360194447	0.0238231360194447	57.1147531404988	1
485	256.26	13.11	1.0249	5.13206233052116	11.1550618944933	485	0.00729279674064465	0.00729279674064465	57.1220459372395	1
486	250.68	17.472	1.0234	5.12476953378052	11.162354691234	486	0.0165303392788001	0.0165303392788001	57.1385762765183	1
487	245.25	10.54	1.02	5.10823919450172	11.1788850305128	487	-0.0165303392788001	0.0165303392788001	57.1551066157971	1
488	260.64	14.453	1.0234	5.12476953378052	11.162354691234	488	0.00923754253815368	0.00923754253815368	57.1643441583352	1
489	256.65	18.988	1.0215	5.11553199124236	11.1715922337721	489	-0.0262540682663293	0.0262540682663293	57.1905982266016	1
490	256.96	12.839	1.0269	5.14178605950869	11.1453381655058	490	0.0121546612344119	0.0121546612344119	57.202752887836	1
491	255.14	13.812	1.0244	5.12963139827428	11.1574928267402	491	0.0403534752982466	0.0403534752982466	57.2431063631342	1
492	249.96	17.911	1.0161	5.08927792297604	11.1978463020385	492	-0.0140994070319174	0.0140994070319174	57.2572057701661	1
493	245.97	15.905	1.019	5.10337733000795	11.1837468950065	493	0	0	57.2572057701661	1
494	244.84	11.384	1.019	5.10337733000795	11.1837468950065	494	-0.00729279674064642	0.00729279674064642	57.2644985669068	1
495	240.9	16.943	1.0205	5.1106701267486	11.1764540982659	495	0.0286850005132102	0.0286850005132102	57.29318356742	1
496	236.01	23.307	1.0146	5.08198512623539	11.2051390987791	496	-0.0286850005132102	0.0286850005132102	57.3218685679332	1
497	242.71	39.997	1.0205	5.1106701267486	11.1764540982659	497	-0.0116684747850364	0.0116684747850364	57.3335370427182	1
498	260.53	48.558	1.0229	5.12233860153363	11.1647856234809	498	0	0	57.3335370427182	1
499	250.73	40.214	1.0229	5.12233860153363	11.1647856234809	499	0.0165303392787983	0.0165303392787983	57.350067381997	1
500	255.64	46.025	1.0195	5.10580826225484	11.1813159627597	500	NA	NA	NA	1
501	258.14	130.6	1.1606	5.79181734232501	10.4763456111638	1	-0.0904306795840206	0.0904306795840206	0.0904306795840206	2
502	257.82	139.68	1.1792	5.88224802190903	10.3859149315798	2	0.332551531373495	0.332551531373495	0.422982210957516	2
503	257.55	125.62	1.1108	5.54969649053554	10.7184664629533	3	-0.225590512510674	0.225590512510674	0.64857272346819	2
504	253.51	126.72	1.1572	5.77528700304621	10.4928759504426	4	0.0116684747850346	0.0116684747850346	0.660241198253225	2
505	250.15	117.72	1.1548	5.76361852826118	10.5045444252276	5	-0.0520219500832795	0.0520219500832795	0.712263148336504	2
506	253.61	119.31	1.1655	5.81564047834446	10.4525224751444	6	-0.0311159327600929	0.0311159327600929	0.743379081096597	2
507	245.8	117.18	1.1719	5.84675641110455	10.4214065423843	7	0.18766796945931	0.18766796945931	0.931047050555907	2
508	233.86	133.2	1.1333	5.65908844164524	10.6090745118436	8	-0.0923754253815261	0.0923754253815261	1.02342247593743	2
509	232.28	109.73	1.1523	5.75146386702677	10.5166990864621	9	0.0140994070319174	0.0140994070319174	1.03752188296935	2
510	231.92	110.85	1.1494	5.73736445999485	10.530798493494	10	-0.047646272038893	0.047646272038893	1.08516815500824	2
511	230.2	111.86	1.1592	5.78501073203374	10.4831522214551	11	0.311159327600929	0.311159327600929	1.39632748260917	2
512	231.55	96.604	1.0952	5.47385140443281	10.794311549056	12	0.370474074424859	0.370474074424859	1.76680155703403	2
513	233.77	99.447	1.019	5.10337733000795	11.1647856234809	13	-0.185237037212429	0.185237037212429	1.95203859424646	2
514	236.54	99.171	1.0571	5.28861436722038	10.9795485862684	14	-0.384573481456775	0.384573481456775	2.33661207570324	2
515	238.47	105.72	1.1362	5.67318784867716	10.5949751048117	15	-0.0286850005132102	0.0286850005132102	2.36529707621645	2
516	237.41	116.08	1.1421	5.70187284919037	10.5662901042985	16	0.280043394840837	0.280043394840837	2.64534047105728	2
517	243.31	121.68	1.0845	5.42182945434953	10.8463334991393	17	-0.446319160527583	0.446319160527583	3.09165963158487	2
518	247.86	121.15	1.1763	5.86814861487711	10.4000143386117	18	0.144883561914183	0.144883561914183	3.23654319349905	2
519	258.32	123.16	1.1465	5.72326505296293	10.5448979005259	19	-0.0709832216089623	0.0709832216089623	3.30752641510801	2
520	260.92	125.91	1.1611	5.79424827457189	10.4739146789169	20	0.0568838145770449	0.0568838145770449	3.36441022968506	2
521	275.89	123.28	1.1494	5.73736445999485	10.530798493494	21	-0.0641766113176914	0.0641766113176914	3.42858684100275	2
522	269.36	112.78	1.1626	5.80154107131254	10.4666218821763	22	0.498341110610863	0.498341110610863	3.92692795161361	2
523	274.36	111.55	1.0601	5.30319996070167	10.9649629927871	23	-0.237258987295707	0.237258987295707	4.16418693890932	2
524	274.63	100.76	1.1089	5.54045894799738	10.7277040054914	24	-0.0617456790708104	0.0617456790708104	4.22593261798013	2
525	269.01	97.539	1.1216	5.60220462706819	10.6659583264206	25	0.0972372898752916	0.0972372898752916	4.32316990785542	2
526	260.96	97.482	1.1016	5.5049673371929	10.7631956162959	26	0.00486186449376369	0.00486186449376369	4.32803177234918	2
527	264.95	101.35	1.1006	5.50010547269914	10.7680574807897	27	-0.234828055048828	0.234828055048828	4.56285982739801	2
528	271.75	98.671	1.1489	5.73493352774797	10.5332294257409	28	0.315535005645319	0.315535005645319	4.87839483304333	2
529	259.4	96.148	1.084	5.41939852210265	10.8487644313862	29	-0.0281988140638347	0.0281988140638347	4.90659364710717	2
530	259.16	100.5	1.0898	5.44759733616648	10.8205656173223	30	0.106474832413443	0.106474832413443	5.01306847952061	2
531	256.07	101.95	1.0679	5.34112250375304	10.9270404497358	31	-0.151690172205454	0.151690172205454	5.16475865172606	2
532	244.45	101.3	1.0991	5.49281267595849	10.7753502775303	32	-0.225590512510673	0.225590512510673	5.39034916423673	2
533	240.07	105.63	1.1455	5.71840318846917	10.5497597650197	33	0.479379839085182	0.479379839085182	5.86972900332192	2
534	230.96	105.57	1.0469	5.23902334938398	11.0291396041048	34	-0.111336696907207	0.111336696907207	5.98106570022912	2
535	236.72	98.503	1.0698	5.35036004629119	10.9178029071976	35	-0.118629493647855	0.118629493647855	6.09969519387698	2
536	233.94	88.351	1.0942	5.46898953993905	10.7991734135498	36	0.0807069505964915	0.0807069505964915	6.18040214447347	2
537	239.2	91.883	1.0776	5.38828258934255	10.8798803641463	37	0.196905511997462	0.196905511997462	6.37730765647093	2
538	243.53	79.932	1.0371	5.19137707734509	11.0767858761437	38	0.0782760183496105	0.0782760183496105	6.45558367482054	2
539	238.16	85.186	1.021	5.11310105899548	11.1550618944933	39	-0.303866530860283	0.303866530860283	6.75945020568083	2
540	235.55	87.524	1.0835	5.41696758985576	10.8511953636331	40	0.311159327600928	0.311159327600928	7.07060953328175	2
541	230.19	84.665	1.0195	5.10580826225484	11.162354691234	41	-0.00486186449376191	0.00486186449376191	7.07547139777552	2
542	233.41	51.201	1.0205	5.1106701267486	11.1574928267402	42	0.0213922037725638	0.0213922037725638	7.09686360154808	2
543	238.27	61.902	1.0161	5.08927792297604	11.1788850305128	43	-0.0072927967406482	0.0072927967406482	7.10415639828873	2
544	235.18	75.736	1.0176	5.09657071971668	11.1715922337721	44	-0.00680661029126917	0.00680661029126917	7.11096300858	2
545	238.98	84.137	1.019	5.10337733000795	11.1647856234809	45	-0.0452153397920121	0.0452153397920121	7.15617834837201	2
546	240.08	82.884	1.0283	5.14859266979996	11.1195702836889	46	0	0	7.15617834837201	2
547	232.69	78.731	1.0283	5.14859266979996	11.1195702836889	47	0.0379225430513657	0.0379225430513657	7.19410089142337	2
548	232.05	82.237	1.0205	5.1106701267486	11.1574928267402	48	-0.432219753495668	0.432219753495668	7.62632064491904	2
549	249.1	99.885	1.1094	5.54288988024427	10.7252730732446	49	0.270805852302685	0.270805852302685	7.89712649722173	2
550	242.39	98.881	1.0537	5.27208402794158	10.9960789255472	50	-0.439026363786937	0.439026363786937	8.33615286100866	2
551	243.76	102.83	1.144	5.71111039172852	10.5570525617603	51	0.424926956755019	0.424926956755019	8.76107981776368	2
552	230.32	106.73	1.0566	5.2861834349735	10.9819795185153	52	-0.275667716796448	0.275667716796448	9.03674753456013	2
553	230.81	114.85	1.1133	5.56185115176995	10.7063118017189	53	-0.0734141538558468	0.0734141538558468	9.11016168841598	2
554	234.53	132.03	1.1284	5.63526530562579	10.632897647863	54	-0.0996682221221725	0.0996682221221725	9.20982991053815	2
555	231.43	125.29	1.1489	5.73493352774797	10.5332294257409	55	-0.0476462720388913	0.0476462720388913	9.25747618257704	2
556	250.91	133.04	1.1587	5.78257979978686	10.485583153702	56	0.192529833953076	0.192529833953076	9.45000601653012	2
557	256.19	147.85	1.1191	5.59004996583378	10.678112987655	57	-0.0855688150902569	0.0855688150902569	9.53557483162037	2
558	247.89	151.44	1.1367	5.67561878092404	10.5925441725648	58	-0.458473821761995	0.458473821761995	9.99404865338237	2
559	250.85	155.1	1.231	6.13409260268603	10.1340703508028	59	0.489103568072712	0.489103568072712	10.4831522214551	2
560	246.72	152.29	1.1304	5.64498903461332	10.6231739188755	60	-0.121060425894736	0.121060425894736	10.6042126473498	2
561	238.96	150.28	1.1553	5.76604946050806	10.5021134929808	61	0.173568562427393	0.173568562427393	10.7777812097772	2
562	254.43	147.25	1.1196	5.59248089808066	10.6756820554082	62	-0.299490852815895	0.299490852815895	11.0772720625931	2
563	255.3	150.67	1.1812	5.89197175089656	10.3761912025923	63	0.154607290901712	0.154607290901712	11.2318793534948	2
564	259.92	144.35	1.1494	5.73736445999485	10.530798493494	64	-0.0928616118309034	0.0928616118309034	11.3247409653257	2
565	265.03	143.71	1.1685	5.83022607182575	10.4379368816631	65	-0.0972372898752898	0.0972372898752898	11.421978255201	2
566	259.01	164.24	1.1885	5.92746336170104	10.3406995917878	66	-0.303866530860283	0.303866530860283	11.7258447860613	2
567	234.93	169.78	1.251	6.23132989256132	10.0368330609275	67	0.118629493647855	0.118629493647855	11.8444742797092	2
568	242.66	164.2	1.2266	6.11270039891347	10.1554625545754	68	-0.0427844075451294	0.0427844075451294	11.8872586872543	2
569	235.92	166.91	1.2354	6.1554848064586	10.1126781470302	69	-0.0661213571151986	0.0661213571151986	11.9533800443695	2
570	237.32	169.01	1.249	6.22160616357379	10.046556789915	70	0.182806104965547	0.182806104965547	12.136186149335	2
571	235.53	163.47	1.2114	6.03880005860825	10.2293628948806	71	0	0	12.136186149335	2
572	233.74	163.63	1.2114	6.03880005860825	10.2293628948806	72	0.308728395354049	0.308728395354049	12.4449145446891	2
573	247.89	153.89	1.1479	5.7300716632542	10.5380912902346	73	-0.365612209931093	0.365612209931093	12.8105267546202	2
574	244.57	163.24	1.2231	6.09568387318529	10.1724790803035	74	-0.0855688150902552	0.0855688150902552	12.8960955697104	2
575	248.04	165.98	1.2407	6.18125268827555	10.0869102652133	75	0.177944240471781	0.177944240471781	13.0740398101822	2
576	242.01	154.32	1.2041	6.00330844780377	10.2648545056851	76	0.242120851789473	0.242120851789473	13.3161606619717	2
577	242.63	156.13	1.1543	5.76118759601429	10.5069753574745	77	-0.230452377004436	0.230452377004436	13.5466130389761	2
578	248.1	145.1	1.2017	5.99163997301873	10.2765229804701	78	0.531887975617838	0.531887975617838	14.078501014594	2
579	236.75	123.27	1.0923	5.45975199740089	10.8084109560879	79	-0.282474327087719	0.282474327087719	14.3609753416817	2
580	233.29	119.51	1.1504	5.74222632448861	10.5259366290002	80	0.163844833439864	0.163844833439864	14.5248201751215	2
581	237.66	126.41	1.1167	5.57838149104875	10.6897814624401	81	0.0666075435645759	0.0666075435645759	14.5914277186861	2
582	230.16	130.7	1.103	5.51177394748417	10.7563890060046	82	-0.631556197740014	0.631556197740014	15.2229839164261	2
583	239.54	141.45	1.2329	6.14333014522419	10.1248328082646	83	0.0685522893620814	0.0685522893620814	15.2915362057882	2
584	238.53	137.45	1.2188	6.07477785586211	10.1933850976267	84	0.161900087642358	0.161900087642358	15.4534362934306	2
585	249.35	135.95	1.1855	5.91287776821975	10.3552851852691	85	0.0685522893620814	0.0685522893620814	15.5219885827926	2
586	247.74	118.43	1.1714	5.84432547885767	10.4238374746312	86	0.111822883356583	0.111822883356583	15.6338114661492	2
587	240.04	128.19	1.1484	5.73250259550108	10.5356603579877	87	0.291711869625873	0.291711869625873	15.9255233357751	2
588	239.88	125.77	1.0884	5.44079072587521	10.8273722276136	88	-0.408396617476221	0.408396617476221	16.3339199532513	2
589	256.78	141.33	1.1724	5.84918734335143	10.4189756101374	89	0.0782760183496087	0.0782760183496087	16.4121959716009	2
590	260.47	145.04	1.1563	5.77091132500182	10.497251628487	90	0.0617456790708104	0.0617456790708104	16.4739416506717	2
591	271.29	135.62	1.1436	5.70916564593101	10.5589973075578	91	0.0311159327600912	0.0311159327600912	16.5050575834318	2
592	277.12	137.67	1.1372	5.67804971317092	10.5901132403179	92	-0.00243093224688096	0.00243093224688096	16.5074885156787	2
593	277.21	146.87	1.1377	5.6804806454178	10.587682308071	93	-0.0092375425381519	0.0092375425381519	16.5167260582169	2
594	277.92	149.02	1.1396	5.68971818795595	10.5784447655329	94	-0.0904306795840206	0.0904306795840206	16.6071567378009	2
595	278.32	132.61	1.1582	5.78014886753997	10.4880140859488	95	0.0734141538558433	0.0734141538558433	16.6805708916567	2
596	274.94	124.7	1.1431	5.70673471368413	10.5614282398047	96	0.0335468650069757	0.0335468650069757	16.7141177566637	2
597	248.29	115.49	1.1362	5.67318784867716	10.5949751048117	97	-0.0262540682663293	0.0262540682663293	16.74037182493	2
598	249.76	128.31	1.1416	5.69944191694348	10.5687210365453	98	-0.1259222903885	0.1259222903885	16.8662941153185	2
599	252.39	127.2	1.1675	5.82536420733198	10.4427987461568	99	0.199336444244345	0.199336444244345	17.0656305595629	2
600	249	129.39	1.1265	5.62602776308764	10.6421351904012	100	-0.225590512510674	0.225590512510674	17.2912210720736	2
601	247.65	119.77	1.1729	5.85161827559831	10.4165446778905	101	0.109391951109702	0.109391951109702	17.4006130231833	2
602	250.22	115.96	1.1504	5.74222632448861	10.5259366290002	102	-0.00486186449376369	0.00486186449376369	17.405474887677	2
603	249.93	111.23	1.1514	5.74708818898238	10.5210747645064	103	0.489103568072712	0.489103568072712	17.8945784557497	2
604	243.96	86.351	1.0508	5.25798462090966	11.0101783325792	104	0.152176358654827	0.152176358654827	18.0467548144046	2
605	260.13	84.282	1.0195	5.10580826225484	11.162354691234	105	-0.0238231360194447	0.0238231360194447	18.070577950424	2
606	260.16	82.928	1.0244	5.12963139827428	11.1385315552145	106	0.0262540682663293	0.0262540682663293	18.0968320186903	2
607	263.25	84.501	1.019	5.10337733000795	11.1647856234809	107	-0.00486186449376547	0.00486186449376547	18.1016938831841	2
608	261.74	80.545	1.02	5.10823919450172	11.1599237589871	108	-0.0238231360194447	0.0238231360194447	18.1255170192035	2
609	258.73	79.836	1.0249	5.13206233052116	11.1361006229677	109	-0.00972372898753093	0.00972372898753093	18.1352407481911	2
610	248.99	73.118	1.0269	5.14178605950869	11.1263768939801	110	0.0384087295007411	0.0384087295007411	18.1736494776918	2
611	247.56	69.753	1.019	5.10337733000795	11.1647856234809	111	-0.0238231360194483	0.0238231360194483	18.1974726137113	2
612	249.14	72.217	1.0239	5.1272004660274	11.1409624874614	112	0.0165303392788019	0.0165303392788019	18.2140029529901	2
613	245.11	72.839	1.0205	5.1106701267486	11.1574928267402	113	-0.0262540682663293	0.0262540682663293	18.2402570212564	2
614	241.48	74.958	1.0259	5.13692419501493	11.1312387584739	114	0.00972372898752738	0.00972372898752738	18.2499807502439	2
615	239.73	68.837	1.0239	5.1272004660274	11.1409624874614	115	-0.263513055562036	0.263513055562036	18.513493805806	2
616	237.68	88.734	1.0781	5.39071352158944	10.8774494318994	116	0.0661213571151968	0.0661213571151968	18.5796151629212	2
617	239.41	87.057	1.0645	5.32459216447424	10.9435707890146	117	-0.0850826286408797	0.0850826286408797	18.664697791562	2
618	242.55	90.28	1.082	5.40967479311512	10.8584881603737	118	0.277612462593957	0.277612462593957	18.942310254156	2
619	235.78	84.796	1.0249	5.13206233052116	11.1361006229677	119	-0.258651191068274	0.258651191068274	19.2009614452243	2
620	236.48	103.06	1.0781	5.39071352158944	10.8774494318994	120	0.25622025882139	0.25622025882139	19.4571817040457	2
621	235.35	92.506	1.0254	5.13449326276805	11.1336696907208	121	0.0311159327600947	0.0311159327600947	19.4882976368058	2
622	246.76	67.611	1.019	5.10337733000795	11.1647856234809	122	-0.00729279674064642	0.00729279674064642	19.4955904335464	2
623	242.43	73.532	1.0205	5.1106701267486	11.1574928267402	123	-0.0165303392788019	0.0165303392788019	19.5121207728252	2
624	237.95	72.99	1.0239	5.1272004660274	11.1409624874614	124	0.0116684747850364	0.0116684747850364	19.5237892476102	2
625	246.38	53.878	1.0215	5.11553199124236	11.1526309622465	125	0.0213922037725638	0.0213922037725638	19.5451814513828	2
626	251.68	56.421	1.0171	5.0941397874698	11.174023166019	126	-0.0116684747850364	0.0116684747850364	19.5568499261678	2
627	247.41	51.162	1.0195	5.10580826225484	11.162354691234	127	-0.00243093224688096	0.00243093224688096	19.5592808584147	2
628	244.63	61.008	1.02	5.10823919450172	11.1599237589871	128	-0.00243093224688096	0.00243093224688096	19.5617117906616	2
629	233.81	78	1.0205	5.1106701267486	11.1574928267402	129	-0.0734141538558468	0.0734141538558468	19.6351259445174	2
630	246.9	88.789	1.0356	5.18408428060444	11.0840786728844	130	0.0209060173231883	0.0209060173231883	19.6560319618406	2
631	266.95	87.017	1.0313	5.16317826328126	11.1049846902076	131	0.0573700010264204	0.0573700010264204	19.7134019628671	2
632	270.41	92.526	1.0195	5.10580826225484	11.162354691234	132	-0.522650433079686	0.522650433079686	20.2360523959467	2
633	268.24	97.746	1.127	5.62845869533452	10.6397042581543	133	0.0427844075451276	0.0427844075451276	20.2788368034919	2
634	276.41	102.48	1.1182	5.58567428778939	10.6824886656994	134	0.23045237700444	0.23045237700444	20.5092891804963	2
635	278.97	87.656	1.0708	5.35522191078496	10.9129410427039	135	0.111336696907207	0.111336696907207	20.6206258774035	2
636	275.29	78.452	1.0479	5.24388521387775	11.0242777396111	136	0.135646019376031	0.135646019376031	20.7562718967795	2
637	277.4	83.08	1.02	5.10823919450172	11.1599237589871	137	0	0	20.7562718967795	2
638	272.16	73.118	1.02	5.10823919450172	11.1599237589871	138	-0.0952925440777861	0.0952925440777861	20.8515644408573	2
639	266.24	75.865	1.0396	5.2035317385795	11.0646312149093	139	-0.0661213571151968	0.0661213571151968	20.9176857979725	2
640	251.26	78.641	1.0532	5.2696530956947	10.9985098577941	140	0.0875135608877624	0.0875135608877624	21.0051993588603	2
641	263.01	91.308	1.0352	5.18213953480694	11.0860234186819	141	-0.206143054535616	0.206143054535616	21.2113424133959	2
642	251.15	108.98	1.0776	5.38828258934255	10.8798803641463	142	-0.0904306795840206	0.0904306795840206	21.3017730929799	2
643	256.32	108.86	1.0962	5.47871326892657	10.7894496845622	143	-0.351512802899176	0.351512802899176	21.6532858958791	2
644	259.42	120.7	1.1685	5.83022607182575	10.4379368816631	144	0.0593147468239277	0.0593147468239277	21.712600642703	2
645	258.87	115.41	1.1563	5.77091132500182	10.497251628487	145	0.261568309764531	0.261568309764531	21.9741689524676	2
646	256.14	113.23	1.1025	5.50934301523729	10.7588199382515	146	-0.259137377517648	0.259137377517648	22.2333063299852	2
647	251.49	110.45	1.1558	5.76848039275494	10.4996825607339	147	0.275667716796448	0.275667716796448	22.5089740467817	2
648	254.19	104.77	1.0991	5.49281267595849	10.7753502775303	148	-0.154607290901712	0.154607290901712	22.6635813376834	2
649	255.16	115.13	1.1309	5.6474199668602	10.6207429866286	149	-0.00923754253815368	0.00923754253815368	22.6728188802215	2
650	254.93	115.25	1.1328	5.65665750939836	10.6115054440905	150	0.1920436475037	0.1920436475037	22.8648625277252	2
651	256.1	107.18	1.0933	5.46461386189466	10.8035490915942	151	-0.232397122801943	0.232397122801943	23.0972596505272	2
652	242.62	102.13	1.1411	5.6970109846966	10.5711519687922	152	0.412772295520607	0.412772295520607	23.5100319460478	2
653	244.38	108.54	1.0562	5.28423868917599	10.9839242643128	153	-0.481810771332064	0.481810771332064	23.9918427173798	2
654	246.68	115.47	1.1553	5.76604946050806	10.5021134929808	154	0.0666075435645723	0.0666075435645723	24.0584502609444	2
655	253.04	115.46	1.1416	5.69944191694348	10.5687210365453	155	0.232397122801945	0.232397122801945	24.2908473837464	2
656	265.01	101.17	1.0938	5.46704479414154	10.8011181593473	156	0.0831378828433742	0.0831378828433742	24.3739852665897	2
657	258.73	103.7	1.0767	5.38390691129817	10.8842560421907	157	0.273236784549567	0.273236784549567	24.6472220511393	2
658	261.82	87.963	1.0205	5.1106701267486	11.1574928267402	158	-0.624263400999368	0.624263400999368	25.2714854521387	2
659	271.3	97.767	1.1489	5.73493352774797	10.5332294257409	159	0.610163993967449	0.610163993967449	25.8816494461061	2
660	269.94	88.887	1.0234	5.12476953378052	11.1433934197083	160	-0.517788568585921	0.517788568585921	26.399438014692	2
661	269.55	98.146	1.1299	5.64255810236644	10.6256048511224	161	-0.00243093224688273	0.00243093224688273	26.4018689469389	2
662	263.34	106.52	1.1304	5.64498903461332	10.6231739188755	162	-0.154121104452337	0.154121104452337	26.5559900513913	2
663	264.67	114.09	1.1621	5.79911013906566	10.4690528144232	163	0.0116684747850364	0.0116684747850364	26.5676585261763	2
664	257.59	115.67	1.1597	5.78744166428062	10.4807212892082	164	0.337413395867257	0.337413395867257	26.9050719220435	2
665	274.79	108.55	1.0903	5.45002826841336	10.8181346850755	165	-0.00729279674064642	0.00729279674064642	26.9123647187842	2
666	274.44	109.21	1.0918	5.45732106515401	10.8108418883348	166	-0.177944240471783	0.177944240471783	27.090308959256	2
667	279.8	93.619	1.1284	5.63526530562579	10.632897647863	167	-0.0311159327600912	0.0311159327600912	27.1214248920161	2
668	263.29	107.89	1.1348	5.66638123838589	10.6017817151029	168	0.232883309251321	0.232883309251321	27.3543082012674	2
669	253.81	104.07	1.0869	5.43349792913456	10.8346650243543	169	0.239689919542592	0.239689919542592	27.59399812081	2
670	258.47	93.561	1.0376	5.19380800959197	11.0743549438968	170	0.075845086102726	0.075845086102726	27.6698432069127	2
671	260.11	70.218	1.022	5.11796292348925	11.1502000299996	171	0.0165303392788001	0.0165303392788001	27.6863735461915	2
672	262.69	64.36	1.0186	5.10143258421045	11.1667303692784	172	-0.0306297463107157	0.0306297463107157	27.7170032925022	2
673	272.31	55.728	1.0249	5.13206233052116	11.1361006229677	173	0.0116684747850329	0.0116684747850329	27.7286717672873	2
674	266.93	44.791	1.0225	5.12039385573613	11.1477690977527	174	0.00486186449376547	0.00486186449376547	27.733533631781	2
675	274.02	47.262	1.0215	5.11553199124236	11.1526309622465	175	0.00729279674064642	0.00729279674064642	27.7408264285217	2
676	272.65	43.297	1.02	5.10823919450172	11.1599237589871	176	0.0165303392788001	0.0165303392788001	27.7573567678005	2
677	258.76	31.831	1.0166	5.09170885522292	11.1764540982659	177	-0.0262540682663293	0.0262540682663293	27.7836108360668	2
678	259.02	39.849	1.022	5.11796292348925	11.1502000299996	178	0.00972372898752916	0.00972372898752916	27.7933345650543	2
679	265.41	47.642	1.02	5.10823919450172	11.1599237589871	179	0.00243093224688096	0.00243093224688096	27.7957654973012	2
680	270.54	51.053	1.0195	5.10580826225484	11.162354691234	180	-0.0286850005132102	0.0286850005132102	27.8244504978144	2
681	262.3	63.769	1.0254	5.13449326276805	11.1336696907208	181	0.0286850005132102	0.0286850005132102	27.8531354983276	2
682	261.86	61.992	1.0195	5.10580826225484	11.162354691234	182	-0.00243093224688096	0.00243093224688096	27.8555664305745	2
683	250.76	51.259	1.02	5.10823919450172	11.1599237589871	183	0.00486186449376547	0.00486186449376547	27.8604282950683	2
684	252.53	55.691	1.019	5.10337733000795	11.1647856234809	184	-0.00486186449376547	0.00486186449376547	27.865290159562	2
685	237.36	61.001	1.02	5.10823919450172	11.1599237589871	185	-0.00972372898752916	0.00972372898752916	27.8750138885496	2
686	238.65	60.645	1.022	5.11796292348925	11.1502000299996	186	0.0145855934812946	0.0145855934812946	27.8895994820309	2
687	231.96	44.723	1.019	5.10337733000795	11.1647856234809	187	0.0092375425381519	0.0092375425381519	27.898837024569	2
688	230.79	59.058	1.0171	5.0941397874698	11.174023166019	188	-0.0140994070319174	0.0140994070319174	27.9129364316009	2
689	245.24	60.399	1.02	5.10823919450172	11.1599237589871	189	-0.00729279674064642	0.00729279674064642	27.9202292283416	2
690	238.73	59.134	1.0215	5.11553199124236	11.1526309622465	190	-0.346650938405411	0.346650938405411	28.266880166747	2
691	230.91	96.799	1.0928	5.46218292964778	10.805980023841	191	0.180375172718662	0.180375172718662	28.4472553394657	2
692	232.74	87.461	1.0557	5.28180775692911	10.9863551965597	192	0.0427844075451294	0.0427844075451294	28.4900397470108	2
693	231.97	91.656	1.0469	5.23902334938398	11.0291396041048	193	0.104530086615936	0.104530086615936	28.5945698336267	2
694	231.28	70.364	1.0254	5.13449326276805	11.1336696907208	194	0.0213922037725656	0.0213922037725656	28.6159620373993	2
695	232.36	64.481	1.021	5.11310105899548	11.1550618944933	195	0.00729279674064465	0.00729279674064465	28.6232548341399	2
696	240.3	69.278	1.0195	5.10580826225484	11.162354691234	196	-0.00486186449376191	0.00486186449376191	28.6281166986337	2
697	245.61	71.653	1.0205	5.1106701267486	11.1574928267402	197	-0.0072927967406482	0.0072927967406482	28.6354094953743	2
698	258.96	75.324	1.022	5.11796292348925	11.1502000299996	198	-0.163844833439866	0.163844833439866	28.7992543288142	2
699	259.42	78.615	1.0557	5.28180775692911	10.9863551965597	199	0.171137630180514	0.171137630180514	28.9703919589947	2
700	253.43	72.392	1.0205	5.1106701267486	11.1574928267402	200	0.00243093224688096	0.00243093224688096	28.9728228912416	2
701	260.76	60.247	1.02	5.10823919450172	11.1599237589871	201	-0.00972372898752916	0.00972372898752916	28.9825466202291	2
702	251.04	45.776	1.022	5.11796292348925	11.1502000299996	202	-0.00680661029127094	0.00680661029127094	28.9893532305204	2
703	256.1	42.691	1.0234	5.12476953378052	11.1433934197083	203	0.0140994070319191	0.0140994070319191	29.0034526375523	2
704	255.7	45.508	1.0205	5.1106701267486	11.1574928267402	204	-0.0189612715256828	0.0189612715256828	29.022413909078	2
705	272.01	33.651	1.0244	5.12963139827428	11.1385315552145	205	0.0092375425381519	0.0092375425381519	29.0316514516162	2
706	271.45	27.99	1.0225	5.12039385573613	11.1477690977527	206	-0.00680661029127094	0.00680661029127094	29.0384580619074	2
707	278.97	16.524	1.0239	5.1272004660274	11.1409624874614	207	0.0116684747850364	0.0116684747850364	29.0501265366925	2
708	277.82	12.091	1.0215	5.11553199124236	11.1526309622465	208	0.00243093224688273	0.00243093224688273	29.0525574689393	2
709	276.76	19.558	1.021	5.11310105899548	11.1550618944933	209	-0.0072927967406482	0.0072927967406482	29.05985026568	2
710	273.42	24.469	1.0225	5.12039385573613	11.1477690977527	210	0.00243093224688273	0.00243093224688273	29.0622811979269	2
711	275.53	36.968	1.022	5.11796292348925	11.1502000299996	211	0.00972372898752916	0.00972372898752916	29.0720049269144	2
712	278.85	41.484	1.02	5.10823919450172	11.1599237589871	212	-0.0140994070319174	0.0140994070319174	29.0861043339463	2
713	275.53	65.295	1.0229	5.12233860153363	11.1458243519552	213	0.0330606785576002	0.0330606785576002	29.1191650125039	2
714	266.08	56.51	1.0161	5.08927792297604	11.1788850305128	214	-0.0165303392788019	0.0165303392788019	29.1356953517827	2
715	259.35	54.89	1.0195	5.10580826225484	11.162354691234	215	-0.0165303392787983	0.0165303392787983	29.1522256910615	2
716	278.16	44.481	1.0229	5.12233860153363	11.1458243519552	216	0.0189612715256828	0.0189612715256828	29.1711869625872	2
717	272.99	12.932	1.019	5.10337733000795	11.1647856234809	217	0.00194474579750548	0.00194474579750548	29.1731317083847	2
718	275.87	17.313	1.0186	5.10143258421045	11.1667303692784	218	-0.0306297463107157	0.0306297463107157	29.2037614546954	2
719	266.23	13.302	1.0249	5.13206233052116	11.1361006229677	219	0.0213922037725638	0.0213922037725638	29.225153658468	2
720	263.62	14.45	1.0205	5.1106701267486	11.1574928267402	220	-0.0116684747850364	0.0116684747850364	29.236822133253	2
721	263.37	42.284	1.0229	5.12233860153363	11.1458243519552	221	0.00680661029127094	0.00680661029127094	29.2436287435443	2
722	262.24	43.609	1.0215	5.11553199124236	11.1526309622465	222	-0.00923754253815368	0.00923754253815368	29.2528662860825	2
723	275.61	35.286	1.0234	5.12476953378052	11.1433934197083	223	0.0165303392788001	0.0165303392788001	29.2693966253612	2
724	273.2	26.48	1.02	5.10823919450172	11.1599237589871	224	0.0116684747850346	0.0116684747850346	29.2810651001463	2
725	269.13	14.45	1.0176	5.09657071971668	11.1715922337721	225	-0.025767881816952	0.025767881816952	29.3068329819632	2
726	257.2	11.233	1.0229	5.12233860153363	11.1458243519552	226	0.0116684747850364	0.0116684747850364	29.3185014567483	2
727	254.94	22.727	1.0205	5.1106701267486	11.1574928267402	227	0	0	29.3185014567483	2
728	255.56	18.186	1.0205	5.1106701267486	11.1574928267402	228	0	0	29.3185014567483	2
729	268.41	18.754	1.0205	5.1106701267486	11.1574928267402	229	-0.0165303392788019	0.0165303392788019	29.3350317960271	2
730	267.07	11.768	1.0239	5.1272004660274	11.1409624874614	230	0.00680661029127094	0.00680661029127094	29.3418384063183	2
731	266	21.286	1.0225	5.12039385573613	11.1477690977527	231	0.0189612715256828	0.0189612715256828	29.360799677844	2
732	259.02	26.975	1.0186	5.10143258421045	11.1667303692784	232	-0.00680661029127094	0.00680661029127094	29.3676062881353	2
733	255.12	33.789	1.02	5.10823919450172	11.1599237589871	233	0.00486186449376547	0.00486186449376547	29.3724681526291	2
734	240.02	54.871	1.019	5.10337733000795	11.1647856234809	234	-0.00486186449376547	0.00486186449376547	29.3773300171228	2
735	245.91	42.724	1.02	5.10823919450172	11.1599237589871	235	-0.00729279674064642	0.00729279674064642	29.3846228138635	2
736	241.18	42.005	1.0215	5.11553199124236	11.1526309622465	236	0.00486186449376547	0.00486186449376547	29.3894846783572	2
737	231.03	24.772	1.0205	5.1106701267486	11.1574928267402	237	0.0092375425381519	0.0092375425381519	29.3987222208954	2
738	239.08	15.287	1.0186	5.10143258421045	11.1667303692784	238	-0.0092375425381519	0.0092375425381519	29.4079597634335	2
739	238.09	18.791	1.0205	5.1106701267486	11.1574928267402	239	-0.00243093224688273	0.00243093224688273	29.4103906956804	2
740	244.21	21.761	1.021	5.11310105899548	11.1550618944933	240	-0.0140994070319191	0.0140994070319191	29.4244901027123	2
741	239.37	13.181	1.0239	5.1272004660274	11.1409624874614	241	0.0140994070319191	0.0140994070319191	29.4385895097443	2
742	234.84	10.551	1.021	5.11310105899548	11.1550618944933	242	0	0	29.4385895097443	2
743	236.57	13.809	1.021	5.11310105899548	11.1550618944933	243	-0.0238231360194465	0.0238231360194465	29.4624126457637	2
744	233.06	18.046	1.0259	5.13692419501493	11.1312387584739	244	0.0213922037725638	0.0213922037725638	29.4838048495363	2
745	238.17	22.782	1.0215	5.11553199124236	11.1526309622465	245	0.00729279674064642	0.00729279674064642	29.4910976462769	2
746	250.01	18.107	1.02	5.10823919450172	11.1599237589871	246	-0.00729279674064642	0.00729279674064642	29.4983904430176	2
747	252.15	13.971	1.0215	5.11553199124236	11.1526309622465	247	0.00729279674064642	0.00729279674064642	29.5056832397582	2
748	279.16	10.624	1.02	5.10823919450172	11.1599237589871	248	-0.00972372898752916	0.00972372898752916	29.5154069687457	2
749	276.99	20.654	1.022	5.11796292348925	11.1502000299996	249	0.0189612715256811	0.0189612715256811	29.5343682402714	2
750	274.71	17.975	1.0181	5.09900165196356	11.1691613015253	250	-0.0165303392787983	0.0165303392787983	29.5508985795502	2
751	279.27	23.016	1.0215	5.11553199124236	11.1526309622465	251	0	0	29.5508985795502	2
752	270.55	38.134	1.0215	5.11553199124236	11.1526309622465	252	-0.00486186449376547	0.00486186449376547	29.555760444044	2
753	261.3	36.905	1.0225	5.12039385573613	11.1477690977527	253	-0.00194474579750548	0.00194474579750548	29.5577051898415	2
754	274.19	44.915	1.0229	5.12233860153363	11.1458243519552	254	-0.00243093224688273	0.00243093224688273	29.5601361220884	2
755	272.55	46.733	1.0234	5.12476953378052	11.1433934197083	255	0.0116684747850364	0.0116684747850364	29.5718045968734	2
756	266.9	52.595	1.021	5.11310105899548	11.1550618944933	256	0.00486186449376369	0.00486186449376369	29.5766664613672	2
757	279.24	50.975	1.02	5.10823919450172	11.1599237589871	257	0	0	29.5766664613672	2
758	273.78	56.292	1.02	5.10823919450172	11.1599237589871	258	-0.0121546612344119	0.0121546612344119	29.5888211226016	2
759	267.59	53.655	1.0225	5.12039385573613	11.1477690977527	259	0.0072927967406482	0.0072927967406482	29.5961139193422	2
760	274.28	55.925	1.021	5.11310105899548	11.1550618944933	260	-0.0306297463107175	0.0306297463107175	29.626743665653	2
761	277.83	56.796	1.0273	5.1437308053062	11.1244321481826	261	0.0306297463107175	0.0306297463107175	29.6573734119637	2
762	274.26	64.463	1.021	5.11310105899548	11.1550618944933	262	-0.00486186449376547	0.00486186449376547	29.6622352764574	2
763	268.86	65.283	1.022	5.11796292348925	11.1502000299996	263	0.00243093224688273	0.00243093224688273	29.6646662087043	2
764	266.13	59.532	1.0215	5.11553199124236	11.1526309622465	264	-0.00486186449376547	0.00486186449376547	29.6695280731981	2
765	266.98	89.673	1.0225	5.12039385573613	11.1477690977527	265	-0.00680661029127094	0.00680661029127094	29.6763346834894	2
766	268.73	89.929	1.0239	5.1272004660274	11.1409624874614	266	0.0213922037725638	0.0213922037725638	29.6977268872619	2
767	263.76	76.648	1.0195	5.10580826225484	11.162354691234	267	-0.00486186449376191	0.00486186449376191	29.7025887517557	2
768	266.79	71.884	1.0205	5.1106701267486	11.1574928267402	268	0.00486186449376191	0.00486186449376191	29.7074506162494	2
769	273.86	64.456	1.0195	5.10580826225484	11.162354691234	269	-0.00243093224688096	0.00243093224688096	29.7098815484963	2
770	271.73	66.921	1.02	5.10823919450172	11.1599237589871	270	-0.0121546612344119	0.0121546612344119	29.7220362097307	2
771	270.99	70.976	1.0225	5.12039385573613	11.1477690977527	271	0.0072927967406482	0.0072927967406482	29.7293290064714	2
772	278.4	60.877	1.021	5.11310105899548	11.1550618944933	272	-0.0072927967406482	0.0072927967406482	29.736621803212	2
773	275.89	56.861	1.0225	5.12039385573613	11.1477690977527	273	0.00972372898753093	0.00972372898753093	29.7463455321996	2
774	271.77	55.997	1.0205	5.1106701267486	11.1574928267402	274	-0.00243093224688273	0.00243093224688273	29.7487764644465	2
775	270.64	58.772	1.021	5.11310105899548	11.1550618944933	275	0.00486186449376369	0.00486186449376369	29.7536383289402	2
776	262.43	46.51	1.02	5.10823919450172	11.1599237589871	276	0	0	29.7536383289402	2
777	259.52	56.692	1.02	5.10823919450172	11.1599237589871	277	-0.0140994070319174	0.0140994070319174	29.7677377359721	2
778	275.69	55.099	1.0229	5.12233860153363	11.1458243519552	278	0.0116684747850364	0.0116684747850364	29.7794062107572	2
779	272.68	60.992	1.0205	5.1106701267486	11.1574928267402	279	0.0116684747850329	0.0116684747850329	29.7910746855422	2
780	279.81	53.776	1.0181	5.09900165196356	11.1691613015253	280	0.00972372898753093	0.00972372898753093	29.8007984145297	2
781	279.83	38.74	1.0161	5.08927792297604	11.1788850305128	281	-0.0121546612344119	0.0121546612344119	29.8129530757641	2
782	274.24	35.788	1.0186	5.10143258421045	11.1667303692784	282	-0.00437567804438999	0.00437567804438999	29.8173287538085	2
783	270.77	27.18	1.0195	5.10580826225484	11.162354691234	283	-0.0121546612344101	0.0121546612344101	29.8294834150429	2
784	263.43	26.494	1.022	5.11796292348925	11.1502000299996	284	0.0072927967406482	0.0072927967406482	29.8367762117836	2
785	264.86	15.406	1.0205	5.1106701267486	11.1574928267402	285	-0.0072927967406482	0.0072927967406482	29.8440690085242	2
786	263.88	18.999	1.022	5.11796292348925	11.1502000299996	286	0.0145855934812946	0.0145855934812946	29.8586546020055	2
787	261.92	13.269	1.019	5.10337733000795	11.1647856234809	287	-0.0121546612344119	0.0121546612344119	29.8708092632399	2
788	250.98	13.501	1.0215	5.11553199124236	11.1526309622465	288	0.00972372898752738	0.00972372898752738	29.8805329922275	2
789	254.1	10.42	1.0195	5.10580826225484	11.162354691234	289	0	0	29.8805329922275	2
790	244.99	19.131	1.0195	5.10580826225484	11.162354691234	290	-0.00243093224688096	0.00243093224688096	29.8829639244744	2
791	255.58	23.784	1.02	5.10823919450172	11.1599237589871	291	-0.00729279674064642	0.00729279674064642	29.890256721215	2
792	237.02	22.482	1.0215	5.11553199124236	11.1526309622465	292	-0.00680661029127094	0.00680661029127094	29.8970633315063	2
793	232.35	20.793	1.0229	5.12233860153363	11.1458243519552	293	0.0116684747850364	0.0116684747850364	29.9087318062913	2
794	254.61	10.67	1.0205	5.1106701267486	11.1574928267402	294	0.00243093224688096	0.00243093224688096	29.9111627385382	2
795	253.51	10.624	1.02	5.10823919450172	11.1599237589871	295	-0.0121546612344119	0.0121546612344119	29.9233173997726	2
796	262.83	10.121	1.0225	5.12039385573613	11.1477690977527	296	0.0121546612344119	0.0121546612344119	29.935472061007	2
797	256.61	11.381	1.02	5.10823919450172	11.1599237589871	297	-0.00243093224688096	0.00243093224688096	29.9379029932539	2
798	254.97	18.76	1.0205	5.1106701267486	11.1574928267402	298	0	0	29.9379029932539	2
799	258.51	39.43	1.0205	5.1106701267486	11.1574928267402	299	-0.00243093224688273	0.00243093224688273	29.9403339255008	2
800	257.82	38.02	1.021	5.11310105899548	11.1550618944933	300	-0.0165303392788001	0.0165303392788001	29.9568642647796	2
801	271.11	40.858	1.0244	5.12963139827428	11.1385315552145	301	0.0092375425381519	0.0092375425381519	29.9661018073177	2
802	270.37	48.916	1.0225	5.12039385573613	11.1477690977527	302	0.0145855934812928	0.0145855934812928	29.980687400799	2
803	266.89	65.315	1.0195	5.10580826225484	11.162354691234	303	-0.0238231360194447	0.0238231360194447	30.0045105368185	2
804	263.55	60.14	1.0244	5.12963139827428	11.1385315552145	304	-0.104530086615938	0.104530086615938	30.1090406234344	2
805	263.92	72.543	1.0459	5.23416148489022	11.0340014685986	305	0.130784154882267	0.130784154882267	30.2398247783167	2
806	261.42	69.943	1.019	5.10337733000795	11.1647856234809	306	-0.00729279674064642	0.00729279674064642	30.2471175750573	2
807	260.12	64.989	1.0205	5.1106701267486	11.1574928267402	307	0.00486186449376191	0.00486186449376191	30.2519794395511	2
808	251.35	65.162	1.0195	5.10580826225484	11.162354691234	308	0	0	30.2519794395511	2
809	243.04	51.397	1.0195	5.10580826225484	11.162354691234	309	0.0116684747850364	0.0116684747850364	30.2636479143361	2
810	234.21	43.773	1.0171	5.0941397874698	11.174023166019	310	-0.0116684747850364	0.0116684747850364	30.2753163891212	2
811	230.68	39.324	1.0195	5.10580826225484	11.162354691234	311	-0.00729279674064465	0.00729279674064465	30.2826091858618	2
812	230.03	37.153	1.021	5.11310105899548	11.1550618944933	312	0	0	30.2826091858618	2
813	242.82	30.445	1.021	5.11310105899548	11.1550618944933	313	0.00729279674064465	0.00729279674064465	30.2899019826024	2
814	258.26	43.008	1.0195	5.10580826225484	11.162354691234	314	0.00680661029127094	0.00680661029127094	30.2967085928937	2
815	250.54	41.303	1.0181	5.09900165196356	11.1691613015253	315	-0.025767881816952	0.025767881816952	30.3224764747107	2
816	254.18	46.331	1.0234	5.12476953378052	11.1433934197083	316	-0.0121546612344101	0.0121546612344101	30.3346311359451	2
817	247.3	42.787	1.0259	5.13692419501493	11.1312387584739	317	0.0286850005132102	0.0286850005132102	30.3633161364583	2
818	244.09	42.252	1.02	5.10823919450172	11.1599237589871	318	-0.00972372898752916	0.00972372898752916	30.3730398654458	2
819	261.58	57.103	1.022	5.11796292348925	11.1502000299996	319	-0.00437567804438821	0.00437567804438821	30.3774155434902	2
820	254.07	65.106	1.0229	5.12233860153363	11.1458243519552	320	0.00437567804438821	0.00437567804438821	30.3817912215346	2
821	248.37	56.198	1.022	5.11796292348925	11.1502000299996	321	0.00486186449376547	0.00486186449376547	30.3866530860284	2
822	244.31	53.948	1.021	5.11310105899548	11.1550618944933	322	0	0	30.3866530860284	2
823	243.44	52.895	1.021	5.11310105899548	11.1550618944933	323	0.0116684747850346	0.0116684747850346	30.3983215608134	2
824	241.72	48.952	1.0186	5.10143258421045	11.1667303692784	324	-0.0209060173231883	0.0209060173231883	30.4192275781366	2
825	236.18	49.291	1.0229	5.12233860153363	11.1458243519552	325	0.0140994070319174	0.0140994070319174	30.4333269851685	2
826	234.73	28.773	1.02	5.10823919450172	11.1599237589871	326	0.00486186449376547	0.00486186449376547	30.4381888496623	2
827	234.63	22.434	1.019	5.10337733000795	11.1647856234809	327	-0.00729279674064642	0.00729279674064642	30.4454816464029	2
828	243.34	23.999	1.0205	5.1106701267486	11.1574928267402	328	-0.0072927967406482	0.0072927967406482	30.4527744431436	2
829	251.1	29.076	1.022	5.11796292348925	11.1502000299996	329	-0.0116684747850346	0.0116684747850346	30.4644429179286	2
830	244.63	32.797	1.0244	5.12963139827428	11.1385315552145	330	0.0116684747850346	0.0116684747850346	30.4761113927136	2
831	236.3	26.478	1.022	5.11796292348925	11.1502000299996	331	0.0121546612344101	0.0121546612344101	30.488266053948	2
832	252.06	40.592	1.0195	5.10580826225484	11.162354691234	332	-0.00243093224688096	0.00243093224688096	30.4906969861949	2
833	264.28	22.866	1.02	5.10823919450172	11.1599237589871	333	-0.00243093224688096	0.00243093224688096	30.4931279184418	2
834	272.65	27.965	1.0205	5.1106701267486	11.1574928267402	334	-0.0116684747850364	0.0116684747850364	30.5047963932268	2
835	266.52	25.476	1.0229	5.12233860153363	11.1458243519552	335	0.0116684747850364	0.0116684747850364	30.5164648680119	2
836	263.97	26.337	1.0205	5.1106701267486	11.1574928267402	336	-0.00486186449376547	0.00486186449376547	30.5213267325056	2
837	252.28	28.476	1.0215	5.11553199124236	11.1526309622465	337	0.0189612715256811	0.0189612715256811	30.5402880040313	2
838	252.7	51.806	1.0176	5.09657071971668	11.1715922337721	338	-0.0213922037725638	0.0213922037725638	30.5616802078039	2
839	253.34	47.531	1.022	5.11796292348925	11.1502000299996	339	-0.00437567804438821	0.00437567804438821	30.5660558858483	2
840	246.14	49.277	1.0229	5.12233860153363	11.1458243519552	340	0.00437567804438821	0.00437567804438821	30.5704315638927	2
841	250.4	63.27	1.022	5.11796292348925	11.1502000299996	341	-0.116198561400973	0.116198561400973	30.6866301252936	2
842	253.19	78.4	1.0459	5.23416148489022	11.0340014685986	342	-0.166275765686747	0.166275765686747	30.8529058909804	2
843	256.2	84.072	1.0801	5.40043725057697	10.8677257029119	343	0.292198056075248	0.292198056075248	31.1451039470556	2
844	266.09	82.571	1.02	5.10823919450172	11.1599237589871	344	-0.0121546612344119	0.0121546612344119	31.15725860829	2
845	264.36	77.795	1.0225	5.12039385573613	11.1477690977527	345	0.00486186449376547	0.00486186449376547	31.1621204727838	2
846	272.18	81.015	1.0215	5.11553199124236	11.1526309622465	346	0.00729279674064642	0.00729279674064642	31.1694132695244	2
847	270.7	89.852	1.02	5.10823919450172	11.1599237589871	347	-0.196905511997464	0.196905511997464	31.3663187815219	2
848	277.69	91.639	1.0605	5.30514470649918	10.9630182469896	348	0.20176737649123	0.20176737649123	31.5680861580131	2
849	266.25	91.952	1.019	5.10337733000795	11.1647856234809	349	-0.00486186449376547	0.00486186449376547	31.5729480225069	2
850	270.84	85.033	1.02	5.10823919450172	11.1599237589871	350	-0.18766796945931	0.18766796945931	31.7606159919662	2
851	273.25	86.383	1.0586	5.29590716396103	10.9722557895278	351	0.175513308224899	0.175513308224899	31.9361293001911	2
852	265	92.623	1.0225	5.12039385573613	11.1477690977527	352	0.00486186449376547	0.00486186449376547	31.9409911646849	2
853	267.54	93.47	1.0215	5.11553199124236	11.1526309622465	353	-0.189612715256818	0.189612715256818	32.1306038799417	2
854	254.92	101.66	1.0605	5.30514470649918	10.9630182469896	354	-0.0403534752982448	0.0403534752982448	32.1709573552399	2
855	264.22	102.48	1.0688	5.34549818179743	10.9226647716914	355	0.025767881816952	0.025767881816952	32.1967252370569	2
856	255.54	99.475	1.0635	5.31973029998047	10.9484326535083	356	-0.0189612715256811	0.0189612715256811	32.2156865085826	2
857	257.44	94.59	1.0674	5.33869157150616	10.9294713819827	357	-0.147314494161066	0.147314494161066	32.3630010027436	2
858	254.29	89.895	1.0977	5.48600606566722	10.7821568878216	358	0.318452124341578	0.318452124341578	32.6814531270852	2
859	261.07	90.113	1.0322	5.16755394132564	11.1006090121632	359	0.0544528823301622	0.0544528823301622	32.7359060094154	2
860	263.39	87.409	1.021	5.11310105899548	11.1550618944933	360	-0.142452629667302	0.142452629667302	32.8783586390827	2
861	258.17	87.652	1.0503	5.25555368866278	11.012609264826	361	-0.228021444757555	0.228021444757555	33.1063800838402	2
862	254.31	90.259	1.0972	5.48357513342034	10.7845878200685	362	-0.0875135608877624	0.0875135608877624	33.193893644728	2
863	237.66	97.88	1.1152	5.5710886943081	10.6970742591807	363	0.154121104452337	0.154121104452337	33.3480147491803	2
864	238.64	95.851	1.0835	5.41696758985576	10.8511953636331	364	0.199336444244345	0.199336444244345	33.5473511934247	2
865	233.42	102.63	1.0425	5.21763114561142	11.0505318078774	365	-0.377280684716128	0.377280684716128	33.9246318781408	2
866	244.96	105.31	1.1201	5.59491183032755	10.6732511231613	366	0.177944240471783	0.177944240471783	34.1025761186126	2
867	252.61	97.024	1.0835	5.41696758985576	10.8511953636331	367	-0.116198561400973	0.116198561400973	34.2187746800136	2
868	253.35	113.94	1.1074	5.53316615125674	10.7349968022321	368	-0.258651191068274	0.258651191068274	34.4774258710818	2
869	251.44	116.77	1.1606	5.79181734232501	10.4763456111638	369	0.0636904248683159	0.0636904248683159	34.5411162959502	2
870	254.03	115.76	1.1475	5.72812691745669	10.5400360360321	370	-0.106474832413443	0.106474832413443	34.6475911283636	2
871	258.64	135.65	1.1694	5.83460174987014	10.4335612036187	371	-0.116684747850348	0.116684747850348	34.764275876214	2
872	250.09	144.79	1.1934	5.95128649772049	10.3168764557683	372	0.332551531373495	0.332551531373495	35.0968274075874	2
873	256.48	147.55	1.125	5.61873496634699	10.6494279871418	373	-0.336927209417883	0.336927209417883	35.4337546170053	2
874	267.91	158.69	1.1943	5.95566217576487	10.3125007777239	374	0.125436103939125	0.125436103939125	35.5591907209444	2
875	265.32	135.15	1.1685	5.83022607182575	10.4379368816631	375	-0.0116684747850346	0.0116684747850346	35.5708591957295	2
876	263.66	129.47	1.1709	5.84189454661078	10.426268406878	376	0.190098901706193	0.190098901706193	35.7609580974357	2
877	267.6	128.04	1.1318	5.65179564490459	10.6163673085842	377	-0.097723476324667	0.097723476324667	35.8586815737604	2
878	261.35	118.63	1.1519	5.74951912122926	10.5186438322596	378	0.270805852302685	0.270805852302685	36.129487426063	2
879	255.32	109.63	1.0962	5.47871326892657	10.7894496845622	379	-0.479379839085183	0.479379839085183	36.6088672651482	2
880	241.68	130.93	1.1948	5.95809310801176	10.3100698454771	380	-0.1259222903885	0.1259222903885	36.7347895555367	2
881	245.22	135.53	1.2207	6.08401539840026	10.1841475550886	381	-0.0379225430513639	0.0379225430513639	36.7727120985881	2
882	242.06	140.26	1.2285	6.12193794145162	10.1462250120372	382	-0.0593147468239277	0.0593147468239277	36.832026845412	2
883	239.8	141.08	1.2407	6.18125268827555	10.0869102652133	383	0.313104073398437	0.313104073398437	37.1451309188104	2
884	245.18	127.55	1.1763	5.86814861487711	10.4000143386117	384	-0.113767629154092	0.113767629154092	37.2588985479645	2
885	246.7	139.28	1.1997	5.9819162440312	10.2862467094576	385	0.1920436475037	0.1920436475037	37.4509421954682	2
886	252.14	141.01	1.1602	5.7898725965275	10.4782903569613	386	-0.353457548696683	0.353457548696683	37.8043997441649	2
887	255.9	154	1.2329	6.14333014522419	10.1248328082646	387	0.0617456790708104	0.0617456790708104	37.8661454232357	2
888	252.35	152.82	1.2202	6.08158446615338	10.1865784873354	388	-0.0476462720388913	0.0476462720388913	37.9137916952746	2
889	254.17	154.91	1.23	6.12923073819227	10.1389322152966	389	0.0904306795840188	0.0904306795840188	38.0042223748586	2
890	264.16	154.57	1.2114	6.03880005860825	10.2293628948806	390	0.0758450861027278	0.0758450861027278	38.0800674609614	2
891	267.8	170.57	1.1958	5.96295497250552	10.3052079809833	391	0.109391951109702	0.109391951109702	38.1894594120711	2
892	277.41	169.88	1.1733	5.85356302139582	10.414599932093	392	0.0189612715256811	0.0189612715256811	38.2084206835967	2
893	269.65	161.86	1.1694	5.83460174987014	10.4335612036187	393	-0.154607290901712	0.154607290901712	38.3630279744985	2
894	266.91	165.17	1.2012	5.98920904077185	10.278953912717	394	0.0568838145770449	0.0568838145770449	38.4199117890755	2
895	273.98	146.58	1.1895	5.9323252261948	10.335837727294	395	0.10015440857155	0.10015440857155	38.5200661976471	2
896	279	140.24	1.1689	5.83217081762326	10.4359921358656	396	-0.0549390687795377	0.0549390687795377	38.5750052664266	2
897	278.96	144.53	1.1802	5.88710988640279	10.381053067086	397	0.0593147468239259	0.0593147468239259	38.6343200132505	2
898	274.2	141.57	1.168	5.82779513957887	10.44036781391	398	0.0690384758114568	0.0690384758114568	38.703358489062	2
899	273.4	136.53	1.1538	5.75875666376741	10.5094062897214	399	0.0140994070319174	0.0140994070319174	38.7174578960939	2
900	275.54	138.18	1.1509	5.74465725673549	10.5235056967533	400	0.075845086102726	0.075845086102726	38.7933029821966	2
901	278.45	136.21	1.1353	5.66881217063277	10.5993507828561	401	-0.0850826286408797	0.0850826286408797	38.8783856108375	2
902	279.39	125.99	1.1528	5.75389479927365	10.5142681542152	402	0.344220006158528	0.344220006158528	39.222605616996	2
903	271.09	116.04	1.082	5.40967479311512	10.8584881603737	403	-0.114253815603465	0.114253815603465	39.3368594325995	2
904	275.6	117.43	1.1055	5.52392860871858	10.7442343447702	404	-0.204198308738111	0.204198308738111	39.5410577413376	2
905	279.66	125.46	1.1475	5.72812691745669	10.5400360360321	405	-0.275181530347073	0.275181530347073	39.8162392716847	2
906	262.36	164.53	1.2041	6.00330844780377	10.2648545056851	406	0.047646272038893	0.047646272038893	39.8638855437236	2
907	270.53	165.55	1.1943	5.95566217576487	10.3125007777239	407	-0.0549390687795395	0.0549390687795395	39.9188246125031	2
908	272	162.74	1.2056	6.01060124454441	10.2575617089444	408	-0.0213922037725638	0.0213922037725638	39.9402168162757	2
909	274.25	162.36	1.21	6.03199344831698	10.2361695051718	409	0.23045237700444	0.23045237700444	40.1706691932801	2
910	270.74	168.94	1.1626	5.80154107131254	10.4666218821763	410	-0.132728900679773	0.132728900679773	40.3033980939599	2
911	277.86	167.51	1.1899	5.93426997199231	10.3338929814965	411	-0.0525081365326567	0.0525081365326567	40.3559062304925	2
912	276.01	170.59	1.2007	5.98677810852497	10.2813848449639	412	0.0525081365326567	0.0525081365326567	40.4084143670252	2
913	270.56	165.99	1.1899	5.93426997199231	10.3338929814965	413	-0.0807069505964897	0.0807069505964897	40.4891213176217	2
914	273.98	174.14	1.2065	6.0149769225888	10.2531860309	414	-0.0262540682663293	0.0262540682663293	40.515375385888	2
915	273.53	174.55	1.2119	6.04123099085513	10.2269319626337	415	-0.21392203772564	0.21392203772564	40.7292974236137	2
916	264.88	171.18	1.2559	6.25515302858077	10.013009924908	416	0.0427844075451276	0.0427844075451276	40.7720818311588	2
917	268.42	174.85	1.2471	6.21236862103564	10.0557943324532	417	-0.025767881816952	0.025767881816952	40.7978497129757	2
918	265.45	176.08	1.2524	6.23813650285259	10.0300264506362	418	-0.235314241498202	0.235314241498202	41.0331639544739	2
919	271.42	193.26	1.3008	6.4734507443508	9.79471220913802	419	-0.0189612715256828	0.0189612715256828	41.0521252259996	2
920	273.07	192.22	1.3047	6.49241201587648	9.77575093761234	420	0.0904306795840206	0.0904306795840206	41.1425559055836	2
921	274.22	194.83	1.2861	6.40198133629246	9.86618161719636	421	0.177944240471781	0.177944240471781	41.3205001460554	2
922	278.04	194.7	1.2495	6.22403709582068	10.0441258576681	422	0.0330606785576002	0.0330606785576002	41.353560824613	2
923	278.95	189.16	1.2427	6.19097641726308	10.0771865362257	423	-0.275181530347073	0.275181530347073	41.6287423549601	2
924	273.08	191.83	1.2993	6.46615794761015	9.80200500587867	424	-0.0189612715256828	0.0189612715256828	41.6477036264858	2
925	272.96	192.43	1.3032	6.48511921913583	9.78304373435299	425	-0.0452153397920103	0.0452153397920103	41.6929189662778	2
926	267.75	192.41	1.3125	6.53033455892784	9.73782839456098	426	0.270805852302685	0.270805852302685	41.9637248185805	2
927	255.75	178.84	1.2568	6.25952870662516	10.0086342468637	427	-0.0807069505964915	0.0807069505964915	42.044431769177	2
928	261.01	182.88	1.2734	6.34023565722165	9.92792729626717	428	0.218297715770028	0.218297715770028	42.262729484947	2
929	277.84	184.98	1.2285	6.12193794145162	10.1462250120372	429	0.196905511997462	0.196905511997462	42.4596349969445	2
930	279.28	162.45	1.188	5.92503242945416	10.3431305240347	430	-0.0116684747850329	0.0116684747850329	42.4713034717295	2
931	277.73	157.6	1.1904	5.93670090423919	10.3314620492496	431	-0.0690384758114568	0.0690384758114568	42.5403419475409	2
932	279.48	175.54	1.2046	6.00573938005065	10.2624235734382	432	-0.137590765173538	0.137590765173538	42.6779327127145	2
933	261.99	172.26	1.2329	6.14333014522419	10.1248328082646	433	-0.097237289875288	0.097237289875288	42.7751700025898	2
934	267	175.85	1.2529	6.24056743509948	10.0275955183893	434	-0.273236784549567	0.273236784549567	43.0484067871393	2
935	256.23	190.09	1.3091	6.51380421964904	9.75435873383978	435	0.306297463107164	0.306297463107164	43.3547042502465	2
936	264.88	187.96	1.2461	6.20750675654188	10.0606561969469	436	0.180375172718666	0.180375172718666	43.5350794229652	2
937	272.71	166.64	1.209	6.02713158382321	10.2410313696656	437	0.0335468650069757	0.0335468650069757	43.5686262879721	2
938	279.67	167.49	1.2021	5.99358471881624	10.2745782346726	438	0.265457801359542	0.265457801359542	43.8340840893317	2
939	274.99	156.67	1.1475	5.72812691745669	10.5400360360321	439	-0.387004413703657	0.387004413703657	44.2210885030353	2
940	269.91	154.42	1.2271	6.11513133116035	10.1530316223285	440	0.482296957781443	0.482296957781443	44.7033854608168	2
941	256.55	145.48	1.1279	5.63283437337891	10.6353285801099	441	-0.161413901192983	0.161413901192983	44.8647993620098	2
942	255.89	142.69	1.1611	5.79424827457189	10.4739146789169	442	-0.0904306795840206	0.0904306795840206	44.9552300415938	2
943	234.94	154.05	1.1797	5.88467895415591	10.3834839993329	443	-0.140021697420419	0.140021697420419	45.0952517390142	2
944	231.99	162.89	1.2085	6.02470065157633	10.2434623019125	444	-0.0213922037725638	0.0213922037725638	45.1166439427868	2
945	236.8	160.21	1.2129	6.0460928553489	10.2220700981399	445	0	0	45.1166439427868	2
946	253.5	162.76	1.2129	6.0460928553489	10.2220700981399	446	-0.106961018862819	0.106961018862819	45.2236049616496	2
947	251.82	167.49	1.2349	6.15305387421172	10.1151090792771	447	0.0213922037725638	0.0213922037725638	45.2449971654222	2
948	255.7	169.89	1.2305	6.13166167043915	10.1365012830497	448	0.220728648016909	0.220728648016909	45.4657258134391	2
949	261.81	162.95	1.1851	5.91093302242224	10.3572299310666	449	-0.177944240471781	0.177944240471781	45.6436700539108	2
950	250.52	153.67	1.2217	6.08887726289402	10.1792856905948	450	0.047646272038893	0.047646272038893	45.6913163259497	2
951	247.8	156.62	1.2119	6.04123099085513	10.2269319626337	451	0.177944240471781	0.177944240471781	45.8692605664215	2
952	259.32	163.41	1.1753	5.86328675038335	10.4048762031055	452	-0.104530086615938	0.104530086615938	45.9737906530375	2
953	259.81	166.67	1.1968	5.96781683699929	10.3003461164895	453	-0.156552036699217	0.156552036699217	46.1303426897367	2
954	255.68	164.11	1.229	6.1243688736985	10.1437940797903	454	0.190098901706193	0.190098901706193	46.3204415914429	2
955	258.29	165.65	1.1899	5.93426997199231	10.3338929814965	455	-0.619887722954978	0.619887722954978	46.9403293143978	2
956	241.33	188.85	1.3174	6.55415769494729	9.71400525854153	456	-0.0165303392787983	0.0165303392787983	46.9568596536766	2
957	238.01	193.3	1.3208	6.57068803422609	9.69747491926273	457	-0.177944240471781	0.177944240471781	47.1348038941484	2
958	241.29	194.48	1.3574	6.74863227469787	9.51953067879095	458	0.315535005645316	0.315535005645316	47.4503388997937	2
959	242.52	189.62	1.2925	6.43309726905255	9.83506568443627	459	-0.104530086615936	0.104530086615936	47.5548689864097	2
960	238.28	186.54	1.314	6.53762735566849	9.73053559782033	460	0.144883561914183	0.144883561914183	47.6997525483239	2
961	232.34	190.51	1.2842	6.39274379375431	9.87541915973451	461	0.175999494674276	0.175999494674276	47.8757520429981	2
962	254.66	178.4	1.248	6.21674429908003	10.0514186544088	462	0.101612967919678	0.101612967919678	47.9773650109178	2
963	264.39	179.11	1.2271	6.11513133116035	10.1530316223285	463	-0.163358646990487	0.163358646990487	48.1407236579083	2
964	263.98	175.92	1.2607	6.27848997815084	9.98967297533798	464	0.00923754253815368	0.00923754253815368	48.1499612004465	2
965	269.43	182.88	1.2588	6.26925243561269	9.99891051787613	465	-0.234828055048828	0.234828055048828	48.3847892554953	2
966	272.41	193.03	1.3071	6.50408049066151	9.76408246282731	466	0.315535005645318	0.315535005645318	48.7003242611406	2
967	279.5	192.14	1.2422	6.1885454850162	10.0796174684726	467	-0.135159832926654	0.135159832926654	48.8354840940673	2
968	272	191.41	1.27	6.32370531794285	9.94445763554597	468	0.144883561914183	0.144883561914183	48.9803676559814	2
969	271.87	184.45	1.2402	6.17882175602867	10.0893411974602	469	-0.0379225430513639	0.0379225430513639	49.0182901990328	2
970	269.44	174.93	1.248	6.21674429908003	10.0514186544088	470	-0.342275260361022	0.342275260361022	49.3605654593938	2
971	253.91	187.62	1.3184	6.55901955944105	9.70914339404777	471	0.173568562427393	0.173568562427393	49.5341340218212	2
972	245.63	189.38	1.2827	6.38545099701366	9.88271195647516	472	-0.0904306795840188	0.0904306795840188	49.6245647014052	2
973	256.26	184.31	1.3013	6.47588167659768	9.79228127689114	473	0.394297210444302	0.394297210444302	50.0188619118495	2
974	241.98	177.19	1.2202	6.08158446615338	10.1865784873354	474	-0.316021192094693	0.316021192094693	50.3348831039442	2
975	234.56	186.53	1.2852	6.39760565824807	9.87055729524075	475	-0.0379225430513639	0.0379225430513639	50.3728056469956	2
976	236.38	185.98	1.293	6.43552820129943	9.83263475218939	476	-0.0495910178363985	0.0495910178363985	50.422396664832	2
977	235.03	187.62	1.3032	6.48511921913583	9.78304373435299	477	-0.0641766113176914	0.0641766113176914	50.4865732761497	2
978	237.49	188.94	1.3164	6.54929583045352	9.7188671230353	478	0.270805852302685	0.270805852302685	50.7573791284524	2
979	232.01	178.71	1.2607	6.27848997815084	9.98967297533798	479	0.156552036699217	0.156552036699217	50.9139311651516	2
980	240.2	177.72	1.2285	6.12193794145162	10.1462250120372	480	-0.320396870139083	0.320396870139083	51.2343280352907	2
981	245.15	180.76	1.2944	6.4423348115907	9.82582814189811	481	0.0447291533426348	0.0447291533426348	51.2790571886333	2
982	247.77	181.67	1.2852	6.39760565824807	9.87055729524075	482	0.301921785062776	0.301921785062776	51.5809789736961	2
983	237.45	168.02	1.2231	6.09568387318529	10.1724790803035	483	-0.140507883869795	0.140507883869795	51.7214868575659	2
984	232.6	169.21	1.252	6.23619175705509	10.0319711964337	484	-0.00680661029127094	0.00680661029127094	51.7282934678571	2
985	234.8	172.68	1.2534	6.24299836734636	10.0251645861425	485	0.403534752982456	0.403534752982456	52.1318282208396	2
986	235.87	147.35	1.1704	5.8394636143639	10.4286993391249	486	0.0427844075451294	0.0427844075451294	52.1746126283847	2
987	232.96	146.79	1.1616	5.79667920681877	10.47148374667	487	-0.0379225430513639	0.0379225430513639	52.2125351714361	2
988	231.23	152.89	1.1694	5.83460174987014	10.4335612036187	488	-0.178430426921157	0.178430426921157	52.3909655983573	2
989	232.8	144.82	1.2061	6.0130321767913	10.2551307766975	489	0.0787622047989842	0.0787622047989842	52.4697278031562	2
990	230.92	132.96	1.1899	5.93426997199231	10.3338929814965	490	-0.154607290901712	0.154607290901712	52.6243350940579	2
991	242.21	153.05	1.2217	6.08887726289402	10.1792856905948	491	0.0617456790708104	0.0617456790708104	52.6860807731288	2
992	248.48	162.98	1.209	6.02713158382321	10.2410313696656	492	0.1093919511097	0.1093919511097	52.7954727242385	2
993	259.16	151.45	1.1865	5.91773963271351	10.3504233207753	493	0.154121104452337	0.154121104452337	52.9495938286908	2
994	264.36	146.25	1.1548	5.76361852826118	10.5045444252276	494	0.0262540682663293	0.0262540682663293	52.9758478969571	2
995	275.58	138.57	1.1494	5.73736445999485	10.530798493494	495	-0.254275513023885	0.254275513023885	53.230123409981	2
996	267.87	150.78	1.2017	5.99163997301873	10.2765229804701	496	0.209060173231874	0.209060173231874	53.4391835832129	2
997	249.85	133.54	1.1587	5.78257979978686	10.485583153702	497	0.0116684747850346	0.0116684747850346	53.4508520579979	2
998	259.61	116.59	1.1563	5.77091132500182	10.497251628487	498	0.228021444757557	0.228021444757557	53.6788735027555	2
999	265.71	118.51	1.1094	5.54288988024427	10.7252730732446	499	0.109391951109702	0.109391951109702	53.7882654538652	2
1000	266.78	118.43	1.0869	5.43349792913456	10.8346650243543	500	NA	NA	NA	2
1001	248.73	31.193	1.021	5.11310105899548	11.1647856234809	1	0.0140994070319156	0.0140994070319156	0.0140994070319156	3
1002	251.6	24.622	1.0181	5.09900165196356	11.1788850305128	2	-0.025767881816952	0.025767881816952	0.0398672888488676	3
1003	252.33	22.036	1.0234	5.12476953378052	11.1531171486958	3	0.00680661029127094	0.00680661029127094	0.0466738991401385	3
1004	250.76	25.538	1.022	5.11796292348925	11.1599237589871	4	0.00243093224688273	0.00243093224688273	0.0491048313870213	3
1005	263.76	32.907	1.0215	5.11553199124236	11.162354691234	5	0.00729279674064642	0.00729279674064642	0.0563976281276677	3
1006	276.71	29.253	1.02	5.10823919450172	11.1696474879746	6	-0.00243093224688096	0.00243093224688096	0.0588285603745486	3
1007	278.58	32.121	1.0205	5.1106701267486	11.1672165557278	7	-0.0617456790708104	0.0617456790708104	0.120574239445359	3
1008	279.54	61.759	1.0332	5.17241580581941	11.1054708766569	8	0.0641766113176914	0.0641766113176914	0.18475085076305	3
1009	272.69	63.126	1.02	5.10823919450172	11.1696474879746	9	-0.0928616118309016	0.0928616118309016	0.277612462593952	3
1010	275.54	62.536	1.0391	5.20110080633262	11.0767858761437	10	0.0952925440777825	0.0952925440777825	0.372905006671735	3
1011	276.07	61.193	1.0195	5.10580826225484	11.1720784202215	11	-0.0238231360194447	0.0238231360194447	0.396728142691179	3
1012	278.61	60.006	1.0244	5.12963139827428	11.1482552842021	12	0.0165303392788001	0.0165303392788001	0.413258481969979	3
1013	275.41	24.907	1.021	5.11310105899548	11.1647856234809	13	0.00243093224688273	0.00243093224688273	0.415689414216862	3
1014	275.5	35.092	1.0205	5.1106701267486	11.1672165557278	14	0	0	0.415689414216862	3
1015	256.79	33.79	1.0205	5.1106701267486	11.1672165557278	15	0.00243093224688096	0.00243093224688096	0.418120346463743	3
1016	256.56	36.086	1.02	5.10823919450172	11.1696474879746	16	-0.0238231360194447	0.0238231360194447	0.441943482483188	3
1017	274.67	26.27	1.0249	5.13206233052116	11.1458243519552	17	0.0189612715256811	0.0189612715256811	0.460904754008869	3
1018	275.01	10.805	1.021	5.11310105899548	11.1647856234809	18	0.00243093224688273	0.00243093224688273	0.463335686255752	3
1019	276.06	17.062	1.0205	5.1106701267486	11.1672165557278	19	0	0	0.463335686255752	3
1020	266.89	13.653	1.0205	5.1106701267486	11.1672165557278	20	0.00486186449376191	0.00486186449376191	0.468197550749514	3
1021	277.64	15.731	1.0195	5.10580826225484	11.1720784202215	21	-0.0189612715256811	0.0189612715256811	0.487158822275195	3
1022	276.11	15.473	1.0234	5.12476953378052	11.1531171486958	22	0.00680661029127094	0.00680661029127094	0.493965432566466	3
1023	265.12	23.957	1.022	5.11796292348925	11.1599237589871	23	-0.0116684747850346	0.0116684747850346	0.5056339073515	3
1024	266.19	25.123	1.0244	5.12963139827428	11.1482552842021	24	0.0379225430513639	0.0379225430513639	0.543556450402864	3
1025	267.31	25.282	1.0166	5.09170885522292	11.1861778272534	25	-0.0072927967406482	0.0072927967406482	0.550849247143512	3
1026	263.24	35.275	1.0181	5.09900165196356	11.1788850305128	26	-0.0165303392787983	0.0165303392787983	0.567379586422311	3
1027	267.53	39.595	1.0215	5.11553199124236	11.162354691234	27	0.00729279674064642	0.00729279674064642	0.574672383162957	3
1028	263.56	56.65	1.02	5.10823919450172	11.1696474879746	28	-0.00243093224688096	0.00243093224688096	0.577103315409838	3
1029	268.24	52.141	1.0205	5.1106701267486	11.1672165557278	29	-0.00243093224688273	0.00243093224688273	0.579534247656721	3
1030	255.86	53.011	1.021	5.11310105899548	11.1647856234809	30	0.00486186449376369	0.00486186449376369	0.584396112150484	3
1031	253.94	61.831	1.02	5.10823919450172	11.1696474879746	31	-0.0189612715256828	0.0189612715256828	0.603357383676167	3
1032	246.18	65.763	1.0239	5.1272004660274	11.1506862164489	32	-0.209060173231872	0.209060173231872	0.81241755690804	3
1033	251.19	78.926	1.0669	5.33626063925927	10.9416260432171	33	0.223159580263792	0.223159580263792	1.03557713717183	3
1034	253	72.41	1.021	5.11310105899548	11.1647856234809	34	-0.1920436475037	0.1920436475037	1.22762078467553	3
1035	265.72	76.539	1.0605	5.30514470649918	10.9727419759772	35	0.125436103939126	0.125436103939126	1.35305688861466	3
1036	270.11	74.614	1.0347	5.17970860256006	11.0981780799163	36	-0.140021697420419	0.140021697420419	1.49307858603508	3
1037	264.91	77.859	1.0635	5.31973029998047	10.9581563824959	37	-0.0281988140638347	0.0281988140638347	1.52127740009891	3
1038	273.04	76.544	1.0693	5.34792911404431	10.929957568432	38	0.170651443731135	0.170651443731135	1.69192884383005	3
1039	269.81	83.807	1.0342	5.17727767031317	11.1006090121632	39	-0.27275059810019	0.27275059810019	1.96467944193024	3
1040	275.72	88.465	1.0903	5.45002826841336	10.827858414063	40	0.204198308738111	0.204198308738111	2.16887775066835	3
1041	271.52	87.132	1.0483	5.24582995967525	11.0320567228011	41	-0.299490852815895	0.299490852815895	2.46836860348424	3
1042	264.21	95.261	1.1099	5.54532081249115	10.7325658699852	42	0.263513055562036	0.263513055562036	2.73188165904628	3
1043	259.7	94.683	1.0557	5.28180775692911	10.9960789255472	43	-0.22315958026379	0.22315958026379	2.95504123931007	3
1044	249.5	93.921	1.1016	5.5049673371929	10.7729193452834	44	0.00243093224688096	0.00243093224688096	2.95747217155695	3
1045	231.11	98.003	1.1011	5.50253640494602	10.7753502775303	45	-0.0116684747850346	0.0116684747850346	2.96914064634198	3
1046	237.08	102.04	1.1035	5.51420487973106	10.7636818027453	46	0.135159832926654	0.135159832926654	3.10430047926864	3
1047	231.15	106.05	1.0757	5.3790450468044	10.8988416356719	47	-0.206629240984993	0.206629240984993	3.31092972025363	3
1048	239.41	101.91	1.1182	5.58567428778939	10.692212394687	48	0.0617456790708104	0.0617456790708104	3.37267539932444	3
1049	257.45	95.992	1.1055	5.52392860871858	10.7539580737578	49	0.0525081365326567	0.0525081365326567	3.4251835358571	3
1050	267.51	100.45	1.0947	5.47142047218593	10.8064662102904	50	0.355888480943564	0.355888480943564	3.78107201680066	3
1051	260.41	93.201	1.0215	5.11553199124236	11.162354691234	51	-0.493479246117101	0.493479246117101	4.27455126291776	3
1052	248.01	99.301	1.123	5.60901123735946	10.6688754451169	52	-0.0335468650069739	0.0335468650069739	4.30809812792474	3
1053	247.79	100.86	1.1299	5.64255810236644	10.6353285801099	53	-0.0685522893620796	0.0685522893620796	4.37665041728682	3
1054	263.32	109.14	1.144	5.71111039172852	10.5667762907478	54	0.189612715256816	0.189612715256816	4.56626313254363	3
1055	259.74	108.21	1.105	5.5214976764717	10.7563890060046	55	-0.374849752469245	0.374849752469245	4.94111288501288	3
1056	258.71	113.61	1.1821	5.89634742894095	10.3815392535354	56	0.284905259334602	0.284905259334602	5.22601814434748	3
1057	256.5	109.29	1.1235	5.61144216960635	10.66644451287	57	-0.361236531886705	0.361236531886705	5.58725467623418	3
1058	259.39	131.99	1.1978	5.97267870149305	10.3052079809833	58	0.0194474579750583	0.0194474579750583	5.60670213420924	3
1059	261.14	131.29	1.1938	5.95323124351799	10.3246554389584	59	-0.0452153397920103	0.0452153397920103	5.65191747400125	3
1060	255.71	131.26	1.2031	5.99844658331	10.2794400991663	60	0.125922290388502	0.125922290388502	5.77783976438976	3
1061	256.16	149.01	1.1772	5.8725242929215	10.4053623895548	61	-0.339844328114141	0.339844328114141	6.1176840925039	3
1062	254.75	160.64	1.2471	6.21236862103564	10.0655180614407	62	-0.213435851276262	0.213435851276262	6.33111994378016	3
1063	251.04	179.56	1.291	6.4258044723119	9.85208221016445	63	-0.177944240471781	0.177944240471781	6.50906418425194	3
1064	251	186.37	1.3276	6.60374871278369	9.67413796969266	64	-0.0855688150902569	0.0855688150902569	6.5946329993422	3
1065	237.55	193.8	1.3452	6.68931752787394	9.58856915460241	65	-0.00729279674064642	0.00729279674064642	6.60192579608284	3
1066	258.23	193.09	1.3467	6.69661032461459	9.58127635786176	66	0.173568562427395	0.173568562427395	6.77549435851024	3
1067	269.83	187.22	1.311	6.5230417621872	9.75484492028916	67	0.0189612715256811	0.0189612715256811	6.79445563003592	3
1068	268.34	188.02	1.3071	6.50408049066151	9.77380619181484	68	0.237258987295709	0.237258987295709	7.03171461733163	3
1069	274.55	174.12	1.2583	6.2668215033658	10.0110651791105	69	0.249413648530119	0.249413648530119	7.28112826586175	3
1070	269.21	166.91	1.207	6.01740785483568	10.2604788276407	70	-0.17113763018051	0.17113763018051	7.45226589604226	3
1071	275.17	164.48	1.2422	6.1885454850162	10.0893411974602	71	0.225590512510674	0.225590512510674	7.67785640855293	3
1072	276.97	143.12	1.1958	5.96295497250552	10.3149317099708	72	0.104530086615938	0.104530086615938	7.78238649516887	3
1073	275.27	145.32	1.1743	5.85842488588958	10.4194617965868	73	-0.0165303392788001	0.0165303392788001	7.79891683444767	3
1074	275.45	144.82	1.1777	5.87495522516838	10.402931457308	74	0.0899444931346434	0.0899444931346434	7.88886132758231	3
1075	270.72	145.19	1.1592	5.78501073203374	10.4928759504426	75	-0.196905511997464	0.196905511997464	8.08576683957978	3
1076	254.17	133.21	1.1997	5.9819162440312	10.2959704384451	76	0.0879997473371397	0.0879997473371397	8.17376658691692	3
1077	252.85	130.45	1.1816	5.89391649669407	10.3839701857823	77	0.232397122801945	0.232397122801945	8.40616370971886	3
1078	243.21	123.39	1.1338	5.66151937389212	10.6163673085842	78	-0.382142549209894	0.382142549209894	8.78830625892876	3
1079	248.37	133.5	1.2124	6.04366192310201	10.2342247593743	79	0.151690172205454	0.151690172205454	8.93999643113421	3
1080	271.43	143.97	1.1812	5.89197175089656	10.3859149315798	80	-0.0593147468239277	0.0593147468239277	8.99931117795814	3
1081	277.11	140.84	1.1934	5.95128649772049	10.3266001847559	81	0.0427844075451276	0.0427844075451276	9.04209558550327	3
1082	276.33	135.25	1.1846	5.90850209017536	10.369384592301	82	0.130784154882265	0.130784154882265	9.17287974038553	3
1083	271.92	114.85	1.1577	5.77771793529309	10.5001687471833	83	-0.0476462720388913	0.0476462720388913	9.22052601242442	3
1084	270.96	124.53	1.1675	5.82536420733198	10.4525224751444	84	-0.163844833439866	0.163844833439866	9.38437084586429	3
1085	263.64	134.43	1.2012	5.98920904077185	10.2886776417045	85	0.050077204285774	0.050077204285774	9.43444805015006	3
1086	263.64	127.78	1.1909	5.93913183648608	10.3387548459903	86	-0.0121546612344101	0.0121546612344101	9.44660271138447	3
1087	254.89	130.94	1.1934	5.95128649772049	10.3266001847559	87	0.0525081365326567	0.0525081365326567	9.49911084791713	3
1088	245.36	130.54	1.1826	5.89877836118783	10.3791083212885	88	0.00486186449376547	0.00486186449376547	9.50397271241089	3
1089	249.13	123.15	1.1816	5.89391649669407	10.3839701857823	89	-0.00729279674064642	0.00729279674064642	9.51126550915154	3
1090	243.3	129.47	1.1831	5.90120929343471	10.3766773890416	90	0.0092375425381519	0.0092375425381519	9.52050305168969	3
1091	253.75	128.77	1.1812	5.89197175089656	10.3859149315798	91	-0.0281988140638347	0.0281988140638347	9.54870186575353	3
1092	258.33	127.06	1.187	5.92017056496039	10.357716117516	92	-0.0165303392787983	0.0165303392787983	9.56523220503233	3
1093	257.12	135.86	1.1904	5.93670090423919	10.3411857782372	93	-0.047646272038893	0.047646272038893	9.61287847707122	3
1094	255.36	130.91	1.2002	5.98434717627809	10.2935395061983	94	-0.0690384758114568	0.0690384758114568	9.68191695288268	3
1095	250.08	134.03	1.2144	6.05338565208954	10.2245010303868	95	0.123491358141619	0.123491358141619	9.80540831102429	3
1096	245.09	132.79	1.189	5.92989429394792	10.3479923885284	96	-0.154121104452335	0.154121104452335	9.95952941547663	3
1097	251.5	150.59	1.2207	6.08401539840026	10.1938712840761	97	-0.0617456790708104	0.0617456790708104	10.0212750945474	3
1098	237.16	157.43	1.2334	6.14576107747107	10.1321256050053	98	-0.0972372898752916	0.0972372898752916	10.1185123844227	3
1099	242.58	171.05	1.2534	6.24299836734636	10.03488831513	99	-0.216352969972521	0.216352969972521	10.3348653543953	3
1100	251.36	182.46	1.2979	6.45935133731888	9.81853534515747	100	0.24260703823885	0.24260703823885	10.5774723926341	3
1101	251.14	172.63	1.248	6.21674429908003	10.0611423833963	101	-0.00972372898752738	0.00972372898752738	10.5871961216216	3
1102	253.03	155.92	1.25	6.22646802806756	10.0514186544088	102	-0.0948063576284106	0.0948063576284106	10.68200247925	3
1103	250.15	165.88	1.2695	6.32127438569597	9.95661229678038	103	0.0403534752982466	0.0403534752982466	10.7223559545483	3
1104	251.78	164.09	1.2612	6.28092091039772	9.99696577207863	104	0.0520219500832795	0.0520219500832795	10.7743779046316	3
1105	262.5	172.3	1.2505	6.22889896031444	10.0489877221619	105	0.0213922037725638	0.0213922037725638	10.7957701084041	3
1106	257.07	169.98	1.2461	6.20750675654188	10.0703799259345	106	-0.0923754253815243	0.0923754253815243	10.8881455337857	3
1107	264.62	169.71	1.2651	6.2998821819234	9.97800450055295	107	0.025767881816952	0.025767881816952	10.9139134156026	3
1108	264.93	169.52	1.2598	6.27411430010645	10.0037723823699	108	0.00972372898752738	0.00972372898752738	10.9236371445901	3
1109	263.14	173.22	1.2578	6.26439057111892	10.0134961113574	109	0.0899444931346451	0.0899444931346451	11.0135816377248	3
1110	248.82	155.99	1.2393	6.17444607798428	10.1034406044921	110	0.0311159327600912	0.0311159327600912	11.0446975704849	3
1111	263.28	157.7	1.2329	6.14333014522419	10.1345565372522	111	0.0641766113176931	0.0641766113176931	11.1088741818026	3
1112	262.8	151.95	1.2197	6.07915353390649	10.1987331485699	112	-0.0996682221221725	0.0996682221221725	11.2085424039247	3
1113	260.99	160.15	1.2402	6.17882175602867	10.0990649264477	113	0.144883561914183	0.144883561914183	11.3534259658389	3
1114	273.52	168.85	1.2104	6.03393819411448	10.2439484883619	114	0.0233369495700693	0.0233369495700693	11.376762915409	3
1115	270.35	169.31	1.2056	6.01060124454441	10.2672854379319	115	-0.108905764660324	0.108905764660324	11.4856686800693	3
1116	268.72	165.07	1.228	6.11950700920474	10.1583796732716	116	-0.0286850005132102	0.0286850005132102	11.5143536805825	3
1117	264.07	153.12	1.2339	6.14819200971795	10.1296946727584	117	-0.211004919029381	0.211004919029381	11.7253585996119	3
1118	267.13	173.73	1.2773	6.35919692874733	9.91868975372902	118	-0.211491105478757	0.211491105478757	11.9368497050907	3
1119	253.89	188.16	1.3208	6.57068803422609	9.70719864825026	119	-0.0330606785575984	0.0330606785575984	11.9699103836483	3
1120	255.83	190.06	1.3276	6.60374871278369	9.67413796969266	120	-0.102099154369055	0.102099154369055	12.0720095380173	3
1121	256.61	193.63	1.3486	6.70584786715274	9.57203881532361	121	0.1424526296673	0.1424526296673	12.2144621676846	3
1122	253.42	193.13	1.3193	6.56339523748544	9.71449144499091	122	-0.0996682221221725	0.0996682221221725	12.3141303898068	3
1123	263.53	192.37	1.3398	6.66306345960761	9.61482322286874	123	-0.0598009332733049	0.0598009332733049	12.3739313230801	3
1124	260.26	194.06	1.3521	6.72286439288092	9.55502228959543	124	0.050077204285774	0.050077204285774	12.4240085273659	3
1125	239.17	190.75	1.3418	6.67278718859514	9.60509949388121	125	0.047646272038893	0.047646272038893	12.4716547994048	3
1126	235.8	189.05	1.332	6.62514091655625	9.6527457659201	126	0.0447291533426348	0.0447291533426348	12.5163839527474	3
1127	233.64	187.96	1.3228	6.58041176321362	9.69747491926273	127	0.273236784549566	0.273236784549566	12.789620737297	3
1128	245.43	168.39	1.2666	6.30717497866405	9.9707117038123	128	0.054452882330164	0.054452882330164	12.8440736196271	3
1129	237.62	168.93	1.2554	6.25272209633389	10.0251645861425	129	-0.00680661029127094	0.00680661029127094	12.8508802299184	3
1130	235.08	166.86	1.2568	6.25952870662516	10.0183579758512	130	-0.00729279674064642	0.00729279674064642	12.858173026659	3
1131	239.8	168.31	1.2583	6.2668215033658	10.0110651791105	131	-0.0758450861027278	0.0758450861027278	12.9340181127618	3
1132	239.16	169.86	1.2739	6.34266658946853	9.93522009300782	132	0.0330606785576002	0.0330606785576002	12.9670787913194	3
1133	240.49	173.59	1.2671	6.30960591091093	9.96828077156542	133	0.0403534752982466	0.0403534752982466	13.0074322666176	3
1134	243.75	172.83	1.2588	6.26925243561269	10.0086342468637	134	-0.12106042589474	0.12106042589474	13.1284926925124	3
1135	245.79	177.39	1.2837	6.39031286150742	9.88757382096892	135	-0.161413901192981	0.161413901192981	13.2899065937053	3
1136	246.31	179.84	1.3169	6.55172676270041	9.72615991977594	136	0.201767376491228	0.201767376491228	13.4916739701966	3
1137	248.97	175.53	1.2754	6.34995938620918	9.92792729626717	137	0.00729279674064642	0.00729279674064642	13.4989667669372	3
1138	246.41	169.17	1.2739	6.34266658946853	9.93522009300782	138	0.187181783009935	0.187181783009935	13.6861485499471	3
1139	255.99	171.73	1.2354	6.1554848064586	10.1224018760178	139	-0.170651443731135	0.170651443731135	13.8567999936783	3
1140	251.09	164.53	1.2705	6.32613625018973	9.95175043228662	140	0.190098901706193	0.190098901706193	14.0468988953845	3
1141	263.86	160.62	1.2314	6.13603734848354	10.1418493339928	141	0.135159832926654	0.135159832926654	14.1820587283111	3
1142	269.98	167.06	1.2036	6.00087751555689	10.2770091669195	142	-0.296573734119635	0.296573734119635	14.4786324624308	3
1143	271.18	174.36	1.2646	6.29745124967652	9.98043543279983	143	-0.163844833439866	0.163844833439866	14.6424772958706	3
1144	262.25	182.87	1.2983	6.46129608311639	9.81659059935996	144	-0.0807069505964915	0.0807069505964915	14.7231842464671	3
1145	249.65	193.52	1.3149	6.54200303371288	9.73588364876347	145	0.218297715770028	0.218297715770028	14.9414819622371	3
1146	258.98	175.91	1.27	6.32370531794285	9.9541813645335	146	-0.144883561914185	0.144883561914185	15.0863655241513	3
1147	263.24	185.24	1.2998	6.46858887985703	9.80929780261932	147	-0.0354916108044794	0.0354916108044794	15.1218571349558	3
1148	269.36	188.1	1.3071	6.50408049066151	9.77380619181484	148	-0.0189612715256811	0.0189612715256811	15.1408184064815	3
1149	265.03	189.01	1.311	6.5230417621872	9.75484492028916	149	0.144397375464806	0.144397375464806	15.2852157819463	3
1150	279.44	190.07	1.2813	6.37864438672239	9.89924229575396	150	0.0598009332733049	0.0598009332733049	15.3450167152196	3
1151	268.34	178.22	1.269	6.31884345344908	9.95904322902727	151	-0.0452153397920121	0.0452153397920121	15.3902320550116	3
1152	276.83	185.34	1.2783	6.3640587932411	9.91382788923525	152	0.0807069505964915	0.0807069505964915	15.4709390056081	3
1153	279.32	193.9	1.2617	6.2833518426446	9.99453483983175	153	-0.182806104965545	0.182806104965545	15.6537451105737	3
1154	270.08	183.59	1.2993	6.46615794761015	9.8117287348662	154	0.128353222635383	0.128353222635383	15.782098333209	3
1155	276.73	186.16	1.2729	6.33780472497477	9.94008195750158	155	-0.0359777972538566	0.0359777972538566	15.8180761304629	3
1156	279.61	187.57	1.2803	6.37378252222862	9.90410416024773	156	0.168706697933628	0.168706697933628	15.9867828283965	3
1157	279.42	178.61	1.2456	6.205075824295	10.0728108581814	157	-0.18766796945931	0.18766796945931	16.1744507978558	3
1158	269.45	181.46	1.2842	6.39274379375431	9.88514288872204	158	0.185237037212428	0.185237037212428	16.3596878350683	3
1159	279.44	175.15	1.2461	6.20750675654188	10.0703799259345	159	-0.199336444244345	0.199336444244345	16.5590242793126	3
1160	271.33	183.12	1.2871	6.40684320078622	9.87104348169013	160	-0.0734141538558433	0.0734141538558433	16.6324384331684	3
1161	264.63	181.38	1.3022	6.48025735464207	9.79762932783428	161	0.0612594926214314	0.0612594926214314	16.6936979257899	3
1162	256.27	181.35	1.2896	6.41899786202063	9.85888882045571	162	-0.111336696907207	0.111336696907207	16.8050346226971	3
1163	255.97	183.94	1.3125	6.53033455892784	9.74755212354851	163	-0.106961018862821	0.106961018862821	16.9119956415599	3
1164	242.4	185.13	1.3345	6.63729557779066	9.64059110468569	164	-0.00243093224688096	0.00243093224688096	16.9144265738068	3
1165	239.07	186.74	1.335	6.63972651003754	9.63816017243881	165	0.0617456790708104	0.0617456790708104	16.9761722528776	3
1166	243.74	182.46	1.3223	6.57798083096673	9.69990585150962	166	-0.1424526296673	0.1424526296673	17.1186248825449	3
1167	245.32	194.54	1.3516	6.72043346063403	9.55745322184232	167	0.163844833439864	0.163844833439864	17.2824697159848	3
1168	236.37	183.98	1.3179	6.55658862719417	9.72129805528218	168	-0.0213922037725638	0.0213922037725638	17.3038619197573	3
1169	242.93	181.88	1.3223	6.57798083096673	9.69990585150962	169	0.152176358654829	0.152176358654829	17.4560382784122	3
1170	265.15	180.39	1.291	6.4258044723119	9.85208221016445	170	-0.0238231360194465	0.0238231360194465	17.4798614144316	3
1171	266.39	181.89	1.2959	6.44962760833135	9.828259074145	171	0.215866783523145	0.215866783523145	17.6957281979547	3
1172	277.97	177.12	1.2515	6.23376082480821	10.0441258576681	172	-0.0189612715256811	0.0189612715256811	17.7146894694804	3
1173	277.19	177.52	1.2554	6.25272209633389	10.0251645861425	173	0.213922037725638	0.213922037725638	17.9286115072061	3
1174	274.01	169.16	1.2114	6.03880005860825	10.2390866238681	174	-0.0165303392787983	0.0165303392787983	17.9451418464849	3
1175	279.1	155.79	1.2148	6.05533039788705	10.2225562845893	175	0.025767881816952	0.025767881816952	17.9709097283018	3
1176	263.48	150.25	1.2095	6.0295625160701	10.2483241664063	176	0.177944240471781	0.177944240471781	18.1488539687736	3
1177	275.77	125.06	1.1729	5.85161827559831	10.426268406878	177	0.0384087295007394	0.0384087295007394	18.1872626982743	3
1178	271.9	113.23	1.165	5.81320954609757	10.4646771363788	178	0.223159580263793	0.223159580263793	18.4104222785381	3
1179	269.62	115.58	1.1191	5.59004996583378	10.6878367166426	179	-0.0593147468239277	0.0593147468239277	18.4697370253621	3
1180	274.94	101.77	1.1313	5.64936471265771	10.6285219698186	180	0.0807069505964915	0.0807069505964915	18.5504439759585	3
1181	279.74	97.866	1.1147	5.56865776206122	10.7092289204151	181	0.229966190555063	0.229966190555063	18.7804101665136	3
1182	275.78	99.247	1.0674	5.33869157150616	10.9391951109702	182	0.0238231360194465	0.0238231360194465	18.8042333025331	3
1183	267.94	101.32	1.0625	5.31486843548671	10.9630182469896	183	0.121060425894736	0.121060425894736	18.9252937284278	3
1184	266.8	91.112	1.0376	5.19380800959197	11.0840786728844	184	-0.432219753495668	0.432219753495668	19.3575134819235	3
1185	272.02	98.965	1.1265	5.62602776308764	10.6518589193887	185	0.240176105991969	0.240176105991969	19.5976895879154	3
1186	274.36	96.199	1.0771	5.38585165709567	10.8920350253807	186	0.0923754253815261	0.0923754253815261	19.690065013297	3
1187	260.86	78.842	1.0581	5.29347623171415	10.9844104507622	187	0.0427844075451276	0.0427844075451276	19.7328494208421	3
1188	257.33	73.431	1.0493	5.25069182416902	11.0271948583073	188	-0.0739003403052223	0.0739003403052223	19.8067497611473	3
1189	245.46	78.688	1.0645	5.32459216447424	10.9532945180021	189	0.130784154882267	0.130784154882267	19.9375339160296	3
1190	236.05	80.55	1.0376	5.19380800959197	11.0840786728844	190	-0.0831378828433742	0.0831378828433742	20.0206717988729	3
1191	231.51	79.833	1.0547	5.27694589243535	11.000940790041	191	-0.0213922037725638	0.0213922037725638	20.0420640026455	3
1192	234.67	104.82	1.0591	5.29833809620791	10.9795485862684	192	-0.177944240471781	0.177944240471781	20.2200082431173	3
1193	233.18	97.854	1.0957	5.47628233667969	10.8016043457967	193	0.230452377004438	0.230452377004438	20.4504606201217	3
1194	236.45	85.666	1.0483	5.24582995967525	11.0320567228011	194	-0.270805852302685	0.270805852302685	20.7212664724244	3
1195	238.57	96.312	1.104	5.51663581197794	10.7612508704984	195	-0.00729279674064642	0.00729279674064642	20.7285592691651	3
1196	236.79	101.29	1.1055	5.52392860871858	10.7539580737578	196	0.334982463620378	0.334982463620378	21.0635417327854	3
1197	260.41	65.196	1.0366	5.18894614509821	11.0889405373781	197	0.0899444931346416	0.0899444931346416	21.1534862259201	3
1198	263.52	57.553	1.0181	5.09900165196356	11.1788850305128	198	-0.0233369495700693	0.0233369495700693	21.1768231754901	3
1199	265.62	49.283	1.0229	5.12233860153363	11.1555480809427	199	0.0233369495700693	0.0233369495700693	21.2001601250602	3
1200	270.25	44.447	1.0181	5.09900165196356	11.1788850305128	200	-0.00243093224688096	0.00243093224688096	21.2025910573071	3
1201	269.89	50.776	1.0186	5.10143258421045	11.1764540982659	201	-0.0209060173231883	0.0209060173231883	21.2234970746303	3
1202	275.49	51.249	1.0229	5.12233860153363	11.1555480809427	202	-0.00243093224688273	0.00243093224688273	21.2259280068772	3
1203	268.29	41.556	1.0234	5.12476953378052	11.1531171486958	203	0.00923754253815368	0.00923754253815368	21.2351655494153	3
1204	277.14	41.175	1.0215	5.11553199124236	11.162354691234	204	0	0	21.2351655494153	3
1205	275.22	41.636	1.0215	5.11553199124236	11.162354691234	205	0.00972372898752738	0.00972372898752738	21.2448892784029	3
1206	279.74	65.928	1.0195	5.10580826225484	11.1720784202215	206	-0.389435345950538	0.389435345950538	21.6343246243534	3
1207	278.34	86.656	1.0996	5.49524360820537	10.782643074271	207	-0.075845086102726	0.075845086102726	21.7101697104561	3
1208	241.67	101.62	1.1152	5.5710886943081	10.7067979881682	208	0.106474832413443	0.106474832413443	21.8166445428696	3
1209	242.93	101.05	1.0933	5.46461386189466	10.8132728205817	209	-0.213435851276264	0.213435851276264	22.0300803941458	3
1210	250.84	100.41	1.1372	5.67804971317092	10.5998369693054	210	-0.00243093224688096	0.00243093224688096	22.0325113263927	3
1211	252.12	100.55	1.1377	5.6804806454178	10.5974060370585	211	0.394297210444304	0.394297210444304	22.426808536837	3
1212	259.6	85.914	1.0566	5.2861834349735	10.9917032475029	212	-0.199822630693722	0.199822630693722	22.6266311675307	3
1213	266.48	95.817	1.0977	5.48600606566722	10.7918806168091	213	-0.0354916108044812	0.0354916108044812	22.6621227783352	3
1214	265.49	102.13	1.105	5.5214976764717	10.7563890060046	214	0.0807069505964915	0.0807069505964915	22.7428297289317	3
1215	277.07	86.855	1.0884	5.44079072587521	10.8370959566011	215	-0.00680661029127094	0.00680661029127094	22.749636339223	3
1216	275.68	92.292	1.0898	5.44759733616648	10.8302893463099	216	0.108905764660326	0.108905764660326	22.8585421038833	3
1217	269.96	101	1.0674	5.33869157150616	10.9391951109702	217	-0.330120599126612	0.330120599126612	23.1886627030099	3
1218	274.17	106.94	1.1353	5.66881217063277	10.6090745118436	218	-0.0875135608877624	0.0875135608877624	23.2761762638977	3
1219	272.53	108.95	1.1533	5.75632573152053	10.5215609509558	219	0.0875135608877624	0.0875135608877624	23.3636898247854	3
1220	276.8	102.9	1.1353	5.66881217063277	10.6090745118436	220	-0.0403534752982448	0.0403534752982448	23.4040433000837	3
1221	278.27	109.27	1.1436	5.70916564593101	10.5687210365453	221	-0.0617456790708104	0.0617456790708104	23.4657889791545	3
1222	267.71	108.11	1.1563	5.77091132500182	10.5069753574745	222	0.050077204285774	0.050077204285774	23.5158661834403	3
1223	267.61	107.75	1.146	5.72083412071605	10.5570525617603	223	-0.0092375425381519	0.0092375425381519	23.5251037259784	3
1224	265.59	115.61	1.1479	5.7300716632542	10.5478150192221	224	0.614539672011837	0.614539672011837	24.1396433979903	3
1225	264.65	70.386	1.0215	5.11553199124236	11.162354691234	225	0.0121546612344119	0.0121546612344119	24.1517980592247	3
1226	263.38	68.168	1.019	5.10337733000795	11.1745093524684	226	0.00680661029126917	0.00680661029126917	24.1586046695159	3
1227	262.77	62.093	1.0176	5.09657071971668	11.1813159627597	227	-0.0617456790708086	0.0617456790708086	24.2203503485867	3
1228	265.46	61.891	1.0303	5.15831639878749	11.1195702836889	228	0.047646272038893	0.047646272038893	24.2679966206256	3
1229	268.98	35.284	1.0205	5.1106701267486	11.1672165557278	229	0.00243093224688096	0.00243093224688096	24.2704275528725	3
1230	266.14	40.073	1.02	5.10823919450172	11.1696474879746	230	-0.00729279674064642	0.00729279674064642	24.2777203496132	3
1231	260.16	38.579	1.0215	5.11553199124236	11.162354691234	231	-0.00486186449376547	0.00486186449376547	24.2825822141069	3
1232	252.03	34.245	1.0225	5.12039385573613	11.1574928267402	232	0.0311159327600947	0.0311159327600947	24.313698146867	3
1233	253.17	34.329	1.0161	5.08927792297604	11.1886087595003	233	-0.0311159327600947	0.0311159327600947	24.3448140796271	3
1234	258.89	26.728	1.0225	5.12039385573613	11.1574928267402	234	0.0121546612344119	0.0121546612344119	24.3569687408615	3
1235	278.97	11.603	1.02	5.10823919450172	11.1696474879746	235	0.00243093224688096	0.00243093224688096	24.3593996731084	3
1236	269.48	14.488	1.0195	5.10580826225484	11.1720784202215	236	-0.0121546612344101	0.0121546612344101	24.3715543343428	3
1237	276	25.457	1.022	5.11796292348925	11.1599237589871	237	0.00972372898752916	0.00972372898752916	24.3812780633303	3
1238	270.66	19.258	1.02	5.10823919450172	11.1696474879746	238	0.00486186449376547	0.00486186449376547	24.3861399278241	3
1239	257.64	24.431	1.019	5.10337733000795	11.1745093524684	239	-0.0121546612344119	0.0121546612344119	24.3982945890585	3
1240	247.63	22.283	1.0215	5.11553199124236	11.162354691234	240	0	0	24.3982945890585	3
1241	230.73	12.979	1.0215	5.11553199124236	11.162354691234	241	0.0286850005132102	0.0286850005132102	24.4269795895717	3
1242	241.37	26.408	1.0156	5.08684699072915	11.1910396917472	242	-0.0238231360194447	0.0238231360194447	24.4508027255912	3
1243	242.18	32.318	1.0205	5.1106701267486	11.1672165557278	243	-0.0140994070319191	0.0140994070319191	24.4649021326231	3
1244	252.49	44.501	1.0234	5.12476953378052	11.1531171486958	244	0.00680661029127094	0.00680661029127094	24.4717087429144	3
1245	250.36	56.667	1.022	5.11796292348925	11.1599237589871	245	-0.0452153397920103	0.0452153397920103	24.5169240827064	3
1246	267.35	69	1.0313	5.16317826328126	11.1147084191951	246	0.047646272038893	0.047646272038893	24.5645703547453	3
1247	270.84	64.483	1.0215	5.11553199124236	11.162354691234	247	-0.0709832216089623	0.0709832216089623	24.6355535763542	3
1248	275.79	66.979	1.0361	5.18651521285133	11.091371469625	248	0.0709832216089623	0.0709832216089623	24.7065367979632	3
1249	278.17	72.151	1.0215	5.11553199124236	11.162354691234	249	-0.218297715770028	0.218297715770028	24.9248345137332	3
1250	277.57	74.362	1.0664	5.33382970701239	10.944056975464	250	0.232397122801945	0.232397122801945	25.1572316365352	3
1251	276.13	73.379	1.0186	5.10143258421045	11.1764540982659	251	-0.0209060173231883	0.0209060173231883	25.1781376538584	3
1252	275.08	68.465	1.0229	5.12233860153363	11.1555480809427	252	0.00680661029127094	0.00680661029127094	25.1849442641496	3
1253	271.02	69.43	1.0215	5.11553199124236	11.162354691234	253	0.0213922037725638	0.0213922037725638	25.2063364679222	3
1254	271.56	71.248	1.0171	5.0941397874698	11.1837468950065	254	-0.0306297463107175	0.0306297463107175	25.2369662142329	3
1255	268.67	80.316	1.0234	5.12476953378052	11.1531171486958	255	-0.173568562427393	0.173568562427393	25.4105347766603	3
1256	273.56	75.459	1.0591	5.29833809620791	10.9795485862684	256	-0.358319413190447	0.358319413190447	25.7688541898508	3
1257	279.51	117.85	1.1328	5.65665750939836	10.621229173078	257	-0.242120851789473	0.242120851789473	26.0109750416402	3
1258	279.95	126.03	1.1826	5.89877836118783	10.3791083212885	258	0.00486186449376547	0.00486186449376547	26.015836906134	3
1259	274.26	131.77	1.1816	5.89391649669407	10.3839701857823	259	-0.00486186449376547	0.00486186449376547	26.0206987706278	3
1260	273.73	130.4	1.1826	5.89877836118783	10.3791083212885	260	0.00486186449376547	0.00486186449376547	26.0255606351215	3
1261	277.39	130.53	1.1816	5.89391649669407	10.3839701857823	261	-0.123491358141621	0.123491358141621	26.1490519932631	3
1262	264.19	148.06	1.207	6.01740785483568	10.2604788276407	262	-0.130784154882264	0.130784154882264	26.2798361481454	3
1263	263.91	153.49	1.2339	6.14819200971795	10.1296946727584	263	0.282474327087719	0.282474327087719	26.5623104752331	3
1264	278.97	154.3	1.1758	5.86571768263023	10.4121689998461	264	-0.242120851789476	0.242120851789476	26.8044313270226	3
1265	273.75	148.26	1.2256	6.10783853441971	10.1700481480566	265	-0.0306297463107157	0.0306297463107157	26.8350610733333	3
1266	273.73	152.65	1.2319	6.13846828073042	10.1394184017459	266	0.00243093224688273	0.00243093224688273	26.8374920055802	3
1267	262.15	153.51	1.2314	6.13603734848354	10.1418493339928	267	0.0972372898752898	0.0972372898752898	26.9347292954555	3
1268	266.49	141.92	1.2114	6.03880005860825	10.2390866238681	268	0.0354916108044812	0.0354916108044812	26.97022090626	3
1269	263.72	142.27	1.2041	6.00330844780377	10.2745782346726	269	-0.0262540682663275	0.0262540682663275	26.9964749745263	3
1270	263.57	138.51	1.2095	6.0295625160701	10.2483241664063	270	0.144883561914183	0.144883561914183	27.1413585364405	3
1271	268.47	127.11	1.1797	5.88467895415591	10.3932077283204	271	-0.0403534752982466	0.0403534752982466	27.1817120117387	3
1272	265.36	127.05	1.188	5.92503242945416	10.3528542530222	272	0.128353222635385	0.128353222635385	27.3100652343741	3
1273	249.03	129.01	1.1616	5.79667920681877	10.4812074756576	273	-0.251844580777002	0.251844580777002	27.5619098151511	3
1274	249.15	136.15	1.2134	6.04852378759578	10.2293628948806	274	0.106961018862819	0.106961018862819	27.6688708340139	3
1275	252.09	129.44	1.1914	5.94156276873296	10.3363239137434	275	0.047646272038893	0.047646272038893	27.7165171060528	3
1276	243.21	129.5	1.1816	5.89391649669407	10.3839701857823	276	-0.0403534752982466	0.0403534752982466	27.7568705813511	3
1277	242.05	129.9	1.1899	5.93426997199231	10.343616710484	277	0.111336696907209	0.111336696907209	27.8682072782583	3
1278	256.96	123.52	1.167	5.8229332750851	10.4549534073912	278	-0.028685000513212	0.028685000513212	27.8968922787715	3
1279	251.42	122.31	1.1729	5.85161827559831	10.426268406878	279	0	0	27.8968922787715	3
1280	254.42	123.66	1.1729	5.85161827559831	10.426268406878	280	0.0641766113176931	0.0641766113176931	27.9610688900892	3
1281	238.02	118.43	1.1597	5.78744166428062	10.4904450181957	281	-0.0471600855895176	0.0471600855895176	28.0082289756787	3
1282	243.51	124.52	1.1694	5.83460174987014	10.4432849326062	282	0.372418820222364	0.372418820222364	28.3806477959011	3
1283	241.24	122.4	1.0928	5.46218292964778	10.8157037528286	283	-0.339358141664764	0.339358141664764	28.7200059375658	3
1284	233.4	117.42	1.1626	5.80154107131254	10.4763456111638	284	-0.0330606785576002	0.0330606785576002	28.7530666161234	3
1285	236.47	114.64	1.1694	5.83460174987014	10.4432849326062	285	0.0140994070319174	0.0140994070319174	28.7671660231554	3
1286	233.8	115.67	1.1665	5.82050234283822	10.4573843396381	286	0.104530086615938	0.104530086615938	28.8716961097713	3
1287	238.26	111.57	1.145	5.71597225622228	10.5619144262541	287	-0.175999494674276	0.175999494674276	29.0476956044456	3
1288	249.91	118.7	1.1812	5.89197175089656	10.3859149315798	288	0.410827549723102	0.410827549723102	29.4585231541687	3
1289	247.25	111.05	1.0967	5.48114420117346	10.7967424813029	289	-0.391380091748044	0.391380091748044	29.8499032459167	3
1290	260.21	120.31	1.1772	5.8725242929215	10.4053623895548	290	0.36998788797548	0.36998788797548	30.2198911338922	3
1291	240.32	121.63	1.1011	5.50253640494602	10.7753502775303	291	-0.0213922037725638	0.0213922037725638	30.2412833376648	3
1292	240.97	121.25	1.1055	5.52392860871858	10.7539580737578	292	-0.00243093224688273	0.00243093224688273	30.2437142699116	3
1293	239.63	121.72	1.106	5.52635954096547	10.7515271415109	293	0.0525081365326567	0.0525081365326567	30.2962224064443	3
1294	239.63	122.31	1.0952	5.47385140443281	10.8040352780435	294	-0.242120851789473	0.242120851789473	30.5383432582338	3
1295	238.78	127.29	1.145	5.71597225622228	10.5619144262541	295	-0.235314241498203	0.235314241498203	30.773657499732	3
1296	237.85	130.68	1.1934	5.95128649772049	10.3266001847559	296	0.138076951622912	0.138076951622912	30.9117344513549	3
1297	237.44	132.65	1.165	5.81320954609757	10.4646771363788	297	-0.135646019376029	0.135646019376029	31.0473804707309	3
1298	239.37	131.11	1.1929	5.9488555654736	10.3290311170027	298	-0.0807069505964915	0.0807069505964915	31.1280874213274	3
1299	248.59	132.97	1.2095	6.0295625160701	10.2483241664063	299	0.0476462720388913	0.0476462720388913	31.1757336933663	3
1300	252.88	138.91	1.1997	5.9819162440312	10.2959704384451	300	-0.00729279674064642	0.00729279674064642	31.1830264901069	3
1301	254.52	144.34	1.2012	5.98920904077185	10.2886776417045	301	-0.0213922037725638	0.0213922037725638	31.2044186938795	3
1302	251.82	139.09	1.2056	6.01060124454441	10.2672854379319	302	-0.0850826286408797	0.0850826286408797	31.2895013225204	3
1303	252.27	142.34	1.2231	6.09568387318529	10.1822028092911	303	0.054452882330164	0.054452882330164	31.3439542048505	3
1304	253.7	141.35	1.2119	6.04123099085513	10.2366556916212	304	-0.0617456790708104	0.0617456790708104	31.4056998839214	3
1305	247.67	143.07	1.2246	6.10297666992594	10.1749100125504	305	0.0306297463107175	0.0306297463107175	31.4363296302321	3
1306	230.78	145.9	1.2183	6.07234692361522	10.2055397588611	306	0.00486186449376369	0.00486186449376369	31.4411914947258	3
1307	233.62	154.97	1.2173	6.06748505912146	10.2104016233549	307	-0.251358394327625	0.251358394327625	31.6925498890535	3
1308	233.48	168.1	1.269	6.31884345344908	9.95904322902727	308	-0.11668474785035	0.11668474785035	31.8092346369038	3
1309	233.01	178.48	1.293	6.43552820129943	9.84235848117692	309	-0.118629493647855	0.118629493647855	31.9278641305517	3
1310	240.9	181.19	1.3174	6.55415769494729	9.72372898752906	310	-0.0568838145770449	0.0568838145770449	31.9847479451287	3
1311	232.74	188.29	1.3291	6.61104150952433	9.66684517295202	311	0.00486186449376547	0.00486186449376547	31.9896098096225	3
1312	248.18	186.98	1.3281	6.60617964503057	9.67170703744578	312	0.239689919542592	0.239689919542592	32.2292997291651	3
1313	243.74	177.4	1.2788	6.36648972548798	9.91139695698837	313	-0.171137630180512	0.171137630180512	32.4004373593456	3
1314	234.17	181.82	1.314	6.53762735566849	9.74025932680786	314	0.152176358654829	0.152176358654829	32.5526137180004	3
1315	244.68	177.03	1.2827	6.38545099701366	9.89243568546269	315	0.0427844075451276	0.0427844075451276	32.5953981255455	3
1316	242.79	174.64	1.2739	6.34266658946853	9.93522009300782	316	-0.00972372898752738	0.00972372898752738	32.6051218545331	3
1317	237.66	177.99	1.2759	6.35239031845606	9.92549636402029	317	-0.0495910178363985	0.0495910178363985	32.6547128723695	3
1318	233.66	176.23	1.2861	6.40198133629246	9.87590534618389	318	0.225590512510674	0.225590512510674	32.8803033848801	3
1319	235.83	163.38	1.2397	6.17639082378178	10.1014958586946	319	-0.0311159327600947	0.0311159327600947	32.9114193176402	3
1320	231.7	165.16	1.2461	6.20750675654188	10.0703799259345	320	0.028685000513212	0.028685000513212	32.9401043181534	3
1321	237.45	168.15	1.2402	6.17882175602867	10.0990649264477	321	-0.0782760183496087	0.0782760183496087	33.0183803365031	3
1322	241.97	163.86	1.2563	6.25709777437828	10.0207889080981	322	0.275181530347071	0.275181530347071	33.2935618668501	3
1323	245.39	157.52	1.1997	5.9819162440312	10.2959704384451	323	-0.0140994070319156	0.0140994070319156	33.307661273882	3
1324	244.35	156.19	1.2026	5.99601565106312	10.2818710314132	324	-0.256706445270767	0.256706445270767	33.5643677191528	3
1325	242.2	161.02	1.2554	6.25272209633389	10.0251645861425	325	0.123491358141619	0.123491358141619	33.6878590772944	3
1326	231.84	160.56	1.23	6.12923073819227	10.1486559442841	326	0.0403534752982448	0.0403534752982448	33.7282125525927	3
1327	234.78	155.2	1.2217	6.08887726289402	10.1890094195823	327	-0.123491358141619	0.123491358141619	33.8517039107343	3
1328	237.93	158.92	1.2471	6.21236862103564	10.0655180614407	328	0.178430426921159	0.178430426921159	34.0301343376555	3
1329	245.42	154.97	1.2104	6.03393819411448	10.2439484883619	329	-0.00972372898752916	0.00972372898752916	34.039858066643	3
1330	236.89	150.59	1.2124	6.04366192310201	10.2342247593743	330	-0.0189612715256811	0.0189612715256811	34.0588193381687	3
1331	241.82	150.53	1.2163	6.06262319462769	10.2152634878487	331	-0.0262540682663293	0.0262540682663293	34.085073406435	3
1332	243.38	152	1.2217	6.08887726289402	10.1890094195823	332	0.050077204285774	0.050077204285774	34.1351506107208	3
1333	246.77	156.17	1.2114	6.03880005860825	10.2390866238681	333	-0.0593147468239259	0.0593147468239259	34.1944653575447	3
1334	240.72	140.7	1.2236	6.09811480543218	10.1797718770442	334	0.0233369495700693	0.0233369495700693	34.2178023071148	3
1335	246.72	141.52	1.2188	6.07477785586211	10.2031088266142	335	0	0	34.2178023071148	3
1336	251.96	141.74	1.2188	6.07477785586211	10.2031088266142	336	0.0763312725521033	0.0763312725521033	34.2941335796669	3
1337	264.6	138.19	1.2031	5.99844658331	10.2794400991663	337	0.0379225430513621	0.0379225430513621	34.3320561227182	3
1338	263.78	145.14	1.1953	5.96052404025864	10.3173626422177	338	0.0238231360194483	0.0238231360194483	34.3558792587377	3
1339	269.77	138.35	1.1904	5.93670090423919	10.3411857782372	339	0.0238231360194447	0.0238231360194447	34.3797023947571	3
1340	260.16	146.1	1.1855	5.91287776821975	10.3650089142566	340	-0.408396617476221	0.408396617476221	34.7880990122333	3
1341	244.98	172.88	1.2695	6.32127438569597	9.95661229678038	341	0.137590765173536	0.137590765173536	34.9256897774069	3
1342	255.63	171.41	1.2412	6.18368362052243	10.0942030619539	342	-0.137590765173536	0.137590765173536	35.0632805425804	3
1343	253.12	165.42	1.2695	6.32127438569597	9.95661229678038	343	0.0831378828433742	0.0831378828433742	35.1464184254238	3
1344	263.1	170.8	1.2524	6.23813650285259	10.0397501796238	344	0.125436103939126	0.125436103939126	35.2718545293629	3
1345	259.09	170.62	1.2266	6.11270039891347	10.1651862835629	345	-0.220728648016911	0.220728648016911	35.4925831773798	3
1346	265.22	174.49	1.272	6.33342904693038	9.94445763554597	346	0.133215087129148	0.133215087129148	35.625798264509	3
1347	260.85	169.6	1.2446	6.20021395980123	10.0776727226751	347	0.00680661029126917	0.00680661029126917	35.6326048748002	3
1348	257.31	161.35	1.2432	6.19340734950996	10.0844793329664	348	0.0403534752982466	0.0403534752982466	35.6729583500985	3
1349	253.55	153.52	1.2349	6.15305387421172	10.1248328082646	349	-0.0471600855895158	0.0471600855895158	35.720118435688	3
1350	252.38	160.24	1.2446	6.20021395980123	10.0776727226751	350	0.13029796843289	0.13029796843289	35.8504164041209	3
1351	255.4	150.44	1.2178	6.06991599136834	10.207970691108	351	0.0189612715256811	0.0189612715256811	35.8693776756466	3
1352	238.72	150.66	1.2139	6.05095471984266	10.2269319626337	352	0.280043394840837	0.280043394840837	36.1494210704874	3
1353	235.4	134.22	1.1563	5.77091132500182	10.5069753574745	353	-0.11376762915409	0.11376762915409	36.2631886996415	3
1354	250.6	125.41	1.1797	5.88467895415591	10.3932077283204	354	-0.0354916108044812	0.0354916108044812	36.298680310446	3
1355	252.92	118.71	1.187	5.92017056496039	10.357716117516	355	0.0617456790708104	0.0617456790708104	36.3604259895168	3
1356	251.69	114.24	1.1743	5.85842488588958	10.4194617965868	356	-0.0641766113176914	0.0641766113176914	36.4246026008345	3
1357	248.26	123.64	1.1875	5.92260149720728	10.3552851852691	357	0.0476462720388913	0.0476462720388913	36.4722488728734	3
1358	245.29	125.9	1.1777	5.87495522516838	10.402931457308	358	0.320396870139083	0.320396870139083	36.7926457430125	3
1359	239.46	121.13	1.1118	5.5545583550293	10.723328327447	359	0.0685522893620796	0.0685522893620796	36.8611980323745	3
1360	238.17	123.51	1.0977	5.48600606566722	10.7918806168091	360	-0.403534752982457	0.403534752982457	37.264732785357	3
1361	234.26	126.71	1.1807	5.88954081864968	10.3883458638267	361	-0.106474832413442	0.106474832413442	37.3712076177704	3
1362	258.25	138.37	1.2026	5.99601565106312	10.2818710314132	362	0.0850826286408779	0.0850826286408779	37.4562902464113	3
1363	266.22	122.17	1.1851	5.91093302242224	10.3669536600541	363	0.00486186449376547	0.00486186449376547	37.4611521109051	3
1364	258.97	125.89	1.1841	5.90607115792848	10.3718155245479	364	0.123491358141619	0.123491358141619	37.5846434690467	3
1365	249.05	113.5	1.1587	5.78257979978686	10.4953068826895	365	0.123491358141619	0.123491358141619	37.7081348271883	3
1366	232.43	108.09	1.1333	5.65908844164524	10.6187982408311	366	-0.194474579750581	0.194474579750581	37.9026094069389	3
1367	233.24	119.13	1.1733	5.85356302139582	10.4243236610805	367	-0.00972372898752916	0.00972372898752916	37.9123331359264	3
1368	241.19	117.14	1.1753	5.86328675038335	10.414599932093	368	0.0354916108044812	0.0354916108044812	37.9478247467309	3
1369	230.93	113.87	1.168	5.82779513957887	10.4500915428975	369	0.306297463107166	0.306297463107166	38.2541222098381	3
1370	238.75	101.44	1.105	5.5214976764717	10.7563890060046	370	0.050077204285774	0.050077204285774	38.3041994141239	3
1371	245.17	98.751	1.0947	5.47142047218593	10.8064662102904	371	-0.199336444244345	0.199336444244345	38.5035358583682	3
1372	247.84	102.04	1.1357	5.67075691643027	10.6071297660461	372	0.510009585395899	0.510009585395899	39.0135454437641	3
1373	261	88.233	1.0308	5.16074733103437	11.117139351442	373	0.0403534752982448	0.0403534752982448	39.0538989190623	3
1374	272.67	89.587	1.0225	5.12039385573613	11.1574928267402	374	-0.075845086102726	0.075845086102726	39.1297440051651	3
1375	261.51	85.946	1.0381	5.19623894183886	11.0816477406375	375	-0.363181277684211	0.363181277684211	39.4929252828493	3
1376	277.38	95.021	1.1128	5.55942021952307	10.7184664629533	376	0.0427844075451276	0.0427844075451276	39.5357096903944	3
1377	279.62	91.706	1.104	5.51663581197794	10.7612508704984	377	0.209060173231876	0.209060173231876	39.7447698636263	3
1378	264.99	92.338	1.061	5.30757563874606	10.9703110437303	378	-0.261082123315155	0.261082123315155	40.0058519869414	3
1379	255.95	97.34	1.1147	5.56865776206122	10.7092289204151	379	0.0209060173231865	0.0209060173231865	40.0267580042646	3
1380	241.57	94.683	1.1104	5.54775174473803	10.7301349377383	380	0.361236531886705	0.361236531886705	40.3879945361513	3
1381	238.43	76.973	1.0361	5.18651521285133	11.091371469625	381	-0.308728395354049	0.308728395354049	40.6967229315054	3
1382	237.1	89.126	1.0996	5.49524360820537	10.782643074271	382	0.220728648016911	0.220728648016911	40.9174515795223	3
1383	242.67	81.197	1.0542	5.27451496018846	11.0033717222879	383	0.0996682221221725	0.0996682221221725	41.0171198016445	3
1384	241.73	79.801	1.0337	5.17484673806629	11.1030399444101	384	0.0544528823301622	0.0544528823301622	41.0715726839746	3
1385	252.39	66.102	1.0225	5.12039385573613	11.1574928267402	385	0.00972372898753093	0.00972372898753093	41.0812964129622	3
1386	251.68	57.747	1.0205	5.1106701267486	11.1672165557278	386	0.0092375425381519	0.0092375425381519	41.0905339555003	3
1387	269.5	61.513	1.0186	5.10143258421045	11.1764540982659	387	0.00243093224688096	0.00243093224688096	41.0929648877472	3
1388	271.28	62.642	1.0181	5.09900165196356	11.1788850305128	388	-0.0379225430513621	0.0379225430513621	41.1308874307985	3
1389	254.5	67.508	1.0259	5.13692419501493	11.1409624874614	389	0.00243093224688096	0.00243093224688096	41.1333183630454	3
1390	257.03	69.882	1.0254	5.13449326276805	11.1433934197083	390	-0.0140994070319174	0.0140994070319174	41.1474177700773	3
1391	267.74	71.677	1.0283	5.14859266979996	11.1292940126764	391	0.0330606785576002	0.0330606785576002	41.1804784486349	3
1392	274.06	71.858	1.0215	5.11553199124236	11.162354691234	392	0.00972372898752738	0.00972372898752738	41.1902021776225	3
1393	274.79	61.38	1.0195	5.10580826225484	11.1720784202215	393	-0.0145855934812928	0.0145855934812928	41.2047877711038	3
1394	278.1	54.441	1.0225	5.12039385573613	11.1574928267402	394	0.0189612715256828	0.0189612715256828	41.2237490426294	3
1395	256.62	59.493	1.0186	5.10143258421045	11.1764540982659	395	-0.0354916108044812	0.0354916108044812	41.2592406534339	3
1396	249.11	61.26	1.0259	5.13692419501493	11.1409624874614	396	0.00243093224688096	0.00243093224688096	41.2616715856808	3
1397	249.17	55.515	1.0254	5.13449326276805	11.1433934197083	397	0.0238231360194483	0.0238231360194483	41.2854947217003	3
1398	256.38	55.628	1.0205	5.1106701267486	11.1672165557278	398	0.0116684747850329	0.0116684747850329	41.2971631964853	3
1399	265.21	45.966	1.0181	5.09900165196356	11.1788850305128	399	-0.0213922037725638	0.0213922037725638	41.3185554002579	3
1400	254.36	41.454	1.0225	5.12039385573613	11.1574928267402	400	0.00972372898753093	0.00972372898753093	41.3282791292454	3
1401	240.49	27.599	1.0205	5.1106701267486	11.1672165557278	401	0.00486186449376191	0.00486186449376191	41.3331409937391	3
1402	241.13	28.527	1.0195	5.10580826225484	11.1720784202215	402	-0.00972372898752738	0.00972372898752738	41.3428647227267	3
1403	240.27	29.646	1.0215	5.11553199124236	11.162354691234	403	-0.00486186449376547	0.00486186449376547	41.3477265872204	3
1404	232.35	29.634	1.0225	5.12039385573613	11.1574928267402	404	0.00486186449376547	0.00486186449376547	41.3525884517142	3
1405	237.55	27.391	1.0215	5.11553199124236	11.162354691234	405	0.00243093224688273	0.00243093224688273	41.3550193839611	3
1406	253.31	21.339	1.021	5.11310105899548	11.1647856234809	406	-0.0116684747850364	0.0116684747850364	41.3666878587461	3
1407	265.3	13.739	1.0234	5.12476953378052	11.1531171486958	407	0.0281988140638347	0.0281988140638347	41.39488667281	3
1408	273.14	11.948	1.0176	5.09657071971668	11.1813159627597	408	0.00972372898752916	0.00972372898752916	41.4046104017975	3
1409	277.29	13.925	1.0156	5.08684699072915	11.1910396917472	409	-0.0238231360194447	0.0238231360194447	41.4284335378169	3
1410	259.69	15.161	1.0205	5.1106701267486	11.1672165557278	410	0	0	41.4284335378169	3
1411	258.23	19.22	1.0205	5.1106701267486	11.1672165557278	411	-0.0072927967406482	0.0072927967406482	41.4357263345576	3
1412	243.17	27.036	1.022	5.11796292348925	11.1599237589871	412	0.00486186449376547	0.00486186449376547	41.4405881990513	3
1413	251.4	28.882	1.021	5.11310105899548	11.1647856234809	413	0.00486186449376369	0.00486186449376369	41.4454500635451	3
1414	240.77	34.237	1.02	5.10823919450172	11.1696474879746	414	-0.0121546612344119	0.0121546612344119	41.4576047247795	3
1415	248.02	33.837	1.0225	5.12039385573613	11.1574928267402	415	0.0262540682663293	0.0262540682663293	41.4838587930459	3
1416	249.14	33.378	1.0171	5.0941397874698	11.1837468950065	416	-0.0213922037725638	0.0213922037725638	41.5052509968184	3
1417	248.12	47.646	1.0215	5.11553199124236	11.162354691234	417	0.00729279674064642	0.00729279674064642	41.5125437935591	3
1418	254.58	42.705	1.02	5.10823919450172	11.1696474879746	418	-0.0165303392788001	0.0165303392788001	41.5290741328379	3
1419	249.11	44.437	1.0234	5.12476953378052	11.1531171486958	419	0.00437567804438821	0.00437567804438821	41.5334498108823	3
1420	232.3	64.747	1.0225	5.12039385573613	11.1574928267402	420	-0.0520219500832795	0.0520219500832795	41.5854717609655	3
1421	230.78	71.598	1.0332	5.17241580581941	11.1054708766569	421	0.0354916108044812	0.0354916108044812	41.62096337177	3
1422	233.92	76.652	1.0259	5.13692419501493	11.1409624874614	422	-0.0807069505964915	0.0807069505964915	41.7016703223665	3
1423	236.35	78.23	1.0425	5.21763114561142	11.0602555368649	423	0.0996682221221725	0.0996682221221725	41.8013385444887	3
1424	252.67	65.921	1.022	5.11796292348925	11.1599237589871	424	-0.00437567804438821	0.00437567804438821	41.8057142225331	3
1425	251.31	67.205	1.0229	5.12233860153363	11.1555480809427	425	-0.0549390687795395	0.0549390687795395	41.8606532913126	3
1426	250.06	69.787	1.0342	5.17727767031317	11.1006090121632	426	0.0641766113176931	0.0641766113176931	41.9248299026303	3
1427	253.14	53.375	1.021	5.11310105899548	11.1647856234809	427	0.00729279674064465	0.00729279674064465	41.9321226993709	3
1428	252.71	53.298	1.0195	5.10580826225484	11.1720784202215	428	-0.00972372898752738	0.00972372898752738	41.9418464283585	3
1429	232.77	52.625	1.0215	5.11553199124236	11.162354691234	429	0.00243093224688273	0.00243093224688273	41.9442773606054	3
1430	230.47	47.656	1.021	5.11310105899548	11.1647856234809	430	0.00243093224688273	0.00243093224688273	41.9467082928522	3
1431	234.74	47.459	1.0205	5.1106701267486	11.1672165557278	431	-0.0262540682663293	0.0262540682663293	41.9729623611186	3
1432	234.53	45.367	1.0259	5.13692419501493	11.1409624874614	432	0.0262540682663293	0.0262540682663293	41.9992164293849	3
1433	233.75	36.423	1.0205	5.1106701267486	11.1672165557278	433	0	0	41.9992164293849	3
1434	236.6	54.175	1.0205	5.1106701267486	11.1672165557278	434	-0.00243093224688273	0.00243093224688273	42.0016473616318	3
1435	235.09	63.688	1.021	5.11310105899548	11.1647856234809	435	0	0	42.0016473616318	3
1436	238.63	63.018	1.021	5.11310105899548	11.1647856234809	436	-0.0354916108044829	0.0354916108044829	42.0371389724363	3
1437	240.35	60.343	1.0283	5.14859266979996	11.1292940126764	437	0.0330606785576002	0.0330606785576002	42.0701996509939	3
1438	236.47	57.374	1.0215	5.11553199124236	11.162354691234	438	0.00243093224688273	0.00243093224688273	42.0726305832407	3
1439	242.47	70.831	1.021	5.11310105899548	11.1647856234809	439	0	0	42.0726305832407	3
1440	239.59	67.889	1.021	5.11310105899548	11.1647856234809	440	-0.00243093224688273	0.00243093224688273	42.0750615154876	3
1441	232.63	83.976	1.0215	5.11553199124236	11.162354691234	441	-0.353457548696682	0.353457548696682	42.4285190641843	3
1442	234.27	90.959	1.0942	5.46898953993905	10.8088971425373	442	0.0233369495700693	0.0233369495700693	42.4518560137544	3
1443	230.48	90.833	1.0894	5.44565259036897	10.8322340921074	443	-0.102099154369055	0.102099154369055	42.5539551681234	3
1444	231.37	94.865	1.1104	5.54775174473803	10.7301349377383	444	0.173568562427393	0.173568562427393	42.7275237305508	3
1445	241.51	82.6	1.0747	5.37418318231064	10.9037035001657	445	0.261082123315157	0.261082123315157	42.988605853866	3
1446	234.37	75.824	1.021	5.11310105899548	11.1647856234809	446	-0.234828055048828	0.234828055048828	43.2234339089148	3
1447	242.93	82.875	1.0693	5.34792911404431	10.929957568432	447	0.246496529833863	0.246496529833863	43.4699304387487	3
1448	254.74	77.425	1.0186	5.10143258421045	11.1764540982659	448	-0.192043647503699	0.192043647503699	43.6619740862524	3
1449	262.59	79.759	1.0581	5.29347623171415	10.9844104507622	449	0.0213922037725638	0.0213922037725638	43.6833662900249	3
1450	258.39	77.02	1.0537	5.27208402794158	11.0058026545348	450	0.135159832926654	0.135159832926654	43.8185261229516	3
1451	251.93	66.232	1.0259	5.13692419501493	11.1409624874614	451	0.0121546612344101	0.0121546612344101	43.830680784186	3
1452	258.35	60.417	1.0234	5.12476953378052	11.1531171486958	452	-0.0928616118309016	0.0928616118309016	43.9235423960169	3
1453	257.37	62.703	1.0425	5.21763114561142	11.0602555368649	453	0.0928616118309016	0.0928616118309016	44.0164040078478	3
1454	240.19	57.347	1.0234	5.12476953378052	11.1531171486958	454	0.00923754253815368	0.00923754253815368	44.025641550386	3
1455	245.86	63.466	1.0215	5.11553199124236	11.162354691234	455	0	0	44.025641550386	3
1456	246.71	54.551	1.0215	5.11553199124236	11.162354691234	456	-0.0116684747850364	0.0116684747850364	44.037310025171	3
1457	248.1	55.054	1.0239	5.1272004660274	11.1506862164489	457	0.0238231360194483	0.0238231360194483	44.0611331611904	3
1458	238.91	55.889	1.019	5.10337733000795	11.1745093524684	458	-0.0170165257281774	0.0170165257281774	44.0781496869186	3
1459	247.1	52.568	1.0225	5.12039385573613	11.1574928267402	459	-0.00680661029127094	0.00680661029127094	44.0849562972099	3
1460	261.12	53.492	1.0239	5.1272004660274	11.1506862164489	460	0.0165303392788019	0.0165303392788019	44.1014866364887	3
1461	271.87	54.738	1.0205	5.1106701267486	11.1672165557278	461	-0.00972372898753093	0.00972372898753093	44.1112103654762	3
1462	271.01	63.885	1.0225	5.12039385573613	11.1574928267402	462	0.00486186449376547	0.00486186449376547	44.11607222997	3
1463	255.29	73.405	1.0215	5.11553199124236	11.162354691234	463	0.0262540682663293	0.0262540682663293	44.1423262982363	3
1464	259.37	68.385	1.0161	5.08927792297604	11.1886087595003	464	-0.135159832926655	0.135159832926655	44.277486131163	3
1465	246.33	74.121	1.0439	5.22443775590269	11.0534489265737	465	0.111336696907209	0.111336696907209	44.3888228280702	3
1466	243.59	59.092	1.021	5.11310105899548	11.1647856234809	466	0.00972372898752916	0.00972372898752916	44.3985465570577	3
1467	240.99	51.811	1.019	5.10337733000795	11.1745093524684	467	-0.0170165257281774	0.0170165257281774	44.4155630827859	3
1468	244.73	50.829	1.0225	5.12039385573613	11.1574928267402	468	0.0189612715256828	0.0189612715256828	44.4345243543116	3
1469	255.1	35.572	1.0186	5.10143258421045	11.1764540982659	469	0.0262540682663275	0.0262540682663275	44.4607784225779	3
1470	253.54	35.96	1.0132	5.07517851594412	11.2027081665322	470	-0.0379225430513621	0.0379225430513621	44.4987009656293	3
1471	257.16	35.069	1.021	5.11310105899548	11.1647856234809	471	0.0116684747850346	0.0116684747850346	44.5103694404143	3
1472	258.24	40.333	1.0186	5.10143258421045	11.1764540982659	472	-0.0116684747850346	0.0116684747850346	44.5220379151993	3
1473	255.04	44.283	1.021	5.11310105899548	11.1647856234809	473	-0.00243093224688273	0.00243093224688273	44.5244688474462	3
1474	242.62	33.542	1.0215	5.11553199124236	11.162354691234	474	0.00729279674064642	0.00729279674064642	44.5317616441869	3
1475	240.27	33.796	1.02	5.10823919450172	11.1696474879746	475	-0.00243093224688096	0.00243093224688096	44.5341925764337	3
1476	236.19	31.531	1.0205	5.1106701267486	11.1672165557278	476	-0.0213922037725638	0.0213922037725638	44.5555847802063	3
1477	240.72	43.724	1.0249	5.13206233052116	11.1458243519552	477	0.0379225430513621	0.0379225430513621	44.5935073232577	3
1478	236.89	41.726	1.0171	5.0941397874698	11.1837468950065	478	0.0121546612344119	0.0121546612344119	44.6056619844921	3
1479	234.71	36.518	1.0146	5.08198512623539	11.195901556241	479	-0.0311159327600929	0.0311159327600929	44.6367779172522	3
1480	233.94	37.193	1.021	5.11310105899548	11.1647856234809	480	0.0116684747850346	0.0116684747850346	44.6484463920372	3
1481	234.22	26.822	1.0186	5.10143258421045	11.1764540982659	481	0	0	44.6484463920372	3
1482	250.53	33.187	1.0186	5.10143258421045	11.1764540982659	482	-0.0092375425381519	0.0092375425381519	44.6576839345754	3
1483	255.4	30.335	1.0205	5.1106701267486	11.1672165557278	483	-0.0165303392788019	0.0165303392788019	44.6742142738542	3
1484	243.82	16.649	1.0239	5.1272004660274	11.1506862164489	484	0.0257678818169538	0.0257678818169538	44.6999821556711	3
1485	256.26	13.11	1.0186	5.10143258421045	11.1764540982659	485	-0.00194474579750548	0.00194474579750548	44.7019269014686	3
1486	250.68	17.472	1.019	5.10337733000795	11.1745093524684	486	-0.0311159327600947	0.0311159327600947	44.7330428342287	3
1487	245.25	10.54	1.0254	5.13449326276805	11.1433934197083	487	0.0189612715256828	0.0189612715256828	44.7520041057544	3
1488	260.64	14.453	1.0215	5.11553199124236	11.162354691234	488	0.0121546612344119	0.0121546612344119	44.7641587669888	3
1489	256.65	18.988	1.019	5.10337733000795	11.1745093524684	489	-0.00729279674064642	0.00729279674064642	44.7714515637294	3
1490	256.96	12.839	1.0205	5.1106701267486	11.1672165557278	490	-0.00972372898753093	0.00972372898753093	44.781175292717	3
1491	255.14	13.812	1.0225	5.12039385573613	11.1574928267402	491	0	0	44.781175292717	3
1492	249.96	17.911	1.0225	5.12039385573613	11.1574928267402	492	0.0213922037725638	0.0213922037725638	44.8025674964895	3
1493	245.97	15.905	1.0181	5.09900165196356	11.1788850305128	493	-0.0165303392787983	0.0165303392787983	44.8190978357683	3
1494	244.84	11.384	1.0215	5.11553199124236	11.162354691234	494	-0.00923754253815368	0.00923754253815368	44.8283353783065	3
1495	240.9	16.943	1.0234	5.12476953378052	11.1531171486958	495	0.0213922037725656	0.0213922037725656	44.8497275820791	3
1496	236.01	23.307	1.019	5.10337733000795	11.1745093524684	496	-0.0238231360194483	0.0238231360194483	44.8735507180985	3
1497	242.71	39.997	1.0239	5.1272004660274	11.1506862164489	497	0.0238231360194483	0.0238231360194483	44.897373854118	3
1498	260.53	48.558	1.019	5.10337733000795	11.1745093524684	498	-0.0145855934812946	0.0145855934812946	44.9119594475993	3
1499	250.73	40.214	1.022	5.11796292348925	11.1599237589871	499	-0.0189612715256811	0.0189612715256811	44.9309207191249	3
1500	255.64	46.025	1.0259	5.13692419501493	11.1409624874614	500	NA	NA	NA	3
