# Supplementary material for: Assessment of crusting effects on interrill erosion by laser scanning
Source: PeerJ. 2020 Jan 31;8:e8487. doi: 10.7717/peerj.8487 (PMC6996510; doi:10.7717/peerj.8487)
Supplement: Data S1 — Each has two transects and four subplots. [file peerj-08-8487-s001.zip › raw data for uploading/os5plotc.txt]

x	y	z	cal	h	code	deltah	absh	cumsumh	number
1	464.43	259.19	1.021	5.11310105899548	11.174023166019	1	0.00972372898752916	0.00972372898752916	0.00972372898752916	1
2	457.64	253.94	1.019	5.10337733000795	11.1837468950065	2	-0.0238231360194483	0.0238231360194483	0.0335468650069775	1
3	464.21	253.85	1.0239	5.1272004660274	11.1599237589871	3	0.0165303392788019	0.0165303392788019	0.0500772042857793	1
4	474.74	244.21	1.0205	5.1106701267486	11.1764540982659	4	-0.00972372898753093	0.00972372898753093	0.0598009332733103	1
5	474.26	231.22	1.0225	5.12039385573613	11.1667303692784	5	0.0145855934812928	0.0145855934812928	0.0743865267546031	1
6	484.66	237.29	1.0195	5.10580826225484	11.1813159627597	6	-0.0213922037725638	0.0213922037725638	0.0957787305271669	1
7	484.47	251.05	1.0239	5.1272004660274	11.1599237589871	7	0.0189612715256828	0.0189612715256828	0.11474000205285	1
8	490.1	253.03	1.02	5.10823919450172	11.1788850305128	8	-0.0165303392788001	0.0165303392788001	0.13127034133165	1
9	491.53	263.1	1.0234	5.12476953378052	11.162354691234	9	0.0140994070319191	0.0140994070319191	0.145369748363569	1
10	493.35	267.06	1.0205	5.1106701267486	11.1764540982659	10	0.00243093224688096	0.00243093224688096	0.14780068061045	1
11	476.6	278.82	1.02	5.10823919450172	11.1788850305128	11	-0.00729279674064642	0.00729279674064642	0.155093477351096	1
12	484.97	278.04	1.0215	5.11553199124236	11.1715922337721	12	0.00486186449376547	0.00486186449376547	0.159955341844862	1
13	494.33	274.16	1.0205	5.1106701267486	11.1764540982659	13	-0.0072927967406482	0.0072927967406482	0.16724813858551	1
14	493.08	264.16	1.022	5.11796292348925	11.1691613015253	14	-0.0116684747850346	0.0116684747850346	0.178916613370545	1
15	486.37	271.3	1.0244	5.12963139827428	11.1574928267402	15	0.0140994070319174	0.0140994070319174	0.193016020402462	1
16	486.29	270.01	1.0215	5.11553199124236	11.1715922337721	16	-0.0116684747850364	0.0116684747850364	0.204684495187498	1
17	481.92	269.18	1.0239	5.1272004660274	11.1599237589871	17	0.0189612715256828	0.0189612715256828	0.223645766713181	1
18	475.91	266.07	1.02	5.10823919450172	11.1788850305128	18	-0.0165303392788001	0.0165303392788001	0.240176105991981	1
19	478.86	268.54	1.0234	5.12476953378052	11.162354691234	19	0.0213922037725656	0.0213922037725656	0.261568309764547	1
20	474.4	268.87	1.019	5.10337733000795	11.1837468950065	20	-0.00729279674064642	0.00729279674064642	0.268861106505193	1
21	478.12	253.78	1.0205	5.1106701267486	11.1764540982659	21	-0.0189612715256828	0.0189612715256828	0.287822378030876	1
22	482	256.33	1.0244	5.12963139827428	11.1574928267402	22	0.0189612715256828	0.0189612715256828	0.306783649556559	1
23	477.5	243.04	1.0205	5.1106701267486	11.1764540982659	23	-0.0213922037725638	0.0213922037725638	0.328175853329123	1
24	475.79	231.94	1.0249	5.13206233052116	11.1550618944933	24	0.0189612715256811	0.0189612715256811	0.347137124854804	1
25	479.98	230.06	1.021	5.11310105899548	11.174023166019	25	0.00729279674064465	0.00729279674064465	0.354429921595449	1
26	472.88	233.14	1.0195	5.10580826225484	11.1813159627597	26	-0.00729279674064465	0.00729279674064465	0.361722718336093	1
27	492.54	248.91	1.021	5.11310105899548	11.174023166019	27	0.00243093224688273	0.00243093224688273	0.364153650582976	1
28	480.36	247.43	1.0205	5.1106701267486	11.1764540982659	28	0	0	0.364153650582976	1
29	493.22	245.21	1.0205	5.1106701267486	11.1764540982659	29	0.00243093224688096	0.00243093224688096	0.366584582829857	1
30	492.1	234.87	1.02	5.10823919450172	11.1788850305128	30	-0.0165303392788001	0.0165303392788001	0.383114922108657	1
31	469.17	234.94	1.0234	5.12476953378052	11.162354691234	31	0.0189612715256811	0.0189612715256811	0.402076193634338	1
32	461.62	232.12	1.0195	5.10580826225484	11.1813159627597	32	0	0	0.402076193634338	1
33	450.71	230.61	1.0195	5.10580826225484	11.1813159627597	33	-0.00729279674064465	0.00729279674064465	0.409368990374983	1
34	453.89	240.6	1.021	5.11310105899548	11.174023166019	34	0.00243093224688273	0.00243093224688273	0.411799922621865	1
35	445.73	236.14	1.0205	5.1106701267486	11.1764540982659	35	-0.00486186449376547	0.00486186449376547	0.416661787115631	1
36	427.52	234.53	1.0215	5.11553199124236	11.1715922337721	36	-0.00486186449376547	0.00486186449376547	0.421523651609396	1
37	445.94	251.42	1.0225	5.12039385573613	11.1667303692784	37	0.00972372898753093	0.00972372898753093	0.431247380596927	1
38	444.84	252.32	1.0205	5.1106701267486	11.1764540982659	38	-0.0072927967406482	0.0072927967406482	0.438540177337575	1
39	438.07	234.37	1.022	5.11796292348925	11.1691613015253	39	-0.073414153855845	0.073414153855845	0.51195433119342	1
40	445.27	231.88	1.0371	5.19137707734509	11.0957471476694	40	0.0855688150902552	0.0855688150902552	0.597523146283676	1
41	448.41	244.95	1.0195	5.10580826225484	11.1813159627597	41	-0.00486186449376191	0.00486186449376191	0.602385010777438	1
42	449.85	245.87	1.0205	5.1106701267486	11.1764540982659	42	0	0	0.602385010777438	1
43	446.65	239.23	1.0205	5.1106701267486	11.1764540982659	43	-0.0116684747850364	0.0116684747850364	0.614053485562474	1
44	443.9	234.86	1.0229	5.12233860153363	11.1647856234809	44	0.0140994070319174	0.0140994070319174	0.628152892594391	1
45	450.9	258.33	1.02	5.10823919450172	11.1788850305128	45	-0.0189612715256828	0.0189612715256828	0.647114164120074	1
46	478.74	274.3	1.0239	5.1272004660274	11.1599237589871	46	0.0257678818169538	0.0257678818169538	0.672882045937028	1
47	475.33	266.19	1.0186	5.10143258421045	11.1856916408041	47	-0.0165303392788001	0.0165303392788001	0.689412385215828	1
48	475.57	279.22	1.022	5.11796292348925	11.1691613015253	48	-0.0281988140638347	0.0281988140638347	0.717611199279663	1
49	485.79	276.89	1.0278	5.14616173755308	11.1409624874614	49	0.0306297463107175	0.0306297463107175	0.74824094559038	1
50	481.22	277	1.0215	5.11553199124236	11.1715922337721	50	-0.0189612715256828	0.0189612715256828	0.767202217116063	1
51	480.46	278.96	1.0254	5.13449326276805	11.1526309622465	51	0.0262540682663293	0.0262540682663293	0.793456285382392	1
52	487.02	278.49	1.02	5.10823919450172	11.1788850305128	52	-0.00729279674064642	0.00729279674064642	0.800749082123039	1
53	476.54	267.48	1.0215	5.11553199124236	11.1715922337721	53	0.0189612715256811	0.0189612715256811	0.81971035364872	1
54	481.67	260.84	1.0176	5.09657071971668	11.1905535052978	54	0.00486186449376547	0.00486186449376547	0.824572218142485	1
55	488.45	260.46	1.0166	5.09170885522292	11.1954153697916	55	-0.0165303392788001	0.0165303392788001	0.841102557421285	1
56	492.28	254.8	1.02	5.10823919450172	11.1788850305128	56	-0.00486186449376369	0.00486186449376369	0.845964421915049	1
57	488.25	259.12	1.021	5.11310105899548	11.174023166019	57	-0.0140994070319191	0.0140994070319191	0.860063828946968	1
58	476.51	260.61	1.0239	5.1272004660274	11.1599237589871	58	0.0213922037725638	0.0213922037725638	0.881456032719532	1
59	467.82	257.47	1.0195	5.10580826225484	11.1813159627597	59	-0.0311159327600912	0.0311159327600912	0.912571965479623	1
60	473.03	249.41	1.0259	5.13692419501493	11.1502000299996	60	0.0379225430513621	0.0379225430513621	0.950494508530985	1
61	479	233.73	1.0181	5.09900165196356	11.1881225730509	61	-0.0471600855895158	0.0471600855895158	0.997654594120501	1
62	484.01	238.11	1.0278	5.14616173755308	11.1409624874614	62	0.0379225430513639	0.0379225430513639	1.03557713717186	1
63	474.61	235.57	1.02	5.10823919450172	11.1788850305128	63	0.00486186449376547	0.00486186449376547	1.04043900166563	1
64	477.74	235.37	1.019	5.10337733000795	11.1837468950065	64	-0.00972372898752916	0.00972372898752916	1.05016273065316	1
65	477.98	230.48	1.021	5.11310105899548	11.174023166019	65	0.0213922037725638	0.0213922037725638	1.07155493442572	1
66	469.88	230.75	1.0166	5.09170885522292	11.1954153697916	66	-0.0427844075451294	0.0427844075451294	1.11433934197085	1
67	479.97	241.97	1.0254	5.13449326276805	11.1526309622465	67	0.00243093224688451	0.00243093224688451	1.11677027421774	1
68	488.26	252.4	1.0249	5.13206233052116	11.1550618944933	68	0.0306297463107157	0.0306297463107157	1.14740002052845	1
69	490.84	256.53	1.0186	5.10143258421045	11.1856916408041	69	-0.0092375425381519	0.0092375425381519	1.1566375630666	1
70	494.7	238.03	1.0205	5.1106701267486	11.1764540982659	70	0.0165303392787983	0.0165303392787983	1.1731679023454	1
71	483.23	249.45	1.0171	5.0941397874698	11.1929844375447	71	-0.0092375425381519	0.0092375425381519	1.18240544488356	1
72	483.84	253.52	1.019	5.10337733000795	11.1837468950065	72	0.0116684747850346	0.0116684747850346	1.19407391966859	1
73	473.14	255.3	1.0166	5.09170885522292	11.1954153697916	73	-0.0140994070319191	0.0140994070319191	1.20817332670051	1
74	474.69	256.95	1.0195	5.10580826225484	11.1813159627597	74	-0.00972372898752738	0.00972372898752738	1.21789705568804	1
75	479.48	254.95	1.0215	5.11553199124236	11.1715922337721	75	0.0286850005132102	0.0286850005132102	1.24658205620125	1
76	465.96	252.06	1.0156	5.08684699072915	11.2002772342853	76	-0.0189612715256828	0.0189612715256828	1.26554332772693	1
77	472.29	239.71	1.0195	5.10580826225484	11.1813159627597	77	-0.0238231360194447	0.0238231360194447	1.28936646374637	1
78	465.26	233.16	1.0244	5.12963139827428	11.1574928267402	78	0.0092375425381519	0.0092375425381519	1.29860400628453	1
79	462.33	241.4	1.0225	5.12039385573613	11.1667303692784	79	-0.0116684747850329	0.0116684747850329	1.31027248106956	1
80	466.24	248.81	1.0249	5.13206233052116	11.1550618944933	80	-0.0116684747850364	0.0116684747850364	1.3219409558546	1
81	479.45	252.65	1.0273	5.1437308053062	11.1433934197083	81	0.025767881816952	0.025767881816952	1.34770883767155	1
82	482.88	239.29	1.022	5.11796292348925	11.1691613015253	82	0.00486186449376547	0.00486186449376547	1.35257070216531	1
83	476.61	236.29	1.021	5.11310105899548	11.174023166019	83	0	0	1.35257070216531	1
84	467.9	247.34	1.021	5.11310105899548	11.174023166019	84	-0.00243093224688273	0.00243093224688273	1.3550016344122	1
85	480.6	247.91	1.0215	5.11553199124236	11.1715922337721	85	-0.00486186449376547	0.00486186449376547	1.35986349890596	1
86	475.14	255.91	1.0225	5.12039385573613	11.1667303692784	86	0.00486186449376547	0.00486186449376547	1.36472536339973	1
87	483.21	230.25	1.0215	5.11553199124236	11.1715922337721	87	0.00243093224688273	0.00243093224688273	1.36715629564661	1
88	474.54	239.82	1.021	5.11310105899548	11.174023166019	88	0.0140994070319156	0.0140994070319156	1.38125570267852	1
89	476.6	241.14	1.0181	5.09900165196356	11.1881225730509	89	-0.0734141538558433	0.0734141538558433	1.45466985653437	1
90	455.6	241.2	1.0332	5.17241580581941	11.1147084191951	90	0.0568838145770449	0.0568838145770449	1.51155367111141	1
91	455.95	243.29	1.0215	5.11553199124236	11.1715922337721	91	-0.0213922037725638	0.0213922037725638	1.53294587488398	1
92	459.42	244.82	1.0259	5.13692419501493	11.1502000299996	92	0.0286850005132102	0.0286850005132102	1.56163087539719	1
93	457.98	254.35	1.02	5.10823919450172	11.1788850305128	93	-0.0379225430513639	0.0379225430513639	1.59955341844855	1
94	452.37	256.9	1.0278	5.14616173755308	11.1409624874614	94	0.0330606785576002	0.0330606785576002	1.63261409700615	1
95	452.62	276.65	1.021	5.11310105899548	11.174023166019	95	-0.028685000513212	0.028685000513212	1.66129909751936	1
96	451.82	274.79	1.0269	5.14178605950869	11.1453381655058	96	0.0238231360194465	0.0238231360194465	1.68512223353881	1
97	447.84	272.35	1.022	5.11796292348925	11.1691613015253	97	0.00486186449376547	0.00486186449376547	1.68998409803257	1
98	458.22	270.03	1.021	5.11310105899548	11.174023166019	98	-0.00243093224688273	0.00243093224688273	1.69241503027946	1
99	450.78	264.79	1.0215	5.11553199124236	11.1715922337721	99	-0.00486186449376547	0.00486186449376547	1.69727689477322	1
100	456.24	267.17	1.0225	5.12039385573613	11.1667303692784	100	0.0121546612344119	0.0121546612344119	1.70943155600763	1
101	463.22	276.56	1.02	5.10823919450172	11.1788850305128	101	-0.0121546612344119	0.0121546612344119	1.72158621724205	1
102	464.32	278.01	1.0225	5.12039385573613	11.1667303692784	102	0.0072927967406482	0.0072927967406482	1.7288790139827	1
103	465.5	279.56	1.021	5.11310105899548	11.174023166019	103	-0.0262540682663293	0.0262540682663293	1.75513308224902	1
104	454.21	275.46	1.0264	5.13935512726181	11.1477690977527	104	-0.0140994070319174	0.0140994070319174	1.76923248928094	1
105	448.88	276.08	1.0293	5.15345453429373	11.1336696907208	105	0.0476462720388913	0.0476462720388913	1.81687876131983	1
106	458.45	269.86	1.0195	5.10580826225484	11.1813159627597	106	-0.0335468650069739	0.0335468650069739	1.85042562632681	1
107	444.43	277.56	1.0264	5.13935512726181	11.1477690977527	107	0.0238231360194465	0.0238231360194465	1.87424876234625	1
108	444.75	272.96	1.0215	5.11553199124236	11.1715922337721	108	-0.00680661029127094	0.00680661029127094	1.88105537263752	1
109	443.63	272.09	1.0229	5.12233860153363	11.1647856234809	109	-0.0121546612344119	0.0121546612344119	1.89321003387194	1
110	443.18	277.39	1.0254	5.13449326276805	11.1526309622465	110	0.00972372898752916	0.00972372898752916	1.90293376285947	1
111	423.96	277.23	1.0234	5.12476953378052	11.162354691234	111	0.0189612715256811	0.0189612715256811	1.92189503438515	1
112	431.61	274.83	1.0195	5.10580826225484	11.1813159627597	112	-0.00243093224688096	0.00243093224688096	1.92432596663203	1
113	425.31	270.22	1.02	5.10823919450172	11.1788850305128	113	-0.287336191581485	0.287336191581485	2.21166215821351	1
114	416.2	271.04	1.0791	5.3955753860832	10.8915488389313	114	0.0568838145770467	0.0568838145770467	2.26854597279056	1
115	406.21	275.66	1.0674	5.33869157150616	10.9484326535083	115	-0.0116684747850346	0.0116684747850346	2.28021444757559	1
116	393.22	279.25	1.0698	5.35036004629119	10.9367641787233	116	-0.334982463620378	0.334982463620378	2.61519691119597	1
117	394.79	268.23	1.1387	5.68534250991157	10.6017817151029	117	0.163844833439866	0.163844833439866	2.77904174463584	1
118	385.61	271.37	1.105	5.5214976764717	10.7656265485428	118	-0.253789326574509	0.253789326574509	3.03283107121035	1
119	372.07	259.76	1.1572	5.77528700304621	10.5118372219683	119	0.0568838145770467	0.0568838145770467	3.08971488578739	1
120	370	278.35	1.1455	5.71840318846917	10.5687210365453	120	0.173082375978016	0.173082375978016	3.26279726176541	1
121	376.79	276.07	1.1099	5.54532081249115	10.7418034125234	121	-0.102099154369055	0.102099154369055	3.36489641613446	1
122	370.79	278.57	1.1309	5.6474199668602	10.6397042581543	122	-0.232397122801943	0.232397122801943	3.59729353893641	1
123	363.47	265.52	1.1787	5.87981708966215	10.4073071353524	123	-0.0593147468239295	0.0593147468239295	3.65660828576034	1
124	359.21	270.38	1.1909	5.93913183648608	10.3479923885284	124	0.0593147468239295	0.0593147468239295	3.71592303258427	1
125	362.67	278.07	1.1787	5.87981708966215	10.4073071353524	125	-0.0189612715256828	0.0189612715256828	3.73488430410995	1
126	366.56	265.32	1.1826	5.89877836118783	10.3883458638267	126	-0.0855688150902552	0.0855688150902552	3.8204531192002	1
127	361.89	268.91	1.2002	5.98434717627809	10.3027770487364	127	0.125922290388502	0.125922290388502	3.94637540958871	1
128	368.11	268.19	1.1743	5.85842488588958	10.4286993391249	128	0.301435598613399	0.301435598613399	4.2478110082021	1
129	375.03	261.48	1.1123	5.55698928727618	10.7301349377383	129	-0.050077204285774	0.050077204285774	4.29788821248788	1
130	381.23	268.05	1.1226	5.60706649156196	10.6800577334525	130	0.135646019376031	0.135646019376031	4.43353423186391	1
131	381.41	269.65	1.0947	5.47142047218593	10.8157037528286	131	-0.529457043370957	0.529457043370957	4.96299127523487	1
132	363.86	274.35	1.2036	6.00087751555689	10.2862467094576	132	0.363181277684211	0.363181277684211	5.32617255291908	1
133	356.18	275.29	1.1289	5.63769623787267	10.6494279871418	133	-0.572241450916085	0.572241450916085	5.89841400383516	1
134	331.38	272.99	1.2466	6.20993768878876	10.0771865362257	134	-0.242120851789473	0.242120851789473	6.14053485562463	1
135	328.75	259.51	1.2964	6.45205854057823	9.83506568443627	135	0.052508136532655	0.052508136532655	6.19304299215729	1
136	333.16	252.46	1.2856	6.39955040404558	9.88757382096892	136	0.123005171692244	0.123005171692244	6.31604816384953	1
137	334.97	249.61	1.2603	6.27654523235333	10.0105789926612	137	-0.229966190555063	0.229966190555063	6.5460143544046	1
138	328.48	261.71	1.3076	6.5065114229084	9.78061280210611	138	0.215866783523143	0.215866783523143	6.76188113792774	1
139	320.88	260.07	1.2632	6.29064463938525	9.99647958562925	139	-0.315535005645316	0.315535005645316	7.07741614357306	1
140	320.7	264.11	1.3281	6.60617964503057	9.68094457998393	140	0.560086789681673	0.560086789681673	7.63750293325473	1
141	330.99	275.84	1.2129	6.0460928553489	10.2410313696656	141	-0.118629493647855	0.118629493647855	7.75613242690258	1
142	328.99	270.7	1.2373	6.16472234899675	10.1224018760178	142	-0.0476462720388913	0.0476462720388913	7.80377869894147	1
143	334.7	270.47	1.2471	6.21236862103564	10.0747556039789	143	0.0855688150902569	0.0855688150902569	7.88934751403173	1
144	333.81	266.72	1.2295	6.12679980594539	10.1603244190691	144	0.0311159327600912	0.0311159327600912	7.92046344679182	1
145	325.15	264.81	1.2231	6.09568387318529	10.1914403518292	145	-0.135646019376029	0.135646019376029	8.05610946616785	1
146	323.45	266.55	1.251	6.23132989256132	10.0557943324532	146	-0.284905259334602	0.284905259334602	8.34101472550245	1
147	323.14	255.76	1.3096	6.51623515189593	9.77088907311858	147	-0.0116684747850346	0.0116684747850346	8.35268320028749	1
148	324.86	239.39	1.312	6.52790362668096	9.75922059833354	148	0.0262540682663293	0.0262540682663293	8.37893726855382	1
149	325.95	239.28	1.3066	6.50164955841463	9.78547466659987	149	0.237258987295707	0.237258987295707	8.61619625584953	1
150	319.58	237.24	1.2578	6.26439057111892	10.0227336538956	150	-0.106961018862819	0.106961018862819	8.72315727471234	1
151	319.43	234.46	1.2798	6.37135158998174	9.91577263503276	151	-0.0116684747850346	0.0116684747850346	8.73482574949738	1
152	319.59	240.56	1.2822	6.38302006476678	9.90410416024772	152	-0.028685000513212	0.028685000513212	8.76351075001059	1
153	329.56	252.66	1.2881	6.41170506527999	9.87541915973451	153	0.140021697420419	0.140021697420419	8.90353244743101	1
154	324.17	249.2	1.2593	6.27168336785957	10.0154408571549	154	0.175999494674276	0.175999494674276	9.07953194210529	1
155	342.59	262.49	1.2231	6.09568387318529	10.1914403518292	155	-0.052508136532655	0.052508136532655	9.13204007863794	1
156	336.84	271.08	1.2339	6.14819200971795	10.1389322152966	156	0.135159832926654	0.135159832926654	9.26719991156459	1
157	336.06	266.75	1.2061	6.0130321767913	10.2740920482232	157	-0.291711869625873	0.291711869625873	9.55891178119047	1
158	335.73	250.18	1.2661	6.30474404641717	9.98238017859733	158	0.505633907351511	0.505633907351511	10.064545688542	1
159	340.45	257.7	1.1621	5.79911013906566	10.4880140859488	159	-0.408396617476221	0.408396617476221	10.4729423060182	1
160	315.86	234.88	1.2461	6.20750675654188	10.0796174684726	160	-0.228021444757555	0.228021444757555	10.7009637507758	1
161	324.87	231.82	1.293	6.43552820129943	9.85159602371507	161	0.284905259334602	0.284905259334602	10.9858690101104	1
162	328.55	236.21	1.2344	6.15062294196483	10.1365012830497	162	-0.270319665853309	0.270319665853309	11.2561886759637	1
163	324.66	232.38	1.29	6.42094260781814	9.86618161719636	163	0.388949159501163	0.388949159501163	11.6451378354648	1
164	336.9	234.42	1.21	6.03199344831698	10.2551307766975	164	-0.393811023994926	0.393811023994926	12.0389488594598	1
165	339.52	230.72	1.291	6.4258044723119	9.8613197527026	165	0.325258734632847	0.325258734632847	12.3642075940926	1
166	354.38	236.95	1.2241	6.10054573767906	10.1865784873354	166	0.0593147468239277	0.0593147468239277	12.4235223409165	1
167	344.6	231.11	1.2119	6.04123099085513	10.2458932341594	167	0.505633907351509	0.505633907351509	12.929156248268	1
168	387.48	263.24	1.1079	5.53559708350362	10.7515271415109	168	-0.306297463107164	0.306297463107164	13.2354537113752	1
169	385.48	258.89	1.1709	5.84189454661078	10.4452296784037	169	0.161413901192983	0.161413901192983	13.3968676125682	1
170	379.25	248.09	1.1377	5.6804806454178	10.6066435795967	170	-0.218297715770028	0.218297715770028	13.6151653283382	1
171	375.46	240.66	1.1826	5.89877836118783	10.3883458638267	171	0.472573228793912	0.472573228793912	14.0877385571321	1
172	388.76	236.56	1.0854	5.42620513239392	10.8609190926206	172	-0.303866530860283	0.303866530860283	14.3916050879924	1
173	384.28	232.07	1.1479	5.7300716632542	10.5570525617603	173	-0.125922290388502	0.125922290388502	14.5175273783809	1
174	381.25	239.76	1.1738	5.8559939536427	10.4311302713718	174	0.123491358141619	0.123491358141619	14.6410187365225	1
175	383.05	237.22	1.1484	5.73250259550108	10.5546216295134	175	-0.0879997473371379	0.0879997473371379	14.7290184838597	1
176	386.15	255.68	1.1665	5.82050234283822	10.4666218821763	176	0.341789073911647	0.341789073911647	15.0708075577713	1
177	394.49	273.59	1.0962	5.47871326892657	10.8084109560879	177	0.21392203772564	0.21392203772564	15.284729595497	1
178	409.13	269.11	1.0522	5.26479123120094	11.0223329938136	178	0.161413901192983	0.161413901192983	15.4461434966899	1
179	420.95	260.6	1.019	5.10337733000795	11.1837468950065	179	-0.629125265493132	0.629125265493132	16.0752687621831	1
180	422.61	250.25	1.1484	5.73250259550108	10.5546216295134	180	0.610163993967449	0.610163993967449	16.6854327561505	1
181	428.74	251.38	1.0229	5.12233860153363	11.1647856234809	181	-0.0617456790708104	0.0617456790708104	16.7471784352213	1
182	426.66	260.41	1.0356	5.18408428060444	11.1030399444101	182	-0.00972372898752738	0.00972372898752738	16.7569021642089	1
183	414.92	260.11	1.0376	5.19380800959197	11.0933162154225	183	0.0879997473371361	0.0879997473371361	16.844901911546	1
184	420.01	257.14	1.0195	5.10580826225484	11.1813159627597	184	-0.0359777972538566	0.0359777972538566	16.8808797087998	1
185	423.1	241.51	1.0269	5.14178605950869	11.1453381655058	185	0.0213922037725638	0.0213922037725638	16.9022719125724	1
186	424.05	238.77	1.0225	5.12039385573613	11.1667303692784	186	0.028685000513212	0.028685000513212	16.9309569130856	1
187	423.18	240.83	1.0166	5.09170885522292	11.1954153697916	187	-0.0403534752982448	0.0403534752982448	16.9713103883839	1
188	434.61	234.83	1.0249	5.13206233052116	11.1550618944933	188	-0.14974542640795	0.14974542640795	17.1210558147918	1
189	432.63	237.54	1.0557	5.28180775692911	11.0053164680854	189	0.125922290388502	0.125922290388502	17.2469781051803	1
190	430.61	241.83	1.0298	5.15588546654061	11.1312387584739	190	0.050077204285774	0.050077204285774	17.2970553094661	1
191	435.48	234.36	1.0195	5.10580826225484	11.1813159627597	191	-0.0121546612344101	0.0121546612344101	17.3092099707005	1
192	451.26	230.8	1.022	5.11796292348925	11.1691613015253	192	0.028685000513212	0.028685000513212	17.3378949712137	1
193	443.65	236.9	1.0161	5.08927792297604	11.1978463020385	193	-0.0213922037725638	0.0213922037725638	17.3592871749863	1
194	443.75	236.53	1.0205	5.1106701267486	11.1764540982659	194	0.00243093224688096	0.00243093224688096	17.3617181072332	1
195	446.41	274.04	1.02	5.10823919450172	11.1788850305128	195	-0.00243093224688096	0.00243093224688096	17.36414903948	1
196	446.7	275.32	1.0205	5.1106701267486	11.1764540982659	196	0	0	17.36414903948	1
197	447.69	278.33	1.0205	5.1106701267486	11.1764540982659	197	-0.00243093224688273	0.00243093224688273	17.3665799717269	1
198	438.63	271.94	1.021	5.11310105899548	11.174023166019	198	0.00243093224688273	0.00243093224688273	17.3690109039738	1
199	428.59	277.23	1.0205	5.1106701267486	11.1764540982659	199	-0.166275765686748	0.166275765686748	17.5352866696606	1
200	434.63	272.86	1.0547	5.27694589243535	11.0101783325792	200	0.140021697420419	0.140021697420419	17.675308367081	1
201	435.38	268.73	1.0259	5.13692419501493	11.1502000299996	201	-0.170651443731135	0.170651443731135	17.8459598108121	1
202	429.89	264.14	1.061	5.30757563874606	10.9795485862684	202	0.185237037212428	0.185237037212428	18.0311968480245	1
203	435.96	264.55	1.0229	5.12233860153363	11.1647856234809	203	0.00194474579750548	0.00194474579750548	18.033141593822	1
204	442.25	269.87	1.0225	5.12039385573613	11.1667303692784	204	-0.0116684747850329	0.0116684747850329	18.0448100686071	1
205	441.38	266.19	1.0249	5.13206233052116	11.1550618944933	205	-0.00243093224688451	0.00243093224688451	18.047241000854	1
206	434.57	279.78	1.0254	5.13449326276805	11.1526309622465	206	0.0262540682663293	0.0262540682663293	18.0734950691203	1
207	433.08	279.7	1.02	5.10823919450172	11.1788850305128	207	-0.00729279674064642	0.00729279674064642	18.0807878658609	1
208	436.45	267.88	1.0215	5.11553199124236	11.1715922337721	208	0.00729279674064642	0.00729279674064642	18.0880806626016	1
209	447.65	254.38	1.02	5.10823919450172	11.1788850305128	209	-0.00729279674064642	0.00729279674064642	18.0953734593422	1
210	453.91	254.65	1.0215	5.11553199124236	11.1715922337721	210	-0.00486186449376547	0.00486186449376547	18.100235323836	1
211	453.18	254.7	1.0225	5.12039385573613	11.1667303692784	211	0.00972372898753093	0.00972372898753093	18.1099590528235	1
212	443.65	254.42	1.0205	5.1106701267486	11.1764540982659	212	-0.00486186449376547	0.00486186449376547	18.1148209173173	1
213	453.79	257.94	1.0215	5.11553199124236	11.1715922337721	213	-0.125922290388502	0.125922290388502	18.2407432077058	1
214	445.54	263.31	1.0474	5.24145428163087	11.0456699433836	214	0.121060425894736	0.121060425894736	18.3618036336005	1
215	439.36	266.05	1.0225	5.12039385573613	11.1667303692784	215	0.00486186449376547	0.00486186449376547	18.3666654980943	1
216	435.51	276.66	1.0215	5.11553199124236	11.1715922337721	216	-0.308728395354049	0.308728395354049	18.6753938934483	1
217	420.7	266.2	1.085	5.42426038659641	10.8628638384181	217	0.32088305658846	0.32088305658846	18.9962769500368	1
218	413.42	266.71	1.019	5.10337733000795	11.1837468950065	218	-0.166275765686748	0.166275765686748	19.1625527157235	1
219	407.25	264.38	1.0532	5.2696530956947	11.0174711293198	219	-0.177944240471781	0.177944240471781	19.3404969561953	1
220	410	270.99	1.0898	5.44759733616648	10.839526888848	220	0.336927209417883	0.336927209417883	19.6774241656132	1
221	425.38	277.45	1.0205	5.1106701267486	11.1764540982659	221	-0.00486186449376547	0.00486186449376547	19.682286030107	1
222	426.87	271.13	1.0215	5.11553199124236	11.1715922337721	222	-0.213435851276262	0.213435851276262	19.8957218813832	1
223	427.13	267.07	1.0654	5.32896784251863	10.9581563824959	223	-0.396728142691186	0.396728142691186	20.2924500240744	1
224	411.72	273.79	1.147	5.72569598520981	10.5614282398047	224	0.118629493647854	0.118629493647854	20.4110795177223	1
225	406.91	272.59	1.1226	5.60706649156196	10.6800577334525	225	0.278098649043333	0.278098649043333	20.6891781667656	1
226	409.51	274.61	1.0654	5.32896784251863	10.9581563824959	226	0.0568838145770449	0.0568838145770449	20.7460619813427	1
227	411.92	278.6	1.0537	5.27208402794158	11.0150401970729	227	0.00243093224688096	0.00243093224688096	20.7484929135895	1
228	414.48	276.48	1.0532	5.2696530956947	11.0174711293198	228	-0.375335938918621	0.375335938918621	21.1238288525082	1
229	411.11	272.16	1.1304	5.64498903461332	10.6421351904012	229	0.517788568585921	0.517788568585921	21.6416174210941	1
230	424.02	257.15	1.0239	5.1272004660274	11.1599237589871	230	-0.19739169844684	0.19739169844684	21.8390091195409	1
231	418.14	261.36	1.0645	5.32459216447424	10.9625320605403	231	-0.282474327087719	0.282474327087719	22.1214834466286	1
232	407.35	258.13	1.1226	5.60706649156196	10.6800577334525	232	0.0238231360194483	0.0238231360194483	22.1453065826481	1
233	394.57	263.57	1.1177	5.58324335554251	10.703880869472	233	0.0286850005132102	0.0286850005132102	22.1739915831613	1
234	400.1	267.71	1.1118	5.5545583550293	10.7325658699852	234	-0.168706697933629	0.168706697933629	22.3426982810949	1
235	390.07	267.34	1.1465	5.72326505296293	10.5638591720516	235	0.149745426407947	0.149745426407947	22.4924437075029	1
236	376.56	275.82	1.1157	5.57351962655498	10.7136045984595	236	-0.154607290901712	0.154607290901712	22.6470509984046	1
237	376.22	273.88	1.1475	5.72812691745669	10.5589973075578	237	-0.187181783009933	0.187181783009933	22.8342327814145	1
238	384.76	257.32	1.186	5.91530870046663	10.3718155245479	238	0.2849052593346	0.2849052593346	23.1191380407491	1
239	391.79	254.43	1.1274	5.63040344113203	10.6567207838825	239	-0.0403534752982448	0.0403534752982448	23.1594915160474	1
240	389.54	258.05	1.1357	5.67075691643027	10.6163673085842	240	0.123005171692242	0.123005171692242	23.2824966877396	1
241	390.44	245.34	1.1104	5.54775174473803	10.7393724802765	241	0.0952925440777843	0.0952925440777843	23.3777892318174	1
242	384.57	245.22	1.0908	5.45245920066025	10.8346650243543	242	0.127867036186007	0.127867036186007	23.5056562680034	1
243	386.09	247.29	1.0645	5.32459216447424	10.9625320605403	243	-0.163358646990488	0.163358646990488	23.6690149149939	1
244	389.74	239.76	1.0981	5.48795081146473	10.7991734135498	244	-0.15460729090171	0.15460729090171	23.8236222058956	1
245	389.49	231.49	1.1299	5.64255810236644	10.6445661226481	245	0.379711616963009	0.379711616963009	24.2033338228586	1
246	406.51	233.57	1.0518	5.26284648540343	11.0242777396111	246	-0.410341363273727	0.410341363273727	24.6136751861323	1
247	393.81	236.94	1.1362	5.67318784867716	10.6139363763373	247	0.405965685229338	0.405965685229338	25.0196408713617	1
248	412.5	250	1.0527	5.26722216344782	11.0199020615667	248	0.11376762915409	0.11376762915409	25.1334085005158	1
249	418.16	255.11	1.0293	5.15345453429373	11.1336696907208	249	0.0476462720388913	0.0476462720388913	25.1810547725547	1
250	415.81	263.46	1.0195	5.10580826225484	11.1813159627597	250	-0.190098901706191	0.190098901706191	25.3711536742608	1
251	410.17	266.73	1.0586	5.29590716396103	10.9912170610535	251	0.0116684747850346	0.0116684747850346	25.3828221490459	1
252	409.68	262.24	1.0562	5.28423868917599	11.0028855358385	252	-0.180375172718664	0.180375172718664	25.5631973217645	1
253	419.98	245.71	1.0933	5.46461386189466	10.8225103631198	253	0.190098901706193	0.190098901706193	25.7532962234707	1
254	417.97	237.99	1.0542	5.27451496018846	11.012609264826	254	0.0354916108044812	0.0354916108044812	25.7887878342752	1
255	430.74	238.93	1.0469	5.23902334938398	11.0481008756305	255	-0.353457548696682	0.353457548696682	26.1422453829719	1
256	416.13	235.69	1.1196	5.59248089808066	10.6946433269338	256	0.0213922037725638	0.0213922037725638	26.1636375867445	1
257	382.98	230.84	1.1152	5.5710886943081	10.7160355307064	257	0.0875135608877624	0.0875135608877624	26.2511511476322	1
258	395.68	231.57	1.0972	5.48357513342034	10.8035490915942	258	0.19739169844684	0.19739169844684	26.4485428460791	1
259	412.54	233.6	1.0566	5.2861834349735	11.000940790041	259	0.173082375978018	0.173082375978018	26.6216252220571	1
260	423.37	239.12	1.021	5.11310105899548	11.174023166019	260	0.0140994070319156	0.0140994070319156	26.635724629089	1
261	424.18	255.08	1.0181	5.09900165196356	11.1881225730509	261	-0.0807069505964897	0.0807069505964897	26.7164315796855	1
262	427.69	251.91	1.0347	5.17970860256006	11.1074156224544	262	0.0641766113176914	0.0641766113176914	26.7806081910032	1
263	424.07	257.49	1.0215	5.11553199124236	11.1715922337721	263	-0.310673141151554	0.310673141151554	27.0912813321547	1
264	427.33	262.49	1.0854	5.42620513239392	10.8609190926206	264	0.303866530860283	0.303866530860283	27.395147863015	1
265	441.4	266.31	1.0229	5.12233860153363	11.1647856234809	265	-0.00243093224688273	0.00243093224688273	27.3975787952619	1
266	434.53	265.08	1.0234	5.12476953378052	11.162354691234	266	-0.111822883356583	0.111822883356583	27.5094016786185	1
267	430.24	259.75	1.0464	5.2365924171371	11.0505318078774	267	0.123491358141619	0.123491358141619	27.6328930367601	1
268	430.7	257.12	1.021	5.11310105899548	11.174023166019	268	-0.00923754253815368	0.00923754253815368	27.6421305792983	1
269	422.75	239.17	1.0229	5.12233860153363	11.1647856234809	269	0.00923754253815368	0.00923754253815368	27.6513681218364	1
270	420.16	239.22	1.021	5.11310105899548	11.174023166019	270	-0.0213922037725656	0.0213922037725656	27.672760325609	1
271	439.58	249.17	1.0254	5.13449326276805	11.1526309622465	271	0.0213922037725656	0.0213922037725656	27.6941525293815	1
272	437.09	247.36	1.021	5.11310105899548	11.174023166019	272	-0.374849752469247	0.374849752469247	28.0690022818508	1
273	425.32	264.95	1.0981	5.48795081146473	10.7991734135498	273	0.355888480943566	0.355888480943566	28.4248907627944	1
274	421.41	261.02	1.0249	5.13206233052116	11.1550618944933	274	-0.280043394840838	0.280043394840838	28.7049341576352	1
275	401.28	276.98	1.0825	5.412105725362	10.8750184996525	275	-0.0690384758114568	0.0690384758114568	28.7739726334466	1
276	398.38	278.5	1.0967	5.48114420117346	10.805980023841	276	0.220728648016911	0.220728648016911	28.9947012814636	1
277	405.44	277.49	1.0513	5.26041555315655	11.026708671858	277	0.0952925440777843	0.0952925440777843	29.0899938255413	1
278	423.27	272.88	1.0317	5.16512300907876	11.1220012159357	278	0.0471600855895158	0.0471600855895158	29.1371539111309	1
279	421.67	273.13	1.022	5.11796292348925	11.1691613015253	279	-0.00437567804438821	0.00437567804438821	29.1415295891752	1
280	425.29	275.25	1.0229	5.12233860153363	11.1647856234809	280	-0.33984432811414	0.33984432811414	29.4813739172894	1
281	412.99	275.97	1.0928	5.46218292964778	10.8249412953667	281	0.353943735146057	0.353943735146057	29.8353176524354	1
282	417.79	276.22	1.02	5.10823919450172	11.1788850305128	282	-0.050077204285774	0.050077204285774	29.8853948567212	1
283	411.72	266.56	1.0303	5.15831639878749	11.128807826227	283	-0.374849752469245	0.374849752469245	30.2602446091905	1
284	398.82	263.97	1.1074	5.53316615125674	10.7539580737578	284	-0.182806104965547	0.182806104965547	30.443050714156	1
285	388.68	277.16	1.145	5.71597225622228	10.5711519687922	285	0.0855688150902552	0.0855688150902552	30.5286195292463	1
286	389.45	278.44	1.1274	5.63040344113203	10.6567207838825	286	-0.0170165257281756	0.0170165257281756	30.5456360549744	1
287	385.55	278.3	1.1309	5.6474199668602	10.6397042581543	287	0.216352969972521	0.216352969972521	30.761989024947	1
288	393.23	277.5	1.0864	5.43106699688768	10.8560572281268	288	-0.256706445270765	0.256706445270765	31.0186954702177	1
289	384.94	278.78	1.1392	5.68777344215845	10.5993507828561	289	-0.127867036186007	0.127867036186007	31.1465625064037	1
290	381.85	278.75	1.1655	5.81564047834446	10.47148374667	290	0.204198308738111	0.204198308738111	31.3507608151418	1
291	377.9	276.71	1.1235	5.61144216960635	10.6756820554082	291	-0.0286850005132102	0.0286850005132102	31.3794458156551	1
292	371.55	270.8	1.1294	5.64012717011956	10.6469970548949	292	-0.365612209931093	0.365612209931093	31.7450580255861	1
293	368.55	253.23	1.2046	6.00573938005065	10.2813848449639	293	0.263513055562036	0.263513055562036	32.0085710811482	1
294	369.08	260.35	1.1504	5.74222632448861	10.5448979005259	294	0.211491105478757	0.211491105478757	32.2200621866269	1
295	380.71	252.42	1.1069	5.53073521900985	10.7563890060046	295	-0.303866530860283	0.303866530860283	32.5239287174872	1
296	385.05	255.74	1.1694	5.83460174987014	10.4525224751444	296	0.358319413190447	0.358319413190447	32.8822481306777	1
297	377.07	248.95	1.0957	5.47628233667969	10.8108418883348	297	-0.220728648016909	0.220728648016909	33.1029767786946	1
298	382.52	238.16	1.1411	5.6970109846966	10.5901132403179	298	-0.0311159327600947	0.0311159327600947	33.1340927114547	1
299	378	234.01	1.1475	5.72812691745669	10.5589973075578	299	-0.0281988140638347	0.0281988140638347	33.1622915255185	1
300	384.33	237.38	1.1533	5.75632573152053	10.530798493494	300	0.598009332733039	0.598009332733039	33.7603008582515	1
301	399.61	233.64	1.0303	5.15831639878749	11.128807826227	301	-0.218297715770028	0.218297715770028	33.9785985740216	1
302	394.57	240.83	1.0752	5.37661411455752	10.910510110457	302	-0.263513055562036	0.263513055562036	34.2421116295836	1
303	393.44	234.64	1.1294	5.64012717011956	10.6469970548949	303	-0.0617456790708104	0.0617456790708104	34.3038573086544	1
304	383.54	239.17	1.1421	5.70187284919037	10.5852513758241	304	0.0544528823301622	0.0544528823301622	34.3583101909846	1
305	389.28	244.05	1.1309	5.6474199668602	10.6397042581543	305	0.0641766113176931	0.0641766113176931	34.4224868023023	1
306	391.66	242.96	1.1177	5.58324335554251	10.703880869472	306	-0.106474832413443	0.106474832413443	34.5289616347157	1
307	391.03	245.17	1.1396	5.68971818795595	10.5974060370585	307	0.3014355986134	0.3014355986134	34.8303972333291	1
308	394.39	240.79	1.0776	5.38828258934255	10.8988416356719	308	-0.0904306795840206	0.0904306795840206	34.9208279129131	1
309	396.68	244.57	1.0962	5.47871326892657	10.8084109560879	309	-0.00923754253815368	0.00923754253815368	34.9300654554513	1
310	400.9	252.16	1.0981	5.48795081146473	10.7991734135498	310	-0.303866530860283	0.303866530860283	35.2339319863116	1
311	386.18	255.09	1.1606	5.79181734232501	10.4953068826895	311	0.315535005645319	0.315535005645319	35.5494669919569	1
312	381.74	269.22	1.0957	5.47628233667969	10.8108418883348	312	-0.149745426407948	0.149745426407948	35.6992124183649	1
313	373.94	279.04	1.1265	5.62602776308764	10.6610964619269	313	-0.363181277684211	0.363181277684211	36.0623936960491	1
314	367.42	275.15	1.2012	5.98920904077185	10.2979151842427	314	0.246982716283238	0.246982716283238	36.3093764123323	1
315	382.87	267.28	1.1504	5.74222632448861	10.5448979005259	315	0.182806104965547	0.182806104965547	36.4921825172978	1
316	388.55	271.75	1.1128	5.55942021952307	10.7277040054914	316	-0.0831378828433724	0.0831378828433724	36.5753204001412	1
317	385.19	279.54	1.1299	5.64255810236644	10.6445661226481	317	0.00972372898752916	0.00972372898752916	36.5850441291287	1
318	375.07	276.08	1.1279	5.63283437337891	10.6542898516356	318	-0.180375172718666	0.180375172718666	36.7654193018474	1
319	375.88	279.46	1.165	5.81320954609757	10.4739146789169	319	-0.268374920055802	0.268374920055802	37.0337942219032	1
320	368.8	249.96	1.2202	6.08158446615338	10.2055397588611	320	0.189612715256818	0.189612715256818	37.22340693716	1
321	364.2	248.44	1.1812	5.89197175089656	10.3951524741179	321	-0.132728900679773	0.132728900679773	37.3561358378398	1
322	344.01	246.95	1.2085	6.02470065157633	10.2624235734382	322	-0.232397122801943	0.232397122801943	37.5885329606417	1
323	337.76	251.65	1.2563	6.25709777437828	10.0300264506362	323	0.398672888488692	0.398672888488692	37.9872058491304	1
324	340.45	260.69	1.1743	5.85842488588958	10.4286993391249	324	-0.0690384758114568	0.0690384758114568	38.0562443249419	1
325	343.73	261.68	1.1885	5.92746336170104	10.3596608633135	325	-0.417634160014373	0.417634160014373	38.4738784849563	1
326	336.95	248.57	1.2744	6.34509752171541	9.94202670329909	326	-0.047646272038893	0.047646272038893	38.5215247569952	1
327	327.65	245.82	1.2842	6.39274379375431	9.8943804312602	327	-0.0641766113176914	0.0641766113176914	38.5857013683129	1
328	325.5	238.98	1.2974	6.456920405072	9.8302038199425	328	0.047646272038893	0.047646272038893	38.6333476403517	1
329	328.77	238.48	1.2876	6.40927413303311	9.8778500919814	329	0.206629240984991	0.206629240984991	38.8399768813367	1
330	349.26	239.41	1.2451	6.20264489204811	10.0844793329664	330	0.118629493647855	0.118629493647855	38.9586063749846	1
331	347.77	246.16	1.2207	6.08401539840026	10.2031088266142	331	-0.0714694080583396	0.0714694080583396	39.0300757830429	1
332	347.91	259.34	1.2354	6.1554848064586	10.1316394185559	332	0.154607290901712	0.154607290901712	39.1846830739446	1
333	344.53	268.96	1.2036	6.00087751555689	10.2862467094576	333	0.0520219500832813	0.0520219500832813	39.2367050240279	1
334	346.5	276.38	1.1929	5.9488555654736	10.3382686595409	334	-0.0641766113176914	0.0641766113176914	39.3008816353456	1
335	328.25	268.56	1.2061	6.0130321767913	10.2740920482232	335	-0.45798763531262	0.45798763531262	39.7588692706582	1
336	321.4	261.51	1.3003	6.47101981210391	9.81610441291059	336	0.0286850005132102	0.0286850005132102	39.7875542711714	1
337	330.45	252.59	1.2944	6.4423348115907	9.8447894134238	337	0.443888228280702	0.443888228280702	40.2314424994522	1
338	333.49	263.56	1.2031	5.99844658331	10.2886776417045	338	-0.311159327600929	0.311159327600929	40.5426018270531	1
339	322.57	275.97	1.2671	6.30960591091093	9.97751831410357	339	-0.135159832926654	0.135159832926654	40.6777616599797	1
340	319.7	274.54	1.2949	6.44476574383759	9.84235848117692	340	0.296573734119637	0.296573734119637	40.9743353940994	1
341	323.19	273.96	1.2339	6.14819200971795	10.1389322152966	341	0.0879997473371361	0.0879997473371361	41.0623351414365	1
342	336.93	278.19	1.2158	6.06019226238081	10.2269319626337	342	0.1424526296673	0.1424526296673	41.2047877711038	1
343	339.76	279.33	1.1865	5.91773963271351	10.369384592301	343	-0.0714694080583378	0.0714694080583378	41.2762571791621	1
344	328.79	266.4	1.2012	5.98920904077185	10.2979151842427	344	-0.446319160527583	0.446319160527583	41.7225763396897	1
345	331.2	259.1	1.293	6.43552820129943	9.85159602371507	345	0.192529833953074	0.192529833953074	41.9151061736428	1
346	339.57	245.76	1.2534	6.24299836734636	10.0441258576681	346	0.0165303392788019	0.0165303392788019	41.9316365129216	1
347	349.99	235.94	1.25	6.22646802806756	10.0606561969469	347	0.420065092261254	0.420065092261254	42.3517016051829	1
348	362.59	249	1.1636	5.8064029358063	10.4807212892082	348	0.0311159327600929	0.0311159327600929	42.3828175379429	1
349	370.18	241.84	1.1572	5.77528700304621	10.5118372219683	349	-0.144883561914183	0.144883561914183	42.5277010998571	1
350	371.57	245.54	1.187	5.92017056496039	10.3669536600541	350	0.180375172718666	0.180375172718666	42.7080762725758	1
351	373.51	249.36	1.1499	5.73979539224173	10.5473288327728	351	-0.192529833953078	0.192529833953078	42.9006061065289	1
352	368.06	240.41	1.1895	5.9323252261948	10.3547989988197	352	0.0573700010264222	0.0573700010264222	42.9579761075553	1
353	369.29	240.22	1.1777	5.87495522516838	10.4121689998461	353	-0.178430426921159	0.178430426921159	43.1364065344765	1
354	350.65	256.15	1.2144	6.05338565208954	10.233738572925	354	-0.0617456790708104	0.0617456790708104	43.1981522135473	1
355	342.73	246.57	1.2271	6.11513133116035	10.1719928938541	355	-0.0447291533426331	0.0447291533426331	43.2428813668899	1
356	346.73	256.76	1.2363	6.15986048450298	10.1272637405115	356	0.0213922037725638	0.0213922037725638	43.2642735706625	1
357	340.62	255.1	1.2319	6.13846828073042	10.1486559442841	357	-0.00486186449376547	0.00486186449376547	43.2691354351562	1
358	342.32	253.18	1.2329	6.14333014522419	10.1437940797903	358	0.0831378828433742	0.0831378828433742	43.3522733179996	1
359	341.61	261.89	1.2158	6.06019226238081	10.2269319626337	359	-0.0666075435645723	0.0666075435645723	43.4188808615642	1
360	341.97	265.99	1.2295	6.12679980594539	10.1603244190691	360	0.050077204285774	0.050077204285774	43.4689580658499	1
361	350.4	263.79	1.2192	6.07672260165961	10.2104016233549	361	0.0495910178363985	0.0495910178363985	43.5185490836863	1
362	336.42	268.39	1.209	6.02713158382321	10.2599926411913	362	-0.0403534752982466	0.0403534752982466	43.5589025589846	1
363	338.4	276.35	1.2173	6.06748505912146	10.219639165893	363	-0.0948063576284071	0.0948063576284071	43.653708916613	1
364	339.15	276.6	1.2368	6.16229141674987	10.1248328082646	364	0.272750598100188	0.272750598100188	43.9264595147132	1
365	340.01	279.44	1.1807	5.88954081864968	10.3975834063648	365	-0.571755264466708	0.571755264466708	44.4982147791799	1
366	319.65	279.02	1.2983	6.46129608311639	9.82582814189812	366	-0.0238231360194465	0.0238231360194465	44.5220379151993	1
367	321.1	272.62	1.3032	6.48511921913583	9.80200500587867	367	0.144883561914183	0.144883561914183	44.6669214771135	1
368	321.17	269.27	1.2734	6.34023565722165	9.94688856779285	368	-0.106961018862821	0.106961018862821	44.7738824959763	1
369	322.48	264.43	1.2954	6.44719667608447	9.83992754893003	369	-0.0879997473371361	0.0879997473371361	44.8618822433135	1
370	318.56	260.87	1.3135	6.53519642342161	9.7519278015929	370	0.00729279674064642	0.00729279674064642	44.8691750400541	1
371	317.29	260.46	1.312	6.52790362668096	9.75922059833354	371	0.282474327087719	0.282474327087719	45.1516493671419	1
372	319.53	249.98	1.2539	6.24542929959324	10.0416949254213	372	0.00243093224688096	0.00243093224688096	45.1540802993887	1
373	318.63	233.81	1.2534	6.24299836734636	10.0441258576681	373	0.111336696907209	0.111336696907209	45.2654169962959	1
374	317.94	234.25	1.2305	6.13166167043915	10.1554625545754	374	-0.313104073398435	0.313104073398435	45.5785210696944	1
375	327.28	239.77	1.2949	6.44476574383759	9.84235848117692	375	-0.047646272038893	0.047646272038893	45.6261673417333	1
376	332.21	240.73	1.3047	6.49241201587648	9.79471220913802	376	0.246982716283238	0.246982716283238	45.8731500580165	1
377	328.53	236.83	1.2539	6.24542929959324	10.0416949254213	377	0.149745426407947	0.149745426407947	46.0228954844245	1
378	349.52	232.4	1.2231	6.09568387318529	10.1914403518292	378	0.324772548183471	0.324772548183471	46.3476680326079	1
379	357.01	230.46	1.1563	5.77091132500182	10.5162129000127	379	-0.667047808544494	0.667047808544494	47.0147158411524	1
380	339.39	230.38	1.2935	6.43795913354632	9.84916509146819	380	0.24698271628324	0.24698271628324	47.2616985574357	1
381	339.16	238.32	1.2427	6.19097641726308	10.0961478077514	381	0.121060425894736	0.121060425894736	47.3827589833304	1
382	335.48	234.47	1.2178	6.06991599136834	10.2172082336462	382	-0.234828055048828	0.234828055048828	47.6175870383792	1
383	321	231.3	1.2661	6.30474404641717	9.98238017859733	383	0.0593147468239277	0.0593147468239277	47.6769017852031	1
384	335.8	241.69	1.2539	6.24542929959324	10.0416949254213	384	-0.0165303392788001	0.0165303392788001	47.6934321244819	1
385	328.97	242.82	1.2573	6.26195963887204	10.0251645861425	385	-0.137590765173536	0.137590765173536	47.8310228896555	1
386	329.78	239.12	1.2856	6.39955040404558	9.88757382096892	386	0.671423486588882	0.671423486588882	48.5024463762444	1
387	358.8	232.57	1.1475	5.72812691745669	10.5589973075578	387	-0.291711869625871	0.291711869625871	48.7941582458702	1
388	361.56	242.87	1.2075	6.01983878708257	10.2672854379319	388	0.291711869625871	0.291711869625871	49.0858701154961	1
389	361.76	235.68	1.1475	5.72812691745669	10.5589973075578	389	-0.137590765173535	0.137590765173535	49.2234608806696	1
390	372.07	237.09	1.1758	5.86571768263023	10.4214065423843	390	0.0879997473371361	0.0879997473371361	49.3114606280068	1
391	371.42	235.42	1.1577	5.77771793529309	10.5094062897214	391	0.0782760183496087	0.0782760183496087	49.3897366463564	1
392	363.4	235.38	1.1416	5.69944191694348	10.587682308071	392	0.132728900679773	0.132728900679773	49.5224655470362	1
393	385.3	230.14	1.1143	5.56671301626371	10.7204112087508	393	-0.0544528823301622	0.0544528823301622	49.5769184293663	1
394	392.67	236.54	1.1255	5.62116589859387	10.6659583264206	394	-0.0685522893620796	0.0685522893620796	49.6454707187284	1
395	382.66	237.07	1.1396	5.68971818795595	10.5974060370585	395	0.533832721415344	0.533832721415344	50.1793034401437	1
396	394.85	253.43	1.0298	5.15588546654061	11.1312387584739	396	-0.4273578890019	0.4273578890019	50.6066613291456	1
397	391.7	253.99	1.1177	5.58324335554251	10.703880869472	397	-0.170651443731137	0.170651443731137	50.7773127728768	1
398	390.45	254.08	1.1528	5.75389479927365	10.5332294257409	398	0.322827802385964	0.322827802385964	51.1001405752627	1
399	392.44	260.16	1.0864	5.43106699688768	10.8560572281268	399	-0.157038223148593	0.157038223148593	51.2571787984113	1
400	389.78	259.04	1.1187	5.58810522003628	10.6990190049782	400	0.0452153397920103	0.0452153397920103	51.3023941382034	1
401	398.97	246.09	1.1094	5.54288988024427	10.7442343447702	401	0.263513055562038	0.263513055562038	51.5659071937654	1
402	411.79	251.1	1.0552	5.27937682468223	11.0077474003323	402	0.0379225430513621	0.0379225430513621	51.6038297368167	1
403	400.22	256.79	1.0474	5.24145428163087	11.0456699433836	403	-0.284905259334602	0.284905259334602	51.8887349961514	1
404	394.18	261.41	1.106	5.52635954096547	10.760764684049	404	0.0690384758114568	0.0690384758114568	51.9577734719628	1
405	387.13	265.7	1.0918	5.45732106515401	10.8298031598605	405	-0.289767123828366	0.289767123828366	52.2475405957912	1
406	382.56	259.35	1.1514	5.74708818898238	10.5400360360321	406	0.320883056588459	0.320883056588459	52.5684236523796	1
407	385.48	249.6	1.0854	5.42620513239392	10.8609190926206	407	-0.311159327600929	0.311159327600929	52.8795829799806	1
408	369.61	265.83	1.1494	5.73736445999485	10.5497597650197	408	-0.185237037212428	0.185237037212428	53.064820017193	1
409	363.84	262.68	1.1875	5.92260149720728	10.3645227278072	409	0.1093919511097	0.1093919511097	53.1742119683027	1
410	368.45	270.07	1.165	5.81320954609757	10.4739146789169	410	0.1920436475037	0.1920436475037	53.3662556158064	1
411	355.94	274.39	1.1255	5.62116589859387	10.6659583264206	411	-0.199336444244347	0.199336444244347	53.5655920600507	1
412	358.04	279.41	1.1665	5.82050234283822	10.4666218821763	412	-0.327689666879728	0.327689666879728	53.8932817269305	1
413	337.15	277.33	1.2339	6.14819200971795	10.1389322152966	413	0.0996682221221725	0.0996682221221725	53.9929499490526	1
414	333.93	273.57	1.2134	6.04852378759578	10.2386004374187	414	-0.0831378828433742	0.0831378828433742	54.076087831896	1
415	341.94	263.92	1.2305	6.13166167043915	10.1554625545754	415	0.0904306795840206	0.0904306795840206	54.16651851148	1
416	339.67	261.51	1.2119	6.04123099085513	10.2458932341594	416	0.104530086615938	0.104530086615938	54.271048598096	1
417	335.47	272.7	1.1904	5.93670090423919	10.3504233207753	417	-0.268374920055804	0.268374920055804	54.5394235181518	1
418	316.28	270.01	1.2456	6.205075824295	10.0820484007195	418	-0.0403534752982448	0.0403534752982448	54.57977699345	1
419	316.47	270.92	1.2539	6.24542929959324	10.0416949254213	419	-0.239689919542592	0.239689919542592	54.8194669129926	1
420	315.45	263.05	1.3032	6.48511921913583	9.80200500587867	420	0.0116684747850364	0.0116684747850364	54.8311353877776	1
421	317.24	259.31	1.3008	6.4734507443508	9.81367348066371	421	0.147314494161064	0.147314494161064	54.9784498819387	1
422	320.35	272.7	1.2705	6.32613625018973	9.96098797482477	422	0.0238231360194465	0.0238231360194465	55.0022730179582	1
423	315.32	272.96	1.2656	6.30231311417029	9.98481111084422	423	-0.0549390687795395	0.0549390687795395	55.0572120867377	1
424	324.1	272.76	1.2769	6.35725218294982	9.92987204206468	424	0.161413901192983	0.161413901192983	55.2186259879307	1
425	327.2	274.78	1.2437	6.19583828175684	10.0912859432577	425	0.394297210444304	0.394297210444304	55.612923198375	1
426	337.35	273.56	1.1626	5.80154107131254	10.485583153702	426	-0.00729279674064642	0.00729279674064642	55.6202159951156	1
427	336.97	273.6	1.1641	5.80883386805319	10.4782903569613	427	-0.43173356704629	0.43173356704629	56.0519495621619	1
428	340.64	267.33	1.2529	6.24056743509948	10.046556789915	428	0.322827802385962	0.322827802385962	56.3747773645479	1
429	346.25	278.2	1.1865	5.91773963271351	10.369384592301	429	-0.0855688150902552	0.0855688150902552	56.4603461796381	1
430	354.69	266.7	1.2041	6.00330844780377	10.2838157772107	430	0.242120851789473	0.242120851789473	56.7024670314276	1
431	356.65	271.77	1.1543	5.76118759601429	10.5259366290002	431	-0.151690172205452	0.151690172205452	56.8541572036331	1
432	364.01	261.7	1.1855	5.91287776821975	10.3742464567948	432	-0.138076951622912	0.138076951622912	56.992234155256	1
433	356.66	269.71	1.2139	6.05095471984266	10.2361695051718	433	0.0403534752982448	0.0403534752982448	57.0325876305542	1
434	348.16	267.3	1.2056	6.01060124454441	10.2765229804701	434	-0.177944240471781	0.177944240471781	57.210531871026	1
435	332.82	267.4	1.2422	6.1885454850162	10.0985787399983	435	0.0379225430513639	0.0379225430513639	57.2484544140774	1
436	326.13	262.6	1.2344	6.15062294196483	10.1365012830497	436	-0.21829771577003	0.21829771577003	57.4667521298474	1
437	341.55	245.34	1.2793	6.36892065773486	9.91820356727964	437	0.0072927967406482	0.0072927967406482	57.474044926588	1
438	328.47	240.78	1.2778	6.36162786099421	9.92549636402029	438	0.256220258821392	0.256220258821392	57.7302651854094	1
439	334.98	237.39	1.2251	6.10540760217282	10.1817166228417	439	-0.0116684747850364	0.0116684747850364	57.7419336601945	1
440	339.49	235.04	1.2275	6.11707607695786	10.1700481480566	440	-0.0452153397920085	0.0452153397920085	57.7871489999865	1
441	332.85	233.69	1.2368	6.16229141674987	10.1248328082646	441	-0.0354916108044812	0.0354916108044812	57.822640610791	1
442	337.11	239.56	1.2441	6.19778302755435	10.0893411974602	442	0.0520219500832795	0.0520219500832795	57.8746625608742	1
443	344.25	253.31	1.2334	6.14576107747107	10.1413631475434	443	0.34422000615853	0.34422000615853	58.2188825670328	1
444	339.58	259.88	1.1626	5.80154107131254	10.485583153702	444	-0.199336444244347	0.199336444244347	58.4182190112771	1
445	350.86	252.87	1.2036	6.00087751555689	10.2862467094576	445	0.0923754253815261	0.0923754253815261	58.5105944366586	1
446	364.01	254.3	1.1846	5.90850209017536	10.3786221348391	446	0.109391951109702	0.109391951109702	58.6199863877683	1
447	358.44	253.9	1.1621	5.79911013906566	10.4880140859488	447	-0.168706697933629	0.168706697933629	58.788693085702	1
448	359.35	257.69	1.1968	5.96781683699929	10.3193073880152	448	0.0549390687795395	0.0549390687795395	58.8436321544815	1
449	366.23	260.95	1.1855	5.91287776821975	10.3742464567948	449	0.168220511484254	0.168220511484254	59.0118526659658	1
450	367.6	260.35	1.1509	5.74465725673549	10.542466968279	450	-0.0641766113176914	0.0641766113176914	59.0760292772835	1
451	369.59	259.84	1.1641	5.80883386805319	10.4782903569613	451	0.175999494674276	0.175999494674276	59.2520287719577	1
452	381.5	246.78	1.1279	5.63283437337891	10.6542898516356	452	0.125436103939123	0.125436103939123	59.3774648758969	1
453	382.89	246.5	1.1021	5.50739826943979	10.7797259555747	453	0.142452629667302	0.142452629667302	59.5199175055642	1
454	404.81	233.75	1.0728	5.36494563977248	10.922178585242	454	0.116684747850348	0.116684747850348	59.6366022534145	1
455	406.94	239.22	1.0488	5.24826089192214	11.0388633330924	455	0.116198561400974	0.116198561400974	59.7528008148155	1
456	412.11	242.98	1.0249	5.13206233052116	11.1550618944933	456	-0.355888480943566	0.355888480943566	60.108689295759	1
457	411.76	246.75	1.0981	5.48795081146473	10.7991734135498	457	0.0661213571151986	0.0661213571151986	60.1748106528742	1
458	415.09	249.74	1.0845	5.42182945434953	10.865294770665	458	0.192529833953076	0.192529833953076	60.3673404868273	1
459	412.6	245.29	1.0449	5.22929962039645	11.057824604618	459	-0.387004413703657	0.387004413703657	60.754344900531	1
460	407.51	254.21	1.1245	5.61630403410011	10.6708201909144	460	0.0831378828433742	0.0831378828433742	60.8374827833744	1
461	399.44	267.38	1.1074	5.53316615125674	10.7539580737578	461	0.0544528823301622	0.0544528823301622	60.8919356657045	1
462	395.65	248.1	1.0962	5.47871326892657	10.8084109560879	462	0.363181277684211	0.363181277684211	61.2551169433887	1
463	407.89	234.37	1.0215	5.11553199124236	11.1715922337721	463	0.00243093224688273	0.00243093224688273	61.2575478756356	1
464	425.68	232.41	1.021	5.11310105899548	11.174023166019	464	-0.073414153855845	0.073414153855845	61.3309620294915	1
465	427.37	235.16	1.0361	5.18651521285133	11.1006090121632	465	0.0617456790708086	0.0617456790708086	61.3927077085623	1
466	431.1	244.36	1.0234	5.12476953378052	11.162354691234	466	0.0189612715256811	0.0189612715256811	61.4116689800879	1
467	442.12	248.16	1.0195	5.10580826225484	11.1813159627597	467	-0.0121546612344101	0.0121546612344101	61.4238236413224	1
468	450.22	249.79	1.022	5.11796292348925	11.1691613015253	468	-0.00437567804438821	0.00437567804438821	61.4281993193667	1
469	456.96	243.74	1.0229	5.12233860153363	11.1647856234809	469	-0.0121546612344119	0.0121546612344119	61.4403539806012	1
470	456.27	246.25	1.0254	5.13449326276805	11.1526309622465	470	0.0213922037725656	0.0213922037725656	61.4617461843737	1
471	453.72	230.64	1.021	5.11310105899548	11.174023166019	471	0.0116684747850346	0.0116684747850346	61.4734146591588	1
472	449.81	237.36	1.0186	5.10143258421045	11.1856916408041	472	-0.0116684747850346	0.0116684747850346	61.4850831339438	1
473	450.07	235.81	1.021	5.11310105899548	11.174023166019	473	-0.00486186449376547	0.00486186449376547	61.4899449984376	1
474	453.95	236.59	1.022	5.11796292348925	11.1691613015253	474	-0.00243093224688273	0.00243093224688273	61.4923759306844	1
475	459.06	251.15	1.0225	5.12039385573613	11.1667303692784	475	0.0072927967406482	0.0072927967406482	61.4996687274251	1
476	472.61	255.7	1.021	5.11310105899548	11.174023166019	476	-0.0330606785576002	0.0330606785576002	61.5327294059827	1
477	473.59	251.93	1.0278	5.14616173755308	11.1409624874614	477	0.0427844075451294	0.0427844075451294	61.5755138135278	1
478	478.64	254.86	1.019	5.10337733000795	11.1837468950065	478	-0.00729279674064642	0.00729279674064642	61.5828066102685	1
479	490.69	264.21	1.0205	5.1106701267486	11.1764540982659	479	0.0213922037725638	0.0213922037725638	61.604198814041	1
480	492.7	264.18	1.0161	5.08927792297604	11.1978463020385	480	-0.0427844075451276	0.0427844075451276	61.6469832215862	1
481	491.96	263.81	1.0249	5.13206233052116	11.1550618944933	481	0.0165303392787983	0.0165303392787983	61.6635135608649	1
482	488.57	259.14	1.0215	5.11553199124236	11.1715922337721	482	0.00972372898752738	0.00972372898752738	61.6732372898525	1
483	486.95	274.63	1.0195	5.10580826225484	11.1813159627597	483	-0.0262540682663257	0.0262540682663257	61.6994913581188	1
484	494.15	279.28	1.0249	5.13206233052116	11.1550618944933	484	0.0189612715256811	0.0189612715256811	61.7184526296445	1
485	469.45	273.55	1.021	5.11310105899548	11.174023166019	485	0.0116684747850346	0.0116684747850346	61.7301211044295	1
486	470.22	264.04	1.0186	5.10143258421045	11.1856916408041	486	-0.0189612715256828	0.0189612715256828	61.7490823759552	1
487	472.98	266.33	1.0225	5.12039385573613	11.1667303692784	487	0	0	61.7490823759552	1
488	475.18	270.87	1.0225	5.12039385573613	11.1667303692784	488	-0.00437567804438821	0.00437567804438821	61.7534580539996	1
489	474.59	269.33	1.0234	5.12476953378052	11.162354691234	489	0	0	61.7534580539996	1
490	476.62	258.55	1.0234	5.12476953378052	11.162354691234	490	0.00923754253815368	0.00923754253815368	61.7626955965377	1
491	468.2	258.58	1.0215	5.11553199124236	11.1715922337721	491	-0.0189612715256828	0.0189612715256828	61.7816568680634	1
492	464.91	260.91	1.0254	5.13449326276805	11.1526309622465	492	0.0238231360194483	0.0238231360194483	61.8054800040829	1
493	465.73	258.98	1.0205	5.1106701267486	11.1764540982659	493	0.0213922037725638	0.0213922037725638	61.8268722078554	1
494	467.62	261.41	1.0161	5.08927792297604	11.1978463020385	494	-0.054452882330164	0.054452882330164	61.8813250901856	1
495	462.2	252.53	1.0273	5.1437308053062	11.1433934197083	495	0.0379225430513621	0.0379225430513621	61.919247633237	1
496	459.02	247.95	1.0195	5.10580826225484	11.1813159627597	496	-0.00972372898752738	0.00972372898752738	61.9289713622245	1
497	456.59	241.88	1.0215	5.11553199124236	11.1715922337721	497	0.00243093224688273	0.00243093224688273	61.9314022944714	1
498	461.14	230.94	1.021	5.11310105899548	11.174023166019	498	0	0	61.9314022944714	1
499	461.11	234.71	1.021	5.11310105899548	11.174023166019	499	-0.00923754253815368	0.00923754253815368	61.9406398370095	1
500	449.34	245.99	1.0229	5.12233860153363	11.1647856234809	500	NA	NA	NA	1
501	325.4	248.5	1.271	6.32856718243661	9.9395957710522	1	-0.0476462720388913	0.0476462720388913	0.0476462720388913	2
502	323.61	246.19	1.2808	6.37621345447551	9.89194949901331	2	0.0714694080583378	0.0714694080583378	0.119115680097229	2
503	323.24	241.44	1.2661	6.30474404641717	9.96341890707165	3	-0.0525081365326567	0.0525081365326567	0.171623816629886	2
504	332.14	244.47	1.2769	6.35725218294982	9.91091077053899	4	0.0549390687795395	0.0549390687795395	0.226562885409425	2
505	327.04	244.8	1.2656	6.30231311417029	9.96584983931853	5	-0.0238231360194465	0.0238231360194465	0.250386021428872	2
506	319.37	243.03	1.2705	6.32613625018973	9.94202670329909	6	-0.0879997473371379	0.0879997473371379	0.33838576876601	2
507	324.75	238.23	1.2886	6.41413599752687	9.85402695596195	7	-0.0709832216089623	0.0709832216089623	0.409368990374972	2
508	330.81	240.95	1.3032	6.48511921913583	9.78304373435299	8	0.118629493647855	0.118629493647855	0.527998484022827	2
509	330.58	238.37	1.2788	6.36648972548798	9.90167322800084	9	0.0923754253815261	0.0923754253815261	0.620373909404353	2
510	336.43	234.03	1.2598	6.27411430010645	9.99404865338237	10	0.102099154369055	0.102099154369055	0.722473063773409	2
511	332.99	230.75	1.2388	6.1720151457374	10.0961478077514	11	0.106961018862817	0.106961018862817	0.829434082636226	2
512	334.28	230.09	1.2168	6.06505412687458	10.2031088266142	12	-0.524595178877192	0.524595178877192	1.35402926151342	2
513	316.75	236.08	1.3247	6.58964930575177	9.67851364773705	13	0.0354916108044812	0.0354916108044812	1.3895208723179	2
514	317.29	244.76	1.3174	6.55415769494729	9.71400525854153	14	0.0879997473371397	0.0879997473371397	1.47752061965504	2
515	315.46	246	1.2993	6.46615794761015	9.80200500587867	15	-0.0617456790708104	0.0617456790708104	1.53926629872585	2
516	316.43	250.8	1.312	6.52790362668096	9.74025932680786	16	-0.0807069505964915	0.0807069505964915	1.61997324932234	2
517	315.07	232.65	1.3286	6.60861057727745	9.65955237621137	17	0.0972372898752898	0.0972372898752898	1.71721053919763	2
518	330.54	239.62	1.3086	6.51137328740216	9.75678966608666	18	0.054452882330164	0.054452882330164	1.77166342152779	2
519	334.1	243.07	1.2974	6.456920405072	9.81124254841682	19	0.0189612715256811	0.0189612715256811	1.79062469305348	2
520	329.94	244.04	1.2935	6.43795913354632	9.8302038199425	20	0.116684747850348	0.116684747850348	1.90730944090382	2
521	330.77	231.89	1.2695	6.32127438569597	9.94688856779285	21	0.180375172718666	0.180375172718666	2.08768461362249	2
522	335	231.19	1.2324	6.1408992129773	10.1272637405115	22	-0.104530086615938	0.104530086615938	2.19221470023843	2
523	336.62	234.92	1.2539	6.24542929959324	10.0227336538956	23	0.0262540682663293	0.0262540682663293	2.21846876850476	2
524	339.44	240.84	1.2485	6.21917523132691	10.0489877221619	24	0.204198308738111	0.204198308738111	2.42266707724287	2
525	353.95	249.24	1.2065	6.0149769225888	10.2531860309	25	-0.0763312725521033	0.0763312725521033	2.49899834979497	2
526	348.71	248.22	1.2222	6.0913081951409	10.1768547583479	26	0.280043394840835	0.280043394840835	2.7790417446358	2
527	356.81	256.55	1.1646	5.81126480030007	10.4568981531887	27	-0.180375172718662	0.180375172718662	2.95941691735447	2
528	365.63	271.73	1.2017	5.99163997301873	10.2765229804701	28	0.178430426921157	0.178430426921157	3.13784734427562	2
529	365.46	276.06	1.165	5.81320954609757	10.4549534073912	29	0.0257678818169538	0.0257678818169538	3.16361522609258	2
530	363.39	276.08	1.1597	5.78744166428062	10.4807212892082	30	-0.294142801872756	0.294142801872756	3.45775802796533	2
531	360.42	250.52	1.2202	6.08158446615338	10.1865784873354	31	0.00486186449376547	0.00486186449376547	3.4626198924591	2
532	360.2	249.87	1.2192	6.07672260165961	10.1914403518292	32	-0.00729279674064642	0.00729279674064642	3.46991268919975	2
533	355.17	249.22	1.2207	6.08401539840026	10.1841475550886	33	-0.047646272038893	0.047646272038893	3.51755896123864	2
534	354.55	251.65	1.2305	6.13166167043915	10.1365012830497	34	0.154607290901712	0.154607290901712	3.67216625214035	2
535	349.52	257.55	1.1987	5.97705437953744	10.2911085739514	35	-0.33984432811414	0.33984432811414	4.01201058025449	2
536	344.66	258.38	1.2686	6.31689870765158	9.95126424583724	36	0.114253815603465	0.114253815603465	4.12626439585796	2
537	352.68	259.96	1.2451	6.20264489204811	10.0655180614407	37	0.43173356704629	0.43173356704629	4.55799796290425	2
538	356.5	255.51	1.1563	5.77091132500182	10.497251628487	38	-0.1589829689461	0.1589829689461	4.71698093185035	2
539	351.26	248	1.189	5.92989429394792	10.3382686595409	39	-0.244551784036355	0.244551784036355	4.9615327158867	2
540	346.85	255.44	1.2393	6.17444607798428	10.0937168755045	40	-0.184750850763052	0.184750850763052	5.14628356664975	2
541	343.11	256.66	1.2773	6.35919692874733	9.90896602474149	41	0.315535005645318	0.315535005645318	5.46181857229507	2
542	351.15	264.72	1.2124	6.04366192310201	10.2245010303868	42	-0.377280684716128	0.377280684716128	5.8390992570112	2
543	332.19	267.34	1.29	6.42094260781814	9.84722034567068	43	0.154121104452337	0.154121104452337	5.99322036146354	2
544	328.97	278.29	1.2583	6.2668215033658	10.001341450123	44	0.109391951109702	0.109391951109702	6.10261231257324	2
545	352.04	265.86	1.2358	6.1574295522561	10.1107334012327	45	0.0782760183496087	0.0782760183496087	6.18088833092285	2
546	347.37	270.58	1.2197	6.07915353390649	10.1890094195823	46	0.00437567804438821	0.00437567804438821	6.18526400896723	2
547	347.88	270.65	1.2188	6.07477785586211	10.1933850976267	47	0.123491358141619	0.123491358141619	6.30875536710885	2
548	346.67	275.66	1.1934	5.95128649772049	10.3168764557683	48	-0.420065092261256	0.420065092261256	6.72882045937011	2
549	334.23	269	1.2798	6.37135158998174	9.89681136350708	49	0.123491358141621	0.123491358141621	6.85231181751173	2
550	341.07	271.41	1.2544	6.24786023184012	10.0203027216487	50	0.296573734119635	0.296573734119635	7.14888555163136	2
551	361.86	270.95	1.1934	5.95128649772049	10.3168764557683	51	-0.0165303392788001	0.0165303392788001	7.16541589091016	2
552	354.09	274.11	1.1968	5.96781683699929	10.3003461164895	52	-0.0709832216089623	0.0709832216089623	7.23639911251913	2
553	357.06	275.09	1.2114	6.03880005860825	10.2293628948806	53	-0.57710331540985	0.57710331540985	7.81350242792898	2
554	321.29	273.46	1.3301	6.6159033740181	9.65225957947072	54	0.137590765173538	0.137590765173538	7.95109319310252	2
555	323.71	278.25	1.3018	6.47831260884456	9.78985034464426	55	0.00243093224688273	0.00243093224688273	7.9535241253494	2
556	322.94	272.87	1.3013	6.47588167659768	9.79228127689114	56	-0.0593147468239277	0.0593147468239277	8.01283887217333	2
557	317.77	275.33	1.3135	6.53519642342161	9.73296653006721	57	-0.0807069505964932	0.0807069505964932	8.09354582276982	2
558	322.41	270.06	1.3301	6.6159033740181	9.65225957947072	58	-0.0238231360194447	0.0238231360194447	8.11736895878926	2
559	321.44	269.47	1.335	6.63972651003754	9.62843644345127	59	0.17113763018051	0.17113763018051	8.28850658896977	2
560	327.06	269.98	1.2998	6.46858887985703	9.79957407363178	60	-0.0330606785575966	0.0330606785575966	8.32156726752737	2
561	323.91	250.19	1.3066	6.50164955841463	9.76651339507419	61	-0.047646272038893	0.047646272038893	8.36921353956626	2
562	320.66	237.73	1.3164	6.54929583045352	9.7188671230353	62	-0.123491358141621	0.123491358141621	8.49270489770788	2
563	317.62	233.56	1.3418	6.67278718859514	9.59537576489367	63	0.187667969459312	0.187667969459312	8.6803728671672	2
564	324.63	234.6	1.3032	6.48511921913583	9.78304373435299	64	0.151690172205454	0.151690172205454	8.83206303937265	2
565	321.01	240.73	1.272	6.33342904693038	9.93473390655844	65	-0.177944240471783	0.177944240471783	9.01000727984443	2
566	322.72	237.1	1.3086	6.51137328740216	9.75678966608666	66	0.0072927967406482	0.0072927967406482	9.01730007658508	2
567	316.78	239.74	1.3071	6.50408049066151	9.76408246282731	67	0.0544528823301622	0.0544528823301622	9.07175295891524	2
568	317.62	239.77	1.2959	6.44962760833135	9.81853534515747	68	0.0306297463107157	0.0306297463107157	9.10238270522596	2
569	324.05	244.55	1.2896	6.41899786202063	9.84916509146818	69	-0.0189612715256811	0.0189612715256811	9.12134397675164	2
570	317.32	240.74	1.2935	6.43795913354632	9.8302038199425	70	-0.0422982210957503	0.0422982210957503	9.16364219784739	2
571	317.87	242.87	1.3022	6.48025735464207	9.78790559884675	71	0.108905764660324	0.108905764660324	9.27254796250772	2
572	324.06	243.04	1.2798	6.37135158998174	9.89681136350708	72	0.443888228280702	0.443888228280702	9.71643619078842	2
573	358.49	231.56	1.1885	5.92746336170104	10.3406995917878	73	-0.0685522893620796	0.0685522893620796	9.7849884801505	2
574	357.94	230.59	1.2026	5.99601565106312	10.2721473024257	74	0.508064839598392	0.508064839598392	10.2930533197489	2
575	361.22	232.32	1.0981	5.48795081146473	10.7802121420241	75	-0.424926956755019	0.424926956755019	10.7179802765039	2
576	371.57	237.6	1.1855	5.91287776821975	10.3552851852691	76	0.00194474579750548	0.00194474579750548	10.7199250223014	2
577	372.16	231.08	1.1851	5.91093302242224	10.3572299310666	77	0.144883561914185	0.144883561914185	10.8648085842156	2
578	379.37	232.5	1.1553	5.76604946050806	10.5021134929808	78	0.00729279674064642	0.00729279674064642	10.8721013809562	2
579	376.7	241.71	1.1538	5.75875666376741	10.5094062897214	79	0.116198561400973	0.116198561400973	10.9882999423572	2
580	381.59	232.85	1.1299	5.64255810236644	10.6256048511224	80	-0.196905511997466	0.196905511997466	11.1852054543547	2
581	376.49	232.26	1.1704	5.8394636143639	10.4286993391249	81	0.140021697420419	0.140021697420419	11.3252271517751	2
582	384.66	242.19	1.1416	5.69944191694348	10.5687210365453	82	0.34422000615853	0.34422000615853	11.6694471579336	2
583	392.64	244.75	1.0708	5.35522191078496	10.9129410427039	83	-0.104530086615938	0.104530086615938	11.7739772445496	2
584	399.66	245.31	1.0923	5.45975199740089	10.8084109560879	84	0.0335468650069757	0.0335468650069757	11.8075241095565	2
585	399.5	245.7	1.0854	5.42620513239392	10.8419578210949	85	0.206143054535616	0.206143054535616	12.0136671640922	2
586	401.9	247.74	1.043	5.2200620778583	11.0481008756305	86	-0.0403534752982448	0.0403534752982448	12.0540206393904	2
587	401.94	259.01	1.0513	5.26041555315655	11.0077474003323	87	-0.28928093737899	0.28928093737899	12.3433015767694	2
588	407.98	250.82	1.1108	5.54969649053554	10.7184664629533	88	-0.00972372898752916	0.00972372898752916	12.3530253057569	2
589	409.38	251.24	1.1128	5.55942021952307	10.7087427339658	89	0.152176358654831	0.152176358654831	12.5052016644118	2
590	401.68	245.04	1.0815	5.40724386086824	10.8609190926206	90	-0.0170165257281774	0.0170165257281774	12.5222181901399	2
591	409.79	240.82	1.085	5.42426038659641	10.8439025668924	91	0.237745173745086	0.237745173745086	12.759963363885	2
592	410.81	238.11	1.0361	5.18651521285133	11.0816477406375	92	0.0875135608877606	0.0875135608877606	12.8474769247728	2
593	420.48	245.38	1.0181	5.09900165196356	11.1691613015253	93	-0.0116684747850329	0.0116684747850329	12.8591453995578	2
594	419.81	246.73	1.0205	5.1106701267486	11.1574928267402	94	-0.00486186449376547	0.00486186449376547	12.8640072640516	2
595	419.59	244.73	1.0215	5.11553199124236	11.1526309622465	95	-0.154121104452337	0.154121104452337	13.0181283685039	2
596	417.02	238.62	1.0532	5.2696530956947	10.9985098577941	96	-0.00243093224688096	0.00243093224688096	13.0205593007508	2
597	418.71	237.58	1.0537	5.27208402794158	10.9960789255472	97	0.0972372898752898	0.0972372898752898	13.1177965906261	2
598	424.12	232.85	1.0337	5.17484673806629	11.0933162154225	98	0.0593147468239277	0.0593147468239277	13.17711133745	2
599	423.25	235.81	1.0215	5.11553199124236	11.1526309622465	99	-0.0116684747850364	0.0116684747850364	13.1887798122351	2
600	447.59	247.57	1.0239	5.1272004660274	11.1409624874614	100	-0.00486186449376191	0.00486186449376191	13.1936416767288	2
601	448.15	241.24	1.0249	5.13206233052116	11.1361006229677	101	0.0262540682663257	0.0262540682663257	13.2198957449951	2
602	440.87	249.85	1.0195	5.10580826225484	11.162354691234	102	-0.325258734632847	0.325258734632847	13.545154479628	2
603	410.69	231.41	1.0864	5.43106699688768	10.8370959566011	103	-0.0763312725521033	0.0763312725521033	13.6214857521801	2
604	400.11	240.07	1.1021	5.50739826943979	10.760764684049	104	0.138076951622914	0.138076951622914	13.759562703803	2
605	407.43	240.28	1.0737	5.36932131781687	10.8988416356719	105	-0.128353222635383	0.128353222635383	13.8879159264384	2
606	390.76	234.06	1.1001	5.49767454045226	10.7704884130366	106	-0.106961018862821	0.106961018862821	13.9948769453012	2
607	385.95	242.07	1.1221	5.60463555931508	10.6635273941737	107	-0.137590765173536	0.137590765173536	14.1324677104747	2
608	384.3	241.63	1.1504	5.74222632448861	10.5259366290002	108	0.417634160014373	0.417634160014373	14.5501018704891	2
609	391.18	246.22	1.0645	5.32459216447424	10.9435707890146	109	-0.519733314383426	0.519733314383426	15.0698351848725	2
610	373.28	245.75	1.1714	5.84432547885767	10.4238374746312	110	-0.108905764660326	0.108905764660326	15.1787409495329	2
611	362.98	238.04	1.1938	5.95323124351799	10.3149317099708	111	-0.114253815603467	0.114253815603467	15.2929947651363	2
612	361.6	239.21	1.2173	6.06748505912146	10.2006778943674	112	-0.111336696907207	0.111336696907207	15.4043314620435	2
613	350.09	241.21	1.2402	6.17882175602867	10.0893411974602	113	-0.147314494161066	0.147314494161066	15.5516459562046	2
614	341.14	243.99	1.2705	6.32613625018973	9.94202670329909	114	0.163844833439866	0.163844833439866	15.7154907896445	2
615	348.12	238.42	1.2368	6.16229141674987	10.105871536739	115	0.104530086615936	0.104530086615936	15.8200208762604	2
616	351.43	231.54	1.2153	6.05776133013393	10.2104016233549	116	-0.182806104965545	0.182806104965545	16.002826981226	2
617	346.25	230.05	1.2529	6.24056743509948	10.0275955183893	117	0.106474832413442	0.106474832413442	16.1093018136394	2
618	349.25	234.06	1.231	6.13409260268603	10.1340703508028	118	0.301921785062778	0.301921785062778	16.4112235987022	2
619	359.82	240.51	1.1689	5.83217081762326	10.4359921358656	119	-0.0763312725521033	0.0763312725521033	16.4875548712543	2
620	372.65	237.18	1.1846	5.90850209017536	10.3596608633135	120	0.0213922037725656	0.0213922037725656	16.5089470750268	2
621	365	238.54	1.1802	5.88710988640279	10.381053067086	121	-0.0661213571151986	0.0661213571151986	16.575068432142	2
622	358.12	234.41	1.1938	5.95323124351799	10.3149317099708	122	0.135159832926654	0.135159832926654	16.7102282650687	2
623	366.47	238.78	1.166	5.81807141059134	10.4500915428975	123	0.163844833439864	0.163844833439864	16.8740730985086	2
624	382.35	233.06	1.1323	5.65422657715147	10.6139363763373	124	-0.201767376491228	0.201767376491228	17.0758404749998	2
625	374.69	237.84	1.1738	5.8559939536427	10.4121689998461	125	0.265943987808921	0.265943987808921	17.3417844628087	2
626	387.12	239.67	1.1191	5.59004996583378	10.678112987655	126	-0.161413901192983	0.161413901192983	17.5031983640017	2
627	388.05	257.08	1.1523	5.75146386702677	10.5166990864621	127	-0.0121546612344119	0.0121546612344119	17.5153530252361	2
628	395.02	261.55	1.1548	5.76361852826118	10.5045444252276	128	0.114253815603467	0.114253815603467	17.6296068408396	2
629	393.92	263.31	1.1313	5.64936471265771	10.6187982408311	129	-0.202253562940605	0.202253562940605	17.8318604037802	2
630	386.61	257.02	1.1729	5.85161827559831	10.4165446778905	130	0.168706697933629	0.168706697933629	18.0005671017138	2
631	389.15	256.9	1.1382	5.68291157766468	10.5852513758241	131	0.446319160527585	0.446319160527585	18.4468862622414	2
632	394.28	252.86	1.0464	5.2365924171371	11.0315705363517	132	-0.393811023994928	0.393811023994928	18.8406972862363	2
633	396.96	245.94	1.1274	5.63040344113203	10.6377595123568	133	0.1424526296673	0.1424526296673	18.9831499159036	2
634	396.99	234.49	1.0981	5.48795081146473	10.7802121420241	134	0.0758450861027278	0.0758450861027278	19.0589950020063	2
635	397.71	234.82	1.0825	5.412105725362	10.8560572281268	135	-0.154607290901712	0.154607290901712	19.2136022929081	2
636	396.78	257.61	1.1143	5.56671301626371	10.7014499372251	136	0.128353222635383	0.128353222635383	19.3419555155434	2
637	401.99	252.96	1.0879	5.43835979362833	10.8298031598605	137	-0.140021697420419	0.140021697420419	19.4819772129639	2
638	402.05	255.05	1.1167	5.57838149104875	10.6897814624401	138	0.239689919542593	0.239689919542593	19.7216671325065	2
639	402.02	250.56	1.0674	5.33869157150616	10.9294713819827	139	-0.123491358141619	0.123491358141619	19.8451584906481	2
640	400.52	267.14	1.0928	5.46218292964778	10.805980023841	140	0.341789073911645	0.341789073911645	20.1869475645597	2
641	424.43	279.15	1.0225	5.12039385573613	11.1477690977527	141	0.0145855934812928	0.0145855934812928	20.201533158041	2
642	462.56	274.64	1.0195	5.10580826225484	11.162354691234	142	-0.0145855934812928	0.0145855934812928	20.2161187515223	2
643	467	267.97	1.0225	5.12039385573613	11.1477690977527	143	0.00486186449376547	0.00486186449376547	20.2209806160161	2
644	473.18	266.32	1.0215	5.11553199124236	11.1526309622465	144	0.00243093224688273	0.00243093224688273	20.223411548263	2
645	480.13	262.21	1.021	5.11310105899548	11.1550618944933	145	0.0116684747850346	0.0116684747850346	20.235080023048	2
646	485.11	269.59	1.0186	5.10143258421045	11.1667303692784	146	-0.0116684747850346	0.0116684747850346	20.246748497833	2
647	470.36	271.59	1.021	5.11310105899548	11.1550618944933	147	-0.0116684747850364	0.0116684747850364	20.2584169726181	2
648	475.73	256.62	1.0234	5.12476953378052	11.1433934197083	148	0.00680661029127094	0.00680661029127094	20.2652235829093	2
649	473.89	252.37	1.022	5.11796292348925	11.1502000299996	149	0.00486186449376547	0.00486186449376547	20.2700854474031	2
650	469.17	253.32	1.021	5.11310105899548	11.1550618944933	150	-0.0140994070319191	0.0140994070319191	20.284184854435	2
651	468.99	244.85	1.0239	5.1272004660274	11.1409624874614	151	0.00486186449376547	0.00486186449376547	20.2890467189288	2
652	492.8	237.59	1.0229	5.12233860153363	11.1458243519552	152	0.025767881816952	0.025767881816952	20.3148146007457	2
653	493.81	230.61	1.0176	5.09657071971668	11.1715922337721	153	-0.0140994070319156	0.0140994070319156	20.3289140077776	2
654	485	234.67	1.0205	5.1106701267486	11.1574928267402	154	0.00729279674064642	0.00729279674064642	20.3362068045183	2
655	491.01	239.84	1.019	5.10337733000795	11.1647856234809	155	-0.00729279674064642	0.00729279674064642	20.3434996012589	2
656	492.05	236.69	1.0205	5.1106701267486	11.1574928267402	156	0.00243093224688096	0.00243093224688096	20.3459305335058	2
657	490.93	243.61	1.02	5.10823919450172	11.1599237589871	157	0.0116684747850346	0.0116684747850346	20.3575990082909	2
658	479.17	248.1	1.0176	5.09657071971668	11.1715922337721	158	-0.00680661029126917	0.00680661029126917	20.3644056185821	2
659	478.53	240.16	1.019	5.10337733000795	11.1647856234809	159	-0.0286850005132102	0.0286850005132102	20.3930906190953	2
660	474.54	241.22	1.0249	5.13206233052116	11.1361006229677	160	0.0306297463107157	0.0306297463107157	20.423720365406	2
661	479.53	248.77	1.0186	5.10143258421045	11.1667303692784	161	-0.0209060173231883	0.0209060173231883	20.4446263827292	2
662	475.16	259.78	1.0229	5.12233860153363	11.1458243519552	162	0.0140994070319174	0.0140994070319174	20.4587257897612	2
663	484.39	255.59	1.02	5.10823919450172	11.1599237589871	163	0	0	20.4587257897612	2
664	488.35	256.34	1.02	5.10823919450172	11.1599237589871	164	-0.00243093224688096	0.00243093224688096	20.461156722008	2
665	485.85	254.02	1.0205	5.1106701267486	11.1574928267402	165	0.00729279674064642	0.00729279674064642	20.4684495187487	2
666	479.92	252.3	1.019	5.10337733000795	11.1647856234809	166	-0.00486186449376547	0.00486186449376547	20.4733113832424	2
667	471	252.82	1.02	5.10823919450172	11.1599237589871	167	0.00486186449376547	0.00486186449376547	20.4781732477362	2
668	487.5	255.99	1.019	5.10337733000795	11.1647856234809	168	-0.0213922037725656	0.0213922037725656	20.4995654515088	2
669	491.95	255.06	1.0234	5.12476953378052	11.1433934197083	169	0.00680661029127094	0.00680661029127094	20.5063720618001	2
670	494.74	231.64	1.022	5.11796292348925	11.1502000299996	170	0.00243093224688273	0.00243093224688273	20.5088029940469	2
671	493.38	232.67	1.0215	5.11553199124236	11.1526309622465	171	0.00243093224688273	0.00243093224688273	20.5112339262938	2
672	485.73	238.38	1.021	5.11310105899548	11.1550618944933	172	0.00486186449376369	0.00486186449376369	20.5160957907876	2
673	477.52	235.03	1.02	5.10823919450172	11.1599237589871	173	-0.0286850005132102	0.0286850005132102	20.5447807913008	2
674	461.18	237.22	1.0259	5.13692419501493	11.1312387584739	174	0.050077204285774	0.050077204285774	20.5948579955866	2
675	470.02	243.95	1.0156	5.08684699072915	11.1813159627597	175	-0.0311159327600929	0.0311159327600929	20.6259739283467	2
676	450.13	230.05	1.022	5.11796292348925	11.1502000299996	176	-0.0189612715256811	0.0189612715256811	20.6449351998723	2
677	454.21	230.04	1.0259	5.13692419501493	11.1312387584739	177	0.0335468650069757	0.0335468650069757	20.6784820648793	2
678	438.59	238.34	1.019	5.10337733000795	11.1647856234809	178	-0.00729279674064642	0.00729279674064642	20.68577486162	2
679	436.78	243.09	1.0205	5.1106701267486	11.1574928267402	179	-0.0140994070319191	0.0140994070319191	20.6998742686519	2
680	440.35	246.06	1.0234	5.12476953378052	11.1433934197083	180	0.0213922037725656	0.0213922037725656	20.7212664724244	2
681	427.83	245.23	1.019	5.10337733000795	11.1647856234809	181	-0.135646019376031	0.135646019376031	20.8569124918005	2
682	432.38	238.87	1.0469	5.23902334938398	11.0291396041048	182	0.128353222635385	0.128353222635385	20.9852657144359	2
683	429.62	233.77	1.0205	5.1106701267486	11.1574928267402	183	-0.00243093224688273	0.00243093224688273	20.9876966466827	2
684	428.85	240.46	1.021	5.11310105899548	11.1550618944933	184	0	0	20.9876966466827	2
685	441.35	233.53	1.021	5.11310105899548	11.1550618944933	185	0.0165303392787983	0.0165303392787983	21.0042269859615	2
686	441.42	233.91	1.0176	5.09657071971668	11.1715922337721	186	-0.0189612715256811	0.0189612715256811	21.0231882574872	2
687	462.71	238.8	1.0215	5.11553199124236	11.1526309622465	187	0.00729279674064642	0.00729279674064642	21.0304810542279	2
688	462.1	238.54	1.02	5.10823919450172	11.1599237589871	188	-0.00243093224688096	0.00243093224688096	21.0329119864747	2
689	455.02	239.78	1.0205	5.1106701267486	11.1574928267402	189	0	0	21.0329119864747	2
690	463.66	247.55	1.0205	5.1106701267486	11.1574928267402	190	0.00243093224688096	0.00243093224688096	21.0353429187216	2
691	467.7	241.56	1.02	5.10823919450172	11.1599237589871	191	0.0238231360194465	0.0238231360194465	21.0591660547411	2
692	466.08	231.89	1.0151	5.08441605848227	11.1837468950065	192	-0.0213922037725656	0.0213922037725656	21.0805582585136	2
693	469.95	230.64	1.0195	5.10580826225484	11.162354691234	193	-0.00243093224688096	0.00243093224688096	21.0829891907605	2
694	447.42	236.84	1.02	5.10823919450172	11.1599237589871	194	0.00486186449376547	0.00486186449376547	21.0878510552543	2
695	444.99	247.11	1.019	5.10337733000795	11.1647856234809	195	-0.0121546612344119	0.0121546612344119	21.1000057164887	2
696	446.46	240.94	1.0215	5.11553199124236	11.1526309622465	196	0.0165303392787983	0.0165303392787983	21.1165360557675	2
697	425.8	244.99	1.0181	5.09900165196356	11.1691613015253	197	-0.0165303392787983	0.0165303392787983	21.1330663950463	2
698	421.9	245.27	1.0215	5.11553199124236	11.1526309622465	198	-0.228021444757557	0.228021444757557	21.3610878398039	2
699	420.01	235.46	1.0684	5.34355343599992	10.9246095174889	199	-0.075845086102726	0.075845086102726	21.4369329259066	2
700	415.91	241.8	1.084	5.41939852210265	10.8487644313862	200	-0.1424526296673	0.1424526296673	21.5793855555739	2
701	414.74	243.26	1.1133	5.56185115176995	10.7063118017189	201	0.182806104965545	0.182806104965545	21.7621916605394	2
702	411.14	231.53	1.0757	5.3790450468044	10.8891179066844	202	0.0948063576284088	0.0948063576284088	21.8569980181678	2
703	415.16	232.3	1.0562	5.28423868917599	10.9839242643128	203	0.0617456790708086	0.0617456790708086	21.9187436972386	2
704	432.21	239.94	1.0435	5.22249301010518	11.0456699433836	204	0.109391951109703	0.109391951109703	22.0281356483483	2
705	447.02	234.9	1.021	5.11310105899548	11.1550618944933	205	0.0116684747850346	0.0116684747850346	22.0398041231334	2
706	471.95	233.92	1.0186	5.10143258421045	11.1667303692784	206	0.0121546612344119	0.0121546612344119	22.0519587843678	2
707	484	238.43	1.0161	5.08927792297604	11.1788850305128	207	-0.0568838145770467	0.0568838145770467	22.1088425989448	2
708	469.84	251.61	1.0278	5.14616173755308	11.1220012159357	208	0.0447291533426348	0.0447291533426348	22.1535717522875	2
709	472.44	250.65	1.0186	5.10143258421045	11.1667303692784	209	-0.0092375425381519	0.0092375425381519	22.1628092948256	2
710	477.13	250.55	1.0205	5.1106701267486	11.1574928267402	210	-0.00243093224688273	0.00243093224688273	22.1652402270725	2
711	486.1	248.99	1.021	5.11310105899548	11.1550618944933	211	-0.00923754253815368	0.00923754253815368	22.1744777696107	2
712	480.23	253.63	1.0229	5.12233860153363	11.1458243519552	212	0.00923754253815368	0.00923754253815368	22.1837153121488	2
713	488.73	266.71	1.021	5.11310105899548	11.1550618944933	213	-0.00923754253815368	0.00923754253815368	22.192952854687	2
714	488.25	272.91	1.0229	5.12233860153363	11.1458243519552	214	0.0116684747850364	0.0116684747850364	22.204621329472	2
715	493.64	270.46	1.0205	5.1106701267486	11.1574928267402	215	-0.00486186449376547	0.00486186449376547	22.2094831939658	2
716	490.36	267.07	1.0215	5.11553199124236	11.1526309622465	216	0.00243093224688273	0.00243093224688273	22.2119141262127	2
717	469.01	263.08	1.021	5.11310105899548	11.1550618944933	217	0	0	22.2119141262127	2
718	465.84	264.26	1.021	5.11310105899548	11.1550618944933	218	-0.0116684747850364	0.0116684747850364	22.2235826009977	2
719	468.72	251.75	1.0234	5.12476953378052	11.1433934197083	219	0.00680661029127094	0.00680661029127094	22.230389211289	2
720	468.14	249.2	1.022	5.11796292348925	11.1502000299996	220	0.0165303392788001	0.0165303392788001	22.2469195505678	2
721	469.03	242.72	1.0186	5.10143258421045	11.1667303692784	221	0	0	22.2469195505678	2
722	462.63	248.09	1.0186	5.10143258421045	11.1667303692784	222	-0.0116684747850346	0.0116684747850346	22.2585880253528	2
723	462.5	253.79	1.021	5.11310105899548	11.1550618944933	223	-0.0072927967406482	0.0072927967406482	22.2658808220934	2
724	461.5	274.49	1.0225	5.12039385573613	11.1477690977527	224	0	0	22.2658808220934	2
725	457.18	266.07	1.0225	5.12039385573613	11.1477690977527	225	-0.0116684747850329	0.0116684747850329	22.2775492968785	2
726	450.21	262.22	1.0249	5.13206233052116	11.1361006229677	226	0.0116684747850329	0.0116684747850329	22.2892177716635	2
727	434.99	275.05	1.0225	5.12039385573613	11.1477690977527	227	0.00243093224688273	0.00243093224688273	22.2916487039104	2
728	427.91	273.88	1.022	5.11796292348925	11.1502000299996	228	-0.422496024508137	0.422496024508137	22.7141447284185	2
729	411.91	273.82	1.1089	5.54045894799738	10.7277040054914	229	0.0379225430513621	0.0379225430513621	22.7520672714699	2
730	406.93	278.28	1.1011	5.50253640494602	10.7656265485428	230	-0.121060425894736	0.121060425894736	22.8731276973646	2
731	411.94	275.92	1.126	5.62359683084076	10.6445661226481	231	0.00729279674064642	0.00729279674064642	22.8804204941053	2
732	411.49	275.28	1.1245	5.61630403410011	10.6518589193887	232	0.382142549209892	0.382142549209892	23.2625630433152	2
733	416.53	260.35	1.0459	5.23416148489022	11.0340014685986	233	0.109391951109702	0.109391951109702	23.3719549944249	2
734	417.47	253.95	1.0234	5.12476953378052	11.1433934197083	234	-0.254275513023885	0.254275513023885	23.6262305074488	2
735	414.03	256.35	1.0757	5.3790450468044	10.8891179066844	235	0.0904306795840206	0.0904306795840206	23.7166611870328	2
736	408.51	259.6	1.0571	5.28861436722038	10.9795485862684	236	-0.190098901706193	0.190098901706193	23.906760088739	2
737	404.12	265.66	1.0962	5.47871326892657	10.7894496845622	237	-0.263513055562038	0.263513055562038	24.170273144301	2
738	377.55	246.51	1.1504	5.74222632448861	10.5259366290002	238	-0.182806104965547	0.182806104965547	24.3530792492665	2
739	376.95	254.39	1.188	5.92503242945416	10.3431305240347	239	-0.00243093224688096	0.00243093224688096	24.3555101815134	2
740	373.07	250.65	1.1885	5.92746336170104	10.3406995917878	240	0.0568838145770449	0.0568838145770449	24.4123939960905	2
741	378.08	232.33	1.1768	5.870579547124	10.3975834063648	241	0.0831378828433742	0.0831378828433742	24.4955318789338	2
742	369.32	255.66	1.1597	5.78744166428062	10.4807212892082	242	-0.218297715770028	0.218297715770028	24.7138295947039	2
743	369.79	246.58	1.2046	6.00573938005065	10.2624235734382	243	0.275667716796448	0.275667716796448	24.9894973115003	2
744	376.51	243.11	1.1479	5.7300716632542	10.5380912902346	244	-0.0238231360194465	0.0238231360194465	25.0133204475198	2
745	378.28	234.81	1.1528	5.75389479927365	10.5142681542152	245	0.0495910178363985	0.0495910178363985	25.0629114653562	2
746	379.32	236.86	1.1426	5.70430378143725	10.5638591720516	246	0.1589829689461	0.1589829689461	25.2218944343023	2
747	386.36	231.42	1.1099	5.54532081249115	10.7228421409977	247	0.220728648016909	0.220728648016909	25.4426230823192	2
748	395.97	243.04	1.0645	5.32459216447424	10.9435707890146	248	-0.127867036186007	0.127867036186007	25.5704901185052	2
749	393.81	248.91	1.0908	5.45245920066025	10.8157037528286	249	0.0831378828433742	0.0831378828433742	25.6536280013486	2
750	405.33	256.85	1.0737	5.36932131781687	10.8988416356719	250	0.0403534752982466	0.0403534752982466	25.6939814766468	2
751	408.12	257.49	1.0654	5.32896784251863	10.9391951109702	251	0.201767376491226	0.201767376491226	25.895748853138	2
752	420.44	247.6	1.0239	5.1272004660274	11.1409624874614	252	-0.517788568585921	0.517788568585921	26.413537421724	2
753	408.64	245.2	1.1304	5.64498903461332	10.6231739188755	253	0.0714694080583378	0.0714694080583378	26.4850068297823	2
754	414.74	246.97	1.1157	5.57351962655498	10.6946433269338	254	0.470142296547031	0.470142296547031	26.9551491263293	2
755	417.81	251.07	1.019	5.10337733000795	11.1647856234809	255	-0.204198308738111	0.204198308738111	27.1593474350674	2
756	412.58	255.2	1.061	5.30757563874606	10.9605873147428	256	-0.311159327600929	0.311159327600929	27.4705067626684	2
757	413.59	241.69	1.125	5.61873496634699	10.6494279871418	257	0.17113763018051	0.17113763018051	27.6416443928489	2
758	401.3	240.15	1.0898	5.44759733616648	10.8205656173223	258	0.184750850763052	0.184750850763052	27.8263952436119	2
759	400.08	246.72	1.0518	5.26284648540343	11.0053164680854	259	-0.163358646990488	0.163358646990488	27.9897538906024	2
760	392.19	243.61	1.0854	5.42620513239392	10.8419578210949	260	-0.254275513023885	0.254275513023885	28.2440294036263	2
761	386.53	246.7	1.1377	5.6804806454178	10.587682308071	261	-0.0189612715256828	0.0189612715256828	28.262990675152	2
762	384.26	246.17	1.1416	5.69944191694348	10.5687210365453	262	0.187667969459312	0.187667969459312	28.4506586446113	2
763	382.38	268.41	1.103	5.51177394748417	10.7563890060046	263	-0.0427844075451276	0.0427844075451276	28.4934430521564	2
764	382.43	277.69	1.1118	5.5545583550293	10.7136045984595	264	0.130297968432888	0.130297968432888	28.6237410205893	2
765	397.87	275.49	1.085	5.42426038659641	10.8439025668924	265	0.00972372898753093	0.00972372898753093	28.6334647495768	2
766	396.43	279.34	1.083	5.41453665760888	10.8536262958799	266	-0.213922037725641	0.213922037725641	28.8473867873025	2
767	389.99	267.89	1.127	5.62845869533452	10.6397042581543	267	0.0690384758114568	0.0690384758114568	28.9164252631139	2
768	396.06	265.21	1.1128	5.55942021952307	10.7087427339658	268	-0.128353222635383	0.128353222635383	29.0447784857493	2
769	393.1	270.12	1.1392	5.68777344215845	10.5803895113304	269	0.225590512510674	0.225590512510674	29.27036899826	2
770	386.85	275.26	1.0928	5.46218292964778	10.805980023841	270	-0.401103820735575	0.401103820735575	29.6714728189956	2
771	384.08	262.72	1.1753	5.86328675038335	10.4048762031055	271	0.211491105478757	0.211491105478757	29.8829639244743	2
772	392.64	269.65	1.1318	5.65179564490459	10.6163673085842	272	0.13029796843289	0.13029796843289	30.0132618929072	2
773	408.36	275.05	1.105	5.5214976764717	10.7466652770171	273	0.23968991954259	0.23968991954259	30.2529518124498	2
774	414.1	278.89	1.0557	5.28180775692911	10.9863551965597	274	-0.0661213571151968	0.0661213571151968	30.319073169565	2
775	415.28	276.86	1.0693	5.34792911404431	10.9202338394445	275	0.237258987295711	0.237258987295711	30.5563321568607	2
776	420.84	269.34	1.0205	5.1106701267486	11.1574928267402	276	-0.00243093224688273	0.00243093224688273	30.5587630891076	2
777	424.55	271.49	1.021	5.11310105899548	11.1550618944933	277	-0.0072927967406482	0.0072927967406482	30.5660558858482	2
778	422.48	279	1.0225	5.12039385573613	11.1477690977527	278	-0.0544528823301622	0.0544528823301622	30.6205087681784	2
779	422.67	265.31	1.0337	5.17484673806629	11.0933162154225	279	-0.261082123315154	0.261082123315154	30.8815908914936	2
780	413.62	264.68	1.0874	5.43592886138145	10.8322340921074	280	0.280043394840835	0.280043394840835	31.1616342863344	2
781	421.06	258.69	1.0298	5.15588546654061	11.1122774869482	281	-0.330120599126611	0.330120599126611	31.491754885461	2
782	405.47	252.84	1.0977	5.48600606566722	10.7821568878216	282	0.0121546612344101	0.0121546612344101	31.5039095466954	2
783	404.15	255.12	1.0952	5.47385140443281	10.794311549056	283	0.0452153397920103	0.0452153397920103	31.5491248864874	2
784	412.93	270.3	1.0859	5.4286360646408	10.839526888848	284	-0.0593147468239277	0.0593147468239277	31.6084396333114	2
785	409.94	269.98	1.0981	5.48795081146473	10.7802121420241	285	0.0593147468239277	0.0593147468239277	31.6677543801353	2
786	408.14	266.2	1.0859	5.4286360646408	10.839526888848	286	0.282474327087719	0.282474327087719	31.950228707223	2
787	420.98	266.4	1.0278	5.14616173755308	11.1220012159357	287	-0.273236784549566	0.273236784549566	32.2234654917726	2
788	414.82	275.54	1.084	5.41939852210265	10.8487644313862	288	0.308728395354049	0.308728395354049	32.5321938871266	2
789	423.37	278.35	1.0205	5.1106701267486	11.1574928267402	289	-0.00243093224688273	0.00243093224688273	32.5346248193735	2
790	430.05	267.53	1.021	5.11310105899548	11.1550618944933	290	-0.00243093224688273	0.00243093224688273	32.5370557516204	2
791	424.91	275.65	1.0215	5.11553199124236	11.1526309622465	291	0.00486186449376547	0.00486186449376547	32.5419176161141	2
792	427.99	270.11	1.0205	5.1106701267486	11.1574928267402	292	0	0	32.5419176161141	2
793	428.29	269.87	1.0205	5.1106701267486	11.1574928267402	293	-0.13321508712915	0.13321508712915	32.6751327032433	2
794	424.95	249.33	1.0479	5.24388521387775	11.0242777396111	294	0.0403534752982448	0.0403534752982448	32.7154861785415	2
795	425.8	249.97	1.0396	5.2035317385795	11.0646312149093	295	0.102099154369057	0.102099154369057	32.8175853329106	2
796	428.32	247.26	1.0186	5.10143258421045	11.1667303692784	296	-0.123005171692244	0.123005171692244	32.9405905046028	2
797	428.27	252.51	1.0439	5.22443775590269	11.0437251975861	297	0.127867036186007	0.127867036186007	33.0684575407888	2
798	439.64	241.53	1.0176	5.09657071971668	11.1715922337721	298	-0.00680661029126917	0.00680661029126917	33.0752641510801	2
799	443.46	241.54	1.019	5.10337733000795	11.1647856234809	299	-0.0189612715256828	0.0189612715256828	33.0942254226058	2
800	430.08	252.1	1.0229	5.12233860153363	11.1458243519552	300	0.00680661029127094	0.00680661029127094	33.1010320328971	2
801	438.02	253.57	1.0215	5.11553199124236	11.1526309622465	301	0.0286850005132102	0.0286850005132102	33.1297170334103	2
802	423.89	240.77	1.0156	5.08684699072915	11.1813159627597	302	-0.0403534752982466	0.0403534752982466	33.1700705087085	2
803	434.01	259.02	1.0239	5.1272004660274	11.1409624874614	303	0.0238231360194483	0.0238231360194483	33.193893644728	2
804	434.11	258.56	1.019	5.10337733000795	11.1647856234809	304	-0.00972372898752916	0.00972372898752916	33.2036173737155	2
805	434.27	255.03	1.021	5.11310105899548	11.1550618944933	305	0	0	33.2036173737155	2
806	439.49	253.77	1.021	5.11310105899548	11.1550618944933	306	-0.0500772042857758	0.0500772042857758	33.2536945780013	2
807	429.76	258.58	1.0313	5.16317826328126	11.1049846902076	307	0.0573700010264204	0.0573700010264204	33.3110645790277	2
808	436.93	266.39	1.0195	5.10580826225484	11.162354691234	308	0	0	33.3110645790277	2
809	442.37	269.61	1.0195	5.10580826225484	11.162354691234	309	-0.0238231360194447	0.0238231360194447	33.3348877150471	2
810	444.8	274.88	1.0244	5.12963139827428	11.1385315552145	310	0.0140994070319174	0.0140994070319174	33.3489871220791	2
811	435.34	266.7	1.0215	5.11553199124236	11.1526309622465	311	0.00729279674064642	0.00729279674064642	33.3562799188197	2
812	438.93	258.21	1.02	5.10823919450172	11.1599237589871	312	0	0	33.3562799188197	2
813	444.28	257.76	1.02	5.10823919450172	11.1599237589871	313	-0.0165303392788001	0.0165303392788001	33.3728102580985	2
814	449.57	260.28	1.0234	5.12476953378052	11.1433934197083	314	0.00923754253815368	0.00923754253815368	33.3820478006367	2
815	449.08	256.88	1.0215	5.11553199124236	11.1526309622465	315	-0.0140994070319174	0.0140994070319174	33.3961472076686	2
816	445.9	257.02	1.0244	5.12963139827428	11.1385315552145	316	0.0213922037725638	0.0213922037725638	33.4175394114411	2
817	447.3	257.46	1.02	5.10823919450172	11.1599237589871	317	0	0	33.4175394114411	2
818	445.41	257.56	1.02	5.10823919450172	11.1599237589871	318	0.0238231360194465	0.0238231360194465	33.4413625474606	2
819	446.93	259.58	1.0151	5.08441605848227	11.1837468950065	319	-0.0335468650069757	0.0335468650069757	33.4749094124676	2
820	456.06	255.52	1.022	5.11796292348925	11.1502000299996	320	0.0145855934812946	0.0145855934812946	33.4894950059489	2
821	455.98	256.73	1.019	5.10337733000795	11.1647856234809	321	-0.0500772042857758	0.0500772042857758	33.5395722102346	2
822	452.87	256.32	1.0293	5.15345453429373	11.1147084191951	322	0.0544528823301622	0.0544528823301622	33.5940250925648	2
823	455.51	248.9	1.0181	5.09900165196356	11.1691613015253	323	-0.0092375425381519	0.0092375425381519	33.603262635103	2
824	454.7	242.8	1.02	5.10823919450172	11.1599237589871	324	-0.00972372898752916	0.00972372898752916	33.6129863640905	2
825	457.07	245.65	1.022	5.11796292348925	11.1502000299996	325	0.0145855934812946	0.0145855934812946	33.6275719575718	2
826	456.79	254.94	1.019	5.10337733000795	11.1647856234809	326	0	0	33.6275719575718	2
827	450.97	252.38	1.019	5.10337733000795	11.1647856234809	327	-0.0238231360194483	0.0238231360194483	33.6513950935912	2
828	452.24	266.64	1.0239	5.1272004660274	11.1409624874614	328	-0.00243093224688096	0.00243093224688096	33.6538260258381	2
829	448.21	259.62	1.0244	5.12963139827428	11.1385315552145	329	0.0189612715256828	0.0189612715256828	33.6727872973638	2
830	439.71	263.8	1.0205	5.1106701267486	11.1574928267402	330	0.00486186449376191	0.00486186449376191	33.6776491618576	2
831	440.31	263.63	1.0195	5.10580826225484	11.162354691234	331	-0.00972372898752738	0.00972372898752738	33.6873728908451	2
832	436.68	266.05	1.0215	5.11553199124236	11.1526309622465	332	0.00972372898752738	0.00972372898752738	33.6970966198326	2
833	435.79	272.69	1.0195	5.10580826225484	11.162354691234	333	-0.0189612715256811	0.0189612715256811	33.7160578913583	2
834	426.02	276.75	1.0234	5.12476953378052	11.1433934197083	334	0.00923754253815368	0.00923754253815368	33.7252954338964	2
835	432.03	267.89	1.0215	5.11553199124236	11.1526309622465	335	-0.0379225430513639	0.0379225430513639	33.7632179769478	2
836	440.61	276.28	1.0293	5.15345453429373	11.1147084191951	336	0.0311159327600929	0.0311159327600929	33.7943339097079	2
837	434.91	274.73	1.0229	5.12233860153363	11.1458243519552	337	-0.00243093224688273	0.00243093224688273	33.7967648419548	2
838	435.09	269.8	1.0234	5.12476953378052	11.1433934197083	338	0.0213922037725656	0.0213922037725656	33.8181570457273	2
839	433.92	268.84	1.019	5.10337733000795	11.1647856234809	339	-0.00972372898752916	0.00972372898752916	33.8278807747149	2
840	437.82	260.01	1.021	5.11310105899548	11.1550618944933	340	-0.00243093224688273	0.00243093224688273	33.8303117069618	2
841	445.94	261.14	1.0215	5.11553199124236	11.1526309622465	341	0.00729279674064642	0.00729279674064642	33.8376045037024	2
842	443.08	269.83	1.02	5.10823919450172	11.1599237589871	342	-0.00972372898752916	0.00972372898752916	33.8473282326899	2
843	460.77	273.99	1.022	5.11796292348925	11.1502000299996	343	0.0121546612344101	0.0121546612344101	33.8594828939243	2
844	453.61	273.18	1.0195	5.10580826225484	11.162354691234	344	-0.00972372898752738	0.00972372898752738	33.8692066229119	2
845	461.26	277.36	1.0215	5.11553199124236	11.1526309622465	345	0.0121546612344119	0.0121546612344119	33.8813612841463	2
846	446.03	275.96	1.019	5.10337733000795	11.1647856234809	346	-0.0189612715256828	0.0189612715256828	33.900322555672	2
847	442.75	277.12	1.0229	5.12233860153363	11.1458243519552	347	-0.00243093224688273	0.00243093224688273	33.9027534879189	2
848	442.88	274.06	1.0234	5.12476953378052	11.1433934197083	348	0.00680661029127094	0.00680661029127094	33.9095600982101	2
849	459.33	273.4	1.022	5.11796292348925	11.1502000299996	349	0	0	33.9095600982101	2
850	458.37	267.64	1.022	5.11796292348925	11.1502000299996	350	-0.00243093224688273	0.00243093224688273	33.911991030457	2
851	459.28	267.94	1.0225	5.12039385573613	11.1477690977527	351	0.00972372898753093	0.00972372898753093	33.9217147594445	2
852	459.48	247	1.0205	5.1106701267486	11.1574928267402	352	0.0189612715256811	0.0189612715256811	33.9406760309702	2
853	454.64	240.65	1.0166	5.09170885522292	11.1764540982659	353	-0.0238231360194465	0.0238231360194465	33.9644991669897	2
854	452.63	235.08	1.0215	5.11553199124236	11.1526309622465	354	0.00243093224688273	0.00243093224688273	33.9669300992365	2
855	462.42	232.47	1.021	5.11310105899548	11.1550618944933	355	0.00972372898752916	0.00972372898752916	33.9766538282241	2
856	470.79	231.04	1.019	5.10337733000795	11.1647856234809	356	-0.0170165257281774	0.0170165257281774	33.9936703539523	2
857	486.56	232.18	1.0225	5.12039385573613	11.1477690977527	357	0.0121546612344119	0.0121546612344119	34.0058250151867	2
858	485.36	237	1.02	5.10823919450172	11.1599237589871	358	-0.0121546612344119	0.0121546612344119	34.0179796764211	2
859	486.46	238.11	1.0225	5.12039385573613	11.1477690977527	359	-0.00437567804438821	0.00437567804438821	34.0223553544655	2
860	490.44	243.38	1.0234	5.12476953378052	11.1433934197083	360	-0.00972372898752916	0.00972372898752916	34.032079083453	2
861	488.41	246.02	1.0254	5.13449326276805	11.1336696907208	361	0.0262540682663293	0.0262540682663293	34.0583331517193	2
862	494.47	249.09	1.02	5.10823919450172	11.1599237589871	362	0.0092375425381519	0.0092375425381519	34.0675706942575	2
863	474.83	256.82	1.0181	5.09900165196356	11.1691613015253	363	0.0121546612344119	0.0121546612344119	34.0797253554919	2
864	468.92	254.01	1.0156	5.08684699072915	11.1813159627597	364	-0.050077204285774	0.050077204285774	34.1298025597777	2
865	477.96	252.51	1.0259	5.13692419501493	11.1312387584739	365	0.0238231360194465	0.0238231360194465	34.1536256957971	2
866	474.58	250.95	1.021	5.11310105899548	11.1550618944933	366	-0.00243093224688273	0.00243093224688273	34.156056628044	2
867	465.29	257.3	1.0215	5.11553199124236	11.1526309622465	367	0.00243093224688273	0.00243093224688273	34.1584875602909	2
868	461.76	265.5	1.021	5.11310105899548	11.1550618944933	368	0.00243093224688273	0.00243093224688273	34.1609184925378	2
869	464.57	275.51	1.0205	5.1106701267486	11.1574928267402	369	-0.0072927967406482	0.0072927967406482	34.1682112892784	2
870	462.01	279.64	1.022	5.11796292348925	11.1502000299996	370	0.00243093224688273	0.00243093224688273	34.1706422215253	2
871	469.44	264.03	1.0215	5.11553199124236	11.1526309622465	371	0.00729279674064642	0.00729279674064642	34.1779350182659	2
872	484.6	267.64	1.02	5.10823919450172	11.1599237589871	372	0.00243093224688096	0.00243093224688096	34.1803659505128	2
873	486.62	263.56	1.0195	5.10580826225484	11.162354691234	373	-0.0165303392787983	0.0165303392787983	34.1968962897916	2
874	479.41	258.62	1.0229	5.12233860153363	11.1458243519552	374	0.00437567804438821	0.00437567804438821	34.201271967836	2
875	472.71	267.73	1.022	5.11796292348925	11.1502000299996	375	0.0165303392788001	0.0165303392788001	34.2178023071148	2
876	467.64	272.87	1.0186	5.10143258421045	11.1667303692784	376	-0.0257678818169538	0.0257678818169538	34.2435701889318	2
877	489.33	260.75	1.0239	5.1272004660274	11.1409624874614	377	0.0116684747850364	0.0116684747850364	34.2552386637168	2
878	490.74	249.2	1.0215	5.11553199124236	11.1526309622465	378	-0.00680661029127094	0.00680661029127094	34.2620452740081	2
879	485.44	251.55	1.0229	5.12233860153363	11.1458243519552	379	0.0140994070319174	0.0140994070319174	34.27614468104	2
880	486.55	269.63	1.02	5.10823919450172	11.1599237589871	380	-0.00729279674064642	0.00729279674064642	34.2834374777806	2
881	493.63	271.57	1.0215	5.11553199124236	11.1526309622465	381	0.00486186449376547	0.00486186449376547	34.2882993422744	2
882	494.36	268.71	1.0205	5.1106701267486	11.1574928267402	382	-0.0262540682663293	0.0262540682663293	34.3145534105407	2
883	492.52	277.21	1.0259	5.13692419501493	11.1312387584739	383	0.0262540682663293	0.0262540682663293	34.3408074788071	2
884	483.33	274.71	1.0205	5.1106701267486	11.1574928267402	384	0.00486186449376191	0.00486186449376191	34.3456693433008	2
885	477.76	274.78	1.0195	5.10580826225484	11.162354691234	385	-0.00972372898752738	0.00972372898752738	34.3553930722883	2
886	478.25	279.73	1.0215	5.11553199124236	11.1526309622465	386	0.00486186449376547	0.00486186449376547	34.3602549367821	2
887	480.22	275.68	1.0205	5.1106701267486	11.1574928267402	387	-0.00972372898753093	0.00972372898753093	34.3699786657696	2
888	466.67	277.88	1.0225	5.12039385573613	11.1477690977527	388	0.0145855934812928	0.0145855934812928	34.3845642592509	2
889	473.4	275.05	1.0195	5.10580826225484	11.162354691234	389	-0.0145855934812928	0.0145855934812928	34.3991498527322	2
890	466.88	279.52	1.0225	5.12039385573613	11.1477690977527	390	0.0145855934812928	0.0145855934812928	34.4137354462135	2
891	458.11	266.68	1.0195	5.10580826225484	11.162354691234	391	-0.00972372898752738	0.00972372898752738	34.423459175201	2
892	449.9	275.3	1.0215	5.11553199124236	11.1526309622465	392	0.00243093224688273	0.00243093224688273	34.4258901074479	2
893	443.5	276.95	1.021	5.11310105899548	11.1550618944933	393	-0.0189612715256811	0.0189612715256811	34.4448513789736	2
894	429.95	275.38	1.0249	5.13206233052116	11.1361006229677	394	-0.0782760183496087	0.0782760183496087	34.5231273973232	2
895	419.53	263.29	1.041	5.21033834887077	11.057824604618	395	-0.401103820735575	0.401103820735575	34.9242312180588	2
896	392.67	277.84	1.1235	5.61144216960635	10.6567207838825	396	-0.0666075435645759	0.0666075435645759	34.9908387616234	2
897	391.99	278.19	1.1372	5.67804971317092	10.5901132403179	397	0.220728648016911	0.220728648016911	35.2115674096403	2
898	399.19	275.63	1.0918	5.45732106515401	10.8108418883348	398	-0.104530086615936	0.104530086615936	35.3160974962562	2
899	390.71	275.16	1.1133	5.56185115176995	10.7063118017189	399	0.0666075435645723	0.0666075435645723	35.3827050398208	2
900	394.57	267.64	1.0996	5.49524360820537	10.7729193452834	400	0.225590512510674	0.225590512510674	35.6082955523315	2
901	403.72	259.71	1.0532	5.2696530956947	10.9985098577941	401	-0.0121546612344119	0.0121546612344119	35.6204502135659	2
902	408.94	260.29	1.0557	5.28180775692911	10.9863551965597	402	0.0359777972538584	0.0359777972538584	35.6564280108197	2
903	414.26	251.9	1.0483	5.24582995967525	11.0223329938136	403	-0.0359777972538584	0.0359777972538584	35.6924058080736	2
904	414.91	255.34	1.0557	5.28180775692911	10.9863551965597	404	-0.158982968946098	0.158982968946098	35.8513887770197	2
905	408.74	252.6	1.0884	5.44079072587521	10.8273722276136	405	0.0739003403052205	0.0739003403052205	35.9252891173249	2
906	415.34	261.44	1.0732	5.36689038556999	10.9012725679188	406	0.140021697420417	0.140021697420417	36.0653108147453	2
907	426.86	274.41	1.0444	5.22686868814957	11.0412942653392	407	0.106474832413443	0.106474832413443	36.1717856471588	2
908	426.77	266.3	1.0225	5.12039385573613	11.1477690977527	408	0.00486186449376547	0.00486186449376547	36.1766475116525	2
909	417.08	268.67	1.0215	5.11553199124236	11.1526309622465	409	-0.420065092261257	0.420065092261257	36.5967126039138	2
910	405.83	267.37	1.1079	5.53559708350362	10.7325658699852	410	-0.116198561400971	0.116198561400971	36.7129111653148	2
911	391.14	266.68	1.1318	5.65179564490459	10.6163673085842	411	0.0281988140638347	0.0281988140638347	36.7411099793786	2
912	383.29	272.03	1.126	5.62359683084076	10.6445661226481	412	-0.0948063576284071	0.0948063576284071	36.835916337007	2
913	374.94	275.85	1.1455	5.71840318846917	10.5497597650197	413	-0.0855688150902569	0.0855688150902569	36.9214851520973	2
914	377.31	265.89	1.1631	5.80397200355942	10.4641909499294	414	-0.268374920055802	0.268374920055802	37.1898600721531	2
915	371.02	247.31	1.2183	6.07234692361522	10.1958160298736	415	0.163844833439864	0.163844833439864	37.3537049055929	2
916	357.38	260.16	1.1846	5.90850209017536	10.3596608633135	416	-0.102099154369055	0.102099154369055	37.455804059962	2
917	361.54	262.65	1.2056	6.01060124454441	10.2575617089444	417	0.0996682221221725	0.0996682221221725	37.5554722820842	2
918	363.78	269.17	1.1851	5.91093302242224	10.3572299310666	418	0.211491105478757	0.211491105478757	37.7669633875629	2
919	374.18	272.3	1.1416	5.69944191694348	10.5687210365453	419	0.106961018862821	0.106961018862821	37.8739244064257	2
920	390.23	277.85	1.1196	5.59248089808066	10.6756820554082	420	-0.102099154369055	0.102099154369055	37.9760235607948	2
921	373.53	275.09	1.1406	5.69458005244972	10.5735829010391	421	-0.263513055562038	0.263513055562038	38.2395366163568	2
922	339.31	273.41	1.1948	5.95809310801176	10.3100698454771	422	-0.0121546612344101	0.0121546612344101	38.2516912775912	2
923	335.36	274.66	1.1973	5.97024776924617	10.2979151842427	423	-0.301435598613402	0.301435598613402	38.5531268762046	2
924	332.85	271.62	1.2593	6.27168336785957	9.99647958562925	424	-0.303866530860283	0.303866530860283	38.8569934070649	2
925	324.47	255.32	1.3218	6.57554989871985	9.69261305476897	425	-0.0593147468239259	0.0593147468239259	38.9163081538888	2
926	327.18	256.96	1.334	6.63486464554378	9.63329830794504	426	0.0928616118309016	0.0928616118309016	39.0091697657197	2
927	321.33	257.24	1.3149	6.54200303371288	9.72615991977594	427	0.0734141538558433	0.0734141538558433	39.0825839195756	2
928	323.08	262.84	1.2998	6.46858887985703	9.79957407363178	428	-0.0714694080583378	0.0714694080583378	39.1540533276339	2
929	330.58	261.08	1.3145	6.54005828791537	9.72810466557345	429	0.648086537018813	0.648086537018813	39.8021398646527	2
930	348.17	274.92	1.1812	5.89197175089656	10.3761912025923	430	-0.377280684716126	0.377280684716126	40.1794205493689	2
931	341.66	264.61	1.2588	6.26925243561269	9.99891051787613	431	0.206629240984991	0.206629240984991	40.3860497903539	2
932	340.11	268.54	1.2163	6.06262319462769	10.2055397588611	432	-0.370474074424859	0.370474074424859	40.7565238647787	2
933	335.65	260.27	1.2925	6.43309726905255	9.83506568443627	433	0.0666075435645759	0.0666075435645759	40.8231314083433	2
934	341.08	274.61	1.2788	6.36648972548798	9.90167322800084	434	0.389435345950538	0.389435345950538	41.2125667542938	2
935	337.92	271.73	1.1987	5.97705437953744	10.2911085739514	435	-0.349081870652293	0.349081870652293	41.5616486249461	2
936	323.93	275.8	1.2705	6.32613625018973	9.94202670329909	436	-0.289767123828367	0.289767123828367	41.8514157487745	2
937	316.39	263.93	1.3301	6.6159033740181	9.65225957947072	437	-0.0213922037725638	0.0213922037725638	41.872807952547	2
938	318.53	261.77	1.3345	6.63729557779066	9.63086737569816	438	0.341789073911649	0.341789073911649	42.2145970264587	2
939	334.37	270.76	1.2642	6.29550650387902	9.9726564496098	439	-0.118629493647855	0.118629493647855	42.3332265201066	2
940	327.69	270.21	1.2886	6.41413599752687	9.85402695596195	440	-0.111336696907209	0.111336696907209	42.4445632170138	2
941	329.15	261.28	1.3115	6.52547269443408	9.74269025905474	441	0.054452882330164	0.054452882330164	42.4990160993439	2
942	327.92	260.43	1.3003	6.47101981210391	9.7971431413849	442	0.180375172718662	0.180375172718662	42.6793912720626	2
943	326.25	260.63	1.2632	6.29064463938525	9.97751831410357	443	-0.270319665853306	0.270319665853306	42.9497109379159	2
944	317.57	267.76	1.3188	6.56096430523856	9.70719864825026	444	-0.028685000513212	0.028685000513212	42.9783959384291	2
945	323.72	256.73	1.3247	6.58964930575177	9.67851364773705	445	0.334496277171001	0.334496277171001	43.3128922156001	2
946	337.47	254.47	1.2559	6.25515302858077	10.013009924908	446	0.00486186449376369	0.00486186449376369	43.3177540800939	2
947	338.61	266.36	1.2549	6.25029116408701	10.0178717894018	447	0.27566771679645	0.27566771679645	43.5934217968903	2
948	353.08	271.4	1.1982	5.97462344729056	10.2935395061983	448	-0.00243093224688273	0.00243093224688273	43.5958527291372	2
949	361.14	271.82	1.1987	5.97705437953744	10.2911085739514	449	0.353457548696682	0.353457548696682	43.9493102778339	2
950	365.7	279.58	1.126	5.62359683084076	10.6445661226481	450	-0.156552036699217	0.156552036699217	44.1058623145331	2
951	367.95	275.94	1.1582	5.78014886753997	10.4880140859488	451	-0.0879997473371379	0.0879997473371379	44.1938620618702	2
952	362.56	273.98	1.1763	5.86814861487711	10.4000143386117	452	-0.170651443731137	0.170651443731137	44.3645135056014	2
953	356.02	269.1	1.2114	6.03880005860825	10.2293628948806	453	0.161413901192983	0.161413901192983	44.5259274067944	2
954	383.86	257.63	1.1782	5.87738615741527	10.3907767960736	454	-0.075845086102726	0.075845086102726	44.6017724928971	2
955	383.64	258.82	1.1938	5.95323124351799	10.3149317099708	455	0.225104326061297	0.225104326061297	44.8268768189584	2
956	377.95	258.17	1.1475	5.72812691745669	10.5400360360321	456	-0.25622025882139	0.25622025882139	45.0830970777798	2
957	362.17	263.52	1.2002	5.98434717627809	10.2838157772107	457	-0.0879997473371379	0.0879997473371379	45.1710968251169	2
958	355.91	260.11	1.2183	6.07234692361522	10.1958160298736	458	0.230452377004438	0.230452377004438	45.4015492021214	2
959	386.01	257.07	1.1709	5.84189454661078	10.426268406878	459	-0.0709832216089623	0.0709832216089623	45.4725324237303	2
960	385.49	261.46	1.1855	5.91287776821975	10.3552851852691	460	0.165789579237371	0.165789579237371	45.6383220029677	2
961	377.81	268.23	1.1514	5.74708818898238	10.5210747645064	461	0.173568562427393	0.173568562427393	45.8118905653951	2
962	382.58	265.6	1.1157	5.57351962655498	10.6946433269338	462	-0.0549390687795395	0.0549390687795395	45.8668296341746	2
963	376.5	262.93	1.127	5.62845869533452	10.6397042581543	463	-0.132728900679773	0.132728900679773	45.9995585348544	2
964	369.18	276	1.1543	5.76118759601429	10.5069753574745	464	-0.111336696907205	0.111336696907205	46.1108952317616	2
965	360.76	267.51	1.1772	5.8725242929215	10.3956386605673	465	-0.159469155395477	0.159469155395477	46.2703643871571	2
966	361.23	251.44	1.21	6.03199344831698	10.2361695051718	466	0.0311159327600929	0.0311159327600929	46.3014803199172	2
967	366.56	251.71	1.2036	6.00087751555689	10.2672854379319	467	0.118629493647854	0.118629493647854	46.420109813565	2
968	366.31	254.45	1.1792	5.88224802190903	10.3859149315798	468	-0.0855688150902552	0.0855688150902552	46.5056786286553	2
969	362.84	254.21	1.1968	5.96781683699929	10.3003461164895	469	0.0807069505964932	0.0807069505964932	46.5863855792518	2
970	356.53	265.61	1.1802	5.88710988640279	10.381053067086	470	-0.0452153397920121	0.0452153397920121	46.6316009190438	2
971	359.11	259.75	1.1895	5.9323252261948	10.335837727294	471	0.163844833439866	0.163844833439866	46.7954457524836	2
972	362.21	265.29	1.1558	5.76848039275494	10.4996825607339	472	-0.1589829689461	0.1589829689461	46.9544287214297	2
973	359.86	257.95	1.1885	5.92746336170104	10.3406995917878	473	-0.13029796843289	0.13029796843289	47.0847266898626	2
974	364.67	259.15	1.2153	6.05776133013393	10.2104016233549	474	0.075845086102726	0.075845086102726	47.1605717759654	2
975	351.69	233.58	1.1997	5.9819162440312	10.2862467094576	475	0.0758450861027278	0.0758450861027278	47.2364168620681	2
976	351.17	246.23	1.1841	5.90607115792848	10.3620917955603	476	-0.339358141664764	0.339358141664764	47.5757750037329	2
977	350.35	237.18	1.2539	6.24542929959324	10.0227336538956	477	0.0782760183496087	0.0782760183496087	47.6540510220825	2
978	345.55	232.98	1.2378	6.16715328124363	10.1010096722452	478	-0.0092375425381519	0.0092375425381519	47.6632885646206	2
979	347.78	231.07	1.2397	6.17639082378178	10.091772129707	479	-0.149745426407948	0.149745426407948	47.8130339910286	2
980	332.02	231.64	1.2705	6.32613625018973	9.94202670329909	480	0.396241956241809	0.396241956241809	48.2092759472704	2
981	346.73	237.4	1.189	5.92989429394792	10.3382686595409	481	-0.244551784036355	0.244551784036355	48.4538277313067	2
982	333.66	246.43	1.2393	6.17444607798428	10.0937168755045	482	-0.0379225430513639	0.0379225430513639	48.4917502743581	2
983	332.73	248	1.2471	6.21236862103564	10.0557943324532	483	-0.0165303392788001	0.0165303392788001	48.5082806136369	2
984	340.21	235.43	1.2505	6.22889896031444	10.0392639931744	484	-0.0568838145770449	0.0568838145770449	48.5651644282139	2
985	345.84	243.64	1.2622	6.28578277489149	9.98238017859733	485	0.0709832216089623	0.0709832216089623	48.6361476498229	2
986	350.6	240.37	1.2476	6.21479955328252	10.0533634002063	486	0.394297210444304	0.394297210444304	49.0304448602672	2
987	357.47	241.94	1.1665	5.82050234283822	10.4476606106506	487	0.180375172718666	0.180375172718666	49.2108200329859	2
988	355.97	245.78	1.1294	5.64012717011956	10.6280357833693	488	-0.154121104452337	0.154121104452337	49.3649411374382	2
989	352.98	242.28	1.1611	5.79424827457189	10.4739146789169	489	-0.199336444244345	0.199336444244345	49.5642775816825	2
990	358.94	235.76	1.2021	5.99358471881624	10.2745782346726	490	0.0189612715256811	0.0189612715256811	49.5832388532082	2
991	371.08	233.76	1.1982	5.97462344729056	10.2935395061983	491	0.0617456790708086	0.0617456790708086	49.644984532279	2
992	370.91	230.47	1.1855	5.91287776821975	10.3552851852691	492	0.206143054535616	0.206143054535616	49.8511275868147	2
993	366.97	230.78	1.1431	5.70673471368413	10.5614282398047	493	0.244551784036357	0.244551784036357	50.095679370851	2
994	363.7	231.71	1.0928	5.46218292964778	10.805980023841	494	-0.673854418835765	0.673854418835765	50.7695337896868	2
995	354.21	237.89	1.2314	6.13603734848354	10.1321256050053	495	0.135159832926654	0.135159832926654	50.9046936226134	2
996	347.38	250.61	1.2036	6.00087751555689	10.2672854379319	496	-0.211491105478757	0.211491105478757	51.1161847280922	2
997	338.08	251.75	1.2471	6.21236862103564	10.0557943324532	497	-0.127867036186007	0.127867036186007	51.2440517642782	2
998	340.77	251.16	1.2734	6.34023565722165	9.92792729626717	498	0.142452629667302	0.142452629667302	51.3865043939455	2
999	334.71	249.89	1.2441	6.19778302755435	10.0703799259345	499	-0.19739169844684	0.19739169844684	51.5838960923923	2
1000	341.33	250.27	1.2847	6.39517472600119	9.87298822748763	500	NA	NA	NA	2
1001	464.43	259.19	1.0195	5.10580826225484	11.1720784202215	1	-0.0121546612344101	0.0121546612344101	0.0121546612344101	3
1002	457.64	253.94	1.022	5.11796292348925	11.1599237589871	2	0.00243093224688273	0.00243093224688273	0.0145855934812928	3
1003	464.21	253.85	1.0215	5.11553199124236	11.162354691234	3	0.0286850005132102	0.0286850005132102	0.0432705939945031	3
1004	474.74	244.21	1.0156	5.08684699072915	11.1910396917472	4	-0.0238231360194447	0.0238231360194447	0.0670937300139478	3
1005	474.26	231.22	1.0205	5.1106701267486	11.1672165557278	5	-0.00486186449376547	0.00486186449376547	0.0719555945077133	3
1006	484.66	237.29	1.0215	5.11553199124236	11.162354691234	6	-0.00486186449376547	0.00486186449376547	0.0768174590014787	3
1007	484.47	251.05	1.0225	5.12039385573613	11.1574928267402	7	-0.00437567804438821	0.00437567804438821	0.0811931370458669	3
1008	490.1	253.03	1.0234	5.12476953378052	11.1531171486958	8	-0.00729279674064465	0.00729279674064465	0.0884859337865116	3
1009	491.53	263.1	1.0249	5.13206233052116	11.1458243519552	9	0.0116684747850329	0.0116684747850329	0.100154408571544	3
1010	493.35	267.06	1.0225	5.12039385573613	11.1574928267402	10	0.0170165257281774	0.0170165257281774	0.117170934299722	3
1011	476.6	278.82	1.019	5.10337733000795	11.1745093524684	11	-0.0359777972538584	0.0359777972538584	0.15314873155358	3
1012	484.97	278.04	1.0264	5.13935512726181	11.1385315552145	12	0.0379225430513639	0.0379225430513639	0.191071274604944	3
1013	494.33	274.16	1.0186	5.10143258421045	11.1764540982659	13	-0.00680661029127094	0.00680661029127094	0.197877884896215	3
1014	493.08	264.16	1.02	5.10823919450172	11.1696474879746	14	-0.00729279674064642	0.00729279674064642	0.205170681636861	3
1015	486.37	271.3	1.0215	5.11553199124236	11.162354691234	15	0.00486186449376547	0.00486186449376547	0.210032546130627	3
1016	486.29	270.01	1.0205	5.1106701267486	11.1672165557278	16	-0.00486186449376547	0.00486186449376547	0.214894410624392	3
1017	481.92	269.18	1.0215	5.11553199124236	11.162354691234	17	0.00486186449376547	0.00486186449376547	0.219756275118158	3
1018	475.91	266.07	1.0205	5.1106701267486	11.1672165557278	18	-0.0213922037725638	0.0213922037725638	0.241148478890722	3
1019	478.86	268.54	1.0249	5.13206233052116	11.1458243519552	19	0.00972372898752738	0.00972372898752738	0.250872207878249	3
1020	474.4	268.87	1.0229	5.12233860153363	11.1555480809427	20	0.0140994070319174	0.0140994070319174	0.264971614910166	3
1021	478.12	253.78	1.02	5.10823919450172	11.1696474879746	21	-0.00972372898752916	0.00972372898752916	0.274695343897696	3
1022	482	256.33	1.022	5.11796292348925	11.1599237589871	22	0.00243093224688273	0.00243093224688273	0.277126276144578	3
1023	477.5	243.04	1.0215	5.11553199124236	11.162354691234	23	0.00243093224688273	0.00243093224688273	0.279557208391461	3
1024	475.79	231.94	1.021	5.11310105899548	11.1647856234809	24	0.00729279674064465	0.00729279674064465	0.286850005132106	3
1025	479.98	230.06	1.0195	5.10580826225484	11.1720784202215	25	-0.00729279674064465	0.00729279674064465	0.29414280187275	3
1026	472.88	233.14	1.021	5.11310105899548	11.1647856234809	26	-0.0072927967406482	0.0072927967406482	0.301435598613399	3
1027	492.54	248.91	1.0225	5.12039385573613	11.1574928267402	27	0.0170165257281774	0.0170165257281774	0.318452124341576	3
1028	480.36	247.43	1.019	5.10337733000795	11.1745093524684	28	-0.0286850005132102	0.0286850005132102	0.347137124854786	3
1029	493.22	245.21	1.0249	5.13206233052116	11.1458243519552	29	0.0140994070319156	0.0140994070319156	0.361236531886702	3
1030	492.1	234.87	1.022	5.11796292348925	11.1599237589871	30	-0.0116684747850346	0.0116684747850346	0.372905006671736	3
1031	469.17	234.94	1.0244	5.12963139827428	11.1482552842021	31	0.00729279674064642	0.00729279674064642	0.380197803412383	3
1032	461.62	232.12	1.0229	5.12233860153363	11.1555480809427	32	0.00680661029127094	0.00680661029127094	0.387004413703654	3
1033	450.71	230.61	1.0215	5.11553199124236	11.162354691234	33	0	0	0.387004413703654	3
1034	453.89	240.6	1.0215	5.11553199124236	11.162354691234	34	0.0140994070319174	0.0140994070319174	0.401103820735571	3
1035	445.73	236.14	1.0186	5.10143258421045	11.1764540982659	35	-0.0092375425381519	0.0092375425381519	0.410341363273723	3
1036	427.52	234.53	1.0205	5.1106701267486	11.1672165557278	36	-0.0213922037725638	0.0213922037725638	0.431733567046287	3
1037	445.94	251.42	1.0249	5.13206233052116	11.1458243519552	37	0.0165303392787983	0.0165303392787983	0.448263906325085	3
1038	444.84	252.32	1.0215	5.11553199124236	11.162354691234	38	-0.00243093224688273	0.00243093224688273	0.450694838571968	3
1039	438.07	234.37	1.022	5.11796292348925	11.1599237589871	39	0.00972372898752916	0.00972372898752916	0.460418567559497	3
1040	445.27	231.88	1.02	5.10823919450172	11.1696474879746	40	-0.0165303392788001	0.0165303392788001	0.476948906838297	3
1041	448.41	244.95	1.0234	5.12476953378052	11.1531171486958	41	-0.00729279674064465	0.00729279674064465	0.484241703578942	3
1042	449.85	245.87	1.0249	5.13206233052116	11.1458243519552	42	0.0189612715256811	0.0189612715256811	0.503202975104623	3
1043	446.65	239.23	1.021	5.11310105899548	11.1647856234809	43	-0.00923754253815368	0.00923754253815368	0.512440517642776	3
1044	443.9	234.86	1.0229	5.12233860153363	11.1555480809427	44	0.0165303392787983	0.0165303392787983	0.528970856921575	3
1045	450.9	258.33	1.0195	5.10580826225484	11.1720784202215	45	-0.00729279674064465	0.00729279674064465	0.536263653662219	3
1046	478.74	274.3	1.021	5.11310105899548	11.1647856234809	46	-0.0165303392788001	0.0165303392788001	0.552793992941019	3
1047	475.33	266.19	1.0244	5.12963139827428	11.1482552842021	47	0.00243093224688096	0.00243093224688096	0.5552249251879	3
1048	475.57	279.22	1.0239	5.1272004660274	11.1506862164489	48	0.00486186449376547	0.00486186449376547	0.560086789681666	3
1049	485.79	276.89	1.0229	5.12233860153363	11.1555480809427	49	0.0116684747850364	0.0116684747850364	0.571755264466702	3
1050	481.22	277	1.0205	5.1106701267486	11.1672165557278	50	0.00243093224688096	0.00243093224688096	0.574186196713583	3
1051	480.46	278.96	1.02	5.10823919450172	11.1696474879746	51	-0.00729279674064642	0.00729279674064642	0.58147899345423	3
1052	487.02	278.49	1.0215	5.11553199124236	11.162354691234	52	0.0140994070319174	0.0140994070319174	0.595578400486147	3
1053	476.54	267.48	1.0186	5.10143258421045	11.1764540982659	53	-0.0189612715256828	0.0189612715256828	0.61453967201183	3
1054	481.67	260.84	1.0225	5.12039385573613	11.1574928267402	54	-0.00680661029127094	0.00680661029127094	0.621346282303101	3
1055	488.45	260.46	1.0239	5.1272004660274	11.1506862164489	55	-0.00486186449376191	0.00486186449376191	0.626208146796863	3
1056	492.28	254.8	1.0249	5.13206233052116	11.1458243519552	56	0.0476462720388913	0.0476462720388913	0.673854418835754	3
1057	488.25	259.12	1.0151	5.08441605848227	11.1934706239941	57	-0.0335468650069757	0.0335468650069757	0.70740128384273	3
1058	476.51	260.61	1.022	5.11796292348925	11.1599237589871	58	-0.0116684747850346	0.0116684747850346	0.719069758627764	3
1059	467.82	257.47	1.0244	5.12963139827428	11.1482552842021	59	0.00729279674064642	0.00729279674064642	0.726362555368411	3
1060	473.03	249.41	1.0229	5.12233860153363	11.1555480809427	60	0.00437567804438821	0.00437567804438821	0.730738233412799	3
1061	479	233.73	1.022	5.11796292348925	11.1599237589871	61	0.0262540682663293	0.0262540682663293	0.756992301679128	3
1062	484.01	238.11	1.0166	5.09170885522292	11.1861778272534	62	0.00243093224688273	0.00243093224688273	0.759423233926011	3
1063	474.61	235.57	1.0161	5.08927792297604	11.1886087595003	63	-0.0311159327600947	0.0311159327600947	0.790539166686106	3
1064	477.74	235.37	1.0225	5.12039385573613	11.1574928267402	64	-0.0092375425381519	0.0092375425381519	0.799776709224258	3
1065	477.98	230.48	1.0244	5.12963139827428	11.1482552842021	65	-0.0140994070319174	0.0140994070319174	0.813876116256175	3
1066	469.88	230.75	1.0273	5.1437308053062	11.1341558771702	66	0.025767881816952	0.025767881816952	0.839643998073127	3
1067	479.97	241.97	1.022	5.11796292348925	11.1599237589871	67	-0.0213922037725638	0.0213922037725638	0.861036201845691	3
1068	488.26	252.4	1.0264	5.13935512726181	11.1385315552145	68	0.0189612715256811	0.0189612715256811	0.879997473371372	3
1069	490.84	256.53	1.0225	5.12039385573613	11.1574928267402	69	0.0359777972538584	0.0359777972538584	0.91597527062523	3
1070	494.7	238.03	1.0151	5.08441605848227	11.1934706239941	70	-0.0189612715256811	0.0189612715256811	0.934936542150911	3
1071	483.23	249.45	1.019	5.10337733000795	11.1745093524684	71	0.00680661029126917	0.00680661029126917	0.94174315244218	3
1072	483.84	253.52	1.0176	5.09657071971668	11.1813159627597	72	-0.0427844075451276	0.0427844075451276	0.984527559987308	3
1073	473.14	255.3	1.0264	5.13935512726181	11.1385315552145	73	0.0359777972538584	0.0359777972538584	1.02050535724117	3
1074	474.69	256.95	1.019	5.10337733000795	11.1745093524684	74	0.00680661029126917	0.00680661029126917	1.02731196753244	3
1075	479.48	254.95	1.0176	5.09657071971668	11.1813159627597	75	-0.0306297463107175	0.0306297463107175	1.05794171384315	3
1076	465.96	252.06	1.0239	5.1272004660274	11.1506862164489	76	0.0257678818169538	0.0257678818169538	1.08370959566011	3
1077	472.29	239.71	1.0186	5.10143258421045	11.1764540982659	77	-0.0257678818169538	0.0257678818169538	1.10947747747706	3
1078	465.26	233.16	1.0239	5.1272004660274	11.1506862164489	78	0.00680661029127094	0.00680661029127094	1.11628408776833	3
1079	462.33	241.4	1.0225	5.12039385573613	11.1574928267402	79	-0.00194474579750548	0.00194474579750548	1.11822883356584	3
1080	466.24	248.81	1.0229	5.12233860153363	11.1555480809427	80	0.0189612715256828	0.0189612715256828	1.13719010509152	3
1081	479.45	252.65	1.019	5.10337733000795	11.1745093524684	81	0.0092375425381519	0.0092375425381519	1.14642764762967	3
1082	482.88	239.29	1.0171	5.0941397874698	11.1837468950065	82	-0.0281988140638347	0.0281988140638347	1.17462646169351	3
1083	476.61	236.29	1.0229	5.12233860153363	11.1555480809427	83	0.00923754253815368	0.00923754253815368	1.18386400423166	3
1084	467.9	247.34	1.021	5.11310105899548	11.1647856234809	84	-0.0165303392788001	0.0165303392788001	1.20039434351046	3
1085	480.6	247.91	1.0244	5.12963139827428	11.1482552842021	85	0.0189612715256828	0.0189612715256828	1.21935561503614	3
1086	475.14	255.91	1.0205	5.1106701267486	11.1672165557278	86	-0.00486186449376547	0.00486186449376547	1.22421747952991	3
1087	483.21	230.25	1.0215	5.11553199124236	11.162354691234	87	-0.00243093224688273	0.00243093224688273	1.22664841177679	3
1088	474.54	239.82	1.022	5.11796292348925	11.1599237589871	88	0.00486186449376547	0.00486186449376547	1.23151027627056	3
1089	476.6	241.14	1.021	5.11310105899548	11.1647856234809	89	0.00486186449376369	0.00486186449376369	1.23637214076432	3
1090	455.6	241.2	1.02	5.10823919450172	11.1696474879746	90	0.00486186449376547	0.00486186449376547	1.24123400525809	3
1091	455.95	243.29	1.019	5.10337733000795	11.1745093524684	91	-0.0121546612344119	0.0121546612344119	1.2533886664925	3
1092	459.42	244.82	1.0215	5.11553199124236	11.162354691234	92	-0.0189612715256828	0.0189612715256828	1.27234993801818	3
1093	457.98	254.35	1.0254	5.13449326276805	11.1433934197083	93	0.0140994070319174	0.0140994070319174	1.2864493450501	3
1094	452.37	256.9	1.0225	5.12039385573613	11.1574928267402	94	0.0121546612344119	0.0121546612344119	1.29860400628451	3
1095	452.62	276.65	1.02	5.10823919450172	11.1696474879746	95	-0.00729279674064642	0.00729279674064642	1.30589680302516	3
1096	451.82	274.79	1.0215	5.11553199124236	11.162354691234	96	-0.0165303392787983	0.0165303392787983	1.32242714230395	3
1097	447.84	272.35	1.0249	5.13206233052116	11.1458243519552	97	0.0262540682663257	0.0262540682663257	1.34868121057028	3
1098	458.22	270.03	1.0195	5.10580826225484	11.1720784202215	98	-0.0262540682663257	0.0262540682663257	1.37493527883661	3
1099	450.78	264.79	1.0249	5.13206233052116	11.1458243519552	99	0.0262540682663257	0.0262540682663257	1.40118934710293	3
1100	456.24	267.17	1.0195	5.10580826225484	11.1720784202215	100	-0.0165303392787983	0.0165303392787983	1.41771968638173	3
1101	463.22	276.56	1.0229	5.12233860153363	11.1555480809427	101	0.00437567804438821	0.00437567804438821	1.42209536442612	3
1102	464.32	278.01	1.022	5.11796292348925	11.1599237589871	102	0.00486186449376547	0.00486186449376547	1.42695722891988	3
1103	465.5	279.56	1.021	5.11310105899548	11.1647856234809	103	-0.00243093224688273	0.00243093224688273	1.42938816116677	3
1104	454.21	275.46	1.0215	5.11553199124236	11.162354691234	104	0	0	1.42938816116677	3
1105	448.88	276.08	1.0215	5.11553199124236	11.162354691234	105	0.0121546612344119	0.0121546612344119	1.44154282240118	3
1106	458.45	269.86	1.019	5.10337733000795	11.1745093524684	106	-0.0170165257281774	0.0170165257281774	1.45855934812936	3
1107	444.43	277.56	1.0225	5.12039385573613	11.1574928267402	107	-0.0092375425381519	0.0092375425381519	1.46779689066751	3
1108	444.75	272.96	1.0244	5.12963139827428	11.1482552842021	108	0.0189612715256828	0.0189612715256828	1.48675816219319	3
1109	443.63	272.09	1.0205	5.1106701267486	11.1672165557278	109	0.00729279674064642	0.00729279674064642	1.49405095893384	3
1110	443.18	277.39	1.019	5.10337733000795	11.1745093524684	110	-0.047646272038893	0.047646272038893	1.54169723097273	3
1111	423.96	277.23	1.0288	5.15102360204684	11.1268630804295	111	-0.0427844075451276	0.0427844075451276	1.58448163851786	3
1112	431.61	274.83	1.0376	5.19380800959197	11.0840786728844	112	-0.0593147468239277	0.0593147468239277	1.64379638534179	3
1113	425.31	270.22	1.0498	5.2531227564159	11.0247639260604	113	-0.292198056075248	0.292198056075248	1.93599444141703	3
1114	416.2	271.04	1.1099	5.54532081249115	10.7325658699852	114	-0.111336696907209	0.111336696907209	2.04733113832424	3
1115	406.21	275.66	1.1328	5.65665750939836	10.621229173078	115	-0.0782760183496087	0.0782760183496087	2.12560715667385	3
1116	393.22	279.25	1.1489	5.73493352774797	10.5429531547284	116	0.177944240471781	0.177944240471781	2.30355139714563	3
1117	394.79	268.23	1.1123	5.55698928727618	10.7208973952002	117	-0.220728648016909	0.220728648016909	2.52428004516254	3
1118	385.61	271.37	1.1577	5.77771793529309	10.5001687471833	118	-0.232883309251321	0.232883309251321	2.75716335441386	3
1119	372.07	259.76	1.2056	6.01060124454441	10.2672854379319	119	0.0262540682663293	0.0262540682663293	2.78341742268019	3
1120	370	278.35	1.2002	5.98434717627809	10.2935395061983	120	0.166275765686747	0.166275765686747	2.94969318836694	3
1121	376.79	276.07	1.166	5.81807141059134	10.459815271885	121	-0.123491358141619	0.123491358141619	3.07318454650856	3
1122	370.79	278.57	1.1914	5.94156276873296	10.3363239137434	122	-0.047646272038893	0.047646272038893	3.12083081854745	3
1123	363.47	265.52	1.2012	5.98920904077185	10.2886776417045	123	-0.239689919542592	0.239689919542592	3.36052073809004	3
1124	359.21	270.38	1.2505	6.22889896031444	10.0489877221619	124	0.0500772042857758	0.0500772042857758	3.41059794237582	3
1125	362.67	278.07	1.2402	6.17882175602867	10.0990649264477	125	0.118629493647854	0.118629493647854	3.52922743602367	3
1126	366.56	265.32	1.2158	6.06019226238081	10.2176944200955	126	-0.0593147468239259	0.0593147468239259	3.5885421828476	3
1127	361.89	268.91	1.228	6.11950700920474	10.1583796732716	127	0.0354916108044812	0.0354916108044812	3.62403379365208	3
1128	368.11	268.19	1.2207	6.08401539840026	10.1938712840761	128	0.0879997473371379	0.0879997473371379	3.71203354098922	3
1129	375.03	261.48	1.2026	5.99601565106312	10.2818710314132	129	0.258651191068273	0.258651191068273	3.97068473205749	3
1130	381.23	268.05	1.1494	5.73736445999485	10.5405222224815	130	0.0544528823301622	0.0544528823301622	4.02513761438765	3
1131	381.41	269.65	1.1382	5.68291157766468	10.5949751048117	131	-0.405965685229338	0.405965685229338	4.43110329961699	3
1132	363.86	274.35	1.2217	6.08887726289402	10.1890094195823	132	-0.0379225430513621	0.0379225430513621	4.46902584266835	3
1133	356.18	275.29	1.2295	6.12679980594539	10.151086876531	133	-0.384573481456776	0.384573481456776	4.85359932412513	3
1134	331.38	272.99	1.3086	6.51137328740216	9.76651339507419	134	0.0311159327600947	0.0311159327600947	4.88471525688522	3
1135	328.75	259.51	1.3022	6.48025735464207	9.79762932783428	135	0	0	4.88471525688522	3
1136	333.16	252.46	1.3022	6.48025735464207	9.79762932783428	136	0.0636904248683159	0.0636904248683159	4.94840568175354	3
1137	334.97	249.61	1.2891	6.41656692977375	9.8613197527026	137	-0.0636904248683159	0.0636904248683159	5.01209610662185	3
1138	328.48	261.71	1.3022	6.48025735464207	9.79762932783428	138	-0.147314494161066	0.147314494161066	5.15941060078292	3
1139	320.88	260.07	1.3325	6.62757184880313	9.65031483367322	139	-0.0140994070319174	0.0140994070319174	5.17351000781484	3
1140	320.7	264.11	1.3354	6.64167125583505	9.6362154266413	140	0.104043900166561	0.104043900166561	5.2775539079814	3
1141	330.99	275.84	1.314	6.53762735566849	9.74025932680786	141	0.0238231360194465	0.0238231360194465	5.30137704400084	3
1142	328.99	270.7	1.3091	6.51380421964904	9.76408246282731	142	0.0379225430513639	0.0379225430513639	5.33929958705221	3
1143	334.7	270.47	1.3013	6.47588167659768	9.80200500587867	143	-0.0116684747850364	0.0116684747850364	5.35096806183724	3
1144	333.81	266.72	1.3037	6.48755015138271	9.79033653109363	144	0.00243093224688273	0.00243093224688273	5.35339899408413	3
1145	325.15	264.81	1.3032	6.48511921913583	9.79276746334052	145	-0.109391951109703	0.109391951109703	5.46279094519383	3
1146	323.45	266.55	1.3257	6.59451117024553	9.68337551223081	146	0.0072927967406482	0.0072927967406482	5.47008374193448	3
1147	323.14	255.76	1.3242	6.58721837350489	9.69066830897146	147	0.0403534752982448	0.0403534752982448	5.51043721723272	3
1148	324.86	239.39	1.3159	6.54686489820664	9.73102178426971	148	0.0238231360194483	0.0238231360194483	5.53426035325217	3
1149	325.95	239.28	1.311	6.5230417621872	9.75484492028916	149	-0.106961018862821	0.106961018862821	5.64122137211499	3
1150	319.58	237.24	1.333	6.63000278105002	9.64788390142633	150	0.0403534752982448	0.0403534752982448	5.68157484741324	3
1151	319.43	234.46	1.3247	6.58964930575177	9.68823737672458	151	-0.0116684747850329	0.0116684747850329	5.69324332219827	3
1152	319.59	240.56	1.3271	6.6013177805368	9.67656890193955	152	0.291711869625871	0.291711869625871	5.98495519182414	3
1153	329.56	252.66	1.2671	6.30960591091093	9.96828077156542	153	-0.284905259334604	0.284905259334604	6.26986045115875	3
1154	324.17	249.2	1.3257	6.59451117024553	9.68337551223081	154	0.21829771577003	0.21829771577003	6.48815816692878	3
1155	342.59	262.49	1.2808	6.37621345447551	9.90167322800084	155	-0.0403534752982448	0.0403534752982448	6.52851164222702	3
1156	336.84	271.08	1.2891	6.41656692977375	9.8613197527026	156	-0.0636904248683159	0.0636904248683159	6.59220206709534	3
1157	336.06	266.75	1.3022	6.48025735464207	9.79762932783428	157	0.0447291533426331	0.0447291533426331	6.63693122043797	3
1158	335.73	250.18	1.293	6.43552820129943	9.84235848117692	158	0.0379225430513639	0.0379225430513639	6.67485376348933	3
1159	340.45	257.7	1.2852	6.39760565824807	9.88028102422828	159	-0.220728648016911	0.220728648016911	6.89558241150624	3
1160	315.86	234.88	1.3306	6.61833430626498	9.65955237621137	160	0.0855688150902552	0.0855688150902552	6.9811512265965	3
1161	324.87	231.82	1.313	6.53276549117472	9.74512119130162	161	0.0379225430513657	0.0379225430513657	7.01907376964786	3
1162	328.55	236.21	1.3052	6.49484294812336	9.78304373435299	162	-0.0427844075451294	0.0427844075451294	7.06185817719299	3
1163	324.66	232.38	1.314	6.53762735566849	9.74025932680786	163	0.161413901192983	0.161413901192983	7.22327207838598	3
1164	336.9	234.42	1.2808	6.37621345447551	9.90167322800084	164	0.242120851789473	0.242120851789473	7.46539293017545	3
1165	339.52	230.72	1.231	6.13409260268603	10.1437940797903	165	-0.0213922037725638	0.0213922037725638	7.48678513394801	3
1166	354.38	236.95	1.2354	6.1554848064586	10.1224018760178	166	-0.0403534752982448	0.0403534752982448	7.52713860924626	3
1167	344.6	231.11	1.2437	6.19583828175684	10.0820484007195	167	0.308728395354049	0.308728395354049	7.83586700460031	3
1168	387.48	263.24	1.1802	5.88710988640279	10.3907767960736	168	-0.00486186449376547	0.00486186449376547	7.84072886909407	3
1169	385.48	258.89	1.1812	5.89197175089656	10.3859149315798	169	-0.0447291533426331	0.0447291533426331	7.8854580224367	3
1170	379.25	248.09	1.1904	5.93670090423919	10.3411857782372	170	-0.0996682221221743	0.0996682221221743	7.98512624455888	3
1171	375.46	240.66	1.2109	6.03636912636137	10.241517556115	171	0.28928093737899	0.28928093737899	8.27440718193787	3
1172	388.76	236.56	1.1514	5.74708818898238	10.530798493494	172	-0.0782760183496087	0.0782760183496087	8.35268320028748	3
1173	384.28	232.07	1.1675	5.82536420733198	10.4525224751444	173	-0.0972372898752898	0.0972372898752898	8.44992049016277	3
1174	381.25	239.76	1.1875	5.92260149720728	10.3552851852691	174	0.0520219500832795	0.0520219500832795	8.50194244024605	3
1175	383.05	237.22	1.1768	5.870579547124	10.4073071353524	175	-0.0189612715256828	0.0189612715256828	8.52090371177173	3
1176	386.15	255.68	1.1807	5.88954081864968	10.3883458638267	176	0.185237037212429	0.185237037212429	8.70614074898416	3
1177	394.49	273.59	1.1426	5.70430378143725	10.5735829010391	177	0.102099154369055	0.102099154369055	8.80823990335321	3
1178	409.13	269.11	1.1216	5.60220462706819	10.6756820554082	178	0.218297715770028	0.218297715770028	9.02653761912324	3
1179	420.95	260.6	1.0767	5.38390691129817	10.8939797711782	179	0.123491358141619	0.123491358141619	9.15002897726486	3
1180	422.61	250.25	1.0513	5.26041555315655	11.0174711293198	180	-0.0568838145770449	0.0568838145770449	9.20691279184191	3
1181	428.74	251.38	1.063	5.31729936773359	10.9605873147428	181	0.0262540682663275	0.0262540682663275	9.23316686010823	3
1182	426.66	260.41	1.0576	5.29104529946726	10.9868413830091	182	-0.166275765686747	0.166275765686747	9.39944262579498	3
1183	414.92	260.11	1.0918	5.45732106515401	10.8205656173223	183	0.171137630180512	0.171137630180512	9.57058025597549	3
1184	420.01	257.14	1.0566	5.2861834349735	10.9917032475029	184	0.0996682221221725	0.0996682221221725	9.67024847809767	3
1185	423.1	241.51	1.0361	5.18651521285133	11.091371469625	185	0.0758450861027278	0.0758450861027278	9.74609356420039	3
1186	424.05	238.77	1.0205	5.1106701267486	11.1672165557278	186	0.0092375425381519	0.0092375425381519	9.75533110673855	3
1187	423.18	240.83	1.0186	5.10143258421045	11.1764540982659	187	-0.073414153855845	0.073414153855845	9.82874526059439	3
1188	434.61	234.83	1.0337	5.17484673806629	11.1030399444101	188	-0.0452153397920103	0.0452153397920103	9.8739606003864	3
1189	432.63	237.54	1.043	5.2200620778583	11.057824604618	189	0.097723476324667	0.097723476324667	9.97168407671107	3
1190	430.61	241.83	1.0229	5.12233860153363	11.1555480809427	190	-0.00972372898752738	0.00972372898752738	9.98140780569859	3
1191	435.48	234.36	1.0249	5.13206233052116	11.1458243519552	191	0.0165303392787983	0.0165303392787983	9.99793814497739	3
1192	451.26	230.8	1.0215	5.11553199124236	11.162354691234	192	0.00729279674064642	0.00729279674064642	10.005230941718	3
1193	443.65	236.9	1.02	5.10823919450172	11.1696474879746	193	-0.00243093224688096	0.00243093224688096	10.0076618739649	3
1194	443.75	236.53	1.0205	5.1106701267486	11.1672165557278	194	0.00729279674064642	0.00729279674064642	10.0149546707056	3
1195	446.41	274.04	1.019	5.10337733000795	11.1745093524684	195	-0.0189612715256828	0.0189612715256828	10.0339159422312	3
1196	446.7	275.32	1.0229	5.12233860153363	11.1555480809427	196	0.00437567804438821	0.00437567804438821	10.0382916202756	3
1197	447.69	278.33	1.022	5.11796292348925	11.1599237589871	197	0.0121546612344101	0.0121546612344101	10.05044628151	3
1198	438.63	271.94	1.0195	5.10580826225484	11.1720784202215	198	-0.0549390687795377	0.0549390687795377	10.1053853502896	3
1199	428.59	277.23	1.0308	5.16074733103437	11.117139351442	199	0.0170165257281756	0.0170165257281756	10.1224018760178	3
1200	434.63	272.86	1.0273	5.1437308053062	11.1341558771702	200	-0.0739003403052205	0.0739003403052205	10.196302216323	3
1201	435.38	268.73	1.0425	5.21763114561142	11.0602555368649	201	-0.0189612715256811	0.0189612715256811	10.2152634878487	3
1202	429.89	264.14	1.0464	5.2365924171371	11.0412942653392	202	0.0593147468239259	0.0593147468239259	10.2745782346726	3
1203	435.96	264.55	1.0342	5.17727767031317	11.1006090121632	203	0.0690384758114568	0.0690384758114568	10.343616710484	3
1204	442.25	269.87	1.02	5.10823919450172	11.1696474879746	204	-0.0140994070319174	0.0140994070319174	10.357716117516	3
1205	441.38	266.19	1.0229	5.12233860153363	11.1555480809427	205	-0.0641766113176914	0.0641766113176914	10.4218927288337	3
1206	434.57	279.78	1.0361	5.18651521285133	11.091371469625	206	-0.0379225430513639	0.0379225430513639	10.459815271885	3
1207	433.08	279.7	1.0439	5.22443775590269	11.0534489265737	207	0.0495910178363985	0.0495910178363985	10.5094062897214	3
1208	436.45	267.88	1.0337	5.17484673806629	11.1030399444101	208	0.0666075435645741	0.0666075435645741	10.576013833286	3
1209	447.65	254.38	1.02	5.10823919450172	11.1696474879746	209	-0.0121546612344119	0.0121546612344119	10.5881684945204	3
1210	453.91	254.65	1.0225	5.12039385573613	11.1574928267402	210	-0.00194474579750548	0.00194474579750548	10.5901132403179	3
1211	453.18	254.7	1.0229	5.12233860153363	11.1555480809427	211	0.00680661029127094	0.00680661029127094	10.5969198506092	3
1212	443.65	254.42	1.0215	5.11553199124236	11.162354691234	212	0.0121546612344119	0.0121546612344119	10.6090745118436	3
1213	453.79	257.94	1.019	5.10337733000795	11.1745093524684	213	-0.00243093224688451	0.00243093224688451	10.6115054440905	3
1214	445.54	263.31	1.0195	5.10580826225484	11.1720784202215	214	-0.00729279674064465	0.00729279674064465	10.6187982408311	3
1215	439.36	266.05	1.021	5.11310105899548	11.1647856234809	215	-0.0948063576284088	0.0948063576284088	10.7136045984595	3
1216	435.51	276.66	1.0405	5.20790741662389	11.0699792658525	216	-0.11668474785035	0.11668474785035	10.8302893463099	3
1217	420.7	266.2	1.0645	5.32459216447424	10.9532945180021	217	-0.25622025882139	0.25622025882139	11.0865096051313	3
1218	413.42	266.71	1.1172	5.58081242329563	10.6970742591807	218	0.121060425894736	0.121060425894736	11.207570031026	3
1219	407.25	264.38	1.0923	5.45975199740089	10.8181346850755	219	-0.147314494161066	0.147314494161066	11.3548845251871	3
1220	410	270.99	1.1226	5.60706649156196	10.6708201909144	220	0.40159000718495	0.40159000718495	11.756474532372	3
1221	425.38	277.45	1.04	5.20547648437701	11.0724101980993	221	-0.0311159327600912	0.0311159327600912	11.7875904651321	3
1222	426.87	271.13	1.0464	5.2365924171371	11.0412942653392	222	-0.0379225430513639	0.0379225430513639	11.8255130081835	3
1223	427.13	267.07	1.0542	5.27451496018846	11.0033717222879	223	-0.365612209931092	0.365612209931092	12.1911252181146	3
1224	411.72	273.79	1.1294	5.64012717011956	10.6377595123568	224	0.0213922037725638	0.0213922037725638	12.2125174218871	3
1225	406.91	272.59	1.125	5.61873496634699	10.6591517161294	225	-0.047646272038893	0.047646272038893	12.260163693926	3
1226	409.51	274.61	1.1348	5.66638123838589	10.6115054440905	226	0.0238231360194465	0.0238231360194465	12.2839868299455	3
1227	411.92	278.6	1.1299	5.64255810236644	10.6353285801099	227	0.0641766113176896	0.0641766113176896	12.3481634412632	3
1228	414.48	276.48	1.1167	5.57838149104875	10.6995051914276	228	-0.0427844075451258	0.0427844075451258	12.3909478488083	3
1229	411.11	272.16	1.1255	5.62116589859387	10.6567207838825	229	0.280043394840837	0.280043394840837	12.6709912436491	3
1230	424.02	257.15	1.0679	5.34112250375304	10.9367641787233	230	0.00972372898752738	0.00972372898752738	12.6807149726367	3
1231	418.14	261.36	1.0659	5.33139877476551	10.9464879077108	231	-0.168706697933628	0.168706697933628	12.8494216705703	3
1232	407.35	258.13	1.1006	5.50010547269914	10.7777812097772	232	-0.268374920055802	0.268374920055802	13.1177965906261	3
1233	394.57	263.57	1.1558	5.76848039275494	10.5094062897214	233	0.121060425894736	0.121060425894736	13.2388570165208	3
1234	400.1	267.71	1.1309	5.6474199668602	10.6304667156161	234	-0.180375172718664	0.180375172718664	13.4192321892395	3
1235	390.07	267.34	1.168	5.82779513957887	10.4500915428975	235	0.0189612715256828	0.0189612715256828	13.4381934607652	3
1236	376.56	275.82	1.1641	5.80883386805319	10.4690528144232	236	-0.0807069505964932	0.0807069505964932	13.5189004113617	3
1237	376.22	273.88	1.1807	5.88954081864968	10.3883458638267	237	0.0286850005132102	0.0286850005132102	13.5475854118749	3
1238	384.76	257.32	1.1748	5.86085581813647	10.4170308643399	238	0.311159327600931	0.311159327600931	13.8587447394758	3
1239	391.79	254.43	1.1108	5.54969649053554	10.7281901919408	239	-0.320883056588459	0.320883056588459	14.1796277960643	3
1240	389.54	258.05	1.1768	5.870579547124	10.4073071353524	240	0.280529581290214	0.280529581290214	14.4601573773545	3
1241	390.44	245.34	1.1191	5.59004996583378	10.6878367166426	241	-0.182806104965547	0.182806104965547	14.64296348232	3
1242	384.57	245.22	1.1567	5.77285607079933	10.505030611677	242	-0.0690384758114568	0.0690384758114568	14.7120019581315	3
1243	386.09	247.29	1.1709	5.84189454661078	10.4359921358656	243	0.104530086615938	0.104530086615938	14.8165320447474	3
1244	389.74	239.76	1.1494	5.73736445999485	10.5405222224815	244	0.128353222635383	0.128353222635383	14.9448852673828	3
1245	389.49	231.49	1.123	5.60901123735946	10.6688754451169	245	0.0685522893620814	0.0685522893620814	15.0134375567449	3
1246	406.51	233.57	1.1089	5.54045894799738	10.737427734479	246	-0.0306297463107175	0.0306297463107175	15.0440673030556	3
1247	393.81	236.94	1.1152	5.5710886943081	10.7067979881682	247	-0.0573700010264222	0.0573700010264222	15.101437304082	3
1248	412.5	250	1.127	5.62845869533452	10.6494279871418	248	0.306297463107166	0.306297463107166	15.4077347671892	3
1249	418.16	255.11	1.064	5.32216123222736	10.955725450249	249	-0.161413901192981	0.161413901192981	15.5691486683822	3
1250	415.81	263.46	1.0972	5.48357513342034	10.794311549056	250	-0.137590765173536	0.137590765173536	15.7067394335557	3
1251	410.17	266.73	1.1255	5.62116589859387	10.6567207838825	251	0.0928616118309016	0.0928616118309016	15.7996010453866	3
1252	409.68	262.24	1.1064	5.52830428676297	10.7495823957134	252	0.173082375978018	0.173082375978018	15.9726834213646	3
1253	419.98	245.71	1.0708	5.35522191078496	10.9226647716914	253	-0.073414153855845	0.073414153855845	16.0460975752205	3
1254	417.97	237.99	1.0859	5.4286360646408	10.8492506178355	254	0.27275059810019	0.27275059810019	16.3188481733207	3
1255	430.74	238.93	1.0298	5.15588546654061	11.1220012159357	255	-0.249413648530119	0.249413648530119	16.5682618218508	3
1256	416.13	235.69	1.0811	5.40529911507073	10.8725875674056	256	-0.455556703065739	0.455556703065739	17.0238185249165	3
1257	382.98	230.84	1.1748	5.86085581813647	10.4170308643399	257	0.244551784036357	0.244551784036357	17.2683703089529	3
1258	395.68	231.57	1.1245	5.61630403410011	10.6615826483762	258	0.363181277684211	0.363181277684211	17.6315515866371	3
1259	412.54	233.6	1.0498	5.2531227564159	11.0247639260604	259	0.132728900679771	0.132728900679771	17.7642804873168	3
1260	423.37	239.12	1.0225	5.12039385573613	11.1574928267402	260	-0.199336444244345	0.199336444244345	17.9636169315612	3
1261	424.18	255.08	1.0635	5.31973029998047	10.9581563824959	261	0.00729279674064642	0.00729279674064642	17.9709097283018	3
1262	427.69	251.91	1.062	5.31243750323983	10.9654491792365	262	-0.0286850005132102	0.0286850005132102	17.9995947288151	3
1263	424.07	257.49	1.0679	5.34112250375304	10.9367641787233	263	0.0714694080583378	0.0714694080583378	18.0710641368734	3
1264	427.33	262.49	1.0532	5.2696530956947	11.0082335867816	264	0.151690172205454	0.151690172205454	18.2227543090788	3
1265	441.4	266.31	1.022	5.11796292348925	11.1599237589871	265	0.0072927967406482	0.0072927967406482	18.2300471058195	3
1266	434.53	265.08	1.0205	5.1106701267486	11.1672165557278	266	-0.168706697933629	0.168706697933629	18.3987538037531	3
1267	430.24	259.75	1.0552	5.27937682468223	10.9985098577941	267	0.00729279674064642	0.00729279674064642	18.4060466004938	3
1268	430.7	257.12	1.0537	5.27208402794158	11.0058026545348	268	0.163844833439864	0.163844833439864	18.5698914339336	3
1269	422.75	239.17	1.02	5.10823919450172	11.1696474879746	269	-0.166275765686747	0.166275765686747	18.7361671996204	3
1270	420.16	239.22	1.0542	5.27451496018846	11.0033717222879	270	0.180375172718664	0.180375172718664	18.916542372339	3
1271	439.58	249.17	1.0171	5.0941397874698	11.1837468950065	271	-0.0238231360194465	0.0238231360194465	18.9403655083585	3
1272	437.09	247.36	1.022	5.11796292348925	11.1599237589871	272	-0.151690172205454	0.151690172205454	19.0920556805639	3
1273	425.32	264.95	1.0532	5.2696530956947	11.0082335867816	273	-0.0855688150902552	0.0855688150902552	19.1776244956542	3
1274	421.41	261.02	1.0708	5.35522191078496	10.9226647716914	274	-0.355888480943563	0.355888480943563	19.5335129765978	3
1275	401.28	276.98	1.144	5.71111039172852	10.5667762907478	275	0.0807069505964897	0.0807069505964897	19.6142199271942	3
1276	398.38	278.5	1.1274	5.63040344113203	10.6474832413443	276	-0.0739003403052205	0.0739003403052205	19.6881202674995	3
1277	405.44	277.49	1.1426	5.70430378143725	10.5735829010391	277	0.420065092261256	0.420065092261256	20.1081853597607	3
1278	423.27	272.88	1.0562	5.28423868917599	10.9936479933004	278	-0.0116684747850346	0.0116684747850346	20.1198538345458	3
1279	421.67	273.13	1.0586	5.29590716396103	10.9819795185153	279	0.0544528823301622	0.0544528823301622	20.1743067168759	3
1280	425.29	275.25	1.0474	5.24145428163087	11.0364324008455	280	-0.391380091748044	0.391380091748044	20.565686808624	3
1281	412.99	275.97	1.1279	5.63283437337891	10.6450523090974	281	0.218297715770028	0.218297715770028	20.783984524394	3
1282	417.79	276.22	1.083	5.41453665760888	10.8633500248675	282	-0.225590512510674	0.225590512510674	21.0095750369047	3
1283	411.72	266.56	1.1294	5.64012717011956	10.6377595123568	283	-0.0899444931346451	0.0899444931346451	21.0995195300393	3
1284	398.82	263.97	1.1479	5.7300716632542	10.5478150192221	284	0.180375172718664	0.180375172718664	21.279894702758	3
1285	388.68	277.16	1.1108	5.54969649053554	10.7281901919408	285	-0.173568562427393	0.173568562427393	21.4534632651854	3
1286	389.45	278.44	1.1465	5.72326505296293	10.5546216295134	286	-0.0782760183496087	0.0782760183496087	21.531739283535	3
1287	385.55	278.3	1.1626	5.80154107131254	10.4763456111638	287	0.0904306795840206	0.0904306795840206	21.622169963119	3
1288	393.23	277.5	1.144	5.71111039172852	10.5667762907478	288	-0.104530086615938	0.104530086615938	21.7267000497349	3
1289	384.94	278.78	1.1655	5.81564047834446	10.4622462041319	289	0.0996682221221725	0.0996682221221725	21.8263682718571	3
1290	381.85	278.75	1.145	5.71597225622228	10.5619144262541	290	-0.0904306795840206	0.0904306795840206	21.9167989514411	3
1291	377.9	276.71	1.1636	5.8064029358063	10.47148374667	291	-0.125922290388502	0.125922290388502	22.0427212418296	3
1292	371.55	270.8	1.1895	5.9323252261948	10.3455614562815	292	-0.135159832926654	0.135159832926654	22.1778810747563	3
1293	368.55	253.23	1.2173	6.06748505912146	10.2104016233549	293	-0.0685522893620796	0.0685522893620796	22.2464333641184	3
1294	369.08	260.35	1.2314	6.13603734848354	10.1418493339928	294	0.151690172205454	0.151690172205454	22.3981235363238	3
1295	380.71	252.42	1.2002	5.98434717627809	10.2935395061983	295	0.0996682221221725	0.0996682221221725	22.497791758446	3
1296	385.05	255.74	1.1797	5.88467895415591	10.3932077283204	296	-0.118629493647855	0.118629493647855	22.6164212520938	3
1297	377.07	248.95	1.2041	6.00330844780377	10.2745782346726	297	0.11376762915409	0.11376762915409	22.7301888812479	3
1298	382.52	238.16	1.1807	5.88954081864968	10.3883458638267	298	-0.0379225430513621	0.0379225430513621	22.7681114242993	3
1299	378	234.01	1.1885	5.92746336170104	10.3504233207753	299	0.0568838145770449	0.0568838145770449	22.8249952388763	3
1300	384.33	237.38	1.1768	5.870579547124	10.4073071353524	300	0.244551784036355	0.244551784036355	23.0695470229127	3
1301	399.61	233.64	1.1265	5.62602776308764	10.6518589193887	301	0.0500772042857758	0.0500772042857758	23.1196242271985	3
1302	394.57	240.83	1.1162	5.57595055880186	10.7019361236745	302	0	0	23.1196242271985	3
1303	393.44	234.64	1.1162	5.57595055880186	10.7019361236745	303	-0.334982463620378	0.334982463620378	23.4546066908189	3
1304	383.54	239.17	1.1851	5.91093302242224	10.3669536600541	304	0.149745426407947	0.149745426407947	23.6043521172268	3
1305	389.28	244.05	1.1543	5.76118759601429	10.5166990864621	305	0.0641766113176949	0.0641766113176949	23.6685287285445	3
1306	391.66	242.96	1.1411	5.6970109846966	10.5808756977797	306	0.215866783523143	0.215866783523143	23.8843955120676	3
1307	391.03	245.17	1.0967	5.48114420117346	10.7967424813029	307	-0.0831378828433724	0.0831378828433724	23.967533394911	3
1308	394.39	240.79	1.1138	5.56428208401683	10.7136045984595	308	-0.0661213571151986	0.0661213571151986	24.0336547520262	3
1309	396.68	244.57	1.1274	5.63040344113203	10.6474832413443	309	-0.0593147468239259	0.0593147468239259	24.0929694988501	3
1310	400.9	252.16	1.1396	5.68971818795595	10.5881684945204	310	-0.190098901706193	0.190098901706193	24.2830684005563	3
1311	386.18	255.09	1.1787	5.87981708966215	10.3980695928142	311	0.265943987808917	0.265943987808917	24.5490123883652	3
1312	381.74	269.22	1.124	5.61387310185323	10.6640135806231	312	-0.0452153397920085	0.0452153397920085	24.5942277281573	3
1313	373.94	279.04	1.1333	5.65908844164524	10.6187982408311	313	-0.379711616963011	0.379711616963011	24.9739393451203	3
1314	367.42	275.15	1.2114	6.03880005860825	10.2390866238681	314	0.341789073911649	0.341789073911649	25.3157284190319	3
1315	382.87	267.28	1.1411	5.6970109846966	10.5808756977797	315	-0.0879997473371397	0.0879997473371397	25.4037281663691	3
1316	388.55	271.75	1.1592	5.78501073203374	10.4928759504426	316	-0.00486186449376369	0.00486186449376369	25.4085900308628	3
1317	385.19	279.54	1.1602	5.7898725965275	10.4880140859488	317	-0.0165303392788001	0.0165303392788001	25.4251203701416	3
1318	375.07	276.08	1.1636	5.8064029358063	10.47148374667	318	0.244551784036357	0.244551784036357	25.669672154178	3
1319	375.88	279.46	1.1133	5.56185115176995	10.7160355307064	319	-0.522164246630311	0.522164246630311	26.1918364008083	3
1320	368.8	249.96	1.2207	6.08401539840026	10.1938712840761	320	0.00486186449376369	0.00486186449376369	26.196698265302	3
1321	364.2	248.44	1.2197	6.07915353390649	10.1987331485699	321	-0.313590259847812	0.313590259847812	26.5102885251499	3
1322	344.01	246.95	1.2842	6.39274379375431	9.88514288872204	322	0.0140994070319174	0.0140994070319174	26.5243879321818	3
1323	337.76	251.65	1.2813	6.37864438672239	9.89924229575396	323	-0.0209060173231883	0.0209060173231883	26.545293949505	3
1324	340.45	260.69	1.2856	6.39955040404558	9.87833627843077	324	-0.00243093224688096	0.00243093224688096	26.5477248817518	3
1325	343.73	261.68	1.2861	6.40198133629246	9.87590534618389	325	0.0306297463107157	0.0306297463107157	26.5783546280626	3
1326	336.95	248.57	1.2798	6.37135158998174	9.90653509249461	326	-0.206629240984991	0.206629240984991	26.7849838690476	3
1327	327.65	245.82	1.3223	6.57798083096673	9.69990585150962	327	0.0359777972538566	0.0359777972538566	26.8209616663014	3
1328	325.5	238.98	1.3149	6.54200303371288	9.73588364876347	328	0.00680661029127094	0.00680661029127094	26.8277682765927	3
1329	328.77	238.48	1.3135	6.53519642342161	9.74269025905474	329	0.282474327087719	0.282474327087719	27.1102426036804	3
1330	349.26	239.41	1.2554	6.25272209633389	10.0251645861425	330	-0.123491358141619	0.123491358141619	27.233733961822	3
1331	347.77	246.16	1.2808	6.37621345447551	9.90167322800084	331	0.0403534752982448	0.0403534752982448	27.2740874371203	3
1332	347.91	259.34	1.2725	6.33585997917726	9.94202670329909	332	0.123491358141619	0.123491358141619	27.3975787952619	3
1333	344.53	268.96	1.2471	6.21236862103564	10.0655180614407	333	-0.0330606785575984	0.0330606785575984	27.4306394738195	3
1334	346.5	276.38	1.2539	6.24542929959324	10.0324573828831	334	-0.237258987295709	0.237258987295709	27.6678984611152	3
1335	328.25	268.56	1.3027	6.48268828688895	9.7951983955874	335	-0.125922290388502	0.125922290388502	27.7938207515037	3
1336	321.4	261.51	1.3286	6.60861057727745	9.6692761051989	336	0.315535005645318	0.315535005645318	28.109355757149	3
1337	330.45	252.59	1.2637	6.29307557163213	9.98481111084422	337	-0.166275765686747	0.166275765686747	28.2756315228358	3
1338	333.49	263.56	1.2979	6.45935133731888	9.81853534515747	338	-0.132728900679771	0.132728900679771	28.4083604235155	3
1339	322.57	275.97	1.3252	6.59208023799865	9.6858064444777	339	-0.00729279674064642	0.00729279674064642	28.4156532202562	3
1340	319.7	274.54	1.3267	6.5993730347393	9.67851364773705	340	0.0213922037725638	0.0213922037725638	28.4370454240287	3
1341	323.19	273.96	1.3223	6.57798083096673	9.69990585150962	341	0.199336444244345	0.199336444244345	28.6363818682731	3
1342	336.93	278.19	1.2813	6.37864438672239	9.89924229575396	342	0.0145855934812928	0.0145855934812928	28.6509674617544	3
1343	339.76	279.33	1.2783	6.3640587932411	9.91382788923525	343	-0.133215087129148	0.133215087129148	28.7841825488835	3
1344	328.79	266.4	1.3057	6.49727388037024	9.78061280210611	344	0.0403534752982466	0.0403534752982466	28.8245360241818	3
1345	331.2	259.1	1.2974	6.456920405072	9.82096627740435	345	0.225590512510674	0.225590512510674	29.0501265366924	3
1346	339.57	245.76	1.251	6.23132989256132	10.046556789915	346	-0.0189612715256828	0.0189612715256828	29.0690878082181	3
1347	349.99	235.94	1.2549	6.25029116408701	10.0275955183893	347	0.137590765173538	0.137590765173538	29.2066785733917	3
1348	362.59	249	1.2266	6.11270039891347	10.1651862835629	348	0.1424526296673	0.1424526296673	29.349131203059	3
1349	370.18	241.84	1.1973	5.97024776924617	10.3076389132302	349	-0.125436103939126	0.125436103939126	29.4745673069981	3
1350	371.57	245.54	1.2231	6.09568387318529	10.1822028092911	350	0.0495910178363985	0.0495910178363985	29.5241583248345	3
1351	373.51	249.36	1.2129	6.0460928553489	10.2317938271275	351	0.0311159327600947	0.0311159327600947	29.5552742575946	3
1352	368.06	240.41	1.2065	6.0149769225888	10.2629097598875	352	-0.00243093224688451	0.00243093224688451	29.5577051898415	3
1353	369.29	240.22	1.207	6.01740785483568	10.2604788276407	353	-0.111822883356583	0.111822883356583	29.6695280731981	3
1354	350.65	256.15	1.23	6.12923073819227	10.1486559442841	354	-0.239689919542593	0.239689919542593	29.9092179927406	3
1355	342.73	246.57	1.2793	6.36892065773486	9.90896602474149	355	-0.00243093224688096	0.00243093224688096	29.9116489249875	3
1356	346.73	256.76	1.2798	6.37135158998174	9.90653509249461	356	-0.0403534752982466	0.0403534752982466	29.9520024002858	3
1357	340.62	255.1	1.2881	6.41170506527999	9.86618161719636	357	-0.0213922037725638	0.0213922037725638	29.9733946040583	3
1358	342.32	253.18	1.2925	6.43309726905255	9.8447894134238	358	0.0617456790708104	0.0617456790708104	30.0351402831291	3
1359	341.61	261.89	1.2798	6.37135158998174	9.90653509249461	359	0.125922290388502	0.125922290388502	30.1610625735177	3
1360	341.97	265.99	1.2539	6.24542929959324	10.0324573828831	360	-0.050077204285774	0.050077204285774	30.2111397778034	3
1361	350.4	263.79	1.2642	6.29550650387902	9.98238017859734	361	-0.211004919029381	0.211004919029381	30.4221446968328	3
1362	336.42	268.39	1.3076	6.5065114229084	9.77137525956795	362	0.151690172205454	0.151690172205454	30.5738348690383	3
1363	338.4	276.35	1.2764	6.35482125070294	9.92306543177341	363	0.0403534752982448	0.0403534752982448	30.6141883443365	3
1364	339.15	276.6	1.2681	6.3144677754047	9.96341890707165	364	-0.0734141538558433	0.0734141538558433	30.6876024981923	3
1365	340.01	279.44	1.2832	6.38788192926054	9.89000475321581	365	-0.204198308738111	0.204198308738111	30.8918008069305	3
1366	319.65	279.02	1.3252	6.59208023799865	9.6858064444777	366	-0.0092375425381519	0.0092375425381519	30.9010383494686	3
1367	321.1	272.62	1.3271	6.6013177805368	9.67656890193955	367	-0.00972372898753093	0.00972372898753093	30.9107620784561	3
1368	321.17	269.27	1.3291	6.61104150952433	9.66684517295202	368	0.0116684747850364	0.0116684747850364	30.9224305532412	3
1369	322.48	264.43	1.3267	6.5993730347393	9.67851364773705	369	-0.0165303392788019	0.0165303392788019	30.93896089252	3
1370	318.56	260.87	1.3301	6.6159033740181	9.66198330845825	370	-0.0782760183496087	0.0782760183496087	31.0172369108696	3
1371	317.29	260.46	1.3462	6.69417939236771	9.58370729010864	371	0.0714694080583413	0.0714694080583413	31.0887063189279	3
1372	319.53	249.98	1.3315	6.62270998430937	9.65517669816698	372	0.0447291533426331	0.0447291533426331	31.1334354722706	3
1373	318.63	233.81	1.3223	6.57798083096673	9.69990585150962	373	-0.025767881816952	0.025767881816952	31.1592033540875	3
1374	317.94	234.25	1.3276	6.60374871278369	9.67413796969266	374	0.0850826286408779	0.0850826286408779	31.2442859827284	3
1375	327.28	239.77	1.3101	6.51866608414281	9.75922059833354	375	0.0213922037725638	0.0213922037725638	31.265678186501	3
1376	332.21	240.73	1.3057	6.49727388037024	9.78061280210611	376	-0.0092375425381519	0.0092375425381519	31.2749157290391	3
1377	328.53	236.83	1.3076	6.5065114229084	9.77137525956795	377	0.249413648530121	0.249413648530121	31.5243293775692	3
1378	349.52	232.4	1.2563	6.25709777437828	10.0207889080981	378	0.108905764660326	0.108905764660326	31.6332351422296	3
1379	357.01	230.46	1.2339	6.14819200971795	10.1296946727584	379	-0.0238231360194465	0.0238231360194465	31.657058278249	3
1380	339.39	230.38	1.2388	6.1720151457374	10.105871536739	380	-0.225590512510674	0.225590512510674	31.8826487907597	3
1381	339.16	238.32	1.2852	6.39760565824807	9.88028102422828	381	0.0335468650069739	0.0335468650069739	31.9161956557666	3
1382	335.48	234.47	1.2783	6.3640587932411	9.91382788923525	382	-0.158982968946098	0.158982968946098	32.0751786247127	3
1383	321	231.3	1.311	6.5230417621872	9.75484492028916	383	0.0636904248683141	0.0636904248683141	32.1388690495811	3
1384	335.8	241.69	1.2979	6.45935133731888	9.81853534515747	384	-0.0807069505964915	0.0807069505964915	32.2195760001776	3
1385	328.97	242.82	1.3145	6.54005828791537	9.73782839456098	385	0.0170165257281774	0.0170165257281774	32.2365925259057	3
1386	329.78	239.12	1.311	6.5230417621872	9.75484492028916	386	0.367556955728597	0.367556955728597	32.6041494816343	3
1387	358.8	232.57	1.2354	6.1554848064586	10.1224018760178	387	0.114253815603467	0.114253815603467	32.7184032972378	3
1388	361.56	242.87	1.2119	6.04123099085513	10.2366556916212	388	0.128353222635383	0.128353222635383	32.8467565198732	3
1389	361.76	235.68	1.1855	5.91287776821975	10.3650089142566	389	-0.0739003403052205	0.0739003403052205	32.9206568601784	3
1390	372.07	237.09	1.2007	5.98677810852497	10.2911085739514	390	0.00243093224688273	0.00243093224688273	32.9230877924253	3
1391	371.42	235.42	1.2002	5.98434717627809	10.2935395061983	391	0.242120851789473	0.242120851789473	33.1652086442148	3
1392	363.4	235.38	1.1504	5.74222632448861	10.5356603579877	392	0.0330606785576002	0.0330606785576002	33.1982693227724	3
1393	385.3	230.14	1.1436	5.70916564593101	10.5687210365453	393	0.1424526296673	0.1424526296673	33.3407219524397	3
1394	392.67	236.54	1.1143	5.56671301626371	10.7111736662126	394	-0.296573734119637	0.296573734119637	33.6372956865593	3
1395	382.66	237.07	1.1753	5.86328675038335	10.414599932093	395	0.415689414216867	0.415689414216867	34.0529851007762	3
1396	394.85	253.43	1.0898	5.44759733616648	10.8302893463099	396	-0.0641766113176914	0.0641766113176914	34.1171617120938	3
1397	391.7	253.99	1.103	5.51177394748417	10.7661127349922	397	-0.0972372898752916	0.0972372898752916	34.2143990019691	3
1398	390.45	254.08	1.123	5.60901123735946	10.6688754451169	398	-0.228021444757555	0.228021444757555	34.4424204467267	3
1399	392.44	260.16	1.1699	5.83703268211702	10.4408540003593	399	-0.0452153397920121	0.0452153397920121	34.4876357865187	3
1400	389.78	259.04	1.1792	5.88224802190903	10.3956386605673	400	0.273236784549567	0.273236784549567	34.7608725710683	3
1401	398.97	246.09	1.123	5.60901123735946	10.6688754451169	401	0.00680661029127094	0.00680661029127094	34.7676791813595	3
1402	411.79	251.1	1.1216	5.60220462706819	10.6756820554082	402	-0.163844833439864	0.163844833439864	34.9315240147994	3
1403	400.22	256.79	1.1553	5.76604946050806	10.5118372219683	403	-0.0875135608877624	0.0875135608877624	35.0190375756872	3
1404	394.18	261.41	1.1733	5.85356302139582	10.4243236610805	404	0.0140994070319156	0.0140994070319156	35.0331369827191	3
1405	387.13	265.7	1.1704	5.8394636143639	10.4384230681124	405	-0.0354916108044794	0.0354916108044794	35.0686285935236	3
1406	382.56	259.35	1.1777	5.87495522516838	10.402931457308	406	-0.0500772042857758	0.0500772042857758	35.1187057978093	3
1407	385.48	249.6	1.188	5.92503242945416	10.3528542530222	407	-0.173082375978016	0.173082375978016	35.2917881737874	3
1408	369.61	265.83	1.2236	6.09811480543218	10.1797718770442	408	-0.0262540682663293	0.0262540682663293	35.3180422420537	3
1409	363.84	262.68	1.229	6.1243688736985	10.1535178087778	409	0.0495910178363985	0.0495910178363985	35.3676332598901	3
1410	368.45	270.07	1.2188	6.07477785586211	10.2031088266142	410	-0.0709832216089623	0.0709832216089623	35.4386164814991	3
1411	355.94	274.39	1.2334	6.14576107747107	10.1321256050053	411	-0.0568838145770449	0.0568838145770449	35.4955002960761	3
1412	358.04	279.41	1.2451	6.20264489204811	10.0752417904282	412	-0.175999494674276	0.175999494674276	35.6714997907504	3
1413	337.15	277.33	1.2813	6.37864438672239	9.89924229575396	413	-0.00680661029127094	0.00680661029127094	35.6783064010416	3
1414	333.93	273.57	1.2827	6.38545099701366	9.89243568546269	414	0.0306297463107175	0.0306297463107175	35.7089361473524	3
1415	341.94	263.92	1.2764	6.35482125070294	9.92306543177341	415	-0.0520219500832813	0.0520219500832813	35.7609580974356	3
1416	339.67	261.51	1.2871	6.40684320078622	9.87104348169013	416	0.0879997473371397	0.0879997473371397	35.8489578447728	3
1417	335.47	272.7	1.269	6.31884345344908	9.95904322902727	417	-0.316021192094695	0.316021192094695	36.1649790368675	3
1418	316.28	270.01	1.334	6.63486464554378	9.64302203693257	418	0.0121546612344119	0.0121546612344119	36.1771336981019	3
1419	316.47	270.92	1.3315	6.62270998430937	9.65517669816698	419	-0.0384087295007411	0.0384087295007411	36.2155424276026	3
1420	315.45	263.05	1.3394	6.66111871381011	9.61676796866624	420	0.00486186449376547	0.00486186449376547	36.2204042920964	3
1421	317.24	259.31	1.3384	6.65625684931634	9.62162983316001	421	0.0335468650069757	0.0335468650069757	36.2539511571034	3
1422	320.35	272.7	1.3315	6.62270998430937	9.65517669816698	422	0.0165303392787983	0.0165303392787983	36.2704814963822	3
1423	315.32	272.96	1.3281	6.60617964503057	9.67170703744578	423	0.00243093224688273	0.00243093224688273	36.272912428629	3
1424	324.1	272.76	1.3276	6.60374871278369	9.67413796969266	424	0.0568838145770432	0.0568838145770432	36.3297962432061	3
1425	327.2	274.78	1.3159	6.54686489820664	9.73102178426971	425	0.451181025021349	0.451181025021349	36.7809772682274	3
1426	337.35	273.56	1.2231	6.09568387318529	10.1822028092911	426	-0.0194474579750583	0.0194474579750583	36.8004247262025	3
1427	336.97	273.6	1.2271	6.11513133116035	10.162755351316	427	-0.0734141538558433	0.0734141538558433	36.8738388800583	3
1428	340.64	267.33	1.2422	6.1885454850162	10.0893411974602	428	-0.0189612715256828	0.0189612715256828	36.892800151584	3
1429	346.25	278.2	1.2461	6.20750675654188	10.0703799259345	429	-0.0306297463107157	0.0306297463107157	36.9234298978947	3
1430	354.69	266.7	1.2524	6.23813650285259	10.0397501796238	430	0.102099154369055	0.102099154369055	37.0255290522638	3
1431	356.65	271.77	1.2314	6.13603734848354	10.1418493339928	431	0.00437567804438821	0.00437567804438821	37.0299047303082	3
1432	364.01	261.7	1.2305	6.13166167043915	10.1462250120372	432	-0.104530086615938	0.104530086615938	37.1344348169241	3
1433	356.66	269.71	1.252	6.23619175705509	10.0416949254213	433	-0.0612594926214314	0.0612594926214314	37.1956943095456	3
1434	348.16	267.3	1.2646	6.29745124967652	9.98043543279983	434	-0.163844833439866	0.163844833439866	37.3595391429854	3
1435	332.82	267.4	1.2983	6.46129608311639	9.81659059935996	435	0	0	37.3595391429854	3
1436	326.13	262.6	1.2983	6.46129608311639	9.81659059935996	436	0.0447291533426348	0.0447291533426348	37.4042682963281	3
1437	341.55	245.34	1.2891	6.41656692977375	9.8613197527026	437	-0.102099154369057	0.102099154369057	37.5063674506971	3
1438	328.47	240.78	1.3101	6.51866608414281	9.75922059833354	438	0.140021697420419	0.140021697420419	37.6463891481175	3
1439	334.98	237.39	1.2813	6.37864438672239	9.89924229575396	439	0.0213922037725638	0.0213922037725638	37.6677813518901	3
1440	339.49	235.04	1.2769	6.35725218294982	9.92063449952652	440	-0.0330606785576002	0.0330606785576002	37.7008420304477	3
1441	332.85	233.69	1.2837	6.39031286150742	9.88757382096892	441	-0.0238231360194447	0.0238231360194447	37.7246651664671	3
1442	337.11	239.56	1.2886	6.41413599752687	9.86375068494948	442	-0.0403534752982466	0.0403534752982466	37.7650186417654	3
1443	344.25	253.31	1.2969	6.45448947282512	9.82339720965123	443	0.0549390687795395	0.0549390687795395	37.8199577105449	3
1444	339.58	259.88	1.2856	6.39955040404558	9.87833627843077	444	0.265457801359544	0.265457801359544	38.0854155119045	3
1445	350.86	252.87	1.231	6.13409260268603	10.1437940797903	445	-0.00194474579750548	0.00194474579750548	38.087360257702	3
1446	364.01	254.3	1.2314	6.13603734848354	10.1418493339928	446	-0.00243093224688273	0.00243093224688273	38.0897911899489	3
1447	358.44	253.9	1.2319	6.13846828073042	10.1394184017459	447	0.0923754253815261	0.0923754253815261	38.1821666153304	3
1448	359.35	257.69	1.2129	6.0460928553489	10.2317938271275	448	-0.0996682221221725	0.0996682221221725	38.2818348374526	3
1449	366.23	260.95	1.2334	6.14576107747107	10.1321256050053	449	-0.0213922037725638	0.0213922037725638	38.3032270412251	3
1450	367.6	260.35	1.2378	6.16715328124363	10.1107334012327	450	0.0666075435645741	0.0666075435645741	38.3698345847897	3
1451	369.59	259.84	1.2241	6.10054573767906	10.1773409447973	451	0.232397122801945	0.232397122801945	38.6022317075916	3
1452	381.5	246.78	1.1763	5.86814861487711	10.4097380675992	452	0.0335468650069739	0.0335468650069739	38.6357785725986	3
1453	382.89	246.5	1.1694	5.83460174987014	10.4432849326062	453	0.282474327087719	0.282474327087719	38.9182528996863	3
1454	404.81	233.75	1.1113	5.55212742278242	10.7257592596939	454	-0.0238231360194447	0.0238231360194447	38.9420760357058	3
1455	406.94	239.22	1.1162	5.57595055880186	10.7019361236745	455	-0.0831378828433742	0.0831378828433742	39.0252139185492	3
1456	412.11	242.98	1.1333	5.65908844164524	10.6187982408311	456	0.0165303392788001	0.0165303392788001	39.041744257828	3
1457	411.76	246.75	1.1299	5.64255810236644	10.6353285801099	457	0.135159832926652	0.135159832926652	39.1769040907546	3
1458	415.09	249.74	1.1021	5.50739826943979	10.7704884130366	458	-0.146828307711688	0.146828307711688	39.3237323984663	3
1459	412.6	245.29	1.1323	5.65422657715147	10.6236601053249	459	0.0427844075451294	0.0427844075451294	39.3665168060114	3
1460	407.51	254.21	1.1235	5.61144216960635	10.66644451287	460	-0.0714694080583396	0.0714694080583396	39.4379862140698	3
1461	399.44	267.38	1.1382	5.68291157766468	10.5949751048117	461	0.0140994070319174	0.0140994070319174	39.4520856211017	3
1462	395.65	248.1	1.1353	5.66881217063277	10.6090745118436	462	0.114253815603467	0.114253815603467	39.5663394367051	3
1463	407.89	234.37	1.1118	5.5545583550293	10.723328327447	463	0.313104073398435	0.313104073398435	39.8794435101036	3
1464	425.68	232.41	1.0474	5.24145428163087	11.0364324008455	464	0.0952925440777843	0.0952925440777843	39.9747360541814	3
1465	427.37	235.16	1.0278	5.14616173755308	11.1317249449233	465	0.0306297463107175	0.0306297463107175	40.0053658004921	3
1466	431.1	244.36	1.0215	5.11553199124236	11.162354691234	466	0.00243093224688273	0.00243093224688273	40.007796732739	3
1467	442.12	248.16	1.021	5.11310105899548	11.1647856234809	467	0.00486186449376369	0.00486186449376369	40.0126585972327	3
1468	450.22	249.79	1.02	5.10823919450172	11.1696474879746	468	-0.0140994070319174	0.0140994070319174	40.0267580042647	3
1469	456.96	243.74	1.0229	5.12233860153363	11.1555480809427	469	0.0165303392787983	0.0165303392787983	40.0432883435434	3
1470	456.27	246.25	1.0195	5.10580826225484	11.1720784202215	470	-0.0165303392787983	0.0165303392787983	40.0598186828222	3
1471	453.72	230.64	1.0229	5.12233860153363	11.1555480809427	471	0.00194474579750548	0.00194474579750548	40.0617634286197	3
1472	449.81	237.36	1.0225	5.12039385573613	11.1574928267402	472	0.00243093224688273	0.00243093224688273	40.0641943608666	3
1473	450.07	235.81	1.022	5.11796292348925	11.1599237589871	473	0.0145855934812946	0.0145855934812946	40.0787799543479	3
1474	453.95	236.59	1.019	5.10337733000795	11.1745093524684	474	-0.00729279674064642	0.00729279674064642	40.0860727510886	3
1475	459.06	251.15	1.0205	5.1106701267486	11.1672165557278	475	-0.0072927967406482	0.0072927967406482	40.0933655478292	3
1476	472.61	255.7	1.022	5.11796292348925	11.1599237589871	476	0.0072927967406482	0.0072927967406482	40.1006583445699	3
1477	473.59	251.93	1.0205	5.1106701267486	11.1672165557278	477	-0.00486186449376547	0.00486186449376547	40.1055202090636	3
1478	478.64	254.86	1.0215	5.11553199124236	11.162354691234	478	0	0	40.1055202090636	3
1479	490.69	264.21	1.0215	5.11553199124236	11.162354691234	479	0.0165303392787983	0.0165303392787983	40.1220505483424	3
1480	492.7	264.18	1.0181	5.09900165196356	11.1788850305128	480	-0.0233369495700693	0.0233369495700693	40.1453874979125	3
1481	491.96	263.81	1.0229	5.12233860153363	11.1555480809427	481	0.0189612715256828	0.0189612715256828	40.1643487694382	3
1482	488.57	259.14	1.019	5.10337733000795	11.1745093524684	482	-0.0189612715256828	0.0189612715256828	40.1833100409639	3
1483	486.95	274.63	1.0229	5.12233860153363	11.1555480809427	483	0.00437567804438821	0.00437567804438821	40.1876857190083	3
1484	494.15	279.28	1.022	5.11796292348925	11.1599237589871	484	0.00243093224688273	0.00243093224688273	40.1901166512551	3
1485	469.45	273.55	1.0215	5.11553199124236	11.162354691234	485	-0.00243093224688273	0.00243093224688273	40.192547583502	3
1486	470.22	264.04	1.022	5.11796292348925	11.1599237589871	486	0.0145855934812946	0.0145855934812946	40.2071331769833	3
1487	472.98	266.33	1.019	5.10337733000795	11.1745093524684	487	-0.0121546612344119	0.0121546612344119	40.2192878382177	3
1488	475.18	270.87	1.0215	5.11553199124236	11.162354691234	488	-0.00243093224688273	0.00243093224688273	40.2217187704646	3
1489	474.59	269.33	1.022	5.11796292348925	11.1599237589871	489	0.00486186449376547	0.00486186449376547	40.2265806349584	3
1490	476.62	258.55	1.021	5.11310105899548	11.1647856234809	490	0.0189612715256811	0.0189612715256811	40.2455419064841	3
1491	468.2	258.58	1.0171	5.0941397874698	11.1837468950065	491	-0.0281988140638347	0.0281988140638347	40.2737407205479	3
1492	464.91	260.91	1.0229	5.12233860153363	11.1555480809427	492	0.0140994070319174	0.0140994070319174	40.2878401275798	3
1493	465.73	258.98	1.02	5.10823919450172	11.1696474879746	493	0.00243093224688096	0.00243093224688096	40.2902710598267	3
1494	467.62	261.41	1.0195	5.10580826225484	11.1720784202215	494	0	0	40.2902710598267	3
1495	462.2	252.53	1.0195	5.10580826225484	11.1720784202215	495	-0.0121546612344101	0.0121546612344101	40.3024257210611	3
1496	459.02	247.95	1.022	5.11796292348925	11.1599237589871	496	-0.00680661029127094	0.00680661029127094	40.3092323313524	3
1497	456.59	241.88	1.0234	5.12476953378052	11.1531171486958	497	0.0189612715256811	0.0189612715256811	40.3281936028781	3
1498	461.14	230.94	1.0195	5.10580826225484	11.1720784202215	498	-0.00972372898752738	0.00972372898752738	40.3379173318656	3
1499	461.11	234.71	1.0215	5.11553199124236	11.162354691234	499	-0.0140994070319174	0.0140994070319174	40.3520167388975	3
1500	449.34	245.99	1.0244	5.12963139827428	11.1482552842021	500	NA	NA	NA	3
