# Supplementary material for: Assessment of crusting effects on interrill erosion by laser scanning
Source: PeerJ. 2020 Jan 31;8:e8487. doi: 10.7717/peerj.8487 (PMC6996510; doi:10.7717/peerj.8487)
Supplement: Data S1 — Each has two transects and four subplots. [file peerj-08-8487-s001.zip › raw data for uploading/os5plotd.txt]

x	y	z	cal	h	code	deltah	absh	cumsumh	number
1	264.09	427.31	1.0566	5.2861834349735	11.000940790041	1	0.173082375978018	0.173082375978018	0.173082375978018	1
2	267.74	430.7	1.021	5.11310105899548	11.174023166019	2	-0.00486186449376547	0.00486186449376547	0.177944240471783	1
3	271.14	433.33	1.022	5.11796292348925	11.1691613015253	3	-0.185237037212429	0.185237037212429	0.363181277684212	1
4	254.92	430.35	1.0601	5.30319996070167	10.9839242643128	4	0.185237037212429	0.185237037212429	0.548418314896642	1
5	266.49	433.43	1.022	5.11796292348925	11.1691613015253	5	0	0	0.548418314896642	1
6	270.02	441.66	1.022	5.11796292348925	11.1691613015253	6	-0.00243093224688273	0.00243093224688273	0.550849247143525	1
7	271.14	446.95	1.0225	5.12039385573613	11.1667303692784	7	0.0121546612344119	0.0121546612344119	0.563003908377937	1
8	275.86	450.17	1.02	5.10823919450172	11.1788850305128	8	0	0	0.563003908377937	1
9	278.63	453.38	1.02	5.10823919450172	11.1788850305128	9	0.0116684747850346	0.0116684747850346	0.574672383162971	1
10	274.14	445.46	1.0176	5.09657071971668	11.1905535052978	10	-0.00486186449376369	0.00486186449376369	0.579534247656735	1
11	275.09	442.04	1.0186	5.10143258421045	11.1856916408041	11	0.00243093224688096	0.00243093224688096	0.581965179903616	1
12	277.39	435.71	1.0181	5.09900165196356	11.1881225730509	12	-0.0233369495700693	0.0233369495700693	0.605302129473685	1
13	274.72	465.1	1.0229	5.12233860153363	11.1647856234809	13	0.0233369495700693	0.0233369495700693	0.628639079043754	1
14	270.03	464.99	1.0181	5.09900165196356	11.1881225730509	14	-0.0116684747850329	0.0116684747850329	0.640307553828787	1
15	260.09	471.86	1.0205	5.1106701267486	11.1764540982659	15	0.00729279674064642	0.00729279674064642	0.647600350569434	1
16	261.74	462.87	1.019	5.10337733000795	11.1837468950065	16	-0.0384087295007411	0.0384087295007411	0.686009080070175	1
17	245.24	457.03	1.0269	5.14178605950869	11.1453381655058	17	0.047646272038893	0.047646272038893	0.733655352109068	1
18	244.57	455.43	1.0171	5.0941397874698	11.1929844375447	18	-0.0238231360194465	0.0238231360194465	0.757478488128514	1
19	239.28	476.56	1.022	5.11796292348925	11.1691613015253	19	-0.00243093224688273	0.00243093224688273	0.759909420375397	1
20	240.25	479.14	1.0225	5.12039385573613	11.1667303692784	20	-0.00437567804438821	0.00437567804438821	0.764285098419785	1
21	238.25	487.59	1.0234	5.12476953378052	11.162354691234	21	0.0189612715256811	0.0189612715256811	0.783246369945466	1
22	234.62	482.64	1.0195	5.10580826225484	11.1813159627597	22	-0.0145855934812928	0.0145855934812928	0.797831963426759	1
23	235.52	493.42	1.0225	5.12039385573613	11.1667303692784	23	0.0189612715256828	0.0189612715256828	0.816793234952442	1
24	234.51	485.08	1.0186	5.10143258421045	11.1856916408041	24	0.00243093224688096	0.00243093224688096	0.819224167199323	1
25	233.35	490.32	1.0181	5.09900165196356	11.1881225730509	25	-0.0165303392787983	0.0165303392787983	0.835754506478121	1
26	231.72	484.23	1.0215	5.11553199124236	11.1715922337721	26	-0.00680661029127094	0.00680661029127094	0.842561116769392	1
27	235.1	492.15	1.0229	5.12233860153363	11.1647856234809	27	0.025767881816952	0.025767881816952	0.868328998586344	1
28	238.29	487.17	1.0176	5.09657071971668	11.1905535052978	28	-0.0165303392787983	0.0165303392787983	0.884859337865143	1
29	241.69	481.29	1.021	5.11310105899548	11.174023166019	29	0.00486186449376369	0.00486186449376369	0.889721202358906	1
30	237.77	489.39	1.02	5.10823919450172	11.1788850305128	30	0.00680661029127094	0.00680661029127094	0.896527812650177	1
31	239.82	490.5	1.0186	5.10143258421045	11.1856916408041	31	-0.00437567804438999	0.00437567804438999	0.900903490694567	1
32	249.9	491.74	1.0195	5.10580826225484	11.1813159627597	32	-0.0286850005132102	0.0286850005132102	0.929588491207777	1
33	240.34	481.8	1.0254	5.13449326276805	11.1526309622465	33	0.0213922037725656	0.0213922037725656	0.950980694980343	1
34	231.51	475.14	1.021	5.11310105899548	11.174023166019	34	-0.00923754253815368	0.00923754253815368	0.960218237518497	1
35	232.37	481.45	1.0229	5.12233860153363	11.1647856234809	35	0.0281988140638347	0.0281988140638347	0.988417051582331	1
36	232.46	475.81	1.0171	5.0941397874698	11.1929844375447	36	-0.0092375425381519	0.0092375425381519	0.997654594120483	1
37	233.08	477.47	1.019	5.10337733000795	11.1837468950065	37	-0.00729279674064642	0.00729279674064642	1.00494739086113	1
38	248.19	480.03	1.0205	5.1106701267486	11.1764540982659	38	-0.00243093224688273	0.00243093224688273	1.00737832310801	1
39	245.08	486.54	1.021	5.11310105899548	11.174023166019	39	0.00243093224688273	0.00243093224688273	1.0098092553549	1
40	251.49	489.59	1.0205	5.1106701267486	11.1764540982659	40	0	0	1.0098092553549	1
41	255.44	494.3	1.0205	5.1106701267486	11.1764540982659	41	-0.0262540682663293	0.0262540682663293	1.03606332362122	1
42	241	484.63	1.0259	5.13692419501493	11.1502000299996	42	0.0238231360194465	0.0238231360194465	1.05988645964067	1
43	233.3	478.88	1.021	5.11310105899548	11.174023166019	43	0.00729279674064465	0.00729279674064465	1.06717925638132	1
44	231.67	481.5	1.0195	5.10580826225484	11.1813159627597	44	0.00243093224688451	0.00243093224688451	1.0696101886282	1
45	239.71	477.61	1.019	5.10337733000795	11.1837468950065	45	-0.0311159327600947	0.0311159327600947	1.10072612138829	1
46	252.56	484.91	1.0254	5.13449326276805	11.1526309622465	46	0.0311159327600947	0.0311159327600947	1.13184205414839	1
47	257.46	472.77	1.019	5.10337733000795	11.1837468950065	47	0.00194474579750548	0.00194474579750548	1.1337867999459	1
48	246.17	477.64	1.0186	5.10143258421045	11.1856916408041	48	-0.0209060173231883	0.0209060173231883	1.15469281726908	1
49	252.41	456.41	1.0229	5.12233860153363	11.1647856234809	49	0.0116684747850364	0.0116684747850364	1.16636129205412	1
50	255.32	456.94	1.0205	5.1106701267486	11.1764540982659	50	0.00729279674064642	0.00729279674064642	1.17365408879477	1
51	251.68	448.5	1.019	5.10337733000795	11.1837468950065	51	-0.0121546612344119	0.0121546612344119	1.18580875002918	1
52	249.51	457.37	1.0215	5.11553199124236	11.1715922337721	52	-0.173082375978018	0.173082375978018	1.3588911260072	1
53	235.61	437.92	1.0571	5.28861436722038	10.9985098577941	53	-0.322827802385964	0.322827802385964	1.68171892839316	1
54	237.53	419.54	1.1235	5.61144216960635	10.6756820554082	54	0.0330606785575966	0.0330606785575966	1.71477960695076	1
55	232	398.31	1.1167	5.57838149104875	10.7087427339658	55	-0.292198056075247	0.292198056075247	2.006977663026	1
56	244.85	394.53	1.1768	5.870579547124	10.4165446778905	56	0.216352969972521	0.216352969972521	2.22333063299852	1
57	253.08	391.7	1.1323	5.65422657715147	10.632897647863	57	0.0709832216089641	0.0709832216089641	2.29431385460749	1
58	255.87	391.37	1.1177	5.58324335554251	10.703880869472	58	-0.327689666879731	0.327689666879731	2.62200352148722	1
59	256.63	402.89	1.1851	5.91093302242224	10.3761912025923	59	0.154607290901712	0.154607290901712	2.77661081238893	1
60	253.87	403.38	1.1533	5.75632573152053	10.530798493494	60	-0.185237037212428	0.185237037212428	2.96184784960136	1
61	254.17	400.35	1.1914	5.94156276873296	10.3455614562815	61	0.149745426407947	0.149745426407947	3.11159327600931	1
62	251.1	393.06	1.1606	5.79181734232501	10.4953068826895	62	0.194474579750583	0.194474579750583	3.30606785575989	1
63	271.42	397.39	1.1206	5.59734276257443	10.6897814624401	63	-0.154121104452337	0.154121104452337	3.46018896021222	1
64	269.08	402.42	1.1523	5.75146386702677	10.5356603579877	64	-0.0170165257281756	0.0170165257281756	3.4772054859404	1
65	269.59	402.05	1.1558	5.76848039275494	10.5186438322596	65	0.159469155395476	0.159469155395476	3.63667464133588	1
66	266.57	411.93	1.123	5.60901123735946	10.678112987655	66	-0.0359777972538566	0.0359777972538566	3.67265243858973	1
67	258.58	409.66	1.1304	5.64498903461332	10.6421351904012	67	0.481810771332064	0.481810771332064	4.1544632099218	1
68	265.04	421.42	1.0313	5.16317826328126	11.1239459617332	68	-0.0379225430513621	0.0379225430513621	4.19238575297316	1
69	261.37	433.67	1.0391	5.20110080633262	11.0860234186819	69	0.0904306795840206	0.0904306795840206	4.28281643255718	1
70	265.85	443.9	1.0205	5.1106701267486	11.1764540982659	70	-0.0072927967406482	0.0072927967406482	4.29010922929783	1
71	265.48	445.53	1.022	5.11796292348925	11.1691613015253	71	-0.00923754253815368	0.00923754253815368	4.29934677183598	1
72	266.59	439.86	1.0239	5.1272004660274	11.1599237589871	72	0.0281988140638347	0.0281988140638347	4.32754558589982	1
73	277.37	438.46	1.0181	5.09900165196356	11.1881225730509	73	-0.025767881816952	0.025767881816952	4.35331346771677	1
74	274.95	433.22	1.0234	5.12476953378052	11.162354691234	74	0.0165303392788001	0.0165303392788001	4.36984380699557	1
75	278.18	428.14	1.02	5.10823919450172	11.1788850305128	75	-0.216352969972522	0.216352969972522	4.58619677696809	1
76	275.78	427.59	1.0645	5.32459216447424	10.9625320605403	76	0.228021444757557	0.228021444757557	4.81421822172565	1
77	279.14	430.74	1.0176	5.09657071971668	11.1905535052978	77	-0.0281988140638347	0.0281988140638347	4.84241703578948	1
78	276.72	435.84	1.0234	5.12476953378052	11.162354691234	78	0.0189612715256811	0.0189612715256811	4.86137830731516	1
79	272.32	433.87	1.0195	5.10580826225484	11.1813159627597	79	-0.581965179903612	0.581965179903612	5.44334348721878	1
80	269.48	404.75	1.1392	5.68777344215845	10.5993507828561	80	0.57710331540985	0.57710331540985	6.02044680262863	1
81	278.98	418.22	1.0205	5.1106701267486	11.1764540982659	81	-0.0904306795840206	0.0904306795840206	6.11087748221265	1
82	273.82	426.22	1.0391	5.20110080633262	11.0860234186819	82	-0.127867036186007	0.127867036186007	6.23874451839865	1
83	272.39	420.84	1.0654	5.32896784251863	10.9581563824959	83	-0.0286850005132102	0.0286850005132102	6.26742951891186	1
84	268.39	416.56	1.0713	5.35765284303184	10.9294713819827	84	0.0452153397920085	0.0452153397920085	6.31264485870387	1
85	263.33	421.36	1.062	5.31243750323983	10.9746867217747	85	-0.0354916108044812	0.0354916108044812	6.34813646950835	1
86	262.73	428.57	1.0693	5.34792911404431	10.9391951109702	86	0.0306297463107175	0.0306297463107175	6.37876621581907	1
87	262.39	415.76	1.063	5.31729936773359	10.9698248572809	87	-0.237258987295709	0.237258987295709	6.61602520311478	1
88	257.92	416.25	1.1118	5.5545583550293	10.7325658699852	88	0.268374920055802	0.268374920055802	6.88440012317058	1
89	259.95	428.83	1.0566	5.2861834349735	11.000940790041	89	0.0189612715256811	0.0189612715256811	6.90336139469626	1
90	263.16	430.73	1.0527	5.26722216344782	11.0199020615667	90	0.144883561914183	0.144883561914183	7.04824495661045	1
91	266.87	431.91	1.0229	5.12233860153363	11.1647856234809	91	-0.050077204285774	0.050077204285774	7.09832216089622	1
92	267.09	427.73	1.0332	5.17241580581941	11.1147084191951	92	-0.102099154369055	0.102099154369055	7.20042131526528	1
93	263.66	425.57	1.0542	5.27451496018846	11.012609264826	93	-0.111336696907207	0.111336696907207	7.31175801217248	1
94	262.12	426.35	1.0771	5.38585165709567	10.9012725679188	94	0.222673393814414	0.222673393814414	7.5344314059869	1
95	273.6	416.18	1.0313	5.16317826328126	11.1239459617332	95	-0.25622025882139	0.25622025882139	7.79065166480829	1
96	274.78	411.66	1.084	5.41939852210265	10.8677257029119	96	0.149745426407947	0.149745426407947	7.94039709121623	1
97	271	411.94	1.0532	5.2696530956947	11.0174711293198	97	-0.0311159327600929	0.0311159327600929	7.97151302397633	1
98	271.79	416.94	1.0596	5.30076902845479	10.9863551965597	98	-0.0709832216089605	0.0709832216089605	8.04249624558529	1
99	271.08	422.11	1.0742	5.37175225006375	10.9153719749507	99	-0.389435345950542	0.389435345950542	8.43193159153583	1
100	269.09	402.16	1.1543	5.76118759601429	10.5259366290002	100	-0.17113763018051	0.17113763018051	8.60306922171634	1
101	275.06	383.92	1.1895	5.9323252261948	10.3547989988197	101	0.119115680097231	0.119115680097231	8.72218490181357	1
102	277.06	383.56	1.165	5.81320954609757	10.4739146789169	102	-0.0996682221221725	0.0996682221221725	8.82185312393574	1
103	273.31	387.39	1.1855	5.91287776821975	10.3742464567948	103	0.253789326574509	0.253789326574509	9.07564245051025	1
104	273.13	404.4	1.1333	5.65908844164524	10.6280357833693	104	0.211491105478757	0.211491105478757	9.28713355598901	1
105	266.91	407.73	1.0898	5.44759733616648	10.839526888848	105	-0.0238231360194465	0.0238231360194465	9.31095669200845	1
106	260.83	413.21	1.0947	5.47142047218593	10.8157037528286	106	0.1755133082249	0.1755133082249	9.48647000023336	1
107	253.99	427.15	1.0586	5.29590716396103	10.9912170610535	107	-0.282474327087721	0.282474327087721	9.76894432732108	1
108	254.25	416.32	1.1167	5.57838149104875	10.7087427339658	108	-0.0427844075451258	0.0427844075451258	9.8117287348662	1
109	252.82	421.35	1.1255	5.62116589859387	10.6659583264206	109	0.218297715770026	0.218297715770026	10.0300264506362	1
110	260.25	427.46	1.0806	5.40286818282385	10.8842560421907	110	0.194960766199959	0.194960766199959	10.2249872168362	1
111	256.6	432.28	1.0405	5.20790741662389	11.0792168083906	111	-0.316021192094695	0.316021192094695	10.5410084089309	1
112	254.68	419.35	1.1055	5.52392860871858	10.7631956162959	112	0.0952925440777843	0.0952925440777843	10.6363009530087	1
113	260.4	414.8	1.0859	5.4286360646408	10.8584881603737	113	-0.0213922037725638	0.0213922037725638	10.6576931567812	1
114	260.83	413.34	1.0903	5.45002826841336	10.8370959566011	114	-0.244551784036355	0.244551784036355	10.9022449408176	1
115	254.84	407.63	1.1406	5.69458005244972	10.5925441725648	115	-0.11668474785035	0.11668474785035	11.0189296886679	1
116	241.78	404.21	1.1646	5.81126480030007	10.4758594247144	116	-0.0447291533426331	0.0447291533426331	11.0636588420106	1
117	241.98	400.27	1.1738	5.8559939536427	10.4311302713718	117	0.248927462080744	0.248927462080744	11.3125863040913	1
118	249.97	400.25	1.1226	5.60706649156196	10.6800577334525	118	-0.184750850763052	0.184750850763052	11.4973371548544	1
119	255.17	408.69	1.1606	5.79181734232501	10.4953068826895	119	-0.0928616118309016	0.0928616118309016	11.5901987666853	1
120	256.31	403.83	1.1797	5.88467895415591	10.4024452708586	120	0.147314494161066	0.147314494161066	11.7375132608463	1
121	255.76	410.12	1.1494	5.73736445999485	10.5497597650197	121	-0.0335468650069757	0.0335468650069757	11.7710601258533	1
122	251.03	411.01	1.1563	5.77091132500182	10.5162129000127	122	0.297059920569012	0.297059920569012	12.0681200464223	1
123	240.36	416.07	1.0952	5.47385140443281	10.8132728205817	123	-0.306297463107164	0.306297463107164	12.3744175095295	1
124	232.81	409.49	1.1582	5.78014886753997	10.5069753574745	124	-0.106961018862819	0.106961018862819	12.4813785283923	1
125	242.72	403.52	1.1802	5.88710988640279	10.4000143386117	125	0.261082123315154	0.261082123315154	12.7424606517075	1
126	265.4	403.34	1.1265	5.62602776308764	10.6610964619269	126	-0.113767629154088	0.113767629154088	12.8562282808615	1
127	267.6	399.61	1.1499	5.73979539224173	10.5473288327728	127	0.206629240984991	0.206629240984991	13.0628575218465	1
128	266.8	391.24	1.1074	5.53316615125674	10.7539580737578	128	-0.399159074938069	0.399159074938069	13.4620165967846	1
129	263.37	391.53	1.1895	5.9323252261948	10.3547989988197	129	0.0952925440777861	0.0952925440777861	13.5573091408624	1
130	267.91	395.45	1.1699	5.83703268211702	10.4500915428975	130	-0.0238231360194483	0.0238231360194483	13.5811322768818	1
131	261.29	386.37	1.1748	5.86085581813647	10.426268406878	131	0.052021950083283	0.052021950083283	13.6331542269651	1
132	276.06	388.49	1.1641	5.80883386805319	10.4782903569613	132	0.111822883356584	0.111822883356584	13.7449771103217	1
133	274.53	402.58	1.1411	5.6970109846966	10.5901132403179	133	-0.0165303392788019	0.0165303392788019	13.7615074496005	1
134	272.13	402.23	1.1445	5.7135413239754	10.5735829010391	134	-0.050077204285774	0.050077204285774	13.8115846538863	1
135	267.82	399.08	1.1548	5.76361852826118	10.5235056967533	135	-0.0923754253815261	0.0923754253815261	13.9039600792678	1
136	250.45	385	1.1738	5.8559939536427	10.4311302713718	136	-0.512926704092159	0.512926704092159	14.41688678336	1
137	241.37	367.84	1.2793	6.36892065773486	9.91820356727964	137	0.154121104452337	0.154121104452337	14.5710078878123	1
138	233.62	365.62	1.2476	6.21479955328252	10.072324671732	138	-0.165789579237369	0.165789579237369	14.7367974670497	1
139	234.16	359.84	1.2817	6.3805891325199	9.90653509249461	139	0.248927462080744	0.248927462080744	14.9857249291304	1
140	261.28	375.49	1.2305	6.13166167043915	10.1554625545754	140	0.149745426407947	0.149745426407947	15.1354703555384	1
141	271.39	376.77	1.1997	5.9819162440312	10.3052079809833	141	0.128353222635385	0.128353222635385	15.2638235781737	1
142	273.82	381.51	1.1733	5.85356302139582	10.4335612036187	142	0.0471600855895158	0.0471600855895158	15.3109836637633	1
143	271.59	381.55	1.1636	5.8064029358063	10.4807212892082	143	0.173568562427395	0.173568562427395	15.4845522261907	1
144	278.9	386.14	1.1279	5.63283437337891	10.6542898516356	144	0.248927462080744	0.248927462080744	15.7334796882714	1
145	273.05	411.87	1.0767	5.38390691129817	10.9032173137163	145	0.204198308738111	0.204198308738111	15.9376779970095	1
146	278.54	414.81	1.0347	5.17970860256006	11.1074156224544	146	-0.327689666879731	0.327689666879731	16.2653676638892	1
147	279.03	410.82	1.1021	5.50739826943979	10.7797259555747	147	-0.175513308224899	0.175513308224899	16.4408809721141	1
148	261.19	403.1	1.1382	5.68291157766468	10.6042126473498	148	0.109391951109702	0.109391951109702	16.5502729232238	1
149	262.03	397.9	1.1157	5.57351962655498	10.7136045984595	149	-0.0952925440777843	0.0952925440777843	16.6455654673016	1
150	278.92	384.02	1.1353	5.66881217063277	10.6183120543817	150	-0.025767881816952	0.025767881816952	16.6713333491186	1
151	276.36	378.72	1.1406	5.69458005244972	10.5925441725648	151	-0.166275765686748	0.166275765686748	16.8376091148053	1
152	274.85	363.48	1.1748	5.86085581813647	10.426268406878	152	-0.192529833953074	0.192529833953074	17.0301389487584	1
153	277.44	350.96	1.2144	6.05338565208954	10.233738572925	153	-0.0379225430513621	0.0379225430513621	17.0680614918098	1
154	265.49	354.94	1.2222	6.0913081951409	10.1958160298736	154	-0.372418820222364	0.372418820222364	17.4404803120321	1
155	260.26	352	1.2988	6.46372701536327	9.82339720965123	155	0.0306297463107157	0.0306297463107157	17.4711100583428	1
156	263.82	359.9	1.2925	6.43309726905255	9.85402695596195	156	-0.0568838145770449	0.0568838145770449	17.5279938729199	1
157	256.64	352.44	1.3042	6.4899810836296	9.7971431413849	157	0.0306297463107175	0.0306297463107175	17.5586236192306	1
158	254.74	353.13	1.2979	6.45935133731888	9.82777288769562	158	-0.00680661029126917	0.00680661029126917	17.5654302295219	1
159	253.81	355.48	1.2993	6.46615794761015	9.82096627740435	159	0.370474074424855	0.370474074424855	17.9359043039467	1
160	254.15	379.65	1.2231	6.09568387318529	10.1914403518292	160	0.00437567804438999	0.00437567804438999	17.9402799819911	1
161	248.98	369.91	1.2222	6.0913081951409	10.1958160298736	161	0.384573481456773	0.384573481456773	18.3248534634479	1
162	264.12	378.82	1.1431	5.70673471368413	10.5803895113304	162	-0.242120851789473	0.242120851789473	18.5669743152374	1
163	260.69	379.07	1.1929	5.9488555654736	10.3382686595409	163	-0.213435851276262	0.213435851276262	18.7804101665136	1
164	252.75	386	1.2368	6.16229141674987	10.1248328082646	164	0.310673141151552	0.310673141151552	19.0910833076652	1
165	249.4	382.52	1.1729	5.85161827559831	10.4355059494162	165	-0.223159580263792	0.223159580263792	19.314242887929	1
166	256.66	384.34	1.2188	6.07477785586211	10.2123463691524	166	-0.156552036699217	0.156552036699217	19.4707949246282	1
167	253.98	385.74	1.251	6.23132989256132	10.0557943324532	167	0.104530086615938	0.104530086615938	19.5753250112441	1
168	243.76	384.69	1.2295	6.12679980594539	10.1603244190691	168	-0.0666075435645759	0.0666075435645759	19.6419325548087	1
169	238	380.2	1.2432	6.19340734950996	10.0937168755045	169	0.11668474785035	0.11668474785035	19.7586173026591	1
170	233.89	382.99	1.2192	6.07672260165961	10.2104016233549	170	0.0996682221221725	0.0996682221221725	19.8582855247812	1
171	233.81	378.99	1.1987	5.97705437953744	10.3100698454771	171	0.291711869625871	0.291711869625871	20.1499973944071	1
172	239	388.65	1.1387	5.68534250991157	10.6017817151029	172	0.185237037212429	0.185237037212429	20.3352344316195	1
173	231.11	398	1.1006	5.50010547269914	10.7870187523154	173	0.379711616963009	0.379711616963009	20.7149460485825	1
174	233.18	429.43	1.0225	5.12039385573613	11.1667303692784	174	-0.277612462593954	0.277612462593954	20.9925585111765	1
175	244.2	428.78	1.0796	5.39800631833008	10.8891179066844	175	-0.268374920055802	0.268374920055802	21.2609334312323	1
176	238.19	418.96	1.1348	5.66638123838589	10.6207429866286	176	-0.00923754253815368	0.00923754253815368	21.2701709737704	1
177	234.78	394.82	1.1367	5.67561878092404	10.6115054440905	177	-0.410827549723104	0.410827549723104	21.6809985234935	1
178	244.81	387.44	1.2212	6.08644633064714	10.2006778943674	178	0.451181025021349	0.451181025021349	22.1321795485149	1
179	230.03	394.75	1.1284	5.63526530562579	10.6518589193887	179	-0.173568562427391	0.173568562427391	22.3057481109423	1
180	240.77	399.75	1.1641	5.80883386805319	10.4782903569613	180	-0.121060425894738	0.121060425894738	22.426808536837	1
181	241.53	399.16	1.189	5.92989429394792	10.3572299310666	181	0.0311159327600929	0.0311159327600929	22.4579244695971	1
182	235.35	393.59	1.1826	5.89877836118783	10.3883458638267	182	0.177944240471781	0.177944240471781	22.6358687100689	1
183	243.43	381.02	1.146	5.72083412071605	10.5662901042985	183	-0.0165303392787983	0.0165303392787983	22.6523990493477	1
184	242.66	380.41	1.1494	5.73736445999485	10.5497597650197	184	-0.215866783523145	0.215866783523145	22.8682658328708	1
185	245.99	376.64	1.1938	5.95323124351799	10.3338929814965	185	0.194474579750581	0.194474579750581	23.0627404126214	1
186	241.53	379.1	1.1538	5.75875666376741	10.5283675612471	186	-0.382142549209892	0.382142549209892	23.4448829618313	1
187	236.92	368.77	1.2324	6.1408992129773	10.1462250120372	187	-0.278098649043333	0.278098649043333	23.7229816108747	1
188	230.47	358.28	1.2896	6.41899786202063	9.86812636299387	188	-0.111336696907207	0.111336696907207	23.8343183077819	1
189	237.03	338.98	1.3125	6.53033455892784	9.75678966608666	189	-0.0709832216089605	0.0709832216089605	23.9053015293908	1
190	251.49	350.1	1.3271	6.6013177805368	9.6858064444777	190	0.161413901192981	0.161413901192981	24.0667154305838	1
191	238.95	367.23	1.2939	6.43990387934382	9.84722034567068	191	-0.0666075435645741	0.0666075435645741	24.1333229741484	1
192	231.43	347.35	1.3076	6.5065114229084	9.78061280210611	192	0.0165303392787983	0.0165303392787983	24.1498533134272	1
193	256.43	352.08	1.3042	6.4899810836296	9.7971431413849	193	0.20176737649123	0.20176737649123	24.3516206899184	1
194	252.2	353.08	1.2627	6.28821370713837	9.99891051787613	194	-0.135159832926654	0.135159832926654	24.4867805228451	1
195	242.24	349.1	1.2905	6.42337354006502	9.86375068494948	195	-0.216352969972522	0.216352969972522	24.7031334928176	1
196	238.46	332.94	1.335	6.63972651003754	9.64739771497696	196	-0.054452882330164	0.054452882330164	24.7575863751477	1
197	236.03	320.55	1.3462	6.69417939236771	9.59294483264679	197	0.192529833953078	0.192529833953078	24.9501162091008	1
198	247.31	333.28	1.3066	6.50164955841463	9.78547466659987	198	-0.0525081365326585	0.0525081365326585	25.0026243456335	1
199	246.62	331.39	1.3174	6.55415769494729	9.73296653006721	199	0.0165303392788001	0.0165303392788001	25.0191546849123	1
200	245.23	329.71	1.314	6.53762735566849	9.74949686934601	200	-0.161413901192981	0.161413901192981	25.1805685861053	1
201	251.85	328.81	1.3472	6.69904125686147	9.58808296815303	201	-0.0306297463107175	0.0306297463107175	25.211198332416	1
202	252.15	326.92	1.3535	6.72967100317219	9.55745322184231	202	0.223159580263792	0.223159580263792	25.4343579126798	1
203	255.01	333.63	1.3076	6.5065114229084	9.78061280210611	203	0.00486186449376547	0.00486186449376547	25.4392197771735	1
204	255.71	338.22	1.3066	6.50164955841463	9.78547466659987	204	-0.384573481456775	0.384573481456775	25.8237932586303	1
205	258.57	327.16	1.3857	6.88622303987141	9.4009011851431	205	0.600440264979918	0.600440264979918	26.4242335236102	1
206	275.71	326.68	1.2622	6.28578277489149	10.001341450123	206	-0.147314494161066	0.147314494161066	26.5715480177713	1
207	277.55	338.72	1.2925	6.43309726905255	9.85402695596195	207	0.0311159327600947	0.0311159327600947	26.6026639505314	1
208	279.89	340.75	1.2861	6.40198133629246	9.88514288872204	208	0.127867036186007	0.127867036186007	26.7305309867174	1
209	277.66	333.09	1.2598	6.27411430010645	10.0130099249081	209	-0.108905764660326	0.108905764660326	26.8394367513777	1
210	277.27	328.91	1.2822	6.38302006476678	9.90410416024772	210	-0.0452153397920103	0.0452153397920103	26.8846520911697	1
211	278.34	321.96	1.2915	6.42823540455879	9.85888882045571	211	0.135159832926654	0.135159832926654	27.0198119240964	1
212	279.61	327.47	1.2637	6.29307557163213	9.99404865338237	212	0.149745426407947	0.149745426407947	27.1695573505043	1
213	279.4	344.25	1.2329	6.14333014522419	10.1437940797903	213	-0.456042889515111	0.456042889515111	27.6256002400194	1
214	271.66	349.38	1.3267	6.5993730347393	9.6877511902752	214	0.111822883356583	0.111822883356583	27.737423123376	1
215	272.28	351.34	1.3037	6.48755015138271	9.79957407363179	215	0.0427844075451294	0.0427844075451294	27.7802075309212	1
216	271.46	351.53	1.2949	6.44476574383759	9.84235848117692	216	0.0140994070319174	0.0140994070319174	27.7943069379531	1
217	272.95	352.2	1.292	6.43066633680567	9.85645788820883	217	0.050077204285774	0.050077204285774	27.8443841422388	1
218	272.64	343.34	1.2817	6.3805891325199	9.90653509249461	218	-0.261082123315155	0.261082123315155	28.105466265554	1
219	266.94	336.6	1.3354	6.64167125583505	9.64545296917945	219	0.0495910178363985	0.0495910178363985	28.1550572833904	1
220	273.59	338.96	1.3252	6.59208023799865	9.69504398701585	220	0.527026111124073	0.527026111124073	28.6820833945145	1
221	274.96	345.74	1.2168	6.06505412687458	10.2220700981399	221	-0.144883561914181	0.144883561914181	28.8269669564287	1
222	265.45	340.1	1.2466	6.20993768878876	10.0771865362257	222	-0.330120599126612	0.330120599126612	29.1570875555553	1
223	270.18	335.56	1.3145	6.54005828791537	9.74706593709913	223	0.23045237700444	0.23045237700444	29.3875399325597	1
224	258.62	335.24	1.2671	6.30960591091093	9.97751831410357	224	-0.0568838145770449	0.0568838145770449	29.4444237471367	1
225	251.06	339	1.2788	6.36648972548798	9.92063449952652	225	-0.1755133082249	0.1755133082249	29.6199370553616	1
226	254.79	337.27	1.3149	6.54200303371288	9.74512119130162	226	0.0544528823301622	0.0544528823301622	29.6743899376918	1
227	255.65	336.06	1.3037	6.48755015138271	9.79957407363179	227	-0.123491358141619	0.123491358141619	29.7978812958334	1
228	261.25	327.27	1.3291	6.61104150952433	9.67608271549017	228	0.102099154369055	0.102099154369055	29.8999804502025	1
229	267.1	328.03	1.3081	6.50894235515528	9.77818186985922	229	-0.121060425894736	0.121060425894736	30.0210408760972	1
230	272.36	320.2	1.333	6.63000278105002	9.65712144396449	230	0.0306297463107175	0.0306297463107175	30.0516706224079	1
231	275.91	322.67	1.3267	6.5993730347393	9.6877511902752	231	0.0121546612344101	0.0121546612344101	30.0638252836424	1
232	276.94	316.14	1.3242	6.58721837350489	9.69990585150961	232	0.113767629154092	0.113767629154092	30.1775929127964	1
233	274.68	323.45	1.3008	6.4734507443508	9.81367348066371	233	-0.261082123315157	0.261082123315157	30.4386750361116	1
234	251.2	322.93	1.3545	6.73453286766595	9.55259135734855	234	0.0807069505964915	0.0807069505964915	30.5193819867081	1
235	258.57	321.65	1.3379	6.65382591706946	9.63329830794504	235	-0.0262540682663275	0.0262540682663275	30.5456360549744	1
236	261.32	322.37	1.3433	6.68007998533579	9.60704423967871	236	0.00486186449376369	0.00486186449376369	30.5504979194682	1
237	263.02	328.43	1.3423	6.67521812084203	9.61190610417248	237	0.341789073911647	0.341789073911647	30.8922869933798	1
238	255.07	331.9	1.272	6.33342904693038	9.95369517808412	238	-0.0495910178363985	0.0495910178363985	30.9418780112162	1
239	240.17	337.14	1.2822	6.38302006476678	9.90410416024772	239	-0.0831378828433724	0.0831378828433724	31.0250158940596	1
240	249.37	336.22	1.2993	6.46615794761015	9.82096627740435	240	0.104530086615936	0.104530086615936	31.1295459806755	1
241	252.65	355.17	1.2778	6.36162786099421	9.92549636402029	241	-0.0952925440777843	0.0952925440777843	31.2248385247533	1
242	244.5	353.43	1.2974	6.456920405072	9.8302038199425	242	-0.165789579237369	0.165789579237369	31.3906281039907	1
243	236.91	346.18	1.3315	6.62270998430937	9.66441424070513	243	-0.00972372898753093	0.00972372898753093	31.4003518329782	1
244	236.9	347.36	1.3335	6.6324337132969	9.6546905117176	244	0.249413648530121	0.249413648530121	31.6497654815083	1
245	235.98	351.49	1.2822	6.38302006476678	9.90410416024772	245	-0.0690384758114551	0.0690384758114551	31.7188039573198	1
246	231.62	351.6	1.2964	6.45205854057823	9.83506568443627	246	-0.0685522893620814	0.0685522893620814	31.7873562466819	1
247	240.9	351.74	1.3105	6.52061082994031	9.76651339507419	247	0.00194474579750548	0.00194474579750548	31.7893009924794	1
248	242.15	351.02	1.3101	6.51866608414281	9.76845814087169	248	0.209060173231876	0.209060173231876	31.9983611657113	1
249	255.71	369.14	1.2671	6.30960591091093	9.97751831410357	249	0.0972372898752898	0.0972372898752898	32.0955984555865	1
250	252.76	372.43	1.2471	6.21236862103564	10.0747556039789	250	0.0452153397920103	0.0452153397920103	32.1408137953786	1
251	251.86	387.26	1.2378	6.16715328124363	10.1199709437709	251	0.500772042857747	0.500772042857747	32.6415858382363	1
252	253.5	413.29	1.1348	5.66638123838589	10.6207429866286	252	0.138076951622912	0.138076951622912	32.7796627898592	1
253	252.35	424.99	1.1064	5.52830428676297	10.7588199382515	253	-0.0879997473371379	0.0879997473371379	32.8676625371964	1
254	248.7	418.71	1.1245	5.61630403410011	10.6708201909144	254	0.355888480943564	0.355888480943564	33.2235510181399	1
255	247.37	423.79	1.0513	5.26041555315655	11.026708671858	255	-0.465280432053266	0.465280432053266	33.6888314501932	1
256	249.63	422.32	1.147	5.72569598520981	10.5614282398047	256	0.596064586935531	0.596064586935531	34.2848960371287	1
257	254.97	439.63	1.0244	5.12963139827428	11.1574928267402	257	0.0140994070319174	0.0140994070319174	34.2989954441606	1
258	242.81	446.56	1.0215	5.11553199124236	11.1715922337721	258	-0.0452153397920103	0.0452153397920103	34.3442107839526	1
259	233.17	439.18	1.0308	5.16074733103437	11.1263768939801	259	0.0549390687795377	0.0549390687795377	34.3991498527322	1
260	232.6	439.92	1.0195	5.10580826225484	11.1813159627597	260	-0.00243093224688096	0.00243093224688096	34.4015807849791	1
261	235.98	439.48	1.02	5.10823919450172	11.1788850305128	261	0.0140994070319174	0.0140994070319174	34.415680192011	1
262	239.42	445.56	1.0171	5.0941397874698	11.1929844375447	262	-0.0262540682663293	0.0262540682663293	34.4419342602773	1
263	235.68	445.12	1.0225	5.12039385573613	11.1667303692784	263	-0.315535005645316	0.315535005645316	34.7574692659226	1
264	232.98	420.31	1.0874	5.43592886138145	10.8511953636331	264	0.0904306795840188	0.0904306795840188	34.8478999455066	1
265	231.05	424.5	1.0688	5.34549818179743	10.9416260432171	265	0.0593147468239277	0.0593147468239277	34.9072146923306	1
266	236.18	425	1.0566	5.2861834349735	11.000940790041	266	-0.171137630180512	0.171137630180512	35.0783523225111	1
267	236.64	421.4	1.0918	5.45732106515401	10.8298031598605	267	-0.209060173231874	0.209060173231874	35.287412495743	1
268	233.92	415.63	1.1348	5.66638123838589	10.6207429866286	268	0.358805599639823	0.358805599639823	35.6462180953828	1
269	239.34	421.12	1.061	5.30757563874606	10.9795485862684	269	-0.280529581290214	0.280529581290214	35.926747676673	1
270	243.87	408.98	1.1187	5.58810522003628	10.6990190049782	270	-0.168220511484254	0.168220511484254	36.0949681881573	1
271	249.79	410.39	1.1533	5.75632573152053	10.530798493494	271	-0.1093919511097	0.1093919511097	36.204360139267	1
272	244.02	400.48	1.1758	5.86571768263023	10.4214065423843	272	0.297059920569012	0.297059920569012	36.501420059836	1
273	235.34	416.23	1.1147	5.56865776206122	10.7184664629533	273	0.0734141538558433	0.0734141538558433	36.5748342136918	1
274	237.37	414.2	1.0996	5.49524360820537	10.7918806168091	274	-0.232883309251321	0.232883309251321	36.8077175229431	1
275	242.02	410.87	1.1475	5.72812691745669	10.5589973075578	275	-0.208573986782497	0.208573986782497	37.0162915097256	1
276	231.71	387.31	1.1904	5.93670090423919	10.3504233207753	276	-0.0335468650069757	0.0335468650069757	37.0498383747326	1
277	233.01	379.99	1.1973	5.97024776924617	10.3168764557683	277	0.0593147468239259	0.0593147468239259	37.1091531215565	1
278	230.3	379.8	1.1851	5.91093302242224	10.3761912025923	278	-0.426871702552525	0.426871702552525	37.536024824109	1
279	237.12	359.09	1.2729	6.33780472497477	9.94931950003973	279	0.0899444931346451	0.0899444931346451	37.6259693172437	1
280	232.79	364.97	1.2544	6.24786023184012	10.0392639931744	280	0	0	37.6259693172437	1
281	234.81	370.59	1.2544	6.24786023184012	10.0392639931744	281	0.0213922037725638	0.0213922037725638	37.6473615210163	1
282	238.49	371.23	1.25	6.22646802806756	10.0606561969469	282	-0.128353222635385	0.128353222635385	37.7757147436516	1
283	255.03	363.63	1.2764	6.35482125070294	9.93230297431156	283	-0.0807069505964915	0.0807069505964915	37.8564216942481	1
284	245.6	356.4	1.293	6.43552820129943	9.85159602371507	284	0.0904306795840206	0.0904306795840206	37.9468523738322	1
285	251.84	364.78	1.2744	6.34509752171541	9.94202670329909	285	0.263513055562036	0.263513055562036	38.2103654293942	1
286	249.1	368.65	1.2202	6.08158446615338	10.2055397588611	286	-0.265943987808919	0.265943987808919	38.4763094172031	1
287	245.61	362.61	1.2749	6.3475284539623	9.93959577105221	287	0.116198561400973	0.116198561400973	38.5925079786041	1
288	243.01	365.06	1.251	6.23132989256132	10.0557943324532	288	-0.229966190555063	0.229966190555063	38.8224741691591	1
289	248.46	363.32	1.2983	6.46129608311639	9.82582814189812	289	0.0354916108044812	0.0354916108044812	38.8579657799636	1
290	240.25	340.17	1.291	6.4258044723119	9.8613197527026	290	0.0807069505964915	0.0807069505964915	38.9386727305601	1
291	236.3	336.18	1.2744	6.34509752171541	9.94202670329909	291	-0.106961018862819	0.106961018862819	39.0456337494229	1
292	233.79	325.14	1.2964	6.45205854057823	9.83506568443627	292	-0.104530086615938	0.104530086615938	39.1501638360389	1
293	232.38	323.62	1.3179	6.55658862719417	9.73053559782033	293	-0.1755133082249	0.1755133082249	39.3256771442638	1
294	246.46	324.82	1.354	6.73210193541907	9.55502228959543	294	0.0427844075451276	0.0427844075451276	39.3684615518089	1
295	248.97	325.06	1.3452	6.68931752787394	9.59780669714056	295	0.0782760183496087	0.0782760183496087	39.4467375701585	1
296	243.09	319.6	1.3291	6.61104150952433	9.67608271549017	296	-0.0782760183496087	0.0782760183496087	39.5250135885081	1
297	244.44	320.7	1.3452	6.68931752787394	9.59780669714056	297	-0.0140994070319174	0.0140994070319174	39.53911299554	1
298	242.67	315.23	1.3481	6.70341693490586	9.58370729010864	298	-0.0194474579750583	0.0194474579750583	39.5585604535151	1
299	245.67	317.19	1.3521	6.72286439288092	9.56425983213358	299	0.0194474579750583	0.0194474579750583	39.5780079114902	1
300	241.6	320.16	1.3481	6.70341693490586	9.58370729010864	300	0.165789579237371	0.165789579237371	39.7437974907275	1
301	232.03	337.17	1.314	6.53762735566849	9.74949686934601	301	0.0403534752982448	0.0403534752982448	39.7841509660258	1
302	238.4	329.13	1.3057	6.49727388037024	9.78985034464426	302	0.0714694080583396	0.0714694080583396	39.8556203740841	1
303	234.16	328.18	1.291	6.4258044723119	9.8613197527026	303	-0.351512802899174	0.351512802899174	40.2071331769833	1
304	242.63	322.03	1.3633	6.77731727521108	9.50980694980342	304	0.166275765686745	0.166275765686745	40.37340894267	1
305	251.39	320.27	1.3291	6.61104150952433	9.67608271549017	305	-0.0593147468239259	0.0593147468239259	40.432723689494	1
306	250.41	326.88	1.3413	6.67035625634826	9.61676796866624	306	-0.268374920055802	0.268374920055802	40.7010986095498	1
307	257.19	326.68	1.3965	6.93873117640406	9.34839304861044	307	0.263513055562036	0.263513055562036	40.9646116651118	1
308	248.67	328.29	1.3423	6.67521812084203	9.61190610417248	308	-0.0568838145770449	0.0568838145770449	41.0214954796888	1
309	241.35	326.97	1.354	6.73210193541907	9.55502228959543	309	0.0996682221221725	0.0996682221221725	41.121163701811	1
310	243.05	319.57	1.3335	6.6324337132969	9.6546905117176	310	0.125922290388502	0.125922290388502	41.2470859921995	1
311	254.5	316.25	1.3076	6.5065114229084	9.78061280210611	311	-0.220728648016909	0.220728648016909	41.4678146402164	1
312	248.32	317.86	1.353	6.72724007092531	9.5598841540892	312	0.161413901192981	0.161413901192981	41.6292285414094	1
313	230.23	318.05	1.3198	6.56582616973232	9.72129805528218	313	-0.0617456790708086	0.0617456790708086	41.6909742204802	1
314	252.47	326.12	1.3325	6.62757184880313	9.65955237621137	314	0.0330606785575966	0.0330606785575966	41.7240348990378	1
315	257.16	339.15	1.3257	6.59451117024553	9.69261305476897	315	0.0593147468239295	0.0593147468239295	41.7833496458617	1
316	270.46	337.95	1.3135	6.53519642342161	9.7519278015929	316	-0.13029796843289	0.13029796843289	41.9136476142946	1
317	269.47	334.3	1.3403	6.6654943918545	9.62162983316001	317	0.156552036699217	0.156552036699217	42.0701996509938	1
318	265.86	319.62	1.3081	6.50894235515528	9.77818186985922	318	-0.116198561400973	0.116198561400973	42.1863982123948	1
319	256.67	316.59	1.332	6.62514091655625	9.66198330845825	319	0.211004919029381	0.211004919029381	42.3974031314242	1
320	257.47	333.72	1.2886	6.41413599752687	9.87298822748763	320	-0.0923754253815261	0.0923754253815261	42.4897785568057	1
321	250.13	349.33	1.3076	6.5065114229084	9.78061280210611	321	-0.0311159327600929	0.0311159327600929	42.5208944895658	1
322	256.81	346.46	1.314	6.53762735566849	9.74949686934601	322	0.318452124341578	0.318452124341578	42.8393466139074	1
323	249.23	342.48	1.2485	6.21917523132691	10.0679489936876	323	-0.228021444757559	0.228021444757559	43.067368058665	1
324	251.04	341.26	1.2954	6.44719667608447	9.83992754893003	324	-0.0403534752982448	0.0403534752982448	43.1077215339632	1
325	245.84	343.87	1.3037	6.48755015138271	9.79957407363179	325	0.258651191068273	0.258651191068273	43.3663727250315	1
326	256.17	371.93	1.2505	6.22889896031444	10.0582252647001	326	-0.0855688150902552	0.0855688150902552	43.4519415401217	1
327	262.85	362.29	1.2681	6.3144677754047	9.9726564496098	327	0.520219500832805	0.520219500832805	43.9721610409545	1
328	277.7	361.16	1.1611	5.79424827457189	10.4928759504426	328	-0.420551278710633	0.420551278710633	44.3927123196652	1
329	278.34	343.89	1.2476	6.21479955328252	10.072324671732	329	0.109391951109703	0.109391951109703	44.5021042707749	1
330	266.71	354.11	1.2251	6.10540760217282	10.1817166228417	330	-0.144883561914185	0.144883561914185	44.646987832689	1
331	271.79	345.21	1.2549	6.25029116408701	10.0368330609275	331	-0.123491358141617	0.123491358141617	44.7704791908307	1
332	268.37	347.89	1.2803	6.37378252222862	9.91334170278588	332	-0.0281988140638347	0.0281988140638347	44.7986780048945	1
333	266.3	345.89	1.2861	6.40198133629246	9.88514288872204	333	0.144883561914183	0.144883561914183	44.9435615668087	1
334	267.83	341.17	1.2563	6.25709777437828	10.0300264506362	334	-0.0262540682663293	0.0262540682663293	44.969815635075	1
335	267.91	342.6	1.2617	6.2833518426446	10.0037723823699	335	0.368043142177976	0.368043142177976	45.337858777253	1
336	272.72	360.03	1.186	5.91530870046663	10.3718155245479	336	-0.0952925440777861	0.0952925440777861	45.4331513213308	1
337	271.94	356.83	1.2056	6.01060124454441	10.2765229804701	337	-0.0568838145770449	0.0568838145770449	45.4900351359078	1
338	247.48	374.31	1.2173	6.06748505912146	10.219639165893	338	-0.0899444931346434	0.0899444931346434	45.5799796290425	1
339	248.51	371.98	1.2358	6.1574295522561	10.1296946727584	339	-0.0359777972538584	0.0359777972538584	45.6159574262963	1
340	256.22	371.03	1.2432	6.19340734950996	10.0937168755045	340	-0.127867036186007	0.127867036186007	45.7438244624823	1
341	266.42	367.73	1.2695	6.32127438569597	9.96584983931853	341	0.0257678818169538	0.0257678818169538	45.7695923442993	1
342	261.81	363.58	1.2642	6.29550650387902	9.99161772113549	342	0.0213922037725638	0.0213922037725638	45.7909845480718	1
343	264.96	359.57	1.2598	6.27411430010645	10.0130099249081	343	0.118629493647854	0.118629493647854	45.9096140417197	1
344	273.99	356.14	1.2354	6.1554848064586	10.1316394185559	344	-0.0379225430513639	0.0379225430513639	45.9475365847711	1
345	275.83	369.03	1.2432	6.19340734950996	10.0937168755045	345	0.0831378828433742	0.0831378828433742	46.0306744676144	1
346	270.66	371.41	1.2261	6.11026946666659	10.1768547583479	346	0.232883309251321	0.232883309251321	46.2635577768658	1
347	276.57	364.51	1.1782	5.87738615741527	10.4097380675992	347	-0.0379225430513621	0.0379225430513621	46.3014803199171	1
348	268.95	363.86	1.186	5.91530870046663	10.3718155245479	348	-0.501258229307123	0.501258229307123	46.8027385492242	1
349	262.57	361.08	1.2891	6.41656692977375	9.87055729524075	349	-0.173082375978019	0.173082375978019	46.9758209252023	1
350	260.79	347.73	1.3247	6.58964930575177	9.69747491926273	350	0.360750345437328	0.360750345437328	47.3365712706396	1
351	262.84	339.34	1.2505	6.22889896031444	10.0582252647001	351	-0.00729279674064642	0.00729279674064642	47.3438640673802	1
352	266.03	338.52	1.252	6.23619175705509	10.0509324679594	352	-0.149259239958571	0.149259239958571	47.4931233073388	1
353	263.3	343.03	1.2827	6.38545099701366	9.90167322800084	353	-0.0403534752982448	0.0403534752982448	47.5334767826371	1
354	261.91	349.86	1.291	6.4258044723119	9.8613197527026	354	-0.152176358654829	0.152176358654829	47.6856531412919	1
355	251.6	349.12	1.3223	6.57798083096673	9.70914339404777	355	-0.0923754253815261	0.0923754253815261	47.7780285666734	1
356	246.98	320.97	1.3413	6.67035625634826	9.61676796866624	356	0.218297715770028	0.218297715770028	47.9963262824434	1
357	248.06	337.3	1.2964	6.45205854057823	9.83506568443627	357	0.182806104965547	0.182806104965547	48.179132387409	1
358	250.06	339.57	1.2588	6.26925243561269	10.0178717894018	358	-0.135159832926655	0.135159832926655	48.3142922203356	1
359	240.76	340.06	1.2866	6.40441226853934	9.88271195647516	359	-0.166275765686747	0.166275765686747	48.4805679860224	1
360	243.8	345.96	1.3208	6.57068803422609	9.71643619078841	360	0.1424526296673	0.1424526296673	48.6230206156897	1
361	242.95	349.45	1.2915	6.42823540455879	9.85888882045571	361	-0.199336444244345	0.199336444244345	48.822357059934	1
362	254.63	339.89	1.3325	6.62757184880313	9.65955237621137	362	0.280043394840837	0.280043394840837	49.1024004547749	1
363	264.27	343.46	1.2749	6.3475284539623	9.93959577105221	363	-0.154121104452335	0.154121104452335	49.2565215592272	1
364	264.02	345.08	1.3066	6.50164955841463	9.78547466659987	364	-0.097723476324667	0.097723476324667	49.3542450355519	1
365	259.35	343.56	1.3267	6.5993730347393	9.6877511902752	365	0.135646019376029	0.135646019376029	49.4898910549279	1
366	267.9	344.79	1.2988	6.46372701536327	9.82339720965123	366	-0.152176358654831	0.152176358654831	49.6420674135827	1
367	255.43	341.03	1.3301	6.6159033740181	9.6712208509964	367	0.161413901192983	0.161413901192983	49.8034813147757	1
368	256.23	348.73	1.2969	6.45448947282512	9.83263475218939	368	0.00243093224688451	0.00243093224688451	49.8059122470226	1
369	252.18	351.15	1.2964	6.45205854057823	9.83506568443627	369	0.0403534752982431	0.0403534752982431	49.8462657223208	1
370	246.77	357.53	1.2881	6.41170506527999	9.87541915973451	370	0.0121546612344119	0.0121546612344119	49.8584203835553	1
371	241.11	357.82	1.2856	6.39955040404558	9.88757382096892	371	0.0403534752982466	0.0403534752982466	49.8987738588535	1
372	251.55	354.4	1.2773	6.35919692874733	9.92792729626717	372	0.182806104965547	0.182806104965547	50.0815799638191	1
373	264.71	358.74	1.2397	6.17639082378178	10.1107334012327	373	0.0495910178363985	0.0495910178363985	50.1311709816554	1
374	268.91	375.42	1.2295	6.12679980594539	10.1603244190691	374	0.0690384758114551	0.0690384758114551	50.2002094574669	1
375	269.82	374.75	1.2153	6.05776133013393	10.2293628948806	375	0.154121104452335	0.154121104452335	50.3543305619192	1
376	279.66	370.93	1.1836	5.90364022568159	10.3834839993329	376	-0.313104073398435	0.313104073398435	50.6674346353177	1
377	278.43	353.69	1.248	6.21674429908003	10.0703799259345	377	0.0734141538558433	0.0734141538558433	50.7408487891735	1
378	265.89	374.09	1.2329	6.14333014522419	10.1437940797903	378	-0.0238231360194447	0.0238231360194447	50.764671925193	1
379	262.4	372.8	1.2378	6.16715328124363	10.1199709437709	379	0.218297715770028	0.218297715770028	50.982969640963	1
380	265	376.76	1.1929	5.9488555654736	10.3382686595409	380	-0.144883561914183	0.144883561914183	51.1278532028772	1
381	266.52	375.13	1.2227	6.09373912738779	10.1933850976267	381	0.240176105991967	0.240176105991967	51.3680293088691	1
382	279	378.11	1.1733	5.85356302139582	10.4335612036187	382	-0.140021697420417	0.140021697420417	51.5080510062896	1
383	270.73	376.14	1.2021	5.99358471881624	10.2935395061983	383	-0.221214834466288	0.221214834466288	51.7292658407558	1
384	263.34	370.64	1.2476	6.21479955328252	10.072324671732	384	0.138076951622914	0.138076951622914	51.8673427923788	1
385	254.61	378.26	1.2192	6.07672260165961	10.2104016233549	385	-0.0831378828433742	0.0831378828433742	51.9504806752221	1
386	252.2	374.41	1.2363	6.15986048450298	10.1272637405115	386	0.13029796843289	0.13029796843289	52.080778643655	1
387	245.62	388.42	1.2095	6.0295625160701	10.2575617089444	387	0.0763312725521033	0.0763312725521033	52.1571099162071	1
388	240.72	381.4	1.1938	5.95323124351799	10.3338929814965	388	-0.209060173231874	0.209060173231874	52.366170089439	1
389	235.37	367.08	1.2368	6.16229141674987	10.1248328082646	389	0.0875135608877606	0.0875135608877606	52.4536836503268	1
390	233.98	375.61	1.2188	6.07477785586211	10.2123463691524	390	0.32768966687973	0.32768966687973	52.7813733172065	1
391	244.8	379.25	1.1514	5.74708818898238	10.5400360360321	391	-0.329634412677235	0.329634412677235	53.1110077298837	1
392	233.5	384.28	1.2192	6.07672260165961	10.2104016233549	392	0.220728648016909	0.220728648016909	53.3317363779006	1
393	240.28	386.8	1.1738	5.8559939536427	10.4311302713718	393	0.173082375978018	0.173082375978018	53.5048187538787	1
394	253.21	394.52	1.1382	5.68291157766468	10.6042126473498	394	0.0262540682663275	0.0262540682663275	53.531072822145	1
395	250.73	395.67	1.1328	5.65665750939836	10.6304667156161	395	-0.0544528823301604	0.0544528823301604	53.5855257044751	1
396	252.1	398.08	1.144	5.71111039172852	10.576013833286	396	-0.173568562427395	0.173568562427395	53.7590942669025	1
397	259.08	396.72	1.1797	5.88467895415591	10.4024452708586	397	0.263513055562038	0.263513055562038	54.0226073224646	1
398	257.36	392.98	1.1255	5.62116589859387	10.6659583264206	398	0.0286850005132102	0.0286850005132102	54.0512923229778	1
399	264.48	405.88	1.1196	5.59248089808066	10.6946433269338	399	-0.311159327600931	0.311159327600931	54.3624516505787	1
400	258.93	395.45	1.1836	5.90364022568159	10.3834839993329	400	0.355888480943564	0.355888480943564	54.7183401315223	1
401	246.5	411.28	1.1104	5.54775174473803	10.7393724802765	401	-0.0709832216089605	0.0709832216089605	54.7893233531312	1
402	256.45	415.51	1.125	5.61873496634699	10.6683892586675	402	0.050077204285774	0.050077204285774	54.839400557417	1
403	254.32	416.18	1.1147	5.56865776206122	10.7184664629533	403	-0.097723476324667	0.097723476324667	54.9371240337417	1
404	252.25	413.04	1.1348	5.66638123838589	10.6207429866286	404	0.0807069505964897	0.0807069505964897	55.0178309843382	1
405	252.38	419.88	1.1182	5.58567428778939	10.7014499372251	405	0.261082123315155	0.261082123315155	55.2789131076533	1
406	258.93	422.88	1.0645	5.32459216447424	10.9625320605403	406	-0.25622025882139	0.25622025882139	55.5351333664747	1
407	238.68	426.88	1.1172	5.58081242329563	10.7063118017189	407	0.32768966687973	0.32768966687973	55.8628230333544	1
408	240.61	422.3	1.0498	5.2531227564159	11.0340014685986	408	-0.263513055562038	0.263513055562038	56.1263360889165	1
409	238.65	424.83	1.104	5.51663581197794	10.7704884130366	409	0.408396617476221	0.408396617476221	56.5347327063927	1
410	235.86	431.23	1.02	5.10823919450172	11.1788850305128	410	-0.00972372898752916	0.00972372898752916	56.5444564353802	1
411	236.61	444.23	1.022	5.11796292348925	11.1691613015253	411	-0.0238231360194465	0.0238231360194465	56.5682795713997	1
412	240.55	450.63	1.0269	5.14178605950869	11.1453381655058	412	0.0403534752982466	0.0403534752982466	56.6086330466979	1
413	248.4	446.79	1.0186	5.10143258421045	11.1856916408041	413	-0.0209060173231883	0.0209060173231883	56.6295390640211	1
414	246.37	445.5	1.0229	5.12233860153363	11.1647856234809	414	0.0116684747850364	0.0116684747850364	56.6412075388061	1
415	256.81	452.98	1.0205	5.1106701267486	11.1764540982659	415	-0.0238231360194483	0.0238231360194483	56.6650306748256	1
416	263.14	448.93	1.0254	5.13449326276805	11.1526309622465	416	0.00972372898752916	0.00972372898752916	56.6747544038131	1
417	264.36	463.02	1.0234	5.12476953378052	11.162354691234	417	0	0	56.6747544038131	1
418	262.4	467.27	1.0234	5.12476953378052	11.162354691234	418	0.0189612715256811	0.0189612715256811	56.6937156753388	1
419	274.35	475.52	1.0195	5.10580826225484	11.1813159627597	419	-0.0213922037725638	0.0213922037725638	56.7151078791114	1
420	264.87	479.37	1.0239	5.1272004660274	11.1599237589871	420	0.0140994070319191	0.0140994070319191	56.7292072861433	1
421	269.11	481.47	1.021	5.11310105899548	11.174023166019	421	-0.0116684747850364	0.0116684747850364	56.7408757609283	1
422	274.72	491.27	1.0234	5.12476953378052	11.162354691234	422	0.0189612715256811	0.0189612715256811	56.759837032454	1
423	264.2	491.3	1.0195	5.10580826225484	11.1813159627597	423	0.00680661029127094	0.00680661029127094	56.7666436427453	1
424	265.53	494.51	1.0181	5.09900165196356	11.1881225730509	424	-0.0233369495700693	0.0233369495700693	56.7899805923153	1
425	247.09	481.69	1.0229	5.12233860153363	11.1647856234809	425	0.00680661029127094	0.00680661029127094	56.7967872026066	1
426	261.53	481.37	1.0215	5.11553199124236	11.1715922337721	426	-0.00486186449376547	0.00486186449376547	56.8016490671004	1
427	257.69	493.53	1.0225	5.12039385573613	11.1667303692784	427	0.00486186449376547	0.00486186449376547	56.8065109315941	1
428	257.79	491.3	1.0215	5.11553199124236	11.1715922337721	428	0.00972372898752738	0.00972372898752738	56.8162346605817	1
429	256.32	493.06	1.0195	5.10580826225484	11.1813159627597	429	0	0	56.8162346605817	1
430	250.04	476.05	1.0195	5.10580826225484	11.1813159627597	430	-0.0121546612344101	0.0121546612344101	56.8283893218161	1
431	243.73	476.54	1.022	5.11796292348925	11.1691613015253	431	0.00243093224688273	0.00243093224688273	56.830820254063	1
432	241.55	470.25	1.0215	5.11553199124236	11.1715922337721	432	-0.0281988140638347	0.0281988140638347	56.8590190681268	1
433	247.33	472.49	1.0273	5.1437308053062	11.1433934197083	433	0.0165303392787983	0.0165303392787983	56.8755494074056	1
434	252.32	472.29	1.0239	5.1272004660274	11.1599237589871	434	0.0140994070319191	0.0140994070319191	56.8896488144375	1
435	239.8	464.91	1.021	5.11310105899548	11.174023166019	435	0	0	56.8896488144375	1
436	235.81	469.6	1.021	5.11310105899548	11.174023166019	436	-0.00243093224688273	0.00243093224688273	56.8920797466844	1
437	245.24	475.11	1.0215	5.11553199124236	11.1715922337721	437	0	0	56.8920797466844	1
438	234.47	469.44	1.0215	5.11553199124236	11.1715922337721	438	0.00243093224688273	0.00243093224688273	56.8945106789313	1
439	237.56	468.3	1.021	5.11310105899548	11.174023166019	439	-0.00486186449376547	0.00486186449376547	56.8993725434251	1
440	236.44	473.15	1.022	5.11796292348925	11.1691613015253	440	0.0072927967406482	0.0072927967406482	56.9066653401657	1
441	250.91	467.92	1.0205	5.1106701267486	11.1764540982659	441	0.00243093224688096	0.00243093224688096	56.9090962724126	1
442	254.02	466.76	1.02	5.10823919450172	11.1788850305128	442	-0.00486186449376369	0.00486186449376369	56.9139581369063	1
443	257.82	468.97	1.021	5.11310105899548	11.174023166019	443	0	0	56.9139581369063	1
444	263.37	465.13	1.021	5.11310105899548	11.174023166019	444	0.00243093224688273	0.00243093224688273	56.9163890691532	1
445	266.32	466.52	1.0205	5.1106701267486	11.1764540982659	445	0.00729279674064642	0.00729279674064642	56.9236818658939	1
446	260.3	474.77	1.019	5.10337733000795	11.1837468950065	446	0.00680661029126917	0.00680661029126917	56.9304884761851	1
447	250.45	464	1.0176	5.09657071971668	11.1905535052978	447	-0.0140994070319156	0.0140994070319156	56.9445878832171	1
448	253.47	464.71	1.0205	5.1106701267486	11.1764540982659	448	0.0140994070319156	0.0140994070319156	56.958687290249	1
449	250.79	471.46	1.0176	5.09657071971668	11.1905535052978	449	-0.0213922037725638	0.0213922037725638	56.9800794940215	1
450	263.69	471.68	1.022	5.11796292348925	11.1691613015253	450	0	0	56.9800794940215	1
451	277.85	467.66	1.022	5.11796292348925	11.1691613015253	451	-0.0116684747850346	0.0116684747850346	56.9917479688066	1
452	271.57	469.15	1.0244	5.12963139827428	11.1574928267402	452	-0.00972372898752916	0.00972372898752916	57.0014716977941	1
453	279.79	479.84	1.0264	5.13935512726181	11.1477690977527	453	0.0238231360194465	0.0238231360194465	57.0252948338135	1
454	264.5	490.01	1.0215	5.11553199124236	11.1715922337721	454	-0.00243093224688273	0.00243093224688273	57.0277257660604	1
455	261.22	490.3	1.022	5.11796292348925	11.1691613015253	455	0.00486186449376547	0.00486186449376547	57.0325876305542	1
456	259.1	474.09	1.021	5.11310105899548	11.174023166019	456	-0.0306297463107175	0.0306297463107175	57.0632173768649	1
457	246.41	468.03	1.0273	5.1437308053062	11.1433934197083	457	0.0092375425381519	0.0092375425381519	57.0724549194031	1
458	231.99	453.08	1.0254	5.13449326276805	11.1526309622465	458	0	0	57.0724549194031	1
459	231.92	456.41	1.0254	5.13449326276805	11.1526309622465	459	0.0286850005132102	0.0286850005132102	57.1011399199163	1
460	231.32	448.37	1.0195	5.10580826225484	11.1813159627597	460	-0.130784154882264	0.130784154882264	57.2319240747985	1
461	235.64	434.75	1.0464	5.2365924171371	11.0505318078774	461	-0.0165303392788001	0.0165303392788001	57.2484544140773	1
462	230.18	432.89	1.0498	5.2531227564159	11.0340014685986	462	0.147314494161064	0.147314494161064	57.3957689082384	1
463	248.17	447.4	1.0195	5.10580826225484	11.1813159627597	463	0	0	57.3957689082384	1
464	243.24	439.74	1.0195	5.10580826225484	11.1813159627597	464	-0.0379225430513621	0.0379225430513621	57.4336914512898	1
465	248.04	436.6	1.0273	5.1437308053062	11.1433934197083	465	0.025767881816952	0.025767881816952	57.4594593331067	1
466	250.36	440.29	1.022	5.11796292348925	11.1691613015253	466	-0.175513308224899	0.175513308224899	57.6349726413316	1
467	250.23	434.18	1.0581	5.29347623171415	10.9936479933004	467	0.185237037212428	0.185237037212428	57.820209678544	1
468	250.75	441.72	1.02	5.10823919450172	11.1788850305128	468	-0.0189612715256828	0.0189612715256828	57.8391709500697	1
469	253.86	445.77	1.0239	5.1272004660274	11.1599237589871	469	-0.00243093224688096	0.00243093224688096	57.8416018823166	1
470	244.1	451.2	1.0244	5.12963139827428	11.1574928267402	470	0.0354916108044812	0.0354916108044812	57.8770934931211	1
471	248.01	463.22	1.0171	5.0941397874698	11.1929844375447	471	-0.0165303392787983	0.0165303392787983	57.8936238323999	1
472	249.59	464.29	1.0205	5.1106701267486	11.1764540982659	472	-0.00972372898753093	0.00972372898753093	57.9033475613874	1
473	256.67	469.78	1.0225	5.12039385573613	11.1667303692784	473	0.00972372898753093	0.00972372898753093	57.913071290375	1
474	233.09	458.03	1.0205	5.1106701267486	11.1764540982659	474	-0.0165303392788019	0.0165303392788019	57.9296016296538	1
475	250.07	457.77	1.0239	5.1272004660274	11.1599237589871	475	0.00923754253815368	0.00923754253815368	57.9388391721919	1
476	251.11	456.4	1.022	5.11796292348925	11.1691613015253	476	-0.0116684747850346	0.0116684747850346	57.9505076469769	1
477	253.11	450.93	1.0244	5.12963139827428	11.1574928267402	477	0	0	57.9505076469769	1
478	244.78	458.17	1.0244	5.12963139827428	11.1574928267402	478	0.0403534752982466	0.0403534752982466	57.9908611222752	1
479	252.7	455.5	1.0161	5.08927792297604	11.1978463020385	479	-0.028685000513212	0.028685000513212	58.0195461227884	1
480	262.25	470.86	1.022	5.11796292348925	11.1691613015253	480	-0.00680661029127094	0.00680661029127094	58.0263527330797	1
481	277.81	494.45	1.0234	5.12476953378052	11.162354691234	481	0.00243093224688273	0.00243093224688273	58.0287836653266	1
482	279.18	481.31	1.0229	5.12233860153363	11.1647856234809	482	0.0116684747850364	0.0116684747850364	58.0404521401116	1
483	274.56	481.34	1.0205	5.1106701267486	11.1764540982659	483	-0.0262540682663293	0.0262540682663293	58.0667062083779	1
484	273.33	490.17	1.0259	5.13692419501493	11.1502000299996	484	0.0189612715256811	0.0189612715256811	58.0856674799036	1
485	271.77	484.21	1.022	5.11796292348925	11.1691613015253	485	0.0379225430513639	0.0379225430513639	58.123590022955	1
486	263.24	484.22	1.0142	5.08004038043788	11.2070838445766	486	-0.0520219500832795	0.0520219500832795	58.1756119730382	1
487	270.97	455.29	1.0249	5.13206233052116	11.1550618944933	487	0.00972372898752738	0.00972372898752738	58.1853357020258	1
488	272.02	450.61	1.0229	5.12233860153363	11.1647856234809	488	0.0233369495700693	0.0233369495700693	58.2086726515958	1
489	262.2	442.17	1.0181	5.09900165196356	11.1881225730509	489	-0.0213922037725638	0.0213922037725638	58.2300648553684	1
490	253.09	446.14	1.0225	5.12039385573613	11.1667303692784	490	-0.00194474579750548	0.00194474579750548	58.2320096011659	1
491	248.4	449.89	1.0229	5.12233860153363	11.1647856234809	491	0	0	58.2320096011659	1
492	242.16	452.65	1.0229	5.12233860153363	11.1647856234809	492	-0.0121546612344119	0.0121546612344119	58.2441642624003	1
493	240.35	461.16	1.0254	5.13449326276805	11.1526309622465	493	0.0140994070319174	0.0140994070319174	58.2582636694322	1
494	239.85	458.56	1.0225	5.12039385573613	11.1667303692784	494	0.00486186449376547	0.00486186449376547	58.263125533926	1
495	267.62	452.1	1.0215	5.11553199124236	11.1715922337721	495	-0.00680661029127094	0.00680661029127094	58.2699321442173	1
496	249.64	445.18	1.0229	5.12233860153363	11.1647856234809	496	-0.318452124341576	0.318452124341576	58.5883842685589	1
497	238.05	438.4	1.0884	5.44079072587521	10.8463334991393	497	0.254275513023885	0.254275513023885	58.8426597815827	1
498	235.42	439.29	1.0361	5.18651521285133	11.1006090121632	498	-0.163844833439864	0.163844833439864	59.0065046150226	1
499	239.53	436.93	1.0698	5.35036004629119	10.9367641787233	499	-0.0403534752982466	0.0403534752982466	59.0468580903208	1
500	259.01	427.16	1.0781	5.39071352158944	10.8964107034251	500	NA	NA	NA	1
501	268.71	456.45	1.021	5.11310105899548	11.1550618944933	1	-0.0189612715256811	0.0189612715256811	0.0189612715256811	2
502	257.1	447.22	1.0249	5.13206233052116	11.1361006229677	2	0.0306297463107157	0.0306297463107157	0.0495910178363967	2
503	260.65	440.64	1.0186	5.10143258421045	11.1667303692784	3	-0.0209060173231883	0.0209060173231883	0.0704970351595851	2
504	264.04	436.67	1.0229	5.12233860153363	11.1458243519552	4	0.0140994070319174	0.0140994070319174	0.0845964421915024	2
505	270.35	443.64	1.02	5.10823919450172	11.1599237589871	5	-0.00486186449376369	0.00486186449376369	0.0894583066852661	2
506	266.65	454.69	1.021	5.11310105899548	11.1550618944933	6	0.00486186449376369	0.00486186449376369	0.0943201711790298	2
507	277.33	456.31	1.02	5.10823919450172	11.1599237589871	7	0.00243093224688096	0.00243093224688096	0.0967511034259108	2
508	271.75	436.92	1.0195	5.10580826225484	11.162354691234	8	-0.0121546612344101	0.0121546612344101	0.108905764660321	2
509	269.89	441.33	1.022	5.11796292348925	11.1502000299996	9	0.00486186449376547	0.00486186449376547	0.113767629154086	2
510	273.04	463.66	1.021	5.11310105899548	11.1550618944933	10	0.00486186449376369	0.00486186449376369	0.11862949364785	2
511	271.5	468.61	1.02	5.10823919450172	11.1599237589871	11	-0.0140994070319174	0.0140994070319174	0.132728900679767	2
512	279.8	471.33	1.0229	5.12233860153363	11.1458243519552	12	0.0165303392787983	0.0165303392787983	0.149259239958566	2
513	277.64	467.56	1.0195	5.10580826225484	11.162354691234	13	-0.00243093224688096	0.00243093224688096	0.151690172205447	2
514	276.75	466.02	1.02	5.10823919450172	11.1599237589871	14	0	0	0.151690172205447	2
515	269.86	469	1.02	5.10823919450172	11.1599237589871	15	-0.00972372898752916	0.00972372898752916	0.161413901192976	2
516	271.7	484.88	1.022	5.11796292348925	11.1502000299996	16	0.0145855934812946	0.0145855934812946	0.17599949467427	2
517	267.61	494.38	1.019	5.10337733000795	11.1647856234809	17	-0.0286850005132102	0.0286850005132102	0.204684495187481	2
518	277.87	489.55	1.0249	5.13206233052116	11.1361006229677	18	0.0262540682663257	0.0262540682663257	0.230938563453806	2
519	278.1	483.33	1.0195	5.10580826225484	11.162354691234	19	-0.00729279674064465	0.00729279674064465	0.238231360194451	2
520	275.6	471.83	1.021	5.11310105899548	11.1550618944933	20	-0.00923754253815368	0.00923754253815368	0.247468902732605	2
521	275.39	489.73	1.0229	5.12233860153363	11.1458243519552	21	0.0189612715256828	0.0189612715256828	0.266430174258288	2
522	267.47	494.32	1.019	5.10337733000795	11.1647856234809	22	0.00194474579750548	0.00194474579750548	0.268374920055793	2
523	248.79	487.63	1.0186	5.10143258421045	11.1667303692784	23	-0.0471600855895176	0.0471600855895176	0.315535005645311	2
524	241.9	468.98	1.0283	5.14859266979996	11.1195702836889	24	0.0354916108044829	0.0354916108044829	0.351026616449793	2
525	244.91	477.41	1.021	5.11310105899548	11.1550618944933	25	0.00243093224688273	0.00243093224688273	0.353457548696676	2
526	254.34	469.94	1.0205	5.1106701267486	11.1574928267402	26	0.00729279674064642	0.00729279674064642	0.360750345437323	2
527	243.35	461.6	1.019	5.10337733000795	11.1647856234809	27	-0.00972372898752916	0.00972372898752916	0.370474074424852	2
528	243.41	459.66	1.021	5.11310105899548	11.1550618944933	28	0	0	0.370474074424852	2
529	246.17	462.91	1.021	5.11310105899548	11.1550618944933	29	0.00243093224688273	0.00243093224688273	0.372905006671735	2
530	249.85	471.58	1.0205	5.1106701267486	11.1574928267402	30	-0.00243093224688273	0.00243093224688273	0.375335938918617	2
531	250.16	470.76	1.021	5.11310105899548	11.1550618944933	31	0.00486186449376369	0.00486186449376369	0.380197803412381	2
532	240.93	475.31	1.02	5.10823919450172	11.1599237589871	32	0.00486186449376547	0.00486186449376547	0.385059667906146	2
533	242.24	478.21	1.019	5.10337733000795	11.1647856234809	33	-0.0121546612344119	0.0121546612344119	0.397214329140558	2
534	235.62	485.62	1.0215	5.11553199124236	11.1526309622465	34	0	0	0.397214329140558	2
535	267.02	493.76	1.0215	5.11553199124236	11.1526309622465	35	0.00243093224688273	0.00243093224688273	0.399645261387441	2
536	257.23	486.65	1.021	5.11310105899548	11.1550618944933	36	0.00243093224688273	0.00243093224688273	0.402076193634324	2
537	240	485.01	1.0205	5.1106701267486	11.1574928267402	37	-0.00972372898753093	0.00972372898753093	0.411799922621855	2
538	237.42	487.33	1.0225	5.12039385573613	11.1477690977527	38	0.0170165257281774	0.0170165257281774	0.428816448350032	2
539	259.55	485.68	1.019	5.10337733000795	11.1647856234809	39	-0.0121546612344119	0.0121546612344119	0.440971109584444	2
540	249.4	460.04	1.0215	5.11553199124236	11.1526309622465	40	0.00486186449376547	0.00486186449376547	0.445832974078209	2
541	249.5	449.91	1.0205	5.1106701267486	11.1574928267402	41	-0.00243093224688273	0.00243093224688273	0.448263906325092	2
542	256.55	455.51	1.021	5.11310105899548	11.1550618944933	42	0.00243093224688273	0.00243093224688273	0.450694838571975	2
543	274.75	462.02	1.0205	5.1106701267486	11.1574928267402	43	-0.0165303392788019	0.0165303392788019	0.467225177850777	2
544	274.24	458.39	1.0239	5.1272004660274	11.1409624874614	44	0.0165303392788019	0.0165303392788019	0.483755517129579	2
545	272.28	463.44	1.0205	5.1106701267486	11.1574928267402	45	0.00486186449376191	0.00486186449376191	0.488617381623341	2
546	261.17	462.69	1.0195	5.10580826225484	11.162354691234	46	-0.00972372898752738	0.00972372898752738	0.498341110610868	2
547	262.33	470.24	1.0215	5.11553199124236	11.1526309622465	47	-0.00243093224688273	0.00243093224688273	0.500772042857751	2
548	268.43	474.94	1.022	5.11796292348925	11.1502000299996	48	0.0145855934812946	0.0145855934812946	0.515357636339045	2
549	274.67	475.45	1.019	5.10337733000795	11.1647856234809	49	-0.00486186449376547	0.00486186449376547	0.520219500832811	2
550	277.78	480.51	1.02	5.10823919450172	11.1599237589871	50	-0.0189612715256828	0.0189612715256828	0.539180772358494	2
551	269.19	477.04	1.0239	5.1272004660274	11.1409624874614	51	0.0116684747850364	0.0116684747850364	0.55084924714353	2
552	264.21	492.99	1.0215	5.11553199124236	11.1526309622465	52	0.0140994070319174	0.0140994070319174	0.564948654175447	2
553	263.4	491.19	1.0186	5.10143258421045	11.1667303692784	53	-0.0189612715256828	0.0189612715256828	0.58390992570113	2
554	263.39	492.79	1.0225	5.12039385573613	11.1477690977527	54	-0.00680661029127094	0.00680661029127094	0.590716535992401	2
555	268.24	486.1	1.0239	5.1272004660274	11.1409624874614	55	0.0116684747850364	0.0116684747850364	0.602385010777438	2
556	276.08	487.02	1.0215	5.11553199124236	11.1526309622465	56	0.0213922037725638	0.0213922037725638	0.623777214550001	2
557	273.43	490.62	1.0171	5.0941397874698	11.174023166019	57	-0.0189612715256811	0.0189612715256811	0.642738486075682	2
558	260.28	489.22	1.021	5.11310105899548	11.1550618944933	58	0.0238231360194465	0.0238231360194465	0.666561622095129	2
559	251.88	484.42	1.0161	5.08927792297604	11.1788850305128	59	-0.0427844075451276	0.0427844075451276	0.709346029640257	2
560	255.39	481.79	1.0249	5.13206233052116	11.1361006229677	60	0.0116684747850329	0.0116684747850329	0.721014504425289	2
561	250.68	487.83	1.0225	5.12039385573613	11.1477690977527	61	0.028685000513212	0.028685000513212	0.749699504938501	2
562	246.83	489.49	1.0166	5.09170885522292	11.1764540982659	62	-0.0140994070319191	0.0140994070319191	0.76379891197042	2
563	251.41	481.78	1.0195	5.10580826225484	11.162354691234	63	-0.0189612715256811	0.0189612715256811	0.782760183496102	2
564	259.72	481.23	1.0234	5.12476953378052	11.1433934197083	64	0.023336949570071	0.023336949570071	0.806097133066173	2
565	271.29	481.98	1.0186	5.10143258421045	11.1667303692784	65	-0.0189612715256828	0.0189612715256828	0.825058404591855	2
566	264.24	475.2	1.0225	5.12039385573613	11.1477690977527	66	0.0213922037725638	0.0213922037725638	0.846450608364419	2
567	258.17	474.95	1.0181	5.09900165196356	11.1691613015253	67	-0.00680661029127094	0.00680661029127094	0.85325721865569	2
568	262.37	480.32	1.0195	5.10580826225484	11.162354691234	68	0.00680661029127094	0.00680661029127094	0.860063828946961	2
569	272.15	471.41	1.0181	5.09900165196356	11.1691613015253	69	-0.0189612715256811	0.0189612715256811	0.879025100472642	2
570	270.01	470.87	1.022	5.11796292348925	11.1502000299996	70	0.0145855934812946	0.0145855934812946	0.893610693953937	2
571	267.3	472.52	1.019	5.10337733000795	11.1647856234809	71	0.00437567804438643	0.00437567804438643	0.897986371998323	2
572	264.91	490.18	1.0181	5.09900165196356	11.1691613015253	72	-0.0116684747850329	0.0116684747850329	0.909654846783356	2
573	243.12	488.28	1.0205	5.1106701267486	11.1574928267402	73	-0.00972372898753093	0.00972372898753093	0.919378575770887	2
574	230.09	494.07	1.0225	5.12039385573613	11.1477690977527	74	0.0189612715256828	0.0189612715256828	0.93833984729657	2
575	231.51	483.11	1.0186	5.10143258421045	11.1667303692784	75	-0.0165303392788001	0.0165303392788001	0.95487018657537	2
576	255.53	473.58	1.022	5.11796292348925	11.1502000299996	76	0.0072927967406482	0.0072927967406482	0.962162983316018	2
577	235.13	463.66	1.0205	5.1106701267486	11.1574928267402	77	-0.0116684747850364	0.0116684747850364	0.973831458101055	2
578	236.95	455.61	1.0229	5.12233860153363	11.1458243519552	78	0.00437567804438821	0.00437567804438821	0.978207136145443	2
579	232.19	475.64	1.022	5.11796292348925	11.1502000299996	79	0.00972372898752916	0.00972372898752916	0.987930865132972	2
580	232.82	489.6	1.02	5.10823919450172	11.1599237589871	80	-0.0121546612344119	0.0121546612344119	1.00008552636738	2
581	232.49	484.5	1.0225	5.12039385573613	11.1477690977527	81	0.0145855934812928	0.0145855934812928	1.01467111984868	2
582	245.22	489.14	1.0195	5.10580826225484	11.162354691234	82	-0.00972372898752738	0.00972372898752738	1.0243948488362	2
583	239.48	486.27	1.0215	5.11553199124236	11.1526309622465	83	-0.00243093224688273	0.00243093224688273	1.02682578108309	2
584	246.16	484.72	1.022	5.11796292348925	11.1502000299996	84	0.00486186449376547	0.00486186449376547	1.03168764557685	2
585	247.42	483.97	1.021	5.11310105899548	11.1550618944933	85	0.00972372898752916	0.00972372898752916	1.04141137456438	2
586	237.75	479.5	1.019	5.10337733000795	11.1647856234809	86	-0.00243093224688451	0.00243093224688451	1.04384230681127	2
587	243.15	478.6	1.0195	5.10580826225484	11.162354691234	87	-0.00486186449376191	0.00486186449376191	1.04870417130503	2
588	235.33	470.03	1.0205	5.1106701267486	11.1574928267402	88	-0.0072927967406482	0.0072927967406482	1.05599696804568	2
589	253.57	471.37	1.022	5.11796292348925	11.1502000299996	89	0.00972372898752916	0.00972372898752916	1.06572069703321	2
590	261.38	476.22	1.02	5.10823919450172	11.1599237589871	90	-0.00486186449376369	0.00486186449376369	1.07058256152697	2
591	263.38	488.77	1.021	5.11310105899548	11.1550618944933	91	-0.0238231360194465	0.0238231360194465	1.09440569754642	2
592	271.33	484.32	1.0259	5.13692419501493	11.1312387584739	92	0.0238231360194465	0.0238231360194465	1.11822883356586	2
593	260.98	448.56	1.021	5.11310105899548	11.1550618944933	93	0.00243093224688273	0.00243093224688273	1.12065976581274	2
594	263.86	451.41	1.0205	5.1106701267486	11.1574928267402	94	-0.00243093224688273	0.00243093224688273	1.12309069805963	2
595	263.37	449.02	1.021	5.11310105899548	11.1550618944933	95	0.00243093224688273	0.00243093224688273	1.12552163030651	2
596	256.54	434.51	1.0205	5.1106701267486	11.1574928267402	96	-0.00486186449376547	0.00486186449376547	1.13038349480028	2
597	267.61	438.77	1.0215	5.11553199124236	11.1526309622465	97	-0.123491358141619	0.123491358141619	1.25387485294189	2
598	266.77	421.53	1.0469	5.23902334938398	11.0291396041048	98	-0.106474832413443	0.106474832413443	1.36034968535534	2
599	257.88	418.85	1.0688	5.34549818179743	10.9226647716914	99	0.225104326061297	0.225104326061297	1.58545401141664	2
600	255.46	423.42	1.0225	5.12039385573613	11.1477690977527	100	0.0121546612344119	0.0121546612344119	1.59760867265105	2
601	258.85	437.08	1.02	5.10823919450172	11.1599237589871	101	-0.00972372898752916	0.00972372898752916	1.60733240163858	2
602	255.78	434.93	1.022	5.11796292348925	11.1502000299996	102	0.0072927967406482	0.0072927967406482	1.61462519837922	2
603	259.02	424.68	1.0205	5.1106701267486	11.1574928267402	103	-0.0072927967406482	0.0072927967406482	1.62191799511987	2
604	259.74	425.17	1.022	5.11796292348925	11.1502000299996	104	-0.382142549209892	0.382142549209892	2.00406054432976	2
605	268.71	405.9	1.1006	5.50010547269914	10.7680574807897	105	-0.00486186449376369	0.00486186449376369	2.00892240882353	2
606	267.33	412.12	1.1016	5.5049673371929	10.7631956162959	106	0.168706697933629	0.168706697933629	2.17762910675716	2
607	272.25	421.17	1.0669	5.33626063925927	10.9319023142295	107	-0.0189612715256828	0.0189612715256828	2.19659037828284	2
608	272.65	408.37	1.0708	5.35522191078496	10.9129410427039	108	-0.0709832216089623	0.0709832216089623	2.2675735998918	2
609	271.04	407.74	1.0854	5.42620513239392	10.8419578210949	109	-0.140507883869795	0.140507883869795	2.4080814837616	2
610	266.61	407.78	1.1143	5.56671301626371	10.7014499372251	110	0.275667716796448	0.275667716796448	2.68374920055805	2
611	261.42	413.28	1.0576	5.29104529946726	10.9771176540216	111	-0.121060425894736	0.121060425894736	2.80480962645278	2
612	267.62	414.22	1.0825	5.412105725362	10.8560572281268	112	-0.441457296033819	0.441457296033819	3.2462669224866	2
613	274.9	387.76	1.1733	5.85356302139582	10.414599932093	113	-0.0213922037725638	0.0213922037725638	3.26765912625916	2
614	278.48	391.03	1.1777	5.87495522516838	10.3932077283204	114	-0.313590259847812	0.313590259847812	3.58124938610698	2
615	270.68	376.98	1.2422	6.1885454850162	10.0796174684726	115	0.0213922037725638	0.0213922037725638	3.60264158987954	2
616	267.4	374.45	1.2378	6.16715328124363	10.1010096722452	116	0.220728648016911	0.220728648016911	3.82337023789645	2
617	270.53	369.84	1.1924	5.94642463322672	10.3217383202621	117	-0.621832468752485	0.621832468752485	4.44520270664894	2
618	258.94	345.64	1.3203	6.56825710197921	9.69990585150961	118	0.128353222635385	0.128353222635385	4.57355592928432	2
619	271.61	336.46	1.2939	6.43990387934382	9.828259074145	119	0.104043900166561	0.104043900166561	4.67759982945088	2
620	274.8	324.07	1.2725	6.33585997917726	9.93230297431156	120	-0.0831378828433742	0.0831378828433742	4.76073771229426	2
621	268.17	330.88	1.2896	6.41899786202063	9.84916509146818	121	-0.0923754253815261	0.0923754253815261	4.85311313767578	2
622	259.27	347.38	1.3086	6.51137328740216	9.75678966608666	122	0.237258987295711	0.237258987295711	5.09037212497149	2
623	250.56	358.76	1.2598	6.27411430010645	9.99404865338237	123	0.0427844075451276	0.0427844075451276	5.13315653251662	2
624	252.14	364.58	1.251	6.23132989256132	10.0368330609275	124	0.130784154882265	0.130784154882265	5.26394068739889	2
625	251.86	367.97	1.2241	6.10054573767906	10.1676172158098	125	-0.211491105478757	0.211491105478757	5.47543179287764	2
626	257.55	361.17	1.2676	6.31203684315781	9.956126110331	126	0.232883309251321	0.232883309251321	5.70831510212896	2
627	251.9	366.98	1.2197	6.07915353390649	10.1890094195823	127	-0.104530086615938	0.104530086615938	5.8128451887449	2
628	253.79	376.71	1.2412	6.18368362052243	10.0844793329664	128	0.27275059810019	0.27275059810019	6.08559578684509	2
629	259.71	379.72	1.1851	5.91093302242224	10.3572299310666	129	-0.0447291533426331	0.0447291533426331	6.13032494018772	2
630	262.21	377.33	1.1943	5.95566217576487	10.3125007777239	130	0.00680661029127094	0.00680661029127094	6.137131550479	2
631	261.93	389.82	1.1929	5.9488555654736	10.3193073880152	131	0.0311159327600912	0.0311159327600912	6.16824748323909	2
632	264.34	383.42	1.1865	5.91773963271351	10.3504233207753	132	-0.0189612715256793	0.0189612715256793	6.18720875476477	2
633	279.37	360.71	1.1904	5.93670090423919	10.3314620492496	133	-0.168706697933629	0.168706697933629	6.3559154526984	2
634	273.25	359	1.2251	6.10540760217282	10.162755351316	134	-0.0116684747850364	0.0116684747850364	6.36758392748343	2
635	265.34	355.64	1.2275	6.11707607695786	10.151086876531	135	-0.0170165257281756	0.0170165257281756	6.38460045321161	2
636	263.77	351.41	1.231	6.13409260268603	10.1340703508028	136	-0.346164751956033	0.346164751956033	6.73076520516764	2
637	255.91	353.56	1.3022	6.48025735464207	9.78790559884675	137	0.270319665853307	0.270319665853307	7.00108487102095	2
638	252.4	343.35	1.2466	6.20993768878876	10.0582252647001	138	0.047646272038893	0.047646272038893	7.04873114305984	2
639	264.83	341.37	1.2368	6.16229141674987	10.105871536739	139	-0.316021192094695	0.316021192094695	7.36475233515454	2
640	273.74	340.84	1.3018	6.47831260884456	9.78985034464426	140	0.17113763018051	0.17113763018051	7.53588996533505	2
641	264.36	348.12	1.2666	6.30717497866405	9.96098797482477	141	-0.0734141538558433	0.0734141538558433	7.60930411919089	2
642	259.92	352.02	1.2817	6.3805891325199	9.88757382096892	142	-0.228021444757557	0.228021444757557	7.83732556394845	2
643	254.07	338.97	1.3286	6.60861057727745	9.65955237621137	143	0.0807069505964915	0.0807069505964915	7.91803251454494	2
644	241.14	348.39	1.312	6.52790362668096	9.74025932680786	144	0.132728900679773	0.132728900679773	8.05076141522471	2
645	236.58	353.14	1.2847	6.39517472600119	9.87298822748763	145	-0.0165303392788019	0.0165303392788019	8.06729175450351	2
646	254.88	334.79	1.2881	6.41170506527999	9.85645788820883	146	-0.199336444244345	0.199336444244345	8.26662819874786	2
647	245.6	329.21	1.3291	6.61104150952433	9.65712144396448	147	0.0948063576284088	0.0948063576284088	8.36143455637627	2
648	248.02	337.31	1.3096	6.51623515189593	9.75192780159289	148	0.00972372898752916	0.00972372898752916	8.3711582853638	2
649	252.42	350.36	1.3076	6.5065114229084	9.76165153058042	149	0.0996682221221725	0.0996682221221725	8.47082650748597	2
650	249.11	360.68	1.2871	6.40684320078622	9.8613197527026	150	0.128353222635385	0.128353222635385	8.59917973012135	2
651	237.88	363.63	1.2607	6.27848997815084	9.98967297533798	151	0.22753525830818	0.22753525830818	8.82671498842953	2
652	239.59	378.85	1.2139	6.05095471984266	10.2172082336462	152	-0.175513308224899	0.175513308224899	9.00222829665443	2
653	235.94	369.57	1.25	6.22646802806756	10.0416949254213	153	0.401103820735573	0.401103820735573	9.40333211739	2
654	239.55	385.3	1.1675	5.82536420733198	10.4427987461568	154	-0.358319413190447	0.358319413190447	9.76165153058045	2
655	257.98	376.1	1.2412	6.18368362052243	10.0844793329664	155	0.180375172718664	0.180375172718664	9.94202670329912	2
656	258.36	374.28	1.2041	6.00330844780377	10.2648545056851	156	-0.0116684747850329	0.0116684747850329	9.95369517808415	2
657	268.01	384.16	1.2065	6.0149769225888	10.2531860309	157	0.303866530860283	0.303866530860283	10.2575617089444	2
658	266.58	401.34	1.144	5.71111039172852	10.5570525617603	158	-0.0170165257281774	0.0170165257281774	10.2745782346726	2
659	271.97	399.34	1.1475	5.72812691745669	10.5400360360321	159	-0.199336444244345	0.199336444244345	10.473914678917	2
660	265.89	383.79	1.1885	5.92746336170104	10.3406995917878	160	0.00972372898752738	0.00972372898752738	10.4836384079045	2
661	271.62	378.85	1.1865	5.91773963271351	10.3504233207753	161	-0.232883309251319	0.232883309251319	10.7165217171558	2
662	278.9	353	1.2344	6.15062294196483	10.117540011524	162	-0.173082375978018	0.173082375978018	10.8896040931338	2
663	272	347.33	1.27	6.32370531794285	9.94445763554597	163	0.108905764660324	0.108905764660324	10.9985098577941	2
664	276.79	356.81	1.2476	6.21479955328252	10.0533634002063	164	-0.448263906325089	0.448263906325089	11.4467737641192	2
665	259.35	326.99	1.3398	6.66306345960761	9.60509949388121	165	0.396241956241809	0.396241956241809	11.843015720361	2
666	263.33	335.36	1.2583	6.2668215033658	10.001341450123	166	-0.242120851789474	0.242120851789474	12.0851365721505	2
667	261.08	339.8	1.3081	6.50894235515528	9.75922059833354	167	0.106961018862821	0.106961018862821	12.1920975910133	2
668	267.16	330.45	1.2861	6.40198133629246	9.86618161719636	168	-0.0335468650069757	0.0335468650069757	12.2256444560203	2
669	263.02	329.71	1.293	6.43552820129943	9.83263475218939	169	0.0452153397920085	0.0452153397920085	12.2708597958123	2
670	274.24	341.7	1.2837	6.39031286150742	9.87785009198139	170	0.289767123828367	0.289767123828367	12.5606269196407	2
671	275.94	345.57	1.2241	6.10054573767906	10.1676172158098	171	0.177944240471783	0.177944240471783	12.7385711601125	2
672	278.09	361.66	1.1875	5.92260149720728	10.3455614562815	172	-0.213435851276264	0.213435851276264	12.9520070113887	2
673	278.57	341.06	1.2314	6.13603734848354	10.1321256050053	173	-0.0666075435645741	0.0666075435645741	13.0186145549533	2
674	278.39	334.12	1.2451	6.20264489204811	10.0655180614407	174	0.0807069505964915	0.0807069505964915	13.0993215055498	2
675	279.97	332.68	1.2285	6.12193794145162	10.1462250120372	175	-0.0140994070319174	0.0140994070319174	13.1134209125817	2
676	279.55	333.59	1.2314	6.13603734848354	10.1321256050053	176	-0.41812034646375	0.41812034646375	13.5315412590455	2
677	272.44	339.33	1.3174	6.55415769494729	9.71400525854153	177	0.284905259334604	0.284905259334604	13.8164465183801	2
678	279.31	340.56	1.2588	6.26925243561269	9.99891051787613	178	0.118629493647854	0.118629493647854	13.9350760120279	2
679	279.13	333.96	1.2344	6.15062294196483	10.117540011524	179	-0.303866530860285	0.303866530860285	14.2389425428882	2
680	258.97	319.73	1.2969	6.45448947282512	9.8136734806637	180	-0.104530086615936	0.104530086615936	14.3434726295041	2
681	254.39	316.22	1.3184	6.55901955944105	9.70914339404777	181	0.0573700010264222	0.0573700010264222	14.4008426305306	2
682	270.31	315.06	1.3066	6.50164955841463	9.76651339507419	182	0.00437567804438643	0.00437567804438643	14.405218308575	2
683	277.35	319.49	1.3057	6.49727388037024	9.77088907311857	183	-0.0734141538558433	0.0734141538558433	14.4786324624308	2
684	273.3	317.78	1.3208	6.57068803422609	9.69747491926273	184	-0.0330606785575984	0.0330606785575984	14.5116931409884	2
685	274.46	317.69	1.3276	6.60374871278369	9.66441424070513	185	0.0447291533426331	0.0447291533426331	14.556422294331	2
686	265.53	317.54	1.3184	6.55901955944105	9.70914339404777	186	0.123491358141619	0.123491358141619	14.6799136524726	2
687	267.98	319.76	1.293	6.43552820129943	9.83263475218939	187	-0.161413901192983	0.161413901192983	14.8413275536656	2
688	249.59	327.34	1.3262	6.59694210249242	9.6712208509964	188	-0.0855688150902552	0.0855688150902552	14.9268963687559	2
689	245.82	319.9	1.3438	6.68251091758267	9.58565203590615	189	0.00243093224688273	0.00243093224688273	14.9293273010028	2
690	233.75	316.74	1.3433	6.68007998533579	9.58808296815303	190	0.0593147468239277	0.0593147468239277	14.9886420478267	2
691	240.21	321.08	1.3311	6.62076523851186	9.64739771497696	191	-0.121060425894738	0.121060425894738	15.1097024737214	2
692	239.65	319.24	1.356	6.7418256644066	9.52633728908222	192	0.130784154882265	0.130784154882265	15.2404866286037	2
693	232.6	320.15	1.3291	6.61104150952433	9.65712144396448	193	0.168706697933629	0.168706697933629	15.4091933265373	2
694	247.41	343.82	1.2944	6.4423348115907	9.82582814189811	194	-0.152176358654831	0.152176358654831	15.5613696851922	2
695	246.55	339.8	1.3257	6.59451117024553	9.67365178324328	195	0.341789073911649	0.341789073911649	15.9031587591038	2
696	249.24	338.58	1.2554	6.25272209633389	10.0154408571549	196	-0.194474579750583	0.194474579750583	16.0976333388544	2
697	257.38	348.24	1.2954	6.44719667608447	9.82096627740435	197	0.427357889001904	0.427357889001904	16.5249912278563	2
698	256.89	371.38	1.2075	6.01983878708257	10.2483241664063	198	0.168220511484252	0.168220511484252	16.6932117393405	2
699	257.97	381.03	1.1729	5.85161827559831	10.4165446778905	199	0.0904306795840188	0.0904306795840188	16.7836424189246	2
700	260.12	395.04	1.1543	5.76118759601429	10.5069753574745	200	0.142452629667304	0.142452629667304	16.9260950485919	2
701	260.83	405.94	1.125	5.61873496634699	10.6494279871418	201	0.168706697933628	0.168706697933628	17.0948017465255	2
702	232.38	413.36	1.0903	5.45002826841336	10.8181346850755	202	-0.284905259334602	0.284905259334602	17.3797070058601	2
703	233.77	403.88	1.1489	5.73493352774797	10.5332294257409	203	-0.0641766113176914	0.0641766113176914	17.4438836171778	2
704	233.38	401.94	1.1621	5.79911013906566	10.4690528144232	204	0.0855688150902552	0.0855688150902552	17.529452432268	2
705	235.76	405.93	1.1445	5.7135413239754	10.5546216295134	205	0.156552036699217	0.156552036699217	17.6860044689673	2
706	237.06	410.09	1.1123	5.55698928727618	10.7111736662126	206	-0.0403534752982431	0.0403534752982431	17.7263579442655	2
707	233.75	409.36	1.1206	5.59734276257443	10.6708201909144	207	0.249413648530119	0.249413648530119	17.9757715927956	2
708	240.31	419.38	1.0693	5.34792911404431	10.9202338394445	208	0.116198561400971	0.116198561400971	18.0919701541966	2
709	242.07	422.98	1.0454	5.23173055264334	11.0364324008455	209	-0.375335938918621	0.375335938918621	18.4673060931152	2
710	248.3	406.54	1.1226	5.60706649156196	10.6610964619269	210	0.0690384758114568	0.0690384758114568	18.5363445689267	2
711	249.2	409.08	1.1084	5.5380280157505	10.7301349377383	211	0.424926956755021	0.424926956755021	18.9612715256817	2
712	253.45	422.4	1.021	5.11310105899548	11.1550618944933	212	-0.37290500667174	0.37290500667174	19.3341765323534	2
713	243	415.73	1.0977	5.48600606566722	10.7821568878216	213	0.194960766199957	0.194960766199957	19.5291372985534	2
714	250.84	414.81	1.0576	5.29104529946726	10.9771176540216	214	-0.327689666879728	0.327689666879728	19.8568269654331	2
715	259.26	392.36	1.125	5.61873496634699	10.6494279871418	215	-0.225590512510674	0.225590512510674	20.0824174779438	2
716	267.87	393.35	1.1714	5.84432547885767	10.4238374746312	216	0.249413648530119	0.249413648530119	20.3318311264739	2
717	261.93	403.73	1.1201	5.59491183032755	10.6732511231613	217	-0.118629493647855	0.118629493647855	20.4504606201218	2
718	258.9	396.42	1.1445	5.7135413239754	10.5546216295134	218	-0.424926956755019	0.424926956755019	20.8753875768768	2
719	248.19	382.38	1.2319	6.13846828073042	10.1296946727584	219	0.396241956241809	0.396241956241809	21.2716295331186	2
720	250.76	393.43	1.1504	5.74222632448861	10.5259366290002	220	0.054452882330164	0.054452882330164	21.3260824154488	2
721	260.24	402.02	1.1392	5.68777344215845	10.5803895113304	221	0.439512550236312	0.439512550236312	21.7655949656851	2
722	274.25	410.25	1.0488	5.24826089192214	11.0199020615667	222	0.14682830771169	0.14682830771169	21.9124232733968	2
723	263.99	422.63	1.0186	5.10143258421045	11.1667303692784	223	-0.0116684747850346	0.0116684747850346	21.9240917481818	2
724	261.86	426.01	1.021	5.11310105899548	11.1550618944933	224	0	0	21.9240917481818	2
725	272.35	429.35	1.021	5.11310105899548	11.1550618944933	225	-0.142452629667302	0.142452629667302	22.0665443778491	2
726	277.14	425.63	1.0503	5.25555368866278	11.012609264826	226	0.147314494161066	0.147314494161066	22.2138588720102	2
727	277.51	447.54	1.02	5.10823919450172	11.1599237589871	227	-0.00243093224688096	0.00243093224688096	22.216289804257	2
728	274.69	442.42	1.0205	5.1106701267486	11.1574928267402	228	0	0	22.216289804257	2
729	271.95	440.12	1.0205	5.1106701267486	11.1574928267402	229	0.00729279674064642	0.00729279674064642	22.2235826009977	2
730	266.96	444.28	1.019	5.10337733000795	11.1647856234809	230	-0.149745426407948	0.149745426407948	22.3733280274056	2
731	277.78	426.21	1.0498	5.2531227564159	11.0150401970729	231	-0.0972372898752898	0.0972372898752898	22.4705653172809	2
732	272.38	427.16	1.0698	5.35036004629119	10.9178029071976	232	0.246982716283238	0.246982716283238	22.7175480335642	2
733	279.2	439.43	1.019	5.10337733000795	11.1647856234809	233	-0.0121546612344119	0.0121546612344119	22.7297026947986	2
734	275.01	430.85	1.0215	5.11553199124236	11.1526309622465	234	-0.234828055048826	0.234828055048826	22.9645307498474	2
735	274.89	420.68	1.0698	5.35036004629119	10.9178029071976	235	0.251358394327625	0.251358394327625	23.215889144175	2
736	279.25	433.05	1.0181	5.09900165196356	11.1691613015253	236	-0.0189612715256811	0.0189612715256811	23.2348504157007	2
737	273.45	434.1	1.022	5.11796292348925	11.1502000299996	237	0.0121546612344101	0.0121546612344101	23.2470050769351	2
738	254.81	442.15	1.0195	5.10580826225484	11.162354691234	238	-0.00486186449376191	0.00486186449376191	23.2518669414289	2
739	253.92	442.84	1.0205	5.1106701267486	11.1574928267402	239	0.00729279674064642	0.00729279674064642	23.2591597381695	2
740	253.73	443.09	1.019	5.10337733000795	11.1647856234809	240	-0.0286850005132102	0.0286850005132102	23.2878447386827	2
741	243.32	446.45	1.0249	5.13206233052116	11.1361006229677	241	0.0140994070319156	0.0140994070319156	23.3019441457147	2
742	240.56	449.77	1.022	5.11796292348925	11.1502000299996	242	0.0121546612344101	0.0121546612344101	23.3140988069491	2
743	232.05	452.79	1.0195	5.10580826225484	11.162354691234	243	-0.0121546612344101	0.0121546612344101	23.3262534681835	2
744	238.48	463.14	1.022	5.11796292348925	11.1502000299996	244	-0.00680661029127094	0.00680661029127094	23.3330600784747	2
745	238.11	462.32	1.0234	5.12476953378052	11.1433934197083	245	0.0189612715256811	0.0189612715256811	23.3520213500004	2
746	234.03	434.66	1.0195	5.10580826225484	11.162354691234	246	-0.235314241498202	0.235314241498202	23.5873355914986	2
747	239.95	423.98	1.0679	5.34112250375304	10.9270404497358	247	0.237745173745086	0.237745173745086	23.8250807652437	2
748	248.86	427.74	1.019	5.10337733000795	11.1647856234809	248	-0.0500772042857758	0.0500772042857758	23.8751579695295	2
749	249	419.6	1.0293	5.15345453429373	11.1147084191951	249	-0.261082123315154	0.261082123315154	24.1362400928446	2
750	232.15	419.77	1.083	5.41453665760888	10.8536262958799	250	0.0923754253815243	0.0923754253815243	24.2286155182262	2
751	231.31	424.95	1.064	5.32216123222736	10.9460017212615	251	0.223159580263792	0.223159580263792	24.45177509849	2
752	230.2	431.04	1.0181	5.09900165196356	11.1691613015253	252	-0.0116684747850329	0.0116684747850329	24.463443573275	2
753	242.92	445.09	1.0205	5.1106701267486	11.1574928267402	253	-0.0500772042857758	0.0500772042857758	24.5135207775608	2
754	234.53	430.04	1.0308	5.16074733103437	11.1074156224544	254	-0.270319665853309	0.270319665853309	24.7838404434141	2
755	233.47	418.3	1.0864	5.43106699688768	10.8370959566011	255	0.0238231360194483	0.0238231360194483	24.8076635794335	2
756	230.58	415.79	1.0815	5.40724386086824	10.8609190926206	256	-0.0763312725521033	0.0763312725521033	24.8839948519856	2
757	232.24	415.75	1.0972	5.48357513342034	10.7845878200685	257	0.0452153397920085	0.0452153397920085	24.9292101917776	2
758	248.89	410.14	1.0879	5.43835979362833	10.8298031598605	258	-0.123491358141617	0.123491358141617	25.0527015499193	2
759	254.36	405.46	1.1133	5.56185115176995	10.7063118017189	259	0.0807069505964897	0.0807069505964897	25.1334085005157	2
760	244.81	405.47	1.0967	5.48114420117346	10.7870187523154	260	-0.1424526296673	0.1424526296673	25.275861130183	2
761	241.78	406.11	1.126	5.62359683084076	10.6445661226481	261	0.137590765173536	0.137590765173536	25.4134518953566	2
762	247.69	410.91	1.0977	5.48600606566722	10.7821568878216	262	-0.0593147468239277	0.0593147468239277	25.4727666421805	2
763	246.85	413.35	1.1099	5.54532081249115	10.7228421409977	263	0.437081617989431	0.437081617989431	25.9098482601699	2
764	244.48	419.32	1.02	5.10823919450172	11.1599237589871	264	-0.434650685742549	0.434650685742549	26.3444989459125	2
765	246.8	409.91	1.1094	5.54288988024427	10.7252730732446	265	-0.0948063576284088	0.0948063576284088	26.4393053035409	2
766	247.12	409.07	1.1289	5.63769623787267	10.6304667156161	266	0.180375172718664	0.180375172718664	26.6196804762596	2
767	253.17	416.3	1.0918	5.45732106515401	10.8108418883348	267	0.268374920055804	0.268374920055804	26.8880553963154	2
768	249.8	420.08	1.0366	5.18894614509821	11.0792168083906	268	-0.543556450402876	0.543556450402876	27.4316118467182	2
769	238.32	407.18	1.1484	5.73250259550108	10.5356603579877	269	0.339358141664766	0.339358141664766	27.770969988383	2
770	233.13	422.08	1.0786	5.39314445383632	10.8750184996525	270	0.249413648530119	0.249413648530119	28.0203836369131	2
771	248.33	429.06	1.0273	5.1437308053062	11.1244321481826	271	0.0092375425381519	0.0092375425381519	28.0296211794513	2
772	251.05	437.41	1.0254	5.13449326276805	11.1336696907208	272	0.0213922037725656	0.0213922037725656	28.0510133832238	2
773	261.14	438.12	1.021	5.11310105899548	11.1550618944933	273	-0.0072927967406482	0.0072927967406482	28.0583061799645	2
774	255.29	438.41	1.0225	5.12039385573613	11.1477690977527	274	0.0262540682663293	0.0262540682663293	28.0845602482308	2
775	255.31	441.79	1.0171	5.0941397874698	11.174023166019	275	-0.0165303392787983	0.0165303392787983	28.1010905875096	2
776	251.88	454.24	1.0205	5.1106701267486	11.1574928267402	276	0	0	28.1010905875096	2
777	259.36	461.65	1.0205	5.1106701267486	11.1574928267402	277	0	0	28.1010905875096	2
778	249.68	461.17	1.0205	5.1106701267486	11.1574928267402	278	0.0092375425381519	0.0092375425381519	28.1103281300478	2
779	242.26	475.22	1.0186	5.10143258421045	11.1667303692784	279	0.00243093224688096	0.00243093224688096	28.1127590622947	2
780	241.22	469.01	1.0181	5.09900165196356	11.1691613015253	280	-0.0330606785575966	0.0330606785575966	28.1458197408523	2
781	242.8	464.85	1.0249	5.13206233052116	11.1361006229677	281	0.0189612715256811	0.0189612715256811	28.1647810123779	2
782	231.95	456.23	1.021	5.11310105899548	11.1550618944933	282	-0.00923754253815368	0.00923754253815368	28.1740185549161	2
783	239.63	454.55	1.0229	5.12233860153363	11.1458243519552	283	0.0140994070319174	0.0140994070319174	28.188117961948	2
784	256.69	451.56	1.02	5.10823919450172	11.1599237589871	284	0.00243093224688096	0.00243093224688096	28.1905488941949	2
785	254.99	451.53	1.0195	5.10580826225484	11.162354691234	285	-0.0145855934812928	0.0145855934812928	28.2051344876762	2
786	240.55	433.53	1.0225	5.12039385573613	11.1477690977527	286	-0.182806104965547	0.182806104965547	28.3879405926417	2
787	238.21	424.48	1.0601	5.30319996070167	10.9649629927871	287	0.192529833953078	0.192529833953078	28.5804704265948	2
788	249.09	428.08	1.0205	5.1106701267486	11.1574928267402	288	-0.0072927967406482	0.0072927967406482	28.5877632233355	2
789	254.71	411.93	1.022	5.11796292348925	11.1502000299996	289	-0.491048313870218	0.491048313870218	29.0788115372057	2
790	243.22	409.82	1.123	5.60901123735946	10.6591517161294	290	-0.0739003403052205	0.0739003403052205	29.1527118775109	2
791	243.49	408.01	1.1382	5.68291157766468	10.5852513758241	291	-0.106961018862819	0.106961018862819	29.2596728963737	2
792	240.21	411.92	1.1602	5.7898725965275	10.4782903569613	292	0.0598009332733032	0.0598009332733032	29.319473829647	2
793	233.13	401.27	1.1479	5.7300716632542	10.5380912902346	293	0.0233369495700693	0.0233369495700693	29.3428107792171	2
794	239.03	392.99	1.1431	5.70673471368413	10.5614282398047	294	-0.0972372898752898	0.0972372898752898	29.4400480690924	2
795	237.38	401.26	1.1631	5.80397200355942	10.4641909499294	295	0.0904306795840188	0.0904306795840188	29.5304787486764	2
796	252.76	395.96	1.1445	5.7135413239754	10.5546216295134	296	0.161413901192983	0.161413901192983	29.6918926498694	2
797	241.2	394.48	1.1113	5.55212742278242	10.7160355307064	297	-0.130784154882265	0.130784154882265	29.8226768047516	2
798	244.77	396.68	1.1382	5.68291157766468	10.5852513758241	298	0.075845086102726	0.075845086102726	29.8985218908544	2
799	243.05	405.02	1.1226	5.60706649156196	10.6610964619269	299	0.152176358654831	0.152176358654831	30.0506982495092	2
800	252.46	415.5	1.0913	5.45489013290713	10.8132728205817	300	0.230452377004438	0.230452377004438	30.2811506265136	2
801	245.92	426.64	1.0439	5.22443775590269	11.0437251975861	301	0.116198561400973	0.116198561400973	30.3973491879146	2
802	249.87	432.43	1.02	5.10823919450172	11.1599237589871	302	-0.00486186449376369	0.00486186449376369	30.4022110524084	2
803	248.14	436.88	1.021	5.11310105899548	11.1550618944933	303	-0.0189612715256811	0.0189612715256811	30.4211723239341	2
804	253.58	444.7	1.0249	5.13206233052116	11.1361006229677	304	0.0213922037725638	0.0213922037725638	30.4425645277066	2
805	254.6	452.73	1.0205	5.1106701267486	11.1574928267402	305	-0.00486186449376547	0.00486186449376547	30.4474263922004	2
806	259.9	450.28	1.0215	5.11553199124236	11.1526309622465	306	0.00972372898752738	0.00972372898752738	30.4571501211879	2
807	257.2	454.83	1.0195	5.10580826225484	11.162354691234	307	-0.00972372898752738	0.00972372898752738	30.4668738501754	2
808	266.16	453.62	1.0215	5.11553199124236	11.1526309622465	308	0.00972372898752738	0.00972372898752738	30.476597579163	2
809	266.01	453.01	1.0195	5.10580826225484	11.162354691234	309	-0.00486186449376191	0.00486186449376191	30.4814594436567	2
810	253.75	447.63	1.0205	5.1106701267486	11.1574928267402	310	0.0140994070319156	0.0140994070319156	30.4955588506886	2
811	240.02	441.92	1.0176	5.09657071971668	11.1715922337721	311	-0.00680661029126917	0.00680661029126917	30.5023654609799	2
812	240.87	456.23	1.019	5.10337733000795	11.1647856234809	312	-0.0121546612344119	0.0121546612344119	30.5145201222143	2
813	246.88	449.71	1.0215	5.11553199124236	11.1526309622465	313	0.0165303392787983	0.0165303392787983	30.5310504614931	2
814	241.76	464.97	1.0181	5.09900165196356	11.1691613015253	314	-0.00243093224688096	0.00243093224688096	30.53348139374	2
815	234.44	467.28	1.0186	5.10143258421045	11.1667303692784	315	0	0	30.53348139374	2
816	230.43	471.55	1.0186	5.10143258421045	11.1667303692784	316	0.00486186449376369	0.00486186449376369	30.5383432582338	2
817	233.86	478.86	1.0176	5.09657071971668	11.1715922337721	317	-0.0165303392787983	0.0165303392787983	30.5548735975126	2
818	231.26	457.39	1.021	5.11310105899548	11.1550618944933	318	0.0116684747850346	0.0116684747850346	30.5665420722976	2
819	238.92	459.86	1.0186	5.10143258421045	11.1667303692784	319	-0.0092375425381519	0.0092375425381519	30.5757796148357	2
820	239.28	463.62	1.0205	5.1106701267486	11.1574928267402	320	-0.00243093224688273	0.00243093224688273	30.5782105470826	2
821	246.49	464.58	1.021	5.11310105899548	11.1550618944933	321	-0.0213922037725656	0.0213922037725656	30.5996027508552	2
822	232.01	455.58	1.0254	5.13449326276805	11.1336696907208	322	0.0121546612344119	0.0121546612344119	30.6117574120896	2
823	241.85	451.53	1.0229	5.12233860153363	11.1458243519552	323	-0.00486186449376547	0.00486186449376547	30.6166192765834	2
824	240.99	450.35	1.0239	5.1272004660274	11.1409624874614	324	0.0257678818169538	0.0257678818169538	30.6423871584003	2
825	260.58	464.61	1.0186	5.10143258421045	11.1667303692784	325	-0.00194474579750548	0.00194474579750548	30.6443319041978	2
826	259.07	457.82	1.019	5.10337733000795	11.1647856234809	326	-0.00243093224688451	0.00243093224688451	30.6467628364447	2
827	262.7	466.75	1.0195	5.10580826225484	11.162354691234	327	-0.00972372898752738	0.00972372898752738	30.6564865654322	2
828	256.34	473.79	1.0215	5.11553199124236	11.1526309622465	328	0.00486186449376547	0.00486186449376547	30.661348429926	2
829	264.36	468.81	1.0205	5.1106701267486	11.1574928267402	329	0.0116684747850329	0.0116684747850329	30.673016904711	2
830	269.73	460.69	1.0181	5.09900165196356	11.1691613015253	330	-0.0165303392787983	0.0165303392787983	30.6895472439898	2
831	273.05	461.16	1.0215	5.11553199124236	11.1526309622465	331	-0.00923754253815368	0.00923754253815368	30.698784786528	2
832	277.44	459.8	1.0234	5.12476953378052	11.1433934197083	332	0.0165303392788001	0.0165303392788001	30.7153151258068	2
833	272.76	458.16	1.02	5.10823919450172	11.1599237589871	333	-0.0403534752982466	0.0403534752982466	30.755668601105	2
834	259.03	455.89	1.0283	5.14859266979996	11.1195702836889	334	0.0452153397920121	0.0452153397920121	30.8008839408971	2
835	250.55	440.23	1.019	5.10337733000795	11.1647856234809	335	-0.00972372898752916	0.00972372898752916	30.8106076698846	2
836	271.14	441.33	1.021	5.11310105899548	11.1550618944933	336	-0.538694585909111	0.538694585909111	31.3493022557937	2
837	277.9	410.35	1.1318	5.65179564490459	10.6163673085842	337	-0.138076951622912	0.138076951622912	31.4873792074166	2
838	279.94	385.48	1.1602	5.7898725965275	10.4782903569613	338	-0.426871702552527	0.426871702552527	31.9142509099691	2
839	269.8	367.24	1.248	6.21674429908003	10.0514186544088	339	0.108905764660324	0.108905764660324	32.0231566746295	2
840	264.49	352.92	1.2256	6.10783853441971	10.1603244190691	340	-0.106961018862819	0.106961018862819	32.1301176934923	2
841	260.52	355.63	1.2476	6.21479955328252	10.0533634002063	341	0.0427844075451294	0.0427844075451294	32.1729021010374	2
842	265.88	357.35	1.2388	6.1720151457374	10.0961478077514	342	0.1589829689461	0.1589829689461	32.3318850699835	2
843	269.41	362.97	1.2061	6.0130321767913	10.2551307766975	343	-0.0972372898752916	0.0972372898752916	32.4291223598588	2
844	272.74	365.54	1.2261	6.11026946666659	10.1578934868222	344	0.17113763018051	0.17113763018051	32.6002599900393	2
845	274.16	367.21	1.1909	5.93913183648608	10.3290311170027	345	-0.360750345437326	0.360750345437326	32.9610103354766	2
846	269.1	338.37	1.2651	6.2998821819234	9.96828077156542	346	0.306297463107166	0.306297463107166	33.2673077985838	2
847	260.88	374.97	1.2021	5.99358471881624	10.2745782346726	347	0.0899444931346416	0.0899444931346416	33.3572522917184	2
848	258.47	371.73	1.1836	5.90364022568159	10.3645227278072	348	-0.389435345950538	0.389435345950538	33.746687637669	2
849	233.77	370.76	1.2637	6.29307557163213	9.97508738185669	349	0.0807069505964915	0.0807069505964915	33.8273945882655	2
850	234.98	370.96	1.2471	6.21236862103564	10.0557943324532	350	0.0165303392788001	0.0165303392788001	33.8439249275443	2
851	246.33	364.57	1.2437	6.19583828175684	10.072324671732	351	-0.322827802385966	0.322827802385966	34.1667527299302	2
852	242.74	356.35	1.3101	6.51866608414281	9.74949686934601	352	0.109391951109703	0.109391951109703	34.2761446810399	2
853	238.44	361.06	1.2876	6.40927413303311	9.85888882045571	353	0.0568838145770449	0.0568838145770449	34.333028495617	2
854	231.24	365.92	1.2759	6.35239031845606	9.91577263503276	354	0.180375172718664	0.180375172718664	34.5134036683356	2
855	246.08	367.43	1.2388	6.1720151457374	10.0961478077514	355	0.0165303392787983	0.0165303392787983	34.5299340076144	2
856	257.34	367.79	1.2354	6.1554848064586	10.1126781470302	356	0.0831378828433742	0.0831378828433742	34.6130718904578	2
857	251.75	376.69	1.2183	6.07234692361522	10.1958160298736	357	-0.0281988140638347	0.0281988140638347	34.6412707045217	2
858	249.83	373.56	1.2241	6.10054573767906	10.1676172158098	358	0.073414153855845	0.073414153855845	34.7146848583775	2
859	245.55	380.43	1.209	6.02713158382321	10.2410313696656	359	0.154607290901712	0.154607290901712	34.8692921492792	2
860	231.75	389.96	1.1772	5.8725242929215	10.3956386605673	360	-0.125922290388502	0.125922290388502	34.9952144396677	2
861	230.27	380.7	1.2031	5.99844658331	10.2697163701788	361	-0.448750092774468	0.448750092774468	35.4439645324422	2
862	232.25	362.24	1.2954	6.44719667608447	9.82096627740435	362	0.0568838145770449	0.0568838145770449	35.5008483470192	2
863	249.33	353.88	1.2837	6.39031286150742	9.87785009198139	363	0.147314494161066	0.147314494161066	35.6481628411803	2
864	252.74	358.87	1.2534	6.24299836734636	10.0251645861425	364	-0.140021697420417	0.140021697420417	35.7881845386007	2
865	252.61	352.33	1.2822	6.38302006476678	9.88514288872204	365	-0.0476462720388913	0.0476462720388913	35.8358308106396	2
866	235.54	355.34	1.292	6.43066633680567	9.83749661668315	366	0.0593147468239259	0.0593147468239259	35.8951455574635	2
867	247.78	344.84	1.2798	6.37135158998174	9.89681136350708	367	0.0739003403052223	0.0739003403052223	35.9690458977688	2
868	254.6	357.16	1.2646	6.29745124967652	9.9707117038123	368	-0.128353222635385	0.128353222635385	36.0973991204041	2
869	255.8	355.28	1.291	6.4258044723119	9.84235848117691	369	-0.0690384758114551	0.0690384758114551	36.1664375962156	2
870	254.17	353.33	1.3052	6.49484294812336	9.77332000536546	370	0.379711616963007	0.379711616963007	36.5461492131786	2
871	263.94	353.24	1.2271	6.11513133116035	10.1530316223285	371	0.0598009332733049	0.0598009332733049	36.6059501464519	2
872	269.36	362.47	1.2148	6.05533039788705	10.2128325556018	372	-0.104530086615938	0.104530086615938	36.7104802330678	2
873	272.76	358.56	1.2363	6.15986048450298	10.1083024689858	373	0.0427844075451276	0.0427844075451276	36.753264640613	2
874	274	356	1.2275	6.11707607695786	10.151086876531	374	0.163844833439866	0.163844833439866	36.9171094740528	2
875	276.65	371.19	1.1938	5.95323124351799	10.3149317099708	375	-0.149745426407948	0.149745426407948	37.0668549004608	2
876	266.23	377.09	1.2246	6.10297666992594	10.1651862835629	376	0.116198561400973	0.116198561400973	37.1830534618618	2
877	264.27	384.04	1.2007	5.98677810852497	10.2813848449639	377	0.190098901706193	0.190098901706193	37.3731523635679	2
878	272.45	384.43	1.1616	5.79667920681877	10.47148374667	378	0.351026616449799	0.351026616449799	37.7241789800177	2
879	267.93	396.7	1.0894	5.44565259036897	10.8225103631198	379	-0.612108739764954	0.612108739764954	38.3362877197827	2
880	268.57	382.57	1.2153	6.05776133013393	10.2104016233549	380	-0.0476462720388913	0.0476462720388913	38.3839339918216	2
881	267.33	371.93	1.2251	6.10540760217282	10.162755351316	381	0.0923754253815261	0.0923754253815261	38.4763094172031	2
882	267.79	371.07	1.2061	6.0130321767913	10.2551307766975	382	-0.0330606785576002	0.0330606785576002	38.5093700957607	2
883	279.93	375.5	1.2129	6.0460928553489	10.2220700981399	383	-0.00243093224688096	0.00243093224688096	38.5118010280076	2
884	276.43	376.15	1.2134	6.04852378759578	10.219639165893	384	0.448750092774466	0.448750092774466	38.9605511207821	2
885	253.28	385.44	1.1211	5.59977369482131	10.6683892586675	385	-0.0996682221221743	0.0996682221221743	39.0602193429042	2
886	242.59	384.74	1.1416	5.69944191694348	10.5687210365453	386	0.0666075435645759	0.0666075435645759	39.1268268864688	2
887	243.48	383.16	1.1279	5.63283437337891	10.6353285801099	387	-0.185237037212429	0.185237037212429	39.3120639236812	2
888	241.15	386.3	1.166	5.81807141059134	10.4500915428975	388	-0.109391951109702	0.109391951109702	39.4214558747909	2
889	233.69	379.55	1.1885	5.92746336170104	10.3406995917878	389	0.00243093224688096	0.00243093224688096	39.4238868070378	2
890	245.04	388.17	1.188	5.92503242945416	10.3431305240347	390	0.0831378828433742	0.0831378828433742	39.5070246898812	2
891	248.99	390.42	1.1709	5.84189454661078	10.426268406878	391	0.0427844075451276	0.0427844075451276	39.5498090974263	2
892	252.09	390.34	1.1621	5.79911013906566	10.4690528144232	392	-0.365612209931093	0.365612209931093	39.9154213073574	2
893	259.36	386.07	1.2373	6.16472234899675	10.1034406044921	393	0.147314494161066	0.147314494161066	40.0627358015185	2
894	254.24	384.17	1.207	6.01740785483568	10.2507550986531	394	0.189612715256818	0.189612715256818	40.2523485167753	2
895	256.37	395.93	1.168	5.82779513957887	10.44036781391	395	0.0568838145770449	0.0568838145770449	40.3092323313523	2
896	276.34	392.95	1.1563	5.77091132500182	10.497251628487	396	-0.0923754253815261	0.0923754253815261	40.4016077567339	2
897	278.3	391.03	1.1753	5.86328675038335	10.4048762031055	397	0.37290500667174	0.37290500667174	40.7745127634056	2
898	277.01	399.53	1.0986	5.49038174371161	10.7777812097772	398	-0.242120851789474	0.242120851789474	41.0166336151951	2
899	274.74	394.42	1.1484	5.73250259550108	10.5356603579877	399	0.391380091748045	0.391380091748045	41.4080137069431	2
900	271.22	403.77	1.0679	5.34112250375304	10.9270404497358	400	-0.00437567804438821	0.00437567804438821	41.4123893849875	2
901	277.79	420.22	1.0688	5.34549818179743	10.9226647716914	401	0.0422982210957503	0.0422982210957503	41.4546876060833	2
902	274.51	411.49	1.0601	5.30319996070167	10.9649629927871	402	-0.102099154369053	0.102099154369053	41.5567867604523	2
903	267.23	397.33	1.0811	5.40529911507073	10.8628638384181	403	-0.358319413190447	0.358319413190447	41.9151061736428	2
904	260.56	395.48	1.1548	5.76361852826118	10.5045444252276	404	0.337413395867259	0.337413395867259	42.25251956951	2
905	250.12	401.63	1.0854	5.42620513239392	10.8419578210949	405	-0.68649526651955	0.68649526651955	42.9390148360296	2
906	240.45	377.9	1.2266	6.11270039891347	10.1554625545754	406	0.00972372898752738	0.00972372898752738	42.9487385650171	2
907	240.64	380.69	1.2246	6.10297666992594	10.1651862835629	407	0.232397122801945	0.232397122801945	43.1811356878191	2
908	231.46	391.89	1.1768	5.870579547124	10.3975834063648	408	-0.0685522893620814	0.0685522893620814	43.2496879771811	2
909	233.99	379.45	1.1909	5.93913183648608	10.3290311170027	409	-0.218297715770026	0.218297715770026	43.4679856929512	2
910	232.23	371.34	1.2358	6.1574295522561	10.1107334012327	410	-0.353943735146059	0.353943735146059	43.8219294280972	2
911	230.39	367.23	1.3086	6.51137328740216	9.75678966608666	411	0.0593147468239295	0.0593147468239295	43.8812441749212	2
912	244.36	359.27	1.2964	6.45205854057823	9.81610441291059	412	0.1259222903885	0.1259222903885	44.0071664653097	2
913	241.9	363.66	1.2705	6.32613625018973	9.94202670329909	413	0.0807069505964915	0.0807069505964915	44.0878734159061	2
914	236.49	359.57	1.2539	6.24542929959324	10.0227336538956	414	-0.133215087129148	0.133215087129148	44.2210885030353	2
915	239.3	358.37	1.2813	6.37864438672239	9.88951856676643	415	-0.161413901192983	0.161413901192983	44.3825024042283	2
916	240.52	349.3	1.3145	6.54005828791537	9.72810466557345	416	0.109391951109703	0.109391951109703	44.491894355338	2
917	239.3	342.17	1.292	6.43066633680567	9.83749661668315	417	-0.13029796843289	0.13029796843289	44.6221923237709	2
918	239.33	332.95	1.3188	6.56096430523856	9.70719864825026	418	-0.00243093224688273	0.00243093224688273	44.6246232560177	2
919	234.51	335.25	1.3193	6.56339523748544	9.70476771600338	419	-0.00121546612344048	0.00121546612344048	44.6258387221412	2
920	230.55	341.98	0.13184	0.790125625719812	9.70355224987994	420	-0.00121546612344225	0.00121546612344225	44.6270541882646	2
921	233.37	336.84	1.3198	6.56582616973232	9.7023367837565	421	0.0617456790708104	0.0617456790708104	44.6887998673354	2
922	234.76	335.55	1.3071	6.50408049066151	9.76408246282731	422	-0.0879997473371379	0.0879997473371379	44.7767996146726	2
923	244.04	336.5	1.3252	6.59208023799865	9.67608271549017	423	0.182806104965547	0.182806104965547	44.9596057196381	2
924	251.57	342.03	1.2876	6.40927413303311	9.85888882045571	424	-0.0782760183496105	0.0782760183496105	45.0378817379877	2
925	272.23	322.51	1.3037	6.48755015138271	9.7806128021061	425	0.287336191581485	0.287336191581485	45.3252179295692	2
926	276.07	326.01	1.2446	6.20021395980123	10.0679489936876	426	-0.147314494161066	0.147314494161066	45.4725324237303	2
927	279.27	320.83	1.2749	6.3475284539623	9.92063449952652	427	-0.194474579750581	0.194474579750581	45.6670070034809	2
928	276.97	319.01	1.3149	6.54200303371288	9.72615991977594	428	0.00680661029127094	0.00680661029127094	45.6738136137721	2
929	271.67	320.69	1.3135	6.53519642342161	9.73296653006721	429	-0.0306297463107175	0.0306297463107175	45.7044433600829	2
930	264.25	317.72	1.3198	6.56582616973232	9.7023367837565	430	-0.0500772042857758	0.0500772042857758	45.7545205643686	2
931	257.71	323.41	1.3301	6.6159033740181	9.65225957947072	431	0.0855688150902569	0.0855688150902569	45.8400893794589	2
932	253.66	328.91	1.3125	6.53033455892784	9.73782839456098	432	-0.0855688150902569	0.0855688150902569	45.9256581945492	2
933	254.7	326.66	1.3301	6.6159033740181	9.65225957947072	433	0.00972372898753093	0.00972372898753093	45.9353819235367	2
934	252.25	326.26	1.3281	6.60617964503057	9.66198330845825	434	-0.137590765173536	0.137590765173536	46.0729726887102	2
935	250.14	324.29	1.3564	6.7437704102041	9.52439254328471	435	0.0568838145770449	0.0568838145770449	46.1298565032873	2
936	249.39	328.49	1.3447	6.68688659562706	9.58127635786176	436	0.218297715770026	0.218297715770026	46.3481542190573	2
937	253.79	335.37	1.2998	6.46858887985703	9.79957407363178	437	-0.0714694080583378	0.0714694080583378	46.4196236271156	2
938	248	336.27	1.3145	6.54005828791537	9.72810466557345	438	0.0194474579750583	0.0194474579750583	46.4390710850907	2
939	231.32	333.51	1.3105	6.52061082994031	9.74755212354851	439	0.208573986782499	0.208573986782499	46.6476450718732	2
940	238.86	324.89	1.2676	6.31203684315781	9.956126110331	440	-0.365612209931092	0.365612209931092	47.0132572818043	2
941	246.7	316.31	1.3428	6.67764905308891	9.59051390039991	441	0.0238231360194447	0.0238231360194447	47.0370804178237	2
942	250.26	315.13	1.3379	6.65382591706946	9.61433703641936	442	0.147314494161066	0.147314494161066	47.1843949119848	2
943	233.19	328.36	1.3076	6.5065114229084	9.76165153058042	443	0.225590512510674	0.225590512510674	47.4099854244955	2
944	236.08	326.96	1.2612	6.28092091039772	9.9872420430911	444	-0.458473821761995	0.458473821761995	47.8684592462575	2
945	239.44	320.03	1.3555	6.73939473215972	9.5287682213291	445	0.130784154882265	0.130784154882265	47.9992434011397	2
946	251.38	319.81	1.3286	6.60861057727745	9.65955237621137	446	-0.21392203772564	0.21392203772564	48.2131654388654	2
947	257.57	326.67	1.3726	6.82253261500309	9.44563033848573	447	0.23045237700444	0.23045237700444	48.4436178158698	2
948	240.59	333.36	1.3252	6.59208023799865	9.67608271549017	448	0.152176358654829	0.152176358654829	48.5957941745246	2
949	240.91	353.38	1.2939	6.43990387934382	9.828259074145	449	0.0306297463107175	0.0306297463107175	48.6264239208353	2
950	236.53	355.16	1.2876	6.40927413303311	9.85888882045571	450	0.0403534752982431	0.0403534752982431	48.6667773961336	2
951	241.32	362.7	1.2793	6.36892065773486	9.89924229575396	451	0.147314494161066	0.147314494161066	48.8140918902947	2
952	245.26	362.92	1.249	6.22160616357379	10.046556789915	452	-0.204198308738109	0.204198308738109	49.0182901990328	2
953	233.17	351.74	1.291	6.4258044723119	9.84235848117691	453	0.189612715256816	0.189612715256816	49.2079029142896	2
954	251.29	358.05	1.252	6.23619175705509	10.0319711964337	454	-0.108905764660324	0.108905764660324	49.3168086789499	2
955	248.47	365.09	1.2744	6.34509752171541	9.92306543177341	455	-0.206629240984993	0.206629240984993	49.5234379199349	2
956	256.05	338.72	1.3169	6.55172676270041	9.71643619078841	456	-0.0807069505964915	0.0807069505964915	49.6041448705314	2
957	260.28	338.62	1.3335	6.6324337132969	9.63572924019192	457	-0.00729279674064642	0.00729279674064642	49.611437667272	2
958	254.24	339.45	1.335	6.63972651003754	9.62843644345127	458	0.078762204798986	0.078762204798986	49.690199872071	2
959	260.87	339.91	1.3188	6.56096430523856	9.70719864825026	459	0.0354916108044794	0.0354916108044794	49.7256914828755	2
960	270.78	331.23	1.3115	6.52547269443408	9.74269025905474	460	0.339358141664764	0.339358141664764	50.0650496245403	2
961	273.57	347.36	1.2417	6.18611455276931	10.0820484007195	461	-0.151690172205452	0.151690172205452	50.2167397967457	2
962	270.77	349.05	1.2729	6.33780472497477	9.93035822851405	462	0.286850005132107	0.286850005132107	50.5035898018778	2
963	277.08	350.93	1.2139	6.05095471984266	10.2172082336462	463	-0.175513308224899	0.175513308224899	50.6791031101027	2
964	273.88	353.07	1.25	6.22646802806756	10.0416949254213	464	0.0666075435645723	0.0666075435645723	50.7457106536673	2
965	273.22	358.44	1.2363	6.15986048450298	10.1083024689858	465	0.218297715770028	0.218297715770028	50.9640083694373	2
966	274.66	361.66	1.1914	5.94156276873296	10.3266001847559	466	0	0	50.9640083694373	2
967	273.74	366.88	1.1914	5.94156276873296	10.3266001847559	467	0.130297968432888	0.130297968432888	51.0943063378702	2
968	271.61	380.11	1.1646	5.81126480030007	10.4568981531887	468	-0.286850005132106	0.286850005132106	51.3811563430023	2
969	271.73	373.79	1.2236	6.09811480543218	10.1700481480566	469	0.0734141538558433	0.0734141538558433	51.4545704968582	2
970	273.33	373.77	1.2085	6.02470065157633	10.2434623019125	470	-0.201767376491226	0.201767376491226	51.6563378733494	2
971	279.17	368.24	1.25	6.22646802806756	10.0416949254213	471	0.0972372898752898	0.0972372898752898	51.7535751632247	2
972	272.23	377.82	1.23	6.12923073819227	10.1389322152966	472	0.223159580263792	0.223159580263792	51.9767347434885	2
973	277.06	384.53	1.1841	5.90607115792848	10.3620917955603	473	-0.116198561400973	0.116198561400973	52.0929333048894	2
974	254.43	379.86	1.208	6.02226971932945	10.2458932341594	474	-0.00243093224688273	0.00243093224688273	52.0953642371363	2
975	255.45	379.77	1.2085	6.02470065157633	10.2434623019125	475	-0.137590765173535	0.137590765173535	52.2329550023099	2
976	258.78	386.34	1.2368	6.16229141674987	10.105871536739	476	0.239689919542592	0.239689919542592	52.4726449218524	2
977	257.84	387.63	1.1875	5.92260149720728	10.3455614562815	477	-0.109391951109703	0.109391951109703	52.5820368729621	2
978	258.2	388.64	1.21	6.03199344831698	10.2361695051718	478	0.807555692414288	0.807555692414288	53.3895925653764	2
979	254.58	413.27	1.0439	5.22443775590269	11.0437251975861	479	-0.00486186449376369	0.00486186449376369	53.3944544298702	2
980	273.61	411.15	1.0449	5.22929962039645	11.0388633330924	480	-0.0807069505964932	0.0807069505964932	53.4751613804667	2
981	277.72	416.52	1.0615	5.31000657099295	10.9581563824959	481	0.0568838145770467	0.0568838145770467	53.5320451950437	2
982	270.41	429.05	1.0498	5.2531227564159	11.0150401970729	482	-0.00486186449376369	0.00486186449376369	53.5369070595375	2
983	261.1	413.42	1.0508	5.25798462090966	11.0101783325792	483	-0.45798763531262	0.45798763531262	53.9948946948501	2
984	258.21	402.14	1.145	5.71597225622228	10.5521906972665	484	-0.204198308738111	0.204198308738111	54.1990930035882	2
985	258.09	398.59	1.187	5.92017056496039	10.3479923885284	485	-0.133215087129148	0.133215087129148	54.3323080907174	2
986	247.54	379.93	1.2144	6.05338565208954	10.2147773013993	486	0.404020939431833	0.404020939431833	54.7363290301492	2
987	230.18	396.7	1.1313	5.64936471265771	10.6187982408311	487	-0.0666075435645741	0.0666075435645741	54.8029365737138	2
988	235.36	398.48	1.145	5.71597225622228	10.5521906972665	488	-0.00972372898752916	0.00972372898752916	54.8126603027013	2
989	232.07	399.14	1.147	5.72569598520981	10.542466968279	489	-0.0875135608877624	0.0875135608877624	54.9001738635891	2
990	232.02	401.64	1.165	5.81320954609757	10.4549534073912	490	0.560086789681675	0.560086789681675	55.4602606532708	2
991	233.54	424.4	1.0498	5.2531227564159	11.0150401970729	491	0.140021697420419	0.140021697420419	55.6002823506912	2
992	239.41	442.92	1.021	5.11310105899548	11.1550618944933	492	0	0	55.6002823506912	2
993	243.18	442.27	1.021	5.11310105899548	11.1550618944933	493	0.00486186449376369	0.00486186449376369	55.6051442151849	2
994	238.62	453.78	1.02	5.10823919450172	11.1599237589871	494	0.0140994070319174	0.0140994070319174	55.6192436222169	2
995	268.77	467.82	1.0171	5.0941397874698	11.174023166019	495	-0.0403534752982466	0.0403534752982466	55.6595970975151	2
996	273.12	469.36	1.0254	5.13449326276805	11.1336696907208	496	0.0286850005132102	0.0286850005132102	55.6882820980283	2
997	266.89	463.18	1.0195	5.10580826225484	11.162354691234	497	-0.00729279674064465	0.00729279674064465	55.695574894769	2
998	265.64	466.25	1.021	5.11310105899548	11.1550618944933	498	-0.0072927967406482	0.0072927967406482	55.7028676915096	2
999	265.56	463.43	1.0225	5.12039385573613	11.1477690977527	499	0.00243093224688273	0.00243093224688273	55.7052986237565	2
1000	271.01	454.54	1.022	5.11796292348925	11.1502000299996	500	NA	NA	NA	2
1001	264.09	427.31	1.0396	5.2035317385795	11.0743549438968	1	-0.175513308224899	0.175513308224899	0.175513308224899	3
1002	267.74	430.7	1.0757	5.3790450468044	10.8988416356719	2	0.27566771679645	0.27566771679645	0.451181025021349	3
1003	271.14	433.33	1.019	5.10337733000795	11.1745093524684	3	-0.206629240984995	0.206629240984995	0.657810266006344	3
1004	254.92	430.35	1.0615	5.31000657099295	10.9678801114834	4	0.00486186449376547	0.00486186449376547	0.662672130500109	3
1005	266.49	433.43	1.0605	5.30514470649918	10.9727419759772	5	0.20176737649123	0.20176737649123	0.864439506991339	3
1006	270.02	441.66	1.019	5.10337733000795	11.1745093524684	6	-0.00243093224688451	0.00243093224688451	0.866870439238223	3
1007	271.14	446.95	1.0195	5.10580826225484	11.1720784202215	7	0	0	0.866870439238223	3
1008	275.86	450.17	1.0195	5.10580826225484	11.1720784202215	8	-0.00243093224688096	0.00243093224688096	0.869301371485104	3
1009	278.63	453.38	1.02	5.10823919450172	11.1696474879746	9	-0.00729279674064642	0.00729279674064642	0.876594168225751	3
1010	274.14	445.46	1.0215	5.11553199124236	11.162354691234	10	0.00486186449376547	0.00486186449376547	0.881456032719516	3
1011	275.09	442.04	1.0205	5.1106701267486	11.1672165557278	11	0.00729279674064642	0.00729279674064642	0.888748829460162	3
1012	277.39	435.71	1.019	5.10337733000795	11.1745093524684	12	-0.0145855934812946	0.0145855934812946	0.903334422941457	3
1013	274.72	465.1	1.022	5.11796292348925	11.1599237589871	13	0	0	0.903334422941457	3
1014	270.03	464.99	1.022	5.11796292348925	11.1599237589871	14	0	0	0.903334422941457	3
1015	260.09	471.86	1.022	5.11796292348925	11.1599237589871	15	0.0145855934812946	0.0145855934812946	0.917920016422752	3
1016	261.74	462.87	1.019	5.10337733000795	11.1745093524684	16	-0.00486186449376547	0.00486186449376547	0.922781880916517	3
1017	245.24	457.03	1.02	5.10823919450172	11.1696474879746	17	0	0	0.922781880916517	3
1018	244.57	455.43	1.02	5.10823919450172	11.1696474879746	18	-0.00243093224688096	0.00243093224688096	0.925212813163398	3
1019	239.28	476.56	1.0205	5.1106701267486	11.1672165557278	19	0.00486186449376191	0.00486186449376191	0.93007467765716	3
1020	240.25	479.14	1.0195	5.10580826225484	11.1720784202215	20	-0.00243093224688096	0.00243093224688096	0.932505609904041	3
1021	238.25	487.59	1.02	5.10823919450172	11.1696474879746	21	-0.00729279674064642	0.00729279674064642	0.939798406644687	3
1022	234.62	482.64	1.0215	5.11553199124236	11.162354691234	22	0	0	0.939798406644687	3
1023	235.52	493.42	1.0215	5.11553199124236	11.162354691234	23	0	0	0.939798406644687	3
1024	234.51	485.08	1.0215	5.11553199124236	11.162354691234	24	-0.00486186449376547	0.00486186449376547	0.944660271138453	3
1025	233.35	490.32	1.0225	5.12039385573613	11.1574928267402	25	-0.00194474579750548	0.00194474579750548	0.946605016935958	3
1026	231.72	484.23	1.0229	5.12233860153363	11.1555480809427	26	0.0189612715256828	0.0189612715256828	0.965566288461641	3
1027	235.1	492.15	1.019	5.10337733000795	11.1745093524684	27	-0.00729279674064642	0.00729279674064642	0.972859085202288	3
1028	238.29	487.17	1.0205	5.1106701267486	11.1672165557278	28	-0.0140994070319191	0.0140994070319191	0.986958492234207	3
1029	241.69	481.29	1.0234	5.12476953378052	11.1531171486958	29	0.0140994070319191	0.0140994070319191	1.00105789926613	3
1030	237.77	489.39	1.0205	5.1106701267486	11.1672165557278	30	0.00243093224688096	0.00243093224688096	1.00348883151301	3
1031	239.82	490.5	1.02	5.10823919450172	11.1696474879746	31	-0.00972372898752916	0.00972372898752916	1.01321256050054	3
1032	249.9	491.74	1.022	5.11796292348925	11.1599237589871	32	0.00486186449376547	0.00486186449376547	1.0180744249943	3
1033	240.34	481.8	1.021	5.11310105899548	11.1647856234809	33	0.00972372898752916	0.00972372898752916	1.02779815398183	3
1034	231.51	475.14	1.019	5.10337733000795	11.1745093524684	34	-0.00486186449376547	0.00486186449376547	1.0326600184756	3
1035	232.37	481.45	1.02	5.10823919450172	11.1696474879746	35	-0.0165303392788001	0.0165303392788001	1.0491903577544	3
1036	232.46	475.81	1.0234	5.12476953378052	11.1531171486958	36	0.0281988140638347	0.0281988140638347	1.07738917181823	3
1037	233.08	477.47	1.0176	5.09657071971668	11.1813159627597	37	-0.0165303392787983	0.0165303392787983	1.09391951109703	3
1038	248.19	480.03	1.021	5.11310105899548	11.1647856234809	38	-0.0238231360194465	0.0238231360194465	1.11774264711648	3
1039	245.08	486.54	1.0259	5.13692419501493	11.1409624874614	39	0.0335468650069757	0.0335468650069757	1.15128951212345	3
1040	251.49	489.59	1.019	5.10337733000795	11.1745093524684	40	-0.00972372898752916	0.00972372898752916	1.16101324111098	3
1041	255.44	494.3	1.021	5.11310105899548	11.1647856234809	41	0.00729279674064465	0.00729279674064465	1.16830603785163	3
1042	241	484.63	1.0195	5.10580826225484	11.1720784202215	42	0.00243093224688451	0.00243093224688451	1.17073697009851	3
1043	233.3	478.88	1.019	5.10337733000795	11.1745093524684	43	-0.00486186449376547	0.00486186449376547	1.17559883459228	3
1044	231.67	481.5	1.02	5.10823919450172	11.1696474879746	44	-0.00243093224688096	0.00243093224688096	1.17802976683916	3
1045	239.71	477.61	1.0205	5.1106701267486	11.1672165557278	45	-0.00972372898753093	0.00972372898753093	1.18775349582669	3
1046	252.56	484.91	1.0225	5.12039385573613	11.1574928267402	46	0.0121546612344119	0.0121546612344119	1.1999081570611	3
1047	257.46	472.77	1.02	5.10823919450172	11.1696474879746	47	-0.00243093224688096	0.00243093224688096	1.20233908930798	3
1048	246.17	477.64	1.0205	5.1106701267486	11.1672165557278	48	0.00729279674064642	0.00729279674064642	1.20963188604863	3
1049	252.41	456.41	1.019	5.10337733000795	11.1745093524684	49	-0.0145855934812946	0.0145855934812946	1.22421747952992	3
1050	255.32	456.94	1.022	5.11796292348925	11.1599237589871	50	0	0	1.22421747952992	3
1051	251.68	448.5	1.022	5.11796292348925	11.1599237589871	51	0.0145855934812946	0.0145855934812946	1.23880307301122	3
1052	249.51	457.37	1.019	5.10337733000795	11.1745093524684	52	0.00194474579750548	0.00194474579750548	1.24074781880872	3
1053	235.61	437.92	1.0186	5.10143258421045	11.1764540982659	53	-0.44826390632509	0.44826390632509	1.68901172513381	3
1054	237.53	419.54	1.1108	5.54969649053554	10.7281901919408	54	-0.289767123828367	0.289767123828367	1.97877884896218	3
1055	232	398.31	1.1704	5.8394636143639	10.4384230681124	55	-0.0330606785575966	0.0330606785575966	2.01183952751978	3
1056	244.85	394.53	1.1772	5.8725242929215	10.4053623895548	56	0.0140994070319174	0.0140994070319174	2.02593893455169	3
1057	253.08	391.7	1.1743	5.85842488588958	10.4194617965868	57	0.0875135608877606	0.0875135608877606	2.11345249543945	3
1058	255.87	391.37	1.1563	5.77091132500182	10.5069753574745	58	0.0170165257281756	0.0170165257281756	2.13046902116763	3
1059	256.63	402.89	1.1528	5.75389479927365	10.5239918832027	59	-0.0379225430513639	0.0379225430513639	2.16839156421899	3
1060	253.87	403.38	1.1606	5.79181734232501	10.4860693401513	60	-0.00243093224688096	0.00243093224688096	2.17082249646587	3
1061	254.17	400.35	1.1611	5.79424827457189	10.4836384079045	61	-0.123491358141621	0.123491358141621	2.29431385460749	3
1062	251.1	393.06	1.1865	5.91773963271351	10.3601470497628	62	0.189612715256818	0.189612715256818	2.48392656986431	3
1063	271.42	397.39	1.1475	5.72812691745669	10.5497597650197	63	-0.0403534752982448	0.0403534752982448	2.52428004516256	3
1064	269.08	402.42	1.1558	5.76848039275494	10.5094062897214	64	0.0335468650069739	0.0335468650069739	2.55782691016953	3
1065	269.59	402.05	1.1489	5.73493352774797	10.5429531547284	65	0.108905764660326	0.108905764660326	2.66673267482986	3
1066	266.57	411.93	1.1265	5.62602776308764	10.6518589193887	66	0.0072927967406482	0.0072927967406482	2.67402547157051	3
1067	258.58	409.66	1.125	5.61873496634699	10.6591517161294	67	0.163844833439864	0.163844833439864	2.83787030501037	3
1068	265.04	421.42	1.0913	5.45489013290713	10.8229965495692	68	0.306297463107164	0.306297463107164	3.14416776811753	3
1069	261.37	433.67	1.0283	5.14859266979996	11.1292940126764	69	0.0330606785576002	0.0330606785576002	3.17722844667513	3
1070	265.85	443.9	1.0215	5.11553199124236	11.162354691234	70	-0.00243093224688273	0.00243093224688273	3.17965937892202	3
1071	265.48	445.53	1.022	5.11796292348925	11.1599237589871	71	-0.00437567804438821	0.00437567804438821	3.1840350569664	3
1072	266.59	439.86	1.0229	5.12233860153363	11.1555480809427	72	0.00923754253815368	0.00923754253815368	3.19327259950456	3
1073	277.37	438.46	1.021	5.11310105899548	11.1647856234809	73	-0.00923754253815368	0.00923754253815368	3.20251014204271	3
1074	274.95	433.22	1.0229	5.12233860153363	11.1555480809427	74	-0.0811931370458687	0.0811931370458687	3.28370327908858	3
1075	278.18	428.14	1.0396	5.2035317385795	11.0743549438968	75	-0.187181783009933	0.187181783009933	3.47088506209851	3
1076	275.78	427.59	1.0781	5.39071352158944	10.8871731608869	76	0.213435851276262	0.213435851276262	3.68432091337478	3
1077	279.14	430.74	1.0342	5.17727767031317	11.1006090121632	77	0.0354916108044812	0.0354916108044812	3.71981252417926	3
1078	276.72	435.84	1.0269	5.14178605950869	11.1361006229677	78	0.0170165257281756	0.0170165257281756	3.73682904990743	3
1079	272.32	433.87	1.0234	5.12476953378052	11.1531171486958	79	-0.508064839598392	0.508064839598392	4.24489388950582	3
1080	269.48	404.75	1.1279	5.63283437337891	10.6450523090974	80	0.163844833439864	0.163844833439864	4.40873872294569	3
1081	278.98	418.22	1.0942	5.46898953993905	10.8088971425373	81	0.00680661029127094	0.00680661029127094	4.41554533323696	3
1082	273.82	426.22	1.0928	5.46218292964778	10.8157037528286	82	0.0121546612344101	0.0121546612344101	4.42769999447137	3
1083	272.39	420.84	1.0903	5.45002826841336	10.827858414063	83	-0.106961018862821	0.106961018862821	4.53466101333419	3
1084	268.39	416.56	1.1123	5.55698928727618	10.7208973952002	84	0.137590765173538	0.137590765173538	4.67225177850773	3
1085	263.33	421.36	1.084	5.41939852210265	10.8584881603737	85	0.114253815603465	0.114253815603465	4.78650559411119	3
1086	262.73	428.57	1.0605	5.30514470649918	10.9727419759772	86	-0.17113763018051	0.17113763018051	4.9576432242917	3
1087	262.39	415.76	1.0957	5.47628233667969	10.8016043457967	87	-0.121060425894736	0.121060425894736	5.07870365018644	3
1088	257.92	416.25	1.1206	5.59734276257443	10.6805439199019	88	0.387004413703657	0.387004413703657	5.4657080638901	3
1089	259.95	428.83	1.041	5.21033834887077	11.0675483336056	89	-0.0500772042857758	0.0500772042857758	5.51578526817587	3
1090	263.16	430.73	1.0513	5.26041555315655	11.0174711293198	90	-0.0948063576284088	0.0948063576284088	5.61059162580428	3
1091	266.87	431.91	1.0708	5.35522191078496	10.9226647716914	91	0.0427844075451276	0.0427844075451276	5.65337603334941	3
1092	267.09	427.73	1.062	5.31243750323983	10.9654491792365	92	0.211004919029381	0.211004919029381	5.86438095237879	3
1093	263.66	425.57	1.0186	5.10143258421045	11.1764540982659	93	-0.135159832926654	0.135159832926654	5.99954078530545	3
1094	262.12	426.35	1.0464	5.2365924171371	11.0412942653392	94	-0.140021697420419	0.140021697420419	6.13956248272586	3
1095	273.6	416.18	1.0752	5.37661411455752	10.9012725679188	95	-0.0904306795840206	0.0904306795840206	6.22999316230988	3
1096	274.78	411.66	1.0938	5.46704479414154	10.8108418883348	96	-0.1589829689461	0.1589829689461	6.38897613125599	3
1097	271	411.94	1.1265	5.62602776308764	10.6518589193887	97	0.140021697420419	0.140021697420419	6.5289978286764	3
1098	271.79	416.94	1.0977	5.48600606566722	10.7918806168091	98	0.0476462720388913	0.0476462720388913	6.5766441007153	3
1099	271.08	422.11	1.0879	5.43835979362833	10.839526888848	99	-0.308728395354047	0.308728395354047	6.88537249606934	3
1100	269.09	402.16	1.1514	5.74708818898238	10.530798493494	100	-0.306297463107166	0.306297463107166	7.19166995917651	3
1101	275.06	383.92	1.2144	6.05338565208954	10.2245010303868	101	-0.0422982210957521	0.0422982210957521	7.23396818027226	3
1102	277.06	383.56	1.2231	6.09568387318529	10.1822028092911	102	0.0495910178363985	0.0495910178363985	7.28355919810866	3
1103	273.31	387.39	1.2129	6.0460928553489	10.2317938271275	103	0.581478993454239	0.581478993454239	7.8650381915629	3
1104	273.13	404.4	1.0933	5.46461386189466	10.8132728205817	104	-0.177944240471781	0.177944240471781	8.04298243203468	3
1105	266.91	407.73	1.1299	5.64255810236644	10.6353285801099	105	0.118629493647854	0.118629493647854	8.16161192568253	3
1106	260.83	413.21	1.1055	5.52392860871858	10.7539580737578	106	0.263513055562038	0.263513055562038	8.42512498124457	3
1107	253.99	427.15	1.0513	5.26041555315655	11.0174711293198	107	-0.258651191068273	0.258651191068273	8.68377617231284	3
1108	254.25	416.32	1.1045	5.51906674422482	10.7588199382515	108	0.152176358654829	0.152176358654829	8.83595253096767	3
1109	252.82	421.35	1.0732	5.36689038556999	10.9109962969064	109	0.0782760183496087	0.0782760183496087	8.91422854931728	3
1110	260.25	427.46	1.0571	5.28861436722038	10.989272315256	110	0.11376762915409	0.11376762915409	9.02799617847137	3
1111	256.6	432.28	1.0337	5.17484673806629	11.1030399444101	111	-0.0899444931346434	0.0899444931346434	9.11794067160601	3
1112	254.68	419.35	1.0522	5.26479123120094	11.0130954512754	112	-0.280529581290214	0.280529581290214	9.39847025289623	3
1113	260.4	414.8	1.1099	5.54532081249115	10.7325658699852	113	0.0379225430513621	0.0379225430513621	9.43639279594759	3
1114	260.83	413.34	1.1021	5.50739826943979	10.7704884130366	114	-0.213435851276262	0.213435851276262	9.64982864722385	3
1115	254.84	407.63	1.146	5.72083412071605	10.5570525617603	115	-0.1259222903885	0.1259222903885	9.77575093761235	3
1116	241.78	404.21	1.1719	5.84675641110455	10.4311302713718	116	0.0807069505964915	0.0807069505964915	9.85645788820884	3
1117	241.98	400.27	1.1553	5.76604946050806	10.5118372219683	117	0.180375172718662	0.180375172718662	10.0368330609275	3
1118	249.97	400.25	1.1182	5.58567428778939	10.692212394687	118	-0.047160085589514	0.047160085589514	10.083993146517	3
1119	255.17	408.69	1.1279	5.63283437337891	10.6450523090974	119	-0.147314494161066	0.147314494161066	10.2313076406781	3
1120	256.31	403.83	1.1582	5.78014886753997	10.4977378149364	120	0.327689666879728	0.327689666879728	10.5589973075578	3
1121	255.76	410.12	1.0908	5.45245920066025	10.8254274818161	121	-0.273236784549566	0.273236784549566	10.8322340921074	3
1122	251.03	411.01	1.147	5.72569598520981	10.5521906972665	122	0.0359777972538584	0.0359777972538584	10.8682118893612	3
1123	240.36	416.07	1.1396	5.68971818795595	10.5881684945204	123	-0.104530086615938	0.104530086615938	10.9727419759772	3
1124	232.81	409.49	1.1611	5.79424827457189	10.4836384079045	124	-0.0311159327600929	0.0311159327600929	11.0038579087373	3
1125	242.72	403.52	1.1675	5.82536420733198	10.4525224751444	125	0.0568838145770449	0.0568838145770449	11.0607417233143	3
1126	265.4	403.34	1.1558	5.76848039275494	10.5094062897214	126	0.163844833439864	0.163844833439864	11.2245865567542	3
1127	267.6	399.61	1.1221	5.60463555931508	10.6732511231613	127	-0.4438882282807	0.4438882282807	11.6684747850349	3
1128	266.8	391.24	1.2134	6.04852378759578	10.2293628948806	128	0.0690384758114551	0.0690384758114551	11.7375132608463	3
1129	263.37	391.53	1.1992	5.97948531178432	10.298401370692	129	0.3014355986134	0.3014355986134	12.0389488594597	3
1130	267.91	395.45	1.1372	5.67804971317092	10.5998369693054	130	-0.415689414216866	0.415689414216866	12.4546382736766	3
1131	261.29	386.37	1.2227	6.09373912738779	10.1841475550886	131	0.0213922037725638	0.0213922037725638	12.4760304774492	3
1132	276.06	388.49	1.2183	6.07234692361522	10.2055397588611	132	0.35637466739294	0.35637466739294	12.8324051448421	3
1133	274.53	402.58	1.145	5.71597225622228	10.5619144262541	133	-0.0403534752982466	0.0403534752982466	12.8727586201403	3
1134	272.13	402.23	1.1533	5.75632573152053	10.5215609509558	134	0.154121104452337	0.154121104452337	13.0268797245927	3
1135	267.82	399.08	1.1216	5.60220462706819	10.6756820554082	135	-0.439026363786937	0.439026363786937	13.4659060883796	3
1136	250.45	385	1.2119	6.04123099085513	10.2366556916212	136	-0.363181277684211	0.363181277684211	13.8290873660638	3
1137	241.37	367.84	1.2866	6.40441226853934	9.87347441393701	137	-0.0335468650069757	0.0335468650069757	13.8626342310708	3
1138	233.62	365.62	1.2935	6.43795913354632	9.83992754893003	138	-0.0617456790708086	0.0617456790708086	13.9243799101416	3
1139	234.16	359.84	1.3062	6.49970481261713	9.77818186985922	139	0.303866530860283	0.303866530860283	14.2282464410019	3
1140	261.28	375.49	1.2437	6.19583828175684	10.0820484007195	140	-0.0403534752982466	0.0403534752982466	14.2685999163001	3
1141	271.39	376.77	1.252	6.23619175705509	10.0416949254213	141	0.311159327600929	0.311159327600929	14.5797592439011	3
1142	273.82	381.51	1.188	5.92503242945416	10.3528542530222	142	-0.021392203772562	0.021392203772562	14.6011514476736	3
1143	271.59	381.55	1.1924	5.94642463322672	10.3314620492496	143	0.0379225430513621	0.0379225430513621	14.639073990725	3
1144	278.9	386.14	1.1846	5.90850209017536	10.369384592301	144	0.401103820735573	0.401103820735573	15.0401778114606	3
1145	273.05	411.87	1.1021	5.50739826943979	10.7704884130366	145	0.0811931370458687	0.0811931370458687	15.1213709485064	3
1146	278.54	414.81	1.0854	5.42620513239392	10.8516815500824	146	-0.280529581290214	0.280529581290214	15.4019005297967	3
1147	279.03	410.82	1.1431	5.70673471368413	10.5711519687922	147	-0.123491358141619	0.123491358141619	15.5253918879383	3
1148	261.19	403.1	1.1685	5.83022607182575	10.4476606106506	148	0.0359777972538584	0.0359777972538584	15.5613696851921	3
1149	262.03	397.9	1.1611	5.79424827457189	10.4836384079045	149	-0.299490852815895	0.299490852815895	15.860860538008	3
1150	278.92	384.02	1.2227	6.09373912738779	10.1841475550886	150	-0.0826516963939969	0.0826516963939969	15.943512234402	3
1151	276.36	378.72	1.2397	6.17639082378178	10.1014958586946	151	-0.0928616118309016	0.0928616118309016	16.0363738462329	3
1152	274.85	363.48	1.2588	6.26925243561269	10.0086342468637	152	0.158982968946098	0.158982968946098	16.195356815179	3
1153	277.44	350.96	1.2261	6.11026946666659	10.1676172158098	153	-0.242120851789473	0.242120851789473	16.4374776669685	3
1154	265.49	354.94	1.2759	6.35239031845606	9.92549636402029	154	-0.158982968946102	0.158982968946102	16.5964606359146	3
1155	260.26	352	1.3086	6.51137328740216	9.76651339507419	155	0.0879997473371397	0.0879997473371397	16.6844603832517	3
1156	263.82	359.9	1.2905	6.42337354006502	9.85451314241133	156	-0.0855688150902569	0.0855688150902569	16.770029198342	3
1157	256.64	352.44	1.3081	6.50894235515528	9.76894432732107	157	0.0140994070319191	0.0140994070319191	16.7841286053739	3
1158	254.74	353.13	1.3052	6.49484294812336	9.78304373435299	158	-0.0354916108044829	0.0354916108044829	16.8196202161784	3
1159	253.81	355.48	1.3125	6.53033455892784	9.74755212354851	159	0.280043394840837	0.280043394840837	17.0996636110192	3
1160	254.15	379.65	1.2549	6.25029116408701	10.0275955183893	160	-0.111336696907207	0.111336696907207	17.2110003079264	3
1161	248.98	369.91	1.2778	6.36162786099421	9.91625882148214	161	0.310673141151554	0.310673141151554	17.521673449078	3
1162	264.12	378.82	1.2139	6.05095471984266	10.2269319626337	162	0.0359777972538584	0.0359777972538584	17.5576512463319	3
1163	260.69	379.07	1.2065	6.0149769225888	10.2629097598875	163	0.201767376491226	0.201767376491226	17.7594186228231	3
1164	252.75	386	1.165	5.81320954609757	10.4646771363788	164	-0.33984432811414	0.33984432811414	18.0992629509372	3
1165	249.4	382.52	1.2349	6.15305387421172	10.1248328082646	165	-0.0403534752982466	0.0403534752982466	18.1396164262355	3
1166	256.66	384.34	1.2432	6.19340734950996	10.0844793329664	166	0.294628988322131	0.294628988322131	18.4342454145576	3
1167	253.98	385.74	1.1826	5.89877836118783	10.3791083212885	167	0.1424526296673	0.1424526296673	18.5766980442249	3
1168	243.76	384.69	1.1533	5.75632573152053	10.5215609509558	168	-0.368043142177974	0.368043142177974	18.9447411864029	3
1169	238	380.2	1.229	6.1243688736985	10.1535178087778	169	0.0379225430513621	0.0379225430513621	18.9826637294542	3
1170	233.89	382.99	1.2212	6.08644633064714	10.1914403518292	170	-0.0709832216089605	0.0709832216089605	19.0536469510632	3
1171	233.81	378.99	1.2358	6.1574295522561	10.1204571302202	171	0.0948063576284088	0.0948063576284088	19.1484533086916	3
1172	239	388.65	1.2163	6.06262319462769	10.2152634878487	172	0.237258987295709	0.237258987295709	19.3857122959873	3
1173	231.11	398	1.1675	5.82536420733198	10.4525224751444	173	0.515357636339038	0.515357636339038	19.9010699323264	3
1174	233.18	429.43	1.0615	5.31000657099295	10.9678801114834	174	0.0306297463107192	0.0306297463107192	19.9316996786371	3
1175	244.2	428.78	1.0552	5.27937682468223	10.9985098577941	175	-0.310673141151554	0.310673141151554	20.2423728197886	3
1176	238.19	418.96	1.1191	5.59004996583378	10.6878367166426	176	-0.361236531886705	0.361236531886705	20.6036093516753	3
1177	234.78	394.82	1.1934	5.95128649772049	10.3266001847559	177	-0.0948063576284088	0.0948063576284088	20.6984157093037	3
1178	244.81	387.44	1.2129	6.0460928553489	10.2317938271275	178	0.177944240471783	0.177944240471783	20.8763599497755	3
1179	230.03	394.75	1.1763	5.86814861487711	10.4097380675992	179	0.0879997473371379	0.0879997473371379	20.9643596971127	3
1180	240.77	399.75	1.1582	5.78014886753997	10.4977378149364	180	-0.0807069505964932	0.0807069505964932	21.0450666477092	3
1181	241.53	399.16	1.1748	5.86085581813647	10.4170308643399	181	-0.0948063576284071	0.0948063576284071	21.1398730053376	3
1182	235.35	393.59	1.1943	5.95566217576487	10.3222245067115	182	-0.209060173231876	0.209060173231876	21.3489331785694	3
1183	243.43	381.02	1.2373	6.16472234899675	10.1131643334796	183	-0.050077204285774	0.050077204285774	21.3990103828552	3
1184	242.66	380.41	1.2476	6.21479955328252	10.0630871291938	184	-0.135159832926654	0.135159832926654	21.5341702157819	3
1185	245.99	376.64	1.2754	6.34995938620918	9.92792729626717	185	0.0996682221221725	0.0996682221221725	21.633838437904	3
1186	241.53	379.1	1.2549	6.25029116408701	10.0275955183893	186	-0.147314494161064	0.147314494161064	21.7811529320651	3
1187	236.92	368.77	1.2852	6.39760565824807	9.88028102422828	187	-0.0520219500832813	0.0520219500832813	21.8331748821484	3
1188	230.47	358.28	1.2959	6.44962760833135	9.828259074145	188	-0.149745426407947	0.149745426407947	21.9829203085563	3
1189	237.03	338.98	1.3267	6.5993730347393	9.67851364773705	189	0.1093919511097	0.1093919511097	22.092312259666	3
1190	251.49	350.1	1.3042	6.4899810836296	9.78790559884675	190	0.0758450861027278	0.0758450861027278	22.1681573457688	3
1191	238.95	367.23	1.2886	6.41413599752687	9.86375068494948	191	-0.132728900679773	0.132728900679773	22.3008862464485	3
1192	231.43	347.35	1.3159	6.54686489820664	9.73102178426971	192	0.0165303392788001	0.0165303392788001	22.3174165857273	3
1193	256.43	352.08	1.3125	6.53033455892784	9.74755212354851	193	0.0306297463107175	0.0306297463107175	22.348046332038	3
1194	252.2	353.08	1.3062	6.49970481261713	9.77818186985922	194	-0.00680661029127094	0.00680661029127094	22.3548529423293	3
1195	242.24	349.1	1.3076	6.5065114229084	9.77137525956795	195	-0.154607290901712	0.154607290901712	22.509460233231	3
1196	238.46	332.94	1.3394	6.66111871381011	9.61676796866624	196	-0.0709832216089623	0.0709832216089623	22.58044345484	3
1197	236.03	320.55	1.354	6.73210193541907	9.54578474705728	197	0.0904306795840206	0.0904306795840206	22.670874134424	3
1198	247.31	333.28	1.3354	6.64167125583505	9.6362154266413	198	-0.0359777972538566	0.0359777972538566	22.7068519316779	3
1199	246.62	331.39	1.3428	6.67764905308891	9.60023762938744	199	0.00243093224688096	0.00243093224688096	22.7092828639247	3
1200	245.23	329.71	1.3423	6.67521812084203	9.60266856163432	200	-0.00729279674064642	0.00729279674064642	22.7165756606654	3
1201	251.85	328.81	1.3438	6.68251091758267	9.59537576489368	201	-0.0379225430513621	0.0379225430513621	22.7544982037168	3
1202	252.15	326.92	1.3516	6.72043346063403	9.55745322184232	202	0.111822883356583	0.111822883356583	22.8663210870733	3
1203	255.01	333.63	1.3286	6.60861057727745	9.6692761051989	203	0.0262540682663293	0.0262540682663293	22.8925751553397	3
1204	255.71	338.22	1.3232	6.58235650901112	9.69553017346523	204	-0.125922290388502	0.125922290388502	23.0184974457282	3
1205	258.57	327.16	1.3491	6.70827879939962	9.56960788307673	205	0.253789326574507	0.253789326574507	23.2722867723027	3
1206	275.71	326.68	1.2969	6.45448947282512	9.82339720965123	206	-0.0140994070319174	0.0140994070319174	23.2863861793346	3
1207	277.55	338.72	1.2998	6.46858887985703	9.80929780261932	207	0.0238231360194483	0.0238231360194483	23.310209315354	3
1208	279.89	340.75	1.2949	6.44476574383759	9.83312093863876	208	0.00486186449376369	0.00486186449376369	23.3150711798478	3
1209	277.66	333.09	1.2939	6.43990387934382	9.83798280313253	209	-0.047646272038893	0.047646272038893	23.3627174518867	3
1210	277.27	328.91	1.3037	6.48755015138271	9.79033653109363	210	-0.137590765173536	0.137590765173536	23.5003082170602	3
1211	278.34	321.96	1.332	6.62514091655625	9.6527457659201	211	0.0807069505964932	0.0807069505964932	23.5810151676567	3
1212	279.61	327.47	1.3154	6.54443396595976	9.73345271651659	212	0.25622025882139	0.25622025882139	23.8372354264781	3
1213	279.4	344.25	1.2627	6.28821370713837	9.98967297533798	213	-0.190098901706193	0.190098901706193	24.0273343281843	3
1214	271.66	349.38	1.3018	6.47831260884456	9.79957407363179	214	0.0617456790708104	0.0617456790708104	24.0890800072551	3
1215	272.28	351.34	1.2891	6.41656692977375	9.8613197527026	215	-0.0330606785576002	0.0330606785576002	24.1221406858127	3
1216	271.46	351.53	1.2959	6.44962760833135	9.828259074145	216	0.0306297463107157	0.0306297463107157	24.1527704321234	3
1217	272.95	352.2	1.2896	6.41899786202063	9.85888882045571	217	-0.0233369495700693	0.0233369495700693	24.1761073816935	3
1218	272.64	343.34	1.2944	6.4423348115907	9.83555187088565	218	-0.0831378828433742	0.0831378828433742	24.2592452645369	3
1219	266.94	336.6	1.3115	6.52547269443408	9.75241398804227	219	-0.00972372898752738	0.00972372898752738	24.2689689935244	3
1220	273.59	338.96	1.3135	6.53519642342161	9.74269025905474	220	0.270805852302683	0.270805852302683	24.5397748458271	3
1221	274.96	345.74	1.2578	6.26439057111892	10.0134961113574	221	-0.0403534752982448	0.0403534752982448	24.5801283211253	3
1222	265.45	340.1	1.2661	6.30474404641717	9.97314263605918	222	-0.265943987808919	0.265943987808919	24.8460723089343	3
1223	270.18	335.56	1.3208	6.57068803422609	9.70719864825026	223	0.0617456790708086	0.0617456790708086	24.9078179880051	3
1224	258.62	335.24	1.3081	6.50894235515528	9.76894432732107	224	-0.104530086615936	0.104530086615936	25.012348074621	3
1225	251.06	339	1.3296	6.61347244177121	9.66441424070513	225	0.0525081365326567	0.0525081365326567	25.0648562111537	3
1226	254.79	337.27	1.3188	6.56096430523856	9.71692237723779	226	0.00680661029126917	0.00680661029126917	25.0716628214449	3
1227	255.65	336.06	1.3174	6.55415769494729	9.72372898752906	227	-0.1259222903885	0.1259222903885	25.1975851118334	3
1228	261.25	327.27	1.3433	6.68007998533579	9.59780669714056	228	0.119115680097231	0.119115680097231	25.3167007919307	3
1229	267.1	328.03	1.3188	6.56096430523856	9.71692237723779	229	-0.0690384758114568	0.0690384758114568	25.3857392677421	3
1230	272.36	320.2	1.333	6.63000278105002	9.64788390142633	230	0.0238231360194465	0.0238231360194465	25.4095624037616	3
1231	275.91	322.67	1.3281	6.60617964503057	9.67170703744578	231	0	0	25.4095624037616	3
1232	276.94	316.14	1.3281	6.60617964503057	9.67170703744578	232	0.0238231360194465	0.0238231360194465	25.433385539781	3
1233	274.68	323.45	1.3232	6.58235650901112	9.69553017346523	233	-0.157038223148595	0.157038223148595	25.5904237629296	3
1234	251.2	322.93	1.3555	6.73939473215972	9.53849195031663	234	0.0831378828433742	0.0831378828433742	25.673561645773	3
1235	258.57	321.65	1.3384	6.65625684931634	9.62162983316001	235	-0.0354916108044812	0.0354916108044812	25.7090532565775	3
1236	261.32	322.37	1.3457	6.69174846012082	9.58613822235553	236	0.0379225430513621	0.0379225430513621	25.7469757996288	3
1237	263.02	328.43	1.3379	6.65382591706946	9.62406076540689	237	0.0238231360194465	0.0238231360194465	25.7707989356483	3
1238	255.07	331.9	1.333	6.63000278105002	9.64788390142633	238	0.028685000513212	0.028685000513212	25.7994839361615	3
1239	240.17	337.14	1.3271	6.6013177805368	9.67656890193955	239	0.00437567804438643	0.00437567804438643	25.8038596142059	3
1240	249.37	336.22	1.3262	6.59694210249242	9.68094457998393	240	0.0690384758114568	0.0690384758114568	25.8728980900173	3
1241	252.65	355.17	1.312	6.52790362668096	9.74998305579539	241	0.00729279674064642	0.00729279674064642	25.880190886758	3
1242	244.5	353.43	1.3105	6.52061082994031	9.75727585253604	242	-0.0952925440777861	0.0952925440777861	25.9754834308358	3
1243	236.91	346.18	1.3301	6.6159033740181	9.66198330845825	243	0.0145855934812964	0.0145855934812964	25.9900690243171	3
1244	236.9	347.36	1.3271	6.6013177805368	9.67656890193955	244	0.0330606785575966	0.0330606785575966	26.0231297028746	3
1245	235.98	351.49	1.3203	6.56825710197921	9.70962958049714	245	0.0072927967406482	0.0072927967406482	26.0304224996153	3
1246	231.62	351.6	1.3188	6.56096430523856	9.71692237723779	246	-0.0121546612344119	0.0121546612344119	26.0425771608497	3
1247	240.9	351.74	1.3213	6.57311896647297	9.70476771600338	247	0.0379225430513639	0.0379225430513639	26.0804997039011	3
1248	242.15	351.02	1.3135	6.53519642342161	9.74269025905474	248	0.180375172718664	0.180375172718664	26.2608748766197	3
1249	255.71	369.14	1.2764	6.35482125070294	9.92306543177341	249	0.050077204285774	0.050077204285774	26.3109520809055	3
1250	252.76	372.43	1.2661	6.30474404641717	9.97314263605918	250	0.555224925187909	0.555224925187909	26.8661770060934	3
1251	251.86	387.26	1.1519	5.74951912122926	10.5283675612471	251	0.163844833439864	0.163844833439864	27.0300218395333	3
1252	253.5	413.29	1.1182	5.58567428778939	10.692212394687	252	0.244551784036357	0.244551784036357	27.2745736235696	3
1253	252.35	424.99	1.0679	5.34112250375304	10.9367641787233	253	0.114253815603465	0.114253815603465	27.3888274391731	3
1254	248.7	418.71	1.0444	5.22686868814957	11.0510179943268	254	-0.0928616118309016	0.0928616118309016	27.481689051004	3
1255	247.37	423.79	1.0635	5.31973029998047	10.9581563824959	255	-0.054452882330164	0.054452882330164	27.5361419333342	3
1256	249.63	422.32	1.0747	5.37418318231064	10.9037035001657	256	0.251844580777004	0.251844580777004	27.7879865141112	3
1257	254.97	439.63	1.0229	5.12233860153363	11.1555480809427	257	0.0165303392787983	0.0165303392787983	27.80451685339	3
1258	242.81	446.56	1.0195	5.10580826225484	11.1720784202215	258	-0.0403534752982448	0.0403534752982448	27.8448703286882	3
1259	233.17	439.18	1.0278	5.14616173755308	11.1317249449233	259	0.0330606785576002	0.0330606785576002	27.8779310072458	3
1260	232.6	439.92	1.021	5.11310105899548	11.1647856234809	260	-0.0709832216089641	0.0709832216089641	27.9489142288548	3
1261	235.98	439.48	1.0356	5.18408428060444	11.0938024018719	261	0.0471600855895176	0.0471600855895176	27.9960743144443	3
1262	239.42	445.56	1.0259	5.13692419501493	11.1409624874614	262	0.0335468650069757	0.0335468650069757	28.0296211794513	3
1263	235.68	445.12	1.019	5.10337733000795	11.1745093524684	263	-0.410827549723104	0.410827549723104	28.4404487291744	3
1264	232.98	420.31	1.1035	5.51420487973106	10.7636818027453	264	0.0165303392788001	0.0165303392788001	28.4569790684532	3
1265	231.05	424.5	1.1001	5.49767454045226	10.7802121420241	265	0.190098901706193	0.190098901706193	28.6470779701594	3
1266	236.18	425	1.061	5.30757563874606	10.9703110437303	266	-0.211491105478757	0.211491105478757	28.8585690756381	3
1267	236.64	421.4	1.1045	5.51906674422482	10.7588199382515	267	-0.151690172205454	0.151690172205454	29.0102592478436	3
1268	233.92	415.63	1.1357	5.67075691643027	10.6071297660461	268	0.132728900679771	0.132728900679771	29.1429881485234	3
1269	239.34	421.12	1.1084	5.5380280157505	10.7398586667258	269	-0.220728648016909	0.220728648016909	29.3637167965403	3
1270	243.87	408.98	1.1538	5.75875666376741	10.5191300187089	270	0.0641766113176914	0.0641766113176914	29.427893407858	3
1271	249.79	410.39	1.1406	5.69458005244972	10.5833066300266	271	0.0923754253815261	0.0923754253815261	29.5202688332395	3
1272	244.02	400.48	1.1216	5.60220462706819	10.6756820554082	272	-0.0875135608877606	0.0875135608877606	29.6077823941272	3
1273	235.34	416.23	1.1396	5.68971818795595	10.5881684945204	273	-0.0427844075451294	0.0427844075451294	29.6505668016724	3
1274	237.37	414.2	1.1484	5.73250259550108	10.5453840869753	274	-0.00972372898752916	0.00972372898752916	29.6602905306599	3
1275	242.02	410.87	1.1504	5.74222632448861	10.5356603579877	275	-0.140021697420419	0.140021697420419	29.8003122280803	3
1276	231.71	387.31	1.1792	5.88224802190903	10.3956386605673	276	-0.187667969459309	0.187667969459309	29.9879801975396	3
1277	233.01	379.99	1.2178	6.06991599136834	10.207970691108	277	-0.0452153397920121	0.0452153397920121	30.0331955373316	3
1278	230.3	379.8	1.2271	6.11513133116035	10.162755351316	278	-0.308242208904669	0.308242208904669	30.3414377462363	3
1279	237.12	359.09	1.2905	6.42337354006502	9.85451314241133	279	-0.047646272038893	0.047646272038893	30.3890840182752	3
1280	232.79	364.97	1.3003	6.47101981210391	9.80686687037243	280	0.0641766113176914	0.0641766113176914	30.4532606295929	3
1281	234.81	370.59	1.2871	6.40684320078622	9.87104348169013	281	0.0379225430513621	0.0379225430513621	30.4911831726443	3
1282	238.49	371.23	1.2793	6.36892065773486	9.90896602474149	282	0.0140994070319191	0.0140994070319191	30.5052825796762	3
1283	255.03	363.63	1.2764	6.35482125070294	9.92306543177341	283	-0.199336444244347	0.199336444244347	30.7046190239205	3
1284	245.6	356.4	1.3174	6.55415769494729	9.72372898752906	284	0.182806104965547	0.182806104965547	30.8874251288861	3
1285	251.84	364.78	1.2798	6.37135158998174	9.90653509249461	285	0.0140994070319174	0.0140994070319174	30.901524535918	3
1286	249.1	368.65	1.2769	6.35725218294982	9.92063449952652	286	-0.102099154369055	0.102099154369055	31.003623690287	3
1287	245.61	362.61	1.2979	6.45935133731888	9.81853534515747	287	0.0855688150902569	0.0855688150902569	31.0891925053773	3
1288	243.01	365.06	1.2803	6.37378252222862	9.90410416024773	288	-0.0685522893620814	0.0685522893620814	31.1577447947394	3
1289	248.46	363.32	1.2944	6.4423348115907	9.83555187088565	289	-0.114253815603465	0.114253815603465	31.2719986103428	3
1290	240.25	340.17	1.3179	6.55658862719417	9.72129805528218	290	0.00972372898752738	0.00972372898752738	31.2817223393304	3
1291	236.3	336.18	1.3159	6.54686489820664	9.73102178426971	291	-0.104530086615936	0.104530086615936	31.3862524259463	3
1292	233.79	325.14	1.3374	6.65139498482258	9.62649169765377	292	-0.050077204285774	0.050077204285774	31.4363296302321	3
1293	232.38	323.62	1.3477	6.70147218910835	9.576414493368	293	0.00486186449376369	0.00486186449376369	31.4411914947258	3
1294	246.46	324.82	1.3467	6.69661032461459	9.58127635786176	294	-0.0379225430513639	0.0379225430513639	31.4791140377772	3
1295	248.97	325.06	1.3545	6.73453286766595	9.5433538148104	295	0.0116684747850346	0.0116684747850346	31.4907825125622	3
1296	243.09	319.6	1.3521	6.72286439288092	9.55502228959543	296	-0.0140994070319174	0.0140994070319174	31.5048819195942	3
1297	244.44	320.7	1.355	6.73696379991283	9.54092288256351	297	-0.0520219500832795	0.0520219500832795	31.5569038696774	3
1298	242.67	315.23	1.3657	6.78898574999611	9.48890093248023	298	0.0165303392787983	0.0165303392787983	31.5734342089562	3
1299	245.67	317.19	1.3623	6.77245541071732	9.50543127175903	299	0.00923754253815368	0.00923754253815368	31.5826717514944	3
1300	241.6	320.16	1.3604	6.76321786817916	9.51466881429719	300	0.171137630180512	0.171137630180512	31.7538093816749	3
1301	232.03	337.17	1.3252	6.59208023799865	9.6858064444777	301	0.0690384758114568	0.0690384758114568	31.8228478574864	3
1302	238.4	329.13	1.311	6.5230417621872	9.75484492028916	302	-0.0855688150902569	0.0855688150902569	31.9084166725766	3
1303	234.16	328.18	1.3286	6.60861057727745	9.6692761051989	303	-0.116198561400973	0.116198561400973	32.0246152339776	3
1304	242.63	322.03	1.3525	6.72480913867842	9.55307754379793	304	0.0257678818169538	0.0257678818169538	32.0503831157945	3
1305	251.39	320.27	1.3472	6.69904125686147	9.57884542561488	305	-0.0238231360194483	0.0238231360194483	32.074206251814	3
1306	250.41	326.88	1.3521	6.72286439288092	9.55502228959543	306	0.00243093224688451	0.00243093224688451	32.0766371840609	3
1307	257.19	326.68	1.3516	6.72043346063403	9.55745322184232	307	0.00243093224688096	0.00243093224688096	32.0790681163078	3
1308	248.67	328.29	1.3511	6.71800252838715	9.5598841540892	308	0.050077204285774	0.050077204285774	32.1291453205935	3
1309	241.35	326.97	1.3408	6.66792532410138	9.60996135837497	309	-0.0549390687795395	0.0549390687795395	32.1840843893731	3
1310	243.05	319.57	1.3521	6.72286439288092	9.55502228959543	310	-0.0116684747850346	0.0116684747850346	32.1957528641581	3
1311	254.5	316.25	1.3545	6.73453286766595	9.5433538148104	311	-0.0165303392788001	0.0165303392788001	32.2122832034369	3
1312	248.32	317.86	1.3579	6.75106320694475	9.5268234755316	312	0.00243093224688451	0.00243093224688451	32.2147141356838	3
1313	230.23	318.05	1.3574	6.74863227469787	9.52925440777848	313	0.0281988140638347	0.0281988140638347	32.2429129497476	3
1314	252.47	326.12	1.3516	6.72043346063403	9.55745322184232	314	0.185237037212428	0.185237037212428	32.4281499869601	3
1315	257.16	339.15	1.3135	6.53519642342161	9.74269025905474	315	-0.0140994070319174	0.0140994070319174	32.442249393992	3
1316	270.46	337.95	1.3164	6.54929583045352	9.72859085202283	316	0.0140994070319174	0.0140994070319174	32.4563488010239	3
1317	269.47	334.3	1.3135	6.53519642342161	9.74269025905474	317	-0.137590765173538	0.137590765173538	32.5939395661974	3
1318	265.86	319.62	1.3418	6.67278718859514	9.60509949388121	318	-0.0403534752982448	0.0403534752982448	32.6342930414957	3
1319	256.67	316.59	1.3501	6.71314066389339	9.56474601858296	319	0.121060425894738	0.121060425894738	32.7553534673904	3
1320	257.47	333.72	1.3252	6.59208023799865	9.6858064444777	320	0.182806104965547	0.182806104965547	32.938159572356	3
1321	250.13	349.33	1.2876	6.40927413303311	9.86861254944325	321	-0.137590765173538	0.137590765173538	33.0757503375295	3
1322	256.81	346.46	1.3159	6.54686489820664	9.73102178426971	322	0.0471600855895176	0.0471600855895176	33.122910423119	3
1323	249.23	342.48	1.3062	6.49970481261713	9.77818186985922	323	-0.0471600855895176	0.0471600855895176	33.1700705087085	3
1324	251.04	341.26	1.3159	6.54686489820664	9.73102178426971	324	-0.0379225430513621	0.0379225430513621	33.2079930517599	3
1325	245.84	343.87	1.3237	6.58478744125801	9.69309924121834	325	0.334496277170999	0.334496277170999	33.5424893289309	3
1326	256.17	371.93	1.2549	6.25029116408701	10.0275955183893	326	-0.137590765173535	0.137590765173535	33.6800800941044	3
1327	262.85	362.29	1.2832	6.38788192926054	9.89000475321581	327	0.154121104452335	0.154121104452335	33.8342011985568	3
1328	277.7	361.16	1.2515	6.23376082480821	10.0441258576681	328	-0.118629493647854	0.118629493647854	33.9528306922046	3
1329	278.34	343.89	1.2759	6.35239031845606	9.92549636402029	329	0.00972372898752738	0.00972372898752738	33.9625544211921	3
1330	266.71	354.11	1.2739	6.34266658946853	9.93522009300782	330	-0.1093919511097	0.1093919511097	34.0719463723018	3
1331	271.79	345.21	1.2964	6.45205854057823	9.82582814189812	331	-0.0281988140638347	0.0281988140638347	34.1001451863657	3
1332	268.37	347.89	1.3022	6.48025735464207	9.79762932783428	332	0.0165303392787983	0.0165303392787983	34.1166755256445	3
1333	266.3	345.89	1.2988	6.46372701536327	9.81415966711308	333	0.0831378828433742	0.0831378828433742	34.1998134084878	3
1334	267.83	341.17	1.2817	6.3805891325199	9.89729754995646	334	-0.0641766113176914	0.0641766113176914	34.2639900198055	3
1335	267.91	342.6	1.2949	6.44476574383759	9.83312093863876	335	0.125922290388502	0.125922290388502	34.389912310194	3
1336	272.72	360.03	1.269	6.31884345344908	9.95904322902727	336	-0.0359777972538584	0.0359777972538584	34.4258901074479	3
1337	271.94	356.83	1.2764	6.35482125070294	9.92306543177341	337	0.0286850005132102	0.0286850005132102	34.4545751079611	3
1338	247.48	374.31	1.2705	6.32613625018973	9.95175043228662	338	-0.0354916108044812	0.0354916108044812	34.4900667187656	3
1339	248.51	371.98	1.2778	6.36162786099421	9.91625882148214	339	0.113767629154092	0.113767629154092	34.6038343479197	3
1340	256.22	371.03	1.2544	6.24786023184012	10.0300264506362	340	0.0262540682663257	0.0262540682663257	34.630088416186	3
1341	266.42	367.73	1.249	6.22160616357379	10.0562805189026	341	-0.133215087129146	0.133215087129146	34.7633035033152	3
1342	261.81	363.58	1.2764	6.35482125070294	9.92306543177341	342	-0.0568838145770467	0.0568838145770467	34.8201873178922	3
1343	264.96	359.57	1.2881	6.41170506527999	9.86618161719636	343	0.190098901706193	0.190098901706193	35.0102862195984	3
1344	273.99	356.14	1.249	6.22160616357379	10.0562805189026	344	0.0875135608877624	0.0875135608877624	35.0977997804862	3
1345	275.83	369.03	1.231	6.13409260268603	10.1437940797903	345	0.104530086615938	0.104530086615938	35.2023298671021	3
1346	270.66	371.41	1.2095	6.0295625160701	10.2483241664063	346	-0.182806104965547	0.182806104965547	35.3851359720676	3
1347	276.57	364.51	1.2471	6.21236862103564	10.0655180614407	347	-0.0685522893620796	0.0685522893620796	35.4536882614297	3
1348	268.95	363.86	1.2612	6.28092091039772	9.99696577207863	348	-0.140021697420419	0.140021697420419	35.5937099588501	3
1349	262.57	361.08	1.29	6.42094260781814	9.85694407465821	349	-0.152176358654829	0.152176358654829	35.745886317505	3
1350	260.79	347.73	1.3213	6.57311896647297	9.70476771600338	350	0.118629493647854	0.118629493647854	35.8645158111528	3
1351	262.84	339.34	1.2969	6.45448947282512	9.82339720965123	351	0.0500772042857758	0.0500772042857758	35.9145930154386	3
1352	266.03	338.52	1.2866	6.40441226853934	9.87347441393701	352	-0.130784154882265	0.130784154882265	36.0453771703209	3
1353	263.3	343.03	1.3135	6.53519642342161	9.74269025905474	353	0.0879997473371361	0.0879997473371361	36.133376917658	3
1354	261.91	349.86	1.2954	6.44719667608447	9.83069000639188	354	0.0568838145770449	0.0568838145770449	36.190260732235	3
1355	251.6	349.12	1.2837	6.39031286150742	9.88757382096892	355	-0.327689666879728	0.327689666879728	36.5179503991148	3
1356	246.98	320.97	1.3511	6.71800252838715	9.5598841540892	356	0.121060425894736	0.121060425894736	36.6390108250095	3
1357	248.06	337.3	1.3262	6.59694210249242	9.68094457998393	357	0.0403534752982466	0.0403534752982466	36.6793643003078	3
1358	250.06	339.57	1.3179	6.55658862719417	9.72129805528218	358	-0.00923754253815368	0.00923754253815368	36.6886018428459	3
1359	240.76	340.06	1.3198	6.56582616973232	9.71206051274403	359	0.0238231360194465	0.0238231360194465	36.7124249788654	3
1360	243.8	345.96	1.3149	6.54200303371288	9.73588364876347	360	0.00437567804438821	0.00437567804438821	36.7168006569097	3
1361	242.95	349.45	1.314	6.53762735566849	9.74025932680786	361	-0.0306297463107175	0.0306297463107175	36.7474304032205	3
1362	254.63	339.89	1.3203	6.56825710197921	9.70962958049714	362	0.0354916108044812	0.0354916108044812	36.7829220140249	3
1363	264.27	343.46	1.313	6.53276549117472	9.74512119130162	363	-0.0189612715256811	0.0189612715256811	36.8018832855506	3
1364	264.02	345.08	1.3169	6.55172676270041	9.72615991977594	364	-0.0286850005132102	0.0286850005132102	36.8305682860638	3
1365	259.35	343.56	1.3228	6.58041176321362	9.69747491926273	365	0.0904306795840188	0.0904306795840188	36.9209989656479	3
1366	267.9	344.79	1.3042	6.4899810836296	9.78790559884675	366	-0.0782760183496087	0.0782760183496087	36.9992749839975	3
1367	255.43	341.03	1.3203	6.56825710197921	9.70962958049714	367	0.0354916108044812	0.0354916108044812	37.0347665948019	3
1368	256.23	348.73	1.313	6.53276549117472	9.74512119130162	368	0.0758450861027278	0.0758450861027278	37.1106116809047	3
1369	252.18	351.15	1.2974	6.456920405072	9.82096627740435	369	-0.0636904248683159	0.0636904248683159	37.174302105773	3
1370	246.77	357.53	1.3105	6.52061082994031	9.75727585253604	370	-0.0238231360194447	0.0238231360194447	37.1981252417924	3
1371	241.11	357.82	1.3154	6.54443396595976	9.73345271651659	371	0.0189612715256793	0.0189612715256793	37.2170865133181	3
1372	251.55	354.4	1.3115	6.52547269443408	9.75241398804227	372	0.142452629667302	0.142452629667302	37.3595391429854	3
1373	264.71	358.74	1.2822	6.38302006476678	9.89486661770957	373	0.170651443731135	0.170651443731135	37.5301905867166	3
1374	268.91	375.42	1.2471	6.21236862103564	10.0655180614407	374	0.00243093224688273	0.00243093224688273	37.5326215189634	3
1375	269.82	374.75	1.2466	6.20993768878876	10.0679489936876	375	0.0544528823301622	0.0544528823301622	37.5870744012936	3
1376	279.66	370.93	1.2354	6.1554848064586	10.1224018760178	376	-0.151690172205454	0.151690172205454	37.738764573499	3
1377	278.43	353.69	1.2666	6.30717497866405	9.9707117038123	377	0.111336696907209	0.111336696907209	37.8501012704063	3
1378	265.89	374.09	1.2437	6.19583828175684	10.0820484007195	378	0.102099154369055	0.102099154369055	37.9522004247753	3
1379	262.4	372.8	1.2227	6.09373912738779	10.1841475550886	379	-0.0661213571151986	0.0661213571151986	38.0183217818905	3
1380	265	376.76	1.2363	6.15986048450298	10.1180261979734	380	-0.0238231360194465	0.0238231360194465	38.04214491791	3
1381	266.52	375.13	1.2412	6.18368362052243	10.0942030619539	381	0.0593147468239277	0.0593147468239277	38.1014596647339	3
1382	279	378.11	1.229	6.1243688736985	10.1535178087778	382	-0.0996682221221725	0.0996682221221725	38.2011278868561	3
1383	270.73	376.14	1.2495	6.22403709582068	10.0538495866557	383	0.0666075435645741	0.0666075435645741	38.2677354304206	3
1384	263.34	370.64	1.2358	6.1574295522561	10.1204571302202	384	-0.0879997473371379	0.0879997473371379	38.3557351777578	3
1385	254.61	378.26	1.2539	6.24542929959324	10.0324573828831	385	-0.0641766113176914	0.0641766113176914	38.4199117890755	3
1386	252.2	374.41	1.2671	6.30960591091093	9.96828077156542	386	0.209060173231874	0.209060173231874	38.6289719623073	3
1387	245.62	388.42	1.2241	6.10054573767906	10.1773409447973	387	-0.0549390687795395	0.0549390687795395	38.6839110310869	3
1388	240.72	381.4	1.2354	6.1554848064586	10.1224018760178	388	-0.208573986782499	0.208573986782499	38.8924850178694	3
1389	235.37	367.08	1.2783	6.3640587932411	9.91382788923525	389	0.0996682221221725	0.0996682221221725	38.9921532399915	3
1390	233.98	375.61	1.2578	6.26439057111892	10.0134961113574	390	-0.00486186449376191	0.00486186449376191	38.9970151044853	3
1391	244.8	379.25	1.2588	6.26925243561269	10.0086342468637	391	0.173568562427391	0.173568562427391	39.1705836669127	3
1392	233.5	384.28	1.2231	6.09568387318529	10.1822028092911	392	0.00680661029127094	0.00680661029127094	39.177390277204	3
1393	240.28	386.8	1.2217	6.08887726289402	10.1890094195823	393	0.211491105478757	0.211491105478757	39.3888813826827	3
1394	253.21	394.52	1.1782	5.87738615741527	10.4005005250611	394	0.137590765173538	0.137590765173538	39.5264721478563	3
1395	250.73	395.67	1.1499	5.73979539224173	10.5380912902346	395	-0.0311159327600947	0.0311159327600947	39.5575880806164	3
1396	252.1	398.08	1.1563	5.77091132500182	10.5069753574745	396	-0.104043900166561	0.104043900166561	39.6616319807829	3
1397	259.08	396.72	1.1777	5.87495522516838	10.402931457308	397	0.075845086102726	0.075845086102726	39.7374770668856	3
1398	257.36	392.98	1.1621	5.79911013906566	10.4787765434107	398	0.154121104452337	0.154121104452337	39.891598171338	3
1399	264.48	405.88	1.1304	5.64498903461332	10.632897647863	399	-0.244551784036357	0.244551784036357	40.1361499553743	3
1400	258.93	395.45	1.1807	5.88954081864968	10.3883458638267	400	0.173568562427395	0.173568562427395	40.3097185178017	3
1401	246.5	411.28	1.145	5.71597225622228	10.5619144262541	401	0.104530086615938	0.104530086615938	40.4142486044177	3
1402	256.45	415.51	1.1235	5.61144216960635	10.66644451287	402	0.0758450861027242	0.0758450861027242	40.4900936905204	3
1403	254.32	416.18	1.1079	5.53559708350362	10.7422895989727	403	-0.123491358141617	0.123491358141617	40.613585048662	3
1404	252.25	413.04	1.1333	5.65908844164524	10.6187982408311	404	0.287336191581485	0.287336191581485	40.9009212402435	3
1405	252.38	419.88	1.0742	5.37175225006375	10.9061344324126	405	0.0427844075451276	0.0427844075451276	40.9437056477886	3
1406	258.93	422.88	1.0654	5.32896784251863	10.9489188399577	406	0.215866783523145	0.215866783523145	41.1595724313118	3
1407	238.68	426.88	1.021	5.11310105899548	11.1647856234809	407	-0.439026363786938	0.439026363786938	41.5985987950987	3
1408	240.61	422.3	1.1113	5.55212742278242	10.7257592596939	408	0.116198561400974	0.116198561400974	41.7147973564997	3
1409	238.65	424.83	1.0874	5.43592886138145	10.8419578210949	409	0.158982968946098	0.158982968946098	41.8737803254458	3
1410	235.86	431.23	1.0547	5.27694589243535	11.000940790041	410	0.166275765686748	0.166275765686748	42.0400560911325	3
1411	236.61	444.23	1.0205	5.1106701267486	11.1672165557278	411	0.0140994070319156	0.0140994070319156	42.0541554981644	3
1412	240.55	450.63	1.0176	5.09657071971668	11.1813159627597	412	-0.0189612715256811	0.0189612715256811	42.0731167696901	3
1413	248.4	446.79	1.0215	5.11553199124236	11.162354691234	413	0.0121546612344119	0.0121546612344119	42.0852714309245	3
1414	246.37	445.5	1.019	5.10337733000795	11.1745093524684	414	-0.00729279674064642	0.00729279674064642	42.0925642276652	3
1415	256.81	452.98	1.0205	5.1106701267486	11.1672165557278	415	-0.0165303392788019	0.0165303392788019	42.109094566944	3
1416	263.14	448.93	1.0239	5.1272004660274	11.1506862164489	416	0.00680661029127094	0.00680661029127094	42.1159011772353	3
1417	264.36	463.02	1.0225	5.12039385573613	11.1574928267402	417	0.00486186449376547	0.00486186449376547	42.120763041729	3
1418	262.4	467.27	1.0215	5.11553199124236	11.162354691234	418	0.00486186449376547	0.00486186449376547	42.1256249062228	3
1419	274.35	475.52	1.0205	5.1106701267486	11.1672165557278	419	-0.0116684747850364	0.0116684747850364	42.1372933810078	3
1420	264.87	479.37	1.0229	5.12233860153363	11.1555480809427	420	0.0140994070319174	0.0140994070319174	42.1513927880397	3
1421	269.11	481.47	1.02	5.10823919450172	11.1696474879746	421	-0.00486186449376369	0.00486186449376369	42.1562546525335	3
1422	274.72	491.27	1.021	5.11310105899548	11.1647856234809	422	0.00972372898752916	0.00972372898752916	42.165978381521	3
1423	264.2	491.3	1.019	5.10337733000795	11.1745093524684	423	-0.0311159327600947	0.0311159327600947	42.1970943142811	3
1424	265.53	494.51	1.0254	5.13449326276805	11.1433934197083	424	0.0213922037725656	0.0213922037725656	42.2184865180537	3
1425	247.09	481.69	1.021	5.11310105899548	11.1647856234809	425	0.0165303392787983	0.0165303392787983	42.2350168573325	3
1426	261.53	481.37	1.0176	5.09657071971668	11.1813159627597	426	-0.00680661029126917	0.00680661029126917	42.2418234676238	3
1427	257.69	493.53	1.019	5.10337733000795	11.1745093524684	427	-0.00486186449376547	0.00486186449376547	42.2466853321175	3
1428	257.79	491.3	1.02	5.10823919450172	11.1696474879746	428	-0.00729279674064642	0.00729279674064642	42.2539781288582	3
1429	256.32	493.06	1.0215	5.11553199124236	11.162354691234	429	0.00729279674064642	0.00729279674064642	42.2612709255988	3
1430	250.04	476.05	1.02	5.10823919450172	11.1696474879746	430	-0.0238231360194447	0.0238231360194447	42.2850940616183	3
1431	243.73	476.54	1.0249	5.13206233052116	11.1458243519552	431	0.0213922037725638	0.0213922037725638	42.3064862653908	3
1432	241.55	470.25	1.0205	5.1106701267486	11.1672165557278	432	0.0092375425381519	0.0092375425381519	42.315723807929	3
1433	247.33	472.49	1.0186	5.10143258421045	11.1764540982659	433	-0.0257678818169538	0.0257678818169538	42.3414916897459	3
1434	252.32	472.29	1.0239	5.1272004660274	11.1506862164489	434	0.00680661029127094	0.00680661029127094	42.3482983000372	3
1435	239.8	464.91	1.0225	5.12039385573613	11.1574928267402	435	0.00972372898753093	0.00972372898753093	42.3580220290247	3
1436	235.81	469.6	1.0205	5.1106701267486	11.1672165557278	436	0.0116684747850329	0.0116684747850329	42.3696905038098	3
1437	245.24	475.11	1.0181	5.09900165196356	11.1788850305128	437	-0.025767881816952	0.025767881816952	42.3954583856267	3
1438	234.47	469.44	1.0234	5.12476953378052	11.1531171486958	438	0.0306297463107175	0.0306297463107175	42.4260881319374	3
1439	237.56	468.3	1.0171	5.0941397874698	11.1837468950065	439	-0.0213922037725638	0.0213922037725638	42.44748033571	3
1440	236.44	473.15	1.0215	5.11553199124236	11.162354691234	440	0.00972372898752738	0.00972372898752738	42.4572040646975	3
1441	250.91	467.92	1.0195	5.10580826225484	11.1720784202215	441	-0.00972372898752738	0.00972372898752738	42.4669277936851	3
1442	254.02	466.76	1.0215	5.11553199124236	11.162354691234	442	-0.00486186449376547	0.00486186449376547	42.4717896581788	3
1443	257.82	468.97	1.0225	5.12039385573613	11.1574928267402	443	0.0335468650069757	0.0335468650069757	42.5053365231858	3
1444	263.37	465.13	1.0156	5.08684699072915	11.1910396917472	444	-0.0403534752982466	0.0403534752982466	42.5456899984841	3
1445	266.32	466.52	1.0239	5.1272004660274	11.1506862164489	445	0.0281988140638347	0.0281988140638347	42.5738888125479	3
1446	260.3	474.77	1.0181	5.09900165196356	11.1788850305128	446	-0.00680661029127094	0.00680661029127094	42.5806954228392	3
1447	250.45	464	1.0195	5.10580826225484	11.1720784202215	447	0	0	42.5806954228392	3
1448	253.47	464.71	1.0195	5.10580826225484	11.1720784202215	448	-0.00486186449376191	0.00486186449376191	42.5855572873329	3
1449	250.79	471.46	1.0205	5.1106701267486	11.1672165557278	449	0.00243093224688096	0.00243093224688096	42.5879882195798	3
1450	263.69	471.68	1.02	5.10823919450172	11.1696474879746	450	-0.00243093224688096	0.00243093224688096	42.5904191518267	3
1451	277.85	467.66	1.0205	5.1106701267486	11.1672165557278	451	0	0	42.5904191518267	3
1452	271.57	469.15	1.0205	5.1106701267486	11.1672165557278	452	-0.0140994070319191	0.0140994070319191	42.6045185588586	3
1453	279.79	479.84	1.0234	5.12476953378052	11.1531171486958	453	0.023336949570071	0.023336949570071	42.6278555084287	3
1454	264.5	490.01	1.0186	5.10143258421045	11.1764540982659	454	-0.0189612715256828	0.0189612715256828	42.6468167799543	3
1455	261.22	490.3	1.0225	5.12039385573613	11.1574928267402	455	0.00972372898753093	0.00972372898753093	42.6565405089419	3
1456	259.1	474.09	1.0205	5.1106701267486	11.1672165557278	456	-0.00243093224688273	0.00243093224688273	42.6589714411888	3
1457	246.41	468.03	1.021	5.11310105899548	11.1647856234809	457	0	0	42.6589714411888	3
1458	231.99	453.08	1.021	5.11310105899548	11.1647856234809	458	-0.0213922037725656	0.0213922037725656	42.6803636449613	3
1459	231.92	456.41	1.0254	5.13449326276805	11.1433934197083	459	0.0189612715256828	0.0189612715256828	42.699324916487	3
1460	231.32	448.37	1.0215	5.11553199124236	11.162354691234	460	-0.0189612715256828	0.0189612715256828	42.7182861880127	3
1461	235.64	434.75	1.0254	5.13449326276805	11.1433934197083	461	-0.0923754253815261	0.0923754253815261	42.8106616133942	3
1462	230.18	432.89	1.0444	5.22686868814957	11.0510179943268	462	0.121060425894736	0.121060425894736	42.931722039289	3
1463	248.17	447.4	1.0195	5.10580826225484	11.1720784202215	463	-0.0165303392787983	0.0165303392787983	42.9482523785678	3
1464	243.24	439.74	1.0229	5.12233860153363	11.1555480809427	464	0.0140994070319174	0.0140994070319174	42.9623517855997	3
1465	248.04	436.6	1.02	5.10823919450172	11.1696474879746	465	-0.00729279674064642	0.00729279674064642	42.9696445823403	3
1466	250.36	440.29	1.0215	5.11553199124236	11.162354691234	466	0.00729279674064642	0.00729279674064642	42.976937379081	3
1467	250.23	434.18	1.02	5.10823919450172	11.1696474879746	467	-0.00729279674064642	0.00729279674064642	42.9842301758216	3
1468	250.75	441.72	1.0215	5.11553199124236	11.162354691234	468	-0.0116684747850364	0.0116684747850364	42.9958986506066	3
1469	253.86	445.77	1.0239	5.1272004660274	11.1506862164489	469	-0.00729279674064642	0.00729279674064642	43.0031914473473	3
1470	244.1	451.2	1.0254	5.13449326276805	11.1433934197083	470	0.0121546612344119	0.0121546612344119	43.0153461085817	3
1471	248.01	463.22	1.0229	5.12233860153363	11.1555480809427	471	0.0379225430513639	0.0379225430513639	43.0532686516331	3
1472	249.59	464.29	1.0151	5.08441605848227	11.1934706239941	472	-0.0403534752982466	0.0403534752982466	43.0936221269313	3
1473	256.67	469.78	1.0234	5.12476953378052	11.1531171486958	473	0.00437567804438821	0.00437567804438821	43.0979978049757	3
1474	233.09	458.03	1.0225	5.12039385573613	11.1574928267402	474	-0.00680661029127094	0.00680661029127094	43.104804415267	3
1475	250.07	457.77	1.0239	5.1272004660274	11.1506862164489	475	0.0116684747850364	0.0116684747850364	43.116472890052	3
1476	251.11	456.4	1.0215	5.11553199124236	11.162354691234	476	-0.00680661029127094	0.00680661029127094	43.1232795003433	3
1477	253.11	450.93	1.0229	5.12233860153363	11.1555480809427	477	0.0233369495700693	0.0233369495700693	43.1466164499134	3
1478	244.78	458.17	1.0181	5.09900165196356	11.1788850305128	478	-0.0140994070319156	0.0140994070319156	43.1607158569453	3
1479	252.7	455.5	1.021	5.11310105899548	11.1647856234809	479	0.00243093224688273	0.00243093224688273	43.1631467891922	3
1480	262.25	470.86	1.0205	5.1106701267486	11.1672165557278	480	0.00486186449376191	0.00486186449376191	43.1680086536859	3
1481	277.81	494.45	1.0195	5.10580826225484	11.1720784202215	481	-0.0165303392787983	0.0165303392787983	43.1845389929647	3
1482	279.18	481.31	1.0229	5.12233860153363	11.1555480809427	482	0.0306297463107175	0.0306297463107175	43.2151687392754	3
1483	274.56	481.34	1.0166	5.09170885522292	11.1861778272534	483	-0.0072927967406482	0.0072927967406482	43.2224615360161	3
1484	273.33	490.17	1.0181	5.09900165196356	11.1788850305128	484	-0.0140994070319156	0.0140994070319156	43.236560943048	3
1485	271.77	484.21	1.021	5.11310105899548	11.1647856234809	485	-0.0354916108044829	0.0354916108044829	43.2720525538525	3
1486	263.24	484.22	1.0283	5.14859266979996	11.1292940126764	486	0.0495910178363985	0.0495910178363985	43.3216435716889	3
1487	270.97	455.29	1.0181	5.09900165196356	11.1788850305128	487	0	0	43.3216435716889	3
1488	272.02	450.61	1.0181	5.09900165196356	11.1788850305128	488	-0.0330606785575966	0.0330606785575966	43.3547042502465	3
1489	262.2	442.17	1.0249	5.13206233052116	11.1458243519552	489	-0.0072927967406482	0.0072927967406482	43.3619970469871	3
1490	253.09	446.14	1.0264	5.13935512726181	11.1385315552145	490	0.0121546612344101	0.0121546612344101	43.3741517082215	3
1491	248.4	449.89	1.0239	5.1272004660274	11.1506862164489	491	0.00923754253815368	0.00923754253815368	43.3833892507597	3
1492	242.16	452.65	1.022	5.11796292348925	11.1599237589871	492	0.0165303392788001	0.0165303392788001	43.3999195900385	3
1493	240.35	461.16	1.0186	5.10143258421045	11.1764540982659	493	-0.0092375425381519	0.0092375425381519	43.4091571325766	3
1494	239.85	458.56	1.0205	5.1106701267486	11.1672165557278	494	-0.0072927967406482	0.0072927967406482	43.4164499293173	3
1495	267.62	452.1	1.022	5.11796292348925	11.1599237589871	495	-0.00243093224688273	0.00243093224688273	43.4188808615642	3
1496	249.64	445.18	1.0225	5.12039385573613	11.1574928267402	496	-0.00680661029127094	0.00680661029127094	43.4256874718554	3
1497	238.05	438.4	1.0239	5.1272004660274	11.1506862164489	497	-0.0593147468239259	0.0593147468239259	43.4850022186794	3
1498	235.42	439.29	1.0361	5.18651521285133	11.091371469625	498	0.0593147468239259	0.0593147468239259	43.5443169655033	3
1499	239.53	436.93	1.0239	5.1272004660274	11.1506862164489	499	-0.211491105478755	0.211491105478755	43.755808070982	3
1500	259.01	427.16	1.0674	5.33869157150616	10.9391951109702	500	NA	NA	NA	3
