# Supplementary material for: Assessment of crusting effects on interrill erosion by laser scanning
Source: PeerJ. 2020 Jan 31;8:e8487. doi: 10.7717/peerj.8487 (PMC6996510; doi:10.7717/peerj.8487)
Supplement: Data S1 — Each has two transects and four subplots. [file peerj-08-8487-s001.zip › raw data for uploading/os5transectaleft.txt]

x	y	z	cal	h	h2	h0mm	code	deltah	absh	cumsumh	number
92	255	91	1.0674	5.33869157150616	10.9484326535083	1.34138841382963	2.51388413829634	1	-0.609832216089641	0.609832216089641	0.609832216089641	1
93	255	92	1.082	5.40967479311512	10.8774494318994	1.27040519222067	1.9040519222067	2	-0.113922037725638	0.113922037725638	0.723754253815279	1
94	255	93	1.0864	5.43106699688768	10.8560572281268	1.24901298844811	1.79012988448106	3	0.479225430513657	0.479225430513657	1.20297968432894	1
95	255	94	1.0786	5.39314445383632	10.8939797711782	1.28693553149947	2.26935531499472	4	0.644528823301622	0.644528823301622	1.84750850763056	1
96	255	95	1.0674	5.33869157150616	10.9484326535083	1.34138841382963	2.91388413829634	5	0.85845086102726	0.85845086102726	2.70595936865782	1
97	255	96	1.0518	5.26284648540343	11.0242777396111	1.41723349993236	3.7723349993236	6	0.00762457461848109	0.00762457461848109	2.7135839432763	1
98	255	97	1.0537	5.27208402794158	11.0150401970729	1.40799595739421	3.77995957394208	7	0.148618644937637	0.148618644937637	2.86220258821394	1
99	255	98	1.0527	5.26722216344782	11.0199020615667	1.41285782188797	3.92857821887972	8	0.0270720325935359	0.0270720325935359	2.88927462080747	1
100	255	99	1.0542	5.27451496018846	11.012609264826	1.40556502514733	3.95565025147325	9	0.216684747850346	0.216684747850346	3.10595936865782	1
101	255	100	1.0518	5.26284648540343	11.0242777396111	1.41723349993236	4.1723349993236	10	-1.39259239958571	1.39259239958571	4.49855176824353	1
102	255	101	1.0825	5.412105725362	10.8750184996525	1.26797425997379	2.77974259973789	11	-1.46552036699217	1.46552036699217	5.9640721352357	1
103	255	102	1.1147	5.56865776206122	10.7184664629533	1.11142222327457	1.31422223274571	12	0.192375425381519	0.192375425381519	6.15644756061722	1
104	255	103	1.1128	5.55942021952307	10.7277040054914	1.12065976581272	1.50659765812723	13	0.834141538558451	0.834141538558451	6.99058909917567	1
105	255	104	1.0977	5.48600606566722	10.8011181593473	1.19407391966857	2.34073919668568	14	0.673700010264203	0.673700010264203	7.66428910943988	1
106	255	105	1.0859	5.4286360646408	10.8584881603737	1.25144392069499	3.01443920694989	15	-1.09115680097231	1.09115680097231	8.75544591041218	1
107	255	106	1.1104	5.54775174473803	10.7393724802765	1.13232824059776	1.92328240597758	16	-1.01336696907207	1.01336696907207	9.76881287948425	1
108	255	107	1.1333	5.65908844164524	10.6280357833693	1.02099154369055	0.909915436905507	17	-0.44452882330164	0.44452882330164	10.2133417027859	1
109	255	108	1.1445	5.7135413239754	10.5735829010391	0.966538661360387	0.465386613603868	18	-0.425081365326549	0.425081365326549	10.6384230681124	1
110	255	109	1.1553	5.76604946050806	10.5210747645064	0.914030524827732	0.0403052482773181	19	0.00762457461846333	0.00762457461846333	10.6460476427309	1
111	255	110	1.1572	5.77528700304621	10.5118372219683	0.904792982289578	0.0479298228957814	20	0.240994070319156	0.240994070319156	10.8870417130501	1
112	255	111	1.1543	5.76118759601429	10.5259366290002	0.918892389321494	0.288923893214937	21	0.834141538558468	0.834141538558468	11.7211832516085	1
113	255	112	1.1392	5.68777344215845	10.5993507828561	0.992306543177341	1.12306543177341	22	0.484087295007394	0.484087295007394	12.2052705466159	1
114	255	113	1.1313	5.64936471265771	10.6377595123568	1.03071527267808	1.6071527267808	23	-0.235468650069757	0.235468650069757	12.4407391966857	1
115	255	114	1.1382	5.68291157766468	10.6042126473498	0.997168407671104	1.37168407671104	24	-0.920991543690552	0.920991543690552	13.3617307403762	1
116	255	115	1.1592	5.78501073203374	10.5021134929808	0.895069253302049	0.45069253302049	25	-0.0166847478503462	0.0166847478503462	13.3784154882266	1
117	255	116	1.1616	5.79667920681877	10.4904450181957	0.883400778517014	0.434007785170144	26	1.45159832926655	1.45159832926655	14.8300138174931	1
118	255	117	1.1338	5.66151937389212	10.6256048511224	1.01856061144367	1.8856061144367	27	0.62508136532655	0.62508136532655	15.4550951828197	1
119	255	118	1.123	5.60901123735946	10.678112987655	1.07106874797632	2.51068747976325	28	-0.541766113176914	0.541766113176914	15.9968612959966	1
120	255	119	1.1362	5.67318784867716	10.6139363763373	1.00689213665863	1.96892136658633	29	-1.28076951622914	1.28076951622914	17.2776308122257	1
121	255	120	1.1646	5.81126480030007	10.4758594247144	0.86881518503572	0.688151850357197	30	-0.0653033927879831	0.0653033927879831	17.3429342050137	1
122	255	121	1.168	5.82779513957887	10.4593290854356	0.852284845756921	0.622848457569214	31	-0.327844075451276	0.327844075451276	17.670778280465	1
123	255	122	1.1768	5.870579547124	10.4165446778905	0.809500438211794	0.295004382117938	32	0.0319338970872907	0.0319338970872907	17.7027121775523	1
124	255	123	1.1782	5.87738615741527	10.4097380675992	0.802693827920523	0.326938279205229	33	0.527844075451276	0.527844075451276	18.2305562530036	1
125	255	124	1.1694	5.83460174987014	10.4525224751444	0.84547823546565	0.854782354656505	34	0.0270720325935359	0.0270720325935359	18.2576282855971	1
126	255	125	1.1709	5.84189454661078	10.4452296784037	0.838185438725004	0.881854387250041	35	-0.206297463107157	0.206297463107157	18.4639257487043	1
127	255	126	1.1772	5.8725242929215	10.414599932093	0.807555692414288	0.675556924142884	36	-0.138231360194465	0.138231360194465	18.6021571088987	1
128	255	127	1.1821	5.89634742894095	10.3907767960736	0.783732556394842	0.537325563948419	37	1.37867036186007	1.37867036186007	19.9808274707588	1
129	255	128	1.1558	5.76848039275494	10.5186438322596	0.911599592580849	1.91599592580849	38	0.338231360194465	0.338231360194465	20.3190588309533	1
130	255	129	1.1509	5.74465725673549	10.542466968279	0.935422728600296	2.25422728600296	39	-0.517456790708105	0.517456790708105	20.8365156216614	1
131	255	130	1.1636	5.8064029358063	10.4807212892082	0.873677049529485	1.73677049529485	40	-1.11060425894736	1.11060425894736	21.9471198806087	1
132	255	131	1.1885	5.92746336170104	10.3596608633135	0.752616623634749	0.626166236347488	41	0.1	0.1	22.0471198806087	1
133	255	132	1.1885	5.92746336170104	10.3596608633135	0.752616623634749	0.726166236347489	42	0.313922037725638	0.313922037725638	22.3610419183344	1
134	255	133	1.1841	5.90607115792848	10.381053067086	0.774008827407313	1.04008827407313	43	0.479225430513639	0.479225430513639	22.840267348848	1
135	255	134	1.1763	5.86814861487711	10.4189756101374	0.811931370458677	1.51931370458677	44	0.668838145770432	0.668838145770432	23.5091054946184	1
136	255	135	1.1646	5.81126480030007	10.4758594247144	0.86881518503572	2.1881518503572	45	0.313922037725655	0.313922037725655	23.8230275323441	1
137	255	136	1.1602	5.7898725965275	10.497251628487	0.890207388808285	2.50207388808285	46	-0.609832216089641	0.609832216089641	24.4328597484337	1
138	255	137	1.1748	5.86085581813647	10.426268406878	0.819224167199321	1.89224167199321	47	-0.279225430513621	0.279225430513621	24.7120851789474	1
139	255	138	1.1826	5.89877836118783	10.3883458638267	0.781301624147959	1.61301624147959	48	-0.211159327600929	0.211159327600929	24.9232445065483	1
140	255	139	1.189	5.92989429394792	10.3572299310666	0.750185691387866	1.40185691387866	49	0.552153397920103	0.552153397920103	25.4753979044684	1
141	255	140	1.1797	5.88467895415591	10.4024452708586	0.795401031179876	1.95401031179877	50	1.33491358141617	1.33491358141617	26.8103114858846	1
142	255	141	1.1543	5.76118759601429	10.5259366290002	0.918892389321494	3.28892389321494	51	0.430606785576002	0.430606785576002	27.2409182714606	1
143	255	142	1.1475	5.72812691745669	10.5589973075578	0.951953067879094	3.71953067879094	52	-0.0896127152568114	0.0896127152568114	27.3305309867174	1
144	255	143	1.1514	5.74708818898238	10.5400360360321	0.932991796353413	3.62991796353413	53	-0.254916108044811	0.254916108044811	27.5854470947622	1
145	255	144	1.1587	5.78257979978686	10.5045444252276	0.897500185548932	3.37500185548932	54	-0.206297463107175	0.206297463107175	27.7917445578694	1
146	255	145	1.165	5.81320954609757	10.4739146789169	0.866870439238214	3.16870439238214	55	-0.284087295007394	0.284087295007394	28.0758318528767	1
147	255	146	1.1729	5.85161827559831	10.4355059494162	0.828461709737475	2.88461709737475	56	-0.444528823301622	0.444528823301622	28.5203606761784	1
148	255	147	1.1841	5.90607115792848	10.381053067086	0.774008827407313	2.44008827407313	57	-1.86905511997464	1.86905511997464	30.389415796153	1
149	255	148	1.2246	6.10297666992594	10.1841475550886	0.577103315409849	0.571033154098486	58	-0.113922037725638	0.113922037725638	30.5033378338786	1
150	255	149	1.229	6.1243688736985	10.162755351316	0.555711111637285	0.457111116372848	59	0.406297463107175	0.406297463107175	30.9096352969858	1
151	255	150	1.2227	6.09373912738779	10.1933850976267	0.586340857948002	0.863408579480023	60	0.1	0.1	31.0096352969858	1
152	255	151	1.2227	6.09373912738779	10.1933850976267	0.586340857948002	0.963408579480023	61	0.625081365326567	0.625081365326567	31.6347166623124	1
153	255	152	1.2119	6.04123099085513	10.2458932341594	0.638848994480659	1.58848994480659	62	-0.517456790708104	0.517456790708104	32.1521734530205	1
154	255	153	1.2246	6.10297666992594	10.1841475550886	0.577103315409849	1.07103315409849	63	-1.01822883356584	1.01822883356584	33.1704022865863	1
155	255	154	1.2476	6.21479955328252	10.072324671732	0.465280432053264	0.0528043205326417	64	-0.0896127152568105	0.0896127152568105	33.2600150018432	1
156	255	155	1.2515	6.23376082480821	10.0533634002063	0.446319160527583	-0.0368083947241687	65	1.19391951109702	1.19391951109702	34.4539345129402	1
157	255	156	1.229	6.1243688736985	10.162755351316	0.555711111637285	1.15711111637285	66	1.73844833439864	1.73844833439864	36.1923828473388	1
158	255	157	1.1953	5.96052404025864	10.3266001847559	0.719555945077149	2.89555945077149	67	0.503534752982466	0.503534752982466	36.6959176003213	1
159	255	158	1.187	5.92017056496039	10.3669536600541	0.759909420375395	3.39909420375395	68	-1.34883561914185	1.34883561914185	38.0447532194631	1
160	255	159	1.2168	6.06505412687458	10.2220700981399	0.615025858461211	2.05025858461211	69	0.576462720388931	0.576462720388931	38.621215939852	1
161	255	160	1.207	6.01740785483568	10.2697163701788	0.662672130500104	2.62672130500104	70	1.02375425381526	1.02375425381526	39.6449701936673	1
162	255	161	1.188	5.92503242945416	10.3620917955603	0.75504755588163	3.6504755588163	71	-0.920991543690534	0.920991543690534	40.5659617373578	1
163	255	162	1.209	6.02713158382321	10.2599926411913	0.652948401512576	2.72948401512576	72	-1.75237037212429	1.75237037212429	42.3183321094821	1
164	255	163	1.2471	6.21236862103564	10.0747556039789	0.467711364300147	0.977113643001469	73	0.1	0.1	42.4183321094821	1
165	255	164	1.2471	6.21236862103564	10.0747556039789	0.467711364300147	1.07711364300147	74	0.668838145770449	0.668838145770449	43.0871702552526	1
166	255	165	1.2354	6.1554848064586	10.1316394185559	0.524595178877192	1.74595178877192	75	-0.254916108044794	0.254916108044794	43.3420863632974	1
167	255	166	1.2427	6.19097641726308	10.0961478077514	0.489103568072712	1.49103568072712	76	-0.327844075451293	0.327844075451293	43.6699304387487	1
168	255	167	1.2515	6.23376082480821	10.0533634002063	0.446319160527583	1.16319160527583	77	-0.327844075451276	0.327844075451276	43.9977745142	1
169	255	168	1.2603	6.27654523235333	10.0105789926612	0.403534752982456	0.835347529824556	78	-0.420219500832812	0.420219500832812	44.4179940150328	1
170	255	169	1.271	6.32856718243661	9.95855704257789	0.351512802899174	0.415128028991743	79	-0.162540682663275	0.162540682663275	44.580534697696	1
171	255	170	1.2764	6.35482125070294	9.93230297431156	0.325258734632847	0.252587346328468	80	0.41115932760093	0.41115932760093	44.991694025297	1
172	255	171	1.27	6.32370531794285	9.96341890707165	0.35637466739294	0.663746673929398	81	1.28629493647854	1.28629493647854	46.2779889617755	1
173	255	172	1.2456	6.205075824295	10.0820484007195	0.475004161040793	1.95004161040793	82	0.64452882330164	0.64452882330164	46.9225177850771	1
174	255	173	1.2344	6.15062294196483	10.1365012830497	0.529457043370957	2.59457043370957	83	-0.896682221221743	0.896682221221743	47.8192000062989	1
175	255	174	1.2549	6.25029116408701	10.0368330609275	0.429788821248783	1.69788821248783	84	-0.634141538558433	0.634141538558433	48.4533415448573	1
176	255	175	1.27	6.32370531794285	9.96341890707165	0.35637466739294	1.0637466739294	85	0.16806610291271	0.16806610291271	48.62140764777	1
177	255	176	1.2686	6.31689870765158	9.97022551736292	0.363181277684211	1.23181277684211	86	0.790384758114568	0.790384758114568	49.4117924058846	1
178	255	177	1.2544	6.24786023184012	10.0392639931744	0.432219753495668	2.02219753495668	87	1.524526296673	1.524526296673	50.9363187025576	1
179	255	178	1.2251	6.10540760217282	10.1817166228417	0.574672383162968	3.54672383162968	88	0.454916108044812	0.454916108044812	51.3912348106024	1
180	255	179	1.2178	6.06991599136834	10.2172082336462	0.610163993967449	4.00163993967449	89	0.197237289875273	0.197237289875273	51.5884721004777	1
181	255	180	1.2158	6.06019226238081	10.2269319626337	0.619887722954976	4.19887722954976	90	-0.37646272038893	0.37646272038893	51.9649348208666	1
182	255	181	1.2256	6.10783853441971	10.1792856905948	0.572241450916083	3.82241450916083	91	-1.8447457975058	1.8447457975058	53.8096806183724	1
183	255	182	1.2656	6.30231311417029	9.98481111084422	0.377766871165504	1.97766871165504	92	-0.920991543690553	0.920991543690553	54.730672162063	1
184	255	183	1.2866	6.40441226853934	9.88271195647516	0.275667716796448	1.05667716796448	93	-0.279225430513639	0.279225430513639	55.0098975925766	1
185	255	184	1.2944	6.4423348115907	9.8447894134238	0.237745173745084	0.777451737450844	94	0.143756780443882	0.143756780443882	55.1536543730205	1
186	255	185	1.2935	6.43795913354632	9.84916509146819	0.242120851789473	0.921208517894726	95	-0.444528823301622	0.444528823301622	55.5981831963221	1
187	255	186	1.3047	6.49241201587648	9.79471220913802	0.18766796945931	0.476679694593104	96	0.0270720325935359	0.0270720325935359	55.6252552289156	1
188	255	187	1.3062	6.49970481261713	9.78741941239738	0.180375172718664	0.50375172718664	97	0.887622047989842	0.887622047989842	56.5128772769055	1
189	255	188	1.29	6.42094260781814	9.86618161719636	0.259137377517648	1.39137377517648	98	0.834141538558451	0.834141538558451	57.3470188154639	1
190	255	189	1.2749	6.3475284539623	9.93959577105221	0.332551531373493	2.22551531373493	99	1.57314494161066	1.57314494161066	58.9201637570746	1
191	255	190	1.2446	6.20021395980123	10.0869102652133	0.479866025534559	3.79866025534559	100	0.527844075451276	0.527844075451276	59.4480078325259	1
192	255	191	1.2358	6.1574295522561	10.1296946727584	0.522650433079686	4.32650433079686	101	-0.517456790708087	0.517456790708087	59.965464623234	1
193	255	192	1.2485	6.21917523132691	10.0679489936876	0.460904754008878	3.80904754008878	102	0.289612715256811	0.289612715256811	60.2550773384908	1
194	255	193	1.2446	6.20021395980123	10.0869102652133	0.479866025534559	4.09866025534559	103	-0.872372898752898	0.872372898752898	61.1274502372437	1
195	255	194	1.2646	6.29745124967652	9.98967297533798	0.382628735659269	3.22628735659269	104	-3.72628735659269	3.72628735659269	64.8537375938364	1
196	255	195	1.3433	6.68007998533579	9.60704423967871	0	-0.5	105	1.05292544077784	1.05292544077784	65.9066630346142	1
197	255	196	1.3237	6.58478744125801	9.7023367837565	0.0952925440777843	0.552925440777843	106	0.999444931346451	0.999444931346451	66.9061079659606	1
198	255	197	1.3052	6.49484294812336	9.79228127689114	0.185237037212429	1.55237037212429	107	-0.279225430513657	0.279225430513657	67.1853333964743	1
199	255	198	1.313	6.53276549117472	9.75435873383978	0.147314494161064	1.27314494161064	108	0.124309322468827	0.124309322468827	67.3096427189431	1
200	255	199	1.3125	6.53033455892784	9.75678966608666	0.149745426407947	1.39745426407947	109	0.265303392788001	0.265303392788001	67.5749461117311	1
201	255	200	1.3091	6.51380421964904	9.77332000536546	0.166275765686747	1.66275765686747	110	NA	NA	NA	1
921	255	91	1.0967	5.48114420117346	10.7870187523154	1.08468196855887	-0.0531803144113341	1	0.289612715256828	0.289612715256828	0.289612715256828	2
931	255	92	1.0928	5.46218292964778	10.805980023841	1.10364324008455	0.236432400845494	2	1.68982968946098	1.68982968946098	1.97944240471781	2
941	255	93	1.0601	5.30319996070167	10.9649629927871	1.26262620903065	1.92626209030648	3	0.552153397920121	0.552153397920121	2.53159580263793	2
951	255	94	1.0508	5.25798462090966	11.0101783325792	1.30784154882266	2.4784154882266	4	-0.42021950083283	0.42021950083283	2.95181530347076	2
961	255	95	1.0615	5.31000657099295	10.9581563824959	1.25581959873938	2.05819598739377	5	-0.425081365326549	0.425081365326549	3.37689666879731	2
971	255	96	1.0723	5.3625147075256	10.9056482459632	1.20331146220672	1.63311462206722	6	0.221546612344119	0.221546612344119	3.59844328114143	2
981	255	97	1.0698	5.35036004629119	10.9178029071976	1.21546612344113	1.85466123441134	7	0.0513813550623454	0.0513813550623454	3.64982463620378	2
991	255	98	1.0708	5.35522191078496	10.9129410427039	1.21060425894737	1.90604258947368	8	0.12430932246881	0.12430932246881	3.77413395867259	2
1001	255	99	1.0703	5.35279097853807	10.9153719749507	1.21303519119425	2.03035191194249	9	0.172927967406482	0.172927967406482	3.94706192607907	2
1011	255	100	1.0688	5.34549818179743	10.9226647716914	1.2203279879349	2.20327987934898	10	0.35767881816952	0.35767881816952	4.30474074424859	2
1021	255	101	1.0635	5.31973029998047	10.9484326535083	1.24609586975185	2.5609586975185	11	0.338231360194465	0.338231360194465	4.64297210444306	2
1031	255	102	1.0586	5.29590716396103	10.9722557895278	1.2699190057713	2.89919005771296	12	-0.493147468239277	0.493147468239277	5.13611957268233	2
1041	255	103	1.0708	5.35522191078496	10.9129410427039	1.21060425894737	2.40604258947368	13	-0.658450861027278	0.658450861027278	5.79457043370961	2
1051	255	104	1.0864	5.43106699688768	10.8370959566011	1.13475917284464	1.74759172844641	14	-0.449390687795378	0.449390687795378	6.24396112150499	2
1061	255	105	1.0977	5.48600606566722	10.7821568878216	1.0798201040651	1.29820104065103	15	-0.347291533426348	0.347291533426348	6.59125265493134	2
1071	255	106	1.1069	5.53073521900985	10.737427734479	1.03509095072247	0.950909507224681	16	0.265303392788001	0.265303392788001	6.85655604771934	2
1081	255	107	1.1035	5.51420487973106	10.7539580737578	1.05162129000127	1.21621290001268	17	-0.235468650069757	0.235468650069757	7.09202469778909	2
1091	255	108	1.1104	5.54775174473803	10.7204112087508	1.01807442499429	0.980744249942925	18	0.1	0.1	7.19202469778909	2
1101	255	109	1.1104	5.54775174473803	10.7204112087508	1.01807442499429	1.08074424994293	19	0.197237289875292	0.197237289875292	7.38926198766439	2
1111	255	110	1.1084	5.5380280157505	10.7301349377383	1.02779815398182	1.27798153981822	20	0.741766113176914	0.741766113176914	8.1310281008413	2
1121	255	111	1.0952	5.47385140443281	10.794311549056	1.09197476529951	2.01974765299513	21	0.430606785576003	0.430606785576003	8.5616348864173	2
1131	255	112	1.0884	5.44079072587521	10.8273722276136	1.12503544385711	2.45035443857113	22	-0.0896127152568287	0.0896127152568287	8.65124760167413	2
1141	255	113	1.0923	5.45975199740089	10.8084109560879	1.10607417233143	2.3607417233143	23	-0.755688150902551	0.755688150902551	9.40693575257668	2
1151	255	114	1.1099	5.54532081249115	10.7228421409977	1.02050535724118	1.60505357241175	24	-0.920991543690552	0.920991543690552	10.3279272962672	2
1161	255	115	1.1309	5.6474199668602	10.6207429866286	0.91840620287212	0.684062028721201	25	-0.920991543690552	0.920991543690552	11.2489188399578	2
1171	255	116	1.1519	5.74951912122926	10.5186438322596	0.816307048503065	-0.236929514969352	26	-0.133369495700694	0.133369495700694	11.3822883356585	2
1181	255	117	1.1567	5.77285607079933	10.4953068826895	0.792970098932996	-0.370299010670045	27	0.119447457975055	0.119447457975055	11.5017357936335	2
1191	255	118	1.1563	5.77091132500182	10.497251628487	0.794914844730501	-0.250851552694991	28	-0.682760183496087	0.682760183496087	12.1844959771296	2
1201	255	119	1.1724	5.84918734335143	10.4189756101374	0.716638826380892	-0.933611736191078	29	0.527844075451276	0.527844075451276	12.7123400525809	2
1211	255	120	1.1636	5.8064029358063	10.4617600176825	0.75942323392602	-0.405767660739802	30	1.524526296673	1.524526296673	14.2368663492539	2
1221	255	121	1.1343	5.663950306139	10.6042126473498	0.90187586359332	1.1187586359332	31	-0.279225430513621	0.279225430513621	14.5160917797675	2
1231	255	122	1.1421	5.70187284919037	10.5662901042985	0.863953320541958	0.839533205419578	32	-0.590384758114568	0.590384758114568	15.1064765378821	2
1241	255	123	1.1563	5.77091132500182	10.497251628487	0.794914844730501	0.24914844730501	33	0.148618644937655	0.148618644937655	15.2550951828197	2
1251	255	124	1.1553	5.76604946050806	10.5021134929808	0.799776709224266	0.397767092242665	34	0.931378828433724	0.931378828433724	16.1864740112535	2
1261	255	125	1.1382	5.68291157766468	10.5852513758241	0.882914592067639	1.32914592067639	35	0.741766113176932	0.741766113176932	16.9282401244304	2
1271	255	126	1.125	5.61873496634699	10.6494279871418	0.947091203385332	2.07091203385332	36	-0.541766113176931	0.541766113176931	17.4700062376073	2
1281	255	127	1.1382	5.68291157766468	10.5852513758241	0.882914592067639	1.52914592067639	37	-0.779997473371379	0.779997473371379	18.2500037109787	2
1291	255	128	1.1563	5.77091132500182	10.497251628487	0.794914844730501	0.74914844730501	38	0.484087295007394	0.484087295007394	18.7340910059861	2
1301	255	129	1.1484	5.73250259550108	10.5356603579877	0.83332357423124	1.2332357423124	39	0.0270720325935525	0.0270720325935525	18.7611630385797	2
1311	255	130	1.1499	5.73979539224173	10.5283675612471	0.826030777490596	1.26030777490596	40	-0.731378828433742	0.731378828433742	19.4925418670134	2
1321	255	131	1.167	5.8229332750851	10.4452296784037	0.742892894647222	0.528928946472215	41	0.12430932246881	0.12430932246881	19.6168511894822	2
1331	255	132	1.1665	5.82050234283822	10.4476606106506	0.745323826894102	0.653238268941024	42	0.386850005132102	0.386850005132102	20.0037011946143	2
1341	255	133	1.1606	5.79181734232501	10.4763456111638	0.774008827407313	1.04008827407313	43	-0.0458559348129284	0.0458559348129284	20.0495571294272	2
1351	255	134	1.1636	5.8064029358063	10.4617600176825	0.75942323392602	0.994232339260198	44	-0.230606785576002	0.230606785576002	20.2801639150032	2
1361	255	135	1.1704	5.8394636143639	10.4286993391249	0.72636255536842	0.763625553684196	45	0.124309322468845	0.124309322468845	20.4044732374721	2
1371	255	136	1.1699	5.83703268211702	10.4311302713718	0.728793487615304	0.887934876153041	46	0.454916108044812	0.454916108044812	20.8593893455169	2
1381	255	137	1.1626	5.80154107131254	10.4666218821763	0.764285098419785	1.34285098419785	47	0.503534752982431	0.503534752982431	21.3629240984993	2
1391	255	138	1.1543	5.76118759601429	10.5069753574745	0.804638573718028	1.84638573718028	48	0.1	0.1	21.4629240984993	2
1401	255	139	1.1543	5.76118759601429	10.5069753574745	0.804638573718028	1.94638573718028	49	-0.162540682663257	0.162540682663257	21.6254647811626	2
1411	255	140	1.1597	5.78744166428062	10.4807212892082	0.778384505451703	1.78384505451703	50	-0.303534752982466	0.303534752982466	21.928999534145	2
1421	255	141	1.168	5.82779513957887	10.44036781391	0.738031030153456	1.48031030153456	51	0.056243219556118	0.056243219556118	21.9852427537012	2
1431	255	142	1.1689	5.83217081762326	10.4359921358656	0.733655352109068	1.53655352109068	52	0.785522893620795	0.785522893620795	22.770765647322	2
1441	255	143	1.1548	5.76361852826118	10.5045444252276	0.802207641471147	2.32207641471147	53	0.552153397920121	0.552153397920121	23.3229190452421	2
1451	255	144	1.1455	5.71840318846917	10.5497597650197	0.84742298126316	2.87422981263159	54	0.595910178363968	0.595910178363968	23.918829223606	2
1461	255	145	1.1353	5.66881217063277	10.5993507828561	0.897013999099556	3.47013999099556	55	0.552153397920103	0.552153397920103	24.4709826215262	2
1471	255	146	1.126	5.62359683084076	10.6445661226481	0.942229338891567	4.02229338891567	56	0.28961271525681	0.28961271525681	24.760595336783	2
1481	255	147	1.1221	5.60463555931508	10.6635273941737	0.961190610417248	4.31190610417248	57	-0.279225430513621	0.279225430513621	25.0398207672966	2
1491	255	148	1.1299	5.64255810236644	10.6256048511224	0.923268067365886	4.03268067365885	58	-0.609832216089641	0.609832216089641	25.6496529833862	2
1501	255	149	1.1445	5.7135413239754	10.5546216295134	0.852284845756921	3.42284845756921	59	-0.707069505964897	0.707069505964897	26.3567224893511	2
1511	255	150	1.1611	5.79424827457189	10.4739146789169	0.771577895160432	2.71577895160432	60	-2.15590512510674	2.15590512510674	28.5126276144579	2
1521	255	151	1.2075	6.01983878708257	10.2483241664063	0.545987382649757	0.559873826497574	61	-0.852925440777861	0.852925440777861	29.3655530552357	2
1531	255	152	1.2271	6.11513133116035	10.1530316223285	0.450694838571971	-0.293051614280286	62	0.172927967406464	0.172927967406464	29.5384810226422	2
1541	255	153	1.2256	6.10783853441971	10.1603244190691	0.457987635312618	-0.120123646873823	63	0.00762457461848109	0.00762457461848109	29.5461055972607	2
1551	255	154	1.2275	6.11707607695786	10.151086876531	0.448750092774466	-0.112499072255342	64	-0.113922037725638	0.113922037725638	29.6600276349863	2
1561	255	155	1.2319	6.13846828073042	10.1296946727584	0.427357889001902	-0.226421109980979	65	0.240994070319174	0.240994070319174	29.9010217053055	2
1571	255	156	1.229	6.1243688736985	10.1437940797903	0.441457296033819	0.0145729603381944	66	0.124309322468827	0.124309322468827	30.0253310277743	2
1581	255	157	1.2285	6.12193794145162	10.1462250120372	0.443888228280702	0.138882282807022	67	0.240994070319156	0.240994070319156	30.2663250980935	2
1591	255	158	1.2256	6.10783853441971	10.1603244190691	0.457987635312618	0.379876353126178	68	0.430606785576002	0.430606785576002	30.6969318836695	2
1601	255	159	1.2188	6.07477785586211	10.1933850976267	0.491048313870218	0.810483138702179	69	0.673700010264204	0.673700010264204	31.3706318939337	2
1611	255	160	1.207	6.01740785483568	10.2507550986531	0.548418314896638	1.48418314896638	70	-0.279225430513621	0.279225430513621	31.6498573244473	2
1621	255	161	1.2148	6.05533039788705	10.2128325556018	0.510495771845276	1.20495771845276	71	-0.162540682663292	0.162540682663292	31.8123980071106	2
1631	255	162	1.2202	6.08158446615338	10.1865784873354	0.484241703578947	1.04241703578947	72	0.16806610291271	0.16806610291271	31.9804641100233	2
1641	255	163	1.2188	6.07477785586211	10.1933850976267	0.491048313870218	1.21048313870218	73	-0.254916108044811	0.254916108044811	32.2353802180681	2
1651	255	164	1.2261	6.11026946666659	10.1578934868222	0.455556703065737	0.955567030657368	74	-0.707069505964897	0.707069505964897	32.942449724033	2
1661	255	165	1.2427	6.19097641726308	10.0771865362257	0.374849752469247	0.248497524692471	75	0.1	0.1	33.042449724033	2
1671	255	166	1.2427	6.19097641726308	10.0771865362257	0.374849752469247	0.348497524692471	76	0.148618644937619	0.148618644937619	33.1910683689706	2
1681	255	167	1.2417	6.18611455276931	10.0820484007195	0.379711616963009	0.49711616963009	77	-0.186850005132102	0.186850005132102	33.3779183741027	2
1691	255	168	1.2476	6.21479955328252	10.0533634002063	0.351026616449799	0.310266164497988	78	-0.206297463107157	0.206297463107157	33.5842158372099	2
1701	255	169	1.2539	6.24542929959324	10.0227336538956	0.320396870139083	0.103968701390831	79	0.64452882330164	0.64452882330164	34.2287446605115	2
1711	255	170	1.2427	6.19097641726308	10.0771865362257	0.374849752469247	0.748497524692471	80	0.979997473371361	0.979997473371361	35.2087421338829	2
1721	255	171	1.2246	6.10297666992594	10.1651862835629	0.462849499806383	1.72849499806383	81	-0.0215466123441193	0.0215466123441193	35.230288746227	2
1731	255	172	1.2271	6.11513133116035	10.1530316223285	0.450694838571971	1.70694838571971	82	-0.322982210957503	0.322982210957503	35.5532709571845	2
1741	255	173	1.2358	6.1574295522561	10.1107334012327	0.408396617476221	1.38396617476221	83	0.192375425381537	0.192375425381537	35.745646382566	2
1751	255	174	1.2339	6.14819200971795	10.1199709437709	0.417634160014375	1.57634160014375	84	0.0756906775311728	0.0756906775311728	35.8213370600972	2
1761	255	175	1.2344	6.15062294196483	10.117540011524	0.415203227767492	1.65203227767492	85	0.0319338970872907	0.0319338970872907	35.8532709571845	2
1771	255	176	1.2358	6.1574295522561	10.1107334012327	0.408396617476221	1.68396617476221	86	-0.449390687795395	0.449390687795395	36.3026616449799	2
1781	255	177	1.2471	6.21236862103564	10.0557943324532	0.353457548696682	1.23457548696682	87	-0.181988140638329	0.181988140638329	36.4846497856182	2
1791	255	178	1.2529	6.24056743509948	10.0275955183893	0.325258734632849	1.05258734632849	88	0.547291533426331	0.547291533426331	37.0319413190446	2
1801	255	179	1.2437	6.19583828175684	10.072324671732	0.369987887975482	1.59987887975482	89	1.02861611830902	1.02861611830902	38.0605574373536	2
1811	255	180	1.2246	6.10297666992594	10.1651862835629	0.462849499806383	2.62849499806383	90	0.595910178363985	0.595910178363985	38.6564676157176	2
1821	255	181	1.2144	6.05338565208954	10.2147773013993	0.512440517642782	3.22440517642782	91	-0.181988140638347	0.181988140638347	38.8384557563559	2
1831	255	182	1.2202	6.08158446615338	10.1865784873354	0.484241703578947	3.04241703578947	92	-1.80098901706193	1.80098901706193	40.6394447734178	2
1841	255	183	1.2593	6.27168336785957	9.99647958562925	0.294142801872754	1.24142801872754	93	-2.65181530347073	2.65181530347073	43.2912600768886	2
1851	255	184	1.3159	6.54686489820664	9.72129805528218	0.0189612715256811	-1.41038728474319	94	-0.0896127152568105	0.0896127152568105	43.3808727921454	2
1861	255	185	1.3198	6.56582616973232	9.7023367837565	0	-1.5	95	0.406297463107175	0.406297463107175	43.7871702552526	2
1871	255	186	1.3135	6.53519642342161	9.73296653006721	0.0306297463107175	-1.09370253689283	96	0.1	0.1	43.8871702552526	2
1881	255	187	1.3135	6.53519642342161	9.73296653006721	0.0306297463107175	-0.993702536892825	97	-0.138231360194465	0.138231360194465	44.025401615447	2
1891	255	188	1.3184	6.55901955944105	9.70914339404777	0.00680661029127094	-1.13193389708729	98	1.05292544077784	1.05292544077784	45.0783270562249	2
1901	255	189	1.2988	6.46372701536327	9.80443593812555	0.102099154369055	-0.0790084563094474	99	0.668838145770449	0.668838145770449	45.7471652019953	2
1911	255	190	1.2871	6.40684320078622	9.8613197527026	0.1589829689461	0.589829689461002	100	1.16961018862821	1.16961018862821	46.9167753906235	2
1921	255	191	1.2651	6.2998821819234	9.96828077156542	0.265943987808921	1.75943987808921	101	0.620219500832812	0.620219500832812	47.5369948914563	2
1931	255	192	1.2544	6.24786023184012	10.0203027216487	0.317965937892202	2.37965937892202	102	-0.230606785576002	0.230606785576002	47.7676016770323	2
1941	255	193	1.2612	6.28092091039772	9.9872420430911	0.284905259334602	2.14905259334602	103	-0.279225430513621	0.279225430513621	48.046827107546	2
1951	255	194	1.269	6.31884345344908	9.94931950003973	0.24698271628324	1.8698271628324	104	-0.639003403052223	0.639003403052223	48.6858305105982	2
1961	255	195	1.2842	6.39274379375431	9.87541915973451	0.173082375978018	1.23082375978018	105	-0.682760183496087	0.682760183496087	49.3685906940943	2
1971	255	196	1.3003	6.47101981210391	9.7971431413849	0.0948063576284088	0.548063576284088	106	-0.0166847478503463	0.0166847478503463	49.3852754419446	2
1981	255	197	1.3027	6.48268828688895	9.78547466659987	0.0831378828433742	0.531378828433742	107	0.0513813550623453	0.0513813550623453	49.436656797007	2
1991	255	198	1.3037	6.48755015138271	9.7806128021061	0.0782760183496087	0.582760183496087	108	0.172927967406482	0.172927967406482	49.6095847644134	2
2001	255	199	1.3022	6.48025735464207	9.78790559884675	0.0855688150902569	0.755688150902569	109	0.192375425381519	0.192375425381519	49.801960189795	2
2011	255	200	1.3003	6.47101981210391	9.7971431413849	0.0948063576284088	0.948063576284088	110	NA	NA	NA	2
922	255	91	1.104	5.51663581197794	10.7612508704984	1.46244883972437	3.7244883972437	1	0.00276271012470852	0.00276271012470852	0.00276271012470852	3
932	255	92	1.106	5.52635954096547	10.7515271415109	1.45272511073684	3.72725110736841	2	-0.206297463107175	0.206297463107175	0.209060173231883	3
942	255	93	1.1123	5.55698928727618	10.7208973952002	1.42209536442612	3.52095364426124	3	-0.444528823301604	0.444528823301604	0.653588996533487	3
952	255	94	1.1235	5.61144216960635	10.66644451287	1.36764248209596	3.07642482095963	4	0.075690677531155	0.075690677531155	0.729279674064642	3
962	255	95	1.124	5.61387310185323	10.6640135806231	1.36521154984908	3.15211549849079	5	0.240994070319192	0.240994070319192	0.970273744383834	3
972	255	96	1.1211	5.59977369482131	10.678112987655	1.379310956881	3.39310956880998	6	0.1	0.1	1.07027374438383	3
982	255	97	1.1211	5.59977369482131	10.678112987655	1.379310956881	3.49310956880998	7	0.31392203772562	0.31392203772562	1.38419578210945	3
992	255	98	1.1167	5.57838149104875	10.6995051914276	1.40070316065356	3.8070316065356	8	0.0270720325935359	0.0270720325935359	1.41126781470299	3
1002	255	99	1.1182	5.58567428778939	10.692212394687	1.39341036391291	3.83410363912913	9	-0.157678818169502	0.157678818169502	1.56894663287249	3
1012	255	100	1.1235	5.61144216960635	10.66644451287	1.36764248209596	3.67642482095963	10	0.430606785575966	0.430606785575966	1.99955341844846	3
1022	255	101	1.1167	5.57838149104875	10.6995051914276	1.40070316065356	4.1070316065356	11	0.265303392788019	0.265303392788019	2.26485681123648	3
1032	255	102	1.1133	5.56185115176995	10.7160355307064	1.41723349993236	4.37233499932362	12	-0.0896127152568278	0.0896127152568278	2.35446952649331	3
1042	255	103	1.1172	5.58081242329563	10.6970742591807	1.39827222840668	4.28272228406679	13	-0.138231360194466	0.138231360194466	2.49270088668777	3
1052	255	104	1.1221	5.60463555931508	10.6732511231613	1.37444909238723	4.14449092387232	14	0.0319338970873071	0.0319338970873071	2.52463478377508	3
1062	255	105	1.1235	5.61144216960635	10.66644451287	1.36764248209596	4.17642482095963	15	-0.614694080583395	0.614694080583395	3.13932886435847	3
1072	255	106	1.1382	5.68291157766468	10.5949751048117	1.29617307403762	3.56173074037624	16	0.148618644937637	0.148618644937637	3.28794750929611	3
1082	255	107	1.1372	5.67804971317092	10.5998369693054	1.30103493853139	3.71034938531387	17	0.595910178363986	0.595910178363986	3.8838576876601	3
1092	255	108	1.127	5.62845869533452	10.6494279871418	1.35062595636779	4.30625956367786	18	-0.254916108044812	0.254916108044812	4.13877379570491	3
1102	255	109	1.1343	5.663950306139	10.6139363763373	1.3151343455633	4.05134345563305	19	-0.493147468239258	0.493147468239258	4.63192126394417	3
1112	255	110	1.1465	5.72326505296293	10.5546216295134	1.25581959873938	3.55819598739379	20	-0.541766113176914	0.541766113176914	5.17368737712108	3
1122	255	111	1.1597	5.78744166428062	10.4904450181957	1.19164298742169	3.01642987421687	21	0.338231360194448	0.338231360194448	5.51191873731553	3
1132	255	112	1.1548	5.76361852826118	10.5142681542152	1.21546612344113	3.35466123441132	22	0.411159327600929	0.411159327600929	5.92307806491646	3
1142	255	113	1.1484	5.73250259550108	10.5453840869753	1.24658205620123	3.76582056201225	23	0.0756906775311732	0.0756906775311732	5.99876874244763	3
1152	255	114	1.1489	5.73493352774797	10.5429531547284	1.24415112395434	3.84151123954342	24	-0.993919511096999	0.993919511096999	6.99268825354463	3
1162	255	115	1.1714	5.84432547885767	10.4335612036187	1.13475917284464	2.84759172844642	25	-0.206297463107174	0.206297463107174	7.1989857166518	3
1172	255	116	1.1777	5.87495522516838	10.402931457308	1.10412942653392	2.64129426533925	26	0.00276271012470719	0.00276271012470719	7.20174842677651	3
1182	255	117	1.1797	5.88467895415591	10.3932077283204	1.0944056975464	2.64405697546396	27	-0.327844075451276	0.327844075451276	7.52959250222779	3
1192	255	118	1.1885	5.92746336170104	10.3504233207753	1.05162129000127	2.31621290001268	28	-0.0653033927879831	0.0653033927879831	7.59489589501577	3
1202	255	119	1.1919	5.94399370097984	10.3338929814965	1.03509095072247	2.2509095072247	29	0.240994070319156	0.240994070319156	7.83588996533493	3
1212	255	120	1.189	5.92989429394792	10.3479923885284	1.04919035775439	2.49190357754385	30	0.338231360194465	0.338231360194465	8.17412132552939	3
1222	255	121	1.1841	5.90607115792848	10.3718155245479	1.07301349377383	2.83013493773832	31	0.172927967406464	0.172927967406464	8.34704929293586	3
1232	255	122	1.1826	5.89877836118783	10.3791083212885	1.08030629051448	3.00306290514478	32	0.552153397920103	0.552153397920103	8.89920269085596	3
1242	255	123	1.1733	5.85356302139582	10.4243236610805	1.12552163030649	3.55521630306489	33	0.479225430513639	0.479225430513639	9.3784281213696	3
1252	255	124	1.1655	5.81564047834446	10.4622462041319	1.16344417335785	4.03444173357853	34	0.216684747850346	0.216684747850346	9.59511286921994	3
1262	255	125	1.1631	5.80397200355942	10.4739146789169	1.17511264814289	4.25112648142887	35	-0.352153397920103	0.352153397920103	9.94726626714005	3
1272	255	126	1.1724	5.84918734335143	10.4286993391249	1.12989730835088	3.89897308350877	36	-0.254916108044811	0.254916108044811	10.2021823751849	3
1282	255	127	1.1797	5.88467895415591	10.3932077283204	1.0944056975464	3.64405697546396	37	-0.0409940703191736	0.0409940703191736	10.243176445504	3
1292	255	128	1.1826	5.89877836118783	10.3791083212885	1.08030629051448	3.60306290514478	38	-0.162540682663292	0.162540682663292	10.4057171281673	3
1302	255	129	1.188	5.92503242945416	10.3528542530222	1.05405222224815	3.44052222248149	39	0.265303392788	0.265303392788	10.6710205209553	3
1312	255	130	1.1846	5.90850209017536	10.369384592301	1.07058256152695	3.70582561526949	40	-0.420219500832812	0.420219500832812	11.0912400217881	3
1322	255	131	1.1953	5.96052404025864	10.3173626422177	1.01856061144367	3.28560611443668	41	-0.113922037725638	0.113922037725638	11.2051620595138	3
1332	255	132	1.1997	5.9819162440312	10.2959704384451	0.997168407671104	3.17168407671104	42	0.240994070319174	0.240994070319174	11.4461561298329	3
1342	255	133	1.1968	5.96781683699929	10.3100698454771	1.01126781470302	3.41267814703022	43	-0.0896127152568109	0.0896127152568109	11.5357688450898	3
1352	255	134	1.2007	5.98677810852497	10.2911085739514	0.992306543177341	3.32306543177341	44	-0.0653033927880005	0.0653033927880005	11.6010722378778	3
1362	255	135	1.2041	6.00330844780377	10.2745782346726	0.97577620389854	3.2577620389854	45	0.172927967406482	0.172927967406482	11.7740002052842	3
1372	255	136	1.2026	5.99601565106312	10.2818710314132	0.983069000639189	3.43069000639189	46	0.143756780443883	0.143756780443883	11.9177569857281	3
1382	255	137	1.2017	5.99163997301873	10.2862467094576	0.987444678683577	3.57444678683577	47	0.0319338970872902	0.0319338970872902	11.9496908828154	3
1392	255	138	1.2031	5.99844658331	10.2794400991663	0.980638068392306	3.60638068392306	48	0.620219500832813	0.620219500832813	12.5699103836482	3
1402	255	139	1.1924	5.94642463322672	10.3314620492496	1.03266001847559	4.22660018475587	49	-0.0653033927880013	0.0653033927880013	12.6352137764362	3
1412	255	140	1.1958	5.96295497250552	10.3149317099708	1.01612967919679	4.16129679196787	50	-0.303534752982466	0.303534752982466	12.9387485294187	3
1422	255	141	1.2041	6.00330844780377	10.2745782346726	0.97577620389854	3.85776203898541	51	-0.352153397920086	0.352153397920086	13.2909019273388	3
1432	255	142	1.2134	6.04852378759578	10.2293628948806	0.930560864106532	3.50560864106532	52	0.00762457461846244	0.00762457461846244	13.2985265019572	3
1442	255	143	1.2153	6.05776133013393	10.2201253523424	0.921323321568378	3.51323321568378	53	0.809832216089623	0.809832216089623	14.1083587180469	3
1452	255	144	1.2007	5.98677810852497	10.2911085739514	0.992306543177341	4.32306543177341	54	1.359222903885	1.359222903885	15.4675816219319	3
1462	255	145	1.1748	5.86085581813647	10.4170308643399	1.11822883356584	5.68228833565841	55	0.406297463107174	0.406297463107174	15.873879085039	3
1472	255	146	1.1685	5.83022607182575	10.4476606106506	1.14885857987656	6.08858579876558	56	-0.322982210957504	0.322982210957504	16.1968612959965	3
1482	255	147	1.1772	5.8725242929215	10.4053623895548	1.10656035878081	5.76560358780808	57	-0.211159327600947	0.211159327600947	16.4080206235975	3
1492	255	148	1.1836	5.90364022568159	10.3742464567948	1.07544442602071	5.55444426020713	58	0.00762457461848154	0.00762457461848154	16.415645198216	3
1502	255	149	1.1855	5.91287776821975	10.3650089142566	1.06620688348256	5.56206883482561	59	-1.18353222635383	1.18353222635383	17.5991774245698	3
1512	255	150	1.2119	6.04123099085513	10.2366556916212	0.937853660847178	4.37853660847178	60	-0.969610188628189	0.969610188628189	18.568787613198	3
1522	255	151	1.2339	6.14819200971795	10.1296946727584	0.830892641984359	3.40892641984359	61	-0.0409940703191736	0.0409940703191736	18.6097816835172	3
1532	255	152	1.2368	6.16229141674987	10.1155952657265	0.816793234952442	3.36793234952442	62	0.0270720325935354	0.0270720325935354	18.6368537161107	3
1542	255	153	1.2383	6.16958421349051	10.1083024689858	0.809500438211796	3.39500438211796	63	-0.181988140638347	0.181988140638347	18.818841856749	3
1552	255	154	1.2441	6.19778302755435	10.080103654922	0.781301624147961	3.21301624147961	64	0.119447457975055	0.119447457975055	18.9382893147241	3
1562	255	155	1.2437	6.19583828175684	10.0820484007195	0.783246369945466	3.33246369945466	65	-0.109060173231883	0.109060173231883	19.047349487956	3
1572	255	156	1.248	6.21674429908003	10.0611423833963	0.762340352622278	3.22340352622278	66	-0.138231360194447	0.138231360194447	19.1855808481504	3
1582	255	157	1.2529	6.24056743509948	10.0373192473769	0.738517216602833	3.08517216602833	67	0.168066102912692	0.168066102912692	19.3536469510631	3
1592	255	158	1.2515	6.23376082480821	10.0441258576681	0.745323826894102	3.25323826894103	68	0.245855934812945	0.245855934812945	19.5995028858761	3
1602	255	159	1.2485	6.21917523132691	10.0587114511494	0.759909420375397	3.49909420375397	69	0.313922037725638	0.313922037725638	19.9134249236017	3
1612	255	160	1.2441	6.19778302755435	10.080103654922	0.781301624147961	3.81301624147961	70	-0.0215466123441193	0.0215466123441193	19.9349715359458	3
1622	255	161	1.2466	6.20993768878876	10.0679489936876	0.769146962913549	3.79146962913549	71	-0.138231360194465	0.138231360194465	20.0732028961403	3
1632	255	162	1.2515	6.23376082480821	10.0441258576681	0.745323826894102	3.65323826894102	72	-0.206297463107175	0.206297463107175	20.2795003592475	3
1642	255	163	1.2578	6.26439057111892	10.0134961113574	0.714694080583385	3.44694080583385	73	-0.0215466123441006	0.0215466123441006	20.3010469715916	3
1652	255	164	1.2603	6.27654523235333	10.001341450123	0.702539419348975	3.42539419348975	74	-0.0166847478503471	0.0166847478503471	20.3177317194419	3
1662	255	165	1.2627	6.28821370713837	9.98967297533798	0.69087094456394	3.4087094456394	75	0.12430932246881	0.12430932246881	20.4420410419107	3
1672	255	166	1.2622	6.28578277489149	9.99210390758486	0.693301876810821	3.53301876810821	76	-0.230606785575966	0.230606785575966	20.6726478274867	3
1682	255	167	1.269	6.31884345344908	9.95904322902727	0.660241198253225	3.30241198253225	77	0.0513813550623454	0.0513813550623454	20.724029182549	3
1692	255	168	1.27	6.32370531794285	9.9541813645335	0.655379333759459	3.35379333759459	78	0.12430932246881	0.12430932246881	20.8483385050178	3
1702	255	169	1.2695	6.32127438569597	9.95661229678038	0.65781026600634	3.4781026600634	79	0.265303392788001	0.265303392788001	21.1136418978058	3
1712	255	170	1.2661	6.30474404641717	9.97314263605918	0.67434060528514	3.7434060528514	80	0.503534752982449	0.503534752982449	21.6171766507883	3
1722	255	171	1.2578	6.26439057111892	10.0134961113574	0.714694080583385	4.24694080583385	81	0.620219500832811	0.620219500832811	22.2373961516211	3
1732	255	172	1.2471	6.21236862103564	10.0655180614407	0.766716030666666	4.86716030666666	82	0.172927967406465	0.172927967406465	22.4103241190276	3
1742	255	173	1.2456	6.205075824295	10.0728108581814	0.774008827407313	5.04008827407313	83	-0.614694080583377	0.614694080583377	23.0250181996109	3
1752	255	174	1.2603	6.27654523235333	10.001341450123	0.702539419348975	4.42539419348975	84	-0.707069505964915	0.707069505964915	23.7320877055759	3
1762	255	175	1.2769	6.35725218294982	9.92063449952652	0.621832468752483	3.71832468752483	85	-0.230606785576002	0.230606785576002	23.9626944911519	3
1772	255	176	1.2837	6.39031286150742	9.88757382096892	0.588771790194883	3.48771790194883	86	-0.0896127152567927	0.0896127152567927	24.0523072064087	3
1782	255	177	1.2876	6.40927413303311	9.86861254944325	0.569810518669204	3.39810518669204	87	-0.18685000513212	0.18685000513212	24.2391572115408	3
1792	255	178	1.2935	6.43795913354632	9.83992754893003	0.541125518155992	3.21125518155992	88	0.124309322468827	0.124309322468827	24.3634665340096	3
1802	255	179	1.293	6.43552820129943	9.84235848117692	0.543556450402875	3.33556450402875	89	0.552153397920085	0.552153397920085	24.9156199319297	3
1812	255	180	1.2837	6.39031286150742	9.88757382096892	0.588771790194883	3.88771790194883	90	0.552153397920121	0.552153397920121	25.4677733298498	3
1822	255	181	1.2744	6.34509752171541	9.93278916076094	0.633987129986895	4.43987129986895	91	0.576462720388932	0.576462720388932	26.0442360502387	3
1832	255	182	1.2646	6.29745124967652	9.98043543279983	0.681633402025788	5.01633402025788	92	-0.852925440777862	0.852925440777862	26.8971614910166	3
1842	255	183	1.2842	6.39274379375431	9.88514288872204	0.586340857948002	4.16340857948002	93	-1.13491358141619	1.13491358141619	28.0320750724328	3
1852	255	184	1.3096	6.51623515189593	9.76165153058042	0.462849499806383	3.02849499806383	94	-0.82375425381526	0.82375425381526	28.8558293262481	3
1862	255	185	1.3286	6.60861057727745	9.6692761051989	0.370474074424857	2.20474074424857	95	-0.376462720388913	0.376462720388913	29.232292046637	3
1872	255	186	1.3384	6.65625684931634	9.62162983316001	0.322827802385966	1.82827802385966	96	0.649390687795395	0.649390687795395	29.8816827344324	3
1882	255	187	1.3271	6.6013177805368	9.67656890193955	0.377766871165505	2.47766871165505	97	0.0756906775311723	0.0756906775311723	29.9573734119635	3
1892	255	188	1.3276	6.60374871278369	9.67413796969266	0.375335938918623	2.55335938918623	98	0.357678818169521	0.357678818169521	30.3150522301331	3
1902	255	189	1.3223	6.57798083096673	9.69990585150962	0.401103820735575	2.91103820735575	99	0.625081365326549	0.625081365326549	30.9401335954596	3
1912	255	190	1.3115	6.52547269443408	9.75241398804227	0.45361195726823	3.5361195726823	100	-0.138231360194447	0.138231360194447	31.0783649556541	3
1922	255	191	1.3164	6.54929583045352	9.72859085202283	0.429788821248785	3.39788821248785	101	-1.15922290388502	1.15922290388502	32.2375878595391	3
1932	255	192	1.3423	6.67521812084203	9.60266856163432	0.303866530860283	2.23866530860283	102	-0.230606785575984	0.230606785575984	32.4681946451151	3
1942	255	193	1.3491	6.70827879939962	9.56960788307673	0.270805852302685	2.00805852302685	103	0.479225430513639	0.479225430513639	32.9474200756287	3
1952	255	194	1.3413	6.67035625634826	9.60753042612809	0.308728395354049	2.48728395354048	104	-0.303534752982466	0.303534752982466	33.2509548286112	3
1962	255	195	1.3496	6.71070973164651	9.56717695082984	0.268374920055802	2.18374920055802	105	-0.848063576284071	0.848063576284071	34.0990184048952	3
1972	255	196	1.3691	6.80551608927491	9.47237059320144	0.173568562427395	1.33568562427395	106	-0.0701652572817735	0.0701652572817735	34.169183662177	3
1982	255	197	1.3726	6.82253261500309	9.45535406747326	0.156552036699217	1.26552036699217	107	-0.775135608877606	0.775135608877606	34.9443192710546	3
1992	255	198	1.3906	6.91004617589085	9.3678405065855	0.0690384758114568	0.490384758114568	108	0.240994070319174	0.240994070319174	35.1853133413738	3
2002	255	199	1.3877	6.89594676885893	9.38193991361742	0.0831378828433742	0.731378828433742	109	-0.731378828433742	0.731378828433742	35.9166921698075	3
2012	255	200	1.4048	6.97908465170231	9.29880203077404	0	0	110	NA	NA	NA	3
