# Supplementary material for: Assessment of crusting effects on interrill erosion by laser scanning
Source: PeerJ. 2020 Jan 31;8:e8487. doi: 10.7717/peerj.8487 (PMC6996510; doi:10.7717/peerj.8487)
Supplement: Data S1 — Each has two transects and four subplots. [file peerj-08-8487-s001.zip › raw data for uploading/os5transectaright.txt]

x	y	z	cal	h	h2	h0mm	code	deltah	absh	cumsumh	number
312	255	311	1.3428	6.67764905308891	9.6094751719256	0.102099154369057	1.02099154369057	1	1.18353222635383	1.18353222635383	1.18353222635383	1
313	255	312	1.3164	6.54929583045352	9.73782839456098	0.23045237700444	2.2045237700444	2	1.39745426407947	1.39745426407947	2.58098649043329	1
314	255	313	1.2856	6.39955040404558	9.88757382096892	0.380197803412386	3.60197803412386	3	0.157678818169538	0.157678818169538	2.73866530860283	1
315	255	314	1.2803	6.37378252222862	9.91334170278588	0.40596568522934	3.7596568522934	4	-0.430606785576002	0.430606785576002	3.16927209417883	1
316	255	315	1.2871	6.40684320078622	9.88028102422828	0.37290500667174	3.3290500667174	5	-0.741766113176914	0.741766113176914	3.91103820735575	1
317	255	316	1.3003	6.47101981210391	9.81610441291059	0.308728395354049	2.58728395354049	6	-1.855133082249	1.855133082249	5.76617128960475	1
318	255	317	1.3364	6.64653312032881	9.64059110468569	0.133215087129148	0.732150871291482	7	-0.62508136532655	0.62508136532655	6.3912526549313	1
319	255	318	1.3472	6.69904125686147	9.58808296815303	0.0807069505964932	0.107069505964932	8	-0.240994070319191	0.240994070319191	6.63224672525049	1
320	255	319	1.3501	6.71314066389339	9.57398356112111	0.0666075435645741	-0.133924564354259	9	-0.124309322468827	0.124309322468827	6.75655604771932	1
321	255	320	1.3506	6.71557159614027	9.57155262887423	0.0641766113176914	-0.258233886823086	10	1.56275765686748	1.56275765686748	8.3193137045868	1
322	255	321	1.3164	6.54929583045352	9.73782839456098	0.23045237700444	1.3045237700444	11	0.896682221221726	0.896682221221726	9.21599592580853	1
323	255	322	1.2959	6.44962760833135	9.83749661668315	0.330120599126612	2.20120599126612	12	-0.386850005132102	0.386850005132102	9.60284593094063	1
324	255	323	1.3018	6.47831260884456	9.80881161616994	0.301435598613402	1.81435598613402	13	-2.06905511997464	2.06905511997464	11.6719010509153	1
325	255	324	1.3423	6.67521812084203	9.61190610417248	0.104530086615938	-0.25469913384062	14	-1.14530086615938	1.14530086615938	12.8172019170746	1
326	255	325	1.3638	6.77974820745796	9.50737601755654	0	-1.4	15	0.46883814577045	0.46883814577045	13.2860400628451	1
327	255	326	1.3521	6.72286439288092	9.56425983213358	0.0568838145770449	-0.931161854229551	16	0.162540682663292	0.162540682663292	13.4485807455084	1
328	255	327	1.3467	6.69661032461459	9.59051390039991	0.0831378828433742	-0.768621171566258	17	0.779997473371379	0.779997473371379	14.2285782188798	1
329	255	328	1.3286	6.60861057727745	9.67851364773705	0.171137630180512	0.0113763018051208	18	0.872372898752898	0.872372898752898	15.1009511176327	1
330	255	329	1.3086	6.51137328740216	9.77575093761234	0.268374920055802	0.883749200558019	19	0.993919511097035	0.993919511097035	16.0948706287297	1
331	255	330	1.2861	6.40198133629246	9.88514288872204	0.377766871165505	1.87766871165505	20	0.254916108044811	0.254916108044811	16.3497867367745	1
332	255	331	1.2788	6.36648972548798	9.92063449952652	0.413258481969986	2.13258481969986	21	0.0166847478503462	0.0166847478503462	16.3664714846249	1
333	255	332	1.2764	6.35482125070294	9.93230297431156	0.424926956755021	2.14926956755021	22	-1.12099154369055	1.12099154369055	17.4874630283154	1
334	255	333	1.2974	6.456920405072	9.8302038199425	0.322827802385966	1.02827802385966	23	-0.693147468239277	0.693147468239277	18.1806104965547	1
335	255	334	1.3096	6.51623515189593	9.77088907311858	0.263513055562038	0.335130555620382	24	0.0653033927880012	0.0653033927880012	18.2459138893427	1
336	255	335	1.3062	6.49970481261713	9.78741941239738	0.280043394840838	0.400433948408383	25	-0.16806610291271	0.16806610291271	18.4139799922554	1
337	255	336	1.3076	6.5065114229084	9.78061280210611	0.273236784549567	0.232367845495673	26	-0.362540682663293	0.362540682663293	18.7765206749187	1
338	255	337	1.313	6.53276549117472	9.75435873383978	0.246982716283238	-0.130172837167619	27	0.113922037725638	0.113922037725638	18.8904427126443	1
339	255	338	1.3086	6.51137328740216	9.77575093761234	0.268374920055802	-0.0162507994419814	28	-0.85845086102726	0.85845086102726	19.7488935736716	1
340	255	339	1.3242	6.58721837350489	9.69990585150961	0.192529833953076	-0.874701660469241	29	-0.693147468239276	0.693147468239276	20.4420410419109	1
341	255	340	1.3364	6.64653312032881	9.64059110468569	0.133215087129148	-1.56784912870852	30	0.0653033927880009	0.0653033927880009	20.5073444346989	1
342	255	341	1.333	6.63000278105002	9.65712144396449	0.149745426407948	-1.50254573592052	31	0.65845086102726	0.65845086102726	21.1657952957261	1
343	255	342	1.3174	6.55415769494729	9.73296653006721	0.225590512510674	-0.844094874893257	32	-0.454916108044812	0.454916108044812	21.6207114037709	1
344	255	343	1.3247	6.58964930575177	9.69747491926273	0.190098901706193	-1.29901098293807	33	-1.00430679584019	1.00430679584019	22.6250181996111	1
345	255	344	1.3433	6.68007998533579	9.60704423967871	0.0996682221221743	-2.30331777877826	34	0.211159327600929	0.211159327600929	22.8361775272121	1
346	255	345	1.3369	6.6489640525757	9.63816017243881	0.130784154882267	-2.09215845117733	35	0.444528823301604	0.444528823301604	23.2807063505137	1
347	255	346	1.3257	6.59451117024553	9.69261305476897	0.185237037212428	-1.64762962787572	36	-0.430606785575966	0.430606785575966	23.7113131360896	1
348	255	347	1.3325	6.62757184880313	9.65955237621137	0.152176358654831	-2.07823641345169	37	0.444528823301622	0.444528823301622	24.1558419593912	1
349	255	348	1.3213	6.57311896647297	9.71400525854153	0.206629240984993	-1.63370759015007	38	0.352153397920103	0.352153397920103	24.5079953573114	1
350	255	349	1.312	6.52790362668096	9.75922059833354	0.251844580777004	-1.28155419222996	39	-0.0756906775311905	0.0756906775311905	24.5836860348425	1
351	255	350	1.3115	6.52547269443408	9.76165153058042	0.254275513023885	-1.35724486976115	40	-0.0513813550623454	0.0513813550623454	24.6350673899049	1
352	255	351	1.3105	6.52061082994031	9.76651339507419	0.25913737751765	-1.4086262248235	41	0.181988140638347	0.181988140638347	24.8170555305432	1
353	255	352	1.3047	6.49241201587648	9.79471220913802	0.287336191581485	-1.22663808418515	42	0.186850005132103	0.186850005132103	25.0039055356753	1
354	255	353	1.2988	6.46372701536327	9.82339720965123	0.316021192094695	-1.03978807905305	43	-0.625081365326567	0.625081365326567	25.6289869010019	1
355	255	354	1.3096	6.51623515189593	9.77088907311858	0.263513055562038	-1.66486944437962	44	-0.0756906775311728	0.0756906775311728	25.7046775785331	1
356	255	355	1.3091	6.51380421964904	9.77332000536546	0.265943987808921	-1.74056012191079	45	0.303534752982466	0.303534752982466	26.0082123315155	1
357	255	356	1.3008	6.4734507443508	9.81367348066371	0.306297463107168	-1.43702536892832	46	-0.124309322468827	0.124309322468827	26.1325216539844	1
358	255	357	1.3013	6.47588167659768	9.81124254841682	0.303866530860285	-1.56133469139715	47	0.138231360194465	0.138231360194465	26.2707530141788	1
359	255	358	1.2964	6.45205854057823	9.83506568443627	0.327689666879731	-1.42310333120269	48	0.590384758114551	0.590384758114551	26.8611377722934	1
360	255	359	1.2822	6.38302006476678	9.90410416024772	0.396728142691186	-0.832718573088136	49	0.0653033927880009	0.0653033927880009	26.9264411650814	1
361	255	360	1.2788	6.36648972548798	9.92063449952652	0.413258481969986	-0.767415180300135	50	0.590384758114568	0.590384758114568	27.516825923196	1
362	255	361	1.2646	6.29745124967652	9.98967297533798	0.482296957781443	-0.177030422185567	51	0.230606785575966	0.230606785575966	27.7474327087719	1
363	255	362	1.2578	6.26439057111892	10.0227336538956	0.51535763633904	0.0535763633903996	52	-0.60077204285774	0.60077204285774	28.3482047516297	1
364	255	363	1.2681	6.3144677754047	9.9726564496098	0.465280432053266	-0.54719567946734	53	-0.527844075451276	0.527844075451276	28.8760488270809	1
365	255	364	1.2769	6.35725218294982	9.92987204206468	0.422496024508138	-1.07503975491862	54	0.498009332733049	0.498009332733049	29.374058159814	1
366	255	365	1.2646	6.29745124967652	9.98967297533798	0.482296957781443	-0.577030422185567	55	0.420219500832795	0.420219500832795	29.7942776606468	1
367	255	366	1.2539	6.24542929959324	10.0416949254213	0.534318907864723	-0.156810921352772	56	-0.0756906775311905	0.0756906775311905	29.869968338178	1
368	255	367	1.2534	6.24299836734636	10.0441258576681	0.536749840111604	-0.232501598883963	57	-0.576462720388931	0.576462720388931	30.4464310585669	1
369	255	368	1.2632	6.29064463938525	9.99647958562925	0.489103568072711	-0.808964319272893	58	-0.430606785575965	0.430606785575965	30.8770378441429	1
370	255	369	1.27	6.32370531794285	9.96341890707165	0.456042889515114	-1.23957110484886	59	0.279225430513621	0.279225430513621	31.1562632746565	1
371	255	370	1.2622	6.28578277489149	10.001341450123	0.493965432566476	-0.960345674335238	60	0.113922037725638	0.113922037725638	31.2701853123821	1
372	255	371	1.2578	6.26439057111892	10.0227336538956	0.51535763633904	-0.8464236366096	61	0.138231360194483	0.138231360194483	31.4084166725766	1
373	255	372	1.2529	6.24056743509948	10.046556789915	0.539180772358488	-0.708192276415117	62	1.06198561400971	1.06198561400971	32.4704022865863	1
374	255	373	1.229	6.1243688736985	10.162755351316	0.655379333759459	0.353793337594591	63	0.254916108044811	0.254916108044811	32.7253183946311	1
375	255	374	1.2217	6.08887726289402	10.1982469621205	0.69087094456394	0.608709445639403	64	-0.66883814577045	0.66883814577045	33.3941565404016	1
376	255	375	1.2334	6.14576107747107	10.1413631475434	0.633987129986895	-0.0601287001310469	65	-0.197237289875292	0.197237289875292	33.5913938302769	1
377	255	376	1.2354	6.1554848064586	10.1316394185559	0.624263400999366	-0.257365990006339	66	0.327844075451293	0.327844075451293	33.9192379057282	1
378	255	377	1.2266	6.11270039891347	10.174423826101	0.667047808544496	0.0704780854449549	67	0.376462720388895	0.376462720388895	34.2957006261171	1
379	255	378	1.2168	6.06505412687458	10.2220700981399	0.714694080583385	0.44694080583385	68	-0.313922037725638	0.313922037725638	34.6096226638427	1
380	255	379	1.2212	6.08644633064714	10.2006778943674	0.693301876810821	0.133018768108212	69	-0.12430932246881	0.12430932246881	34.7339319863115	1
381	255	380	1.2217	6.08887726289402	10.1982469621205	0.69087094456394	0.00870944563940212	70	1.63568562427395	1.63568562427395	36.3696176105855	1
382	255	381	1.186	5.91530870046663	10.3718155245479	0.864439506991335	1.64439506991335	71	0.799444931346435	0.799444931346435	37.1690625419319	1
383	255	382	1.1675	5.82536420733198	10.4617600176825	0.954384000125978	2.44384000125978	72	-1.47590765173536	1.47590765173536	38.6449701936673	1
384	255	383	1.1958	5.96295497250552	10.324169252509	0.816793234952442	0.967932349524421	73	-1.76275765686747	1.76275765686747	40.4077278505347	1
385	255	384	1.23	6.12923073819227	10.1578934868222	0.650517469265695	-0.794825307343046	74	-0.362540682663293	0.362540682663293	40.770268533198	1
386	255	385	1.2354	6.1554848064586	10.1316394185559	0.624263400999366	-1.15736599000634	75	-0.309060173231865	0.309060173231865	41.0793287064299	1
387	255	386	1.2397	6.17639082378178	10.1107334012327	0.60335738367618	-1.4664261632382	76	0.682760183496087	0.682760183496087	41.762088889926	1
388	255	387	1.2236	6.09811480543218	10.1890094195823	0.681633402025788	-0.783665979742116	77	2.749052593346	2.749052593346	44.511141483272	1
389	255	388	1.165	5.81320954609757	10.4739146789169	0.966538661360389	1.96538661360389	78	1.34397375464807	1.34397375464807	45.85511523792	1
390	255	389	1.1353	5.66881217063277	10.6183120543817	1.1109360368252	3.30936036825196	79	0.37646272038893	0.37646272038893	46.231577958309	1
391	255	390	1.1255	5.62116589859387	10.6659583264206	1.15858230886409	3.68582308864089	80	0.279225430513639	0.279225430513639	46.5108033888226	1
392	255	391	1.1177	5.58324335554251	10.703880869472	1.19650485191545	3.96504851915453	81	0.0458559348129284	0.0458559348129284	46.5566593236355	1
393	255	392	1.1147	5.56865776206122	10.7184664629533	1.21109044539675	4.01090445396746	82	0.371600855895157	0.371600855895157	46.9282601795307	1
394	255	393	1.105	5.5214976764717	10.7656265485428	1.25825053098626	4.38250530986261	83	-0.595910178363985	0.595910178363985	47.5241703578947	1
395	255	394	1.1152	5.5710886943081	10.7160355307064	1.20865951314986	3.78659513149863	84	-2.35590512510674	2.35590512510674	49.8800754830014	1
396	255	395	1.1616	5.79667920681877	10.4904450181957	0.983069000639189	1.43069000639189	85	-2.49689919542592	2.49689919542592	52.3769746784273	1
397	255	396	1.2109	6.03636912636137	10.2507550986531	0.743379081096597	-1.06620918903403	86	0.15767881816952	0.15767881816952	52.5346534965969	1
398	255	397	1.2056	6.01060124454441	10.2765229804701	0.769146962913549	-0.90853037086451	87	0.852925440777861	0.852925440777861	53.3875789373747	1
399	255	398	1.186	5.91530870046663	10.3718155245479	0.864439506991335	-0.055604930086649	88	-0.172927967406464	0.172927967406464	53.5605069047812	1
400	255	399	1.1875	5.92260149720728	10.3645227278072	0.857146710250689	-0.228532897493113	89	-0.362540682663293	0.362540682663293	53.9230475874445	1
401	255	400	1.1929	5.9488555654736	10.3382686595409	0.830892641984359	-0.591073580156406	90	-0.571600855895158	0.571600855895158	54.4946484433396	1
402	255	401	1.2026	5.99601565106312	10.2911085739514	0.783732556394844	-1.16267443605156	91	0.113922037725638	0.113922037725638	54.6085704810653	1
403	255	402	1.1982	5.97462344729056	10.3125007777239	0.805124760167407	-1.04875239832593	92	0.775135608877624	0.775135608877624	55.3837060899429	1
404	255	403	1.1802	5.88710988640279	10.4000143386117	0.89263832105517	-0.273616789448302	93	1.20784154882264	1.20784154882264	56.5915476387655	1
405	255	404	1.1533	5.75632573152053	10.530798493494	1.02342247593743	0.934224759374335	94	0.989057646603262	0.989057646603262	57.5806052853688	1
406	255	405	1.1309	5.6474199668602	10.6397042581543	1.13232824059776	1.9232824059776	95	0.235468650069739	0.235468650069739	57.8160739354385	1
407	255	406	1.124	5.61387310185323	10.6732511231613	1.16587510560473	2.15875105604734	96	-0.741766113176912	0.741766113176912	58.5578400486154	1
408	255	407	1.1372	5.67804971317092	10.6090745118436	1.10169849428704	1.41698494287042	97	-0.907069505964897	0.907069505964897	59.4649095545803	1
409	255	408	1.1538	5.75875666376741	10.5283675612471	1.02099154369055	0.509915436905526	98	-0.66883814577045	0.66883814577045	60.1337477003508	1
410	255	409	1.1655	5.81564047834446	10.47148374667	0.964107729113508	-0.158922708864924	99	0.920991543690535	0.920991543690535	61.0547392440413	1
411	255	410	1.1445	5.7135413239754	10.5735829010391	1.06620688348256	0.762068834825611	100	1.17867036186007	1.17867036186007	62.2334096059014	1
412	255	411	1.1182	5.58567428778939	10.7014499372251	1.19407391966857	1.94073919668568	101	-1.02375425381526	1.02375425381526	63.2571638597167	1
413	255	412	1.1372	5.67804971317092	10.6090745118436	1.10169849428704	0.916984942870422	102	-0.814694080583378	0.814694080583378	64.0718579403	1
414	255	413	1.1519	5.74951912122926	10.5376051037852	1.0302290862287	0.102290862287044	103	0.566075435645741	0.566075435645741	64.6379333759458	1
415	255	414	1.1382	5.68291157766468	10.6042126473498	1.09683662979328	0.668366297932785	104	1.30021697420419	1.30021697420419	65.93815035015	1
416	255	415	1.1094	5.54288988024427	10.7442343447702	1.2368583272137	1.96858327213698	105	-0.479225430513639	0.479225430513639	66.4173757806636	1
417	255	416	1.1172	5.58081242329563	10.7063118017189	1.19893578416233	1.48935784162334	106	-0.552153397920103	0.552153397920103	66.9695291785837	1
418	255	417	1.1265	5.62602776308764	10.6610964619269	1.15372044437032	0.937204443703235	107	0.303534752982448	0.303534752982448	67.2730639315662	1
419	255	418	1.1182	5.58567428778939	10.7014499372251	1.19407391966857	1.24073919668568	108	0.37646272038893	0.37646272038893	67.6495266519551	1
420	255	419	1.1084	5.5380280157505	10.749096209264	1.24172019170746	1.61720191707461	109	0.327844075451276	0.327844075451276	67.9773707274064	1
421	255	420	1.0996	5.49524360820537	10.7918806168091	1.28450459925259	1.94504599252589	110	NA	NA	NA	1
3121	255	311	1.3555	6.73939473215972	9.5287682213291	0.0116684747850364	0.116684747850364	1	2.53513055562038	2.53513055562038	2.53513055562038	2
3131	255	312	1.3013	6.47588167659768	9.79228127689114	0.275181530347075	2.65181530347075	2	0.920991543690552	0.920991543690552	3.45612209931093	2
3141	255	313	1.2803	6.37378252222862	9.8943804312602	0.37728068471613	3.5728068471613	3	0.376462720388913	0.376462720388913	3.83258481969985	2
3151	255	314	1.2705	6.32613625018973	9.94202670329909	0.424926956755021	3.94926956755021	4	-0.766075435645741	0.766075435645741	4.59866025534559	2
3161	255	315	1.2842	6.39274379375431	9.87541915973451	0.358319413190447	3.18319413190447	5	-1.02375425381526	1.02375425381526	5.62241450916085	2
3171	255	316	1.3032	6.48511921913583	9.78304373435299	0.265943987808921	2.15943987808921	6	-1.66552036699217	1.66552036699217	7.28793487615302	2
3181	255	317	1.3354	6.64167125583505	9.62649169765377	0.109391951109703	0.493919511097035	7	-1.19391951109703	1.19391951109703	8.48185438725006	2
3191	255	318	1.3579	6.75106320694475	9.51709974654407	0	-0.7	8	0.279225430513639	0.279225430513639	8.7610798177637	2
3201	255	319	1.3501	6.71314066389339	9.55502228959543	0.0379225430513639	-0.420774569486361	9	-0.00276271012470836	0.00276271012470836	8.76384252788841	2
3211	255	320	1.3481	6.70341693490586	9.56474601858296	0.047646272038893	-0.42353727961107	10	0.230606785576002	0.230606785576002	8.99444931346441	2
3221	255	321	1.3413	6.67035625634826	9.59780669714056	0.0807069505964932	-0.192930494035068	11	0.707069505964897	0.707069505964897	9.7015188194293	2
3231	255	322	1.3247	6.58964930575177	9.67851364773705	0.161413901192983	0.514139011929829	12	1.03767629154092	1.03767629154092	10.7391951109702	2
3241	255	323	1.3013	6.47588167659768	9.79228127689114	0.275181530347075	1.55181530347075	13	0.021546612344101	0.021546612344101	10.7607417233143	2
3251	255	324	1.2988	6.46372701536327	9.80443593812555	0.287336191581485	1.57336191581485	14	-1.31060425894736	1.31060425894736	12.0713459822617	2
3261	255	325	1.3237	6.58478744125801	9.68337551223081	0.166275765686748	0.262757656867484	15	-0.907069505964915	0.907069505964915	12.9784154882266	2
3271	255	326	1.3403	6.6654943918545	9.60266856163432	0.0855688150902569	-0.644311849097431	16	0.609832216089605	0.609832216089605	13.5882477043162	2
3281	255	327	1.3257	6.59451117024553	9.67365178324328	0.156552036699217	-0.0344796330078254	17	0.731378828433742	0.731378828433742	14.3196265327499	2
3291	255	328	1.3086	6.51137328740216	9.75678966608666	0.239689919542592	0.696899195425916	18	1.46552036699219	1.46552036699219	15.7851468997421	2
3301	255	329	1.2764	6.35482125070294	9.91334170278588	0.396241956241811	2.16241956241811	19	-0.00276271012470852	0.00276271012470852	15.7879096098668	2
3311	255	330	1.2744	6.34509752171541	9.92306543177341	0.40596568522934	2.1596568522934	20	-0.338231360194483	0.338231360194483	16.1261409700613	2
3321	255	331	1.2793	6.36892065773486	9.89924229575396	0.382142549209892	1.82142549209892	21	-1.21336696907205	1.21336696907205	17.3395079391334	2
3331	255	332	1.3022	6.48025735464207	9.78790559884675	0.270805852302686	0.608058523026864	22	-0.459777972538584	0.459777972538584	17.799285911672	2
3341	255	333	1.3096	6.51623515189593	9.75192780159289	0.234828055048828	0.14828055048828	23	0.235468650069757	0.235468650069757	18.0347545617417	2
3351	255	334	1.3027	6.48268828688895	9.78547466659987	0.268374920055804	0.383749200558036	24	-0.289612715256819	0.289612715256819	18.3243672769985	2
3361	255	335	0.13477	0.804370888686542	15.4637920648023	5.94669231825821	0.0941364853012171	25	-0.289612715256819	0.289612715256819	18.6139799922554	2
3371	255	336	1.3105	6.52061082994031	9.74755212354851	0.23045237700444	-0.195476229955602	26	-0.979997473371379	0.979997473371379	19.5939774656267	2
3381	255	337	1.3286	6.60861057727745	9.65955237621137	0.142452629667302	-1.17547370332698	27	-0.0513813550623454	0.0513813550623454	19.6453588206891	2
3391	255	338	1.3276	6.60374871278369	9.66441424070513	0.147314494161067	-1.22685505838933	28	-0.839003403052205	0.839003403052205	20.4843622237413	2
3401	255	339	1.3428	6.67764905308891	9.59051390039991	0.0734141538558468	-2.06585846144153	29	0.113922037725638	0.113922037725638	20.5982842614669	2
3411	255	340	1.3384	6.65625684931634	9.61190610417248	0.0948063576284106	-1.95193642371589	30	0.352153397920085	0.352153397920085	20.950437659387	2
3421	255	341	1.3291	6.61104150952433	9.65712144396448	0.140021697420419	-1.59978302579581	31	0.400772042857758	0.400772042857758	21.3512097022448	2
3431	255	342	1.3188	6.56096430523856	9.70719864825026	0.190098901706195	-1.19901098293805	32	-0.766075435645741	0.766075435645741	22.1172851378905	2
3441	255	343	1.3325	6.62757184880313	9.64059110468569	0.123491358141621	-1.96508641858379	33	-0.60077204285774	0.60077204285774	22.7180571807483	2
3451	255	344	1.3428	6.67764905308891	9.59051390039991	0.0734141538558468	-2.56585846144153	34	-0.1	0.1	22.8180571807483	2
3461	255	345	1.3428	6.67764905308891	9.59051390039991	0.0734141538558468	-2.66585846144153	35	0.425081365326549	0.425081365326549	23.2431385460748	2
3471	255	346	1.332	6.62514091655625	9.64302203693257	0.125922290388502	-2.24077709611498	36	1.15436103939126	1.15436103939126	24.3974995854661	2
3481	255	347	1.3062	6.49970481261713	9.76845814087169	0.251358394327628	-1.08641605672372	37	0.498009332733031	0.498009332733031	24.8955089181991	2
3491	255	348	1.2939	6.43990387934382	9.828259074145	0.311159327600931	-0.588406723990688	38	0.0409940703191736	0.0409940703191736	24.9365029885183	2
3501	255	349	1.291	6.4258044723119	9.84235848117691	0.325258734632849	-0.547412653671514	39	-0.644528823301622	0.644528823301622	25.5810318118199	2
3511	255	350	1.3022	6.48025735464207	9.78790559884675	0.270805852302686	-1.19194147697314	40	-0.0319338970872907	0.0319338970872907	25.6129657089072	2
3521	255	351	1.3008	6.4734507443508	9.79471220913802	0.277612462593957	-1.22387537406043	41	0.0896127152567927	0.0896127152567927	25.702578424164	2
3531	255	352	1.2969	6.45448947282512	9.8136734806637	0.296573734119637	-1.13426265880363	42	-0.57160085589514	0.57160085589514	26.2741792800591	2
3541	255	353	1.3066	6.50164955841463	9.76651339507419	0.249413648530123	-1.70586351469877	43	-0.197237289875309	0.197237289875309	26.4714165699344	2
3551	255	354	1.3086	6.51137328740216	9.75678966608666	0.239689919542592	-1.90310080457408	44	0.254916108044829	0.254916108044829	26.7263326779793	2
3561	255	355	1.3013	6.47588167659768	9.79228127689114	0.275181530347075	-1.64818469652925	45	0.896682221221725	0.896682221221725	27.623014899201	2
3571	255	356	1.2808	6.37621345447551	9.89194949901331	0.374849752469247	-0.751502475307529	46	0.566075435645741	0.566075435645741	28.1890903348467	2
3581	255	357	1.2671	6.30960591091093	9.95855704257789	0.441457296033821	-0.185427039661788	47	0.0653033927879831	0.0653033927879831	28.2543937276347	2
3591	255	358	1.2637	6.29307557163213	9.97508738185669	0.45798763531262	-0.120123646873805	48	0.162540682663293	0.162540682663293	28.416934410298	2
3601	255	359	1.2583	6.2668215033658	10.001341450123	0.484241703578949	0.0424170357894882	49	-0.12430932246881	0.12430932246881	28.5412437327668	2
3611	255	360	1.2588	6.26925243561269	9.99891051787613	0.481810771332068	-0.0818922866793215	50	0.444528823301604	0.444528823301604	28.9857725560684	2
3621	255	361	1.2476	6.21479955328252	10.0533634002063	0.536263653662228	0.362636536622283	51	-0.0756906775311728	0.0756906775311728	29.0614632335996	2
3631	255	362	1.2471	6.21236862103564	10.0557943324532	0.538694585909111	0.28694585909111	52	-0.240994070319156	0.240994070319156	29.3024573039187	2
3641	255	363	1.25	6.22646802806756	10.0416949254213	0.524595178877195	0.045951788771954	53	0.206297463107157	0.206297463107157	29.5087547670259	2
3651	255	364	1.2437	6.19583828175684	10.072324671732	0.555224925187911	0.252249251879111	54	0.352153397920103	0.352153397920103	29.860908164946	2
3661	255	365	1.2344	6.15062294196483	10.117540011524	0.600440264979921	0.604402649799214	55	-0.289612715256811	0.289612715256811	30.1505208802028	2
3671	255	366	1.2383	6.16958421349051	10.0985787399983	0.58147899345424	0.314789934542403	56	-0.527844075451294	0.527844075451294	30.6783649556541	2
3681	255	367	1.2471	6.21236862103564	10.0557943324532	0.538694585909111	-0.21305414090889	57	-0.1	0.1	30.7783649556541	2
3691	255	368	1.2471	6.21236862103564	10.0557943324532	0.538694585909111	-0.31305414090889	58	-0.099999999999999	0.099999999999999	30.8783649556541	2
3701	255	369	1.2471	6.21236862103564	10.0557943324532	0.538694585909111	-0.413054140908889	59	0.425081365326567	0.425081365326567	31.3034463209807	2
3711	255	370	1.2363	6.15986048450298	10.1083024689858	0.591202722441768	0.0120272244176778	60	0.395910178363985	0.395910178363985	31.6993564993447	2
3721	255	371	1.2261	6.11026946666659	10.1578934868222	0.640793740278166	0.407937402781663	61	-0.289612715256811	0.289612715256811	31.9889692146015	2
3731	255	372	1.23	6.12923073819227	10.1389322152966	0.621832468752485	0.118324687524852	62	0.279225430513639	0.279225430513639	32.2681946451151	2
3741	255	373	1.2222	6.0913081951409	10.1768547583479	0.659755011803849	0.397550118038491	63	-0.124309322468827	0.124309322468827	32.3925039675839	2
3751	255	374	1.2227	6.09373912738779	10.174423826101	0.657324079556966	0.273240795569664	64	-1.26198561400973	1.26198561400973	33.6544895815937	2
3761	255	375	1.2466	6.20993768878876	10.0582252647001	0.541125518155994	-0.988744818440063	65	-0.265303392787983	0.265303392787983	33.9197929743816	2
3771	255	376	1.25	6.22646802806756	10.0416949254213	0.524595178877195	-1.25404821122805	66	0.279225430513621	0.279225430513621	34.1990184048953	2
3781	255	377	1.2422	6.1885454850162	10.0796174684726	0.562517721928558	-0.974822780714425	67	0.303534752982466	0.303534752982466	34.5025531578777	2
3791	255	378	1.2339	6.14819200971795	10.1199709437709	0.602871197226804	-0.671288027731959	68	1.01822883356583	1.01822883356583	35.5207819914436	2
3801	255	379	1.2109	6.03636912636137	10.2317938271275	0.714694080583387	0.346940805833867	69	0.444528823301622	0.444528823301622	35.9653108147452	2
3811	255	380	1.1997	5.9819162440312	10.2862467094576	0.769146962913549	0.791469629135489	70	0.162540682663292	0.162540682663292	36.1278514974085	2
3821	255	381	1.1943	5.95566217576487	10.3125007777239	0.795401031179878	0.954010311798782	71	-0.693147468239258	0.693147468239258	36.8209989656477	2
3831	255	382	1.2065	6.0149769225888	10.2531860309	0.736086284355952	0.260862843559524	72	-1.16961018862821	1.16961018862821	37.9906091542759	2
3841	255	383	1.2285	6.12193794145162	10.1462250120372	0.629125265493132	-0.908747345068683	73	0.162540682663275	0.162540682663275	38.1531498369392	2
3851	255	384	1.2231	6.09568387318529	10.1724790803035	0.655379333759459	-0.746206662405409	74	3.29358141664764	3.29358141664764	41.4467312535869	2
3861	255	385	1.1533	5.75632573152053	10.5118372219683	0.994737475424223	2.54737475424223	75	1.70375172718666	1.70375172718666	43.1504829807735	2
3871	255	386	1.1162	5.57595055880186	10.692212394687	1.17511264814289	4.25112648142889	76	0.444528823301622	0.444528823301622	43.5950118040751	2
3881	255	387	1.105	5.5214976764717	10.7466652770171	1.22956553047305	4.69565530473051	77	-0.16806610291271	0.16806610291271	43.7630779069878	2
3891	255	388	1.1064	5.52830428676297	10.7398586667258	1.22275892018178	4.5275892018178	78	-0.100000000000001	0.100000000000001	43.8630779069878	2
3901	255	389	1.1064	5.52830428676297	10.7398586667258	1.22275892018178	4.4275892018178	79	-0.955688150902569	0.955688150902569	44.8187660578904	2
3911	255	390	1.124	5.61387310185323	10.6542898516356	1.13719010509152	3.47190105091523	80	-0.411159327600912	0.411159327600912	45.2299253854913	2
3921	255	391	1.1304	5.64498903461332	10.6231739188755	1.10607417233143	3.06074172331432	81	-0.547291533426331	0.547291533426331	45.7772169189177	2
3931	255	392	1.1396	5.68971818795595	10.5784447655329	1.0613450189888	2.51345018988799	82	-0.649390687795395	0.649390687795395	46.426607606713	2
3941	255	393	1.1509	5.74465725673549	10.5235056967533	1.00640595020926	1.8640595020926	83	-0.240994070319174	0.240994070319174	46.6676016770322	2
3951	255	394	1.1538	5.75875666376741	10.5094062897214	0.992306543177342	1.62306543177342	84	-0.313922037725637	0.313922037725637	46.9815237147579	2
3961	255	395	1.1582	5.78014886753997	10.4880140859488	0.970914339404779	1.30914339404779	85	0.0409940703191736	0.0409940703191736	47.022517785077	2
3971	255	396	1.1553	5.76604946050806	10.5021134929808	0.985013746436696	1.35013746436696	86	0.682760183496087	0.682760183496087	47.7052779685731	2
3981	255	397	1.1392	5.68777344215845	10.5803895113304	1.0632897647863	2.03289764786305	87	0.400772042857739	0.400772042857739	48.1060500114309	2
3991	255	398	1.1289	5.63769623787267	10.6304667156161	1.11336696907208	2.43366969072079	88	0.254916108044812	0.254916108044812	48.3609661194757	2
4001	255	399	1.1216	5.60220462706819	10.6659583264206	1.14885857987656	2.6885857987656	89	0.113922037725637	0.113922037725637	48.4748881572013	2
4011	255	400	1.1172	5.58081242329563	10.6873505301932	1.17025078364912	2.80250783649124	90	-0.668838145770449	0.668838145770449	49.1437263029718	2
4021	255	401	1.1289	5.63769623787267	10.6304667156161	1.11336696907208	2.13366969072079	91	-0.148618644937637	0.148618644937637	49.2923449479094	2
4031	255	402	1.1299	5.64255810236644	10.6256048511224	1.10850510457831	1.98505104578315	92	-0.148618644937655	0.148618644937655	49.4409635928471	2
4041	255	403	1.1309	5.6474199668602	10.6207429866286	1.10364324008455	1.83643240084549	93	0.425081365326567	0.425081365326567	49.8660449581736	2
4051	255	404	1.1201	5.59491183032755	10.6732511231613	1.15615137661721	2.26151376617206	94	0.585522893620796	0.585522893620796	50.4515678517944	2
4061	255	405	1.106	5.52635954096547	10.7418034125234	1.22470366597929	2.84703665979286	95	-0.289612715256811	0.289612715256811	50.7411805670512	2
4071	255	406	1.1099	5.54532081249115	10.7228421409977	1.2057423944536	2.55742394453605	96	0.566075435645742	0.566075435645742	51.307256002697	2
4081	255	407	1.0962	5.47871326892657	10.7894496845622	1.27234993801818	3.12349938018179	97	1.51413901192983	1.51413901192983	52.8213950146268	2
4091	255	408	1.063	5.31729936773359	10.9508635857552	1.43376383921116	4.63763839211162	98	0.779997473371378	0.779997473371378	53.6013924879982	2
4101	255	409	1.0449	5.22929962039645	11.0388633330924	1.5217635865483	5.417635865483	99	1.06198561400973	1.06198561400973	54.6633781020079	2
4111	255	410	1.021	5.11310105899548	11.1550618944933	1.63796214794927	6.47962147949272	100	0.0409940703191563	0.0409940703191563	54.7043721723271	2
4121	255	411	1.0181	5.09900165196356	11.1691613015253	1.65206155498119	6.52061554981188	101	-0.265303392787983	0.265303392787983	54.969675565115	2
4131	255	412	1.0215	5.11553199124236	11.1526309622465	1.63553121570239	6.2553121570239	102	-1.45159832926654	1.45159832926654	56.4212738943816	2
4141	255	413	1.0493	5.25069182416902	11.0174711293198	1.50037138277574	4.80371382775736	103	-1.54883561914185	1.54883561914185	57.9701095135234	2
4151	255	414	1.0791	5.3955753860832	10.8725875674056	1.35548782086155	3.25487820861551	104	-0.85845086102726	0.85845086102726	58.8285603745507	2
4161	255	415	1.0947	5.47142047218593	10.7967424813029	1.27964273475883	2.39642734758825	105	-0.148618644937637	0.148618644937637	58.9771790194883	2
4171	255	416	1.0957	5.47628233667969	10.7918806168091	1.27478087026506	2.24780870265062	106	1.22728900679771	1.22728900679771	60.204468026286	2
4181	255	417	1.0684	5.34355343599992	10.9246095174889	1.40750977094483	3.47509770944832	107	2.41844580777004	2.41844580777004	62.6229138340561	2
4191	255	418	1.0166	5.09170885522292	11.1764540982659	1.65935435172184	5.89354351721836	108	-0.28961271525681	0.28961271525681	62.9125265493129	2
4201	255	419	1.0205	5.1106701267486	11.1574928267402	1.64039308019616	5.60393080196155	109	-0.0999999999999996	0.0999999999999996	63.0125265493129	2
4211	255	420	1.0205	5.1106701267486	11.1574928267402	1.64039308019616	5.50393080196155	110	NA	NA	NA	2
3122	255	311	1.3765	6.84149388652877	9.43639279594758	0	0	1	0.211159327600929	0.211159327600929	0.211159327600929	3
3132	255	312	1.3701	6.81037795376868	9.46750872870767	0.0311159327600929	0.211159327600929	2	0.420219500832795	0.420219500832795	0.631378828433724	3
3142	255	313	1.3594	6.7583560036854	9.51953067879095	0.0831378828433724	0.631378828433724	3	0.254916108044812	0.254916108044812	0.886294936478536	3
3152	255	314	1.3521	6.72286439288092	9.55502228959543	0.118629493647854	0.886294936478536	4	-0.168066102912692	0.168066102912692	1.05436103939123	3
3162	255	315	1.3535	6.72967100317219	9.54821567930416	0.111822883356584	0.718228833565844	5	-0.197237289875291	0.197237289875291	1.25159832926652	3
3172	255	316	1.3555	6.73939473215972	9.53849195031663	0.102099154369055	0.520991543690553	6	-0.143756780443882	0.143756780443882	1.3953551097104	3
3182	255	317	1.3564	6.7437704102041	9.53411627227224	0.097723476324667	0.37723476324667	7	-0.197237289875292	0.197237289875292	1.59259239958569	3
3192	255	318	1.3584	6.75349413919163	9.52439254328472	0.0879997473371379	0.179997473371379	8	0.0653033927879833	0.0653033927879833	1.65789579237368	3
3202	255	319	1.355	6.73696379991283	9.54092288256351	0.104530086615936	0.245300866159362	9	-0.265303392787983	0.265303392787983	1.92319918516166	3
3212	255	320	1.3584	6.75349413919163	9.52439254328472	0.0879997473371379	-0.0200025266286211	10	-0.148618644937655	0.148618644937655	2.07181783009931	3
3222	255	321	1.3594	6.7583560036854	9.51953067879095	0.0831378828433724	-0.168621171566276	11	0.065303392788001	0.065303392788001	2.13712122288731	3
3232	255	322	1.356	6.7418256644066	9.53606101806975	0.0996682221221725	-0.103317778778275	12	-0.289612715256811	0.289612715256811	2.42673393814413	3
3242	255	323	1.3599	6.76078693593228	9.51709974654407	0.0807069505964915	-0.392930494035085	13	0.211159327600929	0.211159327600929	2.63789326574505	3
3252	255	324	1.3535	6.72967100317219	9.54821567930416	0.111822883356584	-0.181771166434156	14	-0.148618644937655	0.148618644937655	2.78651191068271	3
3262	255	325	1.3545	6.73453286766595	9.5433538148104	0.106961018862819	-0.330389811371811	15	-0.0999999999999998	0.0999999999999998	2.88651191068271	3
3272	255	326	1.3545	6.73453286766595	9.5433538148104	0.106961018862819	-0.43038981137181	16	-0.0756906775311728	0.0756906775311728	2.96220258821388	3
3282	255	327	1.354	6.73210193541907	9.54578474705728	0.109391951109702	-0.506080488902983	17	-0.00762457461848109	0.00762457461848109	2.96982716283236	3
3292	255	328	1.3521	6.72286439288092	9.55502228959543	0.118629493647854	-0.513705063521464	18	0.352153397920121	0.352153397920121	3.32198056075248	3
3302	255	329	1.3428	6.67764905308891	9.60023762938744	0.163844833439866	-0.161551665601343	19	0.162540682663275	0.162540682663275	3.48452124341576	3
3312	255	330	1.3374	6.65139498482258	9.62649169765377	0.190098901706193	0.000989017061931441	20	-0.148618644937637	0.148618644937637	3.6331398883534	3
3322	255	331	1.3384	6.65625684931634	9.62162983316001	0.185237037212429	-0.147629627875706	21	-0.124309322468827	0.124309322468827	3.75744921082222	3
3332	255	332	1.3389	6.65868778156323	9.61919890091312	0.182806104965547	-0.271938950344533	22	0.162540682663275	0.162540682663275	3.9199898934855	3
3342	255	333	1.3335	6.6324337132969	9.64545296917945	0.209060173231874	-0.109398267681258	23	0.18685000513212	0.18685000513212	4.10683989861762	3
3352	255	334	1.3276	6.60374871278369	9.67413796969266	0.237745173745086	0.0774517374508618	24	-0.00762457461849858	0.00762457461849858	4.11446447323612	3
3362	255	335	1.3257	6.59451117024553	9.68337551223081	0.246982716283236	0.0698271628323632	25	-0.075690677531155	0.075690677531155	4.19015515076727	3
3372	255	336	1.3252	6.59208023799865	9.6858064444777	0.249413648530121	-0.00586351469879176	26	-0.1	0.1	4.29015515076727	3
3382	255	337	1.3252	6.59208023799865	9.6858064444777	0.249413648530121	-0.105863514698792	27	0.0653033927879831	0.0653033927879831	4.35545854355525	3
3392	255	338	1.3218	6.57554989871985	9.7023367837565	0.265943987808919	-0.0405601219108087	28	-0.338231360194448	0.338231360194448	4.6936899037497	3
3402	255	339	1.3267	6.5993730347393	9.67851364773705	0.242120851789474	-0.378791482105256	29	0.186850005132103	0.186850005132103	4.88053990888181	3
3412	255	340	1.3208	6.57068803422609	9.70719864825026	0.270805852302685	-0.191941476973154	30	-0.0513813550623632	0.0513813550623632	4.93192126394417	3
3422	255	341	1.3198	6.56582616973232	9.71206051274403	0.275667716796448	-0.243322832035517	31	0.0409940703191736	0.0409940703191736	4.97291533426334	3
3432	255	342	1.3169	6.55172676270041	9.72615991977594	0.289767123828366	-0.202328761716343	32	0.113922037725638	0.113922037725638	5.08683737198898	3
3442	255	343	1.3125	6.53033455892784	9.74755212354851	0.311159327600929	-0.0884067239907055	33	-0.216684747850346	0.216684747850346	5.30352211983933	3
3452	255	344	1.3149	6.54200303371288	9.73588364876347	0.299490852815895	-0.305091471841052	34	-0.221546612344119	0.221546612344119	5.52506873218344	3
3462	255	345	1.3174	6.55415769494729	9.72372898752906	0.287336191581483	-0.526638084185171	35	0.0896127152568282	0.0896127152568282	5.61468144744027	3
3472	255	346	1.3135	6.53519642342161	9.74269025905474	0.306297463107166	-0.437025368928343	36	-0.192375425381519	0.192375425381519	5.80705687282179	3
3482	255	347	1.3154	6.54443396595976	9.73345271651659	0.297059920569014	-0.629400794309861	37	0.0896127152567927	0.0896127152567927	5.89666958807858	3
3492	255	348	1.3115	6.52547269443408	9.75241398804227	0.316021192094693	-0.539788079053068	38	0.016684747850364	0.016684747850364	5.91335433592895	3
3502	255	349	1.3091	6.51380421964904	9.76408246282731	0.32768966687973	-0.523103331202704	39	-0.192375425381519	0.192375425381519	6.10572976131047	3
3512	255	350	1.311	6.5230417621872	9.75484492028916	0.318452124341578	-0.715478756584224	40	-0.172927967406482	0.172927967406482	6.27865772871695	3
3522	255	351	1.3125	6.53033455892784	9.74755212354851	0.311159327600929	-0.888406723990706	41	-0.00276271012470852	0.00276271012470852	6.28142043884166	3
3532	255	352	1.3105	6.52061082994031	9.75727585253604	0.320883056588459	-0.891169434115414	42	-0.0805525420249448	0.0805525420249448	6.3619729808666	3
3542	255	353	1.3101	6.51866608414281	9.75922059833354	0.322827802385964	-0.971721976140359	43	-0.357678818169502	0.357678818169502	6.7196517990361	3
3552	255	354	1.3154	6.54443396595976	9.73345271651659	0.297059920569014	-1.32940079430986	44	-0.0562432195561358	0.0562432195561358	6.77589501859224	3
3562	255	355	1.3145	6.54005828791537	9.73782839456098	0.3014355986134	-1.385644013866	45	-0.0756906775311728	0.0756906775311728	6.85158569612341	3
3572	255	356	1.314	6.53762735566849	9.74025932680786	0.303866530860283	-1.46133469139717	46	0.138231360194465	0.138231360194465	6.98981705631788	3
3582	255	357	1.3091	6.51380421964904	9.76408246282731	0.32768966687973	-1.3231033312027	47	-0.0513813550623632	0.0513813550623632	7.04119841138024	3
3592	255	358	1.3081	6.50894235515528	9.76894432732107	0.332551531373493	-1.37448468626507	48	-0.0270720325935176	0.0270720325935176	7.06827044397376	3
3602	255	359	1.3066	6.50164955841463	9.77623712406172	0.339844328114141	-1.40155671885859	49	0.0166847478503285	0.0166847478503285	7.08495519182409	3
3612	255	360	1.3042	6.4899810836296	9.78790559884675	0.351512802899174	-1.38487197100826	50	0.517456790708104	0.517456790708104	7.60241198253219	3
3622	255	361	1.2915	6.42823540455879	9.84965127791756	0.413258481969985	-0.867415180300153	51	0.186850005132102	0.186850005132102	7.78926198766429	3
3632	255	362	1.2856	6.39955040404558	9.87833627843077	0.441943482483195	-0.680565175168051	52	0.157678818169538	0.157678818169538	7.94694080583383	3
3642	255	363	1.2803	6.37378252222862	9.90410416024773	0.467711364300149	-0.522886356998513	53	0.235468650069739	0.235468650069739	8.18240945590357	3
3652	255	364	1.2734	6.34023565722165	9.9376510252547	0.501258229307123	-0.287417706928774	54	0.63414153855845	0.63414153855845	8.81655099446202	3
3662	255	365	1.2583	6.2668215033658	10.0110651791105	0.574672383162968	0.346723831629676	55	-0.0513813550623632	0.0513813550623632	8.86793234952438	3
3672	255	366	1.2573	6.26195963887204	10.0159270436043	0.579534247656731	0.295342476567313	56	-0.503534752982449	0.503534752982449	9.37146710250683	3
3682	255	367	1.2656	6.30231311417029	9.97557356830606	0.539180772358486	-0.208192276415136	57	-0.435468650069757	0.435468650069757	9.80693575257659	3
3692	255	368	1.2725	6.33585997917726	9.94202670329909	0.505633907351511	-0.643660926484892	58	-0.265303392787982	0.265303392787982	10.0722391453646	3
3702	255	369	1.2759	6.35239031845606	9.92549636402029	0.489103568072712	-0.908964319272875	59	0.0896127152568105	0.0896127152568105	10.1618518606214	3
3712	255	370	1.272	6.33342904693038	9.94445763554597	0.508064839598394	-0.819351604016064	60	0.211159327600929	0.211159327600929	10.3730111882223	3
3722	255	371	1.2656	6.30231311417029	9.97557356830606	0.539180772358486	-0.608192276415135	61	-0.197237289875292	0.197237289875292	10.5702484780976	3
3732	255	372	1.2676	6.31203684315781	9.96584983931854	0.529457043370957	-0.805429566290427	62	0.235468650069757	0.235468650069757	10.8057171281674	3
3742	255	373	1.2607	6.27848997815084	9.99939670432551	0.563003908377933	-0.56996091622067	63	0.34729153342633	0.34729153342633	11.1530086615937	3
3752	255	374	1.2515	6.23376082480821	10.0441258576681	0.607733061720566	-0.222669382794339	64	-0.0270720325935181	0.0270720325935181	11.1800806941872	3
3762	255	375	1.25	6.22646802806756	10.0514186544088	0.615025858461214	-0.249741415387857	65	-0.0756906775311905	0.0756906775311905	11.2557713717184	3
3772	255	376	1.2495	6.22403709582068	10.0538495866557	0.617456790708095	-0.325432092919048	66	-0.197237289875292	0.197237289875292	11.4530086615937	3
3782	255	377	1.2515	6.23376082480821	10.0441258576681	0.607733061720566	-0.52266938279434	67	-0.124309322468827	0.124309322468827	11.5773179840625	3
3792	255	378	1.252	6.23619175705509	10.0416949254213	0.605302129473683	-0.646978705263167	68	-0.119447457975055	0.119447457975055	11.6967654420376	3
3802	255	379	1.2524	6.23813650285259	10.0397501796238	0.603357383676178	-0.766426163238222	69	-0.172927967406464	0.172927967406464	11.869693409444	3
3812	255	380	1.2539	6.24542929959324	10.0324573828831	0.596064586935531	-0.939354130644686	70	-0.172927967406464	0.172927967406464	12.0426213768505	3
3822	255	381	1.2554	6.25272209633389	10.0251645861425	0.588771790194885	-1.11228209805115	71	-0.0756906775311894	0.0756906775311894	12.1183120543817	3
3832	255	382	1.2549	6.25029116408701	10.0275955183893	0.591202722441766	-1.18797277558234	72	0.400772042857758	0.400772042857758	12.5190840972394	3
3842	255	383	1.2446	6.20021395980123	10.0776727226751	0.641279926727542	-0.787200732724582	73	-0.00762457461846333	0.00762457461846333	12.5267086718579	3
3852	255	384	1.2427	6.19097641726308	10.0869102652133	0.650517469265695	-0.794825307343046	74	1.56275765686745	1.56275765686745	14.0894663287254	3
3862	255	385	1.2085	6.02470065157633	10.2531860309	0.81679323495244	0.767932349524403	75	3.17689666879731	3.17689666879731	17.2663629975227	3
3872	255	386	1.1411	5.6970109846966	10.5808756977797	1.14448290183217	3.94482901832172	76	0.0896127152567932	0.0896127152567932	17.3559757127795	3
3882	255	387	1.1372	5.67804971317092	10.5998369693054	1.16344417335785	4.03444173357851	77	-0.430606785575967	0.430606785575967	17.7865824983554	3
3892	255	388	1.144	5.71111039172852	10.5667762907478	1.13038349480025	3.60383494800254	78	-0.717456790708104	0.717456790708104	18.5040392890635	3
3902	255	389	1.1567	5.77285607079933	10.505030611677	1.06863781572944	2.88637815729444	79	-0.313922037725638	0.313922037725638	18.8179613267892	3
3912	255	390	1.1611	5.79424827457189	10.4836384079045	1.04724561195688	2.5724561195688	80	-0.289612715256828	0.289612715256828	19.107574042046	3
3922	255	391	1.165	5.81320954609757	10.4646771363788	1.0282843404312	2.28284340431197	81	0.517456790708104	0.517456790708104	19.6250308327541	3
3932	255	392	1.1523	5.75146386702677	10.5264228154496	1.09003001950201	2.80030019502008	82	-0.766075435645741	0.766075435645741	20.3911062683998	3
3942	255	393	1.166	5.81807141059134	10.459815271885	1.02342247593743	2.03422475937433	83	-0.766075435645741	0.766075435645741	21.1571817040456	3
3952	255	394	1.1797	5.88467895415591	10.3932077283204	0.956814932372859	1.26814932372859	84	-0.362540682663292	0.362540682663292	21.5197223867089	3
3962	255	395	1.1851	5.91093302242224	10.3669536600541	0.93056086410653	0.905608641065302	85	-0.0270720325935359	0.0270720325935359	21.5467944193024	3
3972	255	396	1.1836	5.90364022568159	10.3742464567948	0.937853660847177	0.878536608471766	86	-0.075690677531155	0.075690677531155	21.6224850968336	3
3982	255	397	1.1831	5.90120929343471	10.3766773890416	0.940284593094061	0.802845930940611	87	0.186850005132102	0.186850005132102	21.8093351019657	3
3992	255	398	1.1772	5.8725242929215	10.4053623895548	0.968969593607271	0.989695936072713	88	0.512594926214314	0.512594926214314	22.32193002818	3
4002	255	399	1.1646	5.81126480030007	10.4666218821763	1.0302290862287	1.50229086228703	89	0.211159327600947	0.211159327600947	22.5330893557809	3
4012	255	400	1.1582	5.78014886753997	10.4977378149364	1.0613450189888	1.71345018988797	90	-0.148618644937655	0.148618644937655	22.6817080007186	3
4022	255	401	1.1592	5.78501073203374	10.4928759504426	1.05648315449503	1.56483154495032	91	0.138231360194447	0.138231360194447	22.819939360913	3
4032	255	402	1.1543	5.76118759601429	10.5166990864621	1.08030629051448	1.70306290514477	92	-0.454916108044794	0.454916108044794	23.2748554689578	3
4042	255	403	1.1616	5.79667920681877	10.4812074756576	1.04481467971	1.24814679709997	93	-0.0513813550623632	0.0513813550623632	23.3262368240202	3
4052	255	404	1.1606	5.79181734232501	10.4860693401513	1.04967654420376	1.19676544203761	94	0.493147468239277	0.493147468239277	23.8193842922595	3
4062	255	405	1.1484	5.73250259550108	10.5453840869753	1.10899129102769	1.68991291027689	95	0.206297463107175	0.206297463107175	24.0256817553666	3
4072	255	406	1.1421	5.70187284919037	10.576013833286	1.13962103733841	1.89621037338406	96	-0.47922543051362	0.47922543051362	24.5049071858803	3
4082	255	407	1.1499	5.73979539224173	10.5380912902346	1.10169849428704	1.41698494287044	97	0.327844075451276	0.327844075451276	24.8327512613315	3
4092	255	408	1.1411	5.6970109846966	10.5808756977797	1.14448290183217	1.74482901832172	98	1.51413901192979	1.51413901192979	26.3468902732613	3
4102	255	409	1.1079	5.53559708350362	10.7422895989727	1.30589680302515	3.25896803025151	99	0.609832216089641	0.609832216089641	26.956722489351	3
4112	255	410	1.0933	5.46461386189466	10.8132728205817	1.37688002463412	3.86880024634115	100	0.021546612344101	0.021546612344101	26.9782691016951	3
4122	255	411	1.0908	5.45245920066025	10.8254274818161	1.38903468586853	3.89034685868525	101	-0.221546612344101	0.221546612344101	27.1998157140392	3
4132	255	412	1.0933	5.46461386189466	10.8132728205817	1.37688002463412	3.66880024634115	102	-0.834141538558451	0.834141538558451	28.0339572525976	3
4142	255	413	1.1084	5.5380280157505	10.7398586667258	1.30346587077827	2.8346587077827	103	-0.362540682663275	0.362540682663275	28.3964979352609	3
4152	255	414	1.1138	5.56428208401683	10.7136045984595	1.27721180251194	2.47211802511943	104	-0.313922037725656	0.313922037725656	28.7104199729866	3
4162	255	415	1.1182	5.58567428778939	10.692212394687	1.25581959873938	2.15819598739377	105	-0.168066102912692	0.168066102912692	28.8784860758993	3
4172	255	416	1.1196	5.59248089808066	10.6854057843957	1.24901298844811	1.99012988448108	106	0.517456790708086	0.517456790708086	29.3959428666073	3
4182	255	417	1.1069	5.53073521900985	10.7471514634665	1.31075866751892	2.50758667518916	107	0.872372898752916	0.872372898752916	30.2683157653603	3
4192	255	418	1.0869	5.43349792913456	10.8443887533418	1.40799595739421	3.37995957394208	108	1.324526296673	1.324526296673	31.5928420620333	3
4202	255	419	1.0576	5.29104529946726	10.9868413830091	1.55044858706151	4.70448587061508	109	0.279225430513639	0.279225430513639	31.8720674925469	3
4212	255	420	1.0498	5.2531227564159	11.0247639260604	1.58837113011287	4.98371130112872	110	NA	NA	NA	3
