# Supplementary material for: Assessment of crusting effects on interrill erosion by laser scanning
Source: PeerJ. 2020 Jan 31;8:e8487. doi: 10.7717/peerj.8487 (PMC6996510; doi:10.7717/peerj.8487)
Supplement: Data S1 — Each has two transects and four subplots. [file peerj-08-8487-s001.zip › raw data for uploading/os5transectbleft.txt]

x	y	z	cal	h	h2	h0mm	code	deltah	absh	cumsumh	number
92	91	255	1.1646	5.81126480030007	10.2434623019125	1.07301349377383	-0.169865062261698	1	0.38685000513212	0.38685000513212	0.38685000513212	1
93	92	255	1.1587	5.78257979978686	10.2721473024257	1.10169849428704	0.216984942870422	2	1.54883561914183	1.54883561914183	1.93568562427395	1
94	93	255	1.1289	5.63769623787267	10.4170308643399	1.24658205620123	1.76582056201225	3	0.66883814577045	0.66883814577045	2.6045237700444	1
95	94	255	1.1172	5.58081242329563	10.4739146789169	1.30346587077827	2.4346587077827	4	0.0270720325935359	0.0270720325935359	2.63159580263793	1
96	95	255	1.1187	5.58810522003628	10.4666218821763	1.29617307403762	2.46173074037624	5	-0.0409940703191736	0.0409940703191736	2.67258987295711	1
97	96	255	1.1216	5.60220462706819	10.4525224751444	1.28207366700571	2.42073667005706	6	0.289612715256828	0.289612715256828	2.96220258821394	1
98	97	255	1.1177	5.58324335554251	10.47148374667	1.30103493853139	2.71034938531389	7	0.411159327600912	0.411159327600912	3.37336191581485	1
99	98	255	1.1113	5.55212742278242	10.5025996794301	1.33215087129148	3.1215087129148	8	-0.113922037725638	0.113922037725638	3.48728395354049	1
100	99	255	1.1157	5.57351962655498	10.4812074756576	1.31075866751892	3.00758667518916	9	-0.0896127152568105	0.0896127152568105	3.5768966687973	1
101	100	255	1.1196	5.59248089808066	10.4622462041319	1.29179739599324	2.91797395993235	10	-0.186850005132102	0.186850005132102	3.7637466739294	1
102	101	255	1.1255	5.62116589859387	10.4335612036187	1.26311239548003	2.73112395480025	11	-0.352153397920103	0.352153397920103	4.1159000718495	1
103	102	255	1.1348	5.66638123838589	10.3883458638267	1.21789705568801	2.37897055688015	12	-0.872372898752916	0.872372898752916	4.98827297060242	1
104	103	255	1.1548	5.76361852826118	10.2911085739514	1.12065976581272	1.50659765812723	13	-1.75237037212428	1.75237037212428	6.74064334272669	1
105	104	255	1.1929	5.9488555654736	10.105871536739	0.935422728600296	-0.245772713997043	14	0.099999999999999	0.099999999999999	6.84064334272669	1
106	105	255	1.1929	5.9488555654736	10.105871536739	0.935422728600296	-0.145772713997044	15	0.124309322468827	0.124309322468827	6.96495266519552	1
107	106	255	1.1924	5.94642463322672	10.1083024689858	0.937853660847178	-0.021463391528217	16	-0.138231360194465	0.138231360194465	7.10318402538998	1
108	107	255	1.1973	5.97024776924617	10.0844793329664	0.914030524827732	-0.159694751722682	17	1.31060425894736	1.31060425894736	8.41378828433735	1
109	108	255	1.1724	5.84918734335143	10.2055397588611	1.03509095072247	1.15090950722468	18	0.459777972538566	0.459777972538566	8.87356625687591	1
110	109	255	1.165	5.81320954609757	10.241517556115	1.07106874797632	1.61068747976325	19	0.406297463107175	0.406297463107175	9.27986371998309	1
111	110	255	1.1587	5.78257979978686	10.2721473024257	1.10169849428704	2.01698494287042	20	-0.0409940703191738	0.0409940703191738	9.32085779030226	1
112	111	255	1.1616	5.79667920681877	10.2580478953938	1.08759908725512	1.97599087255125	21	0.075690677531173	0.075690677531173	9.39654846783344	1
113	112	255	1.1621	5.79911013906566	10.2556169631469	1.08516815500824	2.05168155008242	22	0.503534752982466	0.503534752982466	9.9000832208159	1
114	113	255	1.1538	5.75875666376741	10.2959704384451	1.12552163030649	2.55521630306489	23	0.100000000000001	0.100000000000001	10.0000832208159	1
115	114	255	1.1538	5.75875666376741	10.2959704384451	1.12552163030649	2.65521630306489	24	-0.517456790708104	0.517456790708104	10.517540011524	1
116	115	255	1.1665	5.82050234283822	10.2342247593743	1.06377595123568	2.13775951235678	25	-0.211159327600929	0.211159327600929	10.7286993391249	1
117	116	255	1.1729	5.85161827559831	10.2031088266142	1.03266001847559	1.92660018475585	26	0.245855934812945	0.245855934812945	10.9745552739379	1
118	117	255	1.1699	5.83703268211702	10.2176944200955	1.04724561195688	2.1724561195688	27	-0.162540682663292	0.162540682663292	11.1370959566012	1
119	118	255	1.1753	5.86328675038335	10.1914403518292	1.02099154369055	2.00991543690551	28	-0.186850005132102	0.186850005132102	11.3239459617333	1
120	119	255	1.1812	5.89197175089656	10.162755351316	0.992306543177341	1.82306543177341	29	-0.0409940703191736	0.0409940703191736	11.3649400320524	1
121	120	255	1.1841	5.90607115792848	10.1486559442841	0.978207136145423	1.78207136145423	30	0.172927967406464	0.172927967406464	11.5378679994589	1
122	121	255	1.1826	5.89877836118783	10.1559487410247	0.98549993288607	1.9549993288607	31	0.430606785576002	0.430606785576002	11.9684747850349	1
123	122	255	1.1758	5.86571768263023	10.1890094195823	1.01856061144367	2.3856061144367	32	0.435468650069739	0.435468650069739	12.4039434351047	1
124	123	255	1.1689	5.83217081762326	10.2225562845893	1.05210747645064	2.82107476450644	33	-0.18685000513212	0.18685000513212	12.5907934402368	1
125	124	255	1.1748	5.86085581813647	10.1938712840761	1.02342247593743	2.63422475937432	34	0.051381355062381	0.051381355062381	12.6421747952992	1
126	125	255	1.1758	5.86571768263023	10.1890094195823	1.01856061144367	2.6856061144367	35	-1.58220511484254	1.58220511484254	14.2243799101417	1
127	126	255	1.2104	6.03393819411448	10.0207889080981	0.850340099959416	1.10340099959416	36	-0.517456790708104	0.517456790708104	14.7418367008498	1
128	127	255	1.2231	6.09568387318529	9.95904322902726	0.788594420888606	0.585944208886056	37	-0.259777972538566	0.259777972538566	15.0016146733884	1
129	128	255	1.2305	6.13166167043915	9.92306543177341	0.752616623634749	0.326166236347489	38	-0.206297463107157	0.206297463107157	15.2079121364955	1
130	129	255	1.2368	6.16229141674987	9.89243568546269	0.721986877324033	0.119868773240333	39	0.668838145770448	0.668838145770448	15.876750282266	1
131	130	255	1.2251	6.10540760217282	9.94931950003973	0.778870691901078	0.788706919010781	40	0.814694080583378	0.814694080583378	16.6914443628493	1
132	131	255	1.2104	6.03393819411448	10.0207889080981	0.850340099959416	1.60340099959416	41	-0.284087295007394	0.284087295007394	16.9755316578567	1
133	132	255	1.2183	6.07234692361522	9.98238017859733	0.811931370458677	1.31931370458677	42	0.270165257281756	0.270165257281756	17.2456969151385	1
134	133	255	1.2148	6.05533039788705	9.99939670432551	0.828947896186852	1.58947896186852	43	-0.449390687795395	0.449390687795395	17.6950876029339	1
135	134	255	1.2261	6.11026946666659	9.94445763554597	0.774008827407313	1.14008827407313	44	0.386850005132102	0.386850005132102	18.081937608066	1
136	135	255	1.2202	6.08158446615338	9.97314263605918	0.802693827920523	1.52693827920523	45	-0.993919511096999	0.993919511096999	19.075857119163	1
137	136	255	1.2427	6.19097641726308	9.86375068494948	0.693301876810823	0.53301876810823	46	-1.27590765173538	1.27590765173538	20.3517647708984	1
138	137	255	1.271	6.32856718243661	9.72615991977594	0.555711111637285	-0.742888883627152	47	-0.138231360194447	0.138231360194447	20.4899961310928	1
139	138	255	1.2759	6.35239031845606	9.7023367837565	0.53188797561784	-0.881120243821599	48	0.576462720388913	0.576462720388913	21.0664588514817	1
140	139	255	1.2661	6.30474404641717	9.74998305579539	0.579534247656731	-0.304657523432686	49	-0.021546612344101	0.021546612344101	21.0880054638258	1
141	140	255	1.2686	6.31689870765158	9.73782839456098	0.567379586422321	-0.326204135776788	50	0.12430932246881	0.12430932246881	21.2123147862946	1
142	141	255	1.2681	6.3144677754047	9.74025932680786	0.569810518669202	-0.201894813307978	51	0.625081365326567	0.625081365326567	21.8373961516212	1
143	142	255	1.2573	6.26195963887204	9.79276746334052	0.622318655201859	0.42318655201859	52	0.644528823301621	0.644528823301621	22.4819249749228	1
144	143	255	1.2461	6.20750675654188	9.84722034567068	0.676771537532021	1.06771537532021	53	0.148618644937655	0.148618644937655	22.6305436198605	1
145	144	255	1.2451	6.20264489204811	9.85208221016444	0.681633402025787	1.21633402025787	54	-0.113922037725638	0.113922037725638	22.7444656575861	1
146	145	255	1.2495	6.22403709582068	9.83069000639188	0.660241198253223	1.10241198253223	55	-0.590384758114568	0.590384758114568	23.3348504157007	1
147	146	255	1.2637	6.29307557163213	9.76165153058042	0.591202722441766	0.512027224417659	56	0.552153397920121	0.552153397920121	23.8870038136208	1
148	147	255	1.2544	6.24786023184012	9.80686687037243	0.636418062233778	1.06418062233778	57	0.386850005132102	0.386850005132102	24.2738538187529	1
149	148	255	1.2485	6.21917523132691	9.83555187088565	0.665103062746988	1.45103062746988	58	0.265303392787983	0.265303392787983	24.5391572115409	1
150	149	255	1.2451	6.20264489204811	9.85208221016444	0.681633402025787	1.71633402025787	59	-0.444528823301622	0.444528823301622	24.9836860348425	1
151	150	255	1.2563	6.25709777437828	9.79762932783428	0.627180519695624	1.27180519695624	60	-1.80098901706195	1.80098901706195	26.7846750519045	1
152	151	255	1.2954	6.44719667608447	9.60753042612809	0.437081617989429	-0.529183820105705	61	0.00276271012472629	0.00276271012472629	26.7874377620292	1
153	152	255	1.2974	6.456920405072	9.59780669714056	0.427357889001902	-0.526421109980979	62	1.54883561914183	1.54883561914183	28.336273381171	1
154	153	255	1.2676	6.31203684315781	9.74269025905474	0.572241450916085	1.02241450916085	63	1.02861611830903	1.02861611830903	29.3648894994801	1
155	154	255	1.2485	6.21917523132691	9.83555187088565	0.665103062746988	2.05103062746988	64	0.313922037725638	0.313922037725638	29.6788115372057	1
156	155	255	1.2441	6.19778302755435	9.85694407465821	0.686495266519552	2.36495266519552	65	-0.541766113176931	0.541766113176931	30.2205776503826	1
157	156	255	1.2573	6.26195963887204	9.79276746334052	0.622318655201859	1.82318655201859	66	-0.449390687795377	0.449390687795377	30.669968338178	1
158	157	255	1.2686	6.31689870765158	9.73782839456098	0.567379586422321	1.37379586422321	67	0.313922037725638	0.313922037725638	30.9838903759036	1
159	158	255	1.2642	6.29550650387902	9.75922059833354	0.588771790194885	1.68771790194885	68	0.221546612344101	0.221546612344101	31.2054369882477	1
160	159	255	1.2617	6.2833518426446	9.77137525956795	0.600926451429295	1.90926451429295	69	0.430606785575985	0.430606785575985	31.6360437738237	1
161	160	255	1.2549	6.25029116408701	9.80443593812555	0.633987129986894	2.33987129986894	70	0.240994070319173	0.240994070319173	31.8770378441429	1
162	161	255	1.252	6.23619175705509	9.81853534515747	0.648086537018811	2.58086537018811	71	-0.444528823301639	0.444528823301639	32.3215666674445	1
163	162	255	1.2632	6.29064463938525	9.7640824628273	0.593633654688647	2.13633654688647	72	-0.395910178363968	0.395910178363968	32.7174768458085	1
164	163	255	1.2734	6.34023565722165	9.71449144499091	0.54404263685225	1.7404263685225	73	-0.327844075451276	0.327844075451276	33.0453209212598	1
165	164	255	1.2822	6.38302006476678	9.67170703744578	0.501258229307123	1.41258229307123	74	-0.303534752982449	0.303534752982449	33.3488556742422	1
166	165	255	1.2905	6.42337354006502	9.63135356214753	0.460904754008878	1.10904754008878	75	0.595910178363985	0.595910178363985	33.9447658526062	1
167	166	255	1.2803	6.37378252222862	9.68094457998393	0.510495771845276	1.70495771845276	76	0.62508136532655	0.62508136532655	34.5698472179328	1
168	167	255	1.2695	6.32127438569597	9.73345271651659	0.563003908377931	2.33003908377931	77	0.338231360194483	0.338231360194483	34.9080785781273	1
169	168	255	1.2646	6.29745124967652	9.75727585253604	0.58682704439738	2.6682704439738	78	0.547291533426331	0.547291533426331	35.4553701115536	1
170	169	255	1.2554	6.25272209633389	9.80200500587867	0.631556197740013	3.21556197740013	79	-1.67944240471781	1.67944240471781	37.1348125162714	1
171	170	255	1.292	6.43066633680567	9.62406076540689	0.453611957268231	1.53611957268231	80	-0.969610188628207	0.969610188628207	38.1044227048996	1
172	171	255	1.314	6.53762735566849	9.51709974654407	0.346650938405411	0.566509384054106	81	-0.561213571151969	0.561213571151969	38.6656362760516	1
173	172	255	1.3276	6.60374871278369	9.45097838942887	0.280529581290214	0.00529581290213743	82	0.192375425381501	0.192375425381501	38.8580117014331	1
174	173	255	1.3257	6.59451117024553	9.46021593196702	0.289767123828364	0.197671238283639	83	0.051381355062381	0.051381355062381	38.9093930564955	1
175	174	255	1.3267	6.5993730347393	9.45535406747326	0.284905259334602	0.24905259334602	84	-0.536904248683159	0.536904248683159	39.4462973051786	1
176	175	255	1.3398	6.66306345960761	9.39166364260494	0.221214834466286	-0.287851655337139	85	-1.0668474785035	1.0668474785035	40.5131447836821	1
177	176	255	1.3638	6.77974820745796	9.27497889475459	0.104530086615936	-1.35469913384064	86	-0.799444931346434	0.799444931346434	41.3125897150285	1
178	177	255	1.3823	6.86969270059261	9.18503440161995	0.0145855934812928	-2.15414406518707	87	-0.0458559348129284	0.0458559348129284	41.3584456498415	1
179	178	255	1.3853	6.8842782940739	9.17044880813866	0	-2.2	88	0.698009332733032	0.698009332733032	42.0564549825745	1
180	179	255	1.373	6.8244773608006	9.23024974141196	0.0598009332733032	-1.50199066726697	89	0.926516963939969	0.926516963939969	42.9829719465145	1
181	180	255	1.356	6.7418256644066	9.31290143780596	0.1424526296673	-0.575473703326999	90	1.24253815603467	1.24253815603467	44.2255101025491	1
182	181	255	1.3325	6.62757184880313	9.42715525340942	0.256706445270767	0.667064452707672	91	0.644528823301622	0.644528823301622	44.8700389258508	1
183	182	255	1.3213	6.57311896647297	9.48160813573959	0.311159327600929	1.31159327600929	92	0.717456790708086	0.717456790708086	45.5874957165589	1
184	183	255	1.3086	6.51137328740216	9.54335381481039	0.372905006671738	2.02905006671738	93	-0.162540682663275	0.162540682663275	45.7500363992221	1
185	184	255	1.314	6.53762735566849	9.51709974654407	0.346650938405411	1.86650938405411	94	-0.468838145770467	0.468838145770467	46.2188745449926	1
186	185	255	1.3257	6.59451117024553	9.46021593196702	0.289767123828364	1.39767123828364	95	-1.15922290388498	1.15922290388498	47.3780974488776	1
187	186	255	1.3516	6.72043346063403	9.33429364157852	0.163844833439866	0.238448334398657	96	0.148618644937619	0.148618644937619	47.5267160938152	1
188	187	255	1.3506	6.71557159614027	9.33915550607228	0.168706697933628	0.387066979336276	97	0.172927967406482	0.172927967406482	47.6996440612217	1
189	188	255	1.3491	6.70827879939962	9.34644830281293	0.175999494674276	0.559994946742758	98	0.1	0.1	47.7996440612217	1
190	189	255	1.3491	6.70827879939962	9.34644830281293	0.175999494674276	0.659994946742758	99	1.50021697420417	1.50021697420417	49.2998610354259	1
191	190	255	1.3203	6.56825710197921	9.48647000023335	0.316021192094693	2.16021192094693	100	0.430606785576003	0.430606785576003	49.7304678210019	1
192	191	255	1.3135	6.53519642342161	9.51953067879095	0.349081870652293	2.59081870652293	101	0.362540682663274	0.362540682663274	50.0930085036651	1
193	192	255	1.3081	6.50894235515528	9.54578474705728	0.375335938918621	2.95335938918621	102	0.406297463107175	0.406297463107175	50.4993059667723	1
194	193	255	1.3018	6.47831260884456	9.576414493368	0.405965685229338	3.35965685229338	103	-0.872372898752916	0.872372898752916	51.3716788655252	1
195	194	255	1.3218	6.57554989871985	9.4791772034927	0.308728395354047	2.48728395354047	104	-1.60651443731135	1.60651443731135	52.9781933028366	1
196	195	255	1.3569	6.74620134245099	9.30852575976157	0.138076951622912	0.880769516229119	105	0.858450861027278	0.858450861027278	53.8366441638638	1
197	196	255	1.3413	6.67035625634826	9.3843708458643	0.21392203772564	1.7392203772564	106	0.979997473371379	0.979997473371379	54.8166416372352	1
198	197	255	1.3232	6.58235650901112	9.47237059320143	0.301921785062778	2.71921785062778	107	0.907069505964915	0.907069505964915	55.7237111432001	1
199	198	255	1.3066	6.50164955841463	9.55307754379793	0.382628735659269	3.62628735659269	108	0.644528823301605	0.644528823301605	56.3682399665017	1
200	199	255	1.2954	6.44719667608447	9.60753042612809	0.437081617989429	4.27081617989429	109	-0.541766113176914	0.541766113176914	56.9100060796787	1
201	200	255	1.3086	6.51137328740216	9.54335381481039	0.372905006671738	3.72905006671738	110	NA	NA	NA	1
921	91	255	1.1123	5.55698928727618	10.4977378149364	1.24172019170746	1.51720191707458	1	0.124309322468845	0.124309322468845	0.124309322468845	2
931	92	255	1.1118	5.5545583550293	10.5001687471833	1.24415112395434	1.64151123954342	2	0.620219500832795	0.620219500832795	0.74452882330164	2
941	93	255	1.1011	5.50253640494602	10.5521906972665	1.29617307403762	2.26173074037622	3	0.693147468239277	0.693147468239277	1.43767629154092	2
951	94	255	1.0889	5.44322165812209	10.6115054440905	1.35548782086155	2.95487820861549	4	0.197237289875292	0.197237289875292	1.63491358141621	2
961	95	255	1.0869	5.43349792913456	10.621229173078	1.36521154984908	3.15211549849079	5	-0.235468650069757	0.235468650069757	1.87038223148597	2
971	96	255	1.0938	5.46704479414154	10.587682308071	1.3316646848421	2.91664684842103	6	0.0319338970872907	0.0319338970872907	1.90231612857326	2
981	97	255	1.0952	5.47385140443281	10.5808756977797	1.32485807455083	2.94858074550832	7	0.192375425381537	0.192375425381537	2.09469155395479	2
991	98	255	1.0933	5.46461386189466	10.5901132403179	1.33409561708899	3.14095617088986	8	0.124309322468827	0.124309322468827	2.21900087642362	2
1001	99	255	1.0928	5.46218292964778	10.5925441725648	1.33652654933587	3.26526549335868	9	0.00762457461846333	0.00762457461846333	2.22662545104208	2
1011	100	255	1.0947	5.47142047218593	10.5833066300266	1.32728900679771	3.27289006797715	10	-0.113922037725638	0.113922037725638	2.34054748876772	2
1021	101	255	1.0991	5.49281267595849	10.5619144262541	1.30589680302515	3.15896803025151	11	-0.186850005132102	0.186850005132102	2.52739749389982	2
1031	102	255	1.105	5.5214976764717	10.5332294257409	1.27721180251194	2.97211802511941	12	-0.517456790708086	0.517456790708086	3.04485428460791	2
1041	103	255	1.1177	5.58324335554251	10.47148374667	1.21546612344113	2.45466123441132	13	-1.67944240471785	1.67944240471785	4.72429668932576	2
1051	104	255	1.1543	5.76118759601429	10.2935395061983	1.03752188296935	0.775218829693474	14	-1.25159832926652	1.25159832926652	5.97589501859228	2
1061	105	255	1.1821	5.89634742894095	10.1583796732716	0.902362050042695	-0.476379499573046	15	0.168066102912692	0.168066102912692	6.14396112150497	2
1071	106	255	1.1807	5.88954081864968	10.1651862835629	0.909168660333965	-0.308313396660355	16	0.00762457461848109	0.00762457461848109	6.15158569612345	2
1081	107	255	1.1826	5.89877836118783	10.1559487410247	0.899931117795813	-0.300688822041874	17	-0.0215466123441188	0.0215466123441188	6.17313230846757	2
1091	108	255	1.1851	5.91093302242224	10.1437940797903	0.887776456561401	-0.322235434385992	18	0.576462720388931	0.576462720388931	6.7495950288565	2
1101	109	255	1.1753	5.86328675038335	10.1914403518292	0.935422728600294	0.254227286002938	19	-0.113922037725638	0.113922037725638	6.86351706658214	2
1111	110	255	1.1797	5.88467895415591	10.1700481480566	0.91403052482773	0.1403052482773	20	0.338231360194448	0.338231360194448	7.20174842677658	2
1121	111	255	1.1748	5.86085581813647	10.1938712840761	0.937853660847175	0.478536608471748	21	0.576462720388931	0.576462720388931	7.77821114716552	2
1131	112	255	1.165	5.81320954609757	10.241517556115	0.985499932886068	1.05499932886068	22	0.858450861027278	0.858450861027278	8.63666200819279	2
1141	113	255	1.1494	5.73736445999485	10.3173626422177	1.0613450189888	1.91345018988796	23	0.858450861027278	0.858450861027278	9.49511286922007	2
1151	114	255	1.1338	5.66151937389212	10.3932077283204	1.13719010509152	2.77190105091523	24	0.197237289875273	0.197237289875273	9.69235015909534	2
1161	115	255	1.1318	5.65179564490459	10.402931457308	1.14691383407905	2.96913834079051	25	0.124309322468828	0.124309322468828	9.81665948156417	2
1171	116	255	1.1313	5.64936471265771	10.4053623895548	1.14934476632593	3.09344766325934	26	-0.852925440777844	0.852925440777844	10.669584922342	2
1181	117	255	1.1509	5.74465725673549	10.3100698454771	1.05405222224815	2.24052222248149	27	-0.44452882330164	0.44452882330164	11.1141137456437	2
1191	118	255	1.1621	5.79911013906566	10.2556169631469	0.999599339917985	1.79599339917985	28	0.717456790708104	0.717456790708104	11.8315705363518	2
1201	119	255	1.1494	5.73736445999485	10.3173626422177	1.0613450189888	2.51345018988796	29	0.172927967406464	0.172927967406464	12.0044985037582	2
1211	120	255	1.1479	5.7300716632542	10.3246554389584	1.06863781572944	2.68637815729442	30	-0.162540682663292	0.162540682663292	12.1670391864215	2
1221	121	255	1.1533	5.75632573152053	10.298401370692	1.04238374746311	2.52383747463113	31	-0.235468650069739	0.235468650069739	12.4025078364913	2
1231	122	255	1.1602	5.7898725965275	10.2648545056851	1.00883688245614	2.28836882456139	32	-0.254916108044811	0.254916108044811	12.6574239445361	2
1241	123	255	1.1675	5.82536420733198	10.2293628948806	0.973345271651658	2.03345271651658	33	0.693147468239277	0.693147468239277	13.3505714127753	2
1251	124	255	1.1553	5.76604946050806	10.2886776417045	1.03266001847559	2.72660018475585	34	0.411159327600912	0.411159327600912	13.7617307403763	2
1261	125	255	1.1489	5.73493352774797	10.3197935744646	1.06377595123568	3.13775951235677	35	0.00276271012472629	0.00276271012472629	13.764493450501	2
1271	126	255	1.1509	5.74465725673549	10.3100698454771	1.05405222224815	3.14052222248149	36	-1.15922290388502	1.15922290388502	14.923716354386	2
1281	127	255	1.1768	5.870579547124	10.1841475550886	0.928129931859647	1.98129931859647	37	-0.371600855895176	0.371600855895176	15.2953172102812	2
1291	128	255	1.1865	5.91773963271351	10.136987469499	0.88096984627013	1.6096984627013	38	-0.211159327600912	0.211159327600912	15.5064765378821	2
1301	129	255	1.1929	5.9488555654736	10.105871536739	0.849853913510039	1.39853913510039	39	0.148618644937654	0.148618644937654	15.6550951828197	2
1311	130	255	1.1919	5.94399370097984	10.1107334012327	0.854715778003804	1.54715778003804	40	0.289612715256793	0.289612715256793	15.9447078980765	2
1321	131	255	1.188	5.92503242945416	10.1296946727584	0.873677049529483	1.83677049529483	41	-0.541766113176914	0.541766113176914	16.4864740112534	2
1331	132	255	1.2012	5.98920904077185	10.0655180614407	0.809500438211792	1.29500438211792	42	-0.541766113176914	0.541766113176914	17.0282401244304	2
1341	133	255	1.2144	6.05338565208954	10.001341450123	0.745323826894101	0.753238268941007	43	-0.964748324134435	0.964748324134435	17.9929884485648	2
1351	134	255	1.2363	6.15986048450298	9.89486661770957	0.638848994480657	-0.211510055193428	44	0.289612715256828	0.289612715256828	18.2826011638216	2
1361	135	255	1.2324	6.1408992129773	9.91382788923525	0.65781026600634	0.0781026600634005	45	0.192375425381519	0.192375425381519	18.4749765892031	2
1371	136	255	1.2305	6.13166167043915	9.92306543177341	0.667047808544492	0.27047808544492	46	-0.395910178363985	0.395910178363985	18.8708867675671	2
1381	137	255	1.2407	6.18125268827555	9.87347441393701	0.617456790708093	-0.125432092919066	47	-0.211159327600929	0.211159327600929	19.0820460951681	2
1391	138	255	1.2471	6.21236862103564	9.84235848117691	0.586340857948001	-0.336591420519995	48	0.459777972538584	0.459777972538584	19.5418240677066	2
1401	139	255	1.2397	6.17639082378178	9.87833627843077	0.622318655201859	0.123186552018589	49	0.1	0.1	19.6418240677066	2
1411	140	255	1.2397	6.17639082378178	9.87833627843077	0.622318655201859	0.223186552018589	50	0.119447457975055	0.119447457975055	19.7612715256817	2
1421	141	255	1.2393	6.17444607798428	9.88028102422828	0.624263400999364	0.342634009993644	51	0.148618644937655	0.148618644937655	19.9098901706194	2
1431	142	255	1.2383	6.16958421349051	9.88514288872204	0.62912526549313	0.491252654931299	52	0.0319338970872896	0.0319338970872896	19.9418240677066	2
1441	143	255	1.2397	6.17639082378178	9.87833627843077	0.622318655201859	0.523186552018589	53	0.1	0.1	20.0418240677066	2
1451	144	255	1.2397	6.17639082378178	9.87833627843077	0.622318655201859	0.623186552018589	54	-0.094474579750583	0.094474579750583	20.1362986474572	2
1461	145	255	1.2437	6.19583828175684	9.85888882045571	0.602871197226801	0.528711972268006	55	0.411159327600912	0.411159327600912	20.5474579750581	2
1471	146	255	1.2373	6.16472234899675	9.89000475321581	0.633987129986892	0.939871299868917	56	0.051381355062381	0.051381355062381	20.5988393301205	2
1481	147	255	1.2383	6.16958421349051	9.88514288872204	0.62912526549313	0.991252654931298	57	0.0319338970872907	0.0319338970872907	20.6307732272078	2
1491	148	255	1.2397	6.17639082378178	9.87833627843077	0.622318655201859	1.02318655201859	58	-0.0215466123441188	0.0215466123441188	20.6523198395519	2
1501	149	255	1.2422	6.1885454850162	9.86618161719636	0.610163993967447	1.00163993967447	59	0.12430932246881	0.12430932246881	20.7766291620207	2
1511	150	255	1.2417	6.18611455276931	9.86861254944324	0.612594926214328	1.12594926214328	60	0.338231360194483	0.338231360194483	21.1148605222152	2
1521	151	255	1.2368	6.16229141674987	9.89243568546269	0.636418062233776	1.46418062233776	61	0.192375425381519	0.192375425381519	21.3072359475967	2
1531	152	255	1.2349	6.15305387421172	9.90167322800084	0.645655604771928	1.65655604771928	62	0.60077204285774	0.60077204285774	21.9080079904545	2
1541	153	255	1.2246	6.10297666992594	9.95175043228662	0.695732809057702	2.25732809057702	63	-0.352153397920085	0.352153397920085	22.2601613883746	2
1551	154	255	1.2339	6.14819200971795	9.90653509249461	0.650517469265694	1.90517469265694	64	0.265303392787983	0.265303392787983	22.5254647811625	2
1561	155	255	1.2305	6.13166167043915	9.92306543177341	0.667047808544492	2.17047808544492	65	-0.896682221221725	0.896682221221725	23.4221470023843	2
1571	156	255	1.251	6.23132989256132	9.82339720965123	0.567379586422319	1.27379586422319	66	-0.395910178363985	0.395910178363985	23.8180571807483	2
1581	157	255	1.2612	6.28092091039772	9.77380619181483	0.517788568585921	0.877885685859209	67	0.313922037725638	0.313922037725638	24.1319792184739	2
1591	158	255	1.2568	6.25952870662516	9.7951983955874	0.539180772358485	1.19180772358485	68	0.240994070319173	0.240994070319173	24.3729732887931	2
1601	159	255	1.2539	6.24542929959324	9.80929780261932	0.553280179390402	1.43280179390402	69	0.479225430513621	0.479225430513621	24.8521987193067	2
1611	160	255	1.2461	6.20750675654188	9.84722034567068	0.591202722441764	1.91202722441764	70	0.148618644937655	0.148618644937655	25.0008173642443	2
1621	161	255	1.2451	6.20264489204811	9.85208221016444	0.59606458693553	2.0606458693553	71	0.265303392787984	0.265303392787984	25.2661207570323	2
1631	162	255	1.2417	6.18611455276931	9.86861254944324	0.612594926214328	2.32594926214328	72	-0.682760183496087	0.682760183496087	25.9488809405284	2
1641	163	255	1.2578	6.26439057111892	9.79033653109363	0.534318907864719	1.64318907864719	73	-0.444528823301604	0.444528823301604	26.39340976383	2
1651	164	255	1.269	6.31884345344908	9.73588364876347	0.479866025534559	1.19866025534559	74	-0.566075435645759	0.566075435645759	26.9594851994758	2
1661	165	255	1.2827	6.38545099701366	9.6692761051989	0.413258481969983	0.632584819699829	75	0.00276271012472629	0.00276271012472629	26.9622479096005	2
1671	166	255	1.2847	6.39517472600119	9.65955237621137	0.403534752982456	0.635347529824555	76	1.59745426407947	1.59745426407947	28.55970217368	2
1681	167	255	1.2539	6.24542929959324	9.80929780261932	0.553280179390402	2.23280179390402	77	-0.279225430513639	0.279225430513639	28.8389276041936	2
1691	168	255	1.2617	6.2833518426446	9.77137525956795	0.515357636339038	1.95357636339038	78	0.0270720325935181	0.0270720325935181	28.8659996367871	2
1701	169	255	1.2632	6.29064463938525	9.7640824628273	0.50806483959839	1.9806483959839	79	-1.48982968946098	1.48982968946098	30.3558293262481	2
1711	170	255	1.2959	6.44962760833135	9.60509949388121	0.349081870652292	0.490818706522916	80	0.0513813550623454	0.0513813550623454	30.4072106813105	2
1721	171	255	1.2969	6.45448947282512	9.60023762938744	0.344220006158526	0.542200061585261	81	1.09668222122174	1.09668222122174	31.5038929025322	2
1731	172	255	1.2764	6.35482125070294	9.69990585150961	0.4438882282807	1.638882282807	82	0.435468650069739	0.435468650069739	31.9393615526019	2
1741	173	255	1.2695	6.32127438569597	9.73345271651659	0.477435093287674	2.07435093287674	83	0.192375425381537	0.192375425381537	32.1317369779835	2
1751	174	255	1.2676	6.31203684315781	9.74269025905474	0.486672635825828	2.26672635825828	84	0.197237289875292	0.197237289875292	32.3289742678588	2
1761	175	255	1.2656	6.30231311417029	9.75241398804227	0.496396364813357	2.46396364813357	85	-1.56275765686748	1.56275765686748	33.8917319247263	2
1771	176	255	1.2998	6.46858887985703	9.58613822235552	0.330120599126609	0.901205991266087	86	-2.24828055048826	2.24828055048826	36.1400124752145	2
1781	177	255	1.3481	6.70341693490586	9.3513101673067	0.0952925440777825	-1.34707455922217	87	-0.852925440777826	0.852925440777826	36.9929379159923	2
1791	178	255	1.3677	6.79870947898364	9.25601762322891	0	-2.2	88	1.02861611830902	1.02861611830902	38.0215540343014	2
1801	179	255	1.3486	6.70584786715274	9.34887923505982	0.0928616118309016	-1.17138388169098	89	1.31060425894736	1.31060425894736	39.3321582932487	2
1811	180	255	1.3237	6.58478744125801	9.46993966095455	0.213922037725638	0.139220377256379	90	0.809832216089623	0.809832216089623	40.1419905093383	2
1821	181	255	1.3091	6.51380421964904	9.54092288256351	0.2849052593346	0.949052593346002	91	0.454916108044812	0.454916108044812	40.5969066173832	2
1831	182	255	1.3018	6.47831260884456	9.576414493368	0.320396870139081	1.40396870139081	92	0.28961271525681	0.28961271525681	40.88651933264	2
1841	183	255	1.2979	6.45935133731888	9.59537576489368	0.339358141664762	1.69358141664762	93	-0.0409940703191558	0.0409940703191558	40.9275134029591	2
1851	184	255	1.3008	6.4734507443508	9.58127635786176	0.325258734632847	1.65258734632847	94	0.148618644937619	0.148618644937619	41.0761320478967	2
1861	185	255	1.2998	6.46858887985703	9.58613822235552	0.330120599126609	1.80120599126609	95	0.0756906775311903	0.0756906775311903	41.1518227254279	2
1871	186	255	1.3003	6.47101981210391	9.58370729010864	0.327689666879728	1.87689666879728	96	-1.06198561400973	1.06198561400973	42.2138083394377	2
1881	187	255	1.3242	6.58721837350489	9.46750872870767	0.211491105478755	0.814911054787552	97	-0.639003403052205	0.639003403052205	42.8528117424899	2
1891	188	255	1.3394	6.66111871381011	9.39360838840245	0.137590765173535	0.175907651735346	98	0.245855934812928	0.245855934812928	43.0986676773028	2
1901	189	255	1.3364	6.64653312032881	9.40819398188374	0.152176358654827	0.421763586548275	99	-0.0896127152568106	0.0896127152568106	43.1882803925596	2
1911	190	255	1.3403	6.6654943918545	9.38923271035806	0.133215087129146	0.332150871291464	100	0.66883814577045	0.66883814577045	43.85711853833	2
1921	191	255	1.3286	6.60861057727745	9.44611652493511	0.190098901706191	1.00098901706191	101	0.620219500832812	0.620219500832812	44.4773380391629	2
1931	192	255	1.3179	6.55658862719417	9.49813847501839	0.242120851789473	1.62120851789473	102	0.60077204285774	0.60077204285774	45.0781100820206	2
1941	193	255	1.3076	6.5065114229084	9.54821567930416	0.292198056075247	2.22198056075247	103	-0.138231360194465	0.138231360194465	45.2163414422151	2
1951	194	255	1.3125	6.53033455892784	9.52439254328471	0.2683749200558	2.083749200558	104	-1.20784154882265	1.20784154882265	46.4241829910377	2
1961	195	255	1.3394	6.66111871381011	9.39360838840245	0.137590765173535	0.875907651735346	105	-0.726516963939969	0.726516963939969	47.1506999549777	2
1971	196	255	1.3564	6.7437704102041	9.31095669200845	0.0549390687795377	0.149390687795377	106	0.809832216089605	0.809832216089605	47.9605321710673	2
1981	197	255	1.3418	6.67278718859514	9.38193991361741	0.125922290388498	0.959222903884982	107	1.00430679584022	1.00430679584022	48.9648389669075	2
1991	198	255	1.3232	6.58235650901112	9.47237059320143	0.216352969972521	1.96352969972521	108	1.37867036186005	1.37867036186005	50.3435093287676	2
2001	199	255	1.2969	6.45448947282512	9.60023762938744	0.344220006158526	3.34220006158526	109	0.221546612344119	0.221546612344119	50.5650559411117	2
2011	200	255	1.2944	6.4423348115907	9.61239229062185	0.356374667392938	3.56374667392938	110	NA	NA	NA	2
922	91	255	1.1431	5.70673471368413	10.3479923885284	1.28401841280321	1.94018412803212	1	0.576462720388931	0.576462720388931	0.576462720388931	3
932	92	255	1.1333	5.65908844164524	10.3956386605673	1.3316646848421	2.51664684842105	2	0.479225430513639	0.479225430513639	1.05568815090257	3
942	93	255	1.1255	5.62116589859387	10.4335612036187	1.36958722789347	2.99587227893469	3	0.289612715256811	0.289612715256811	1.34530086615938	3
952	94	255	1.1216	5.60220462706819	10.4525224751444	1.38854849941915	3.2854849941915	4	0.240994070319174	0.240994070319174	1.58629493647855	3
962	95	255	1.1187	5.58810522003628	10.4666218821763	1.40264790645107	3.52647906451067	5	-0.0896127152568282	0.0896127152568282	1.67590765173538	3
972	96	255	1.1226	5.60706649156196	10.4476606106506	1.38368663492538	3.43686634925384	6	-0.322982210957503	0.322982210957503	1.99888986269289	3
982	97	255	1.1313	5.64936471265771	10.4053623895548	1.34138841382963	3.11388413829634	7	-0.541766113176931	0.541766113176931	2.54065597586982	3
992	98	255	1.1445	5.7135413239754	10.3411857782372	1.27721180251194	2.57211802511941	8	0.289612715256828	0.289612715256828	2.83026869112665	3
1002	99	255	1.1406	5.69458005244972	10.3601470497628	1.29617307403762	2.86173074037624	9	0.35767881816952	0.35767881816952	3.18794750929617	3
1012	100	255	1.1353	5.66881217063277	10.3859149315798	1.32194095585458	3.21940955854576	10	0.124309322468827	0.124309322468827	3.31225683176499	3
1022	101	255	1.1348	5.66638123838589	10.3883458638267	1.32437188810146	3.34371888101458	11	0.056243219556118	0.056243219556118	3.36850005132111	3
1032	102	255	1.1357	5.67075691643027	10.3839701857823	1.31999621005707	3.3999621005707	12	-0.284087295007394	0.284087295007394	3.6525873463285	3
1042	103	255	1.1436	5.70916564593101	10.3455614562815	1.28158748055633	3.11587480556331	13	-1.13005171692244	1.13005171692244	4.78263906325094	3
1052	104	255	1.1689	5.83217081762326	10.2225562845893	1.15858230886409	1.98582308864087	14	-0.993919511097018	0.993919511097018	5.77655857434796	3
1062	105	255	1.1914	5.94156276873296	10.1131643334796	1.04919035775439	0.991903577543854	15	0.12430932246881	0.12430932246881	5.90086789681677	3
1072	106	255	1.1909	5.93913183648608	10.1155952657265	1.05162129000127	1.11621290001266	16	-0.0896127152568105	0.0896127152568105	5.99048061207358	3
1082	107	255	1.1948	5.95809310801176	10.0966339942008	1.03266001847559	1.02660018475585	17	-0.0896127152568105	0.0896127152568105	6.08009332733039	3
1092	108	255	1.1987	5.97705437953744	10.0776727226751	1.0136987469499	0.936987469499043	18	0.479225430513621	0.479225430513621	6.55931875784401	3
1102	109	255	1.1909	5.93913183648608	10.1155952657265	1.05162129000127	1.41621290001266	19	0.051381355062381	0.051381355062381	6.61070011290639	3
1112	110	255	1.1919	5.94399370097984	10.1107334012327	1.0467594255075	1.46759425507505	20	0.265303392787983	0.265303392787983	6.87600350569437	3
1122	111	255	1.1885	5.92746336170104	10.1272637405115	1.0632897647863	1.73289764786303	21	0.386850005132102	0.386850005132102	7.26285351082648	3
1132	112	255	1.1826	5.89877836118783	10.1559487410247	1.09197476529951	2.11974765299513	22	0.668838145770449	0.668838145770449	7.93169165659693	3
1142	113	255	1.1709	5.84189454661078	10.2128325556018	1.14885857987656	2.78858579876558	23	0.66883814577045	0.66883814577045	8.60052980236738	3
1152	114	255	1.1592	5.78501073203374	10.2697163701788	1.2057423944536	3.45742394453603	24	0.289612715256828	0.289612715256828	8.8901425176242	3
1162	115	255	1.1553	5.76604946050806	10.2886776417045	1.22470366597929	3.74703665979286	25	-0.303534752982466	0.303534752982466	9.19367727060667	3
1172	116	255	1.1636	5.8064029358063	10.2483241664063	1.18435019068104	3.44350190681039	26	-0.206297463107158	0.206297463107158	9.39997473371383	3
1182	117	255	1.1699	5.83703268211702	10.2176944200955	1.15372044437032	3.23720444370323	27	-0.211159327600929	0.211159327600929	9.61113406131476	3
1192	118	255	1.1763	5.86814861487711	10.1865784873354	1.12260451161023	3.0260451161023	28	0.0319338970872907	0.0319338970872907	9.64306795840205	3
1202	119	255	1.1777	5.87495522516838	10.1797718770442	1.11579790131896	3.0579790131896	29	0.00276271012470852	0.00276271012470852	9.64583066852676	3
1212	120	255	1.1797	5.88467895415591	10.1700481480566	1.10607417233143	3.0607417233143	30	-0.420219500832795	0.420219500832795	10.0660501693595	3
1222	121	255	1.1904	5.93670090423919	10.1180261979734	1.05405222224815	2.64052222248151	31	-0.541766113176931	0.541766113176931	10.6078162825365	3
1232	122	255	1.2036	6.00087751555689	10.0538495866557	0.989875610930458	2.09875610930458	32	-0.279225430513639	0.279225430513639	10.8870417130501	3
1242	123	255	1.2114	6.03880005860825	10.0159270436043	0.951953067879094	1.81953067879094	33	-0.449390687795377	0.449390687795377	11.3364324008455	3
1252	124	255	1.2227	6.09373912738779	9.96098797482477	0.897013999099556	1.37013999099556	34	0.0805525420249276	0.0805525420249276	11.4169849428704	3
1262	125	255	1.2231	6.09568387318529	9.95904322902726	0.895069253302049	1.45069253302049	35	0.1437567804439	0.1437567804439	11.5607417233143	3
1272	126	255	1.2222	6.0913081951409	9.96341890707165	0.899444931346439	1.59444931346439	36	0.0756906775311728	0.0756906775311728	11.6364324008455	3
1282	127	255	1.2227	6.09373912738779	9.96098797482477	0.897013999099556	1.67013999099556	37	0.1	0.1	11.7364324008455	3
1292	128	255	1.2227	6.09373912738779	9.96098797482477	0.897013999099556	1.77013999099556	38	-0.113922037725656	0.113922037725656	11.8503544385712	3
1302	129	255	1.2271	6.11513133116035	9.9395957710522	0.875621795326991	1.65621795326991	39	0.221546612344118	0.221546612344118	12.0719010509153	3
1312	130	255	1.2246	6.10297666992594	9.95175043228662	0.887776456561403	1.87776456561403	40	0.0513813550623454	0.0513813550623454	12.1232824059776	3
1322	131	255	1.2256	6.10783853441971	9.94688856779285	0.882914592067637	1.92914592067637	41	-0.352153397920085	0.352153397920085	12.4754358038977	3
1332	132	255	1.2349	6.15305387421172	9.90167322800084	0.837699252275629	1.57699252275629	42	-0.395910178363985	0.395910178363985	12.8713459822617	3
1342	133	255	1.2451	6.20264489204811	9.85208221016444	0.78810823443923	1.1810823443923	43	-0.0896127152568282	0.0896127152568282	12.9609586975185	3
1352	134	255	1.249	6.22160616357379	9.83312093863876	0.769146962913547	1.09146962913547	44	0.16806610291271	0.16806610291271	13.1290248004312	3
1362	135	255	1.2476	6.21479955328252	9.83992754893003	0.775953573204818	1.25953573204818	45	-0.181988140638347	0.181988140638347	13.3110129410696	3
1372	136	255	1.2534	6.24299836734636	9.8117287348662	0.747754759140983	1.07754759140983	46	0.216684747850364	0.216684747850364	13.5276976889199	3
1382	137	255	1.251	6.23132989256132	9.82339720965123	0.75942323392602	1.2942323392602	47	0.362540682663275	0.362540682663275	13.8902383715832	3
1392	138	255	1.2456	6.205075824295	9.84965127791756	0.785677302192347	1.65677302192347	48	0.0513813550623632	0.0513813550623632	13.9416197266456	3
1402	139	255	1.2466	6.20993768878876	9.8447894134238	0.780815437698584	1.70815437698584	49	-0.799444931346434	0.799444931346434	14.741064657992	3
1412	140	255	1.2651	6.2998821819234	9.75484492028915	0.69087094456394	0.908709445639403	50	0.0270720325935181	0.0270720325935181	14.7681366905855	3
1422	141	255	1.2666	6.30717497866405	9.74755212354851	0.683578147823292	0.935781478232921	51	0.289612715256828	0.289612715256828	15.0577494058424	3
1432	142	255	1.2627	6.28821370713837	9.76651339507419	0.702539419348975	1.22539419348975	52	-0.162540682663294	0.162540682663294	15.2202900885056	3
1442	143	255	1.2681	6.3144677754047	9.74025932680786	0.676285351082646	1.06285351082646	53	0.435468650069757	0.435468650069757	15.6557587385754	3
1452	144	255	1.2612	6.28092091039772	9.77380619181483	0.709832216089621	1.49832216089621	54	0.192375425381519	0.192375425381519	15.8481341639569	3
1462	145	255	1.2593	6.27168336785957	9.78304373435299	0.719069758627773	1.69069758627773	55	0.289612715256828	0.289612715256828	16.1377468792138	3
1472	146	255	1.2554	6.25272209633389	9.80200500587867	0.738031030153456	1.98031030153456	56	0.172927967406464	0.172927967406464	16.3106748466202	3
1482	147	255	1.2539	6.24542929959324	9.80929780261932	0.745323826894102	2.15323826894102	57	-0.658450861027278	0.658450861027278	16.9691257076475	3
1492	148	255	1.2695	6.32127438569597	9.73345271651659	0.669478740791375	1.49478740791375	58	0.240994070319174	0.240994070319174	17.2101197779667	3
1502	149	255	1.2666	6.30717497866405	9.74755212354851	0.683578147823292	1.73578147823292	59	0.00276271012472629	0.00276271012472629	17.2128824880914	3
1512	150	255	1.2686	6.31689870765158	9.73782839456098	0.673854418835765	1.73854418835765	60	-0.517456790708104	0.517456790708104	17.7303392787995	3
1522	151	255	1.2813	6.37864438672239	9.67608271549017	0.612108739764954	1.22108739764954	61	0.386850005132102	0.386850005132102	18.1171892839316	3
1532	152	255	1.2754	6.34995938620918	9.70476771600338	0.640793740278164	1.60793740278165	62	0.338231360194465	0.338231360194465	18.4554206441261	3
1542	153	255	1.2705	6.32613625018973	9.72859085202282	0.664616876297611	1.94616876297611	63	0.693147468239277	0.693147468239277	19.1485681123653	3
1552	154	255	1.2583	6.2668215033658	9.78790559884675	0.723931623121539	2.63931623121539	64	0.362540682663293	0.362540682663293	19.5111087950286	3
1562	155	255	1.2529	6.24056743509948	9.81415966711308	0.750185691387868	3.00185691387868	65	-0.94530086615938	0.94530086615938	20.456409661188	3
1572	156	255	1.2744	6.34509752171541	9.70962958049714	0.64565560477193	2.0565560477193	66	-1.01822883356584	1.01822883356584	21.4746384947539	3
1582	157	255	1.2974	6.456920405072	9.59780669714056	0.533832721415346	1.03832721415346	67	0.148618644937655	0.148618644937655	21.6232571396915	3
1592	158	255	1.2964	6.45205854057823	9.60266856163432	0.538694585909111	1.18694585909111	68	0.858450861027259	0.858450861027259	22.4817080007188	3
1602	159	255	1.2808	6.37621345447551	9.67851364773705	0.614539672011837	2.04539672011837	69	0.338231360194466	0.338231360194466	22.8199393609132	3
1612	160	255	1.2759	6.35239031845606	9.7023367837565	0.638362808031284	2.38362808031284	70	0.00762457461846289	0.00762457461846289	22.8275639355317	3
1622	161	255	1.2778	6.36162786099421	9.69309924121834	0.62912526549313	2.3912526549313	71	0.00276271012470897	0.00276271012470897	22.8303266456564	3
1632	162	255	1.2798	6.37135158998174	9.68337551223081	0.619401536505601	2.39401536505601	72	-1.08629493647855	1.08629493647855	23.916621582135	3
1642	163	255	1.3042	6.4899810836296	9.56474601858296	0.500772042857745	1.30772042857745	73	0.148618644937655	0.148618644937655	24.0652402270726	3
1652	164	255	1.3032	6.48511921913583	9.56960788307672	0.505633907351511	1.45633907351511	74	-0.235468650069757	0.235468650069757	24.3007088771424	3
1662	165	255	1.3101	6.51866608414281	9.53606101806975	0.472087042344535	1.22087042344535	75	0.0562432195561358	0.0562432195561358	24.3569520966985	3
1672	166	255	1.311	6.5230417621872	9.53168534002536	0.467711364300149	1.27711364300149	76	0.240994070319156	0.240994070319156	24.5979461670177	3
1682	167	255	1.3081	6.50894235515528	9.54578474705728	0.481810771332064	1.51810771332064	77	0.148618644937655	0.148618644937655	24.7465648119553	3
1692	168	255	1.3071	6.50408049066151	9.55064661155104	0.48667263582583	1.6667263582583	78	-0.113922037725656	0.113922037725656	24.860486849681	3
1702	169	255	1.3115	6.52547269443408	9.52925440777848	0.465280432053264	1.55280432053264	79	0.124309322468845	0.124309322468845	24.9847961721498	3
1712	170	255	1.311	6.5230417621872	9.53168534002536	0.467711364300149	1.67711364300149	80	0.357678818169502	0.357678818169502	25.3424749903193	3
1722	171	255	1.3057	6.49727388037024	9.55745322184231	0.493479246117099	2.03479246117099	81	0.124309322468845	0.124309322468845	25.4667843127882	3
1732	172	255	1.3052	6.49484294812336	9.5598841540892	0.495910178363983	2.15910178363983	82	0.0319338970872907	0.0319338970872907	25.4987182098755	3
1742	173	255	1.3066	6.50164955841463	9.55307754379793	0.489103568072712	2.19103568072712	83	-0.0701652572817735	0.0701652572817735	25.5688834671572	3
1752	174	255	1.3101	6.51866608414281	9.53606101806975	0.472087042344535	2.12087042344535	84	-0.206297463107157	0.206297463107157	25.7751809302644	3
1762	175	255	1.3164	6.54929583045352	9.50543127175903	0.441457296033819	1.91457296033819	85	-0.186850005132102	0.186850005132102	25.9620309353965	3
1772	176	255	1.3223	6.57798083096673	9.47674627124582	0.412772295520609	1.72772295520609	86	0.411159327600911	0.411159327600911	26.3731902629974	3
1782	177	255	1.3159	6.54686489820664	9.50786220400591	0.4438882282807	2.138882282807	87	-0.0896127152568105	0.0896127152568105	26.4628029782542	3
1792	178	255	1.3198	6.56582616973232	9.48890093248023	0.424926956755019	2.04926956755019	88	-0.254916108044793	0.254916108044793	26.717719086299	3
1802	179	255	1.3271	6.6013177805368	9.45340932167575	0.38943534595054	1.7943534595054	89	0.00276271012469054	0.00276271012469054	26.7204817964237	3
1812	180	255	1.3291	6.61104150952433	9.44368559268822	0.379711616963009	1.79711616963009	90	0.148618644937655	0.148618644937655	26.8691004413614	3
1822	181	255	1.3281	6.60617964503057	9.44854745718199	0.384573481456775	1.94573481456775	91	0.35767881816952	0.35767881816952	27.2267792595309	3
1832	182	255	1.3228	6.58041176321362	9.47431533899894	0.410341363273727	2.30341363273727	92	-0.0653033927880013	0.0653033927880013	27.2920826523189	3
1842	183	255	1.3262	6.59694210249242	9.45778499972014	0.393811023994926	2.23811023994926	93	-0.181988140638347	0.181988140638347	27.4740707929572	3
1852	184	255	1.332	6.62514091655625	9.42958618565631	0.365612209931092	2.05612209931092	94	-0.138231360194447	0.138231360194447	27.6123021531517	3
1862	185	255	1.3369	6.6489640525757	9.40576304963686	0.341789073911647	1.91789073911647	95	-0.327844075451276	0.327844075451276	27.9401462286029	3
1872	186	255	1.3457	6.69174846012082	9.36297864209173	0.299004666366519	1.59004666366519	96	-0.303534752982466	0.303534752982466	28.2436809815854	3
1882	187	255	1.354	6.73210193541907	9.32262516679349	0.258651191068273	1.28651191068273	97	0.0513813550623454	0.0513813550623454	28.2950623366478	3
1892	188	255	1.355	6.73696379991283	9.31776330229972	0.253789326574507	1.33789326574507	98	0.124309322468827	0.124309322468827	28.4193716591166	3
1902	189	255	1.3545	6.73453286766595	9.3201942345466	0.25622025882139	1.4622025882139	99	0.454916108044829	0.454916108044829	28.8742877671614	3
1912	190	255	1.3472	6.69904125686147	9.35568584535109	0.291711869625873	1.91711869625873	100	-0.303534752982466	0.303534752982466	29.1778225201439	3
1922	191	255	1.3555	6.73939473215972	9.31533237005284	0.251358394327626	1.61358394327626	101	-0.420219500832813	0.420219500832813	29.5980420209767	3
1932	192	255	1.3662	6.791416682243	9.26331041996956	0.199336444244345	1.19336444244345	102	-0.113922037725638	0.113922037725638	29.7119640587023	3
1942	193	255	1.3706	6.81280888601556	9.24191821619699	0.177944240471781	1.07944240471781	103	-0.420219500832812	0.420219500832812	30.1321835595351	3
1952	194	255	1.3813	6.86483083609884	9.18989626611371	0.1259222903885	0.659222903885	104	-0.284087295007376	0.284087295007376	30.4162708545425	3
1962	195	255	1.3892	6.90323956559958	9.15148753661298	0.0875135608877624	0.375135608877624	105	0.00762457461846322	0.00762457461846322	30.423895429161	3
1972	196	255	1.3911	6.91247710813773	9.14224999407482	0.0782760183496087	0.382760183496087	106	-0.493147468239277	0.493147468239277	30.9170428974003	3
1982	197	255	1.4033	6.97179185496166	9.08293524725089	0.0189612715256811	-0.110387284743189	107	0.1	0.1	31.0170428974003	3
1992	198	255	1.4033	6.97179185496166	9.08293524725089	0.0189612715256811	-0.0103872847431894	108	-0.0653033927879832	0.0653033927879832	31.0823462901882	3
2002	199	255	1.4067	6.98832219424046	9.0664049079721	0.00243093224688273	-0.0756906775311727	109	0.0756906775311727	0.0756906775311727	31.1580369677194	3
2012	200	255	1.4072	6.99075312648734	9.06397397572521	0	0	110	NA	NA	NA	3
