# Supplementary material for: Assessment of crusting effects on interrill erosion by laser scanning
Source: PeerJ. 2020 Jan 31;8:e8487. doi: 10.7717/peerj.8487 (PMC6996510; doi:10.7717/peerj.8487)
Supplement: Data S1 — Each has two transects and four subplots. [file peerj-08-8487-s001.zip › raw data for uploading/os5transectbright.txt]

x	y	z	cal	h	h2	h0mm	code	deltah	absh	cumsumh	number
312	311	255	1.3066	6.50164955841463	9.55307754379793	0.0500772042857758	0.500772042857758	1	0.303534752982448	0.303534752982448	0.303534752982448	1
313	312	255	1.2983	6.46129608311639	9.59343101909617	0.0904306795840206	0.804306795840206	2	-0.056243219556118	0.056243219556118	0.359777972538566	1
314	313	255	1.2974	6.456920405072	9.59780669714056	0.0948063576284088	0.748063576284088	3	0.0701652572817558	0.0701652572817558	0.429943229820322	1
315	314	255	1.2939	6.43990387934382	9.61482322286873	0.111822883356584	0.818228833565844	4	-0.38685000513212	0.38685000513212	0.816793234952442	1
316	315	255	1.2998	6.46858887985703	9.58613822235552	0.0831378828433724	0.431378828433724	5	0.634141538558468	0.634141538558468	1.45093477351091	1
317	316	255	1.2847	6.39517472600119	9.65955237621137	0.156552036699219	1.06552036699219	6	-0.668838145770449	0.668838145770449	2.11977291928136	1
318	317	255	1.2964	6.45205854057823	9.60266856163432	0.0996682221221743	0.396682221221743	7	0.541766113176914	0.541766113176914	2.66153903245827	1
319	318	255	1.2832	6.38788192926054	9.66684517295202	0.163844833439866	0.938448334398657	8	0.327844075451276	0.327844075451276	2.98938310790955	1
320	319	255	1.2744	6.34509752171541	9.70962958049714	0.206629240984993	1.26629240984993	9	0.230606785575985	0.230606785575985	3.21998989348553	1
321	320	255	1.2676	6.31203684315781	9.74269025905474	0.239689919542592	1.49689919542592	10	0.755688150902569	0.755688150902569	3.9756780443881	1
322	321	255	1.25	6.22646802806756	9.828259074145	0.325258734632849	2.25258734632849	11	-0.406297463107175	0.406297463107175	4.38197550749528	1
323	322	255	1.2563	6.25709777437828	9.79762932783428	0.294628988322131	1.84628988322131	12	-2.14198308738111	2.14198308738111	6.52395859487638	1
324	323	255	1.2983	6.46129608311639	9.59343101909617	0.0904306795840206	-0.295693204159794	13	-1.00430679584021	1.00430679584021	7.52826539071659	1
325	324	255	1.3169	6.55172676270041	9.50300033951215	0	-1.3	14	0.138231360194465	0.138231360194465	7.66649675091105	1
326	325	255	1.312	6.52790362668096	9.5268234755316	0.0238231360194465	-1.16176863980553	15	0.138231360194465	0.138231360194465	7.80472811110552	1
327	326	255	1.3071	6.50408049066151	9.55064661155104	0.047646272038893	-1.02353727961107	16	0.15767881816952	0.15767881816952	7.96240692927504	1
328	327	255	1.3018	6.47831260884456	9.576414493368	0.073414153855845	-0.86585846144155	17	-0.620219500832813	0.620219500832813	8.58262643010785	1
329	328	255	1.3125	6.53033455892784	9.52439254328471	0.0213922037725638	-1.48607796227436	18	0.634141538558451	0.634141538558451	9.2167679686663	1
330	329	255	1.2974	6.456920405072	9.59780669714056	0.0948063576284088	-0.851936423715912	19	-0.620219500832813	0.620219500832813	9.83698746949912	1
331	330	255	1.3081	6.50894235515528	9.54578474705728	0.0427844075451276	-1.47215592454872	20	-0.172927967406464	0.172927967406464	10.0099154369056	1
332	331	255	1.3096	6.51623515189593	9.53849195031663	0.0354916108044812	-1.64508389195519	21	-0.406297463107175	0.406297463107175	10.4162129000128	1
333	332	255	1.3159	6.54686489820664	9.50786220400591	0.00486186449376369	-2.05138135506236	22	0.0409940703191736	0.0409940703191736	10.4572069703319	1
334	333	255	1.313	6.53276549117472	9.52196161103783	0.0189612715256811	-2.01038728474319	23	0.138231360194465	0.138231360194465	10.5954383305264	1
335	334	255	1.3081	6.50894235515528	9.54578474705728	0.0427844075451276	-1.87215592454872	24	1.22728900679773	1.22728900679773	11.8227273373241	1
336	335	255	1.2808	6.37621345447551	9.67851364773705	0.1755133082249	-0.644866917750997	25	0.828616118309016	0.828616118309016	12.6513434556331	1
337	336	255	1.2617	6.2833518426446	9.77137525956795	0.268374920055802	0.183749200558019	26	0.327844075451293	0.327844075451293	12.9791875310844	1
338	337	255	1.2529	6.24056743509948	9.81415966711308	0.311159327600931	0.511593276009312	27	-0.00762457461848109	0.00762457461848109	12.9868121057029	1
339	338	255	1.251	6.23132989256132	9.82339720965123	0.320396870139083	0.503968701390831	28	0.566075435645723	0.566075435645723	13.5528875413486	1
340	339	255	1.2373	6.16472234899675	9.89000475321581	0.387004413703655	1.07004413703655	29	0.113922037725638	0.113922037725638	13.6668095790743	1
341	340	255	1.2329	6.14333014522419	9.91139695698837	0.408396617476219	1.18396617476219	30	-0.0270720325935181	0.0270720325935181	13.6938816116678	1
342	341	255	1.2314	6.13603734848354	9.91868975372902	0.415689414216867	1.15689414216867	31	-0.649390687795377	0.649390687795377	14.3432722994632	1
343	342	255	1.2427	6.19097641726308	9.86375068494948	0.36075034543733	0.507503454373298	32	-0.571600855895176	0.571600855895176	14.9148731553583	1
344	343	255	1.2524	6.23813650285259	9.81659059935996	0.313590259847812	-0.0640974015218782	33	-1.33491358141619	1.33491358141619	16.2497867367745	1
345	344	255	1.2778	6.36162786099421	9.69309924121834	0.190098901706193	-1.39901098293807	34	0.0409940703191736	0.0409940703191736	16.2907808070937	1
346	345	255	1.2749	6.3475284539623	9.70719864825026	0.204198308738111	-1.3580169126189	35	1.324526296673	1.324526296673	17.6153071037667	1
347	346	255	1.2456	6.205075824295	9.84965127791756	0.346650938405411	-0.0334906159458942	36	1.06198561400973	1.06198561400973	18.6772927177764	1
348	347	255	1.2217	6.08887726289402	9.96584983931853	0.462849499806383	1.02849499806383	37	0.40077204285774	0.40077204285774	19.0780647606342	1
349	348	255	1.2114	6.03880005860825	10.0159270436043	0.512926704092157	1.42926704092157	38	-1.21822883356583	1.21822883356583	20.2962935942	1
350	349	255	1.2344	6.15062294196483	9.90410416024772	0.401103820735575	0.211038207355746	39	-0.1	0.1	20.3962935942	1
351	350	255	1.2344	6.15062294196483	9.90410416024772	0.401103820735575	0.111038207355746	40	0.541766113176896	0.541766113176896	20.9380597073769	1
352	351	255	1.2212	6.08644633064714	9.96828077156541	0.465280432053264	0.652804320532642	41	0.755688150902569	0.755688150902569	21.6937478582795	1
353	352	255	1.2036	6.00087751555689	10.0538495866557	0.550849247143521	1.40849247143521	42	0.279225430513639	0.279225430513639	21.9729732887931	1
354	353	255	1.1958	5.96295497250552	10.091772129707	0.588771790194885	1.68771790194885	43	0.327844075451276	0.327844075451276	22.3008173642444	1
355	354	255	1.187	5.92017056496039	10.1345565372522	0.631556197740013	2.01556197740013	44	0.0896127152568282	0.0896127152568282	22.3904300795012	1
356	355	255	1.1831	5.90120929343471	10.1535178087778	0.650517469265695	2.10517469265695	45	0.303534752982431	0.303534752982431	22.6939648324836	1
357	356	255	1.1748	5.86085581813647	10.1938712840761	0.690870944563938	2.40870944563938	46	0.609832216089641	0.609832216089641	23.3037970485733	1
358	357	255	1.1602	5.7898725965275	10.2648545056851	0.761854166172903	3.01854166172903	47	-0.0756906775311728	0.0756906775311728	23.3794877261045	1
359	358	255	1.1597	5.78744166428062	10.2672854379319	0.764285098419785	2.94285098419785	48	-0.0756906775311901	0.0756906775311901	23.4551784036356	1
360	359	255	1.1592	5.78501073203374	10.2697163701788	0.766716030666666	2.86716030666666	49	0.138231360194447	0.138231360194447	23.5934097638301	1
361	360	255	1.1543	5.76118759601429	10.2935395061983	0.790539166686111	3.00539166686111	50	-1.16961018862817	1.16961018862817	24.7630199524583	1
362	361	255	1.1763	5.86814861487711	10.1865784873354	0.683578147823294	1.83578147823294	51	-0.1	0.1	24.8630199524583	1
363	362	255	1.1763	5.86814861487711	10.1865784873354	0.683578147823294	1.73578147823294	52	0.138231360194465	0.138231360194465	25.0012513126527	1
364	363	255	1.1714	5.84432547885767	10.2104016233549	0.70740128384274	1.8740128384274	53	-0.809832216089623	0.809832216089623	25.8110835287424	1
365	364	255	1.186	5.91530870046663	10.1394184017459	0.636418062233778	1.06418062233778	54	-0.00762457461848109	0.00762457461848109	25.8187081033608	1
366	365	255	1.1841	5.90607115792848	10.1486559442841	0.64565560477193	1.0565560477193	55	0.113922037725638	0.113922037725638	25.9326301410865	1
367	366	255	1.1797	5.88467895415591	10.1700481480566	0.667047808544494	1.17047808544494	56	0.138231360194447	0.138231360194447	26.0708615012809	1
368	367	255	1.1748	5.86085581813647	10.1938712840761	0.690870944563938	1.30870944563938	57	-1.12099154369053	1.12099154369053	27.1918530449715	1
369	368	255	1.1958	5.96295497250552	10.091772129707	0.588771790194885	0.18771790194885	58	-1.02375425381526	1.02375425381526	28.2156072987867	1
370	369	255	1.2148	6.05533039788705	9.99939670432551	0.496396364813359	-0.83603635186641	59	0.493147468239277	0.493147468239277	28.708754767026	1
371	370	255	1.2026	5.99601565106312	10.0587114511494	0.555711111637287	-0.342888883627134	60	0.707069505964915	0.707069505964915	29.4158242729909	1
372	371	255	1.186	5.91530870046663	10.1394184017459	0.636418062233778	0.364180622337781	61	0.0166847478503285	0.0166847478503285	29.4325090208412	1
373	372	255	1.1836	5.90364022568159	10.151086876531	0.648086537018811	0.380865370188109	62	-0.075690677531155	0.075690677531155	29.5081996983724	1
374	373	255	1.1831	5.90120929343471	10.1535178087778	0.650517469265695	0.305174692656954	63	-1.00430679584021	1.00430679584021	30.5125064942126	1
375	374	255	1.2017	5.99163997301873	10.0630871291938	0.560086789681675	-0.699132103183252	64	0.303534752982448	0.303534752982448	30.816041247195	1
376	375	255	1.1934	5.95128649772049	10.1034406044921	0.60044026497992	-0.395597350200804	65	0.449390687795395	0.449390687795395	31.2654319349904	1
377	376	255	1.1821	5.89634742894095	10.1583796732716	0.655379333759459	0.0537933375945909	66	1.11060425894736	1.11060425894736	32.3760361939378	1
378	377	255	1.1572	5.77528700304621	10.2794400991663	0.776439759654195	1.16439759654195	67	0.352153397920103	0.352153397920103	32.7281895918579	1
379	378	255	1.1479	5.7300716632542	10.3246554389584	0.821655099446206	1.51655099446206	68	0.303534752982466	0.303534752982466	33.0317243448404	1
380	379	255	1.1396	5.68971818795595	10.3650089142566	0.862008574744452	1.82008574744452	69	0.493147468239259	0.493147468239259	33.5248718130796	1
381	380	255	1.1274	5.63040344113203	10.4243236610805	0.921323321568378	2.31323321568378	70	0.133369495700692	0.133369495700692	33.6582413087803	1
382	381	255	1.1226	5.60706649156196	10.4476606106506	0.944660271138448	2.44660271138447	71	0.0896127152568296	0.0896127152568296	33.7478540240371	1
383	382	255	1.1187	5.58810522003628	10.4666218821763	0.96362154266413	2.5362154266413	72	-0.00276271012472629	0.00276271012472629	33.7506167341619	1
384	383	255	1.1167	5.57838149104875	10.4763456111638	0.973345271651658	2.53345271651658	73	-0.406297463107157	0.406297463107157	34.156914197269	1
385	384	255	1.123	5.60901123735946	10.4457158648531	0.942715525340942	2.12715525340942	74	-2.4045237700444	2.4045237700444	36.5614379673134	1
386	385	255	1.1704	5.8394636143639	10.2152634878487	0.712263148336502	-0.277368516634977	75	0.279225430513657	0.279225430513657	36.8406633978271	1
387	386	255	1.1626	5.80154107131254	10.2531860309	0.750185691387868	0.00185691387867948	76	-0.0270720325935359	0.0270720325935359	36.8677354304206	1
388	387	255	1.1611	5.79424827457189	10.2604788276407	0.757478488128514	-0.0252151187148564	77	-0.338231360194465	0.338231360194465	37.2059667906151	1
389	388	255	1.166	5.81807141059134	10.2366556916212	0.733655352109068	-0.363446478909322	78	-0.362540682663275	0.362540682663275	37.5685074732784	1
390	389	255	1.1714	5.84432547885767	10.2104016233549	0.70740128384274	-0.725987161572597	79	0.279225430513621	0.279225430513621	37.847732903792	1
391	390	255	1.1636	5.8064029358063	10.2483241664063	0.745323826894102	-0.446761731058976	80	0.138231360194465	0.138231360194465	37.9859642639864	1
392	391	255	1.1587	5.78257979978686	10.2721473024257	0.769146962913549	-0.30853037086451	81	0.896682221221725	0.896682221221725	38.8826464852082	1
393	392	255	1.1382	5.68291157766468	10.3718155245479	0.868815185035722	0.588151850357215	82	0.945300866159362	0.945300866159362	39.8279473513675	1
394	393	255	1.1167	5.57838149104875	10.4763456111638	0.973345271651658	1.53345271651658	83	0.634141538558468	0.634141538558468	40.462088889926	1
395	394	255	1.1016	5.5049673371929	10.5497597650197	1.0467594255075	2.16759425507504	84	2.03922037725638	2.03922037725638	42.5013092671824	1
396	395	255	1.0576	5.29104529946726	10.7636818027453	1.26068146323314	4.20681463233143	85	0.0896127152568278	0.0896127152568278	42.5909219824392	1
397	396	255	1.0537	5.27208402794158	10.782643074271	1.27964273475883	4.29642734758825	86	-0.979997473371396	0.979997473371396	43.5709194558106	1
398	397	255	1.0718	5.36008377527872	10.6946433269338	1.19164298742169	3.31642987421686	87	-0.216684747850329	0.216684747850329	43.7876042036609	1
399	398	255	1.0742	5.37175225006375	10.6829748521488	1.17997451263665	3.09974512636653	88	-0.0756906775311901	0.0756906775311901	43.8632948811921	1
400	399	255	1.0737	5.36932131781687	10.6854057843957	1.18240544488353	3.02405444883534	89	0.0653033927879827	0.0653033927879827	43.9285982739801	1
401	400	255	1.0703	5.35279097853807	10.7019361236745	1.19893578416233	3.08935784162332	90	-0.148618644937619	0.148618644937619	44.0772169189177	1
402	401	255	1.0713	5.35765284303184	10.6970742591807	1.19407391966857	2.9407391966857	91	-0.620219500832831	0.620219500832831	44.6974364197506	1
403	402	255	1.082	5.40967479311512	10.6450523090974	1.14205196958529	2.32051969585287	92	0.493147468239295	0.493147468239295	45.1905838879899	1
404	403	255	1.0698	5.35036004629119	10.7043670559214	1.20136671640922	2.81366716409217	93	-0.313922037725638	0.313922037725638	45.5045059257155	1
405	404	255	1.0742	5.37175225006375	10.6829748521488	1.17997451263665	2.49974512636653	94	-1.00430679584021	1.00430679584021	46.5088127215557	1
406	405	255	1.0928	5.46218292964778	10.5925441725648	1.08954383305263	1.49543833052632	95	-1.95237037212429	1.95237037212429	48.46118309368	1
407	406	255	1.1309	5.6474199668602	10.4073071353524	0.904306795840203	-0.456932041597974	96	0.303534752982449	0.303534752982449	48.7647178466624	1
408	407	255	1.1226	5.60706649156196	10.4476606106506	0.944660271138448	-0.153397288615524	97	-0.0513813550623454	0.0513813550623454	48.8160992017248	1
409	408	255	1.1216	5.60220462706819	10.4525224751444	0.949522135632213	-0.20477864367787	98	0.303534752982466	0.303534752982466	49.1196339547073	1
410	409	255	1.1133	5.56185115176995	10.4928759504426	0.98987561093046	0.0987561093045963	99	0.211159327600912	0.211159327600912	49.3307932823082	1
411	410	255	1.1069	5.53073521900985	10.5239918832027	1.02099154369055	0.309915436905508	100	0.682760183496087	0.682760183496087	50.0135534658043	1
412	411	255	1.0908	5.45245920066025	10.6022679015523	1.09926756204016	0.992675620401595	101	0.395910178363985	0.395910178363985	50.4094636441682	1
413	412	255	1.0806	5.40286818282385	10.6518589193887	1.14885857987656	1.38858579876558	102	-0.00276271012469076	0.00276271012469076	50.4122263542929	1
414	413	255	1.0786	5.39314445383632	10.6615826483762	1.15858230886409	1.38582308864089	103	-0.0513813550623632	0.0513813550623632	50.4636077093553	1
415	414	255	1.0776	5.38828258934255	10.66644451287	1.16344417335785	1.33444173357853	104	-0.221546612344119	0.221546612344119	50.6851543216994	1
416	415	255	1.0801	5.40043725057697	10.6542898516356	1.15128951212344	1.11289512123441	105	-0.240994070319156	0.240994070319156	50.9261483920186	1
417	416	255	1.083	5.41453665760888	10.6401904446037	1.13719010509153	0.871901050915251	106	0.634141538558433	0.634141538558433	51.560289930577	1
418	417	255	1.0679	5.34112250375304	10.7136045984595	1.21060425894737	1.50604258947368	107	0.755688150902551	0.755688150902551	52.3159780814795	1
419	418	255	1.0503	5.25555368866278	10.7991734135498	1.29617307403762	2.26173074037624	108	1.20784154882265	1.20784154882265	53.5238196303022	1
420	419	255	1.0234	5.12476953378052	10.929957568432	1.42695722891989	3.46957228919889	109	0.279225430513639	0.279225430513639	53.8030450608158	1
421	420	255	1.0156	5.08684699072915	10.9678801114834	1.46487977197125	3.74879771971253	110	NA	NA	NA	1
3121	311	255	1.3115	6.52547269443408	9.52925440777848	0.158982968946098	1.58982968946098	1	-1.68982968946098	1.68982968946098	1.68982968946098	2
3131	312	255	1.3442	6.68445566338018	9.37027143883238	0	-0.1	2	0.0409940703191737	0.0409940703191737	1.73082375978016	2
3141	313	255	1.3413	6.67035625634826	9.3843708458643	0.0140994070319174	-0.0590059296808263	3	0.682760183496087	0.682760183496087	2.41358394327625	2
3151	314	255	1.3252	6.59208023799865	9.46264686421391	0.0923754253815261	0.623754253815261	4	1.06198561400973	1.06198561400973	3.47556955728597	2
3161	315	255	1.3013	6.47588167659768	9.57884542561488	0.208573986782499	1.68573986782499	5	0.327844075451258	0.327844075451258	3.80341363273723	2
3171	316	255	1.2925	6.43309726905255	9.62162983316	0.251358394327625	2.01358394327625	6	-0.38198814063833	0.38198814063833	4.18540177337556	2
3181	317	255	1.2983	6.46129608311639	9.59343101909617	0.223159580263792	1.63159580263792	7	-0.124309322468827	0.124309322468827	4.30971109584439	2
3191	318	255	1.2988	6.46372701536327	9.59100008684929	0.220728648016909	1.50728648016909	8	0.016684747850364	0.016684747850364	4.32639584369475	2
3201	319	255	1.2964	6.45205854057823	9.60266856163432	0.232397122801945	1.52397122801945	9	0.0215466123441015	0.0215466123441015	4.34794245603885	2
3211	320	255	1.2939	6.43990387934382	9.61482322286873	0.244551784036355	1.54551784036355	10	-0.197237289875292	0.197237289875292	4.54517974591414	2
3221	321	255	1.2959	6.44962760833135	9.60509949388121	0.234828055048826	1.34828055048826	11	-0.454916108044812	0.454916108044812	5.00009585395896	2
3231	322	255	1.3032	6.48511921913583	9.56960788307672	0.199336444244345	0.89336444244345	12	-0.454916108044812	0.454916108044812	5.45501196200377	2
3241	323	255	1.3105	6.52061082994031	9.53411627227224	0.163844833439864	0.438448334398639	13	-0.790384758114568	0.790384758114568	6.24539672011834	2
3251	324	255	1.3247	6.58964930575177	9.46507779646079	0.0948063576284071	-0.351936423715929	14	-0.197237289875274	0.197237289875274	6.44263400999361	2
3261	325	255	1.3267	6.5993730347393	9.45535406747326	0.0850826286408797	-0.549173713591203	15	-0.119447457975055	0.119447457975055	6.56208146796866	2
3271	326	255	1.3271	6.6013177805368	9.45340932167575	0.0831378828433742	-0.668621171566258	16	0.658450861027242	0.658450861027242	7.22053232899591	2
3281	327	255	1.3115	6.52547269443408	9.52925440777848	0.158982968946098	-0.0101703105390158	17	0.44452882330164	0.44452882330164	7.66506115229755	2
3291	328	255	1.3003	6.47101981210391	9.58370729010864	0.213435851276262	0.434358512762624	18	2.86573734119637	2.86573734119637	10.5307984934939	2
3301	329	255	1.2393	6.17444607798428	9.88028102422828	0.510009585395899	3.30009585395899	19	0.828616118309015	0.828616118309015	11.3594146118029	2
3311	330	255	1.2202	6.08158446615338	9.97314263605918	0.602871197226801	4.12871197226801	20	-0.386850005132102	0.386850005132102	11.746264616935	2
3321	331	255	1.2261	6.11026946666659	9.94445763554597	0.57418619671359	3.7418619671359	21	-0.454916108044811	0.454916108044811	12.2011807249798	2
3331	332	255	1.2334	6.14576107747107	9.90896602474149	0.538694585909109	3.28694585909109	22	-1.12099154369054	1.12099154369054	13.3221722686704	2
3341	333	255	1.2544	6.24786023184012	9.80686687037243	0.436595431540056	2.16595431540056	23	-1.04806357628411	1.04806357628411	14.3702358449545	2
3351	334	255	1.2739	6.34266658946853	9.71206051274402	0.341789073911645	1.11789073911645	24	-0.459777972538566	0.459777972538566	14.830013817493	2
3361	335	255	1.2813	6.37864438672239	9.67608271549017	0.305811276657789	0.658112766577885	25	0.138231360194465	0.138231360194465	14.9682451776875	2
3371	336	255	1.2764	6.35482125070294	9.69990585150961	0.329634412677235	0.79634412677235	26	0.303534752982448	0.303534752982448	15.27177993067	2
3381	337	255	1.2681	6.3144677754047	9.74025932680786	0.36998788797548	1.0998788797548	27	0.162540682663292	0.162540682663292	15.4343206133333	2
3391	338	255	1.2627	6.28821370713837	9.76651339507419	0.396241956241809	1.26241956241809	28	0.279225430513621	0.279225430513621	15.7135460438469	2
3401	339	255	1.2549	6.25029116408701	9.80443593812555	0.434164499293171	1.54164499293171	29	-0.406297463107157	0.406297463107157	16.119843506954	2
3411	340	255	1.2612	6.28092091039772	9.77380619181483	0.403534752982456	1.13534752982456	30	-1.26684747850348	1.26684747850348	17.3866909854575	2
3421	341	255	1.2852	6.39760565824807	9.65712144396449	0.286850005132107	-0.131499948678925	31	-1.54397375464807	1.54397375464807	18.9306647401056	2
3431	342	255	1.3149	6.54200303371288	9.51272406849968	0.1424526296673	-1.675473703327	32	0.395910178363985	0.395910178363985	19.3265749184696	2
3441	343	255	1.3047	6.49241201587648	9.56231508633608	0.192043647503699	-1.27956352496301	33	1.11060425894736	1.11060425894736	20.4371791774169	2
3451	344	255	1.2798	6.37135158998174	9.68337551223081	0.313104073398435	-0.168959266015651	34	0.425081365326585	0.425081365326585	20.8622605427435	2
3461	345	255	1.269	6.31884345344908	9.73588364876347	0.365612209931093	0.256122099310934	35	0.0166847478503285	0.0166847478503285	20.8789452905938	2
3471	346	255	1.2666	6.30717497866405	9.74755212354851	0.377280684716126	0.272806847161263	36	0.609832216089624	0.609832216089624	21.4887775066835	2
3481	347	255	1.252	6.23619175705509	9.81853534515747	0.448263906325089	0.882639063250886	37	0.731378828433742	0.731378828433742	22.2201563351172	2
3491	348	255	1.2349	6.15305387421172	9.90167322800084	0.531401789168463	1.61401789168463	38	1.34883561914183	1.34883561914183	23.568991954259	2
3501	349	255	1.2051	6.00817031229753	10.046556789915	0.676285351082646	2.96285351082646	39	0.969610188628207	0.969610188628207	24.5386021428872	2
3511	350	255	1.1831	5.90120929343471	10.1535178087778	0.783246369945466	3.93246369945466	40	-0.124309322468845	0.124309322468845	24.6629114653561	2
3521	351	255	1.1836	5.90364022568159	10.151086876531	0.780815437698582	3.80815437698582	41	-0.576462720388913	0.576462720388913	25.239374185745	2
3531	352	255	1.1934	5.95128649772049	10.1034406044921	0.733169165659691	3.23169165659691	42	-0.0513813550623445	0.0513813550623445	25.2907555408073	2
3541	353	255	1.1924	5.94642463322672	10.1083024689858	0.738031030153456	3.18031030153456	43	0.376462720388913	0.376462720388913	25.6672182611963	2
3551	354	255	1.1826	5.89877836118783	10.1559487410247	0.785677302192347	3.55677302192347	44	0.775135608877606	0.775135608877606	26.4423538700739	2
3561	355	255	1.1646	5.81126480030007	10.2434623019125	0.873190863080108	4.33190863080108	45	0.590384758114569	0.590384758114569	27.0327386281884	2
3571	356	255	1.1504	5.74222632448861	10.3125007777239	0.942229338891565	4.92229338891565	46	-0.289612715256829	0.289612715256829	27.3223513434453	2
3581	357	255	1.1543	5.76118759601429	10.2935395061983	0.923268067365882	4.63268067365882	47	-1.21336696907205	1.21336696907205	28.5357183125173	2
3591	358	255	1.1772	5.8725242929215	10.1822028092911	0.811931370458677	3.41931370458677	48	-1.07723476324667	1.07723476324667	29.612953075764	2
3601	359	255	1.1973	5.97024776924617	10.0844793329664	0.71420789413401	2.3420789413401	49	0.021546612344101	0.021546612344101	29.6344996881081	2
3611	360	255	1.1948	5.95809310801176	10.0966339942008	0.72636255536842	2.3636255536842	50	-0.882760183496087	0.882760183496087	30.5172598716042	2
3621	361	255	1.2109	6.03636912636137	10.0183579758512	0.648086537018811	1.48086537018811	51	-0.338231360194465	0.338231360194465	30.8554912317986	2
3631	362	255	1.2158	6.06019226238081	9.99453483983174	0.624263400999364	1.14263400999364	52	0.138231360194465	0.138231360194465	30.9937225919931	2
3641	363	255	1.2109	6.03636912636137	10.0183579758512	0.648086537018811	1.28086537018811	53	0.468838145770449	0.468838145770449	31.4625607377636	2
3651	364	255	1.1992	5.97948531178432	10.0752417904282	0.704970351595856	1.74970351595856	54	0.541766113176931	0.541766113176931	32.0043268509405	2
3661	365	255	1.186	5.91530870046663	10.1394184017459	0.769146962913549	2.29146962913549	55	0.0409940703191736	0.0409940703191736	32.0453209212597	2
3671	366	255	1.1831	5.90120929343471	10.1535178087778	0.783246369945466	2.33246369945466	56	-0.620219500832813	0.620219500832813	32.6655404220925	2
3681	367	255	1.1938	5.95323124351799	10.1014958586946	0.731224419862185	1.71224419862185	57	0.512594926214331	0.512594926214331	33.1781353483068	2
3691	368	255	1.1812	5.89197175089656	10.162755351316	0.792483912483618	2.22483912483618	58	0.590384758114569	0.590384758114569	33.7685201064214	2
3701	369	255	1.167	5.8229332750851	10.2317938271275	0.861522388295075	2.81522388295075	59	0.376462720388913	0.376462720388913	34.1449828268103	2
3711	370	255	1.1572	5.77528700304621	10.2794400991663	0.909168660333966	3.19168660333966	60	-0.100000000000001	0.100000000000001	34.2449828268103	2
3721	371	255	1.1572	5.77528700304621	10.2794400991663	0.909168660333966	3.09168660333966	61	-0.576462720388912	0.576462720388912	34.8214455471992	2
3731	372	255	1.167	5.8229332750851	10.2317938271275	0.861522388295075	2.51522388295075	62	-0.907069505964933	0.907069505964933	35.7285150531641	2
3741	373	255	1.1836	5.90364022568159	10.151086876531	0.780815437698582	1.60815437698582	63	-0.479225430513621	0.479225430513621	36.2077404836778	2
3751	374	255	1.1914	5.94156276873296	10.1131643334796	0.74289289464722	1.1289289464722	64	-0.0756906775311905	0.0756906775311905	36.2834311612089	2
3761	375	255	1.1909	5.93913183648608	10.1155952657265	0.745323826894101	1.05323826894101	65	-0.386850005132102	0.386850005132102	36.670281166341	2
3771	376	255	1.1968	5.96781683699929	10.0869102652133	0.71663882638089	0.666388263808905	66	0.0653033927880009	0.0653033927880009	36.7355845591291	2
3781	377	255	1.1934	5.95128649772049	10.1034406044921	0.733169165659691	0.731691656596906	67	-0.0270720325935181	0.0270720325935181	36.7626565917226	2
3791	378	255	1.1919	5.94399370097984	10.1107334012327	0.740461962400339	0.704619624003388	68	0.804306795840188	0.804306795840188	37.5669633875628	2
3801	379	255	1.1733	5.85356302139582	10.2011640808167	0.830892641984358	1.50892641984358	69	0.634141538558451	0.634141538558451	38.2011049261212	2
3811	380	255	1.1582	5.78014886753997	10.2745782346726	0.904306795840203	2.14306795840203	70	0.420219500832794	0.420219500832794	38.621324426954	2
3821	381	255	1.1475	5.72812691745669	10.3266001847559	0.956328745923482	2.56328745923482	71	0.0458559348129297	0.0458559348129297	38.6671803617669	2
3831	382	255	1.1445	5.7135413239754	10.3411857782372	0.970914339404775	2.60914339404775	72	-0.289612715256811	0.289612715256811	38.9567930770237	2
3841	383	255	1.1484	5.73250259550108	10.3222245067115	0.951953067879094	2.31953067879094	73	0.0166847478503462	0.0166847478503462	38.9734778248741	2
3851	384	255	1.146	5.72083412071605	10.3338929814965	0.963621542664129	2.33621542664129	74	-0.809832216089623	0.809832216089623	39.7833100409637	2
3861	385	255	1.1606	5.79181734232501	10.2629097598875	0.892638321055166	1.52638321055166	75	0.468838145770449	0.468838145770449	40.2521481867342	2
3871	386	255	1.1489	5.73493352774797	10.3197935744646	0.949522135632211	1.99522135632211	76	0.113922037725638	0.113922037725638	40.3660702244598	2
3881	387	255	1.1445	5.7135413239754	10.3411857782372	0.970914339404775	2.10914339404775	77	0.609832216089641	0.609832216089641	40.9759024405494	2
3891	388	255	1.1299	5.64255810236644	10.4121689998461	1.04189756101374	2.71897561013739	78	0.541766113176896	0.541766113176896	41.5176685537263	2
3901	389	255	1.1167	5.57838149104875	10.4763456111638	1.10607417233143	3.26074172331429	79	0.682760183496105	0.682760183496105	42.2004287372224	2
3911	390	255	1.1006	5.50010547269914	10.5546216295134	1.18435019068104	3.94350190681039	80	1.67944240471781	1.67944240471781	43.8798711419403	2
3921	391	255	1.064	5.32216123222736	10.7325658699852	1.36229443115282	5.6229443115282	81	0.473700010264221	0.473700010264221	44.3535711522045	2
3931	392	255	1.0522	5.26479123120094	10.7899358710116	1.41966443217924	6.09664432179243	82	-0.124309322468828	0.124309322468828	44.4778804746733	2
3941	393	255	1.0527	5.26722216344782	10.7875049387647	1.41723349993236	5.9723349993236	83	-0.435468650069756	0.435468650069756	44.9133491247431	2
3951	394	255	1.0596	5.30076902845479	10.7539580737578	1.38368663492538	5.53686634925384	84	-0.430606785575983	0.430606785575983	45.343955910319	2
3961	395	255	1.0664	5.33382970701239	10.7208973952002	1.35062595636779	5.10625956367786	85	-0.454916108044812	0.454916108044812	45.7988720183639	2
3971	396	255	1.0737	5.36932131781687	10.6854057843957	1.3151343455633	4.65134345563305	86	-0.625081365326567	0.625081365326567	46.4239533836904	2
3981	397	255	1.0845	5.42182945434953	10.632897647863	1.26262620903065	4.02626209030648	87	-1.09668222122173	1.09668222122173	47.5206356049121	2
3991	398	255	1.105	5.5214976764717	10.5332294257409	1.16295798690848	2.92957986908475	88	-1.21336696907207	1.21336696907207	48.7340025739842	2
4001	399	255	1.1279	5.63283437337891	10.4218927288336	1.05162129000127	1.71621290001268	89	-0.0319338970873084	0.0319338970873084	48.7659364710715	2
4011	400	255	1.1265	5.62602776308764	10.4286993391249	1.05842790029254	1.68427900292537	90	-0.0513813550623454	0.0513813550623454	48.8173178261339	2
4021	401	255	1.1255	5.62116589859387	10.4335612036187	1.0632897647863	1.63289764786303	91	-0.00276271012470852	0.00276271012470852	48.8200805362586	2
4031	402	255	1.1235	5.61144216960635	10.4432849326062	1.07301349377383	1.63013493773832	92	0.206297463107157	0.206297463107157	49.0263779993657	2
4041	403	255	1.1172	5.58081242329563	10.4739146789169	1.10364324008455	1.83643240084548	93	0.468838145770449	0.468838145770449	49.4952161451362	2
4051	404	255	1.1055	5.52392860871858	10.530798493494	1.16052705466159	2.30527054661593	94	0.186850005132102	0.186850005132102	49.6820661502683	2
4061	405	255	1.0996	5.49524360820537	10.5594834940072	1.1892120551748	2.49212055174803	95	0.162540682663292	0.162540682663292	49.8446068329316	2
4071	406	255	1.0942	5.46898953993905	10.5857375622735	1.21546612344113	2.65466123441132	96	0.0653033927879845	0.0653033927879845	49.9099102257196	2
4081	407	255	1.0908	5.45245920066025	10.6022679015523	1.23199646271993	2.7199646271993	97	0.181988140638347	0.181988140638347	50.0918983663579	2
4091	408	255	1.085	5.42426038659641	10.6304667156161	1.26019527678377	2.90195276783765	98	0.0701652572817735	0.0701652572817735	50.1620636236397	2
4101	409	255	1.0815	5.40724386086824	10.6474832413443	1.27721180251194	2.97211802511943	99	-0.270165257281774	0.270165257281774	50.4322288809215	2
4111	410	255	1.085	5.42426038659641	10.6304667156161	1.26019527678377	2.70195276783765	100	0.517456790708104	0.517456790708104	50.9496856716296	2
4121	411	255	1.0723	5.3625147075256	10.692212394687	1.32194095585458	3.21940955854576	101	0.663312725521032	0.663312725521032	51.6129983971506	2
4131	412	255	1.0566	5.2861834349735	10.7685436672391	1.39827222840668	3.88272228406679	102	-0.503534752982466	0.503534752982466	52.1165331501331	2
4141	413	255	1.0649	5.32653691027174	10.7281901919408	1.35791875310843	3.37918753108432	103	0.016684747850364	0.016684747850364	52.1332178979834	2
4151	414	255	1.0625	5.31486843548671	10.7398586667258	1.36958722789347	3.39587227893469	104	0.279225430513621	0.279225430513621	52.412443328497	2
4161	415	255	1.0547	5.27694589243535	10.7777812097772	1.40750977094483	3.67509770944831	105	0.376462720388931	0.376462720388931	52.788906048886	2
4171	416	255	1.0449	5.22929962039645	10.8254274818161	1.45515604298372	4.05156042983724	106	0.468838145770449	0.468838145770449	53.2577441946564	2
4181	417	255	1.0332	5.17241580581941	10.8823112963931	1.51203985756077	4.52039857560769	107	0.420219500832794	0.420219500832794	53.6779636954892	2
4191	418	255	1.0225	5.12039385573613	10.9343332464764	1.56406180764405	4.94061807644048	108	-0.143756780443882	0.143756780443882	53.8217204759331	2
4201	419	255	1.0234	5.12476953378052	10.929957568432	1.55968612959966	4.7968612959966	109	-0.245855934812928	0.245855934812928	54.067576410746	2
4211	420	255	1.0264	5.13935512726181	10.9153719749507	1.54510053611837	4.55100536118367	110	NA	NA	NA	2
3122	311	255	1.3403	6.6654943918545	9.38923271035806	0.0379225430513639	0.379225430513639	1	-0.479225430513639	0.479225430513639	0.479225430513639	3
3132	312	255	1.3481	6.70341693490586	9.3513101673067	0	-0.1	2	0.13336949570071	0.13336949570071	0.612594926214349	3
3142	313	255	1.3433	6.68007998533579	9.37464711687677	0.023336949570071	0.0333694957007104	3	0.0458559348129285	0.0458559348129285	0.658450861027278	3
3152	314	255	1.3403	6.6654943918545	9.38923271035806	0.0379225430513639	0.0792254305136389	4	0.065303392788001	0.065303392788001	0.723754253815279	3
3162	315	255	1.3369	6.6489640525757	9.40576304963686	0.054452882330164	0.14452882330164	5	-0.0756906775311904	0.0756906775311904	0.799444931346469	3
3172	316	255	1.3364	6.64653312032881	9.40819398188374	0.0568838145770449	0.0688381457704494	6	0.0896127152568284	0.0896127152568284	0.889057646603298	3
3182	317	255	1.3325	6.62757184880313	9.42715525340942	0.0758450861027278	0.158450861027278	7	-0.265303392788001	0.265303392788001	1.1543610393913	3
3192	318	255	1.3359	6.64410218808193	9.41062491413062	0.0593147468239277	-0.106852531760723	8	-0.124309322468827	0.124309322468827	1.27867036186013	3
3202	319	255	1.3364	6.64653312032881	9.40819398188374	0.0568838145770449	-0.231161854229551	9	-0.0756906775311726	0.0756906775311726	1.3543610393913	3
3212	320	255	1.3359	6.64410218808193	9.41062491413062	0.0593147468239277	-0.306852531760723	10	0.0166847478503462	0.0166847478503462	1.37104578724164	3
3222	321	255	1.3335	6.6324337132969	9.42229338891566	0.0709832216089623	-0.290167783910377	11	0.0409940703191737	0.0409940703191737	1.41203985756082	3
3232	322	255	1.3306	6.61833430626498	9.43639279594758	0.0850826286408797	-0.249173713591203	12	-0.143756780443864	0.143756780443864	1.55579663800468	3
3242	323	255	1.3315	6.62270998430937	9.43201711790319	0.0807069505964932	-0.392930494035068	13	0.0166847478503285	0.0166847478503285	1.57248138585501	3
3252	324	255	1.3291	6.61104150952433	9.44368559268822	0.0923754253815261	-0.376245746184739	14	0.18685000513212	0.18685000513212	1.75933139098713	3
3262	325	255	1.3232	6.58235650901112	9.47237059320143	0.121060425894738	-0.189395741052619	15	0.0166847478503465	0.0166847478503465	1.77601613883748	3
3272	326	255	1.3208	6.57068803422609	9.48403906798647	0.132728900679773	-0.172710993202273	16	0.420219500832795	0.420219500832795	2.19623563967027	3
3282	327	255	1.3101	6.51866608414281	9.53606101806975	0.184750850763052	0.247508507630522	17	1.39745426407947	1.39745426407947	3.59368990374974	3
3292	328	255	1.2793	6.36892065773486	9.6858064444777	0.334496277170999	1.64496277170999	18	0.541766113176932	0.541766113176932	4.13545601692667	3
3302	329	255	1.2661	6.30474404641717	9.74998305579539	0.398672888488692	2.18672888488692	19	0.823754253815261	0.823754253815261	4.95921027074193	3
3312	330	255	1.2471	6.21236862103564	9.84235848117691	0.491048313870218	3.01048313870218	20	-0.143756780443882	0.143756780443882	5.10296705118581	3
3322	331	255	1.248	6.21674429908003	9.83798280313253	0.48667263582583	2.8667263582583	21	-1.57314494161066	1.57314494161066	6.67611199279647	3
3332	332	255	1.2783	6.3640587932411	9.69066830897146	0.339358141664764	1.29358141664764	22	-1.12099154369053	1.12099154369053	7.797103536487	3
3342	333	255	1.2993	6.46615794761015	9.58856915460241	0.237258987295711	0.172589872957107	23	0.162540682663275	0.162540682663275	7.95964421915028	3
3352	334	255	1.2939	6.43990387934382	9.61482322286873	0.263513055562038	0.335130555620382	24	-0.362540682663275	0.362540682663275	8.32218490181355	3
3362	335	255	1.2993	6.46615794761015	9.58856915460241	0.237258987295711	-0.0274101270428928	25	0.0409940703191736	0.0409940703191736	8.36317897213273	3
3372	336	255	1.2964	6.45205854057823	9.60266856163432	0.251358394327628	0.0135839432762808	26	0.186850005132102	0.186850005132102	8.55002897726483	3
3382	337	255	1.2905	6.42337354006502	9.63135356214753	0.280043394840838	0.200433948408383	27	-0.265303392788001	0.265303392788001	8.81533237005283	3
3392	338	255	1.2939	6.43990387934382	9.61482322286873	0.263513055562038	-0.0648694443796183	28	0.206297463107175	0.206297463107175	9.02162983316	3
3402	339	255	1.2876	6.40927413303311	9.64545296917945	0.294142801872756	0.141428018727556	29	-0.216684747850364	0.216684747850364	9.23831458101037	3
3412	340	255	1.29	6.42094260781814	9.63378449439442	0.282474327087719	-0.0752567291228073	30	-0.313922037725638	0.313922037725638	9.55223661873601	3
3422	341	255	1.2944	6.4423348115907	9.61239229062185	0.261082123315155	-0.389178766848445	31	0.181988140638347	0.181988140638347	9.73422475937435	3
3432	342	255	1.2886	6.41413599752687	9.64059110468569	0.28928093737899	-0.207190626210098	32	-0.289612715256828	0.289612715256828	10.0238374746312	3
3442	343	255	1.2925	6.43309726905255	9.62162983316	0.270319665853307	-0.496803341466927	33	0.0409940703191736	0.0409940703191736	10.0648315449504	3
3452	344	255	1.2896	6.41899786202063	9.63572924019192	0.284419072885225	-0.455809271147753	34	-0.309060173231865	0.309060173231865	10.3738917181822	3
3462	345	255	1.2939	6.43990387934382	9.61482322286873	0.263513055562038	-0.764869444379618	35	0.206297463107175	0.206297463107175	10.5801891812894	3
3472	346	255	1.2876	6.40927413303311	9.64545296917945	0.294142801872756	-0.558571981272444	36	-0.07569067753119	0.07569067753119	10.6558798588206	3
3482	347	255	1.2871	6.40684320078622	9.64788390142633	0.296573734119637	-0.634262658803634	37	0.303534752982466	0.303534752982466	10.959414611803	3
3492	348	255	1.2788	6.36648972548798	9.68823737672458	0.336927209417883	-0.330727905821168	38	2.0100491902938	2.0100491902938	12.9694638020968	3
3502	349	255	1.2354	6.1554848064586	9.89924229575396	0.547932128447263	1.67932128447263	39	0.259777972538584	0.259777972538584	13.2292417746354	3
3512	350	255	1.228	6.11950700920474	9.93522009300782	0.583909925701121	1.93909925701121	40	-0.245855934812946	0.245855934812946	13.4750977094484	3
3522	351	255	1.231	6.13409260268603	9.92063449952652	0.569324332219827	1.69324332219827	41	-0.143756780443882	0.143756780443882	13.6188544898923	3
3532	352	255	1.2319	6.13846828073042	9.91625882148213	0.564948654175438	1.54948654175438	42	-0.03193389708729	0.03193389708729	13.6507883869795	3
3542	353	255	1.2305	6.13166167043915	9.92306543177341	0.571755264466709	1.51755264466709	43	0.0896127152568282	0.0896127152568282	13.7404011022364	3
3552	354	255	1.2266	6.11270039891347	9.94202670329909	0.590716535992392	1.60716535992392	44	0.162540682663257	0.162540682663257	13.9029417848996	3
3562	355	255	1.2212	6.08644633064714	9.96828077156541	0.616970604258718	1.76970604258718	45	0.016684747850364	0.016684747850364	13.91962653275	3
3572	356	255	1.2188	6.07477785586211	9.97994924635045	0.628639079043754	1.78639079043754	46	-0.00276271012472629	0.00276271012472629	13.9223892428747	3
3582	357	255	1.2168	6.06505412687458	9.98967297533798	0.638362808031282	1.78362808031282	47	-0.454916108044794	0.454916108044794	14.3773053509195	3
3592	358	255	1.2241	6.10054573767906	9.9541813645335	0.602871197226802	1.32871197226802	48	-0.386850005132102	0.386850005132102	14.7641553560516	3
3602	359	255	1.23	6.12923073819227	9.92549636402029	0.574186196713592	0.941861967135922	49	0.0896127152568105	0.0896127152568105	14.8537680713084	3
3612	360	255	1.2261	6.11026946666659	9.94445763554597	0.593147468239273	1.03147468239273	50	-0.148618644937655	0.148618644937655	15.0023867162461	3
3622	361	255	1.2271	6.11513133116035	9.9395957710522	0.588285603745508	0.882856037455078	51	-0.1	0.1	15.1023867162461	3
3632	362	255	1.2271	6.11513133116035	9.9395957710522	0.588285603745508	0.782856037455077	52	-0.216684747850329	0.216684747850329	15.3190714640964	3
3642	363	255	1.2295	6.12679980594539	9.92792729626717	0.576617128960475	0.566171289604749	53	0.186850005132102	0.186850005132102	15.5059214692285	3
3652	364	255	1.2236	6.09811480543218	9.95661229678038	0.605302129473685	0.753021294736851	54	-0.459777972538584	0.459777972538584	15.9656994417671	3
3662	365	255	1.231	6.13409260268603	9.92063449952652	0.569324332219827	0.293243322198267	55	-0.0513813550623454	0.0513813550623454	16.0170807968294	3
3672	366	255	1.23	6.12923073819227	9.92549636402029	0.574186196713592	0.241861967135921	56	-0.1	0.1	16.1170807968294	3
3682	367	255	1.23	6.12923073819227	9.92549636402029	0.574186196713592	0.141861967135921	57	0.021546612344101	0.021546612344101	16.1386274091735	3
3692	368	255	1.2275	6.11707607695786	9.9376510252547	0.586340857948002	0.163408579480022	58	0.444528823301641	0.444528823301641	16.5831562324752	3
3702	369	255	1.2163	6.06262319462769	9.99210390758486	0.640793740278166	0.607937402781663	59	0.590384758114568	0.590384758114568	17.1735409905898	3
3712	370	255	1.2021	5.99358471881624	10.0611423833963	0.709832216089623	1.19832216089623	60	0.157678818169502	0.157678818169502	17.3312198087593	3
3722	371	255	1.1968	5.96781683699929	10.0869102652133	0.735600097906573	1.35600097906573	61	0.541766113176914	0.541766113176914	17.8729859219362	3
3732	372	255	1.1836	5.90364022568159	10.151086876531	0.799776709224265	1.89776709224265	62	-0.999444931346416	0.999444931346416	18.8724308532826	3
3742	373	255	1.2021	5.99358471881624	10.0611423833963	0.709832216089623	0.898322160896231	63	-0.172927967406482	0.172927967406482	19.0453588206891	3
3752	374	255	1.2036	6.00087751555689	10.0538495866557	0.702539419348975	0.725394193489749	64	0.327844075451276	0.327844075451276	19.3732028961403	3
3762	375	255	1.1948	5.95809310801176	10.0966339942008	0.745323826894102	1.05323826894102	65	-0.503534752982449	0.503534752982449	19.8767376491228	3
3772	376	255	1.2031	5.99844658331	10.0562805189026	0.704970351595858	0.549703515958576	66	-0.0756906775311728	0.0756906775311728	19.952428326654	3
3782	377	255	1.2026	5.99601565106312	10.0587114511494	0.70740128384274	0.474012838427403	67	-0.172927967406482	0.172927967406482	20.1253562940604	3
3792	378	255	1.2041	6.00330844780377	10.0514186544088	0.700108487102092	0.301084871020921	68	0.138231360194465	0.138231360194465	20.2635876542549	3
3802	379	255	1.1992	5.97948531178432	10.0752417904282	0.723931623121539	0.439316231215386	69	0.327844075451293	0.327844075451293	20.5914317297062	3
3812	380	255	1.1904	5.93670090423919	10.1180261979734	0.766716030666668	0.76716030666668	70	-0.0562432195561358	0.0562432195561358	20.6476749492623	3
3822	381	255	1.1895	5.9323252261948	10.1224018760178	0.771091708711054	0.710917087110544	71	0.0458559348129295	0.0458559348129295	20.6935308840753	3
3832	382	255	1.1865	5.91773963271351	10.136987469499	0.785677302192347	0.756773021923474	72	-0.289612715256793	0.289612715256793	20.9831435993321	3
3842	383	255	1.1904	5.93670090423919	10.1180261979734	0.766716030666668	0.467160306666681	73	-0.197237289875292	0.197237289875292	21.1803808892074	3
3852	384	255	1.1924	5.94642463322672	10.1083024689858	0.756992301679139	0.269923016791389	74	0.0896127152568105	0.0896127152568105	21.2699936044642	3
3862	385	255	1.1885	5.92746336170104	10.1272637405115	0.77595357320482	0.3595357320482	75	0.186850005132102	0.186850005132102	21.4568436095963	3
3872	386	255	1.1826	5.89877836118783	10.1559487410247	0.80463857371803	0.546385737180302	76	-0.1	0.1	21.5568436095963	3
3882	387	255	1.1826	5.89877836118783	10.1559487410247	0.80463857371803	0.446385737180302	77	-0.265303392787983	0.265303392787983	21.8221470023843	3
3892	388	255	1.186	5.91530870046663	10.1394184017459	0.788108234439232	0.181082344392318	78	0.254916108044811	0.254916108044811	22.0770631104291	3
3902	389	255	1.1787	5.87981708966215	10.1749100125504	0.823599845243713	0.43599845243713	79	1.06198561400971	1.06198561400971	23.1390487244388	3
3912	390	255	1.1548	5.76361852826118	10.2911085739514	0.939798406644684	1.49798406644684	80	0.566075435645759	0.566075435645759	23.7051241600845	3
3922	391	255	1.1411	5.6970109846966	10.357716117516	1.00640595020926	2.0640595020926	81	0.969610188628189	0.969610188628189	24.6747343487127	3
3932	392	255	1.1191	5.59004996583378	10.4646771363788	1.11336696907208	3.03366969072079	82	0.444528823301604	0.444528823301604	25.1192631720143	3
3942	393	255	1.1079	5.53559708350362	10.5191300187089	1.16781985140224	3.47819851402239	83	0.37646272038893	0.37646272038893	25.4957258924033	3
3952	394	255	1.0981	5.48795081146473	10.5667762907478	1.21546612344113	3.85466123441132	84	-0.197237289875273	0.197237289875273	25.6929631822785	3
3962	395	255	1.1001	5.49767454045226	10.5570525617603	1.2057423944536	3.65742394453605	85	0.0653033927879827	0.0653033927879827	25.7582665750665	3
3972	396	255	1.0967	5.48114420117346	10.5735829010391	1.2222727337324	3.72272733732403	86	-0.64452882330164	0.64452882330164	26.4027953983682	3
3982	397	255	1.1079	5.53559708350362	10.5191300187089	1.16781985140224	3.07819851402239	87	-1.09668222122173	1.09668222122173	27.4994776195899	3
3992	398	255	1.1284	5.63526530562579	10.4194617965868	1.06815162928007	1.98151629280067	88	-0.814694080583378	0.814694080583378	28.3141717001733	3
4002	399	255	1.1431	5.70673471368413	10.3479923885284	0.996682221221729	1.16682221221729	89	-0.547291533426331	0.547291533426331	28.8614632335996	3
4012	400	255	1.1523	5.75146386702677	10.3032632351858	0.951953067879096	0.619530678790957	90	0.181988140638347	0.181988140638347	29.0434513742379	3
4022	401	255	1.1465	5.72326505296293	10.3314620492496	0.98015188194293	0.801518819429304	91	-0.362540682663293	0.362540682663293	29.4059920569012	3
4032	402	255	1.1519	5.74951912122926	10.3052079809833	0.953897813676601	0.438978136766012	92	0.327844075451276	0.327844075451276	29.7338361323525	3
4042	403	255	1.1431	5.70673471368413	10.3479923885284	0.996682221221729	0.766822212217287	93	-0.192375425381519	0.192375425381519	29.926211557734	3
4052	404	255	1.145	5.71597225622228	10.3387548459903	0.987444678683577	0.574446786835768	94	0.0896127152568282	0.0896127152568282	30.0158242729908	3
4062	405	255	1.1411	5.6970109846966	10.357716117516	1.00640595020926	0.664059502092597	95	0.541766113176914	0.541766113176914	30.5575903861678	3
4072	406	255	1.1279	5.63283437337891	10.4218927288336	1.07058256152695	1.20582561526951	96	0.279225430513622	0.279225430513622	30.8368158166814	3
4082	407	255	1.1201	5.59491183032755	10.459815271885	1.10850510457831	1.48505104578313	97	-0.313922037725638	0.313922037725638	31.150737854407	3
4092	408	255	1.1245	5.61630403410011	10.4384230681124	1.08711290080575	1.17112900805749	98	0.113922037725638	0.113922037725638	31.2646598921327	3
4102	409	255	1.1201	5.59491183032755	10.459815271885	1.10850510457831	1.28505104578313	99	0.0409940703191736	0.0409940703191736	31.3056539624518	3
4112	410	255	1.1172	5.58081242329563	10.4739146789169	1.12260451161023	1.32604511610231	100	-0.00276271012470852	0.00276271012470852	31.3084166725765	3
4122	411	255	1.1152	5.5710886943081	10.4836384079045	1.13232824059776	1.3232824059776	101	0.113922037725638	0.113922037725638	31.4223387103022	3
4132	412	255	1.1108	5.54969649053554	10.505030611677	1.15372044437032	1.43720444370323	102	0.113922037725638	0.113922037725638	31.5362607480278	3
4142	413	255	1.1064	5.52830428676297	10.5264228154496	1.17511264814289	1.55112648142887	103	0.0653033927880009	0.0653033927880009	31.6015641408158	3
4152	414	255	1.103	5.51177394748417	10.5429531547284	1.19164298742169	1.61642987421687	104	-0.0319338970872907	0.0319338970872907	31.6334980379031	3
4162	415	255	1.1016	5.5049673371929	10.5497597650197	1.19844959771296	1.58449597712958	105	0.473700010264204	0.473700010264204	32.1071980481673	3
4172	416	255	1.0898	5.44759733616648	10.6071297660461	1.25581959873938	2.05819598739379	106	0.133369495700693	0.133369495700693	32.240567543868	3
4182	417	255	1.085	5.42426038659641	10.6304667156161	1.27915654830945	2.19156548309448	107	0.425081365326585	0.425081365326585	32.6656489091946	3
4192	418	255	1.0742	5.37175225006375	10.6829748521488	1.33166468484211	2.61664684842106	108	0.230606785575984	0.230606785575984	32.8962556947706	3
4202	419	255	1.0674	5.33869157150616	10.7160355307064	1.3647253633997	2.84725363399705	109	-0.124309322468827	0.124309322468827	33.0205650172394	3
4212	420	255	1.0679	5.34112250375304	10.7136045984595	1.36229443115282	2.72294431152822	110	NA	NA	NA	3
