# Supplementary material for: Assessment of crusting effects on interrill erosion by laser scanning
Source: PeerJ. 2020 Jan 31;8:e8487. doi: 10.7717/peerj.8487 (PMC6996510; doi:10.7717/peerj.8487)
Supplement: Data S1 — Each has two transects and four subplots. [file peerj-08-8487-s001.zip › raw data for uploading/os6plota.txt]

x	y	z	cal	h	code	deltah	absh	cumsumh	number
1	160.72	259.11	1.2017	5.99163997301873	10.3193073880152	1	0.0311159327600912	0.0311159327600912	0.0311159327600912	1
2	151.62	259.3	1.1953	5.96052404025864	10.3504233207753	2	-0.0904306795840188	0.0904306795840188	0.12154661234411	1
3	153.36	263.32	1.2139	6.05095471984266	10.2599926411913	3	-0.0238231360194465	0.0238231360194465	0.145369748363557	1
4	152.5	269.45	1.2188	6.07477785586211	10.2361695051718	4	0.0546959755548517	0.0546959755548517	0.200065723918408	1
5	154.12	263.4	0.13574	0.809086897245493	10.2908654807267	5	0.0546959755548517	0.0546959755548517	0.25476169947326	1
6	141.23	264.39	1.1963	5.9653859047524	10.3455614562815	6	0.158982968946098	0.158982968946098	0.413744668419358	1
7	142.9	273.56	1.1636	5.8064029358063	10.5045444252276	7	-0.177944240471781	0.177944240471781	0.59168890889114	1
8	147.48	276.64	1.2002	5.98434717627809	10.3266001847559	8	0.232883309251321	0.232883309251321	0.82457221814246	1
9	139.7	276.69	1.1523	5.75146386702677	10.5594834940072	9	-0.00486186449376547	0.00486186449376547	0.829434082636226	1
10	129.57	252.12	1.1533	5.75632573152053	10.5546216295134	10	-0.144883561914181	0.144883561914181	0.974317644550407	1
11	133.31	254.38	1.1831	5.90120929343471	10.4097380675992	11	0.303866530860283	0.303866530860283	1.27818417541069	1
12	132.03	267	1.1206	5.59734276257443	10.7136045984595	12	-0.242120851789476	0.242120851789476	1.52030502720017	1
13	129.81	267.6	1.1704	5.8394636143639	10.47148374667	13	0.0879997473371397	0.0879997473371397	1.60830477453731	1
14	130.06	278.53	1.1523	5.75146386702677	10.5594834940072	14	0.215866783523143	0.215866783523143	1.82417155806045	1
15	121.4	271.18	1.1079	5.53559708350362	10.7753502775303	15	-0.0238231360194447	0.0238231360194447	1.84799469407989	1
16	111.23	270.43	1.1128	5.55942021952307	10.7515271415109	16	0.0923754253815261	0.0923754253815261	1.94037011946142	1
17	102.59	269.92	1.0938	5.46704479414154	10.8439025668924	17	0.152176358654831	0.152176358654831	2.09254647811625	1
18	100.39	274.86	1.0625	5.31486843548671	10.9960789255472	18	-0.168706697933629	0.168706697933629	2.26125317604988	1
19	103.6	274.39	1.0972	5.48357513342034	10.8273722276136	19	0.135646019376029	0.135646019376029	2.39689919542591	1
20	108.3	264.28	1.0693	5.34792911404431	10.9630182469896	20	-0.133215087129148	0.133215087129148	2.53011428255506	1
21	100.63	266.72	1.0967	5.48114420117346	10.8298031598605	21	-0.0281988140638347	0.0281988140638347	2.55831309661889	1
22	99.794	266.05	1.1025	5.50934301523729	10.8016043457967	22	0.0807069505964915	0.0807069505964915	2.63902004721538	1
23	95.27	265.14	1.0859	5.4286360646408	10.8823112963931	23	-0.0549390687795377	0.0549390687795377	2.69395911599492	1
24	88.225	251.62	1.0972	5.48357513342034	10.8273722276136	24	0.154607290901712	0.154607290901712	2.84856640689663	1
25	105.94	241.74	1.0654	5.32896784251863	10.9819795185153	25	-0.104530086615938	0.104530086615938	2.95309649351257	1
26	105.84	236.24	1.0869	5.43349792913456	10.8774494318994	26	-0.0904306795840206	0.0904306795840206	3.04352717309659	1
27	118.6	235.91	1.1055	5.52392860871858	10.7870187523154	27	0.0335468650069757	0.0335468650069757	3.07707403810357	1
28	119.06	235.44	1.0986	5.49038174371161	10.8205656173223	28	-0.249413648530119	0.249413648530119	3.32648768663369	1
29	134.94	240.61	1.1499	5.73979539224173	10.5711519687922	29	-0.0427844075451294	0.0427844075451294	3.36927209417882	1
30	133.27	239.37	1.1587	5.78257979978686	10.5283675612471	30	-0.432219753495668	0.432219753495668	3.80149184767448	1
31	145.37	232.6	1.2476	6.21479955328252	10.0961478077514	31	0.216352969972522	0.216352969972522	4.01784481764701	1
32	138.75	233.7	1.2031	5.99844658331	10.3125007777239	32	-0.00972372898752916	0.00972372898752916	4.02756854663454	1
33	137.5	230.03	1.2051	6.00817031229753	10.3027770487364	33	0.3014355986134	0.3014355986134	4.32900414524794	1
34	130.95	230.52	1.1431	5.70673471368413	10.6042126473498	34	0.0379225430513639	0.0379225430513639	4.3669266882993	1
35	125.45	233.1	1.1353	5.66881217063277	10.6421351904012	35	-0.0403534752982448	0.0403534752982448	4.40728016359754	1
36	118.27	243.51	1.1436	5.70916564593101	10.6017817151029	36	-0.023336949570071	0.023336949570071	4.43061711316762	1
37	115.05	245.93	1.1484	5.73250259550108	10.5784447655329	37	0.223159580263792	0.223159580263792	4.65377669343141	1
38	111.12	258.87	1.1025	5.50934301523729	10.8016043457967	38	-0.282474327087719	0.282474327087719	4.93625102051913	1
39	125.74	255.67	1.1606	5.79181734232501	10.5191300187089	39	-0.0145855934812928	0.0145855934812928	4.95083661400042	1
40	129.2	257.95	1.1636	5.8064029358063	10.5045444252276	40	-0.104530086615938	0.104530086615938	5.05536670061636	1
41	129.22	242.88	1.1851	5.91093302242224	10.4000143386117	41	0.047646272038893	0.047646272038893	5.10301297265525	1
42	131.26	239.6	1.1753	5.86328675038335	10.4476606106506	42	0.37290500667174	0.37290500667174	5.47591797932699	1
43	126.99	245.9	1.0986	5.49038174371161	10.8205656173223	43	-0.1589829689461	0.1589829689461	5.63490094827309	1
44	122.35	249.54	1.1313	5.64936471265771	10.6615826483762	44	0.135159832926654	0.135159832926654	5.77006078119974	1
45	117.03	239.83	1.1035	5.51420487973106	10.7967424813029	45	-0.00486186449376369	0.00486186449376369	5.77492264569351	1
46	116.69	236.39	1.1045	5.51906674422482	10.7918806168091	46	0.00486186449376369	0.00486186449376369	5.77978451018727	1
47	111.16	235.08	1.1035	5.51420487973106	10.7967424813029	47	-0.168706697933629	0.168706697933629	5.9484912081209	1
48	129.28	234.62	1.1382	5.68291157766468	10.6280357833693	48	0.244551784036355	0.244551784036355	6.19304299215726	1
49	106.51	235.87	1.0879	5.43835979362833	10.8725875674056	49	0.11376762915409	0.11376762915409	6.30681062131135	1
50	102.5	249.83	1.0645	5.32459216447424	10.9863551965597	50	-0.0807069505964897	0.0807069505964897	6.38751757190784	1
51	100.61	267.75	1.0811	5.40529911507073	10.9056482459632	51	0.00972372898752738	0.00972372898752738	6.39724130089536	1
52	93.275	270.81	1.0791	5.3955753860832	10.9153719749507	52	0.218297715770028	0.218297715770028	6.61553901666539	1
53	95.553	274.72	1.0342	5.17727767031317	11.1336696907208	53	-0.289767123828366	0.289767123828366	6.90530614049376	1
54	93.35	260.63	1.0938	5.46704479414154	10.8439025668924	54	0.119115680097231	0.119115680097231	7.02442182059099	1
55	86.989	261.78	1.0693	5.34792911404431	10.9630182469896	55	0.184750850763052	0.184750850763052	7.20917267135404	1
56	96.837	254.75	1.0313	5.16317826328126	11.1477690977527	56	-0.372418820222364	0.372418820222364	7.5815914915764	1
57	87.283	251.63	1.1079	5.53559708350362	10.7753502775303	57	-0.225590512510674	0.225590512510674	7.80718200408708	1
58	84.334	248.12	1.1543	5.76118759601429	10.5497597650197	58	0.633987129986895	0.633987129986895	8.44116913407397	1
59	78.25	245.79	1.0239	5.1272004660274	11.1837468950065	59	0.0238231360194483	0.0238231360194483	8.46499227009342	1
60	72.806	235.24	1.019	5.10337733000795	11.207570031026	60	-0.154607290901712	0.154607290901712	8.61959956099513	1
61	75.334	234.1	1.0508	5.25798462090966	11.0529627401243	61	-0.223159580263793	0.223159580263793	8.84275914125893	1
62	83.863	240.28	1.0967	5.48114420117346	10.8298031598605	62	0.144883561914185	0.144883561914185	8.98764270317311	1
63	97.121	249.84	1.0669	5.33626063925927	10.9746867217747	63	-0.196905511997464	0.196905511997464	9.18454821517058	1
64	91.416	257.92	1.1074	5.53316615125674	10.7777812097772	64	0.39867288848869	0.39867288848869	9.58322110365927	1
65	84.724	273.7	1.0254	5.13449326276805	11.1764540982659	65	-0.287336191581483	0.287336191581483	9.87055729524075	1
66	91.895	272.26	1.0845	5.42182945434953	10.8891179066844	66	-0.00923754253815368	0.00923754253815368	9.8797948377789	1
67	95.234	268.64	1.0864	5.43106699688768	10.8798803641463	67	0.180375172718666	0.180375172718666	10.0601700104976	1
68	94.624	251.22	1.0493	5.25069182416902	11.0602555368649	68	-0.130784154882267	0.130784154882267	10.1909541653798	1
69	85.41	238.06	1.0762	5.38147597905128	10.9294713819827	69	-0.0948063576284071	0.0948063576284071	10.2857605230082	1
70	91.191	240.45	1.0957	5.47628233667969	10.8346650243543	70	0.0165303392787983	0.0165303392787983	10.302290862287	1
71	89.855	237.59	1.0923	5.45975199740089	10.8511953636331	71	0.0666075435645759	0.0666075435645759	10.3688984058516	1
72	94.887	245.37	1.0786	5.39314445383632	10.9178029071976	72	-0.0807069505964932	0.0807069505964932	10.4496053564481	1
73	91.168	247.39	1.0952	5.47385140443281	10.8370959566011	73	0.0709832216089623	0.0709832216089623	10.5205885780571	1
74	92.655	244.78	1.0806	5.40286818282385	10.9080791782101	74	-0.0213922037725638	0.0213922037725638	10.5419807818296	1
75	88.76	252	1.085	5.42426038659641	10.8866869744375	75	-0.168220511484252	0.168220511484252	10.7102012933139	1
76	104.49	262.41	1.1196	5.59248089808066	10.7184664629533	76	0.196905511997462	0.196905511997462	10.9071068053114	1
77	97.121	265.35	1.0791	5.3955753860832	10.9153719749507	77	-0.0140994070319174	0.0140994070319174	10.9212062123433	1
78	104.07	253.35	1.082	5.40967479311512	10.9012725679188	78	-0.0131270341331629	0.0131270341331629	10.9343332464764	1
79	104.95	260.74	0.12158	0.740242896013788	10.8881455337857	79	-0.0131270341331629	0.0131270341331629	10.9474602806096	1
80	111.17	262.28	1.0874	5.43592886138145	10.8750184996525	80	-0.0714694080583413	0.0714694080583413	11.0189296886679	1
81	111.72	272.24	1.1021	5.50739826943979	10.8035490915942	81	0.0311159327600947	0.0311159327600947	11.050045621428	1
82	100.06	276.96	1.0957	5.47628233667969	10.8346650243543	82	0.322827802385964	0.322827802385964	11.372873423814	1
83	78.17	269.28	1.0293	5.15345453429373	11.1574928267402	83	-0.102099154369055	0.102099154369055	11.474972578183	1
84	73.726	264.08	1.0503	5.25555368866278	11.0553936723712	84	0.130784154882265	0.130784154882265	11.6057567330653	1
85	74.747	271.68	1.0234	5.12476953378052	11.1861778272534	85	-0.463335686255759	0.463335686255759	12.0690924193211	1
86	88.339	246.77	1.1187	5.58810522003628	10.7228421409977	86	0.211491105478757	0.211491105478757	12.2805835247998	1
87	90.634	245.07	1.0752	5.37661411455752	10.9343332464764	87	-0.109391951109702	0.109391951109702	12.3899754759095	1
88	97.595	236.01	1.0977	5.48600606566722	10.8249412953667	88	0.106961018862819	0.106961018862819	12.4969364947724	1
89	90.604	235.01	1.0757	5.3790450468044	10.9319023142295	89	0.152176358654829	0.152176358654829	12.6491128534272	1
90	89.588	232.84	1.0444	5.22686868814957	11.0840786728844	90	-0.254275513023885	0.254275513023885	12.9033883664511	1
91	88.471	236.71	1.0967	5.48114420117346	10.8298031598605	91	0.0189612715256828	0.0189612715256828	12.9223496379767	1
92	88.026	240.93	1.0928	5.46218292964778	10.8487644313862	92	0.177944240471781	0.177944240471781	13.1002938784485	1
93	80.588	237.5	1.0562	5.28423868917599	11.026708671858	93	-0.00680661029127094	0.00680661029127094	13.1071004887398	1
94	83.17	232.32	1.0576	5.29104529946726	11.0199020615667	94	-0.0140994070319174	0.0140994070319174	13.1211998957717	1
95	93.953	234.31	1.0605	5.30514470649918	11.0058026545348	95	-0.130784154882264	0.130784154882264	13.251984050654	1
96	100.45	244.87	1.0874	5.43592886138145	10.8750184996525	96	-0.140021697420419	0.140021697420419	13.3920057480744	1
97	102.2	230.98	1.1162	5.57595055880186	10.7349968022321	97	0.0972372898752898	0.0972372898752898	13.4892430379497	1
98	101.42	232.42	1.0962	5.47871326892657	10.8322340921074	98	0.0116684747850346	0.0116684747850346	13.5009115127347	1
99	108.2	235.59	1.0938	5.46704479414154	10.8439025668924	99	-0.00194474579750548	0.00194474579750548	13.5028562585322	1
100	116.41	250.85	1.0942	5.46898953993905	10.8419578210949	100	-0.0359777972538566	0.0359777972538566	13.5388340557861	1
101	108.57	252.3	1.1016	5.5049673371929	10.805980023841	101	-0.0899444931346451	0.0899444931346451	13.6287785489207	1
102	117.25	254.21	1.1201	5.59491183032755	10.7160355307064	102	-0.135159832926654	0.135159832926654	13.7639383818474	1
103	128.13	250.12	1.1479	5.7300716632542	10.5808756977797	103	-0.211491105478757	0.211491105478757	13.9754294873261	1
104	153.51	231.54	1.1914	5.94156276873296	10.369384592301	104	0.121060425894736	0.121060425894736	14.0964899132209	1
105	161.2	234.17	1.1665	5.82050234283822	10.4904450181957	105	-0.0904306795840206	0.0904306795840206	14.1869205928049	1
106	158.62	234.33	1.1851	5.91093302242224	10.4000143386117	106	-0.199336444244345	0.199336444244345	14.3862570370492	1
107	160.14	247.39	1.2261	6.11026946666659	10.2006778943674	107	-0.204198308738111	0.204198308738111	14.5904553457874	1
108	176.51	254.96	1.2681	6.3144677754047	9.99647958562925	108	0.00729279674064642	0.00729279674064642	14.597748142528	1
109	178.97	253.98	1.2666	6.30717497866405	10.0037723823699	109	0.047646272038893	0.047646272038893	14.6453944145669	1
110	173.15	252.59	1.2568	6.25952870662516	10.0514186544088	110	-0.0666075435645741	0.0666075435645741	14.7120019581315	1
111	171.94	251.47	1.2705	6.32613625018973	9.98481111084421	111	0.0213922037725638	0.0213922037725638	14.733394161904	1
112	172.05	263.14	1.2661	6.30474404641717	10.0062033146168	112	0.0520219500832813	0.0520219500832813	14.7854161119873	1
113	170.82	273.14	1.2554	6.25272209633389	10.0582252647001	113	0.0403534752982448	0.0403534752982448	14.8257695872856	1
114	165.76	277.54	1.2471	6.21236862103564	10.0985787399983	114	0.0121546612344119	0.0121546612344119	14.83792424852	1
115	177.37	269.01	1.2446	6.20021395980123	10.1107334012327	115	0.0685522893620796	0.0685522893620796	14.906476537882	1
116	174.82	266.49	1.2305	6.13166167043915	10.1792856905948	116	-0.00243093224688273	0.00243093224688273	14.9089074701289	1
117	186.05	235.61	1.231	6.13409260268603	10.1768547583479	117	-0.0923754253815243	0.0923754253815243	15.0012828955105	1
118	191.06	233.64	1.25	6.22646802806756	10.0844793329664	118	-0.130784154882267	0.130784154882267	15.1320670503927	1
119	189.2	247.54	1.2769	6.35725218294982	9.95369517808412	119	-0.0403534752982448	0.0403534752982448	15.172420525691	1
120	187.08	257.19	1.2852	6.39760565824807	9.91334170278588	120	0.0311159327600929	0.0311159327600929	15.2035364584511	1
121	177.67	257.79	1.2788	6.36648972548798	9.94445763554597	121	-0.0928616118309034	0.0928616118309034	15.296398070282	1
122	178.47	259.07	1.2979	6.45935133731888	9.85159602371507	122	0.249413648530121	0.249413648530121	15.5458117188121	1
123	190	266.75	1.2466	6.20993768878876	10.1010096722452	123	-0.218297715770028	0.218297715770028	15.7641094345821	1
124	191.79	245.82	1.2915	6.42823540455879	9.88271195647516	124	0.166275765686747	0.166275765686747	15.9303852002689	1
125	192.05	235.03	1.2573	6.26195963887204	10.0489877221619	125	-0.0238231360194465	0.0238231360194465	15.9542083362883	1
126	184.57	231.22	1.2622	6.28578277489149	10.0251645861425	126	-0.0427844075451276	0.0427844075451276	15.9969927438334	1
127	187.47	249.84	1.271	6.32856718243661	9.98238017859733	127	0.106961018862819	0.106961018862819	16.1039537626963	1
128	188.17	252.8	1.249	6.22160616357379	10.0893411974602	128	-0.0403534752982448	0.0403534752982448	16.1443072379945	1
129	187.17	245.88	1.2573	6.26195963887204	10.0489877221619	129	0.0996682221221743	0.0996682221221743	16.2439754601167	1
130	179.68	239.99	1.2368	6.16229141674987	10.1486559442841	130	0.0593147468239259	0.0593147468239259	16.3032902069406	1
131	179.46	238.18	1.2246	6.10297666992594	10.207970691108	131	-0.118629493647855	0.118629493647855	16.4219197005885	1
132	180.83	247.98	1.249	6.22160616357379	10.0893411974602	132	0.0641766113176931	0.0641766113176931	16.4860963119061	1
133	179.72	242.77	1.2358	6.1574295522561	10.1535178087778	133	-0.0573700010264222	0.0573700010264222	16.5434663129326	1
134	184.79	261.76	1.2476	6.21479955328252	10.0961478077514	134	-0.0092375425381519	0.0092375425381519	16.5527038554707	1
135	185.79	267.06	1.2495	6.22403709582068	10.0869102652133	135	-0.0690384758114568	0.0690384758114568	16.6217423312822	1
136	174	274.52	1.2637	6.29307557163213	10.0178717894018	136	0.102099154369057	0.102099154369057	16.7238414856512	1
137	163.7	274.21	1.2427	6.19097641726308	10.1199709437709	137	0.237745173745084	0.237745173745084	16.9615866593963	1
138	158.06	273.35	1.1938	5.95323124351799	10.357716117516	138	-0.078762204798986	0.078762204798986	17.0403488641953	1
139	157.04	272.11	1.21	6.03199344831698	10.278953912717	139	0.297059920569012	0.297059920569012	17.3374087847643	1
140	137.05	279.22	1.1489	5.73493352774797	10.576013833286	140	0.125922290388502	0.125922290388502	17.4633310751528	1
141	135.08	277.85	1.123	5.60901123735946	10.7019361236745	141	-0.199822630693721	0.199822630693721	17.6631537058465	1
142	131	279.45	1.1641	5.80883386805319	10.5021134929808	142	-0.106474832413443	0.106474832413443	17.76962853826	1
143	147.77	273.02	1.186	5.91530870046663	10.3956386605673	143	-0.0121546612344119	0.0121546612344119	17.7817831994944	1
144	149.44	271.28	1.1885	5.92746336170104	10.3834839993329	144	0.0286850005132102	0.0286850005132102	17.8104682000076	1
145	148.98	271.09	1.1826	5.89877836118783	10.4121689998461	145	-0.00972372898752916	0.00972372898752916	17.8201919289951	1
146	148.41	273.27	1.1846	5.90850209017536	10.4024452708586	146	0.0145855934812946	0.0145855934812946	17.8347775224764	1
147	135.75	271.29	1.1816	5.89391649669407	10.4170308643399	147	-0.0690384758114568	0.0690384758114568	17.9038159982879	1
148	136.42	269.73	1.1958	5.96295497250552	10.3479923885284	148	0.37290500667174	0.37290500667174	18.2767210049596	1
149	133.8	260.49	1.1191	5.59004996583378	10.7208973952002	149	-0.282474327087719	0.282474327087719	18.5591953320473	1
150	132.47	255.28	1.1772	5.8725242929215	10.4384230681124	150	-0.168706697933629	0.168706697933629	18.727902029981	1
151	138.54	249.67	1.2119	6.04123099085513	10.2697163701788	151	0.533832721415344	0.533832721415344	19.2617347513963	1
152	135.57	261.39	1.1021	5.50739826943979	10.8035490915942	152	-0.0996682221221725	0.0996682221221725	19.3614029735185	1
153	121.37	270.77	1.1226	5.60706649156196	10.703880869472	153	0.0286850005132102	0.0286850005132102	19.3900879740317	1
154	129.83	276.56	1.1167	5.57838149104875	10.7325658699852	154	-0.273236784549566	0.273236784549566	19.6633247585813	1
155	118.27	259.4	1.1729	5.85161827559831	10.4593290854356	155	-0.0471600855895158	0.0471600855895158	19.7104848441708	1
156	126.18	262.1	1.1826	5.89877836118783	10.4121689998461	156	-0.0452153397920085	0.0452153397920085	19.7557001839628	1
157	150.08	267.44	1.1919	5.94399370097984	10.3669536600541	157	0.0379225430513621	0.0379225430513621	19.7936227270142	1
158	147.65	257.83	1.1841	5.90607115792848	10.4048762031055	158	0.0904306795840206	0.0904306795840206	19.8840534065982	1
159	146.5	260.18	1.1655	5.81564047834446	10.4953068826895	159	-0.303866530860283	0.303866530860283	20.1879199374585	1
160	146.61	250.75	1.228	6.11950700920474	10.1914403518292	160	0.0330606785575966	0.0330606785575966	20.2209806160161	1
161	165.53	269.52	1.2212	6.08644633064714	10.2245010303868	161	-0.0996682221221725	0.0996682221221725	20.3206488381382	1
162	169	267.06	1.2417	6.18611455276931	10.1248328082646	162	-0.0379225430513621	0.0379225430513621	20.3585713811896	1
163	181.91	251.93	1.2495	6.22403709582068	10.0869102652133	163	-0.0452153397920085	0.0452153397920085	20.4037867209816	1
164	177.4	246.79	1.2588	6.26925243561269	10.0416949254213	164	0.0617456790708069	0.0617456790708069	20.4655324000524	1
165	172.74	239.22	1.2461	6.20750675654188	10.1034406044921	165	0.00243093224688273	0.00243093224688273	20.4679633322993	1
166	179.41	235.29	1.2456	6.205075824295	10.105871536739	166	0.0690384758114568	0.0690384758114568	20.5370018081107	1
167	177	232.13	1.2314	6.13603734848354	10.1749100125504	167	0.073414153855845	0.073414153855845	20.6104159619666	1
168	173.76	234.49	1.2163	6.06262319462769	10.2483241664063	168	-0.147314494161066	0.147314494161066	20.7577304561277	1
169	178.97	243.24	1.2466	6.20993768878876	10.1010096722452	169	0.0140994070319174	0.0140994070319174	20.7718298631596	1
170	182.79	268.18	1.2437	6.19583828175684	10.1151090792771	170	0.0690384758114568	0.0690384758114568	20.840868338971	1
171	191.6	264.82	1.2295	6.12679980594539	10.1841475550886	171	0.0330606785575984	0.0330606785575984	20.8739290175286	1
172	192.78	268.07	1.2227	6.09373912738779	10.2172082336462	172	-0.132728900679771	0.132728900679771	21.0066579182084	1
173	181.84	252.09	1.25	6.22646802806756	10.0844793329664	173	-0.140021697420419	0.140021697420419	21.1466796156288	1
174	194.83	243.65	1.2788	6.36648972548798	9.94445763554597	174	0.1755133082249	0.1755133082249	21.3221929238537	1
175	184.86	268.37	1.2427	6.19097641726308	10.1199709437709	175	0.0311159327600912	0.0311159327600912	21.3533088566138	1
176	184.41	267.9	1.2363	6.15986048450298	10.151086876531	176	-0.0972372898752898	0.0972372898752898	21.4505461464891	1
177	184.28	258.25	1.2563	6.25709777437828	10.0538495866557	177	-0.028685000513212	0.028685000513212	21.4792311470023	1
178	188.5	261.97	1.2622	6.28578277489149	10.0251645861425	178	0.144883561914185	0.144883561914185	21.6241147089165	1
179	187.14	253.97	1.2324	6.1408992129773	10.1700481480566	179	-0.177944240471781	0.177944240471781	21.8020589493883	1
180	182.79	263.93	1.269	6.31884345344908	9.99210390758486	180	0.161413901192981	0.161413901192981	21.9634728505813	1
181	167.81	257.61	1.2358	6.1574295522561	10.1535178087778	181	-0.123491358141619	0.123491358141619	22.0869642087229	1
182	162.68	248.46	1.2612	6.28092091039772	10.0300264506362	182	0.0948063576284071	0.0948063576284071	22.1817705663513	1
183	161.36	246.44	1.2417	6.18611455276931	10.1248328082646	183	0.130784154882267	0.130784154882267	22.3125547212335	1
184	155.18	257.04	1.2148	6.05533039788705	10.2556169631469	184	-0.0666075435645741	0.0666075435645741	22.3791622647981	1
185	174.82	268.46	1.2285	6.12193794145162	10.1890094195823	185	-0.294628988322129	0.294628988322129	22.6737912531203	1
186	170.71	261.3	1.2891	6.41656692977375	9.8943804312602	186	0.216352969972521	0.216352969972521	22.8901442230928	1
187	167.09	248.29	1.2446	6.20021395980123	10.1107334012327	187	0.075845086102726	0.075845086102726	22.9659893091955	1
188	166.2	244.39	1.229	6.1243688736985	10.1865784873354	188	-0.0544528823301622	0.0544528823301622	23.0204421915257	1
189	162.34	254.24	1.2402	6.17882175602867	10.1321256050053	189	-0.0311159327600929	0.0311159327600929	23.0515581242858	1
190	164.09	252.2	1.2466	6.20993768878876	10.1010096722452	190	-0.0520219500832813	0.0520219500832813	23.103580074369	1
191	177.19	256.31	1.2573	6.26195963887204	10.0489877221619	191	-0.0311159327600929	0.0311159327600929	23.1346960071291	1
192	177.57	257.04	1.2637	6.29307557163213	10.0178717894018	192	0.00243093224688096	0.00243093224688096	23.137126939376	1
193	189.56	262.37	1.2632	6.29064463938525	10.0203027216487	193	0.0972372898752916	0.0972372898752916	23.2343642292513	1
194	191.86	262.77	1.2432	6.19340734950996	10.117540011524	194	-0.187181783009933	0.187181783009933	23.4215460122612	1
195	194.28	275.04	1.2817	6.3805891325199	9.93035822851405	195	0.0544528823301622	0.0544528823301622	23.4759988945914	1
196	180.26	269.22	1.2705	6.32613625018973	9.98481111084421	196	-0.0690384758114551	0.0690384758114551	23.5450373704029	1
197	186.88	262.02	1.2847	6.39517472600119	9.91577263503276	197	0.130784154882264	0.130784154882264	23.6758215252851	1
198	187.95	259.3	1.2578	6.26439057111892	10.046556789915	198	0.158982968946102	0.158982968946102	23.8348044942312	1
199	161.25	262.69	1.2251	6.10540760217282	10.2055397588611	199	0	0	23.8348044942312	1
200	154.4	253.16	1.2251	6.10540760217282	10.2055397588611	200	-0.073414153855845	0.073414153855845	23.9082186480871	1
201	158.05	256.12	1.2402	6.17882175602867	10.1321256050053	201	-0.0072927967406482	0.0072927967406482	23.9155114448277	1
202	156.94	258.03	1.2417	6.18611455276931	10.1248328082646	202	0.163844833439866	0.163844833439866	24.0793562782676	1
203	154.34	238.88	1.208	6.02226971932945	10.2886776417045	203	-0.075845086102726	0.075845086102726	24.1552013643703	1
204	154.35	236.2	1.2236	6.09811480543218	10.2128325556018	204	0	0	24.1552013643703	1
205	156.56	235.48	1.2236	6.09811480543218	10.2128325556018	205	0.11376762915409	0.11376762915409	24.2689689935244	1
206	161.92	235.29	1.2002	5.98434717627809	10.3266001847559	206	-0.154121104452337	0.154121104452337	24.4230900979767	1
207	166.21	235.3	1.2319	6.13846828073042	10.1724790803035	207	-0.0739003403052205	0.0739003403052205	24.4969904382819	1
208	163.81	240.3	1.2471	6.21236862103564	10.0985787399983	208	0.00486186449376369	0.00486186449376369	24.5018523027757	1
209	183.72	238.86	1.2461	6.20750675654188	10.1034406044921	209	0.073414153855845	0.073414153855845	24.5752664566316	1
210	178.96	234.04	1.231	6.13409260268603	10.1768547583479	210	0.0262540682663275	0.0262540682663275	24.6015205248979	1
211	168.27	236.51	1.2256	6.10783853441971	10.2031088266142	211	0.303866530860285	0.303866530860285	24.9053870557582	1
212	161.26	231.26	1.1631	5.80397200355942	10.5069753574745	212	-0.246982716283238	0.246982716283238	25.1523697720414	1
213	159.02	235.24	1.2139	6.05095471984266	10.2599926411913	213	-0.0996682221221725	0.0996682221221725	25.2520379941636	1
214	161.29	240.6	1.2344	6.15062294196483	10.1603244190691	214	-0.0641766113176931	0.0641766113176931	25.3162146054813	1
215	157.11	243.11	1.2476	6.21479955328252	10.0961478077514	215	0.0213922037725638	0.0213922037725638	25.3376068092538	1
216	160.64	246.38	1.2432	6.19340734950996	10.117540011524	216	0.0928616118309034	0.0928616118309034	25.4304684210847	1
217	149.62	247.96	1.2241	6.10054573767906	10.2104016233549	217	0.144883561914183	0.144883561914183	25.5753519829989	1
218	135.74	249.74	1.1943	5.95566217576487	10.3552851852691	218	0.439026363786937	0.439026363786937	26.0143783467859	1
219	131.07	249.07	1.104	5.51663581197794	10.794311549056	219	-0.0165303392787983	0.0165303392787983	26.0309086860647	1
220	127.98	244.51	1.1074	5.53316615125674	10.7777812097772	220	-0.650517469265695	0.650517469265695	26.6814261553304	1
221	143.43	244.7	1.2412	6.18368362052243	10.1272637405115	221	0.170651443731137	0.170651443731137	26.8520775990615	1
222	154.15	236.81	1.2061	6.0130321767913	10.2979151842427	222	-0.135159832926654	0.135159832926654	26.9872374319881	1
223	158.19	242.12	1.2339	6.14819200971795	10.162755351316	223	0.0238231360194447	0.0238231360194447	27.0110605680076	1
224	162.51	245.87	1.229	6.1243688736985	10.1865784873354	224	0.0262540682663293	0.0262540682663293	27.0373146362739	1
225	162.78	241.39	1.2236	6.09811480543218	10.2128325556018	225	-0.19739169844684	0.19739169844684	27.2347063347208	1
226	187.55	246.54	1.2642	6.29550650387902	10.0154408571549	226	-0.054452882330164	0.054452882330164	27.2891592170509	1
227	191.25	238.78	1.2754	6.34995938620918	9.96098797482477	227	0.299004666366519	0.299004666366519	27.5881638834174	1
228	187.51	233.18	1.2139	6.05095471984266	10.2599926411913	228	-0.170651443731137	0.170651443731137	27.7588153271486	1
229	181.94	236.7	1.249	6.22160616357379	10.0893411974602	229	0.187667969459312	0.187667969459312	27.9464832966079	1
230	141.85	234.43	1.2104	6.03393819411448	10.2770091669195	230	0.3179659378922	0.3179659378922	28.2644492345001	1
231	136.16	236.6	1.145	5.71597225622228	10.5949751048117	231	-0.0427844075451276	0.0427844075451276	28.3072336420452	1
232	135.62	241.43	1.1538	5.75875666376741	10.5521906972665	232	-0.391866278197421	0.391866278197421	28.6990999202426	1
233	152.48	237.68	1.2344	6.15062294196483	10.1603244190691	233	0.199336444244345	0.199336444244345	28.898436364487	1
234	139.48	264.2	1.1934	5.95128649772049	10.3596608633135	234	0.147314494161066	0.147314494161066	29.045750858648	1
235	142.28	260.17	1.1631	5.80397200355942	10.5069753574745	235	-0.147314494161066	0.147314494161066	29.1930653528091	1
236	140.62	264.81	1.1934	5.95128649772049	10.3596608633135	236	0.0238231360194465	0.0238231360194465	29.2168884888286	1
237	132.46	270.73	1.1885	5.92746336170104	10.3834839993329	237	0.180375172718664	0.180375172718664	29.3972636615472	1
238	130.09	258.69	1.1514	5.74708818898238	10.5638591720516	238	-0.025767881816952	0.025767881816952	29.4230315433642	1
239	121.53	267.28	1.1567	5.77285607079933	10.5380912902346	239	0.667047808544492	0.667047808544492	30.0900793519087	1
240	64.885	259.86	1.0195	5.10580826225484	11.2051390987791	240	-0.0452153397920085	0.0452153397920085	30.1352946917007	1
241	68.663	263.57	1.0288	5.15102360204684	11.1599237589871	241	0.0306297463107157	0.0306297463107157	30.1659244380114	1
242	58.804	259	1.0225	5.12039385573613	11.1905535052978	242	0	0	30.1659244380114	1
243	65.731	257	1.0225	5.12039385573613	11.1905535052978	243	-0.158982968946098	0.158982968946098	30.3249074069575	1
244	66.675	246.65	1.0552	5.27937682468223	11.0315705363517	244	0.177944240471781	0.177944240471781	30.5028516474293	1
245	59.297	252.63	1.0186	5.10143258421045	11.2095147768235	245	-0.00680661029127094	0.00680661029127094	30.5096582577205	1
246	57.193	251.5	1.02	5.10823919450172	11.2027081665322	246	0.00680661029127094	0.00680661029127094	30.5164648680118	1
247	64.017	254.22	1.0186	5.10143258421045	11.2095147768235	247	-0.0189612715256828	0.0189612715256828	30.5354261395375	1
248	46.37	268.44	1.0225	5.12039385573613	11.1905535052978	248	0.00243093224688273	0.00243093224688273	30.5378570717844	1
249	61.065	266.82	1.022	5.11796292348925	11.1929844375447	249	0.0145855934812946	0.0145855934812946	30.5524426652657	1
250	57.136	267.97	1.019	5.10337733000795	11.207570031026	250	-0.0213922037725656	0.0213922037725656	30.5738348690382	1
251	52.361	256.38	1.0234	5.12476953378052	11.1861778272534	251	0	0	30.5738348690382	1
252	48.653	263.56	1.0234	5.12476953378052	11.1861778272534	252	0.00437567804438821	0.00437567804438821	30.5782105470826	1
253	54.531	262.68	1.0225	5.12039385573613	11.1905535052978	253	0.0121546612344119	0.0121546612344119	30.590365208317	1
254	53.703	262.1	1.02	5.10823919450172	11.2027081665322	254	0	0	30.590365208317	1
255	55.052	263.56	1.02	5.10823919450172	11.2027081665322	255	-0.0379225430513639	0.0379225430513639	30.6282877513684	1
256	57.742	263.77	1.0278	5.14616173755308	11.1647856234809	256	0.0238231360194465	0.0238231360194465	30.6521108873879	1
257	58.446	256.69	1.0229	5.12233860153363	11.1886087595003	257	0.00194474579750548	0.00194474579750548	30.6540556331854	1
258	54.387	254.26	1.0225	5.12039385573613	11.1905535052978	258	-0.303866530860283	0.303866530860283	30.9579221640456	1
259	73.108	246.29	1.085	5.42426038659641	10.8866869744375	259	0.0904306795840206	0.0904306795840206	31.0483528436297	1
260	67.853	245.67	1.0664	5.33382970701239	10.9771176540216	260	0.234828055048826	0.234828055048826	31.2831808986785	1
261	62.88	250.35	1.0181	5.09900165196356	11.2119457090704	261	-0.00680661029127094	0.00680661029127094	31.2899875089698	1
262	52.845	246.6	1.0195	5.10580826225484	11.2051390987791	262	0.0189612715256828	0.0189612715256828	31.3089487804954	1
263	31.722	239.21	1.0156	5.08684699072915	11.2241003703048	263	-0.0379225430513639	0.0379225430513639	31.3468713235468	1
264	27.844	243.51	1.0234	5.12476953378052	11.1861778272534	264	0.0213922037725656	0.0213922037725656	31.3682635273194	1
265	26.802	244.96	1.019	5.10337733000795	11.207570031026	265	-0.00243093224688451	0.00243093224688451	31.3706944595663	1
266	46.652	234.57	1.0195	5.10580826225484	11.2051390987791	266	-0.0121546612344101	0.0121546612344101	31.3828491208007	1
267	39.875	238.31	1.022	5.11796292348925	11.1929844375447	267	-0.0379225430513639	0.0379225430513639	31.420771663852	1
268	44.571	232.22	1.0298	5.15588546654061	11.1550618944933	268	0.047646272038893	0.047646272038893	31.4684179358909	1
269	38.935	236.27	1.02	5.10823919450172	11.2027081665322	269	-0.00243093224688096	0.00243093224688096	31.4708488681378	1
270	22.729	250.11	1.0205	5.1106701267486	11.2002772342853	270	0.0116684747850329	0.0116684747850329	31.4825173429228	1
271	16.607	252.42	1.0181	5.09900165196356	11.2119457090704	271	0.00243093224688273	0.00243093224688273	31.4849482751697	1
272	19.745	244.58	1.0176	5.09657071971668	11.2143766413173	272	-0.0189612715256811	0.0189612715256811	31.5039095466954	1
273	32.814	239.63	1.0215	5.11553199124236	11.1954153697916	273	0.0121546612344119	0.0121546612344119	31.5160642079298	1
274	35.173	236.04	1.019	5.10337733000795	11.207570031026	274	-0.0170165257281774	0.0170165257281774	31.533080733658	1
275	29.65	241.87	1.0225	5.12039385573613	11.1905535052978	275	0.0262540682663293	0.0262540682663293	31.5593348019243	1
276	46.595	244.4	1.0171	5.0941397874698	11.2168075735641	276	-0.0238231360194465	0.0238231360194465	31.5831579379438	1
277	45.321	251.16	1.022	5.11796292348925	11.1929844375447	277	-0.0427844075451276	0.0427844075451276	31.6259423454889	1
278	51.796	253.24	1.0308	5.16074733103437	11.1502000299996	278	0.0500772042857758	0.0500772042857758	31.6760195497747	1
279	53.897	234.67	1.0205	5.1106701267486	11.2002772342853	279	-0.00486186449376547	0.00486186449376547	31.6808814142684	1
280	54.927	239.04	1.0215	5.11553199124236	11.1954153697916	280	0.0121546612344119	0.0121546612344119	31.6930360755028	1
281	51.405	239.85	1.019	5.10337733000795	11.207570031026	281	-0.0170165257281774	0.0170165257281774	31.710052601231	1
282	35.262	246.9	1.0225	5.12039385573613	11.1905535052978	282	0.00972372898753093	0.00972372898753093	31.7197763302186	1
283	32.015	252.12	1.0205	5.1106701267486	11.2002772342853	283	0.0092375425381519	0.0092375425381519	31.7290138727567	1
284	34.033	254.76	1.0186	5.10143258421045	11.2095147768235	284	-0.00437567804438999	0.00437567804438999	31.7333895508011	1
285	43.841	257.48	1.0195	5.10580826225484	11.2051390987791	285	-0.00243093224688096	0.00243093224688096	31.735820483048	1
286	40.645	259.14	1.02	5.10823919450172	11.2027081665322	286	-0.00486186449376369	0.00486186449376369	31.7406823475417	1
287	25.621	263.05	1.021	5.11310105899548	11.1978463020385	287	-0.00243093224688273	0.00243093224688273	31.7431132797886	1
288	16.982	261.55	1.0215	5.11553199124236	11.1954153697916	288	-0.00486186449376547	0.00486186449376547	31.7479751442824	1
289	15.65	264.63	1.0225	5.12039385573613	11.1905535052978	289	-0.00194474579750548	0.00194474579750548	31.7499198900799	1
290	17.85	266.14	1.0229	5.12233860153363	11.1886087595003	290	0.0165303392787983	0.0165303392787983	31.7664502293587	1
291	14.165	265.34	1.0195	5.10580826225484	11.2051390987791	291	-0.00486186449376191	0.00486186449376191	31.7713120938525	1
292	34.415	240.42	1.0205	5.1106701267486	11.2002772342853	292	0	0	31.7713120938525	1
293	41.067	232.57	1.0205	5.1106701267486	11.2002772342853	293	0.0116684747850329	0.0116684747850329	31.7829805686375	1
294	41.657	231.86	1.0181	5.09900165196356	11.2119457090704	294	-0.0233369495700693	0.0233369495700693	31.8063175182076	1
295	45.23	232.97	1.0229	5.12233860153363	11.1886087595003	295	0.0189612715256828	0.0189612715256828	31.8252787897332	1
296	63.732	237.1	1.019	5.10337733000795	11.207570031026	296	-0.00972372898752916	0.00972372898752916	31.8350025187208	1
297	72.041	235.46	1.021	5.11310105899548	11.1978463020385	297	-0.00486186449376547	0.00486186449376547	31.8398643832145	1
298	73.617	242.55	1.022	5.11796292348925	11.1929844375447	298	-0.277612462593956	0.277612462593956	32.1174768458085	1
299	81.553	238.75	1.0791	5.3955753860832	10.9153719749507	299	-0.0782760183496087	0.0782760183496087	32.1957528641581	1
300	74.885	232.71	1.0952	5.47385140443281	10.8370959566011	300	0.277612462593956	0.277612462593956	32.4733653267521	1
301	79.61	230.39	1.0381	5.19623894183886	11.1147084191951	301	0.0568838145770449	0.0568838145770449	32.5302491413291	1
302	58.509	235.2	1.0264	5.13935512726181	11.1715922337721	302	-0.0189612715256811	0.0189612715256811	32.5492104128548	1
303	56.584	234.93	1.0303	5.15831639878749	11.1526309622465	303	-0.102099154369055	0.102099154369055	32.6513095672238	1
304	67.554	238.91	1.0513	5.26041555315655	11.0505318078774	304	0.15460729090171	0.15460729090171	32.8059168581255	1
305	61.986	247.98	1.0195	5.10580826225484	11.2051390987791	305	-0.140021697420417	0.140021697420417	32.945938555546	1
306	78.896	256.54	1.0483	5.24582995967525	11.0651174013587	306	-0.00972372898752916	0.00972372898752916	32.9556622845335	1
307	72.478	264.76	1.0503	5.25555368866278	11.0553936723712	307	0.130784154882265	0.130784154882265	33.0864464394158	1
308	69.126	261.03	1.0234	5.12476953378052	11.1861778272534	308	-0.161413901192981	0.161413901192981	33.2478603406087	1
309	71.82	265.36	1.0566	5.2861834349735	11.0247639260604	309	0.0617456790708086	0.0617456790708086	33.3096060196795	1
310	80.382	269.5	1.0439	5.22443775590269	11.0865096051313	310	0.118629493647854	0.118629493647854	33.4282355133274	1
311	80.043	272.7	1.0195	5.10580826225484	11.2051390987791	311	-0.192529833953074	0.192529833953074	33.6207653472805	1
312	82.562	278.64	1.0591	5.29833809620791	11.012609264826	312	-0.00486186449376547	0.00486186449376547	33.6256272117742	1
313	97.151	277.15	1.0601	5.30319996070167	11.0077474003323	313	-0.0617456790708086	0.0617456790708086	33.687372890845	1
314	107.78	264.83	1.0728	5.36494563977248	10.9460017212615	314	-0.102099154369055	0.102099154369055	33.7894720452141	1
315	107.52	267.13	1.0938	5.46704479414154	10.8439025668924	315	-0.0544528823301622	0.0544528823301622	33.8439249275443	1
316	120.06	275.61	1.105	5.5214976764717	10.7894496845622	316	-0.00680661029127094	0.00680661029127094	33.8507315378355	1
317	119.96	275.69	1.1064	5.52830428676297	10.782643074271	317	-0.00972372898752916	0.00972372898752916	33.8604552668231	1
318	123.03	271.62	1.1084	5.5380280157505	10.7729193452834	318	-0.308728395354047	0.308728395354047	34.1691836621771	1
319	116.6	276.05	1.1719	5.84675641110455	10.4641909499294	319	0.237745173745084	0.237745173745084	34.4069288359222	1
320	118.05	274.65	1.123	5.60901123735946	10.7019361236745	320	-0.0690384758114568	0.0690384758114568	34.4759673117337	1
321	125.16	274.92	1.1372	5.67804971317092	10.632897647863	321	0.121060425894736	0.121060425894736	34.5970277376284	1
322	123.97	273.1	1.1123	5.55698928727618	10.7539580737578	322	0.109391951109703	0.109391951109703	34.7064196887381	1
323	111.2	266.89	1.0898	5.44759733616648	10.8633500248675	323	0.0593147468239277	0.0593147468239277	34.765734435562	1
324	111.36	264.74	1.0776	5.38828258934255	10.9226647716914	324	-0.157038223148595	0.157038223148595	34.9227726587106	1
325	99.174	266.15	1.1099	5.54532081249115	10.7656265485428	325	0.275667716796448	0.275667716796448	35.1984403755071	1
326	87.108	257.59	1.0532	5.2696530956947	11.0412942653392	326	-0.251844580777002	0.251844580777002	35.4502849562841	1
327	85.613	253.42	1.105	5.5214976764717	10.7894496845622	327	0.410827549723104	0.410827549723104	35.8611125060072	1
328	58.235	233.87	1.0205	5.1106701267486	11.2002772342853	328	0.00729279674064642	0.00729279674064642	35.8684053027478	1
329	57.442	233	1.019	5.10337733000795	11.207570031026	329	-0.0238231360194483	0.0238231360194483	35.8922284387673	1
330	54.391	240.27	1.0239	5.1272004660274	11.1837468950065	330	-0.0145855934812928	0.0145855934812928	35.9068140322486	1
331	56.451	238.36	1.0269	5.14178605950869	11.1691613015253	331	0.0194474579750583	0.0194474579750583	35.9262614902236	1
332	57.639	240.8	1.0229	5.12233860153363	11.1886087595003	332	0.0140994070319174	0.0140994070319174	35.9403608972555	1
333	59.077	239.81	1.02	5.10823919450172	11.2027081665322	333	-0.177944240471781	0.177944240471781	36.1183051377273	1
334	68.974	245	1.0566	5.2861834349735	11.0247639260604	334	0.0233369495700693	0.0233369495700693	36.1416420872974	1
335	70.152	244.71	1.0518	5.26284648540343	11.0481008756305	335	0.00243093224688273	0.00243093224688273	36.1440730195443	1
336	88.673	257.89	1.0513	5.26041555315655	11.0505318078774	336	-0.13029796843289	0.13029796843289	36.2743709879772	1
337	89.227	262.78	1.0781	5.39071352158944	10.9202338394445	337	0.204198308738111	0.204198308738111	36.4785692967153	1
338	72.971	251.22	1.0361	5.18651521285133	11.1244321481826	338	-0.235314241498203	0.235314241498203	36.7138835382135	1
339	81.155	236.32	1.0845	5.42182945434953	10.8891179066844	339	-0.0354916108044812	0.0354916108044812	36.749375149018	1
340	87.194	237.33	1.0918	5.45732106515401	10.8536262958799	340	0.336927209417881	0.336927209417881	37.0863023584358	1
341	72.368	232.75	1.0225	5.12039385573613	11.1905535052978	341	-0.3014355986134	0.3014355986134	37.3877379570492	1
342	74.926	231.6	1.0845	5.42182945434953	10.8891179066844	342	0.209060173231874	0.209060173231874	37.5967981302811	1
343	64.819	233.17	1.0415	5.21276928111766	11.0981780799163	343	0.0758450861027278	0.0758450861027278	37.6726432163838	1
344	65.769	235.49	1.0259	5.13692419501493	11.174023166019	344	0.0189612715256811	0.0189612715256811	37.6916044879095	1
345	61.231	256.27	1.022	5.11796292348925	11.1929844375447	345	-0.4438882282807	0.4438882282807	38.1354927161902	1
346	82.323	248.38	1.1133	5.56185115176995	10.749096209264	346	0.118629493647854	0.118629493647854	38.2541222098381	1
347	92.433	242.14	1.0889	5.44322165812209	10.8677257029119	347	0.00243093224688273	0.00243093224688273	38.256553142085	1
348	88.505	255.83	1.0884	5.44079072587521	10.8701566351587	348	0.0379225430513621	0.0379225430513621	38.2944756851363	1
349	94.864	245.87	1.0806	5.40286818282385	10.9080791782101	349	0.0641766113176931	0.0641766113176931	38.358652296454	1
350	98.786	233.08	1.0674	5.33869157150616	10.9722557895278	350	-0.308728395354049	0.308728395354049	38.6673806918081	1
351	127.62	233.21	1.1309	5.6474199668602	10.6635273941737	351	-0.329634412677235	0.329634412677235	38.9970151044853	1
352	135.64	244.91	1.1987	5.97705437953744	10.3338929814965	352	0.192043647503699	0.192043647503699	39.189058751989	1
353	122.83	246.88	1.1592	5.78501073203374	10.5259366290002	353	0.1589829689461	0.1589829689461	39.3480417209351	1
354	120.73	242.89	1.1265	5.62602776308764	10.6849195979463	354	-0.0520219500832813	0.0520219500832813	39.4000636710184	1
355	124.16	238.41	1.1372	5.67804971317092	10.632897647863	355	0.173082375978019	0.173082375978019	39.5731460469964	1
356	111.7	237.74	1.1016	5.5049673371929	10.805980023841	356	0.0170165257281738	0.0170165257281738	39.5901625727246	1
357	117.85	236.72	1.0981	5.48795081146473	10.8229965495692	357	0.0165303392788001	0.0165303392788001	39.6066929120034	1
358	108.21	237.72	1.0947	5.47142047218593	10.839526888848	358	-0.19739169844684	0.19739169844684	39.8040846104502	1
359	109.74	243.31	1.1353	5.66881217063277	10.6421351904012	359	0.119115680097231	0.119115680097231	39.9232002905474	1
360	107.47	249.41	1.1108	5.54969649053554	10.7612508704984	360	-0.133215087129148	0.133215087129148	40.0564153776766	1
361	100.51	256.93	1.1382	5.68291157766468	10.6280357833693	361	0.177944240471783	0.177944240471783	40.2343596181484	1
362	89.992	248.32	1.1016	5.5049673371929	10.805980023841	362	0.346650938405411	0.346650938405411	40.5810105565538	1
363	100.59	250.27	1.0303	5.15831639878749	11.1526309622465	363	-0.28928093737899	0.28928093737899	40.8702914939328	1
364	103.95	240.63	1.0898	5.44759733616648	10.8633500248675	364	-0.154607290901712	0.154607290901712	41.0248987848345	1
365	115.23	239.49	1.1216	5.60220462706819	10.7087427339658	365	0.050077204285774	0.050077204285774	41.0749759891203	1
366	111.78	246.54	1.1113	5.55212742278242	10.7588199382515	366	0.0189612715256828	0.0189612715256828	41.0939372606459	1
367	113.82	251.48	1.1074	5.53316615125674	10.7777812097772	367	0.173082375978016	0.173082375978016	41.267019636624	1
368	109.59	254.9	1.0718	5.36008377527872	10.9508635857552	368	-0.377280684716126	0.377280684716126	41.6443003213401	1
369	122.37	257.32	1.1494	5.73736445999485	10.5735829010391	369	0.180375172718662	0.180375172718662	41.8246754940587	1
370	123.49	273.34	1.1123	5.55698928727618	10.7539580737578	370	-0.0782760183496087	0.0782760183496087	41.9029515124084	1
371	106.41	279.77	1.1284	5.63526530562579	10.6756820554082	371	0.147314494161066	0.147314494161066	42.0502660065694	1
372	97.558	279.49	1.0981	5.48795081146473	10.8229965495692	372	0.151690172205456	0.151690172205456	42.2019561787749	1
373	88.234	279.4	1.0669	5.33626063925927	10.9746867217747	373	0.111822883356583	0.111822883356583	42.3137790621315	1
374	89.812	268.45	1.0439	5.22443775590269	11.0865096051313	374	-0.050077204285774	0.050077204285774	42.3638562664172	1
375	83.96	266.49	1.0542	5.27451496018846	11.0364324008455	375	0.0593147468239277	0.0593147468239277	42.4231710132412	1
376	77.976	255.27	1.042	5.21520021336454	11.0957471476694	376	-0.132728900679773	0.132728900679773	42.5558999139209	1
377	75.057	255.72	1.0693	5.34792911404431	10.9630182469896	377	0.237258987295711	0.237258987295711	42.7931589012166	1
378	53.434	277.4	1.0205	5.1106701267486	11.2002772342853	378	0.00243093224688096	0.00243093224688096	42.7955898334635	1
379	42.077	269.47	1.02	5.10823919450172	11.2027081665322	379	-0.00243093224688096	0.00243093224688096	42.7980207657104	1
380	43.95	272.95	1.0205	5.1106701267486	11.2002772342853	380	-0.0213922037725638	0.0213922037725638	42.819412969483	1
381	42.955	268.45	1.0249	5.13206233052116	11.1788850305128	381	0.0476462720388913	0.0476462720388913	42.8670592415219	1
382	44.957	276.72	1.0151	5.08441605848227	11.2265313025517	382	-0.0286850005132102	0.0286850005132102	42.8957442420351	1
383	51.845	261.59	1.021	5.11310105899548	11.1978463020385	383	-0.0072927967406482	0.0072927967406482	42.9030370387757	1
384	54.713	272.65	1.0225	5.12039385573613	11.1905535052978	384	0.0072927967406482	0.0072927967406482	42.9103298355164	1
385	61.522	276.99	1.021	5.11310105899548	11.1978463020385	385	-0.0213922037725656	0.0213922037725656	42.9317220392889	1
386	63.477	276.79	1.0254	5.13449326276805	11.1764540982659	386	-0.00243093224688096	0.00243093224688096	42.9341529715358	1
387	52.64	279.97	1.0259	5.13692419501493	11.174023166019	387	0.0165303392787983	0.0165303392787983	42.9506833108146	1
388	57.042	277.47	1.0225	5.12039385573613	11.1905535052978	388	-0.00194474579750548	0.00194474579750548	42.9526280566121	1
389	48.432	279.42	1.0229	5.12233860153363	11.1886087595003	389	0.0140994070319174	0.0140994070319174	42.966727463644	1
390	58.076	274.54	1.02	5.10823919450172	11.2027081665322	390	-0.00243093224688096	0.00243093224688096	42.9691583958909	1
391	63.187	276.63	1.0205	5.1106701267486	11.2002772342853	391	-0.0714694080583396	0.0714694080583396	43.0406278039492	1
392	69.657	277.67	1.0352	5.18213953480694	11.128807826227	392	0.0739003403052205	0.0739003403052205	43.1145281442545	1
393	54.384	254.48	1.02	5.10823919450172	11.2027081665322	393	-0.0311159327600929	0.0311159327600929	43.1456440770146	1
394	45.473	249.94	1.0264	5.13935512726181	11.1715922337721	394	0.0335468650069739	0.0335468650069739	43.1791909420215	1
395	38.426	251.13	1.0195	5.10580826225484	11.2051390987791	395	-0.00729279674064465	0.00729279674064465	43.1864837387622	1
396	37.619	248.87	1.021	5.11310105899548	11.1978463020385	396	-0.0165303392788001	0.0165303392788001	43.203014078041	1
397	30.573	252.26	1.0244	5.12963139827428	11.1813159627597	397	0.00486186449376369	0.00486186449376369	43.2078759425347	1
398	39.158	257.24	1.0234	5.12476953378052	11.1861778272534	398	0.0140994070319191	0.0140994070319191	43.2219753495667	1
399	41.263	261.05	1.0205	5.1106701267486	11.2002772342853	399	-0.0116684747850364	0.0116684747850364	43.2336438243517	1
400	46.031	250.73	1.0229	5.12233860153363	11.1886087595003	400	0.00923754253815368	0.00923754253815368	43.2428813668899	1
401	16.616	231.83	1.021	5.11310105899548	11.1978463020385	401	0.00243093224688273	0.00243093224688273	43.2453122991367	1
402	15.889	234.69	1.0205	5.1106701267486	11.2002772342853	402	0.00486186449376191	0.00486186449376191	43.2501741636305	1
403	12.85	237.1	1.0195	5.10580826225484	11.2051390987791	403	0.00923754253815368	0.00923754253815368	43.2594117061687	1
404	12.202	237.38	1.0176	5.09657071971668	11.2143766413173	404	-0.00680661029126917	0.00680661029126917	43.2662183164599	1
405	17.959	238.32	1.019	5.10337733000795	11.207570031026	405	-0.00486186449376547	0.00486186449376547	43.2710801809537	1
406	25.008	249.93	1.02	5.10823919450172	11.2027081665322	406	-0.00243093224688096	0.00243093224688096	43.2735111132006	1
407	41.67	236.94	1.0205	5.1106701267486	11.2002772342853	407	0.00243093224688096	0.00243093224688096	43.2759420454475	1
408	40.926	244.7	1.02	5.10823919450172	11.2027081665322	408	-0.00972372898752916	0.00972372898752916	43.285665774435	1
409	33.683	249.8	1.022	5.11796292348925	11.1929844375447	409	-0.00437567804438821	0.00437567804438821	43.2900414524794	1
410	32.088	250.95	1.0229	5.12233860153363	11.1886087595003	410	0.0165303392787983	0.0165303392787983	43.3065717917582	1
411	16.031	263.66	1.0195	5.10580826225484	11.2051390987791	411	-0.0359777972538566	0.0359777972538566	43.342549589012	1
412	21.029	264.19	1.0269	5.14178605950869	11.1691613015253	412	0.0525081365326585	0.0525081365326585	43.3950577255447	1
413	24.033	256.7	1.0161	5.08927792297604	11.2216694380579	413	-0.0213922037725638	0.0213922037725638	43.4164499293172	1
414	29.541	256.53	1.0205	5.1106701267486	11.2002772342853	414	-0.0072927967406482	0.0072927967406482	43.4237427260579	1
415	44.191	256.09	1.022	5.11796292348925	11.1929844375447	415	-0.00680661029127094	0.00680661029127094	43.4305493363492	1
416	51.023	258.09	1.0234	5.12476953378052	11.1861778272534	416	0.025767881816952	0.025767881816952	43.4563172181661	1
417	52.118	270.91	1.0181	5.09900165196356	11.2119457090704	417	-0.0165303392787983	0.0165303392787983	43.4728475574449	1
418	51.447	267.03	1.0215	5.11553199124236	11.1954153697916	418	0.00972372898752738	0.00972372898752738	43.4825712864324	1
419	44.902	262.68	1.0195	5.10580826225484	11.2051390987791	419	-0.0121546612344101	0.0121546612344101	43.4947259476669	1
420	43.642	276.42	1.022	5.11796292348925	11.1929844375447	420	0.00486186449376547	0.00486186449376547	43.4995878121606	1
421	36.249	279.69	1.021	5.11310105899548	11.1978463020385	421	0.00243093224688273	0.00243093224688273	43.5020187444075	1
422	30.557	275.26	1.0205	5.1106701267486	11.2002772342853	422	-0.028685000513212	0.028685000513212	43.5307037449207	1
423	28.262	275.26	1.0264	5.13935512726181	11.1715922337721	423	0.0262540682663293	0.0262540682663293	43.556957813187	1
424	25.82	274.75	1.021	5.11310105899548	11.1978463020385	424	0.00243093224688273	0.00243093224688273	43.5593887454339	1
425	42.537	270.46	1.0205	5.1106701267486	11.2002772342853	425	0.00486186449376191	0.00486186449376191	43.5642506099277	1
426	32.313	256.56	1.0195	5.10580826225484	11.2051390987791	426	-0.00729279674064465	0.00729279674064465	43.5715434066683	1
427	34.637	259.9	1.021	5.11310105899548	11.1978463020385	427	0	0	43.5715434066683	1
428	37.725	259.16	1.021	5.11310105899548	11.1978463020385	428	-0.0213922037725656	0.0213922037725656	43.5929356104409	1
429	41.581	268.2	1.0254	5.13449326276805	11.1764540982659	429	0.0213922037725656	0.0213922037725656	43.6143278142135	1
430	27.969	273.06	1.021	5.11310105899548	11.1978463020385	430	0	0	43.6143278142135	1
431	25.507	279.5	1.021	5.11310105899548	11.1978463020385	431	0	0	43.6143278142135	1
432	16.217	279.14	1.021	5.11310105899548	11.1978463020385	432	0.00826516963939916	0.00826516963939916	43.6225929838529	1
433	15.305	269.95	0.11475	0.707036361521376	11.2061114716779	433	0.00826516963939916	0.00826516963939916	43.6308581534923	1
434	12.865	269.1	1.0176	5.09657071971668	11.2143766413173	434	-0.00923754253815368	0.00923754253815368	43.6400956960304	1
435	10.213	263.3	1.0195	5.10580826225484	11.2051390987791	435	-0.0262540682663257	0.0262540682663257	43.6663497642967	1
436	38.253	256.25	1.0249	5.13206233052116	11.1788850305128	436	0.00729279674064465	0.00729279674064465	43.6736425610374	1
437	28.045	235.96	1.0234	5.12476953378052	11.1861778272534	437	0.00923754253815368	0.00923754253815368	43.6828801035755	1
438	27.432	238.52	1.0215	5.11553199124236	11.1954153697916	438	0.00486186449376547	0.00486186449376547	43.6877419680693	1
439	23.217	235.52	1.0205	5.1106701267486	11.2002772342853	439	-0.0072927967406482	0.0072927967406482	43.69503476481	1
440	24.054	232.48	1.022	5.11796292348925	11.1929844375447	440	0.00486186449376547	0.00486186449376547	43.6998966293037	1
441	15.406	232.69	1.021	5.11310105899548	11.1978463020385	441	0	0	43.6998966293037	1
442	19.186	239.45	1.021	5.11310105899548	11.1978463020385	442	0.0311159327600929	0.0311159327600929	43.7310125620638	1
443	11.242	234.93	1.0146	5.08198512623539	11.2289622347986	443	-0.0286850005132102	0.0286850005132102	43.759697562577	1
444	10.857	242.34	1.0205	5.1106701267486	11.2002772342853	444	0.00729279674064642	0.00729279674064642	43.7669903593177	1
445	18.542	256.52	1.019	5.10337733000795	11.207570031026	445	0.00437567804438643	0.00437567804438643	43.7713660373621	1
446	27.895	262.04	1.0181	5.09900165196356	11.2119457090704	446	-0.0140994070319156	0.0140994070319156	43.785465444394	1
447	35.646	267.75	1.021	5.11310105899548	11.1978463020385	447	0.0116684747850346	0.0116684747850346	43.797133919179	1
448	29.731	266.93	1.0186	5.10143258421045	11.2095147768235	448	0	0	43.797133919179	1
449	38.19	270.07	1.0186	5.10143258421045	11.2095147768235	449	-0.00194474579750548	0.00194474579750548	43.7990786649765	1
450	40.004	272.54	1.019	5.10337733000795	11.207570031026	450	-0.0335468650069757	0.0335468650069757	43.8326255299835	1
451	67.575	276.48	1.0259	5.13692419501493	11.174023166019	451	0.0189612715256811	0.0189612715256811	43.8515868015092	1
452	74.79	272.61	1.022	5.11796292348925	11.1929844375447	452	-0.0116684747850346	0.0116684747850346	43.8632552762942	1
453	59.787	278.22	1.0244	5.12963139827428	11.1813159627597	453	0	0	43.8632552762942	1
454	58.65	273.95	1.0244	5.12963139827428	11.1813159627597	454	0.0306297463107157	0.0306297463107157	43.8938850226049	1
455	43.072	261.12	1.0181	5.09900165196356	11.2119457090704	455	-0.0427844075451276	0.0427844075451276	43.93666943015	1
456	40.083	265.2	1.0269	5.14178605950869	11.1691613015253	456	-0.00194474579750548	0.00194474579750548	43.9386141759475	1
457	33.493	273.5	1.0273	5.1437308053062	11.1672165557277	457	0.0379225430513621	0.0379225430513621	43.9765367189989	1
458	29.751	267.32	1.0195	5.10580826225484	11.2051390987791	458	0.0165303392788019	0.0165303392788019	43.9930670582777	1
459	22.579	268.19	1.0161	5.08927792297604	11.2216694380579	459	-0.0330606785576002	0.0330606785576002	44.0261277368353	1
460	16.373	256	1.0229	5.12233860153363	11.1886087595003	460	0.00437567804438821	0.00437567804438821	44.0305034148797	1
461	21.187	268.6	1.022	5.11796292348925	11.1929844375447	461	0.0145855934812946	0.0145855934812946	44.045089008361	1
462	25.442	264.25	1.019	5.10337733000795	11.207570031026	462	-0.0262540682663293	0.0262540682663293	44.0713430766273	1
463	29.937	265.16	1.0244	5.12963139827428	11.1813159627597	463	0.00243093224688096	0.00243093224688096	44.0737740088742	1
464	24.462	258.73	1.0239	5.1272004660274	11.1837468950065	464	0.0140994070319191	0.0140994070319191	44.0878734159061	1
465	21.059	240.3	1.021	5.11310105899548	11.1978463020385	465	-0.0072927967406482	0.0072927967406482	44.0951662126468	1
466	19.981	234.5	1.0225	5.12039385573613	11.1905535052978	466	0.0145855934812928	0.0145855934812928	44.1097518061281	1
467	26.856	238.18	1.0195	5.10580826225484	11.2051390987791	467	-0.0189612715256811	0.0189612715256811	44.1287130776537	1
468	36.817	240.47	1.0234	5.12476953378052	11.1861778272534	468	0.0116684747850364	0.0116684747850364	44.1403815524388	1
469	36.925	230.85	1.021	5.11310105899548	11.1978463020385	469	-0.0072927967406482	0.0072927967406482	44.1476743491794	1
470	59.776	231.03	1.0225	5.12039385573613	11.1905535052978	470	0.0189612715256828	0.0189612715256828	44.1666356207051	1
471	58.559	233.57	1.0186	5.10143258421045	11.2095147768235	471	-0.0189612715256828	0.0189612715256828	44.1855968922308	1
472	44.023	236.15	1.0225	5.12039385573613	11.1905535052978	472	0.0145855934812928	0.0145855934812928	44.2001824857121	1
473	78.311	256.79	1.0195	5.10580826225484	11.2051390987791	473	-0.050077204285774	0.050077204285774	44.2502596899979	1
474	82.102	254.52	1.0298	5.15588546654061	11.1550618944933	474	-0.209060173231874	0.209060173231874	44.4593198632297	1
475	93.421	266.43	1.0728	5.36494563977248	10.9460017212615	475	0.097723476324667	0.097723476324667	44.5570433395544	1
476	97.201	263.99	1.0527	5.26722216344782	11.0437251975861	476	-0.178430426921159	0.178430426921159	44.7354737664756	1
477	100.81	244.09	1.0894	5.44565259036897	10.865294770665	477	-0.265457801359542	0.265457801359542	45.0009315678351	1
478	124.27	260.39	1.144	5.71111039172852	10.5998369693054	478	-0.102099154369057	0.102099154369057	45.1030307222042	1
479	125.08	261.49	1.165	5.81320954609757	10.4977378149364	479	0.239689919542592	0.239689919542592	45.3427206417468	1
480	131.19	264.17	1.1157	5.57351962655498	10.737427734479	480	-0.418120346463748	0.418120346463748	45.7608409882105	1
481	139.15	269.89	1.2017	5.99163997301873	10.3193073880152	481	-0.13029796843289	0.13029796843289	45.8911389566434	1
482	139.27	269.07	1.2285	6.12193794145162	10.1890094195823	482	0.310673141151552	0.310673141151552	46.2018120977949	1
483	143.65	267.46	1.1646	5.81126480030007	10.4996825607339	483	-0.154121104452333	0.154121104452333	46.3559332022473	1
484	141.22	265.76	1.1963	5.9653859047524	10.3455614562815	484	0.166275765686745	0.166275765686745	46.522208967934	1
485	134.28	252.89	1.1621	5.79911013906566	10.5118372219683	485	-0.196905511997462	0.196905511997462	46.7191144799315	1
486	139.33	249.56	1.2026	5.99601565106312	10.3149317099708	486	0.170651443731135	0.170651443731135	46.8897659236626	1
487	131.31	250.23	1.1675	5.82536420733198	10.485583153702	487	-0.125922290388502	0.125922290388502	47.0156882140511	1
488	131.52	241.45	1.1934	5.95128649772049	10.3596608633135	488	-0.0422982210957503	0.0422982210957503	47.0579864351469	1
489	145.11	230.66	1.2021	5.99358471881624	10.3173626422177	489	0.106474832413443	0.106474832413443	47.1644612675603	1
490	145.1	240.88	1.1802	5.88710988640279	10.4238374746312	490	0.0549390687795377	0.0549390687795377	47.2194003363399	1
491	138.6	242.02	1.1689	5.83217081762326	10.4787765434107	491	0.156552036699217	0.156552036699217	47.3759523730391	1
492	133.55	267.18	1.1367	5.67561878092404	10.6353285801099	492	-0.192529833953074	0.192529833953074	47.5684822069921	1
493	143.53	267.43	1.1763	5.86814861487711	10.4427987461568	493	-0.13029796843289	0.13029796843289	47.698780175425	1
494	151.62	276.18	1.2031	5.99844658331	10.3125007777239	494	-0.0690384758114568	0.0690384758114568	47.7678186512365	1
495	161.7	267.91	1.2173	6.06748505912146	10.2434623019125	495	0.0311159327600929	0.0311159327600929	47.7989345839966	1
496	157.29	268.86	1.2109	6.03636912636137	10.2745782346726	496	0.00680661029127094	0.00680661029127094	47.8057411942879	1
497	158.01	279.12	1.2095	6.0295625160701	10.2813848449639	497	-0.0471600855895158	0.0471600855895158	47.8529012798774	1
498	150.18	268.6	1.2192	6.07672260165961	10.2342247593743	498	0.123491358141619	0.123491358141619	47.976392638019	1
499	141.57	266.81	1.1938	5.95323124351799	10.357716117516	499	-0.292198056075248	0.292198056075248	48.2685906940942	1
500	154.08	259.87	1.2539	6.24542929959324	10.0655180614407	500	NA	NA	NA	1
501	160.72	259.11	1.1895	5.9323252261948	10.3431305240347	1	0.0525081365326585	0.0525081365326585	0.0525081365326585	2
502	151.62	259.3	1.1787	5.87981708966215	10.3956386605673	2	-0.0758450861027278	0.0758450861027278	0.128353222635386	2
503	153.36	263.32	1.1943	5.95566217576487	10.3197935744646	3	-0.0213922037725638	0.0213922037725638	0.14974542640795	2
504	152.5	269.45	1.1987	5.97705437953744	10.298401370692	4	-0.00486186449376547	0.00486186449376547	0.154607290901716	2
505	154.12	263.4	1.1997	5.9819162440312	10.2935395061983	5	0.073414153855845	0.073414153855845	0.228021444757561	2
506	141.23	264.39	1.1846	5.90850209017536	10.3669536600541	6	0.109391951109702	0.109391951109702	0.337413395867262	2
507	142.9	273.56	1.1621	5.79911013906566	10.4763456111638	7	-0.0617456790708104	0.0617456790708104	0.399159074938073	2
508	147.48	276.64	1.1748	5.86085581813647	10.414599932093	8	0.166275765686748	0.166275765686748	0.565434840624821	2
509	139.7	276.69	1.1406	5.69458005244972	10.5808756977797	9	-0.00729279674064642	0.00729279674064642	0.572727637365468	2
510	129.57	252.12	1.1421	5.70187284919037	10.5735829010391	10	-0.0899444931346451	0.0899444931346451	0.662672130500113	2
511	133.31	254.38	1.1606	5.79181734232501	10.4836384079045	11	0.239689919542592	0.239689919542592	0.902362050042704	2
512	132.03	267	1.1113	5.55212742278242	10.723328327447	12	-0.123491358141619	0.123491358141619	1.02585340818432	2
513	129.81	267.6	1.1367	5.67561878092404	10.5998369693054	13	0.0281988140638347	0.0281988140638347	1.05405222224816	2
514	130.06	278.53	1.1309	5.6474199668602	10.6280357833693	14	0.21392203772564	0.21392203772564	1.2679742599738	2
515	121.4	271.18	1.0869	5.43349792913456	10.8419578210949	15	0.0379225430513621	0.0379225430513621	1.30589680302516	2
516	111.23	270.43	1.0791	5.3955753860832	10.8798803641463	16	0.0690384758114568	0.0690384758114568	1.37493527883662	2
517	102.59	269.92	1.0649	5.32653691027174	10.9489188399577	17	0.0306297463107175	0.0306297463107175	1.40556502514733	2
518	100.39	274.86	1.0586	5.29590716396103	10.9795485862684	18	0.00729279674064642	0.00729279674064642	1.41285782188798	2
519	103.6	274.39	1.0571	5.28861436722038	10.9868413830091	19	0.0850826286408779	0.0850826286408779	1.49794045052886	2
520	108.3	264.28	1.0396	5.2035317385795	11.07192401165	20	-0.206143054535616	0.206143054535616	1.70408350506447	2
521	100.63	266.72	1.082	5.40967479311512	10.8657809571143	21	-0.0213922037725638	0.0213922037725638	1.72547570883704	2
522	99.794	266.05	1.0864	5.43106699688768	10.8443887533418	22	0.166275765686748	0.166275765686748	1.89175147452379	2
523	95.27	265.14	1.0522	5.26479123120094	11.0106645190285	23	-0.144883561914185	0.144883561914185	2.03663503643797	2
524	88.225	251.62	1.082	5.40967479311512	10.8657809571143	24	0.149259239958573	0.149259239958573	2.18589427639654	2
525	105.94	241.74	1.0513	5.26041555315655	11.0150401970729	25	-0.104530086615938	0.104530086615938	2.29042436301248	2
526	105.84	236.24	1.0728	5.36494563977248	10.910510110457	26	-0.025767881816952	0.025767881816952	2.31619224482943	2
527	118.6	235.91	1.0781	5.39071352158944	10.88474222864	27	-0.00972372898752916	0.00972372898752916	2.32591597381696	2
528	119.06	235.44	1.0801	5.40043725057697	10.8750184996525	28	-0.248927462080744	0.248927462080744	2.57484343589771	2
529	134.94	240.61	1.1313	5.64936471265771	10.6260910375718	29	-0.0194474579750583	0.0194474579750583	2.59429089387277	2
530	133.27	239.37	1.1353	5.66881217063277	10.6066435795967	30	-0.393811023994926	0.393811023994926	2.98810191786769	2
531	145.37	232.6	1.2163	6.06262319462769	10.2128325556018	31	0.140021697420419	0.140021697420419	3.12812361528811	2
532	138.75	233.7	1.1875	5.92260149720728	10.3528542530222	32	0.0403534752982431	0.0403534752982431	3.16847709058635	2
533	137.5	230.03	1.1792	5.88224802190903	10.3932077283204	33	0.261082123315157	0.261082123315157	3.42955921390151	2
534	130.95	230.52	1.1255	5.62116589859387	10.6542898516356	34	0.0641766113176896	0.0641766113176896	3.4937358252192	2
535	125.45	233.1	1.1123	5.55698928727618	10.7184664629533	35	-0.0904306795840188	0.0904306795840188	3.58416650480322	2
536	118.27	243.51	1.1309	5.6474199668602	10.6280357833693	36	0.0763312725521033	0.0763312725521033	3.66049777735532	2
537	115.05	245.93	1.1152	5.5710886943081	10.7043670559214	37	0.244551784036355	0.244551784036355	3.90504956139168	2
538	111.12	258.87	1.0649	5.32653691027174	10.9489188399577	38	-0.235314241498202	0.235314241498202	4.14036380288988	2
539	125.74	255.67	1.1133	5.56185115176995	10.7136045984595	39	-0.177944240471781	0.177944240471781	4.31830804336166	2
540	129.2	257.95	1.1499	5.73979539224173	10.5356603579877	40	0.128353222635383	0.128353222635383	4.44666126599704	2
541	129.22	242.88	1.1235	5.61144216960635	10.6640135806231	41	-0.0763312725521033	0.0763312725521033	4.52299253854915	2
542	131.26	239.6	1.1392	5.68777344215845	10.587682308071	42	0.263513055562036	0.263513055562036	4.78650559411118	2
543	126.99	245.9	1.085	5.42426038659641	10.8511953636331	43	-0.0948063576284071	0.0948063576284071	4.88131195173959	2
544	122.35	249.54	1.1045	5.51906674422482	10.7563890060046	44	0.152176358654829	0.152176358654829	5.03348831039442	2
545	117.03	239.83	1.0732	5.36689038556999	10.9085653646595	45	-0.0879997473371379	0.0879997473371379	5.12148805773156	2
546	116.69	236.39	1.0913	5.45489013290713	10.8205656173223	46	0.0520219500832795	0.0520219500832795	5.17351000781484	2
547	111.16	235.08	1.0806	5.40286818282385	10.8725875674056	47	-0.163844833439864	0.163844833439864	5.3373548412547	2
548	129.28	234.62	1.1143	5.56671301626371	10.7087427339658	48	0.218783902219403	0.218783902219403	5.5561387434741	2
549	106.51	235.87	1.0693	5.34792911404431	10.9275266361852	49	0.0948063576284088	0.0948063576284088	5.65094510110251	2
550	102.5	249.83	1.0498	5.2531227564159	11.0223329938136	50	-0.0879997473371379	0.0879997473371379	5.73894484843965	2
551	100.61	267.75	1.0679	5.34112250375304	10.9343332464764	51	0.0666075435645741	0.0666075435645741	5.80555239200423	2
552	93.275	270.81	1.0542	5.27451496018846	11.000940790041	52	0.0520219500832795	0.0520219500832795	5.8575743420875	2
553	95.553	274.72	1.0435	5.22249301010518	11.0529627401243	53	-0.1424526296673	0.1424526296673	6.0000269717548	2
554	93.35	260.63	1.0728	5.36494563977248	10.910510110457	54	0.133215087129146	0.133215087129146	6.13324205888395	2
555	86.989	261.78	1.0454	5.23173055264334	11.0437251975861	55	0.104530086615938	0.104530086615938	6.23777214549989	2
556	96.837	254.75	1.0239	5.1272004660274	11.1482552842021	56	-0.220728648016909	0.220728648016909	6.4585007935168	2
557	87.283	251.63	1.0693	5.34792911404431	10.9275266361852	57	-0.180375172718664	0.180375172718664	6.63887596623546	2
558	84.334	248.12	1.1064	5.52830428676297	10.7471514634665	58	0.391380091748045	0.391380091748045	7.03025605798351	2
559	78.25	245.79	1.0259	5.13692419501493	11.1385315552145	59	0.0335468650069757	0.0335468650069757	7.06380292299048	2
560	72.806	235.24	1.019	5.10337733000795	11.1720784202215	60	-0.0189612715256828	0.0189612715256828	7.08276419451617	2
561	75.334	234.1	1.0229	5.12233860153363	11.1531171486958	61	-0.251844580777004	0.251844580777004	7.33460877529317	2
562	83.863	240.28	1.0747	5.37418318231064	10.9012725679188	62	0.0617456790708104	0.0617456790708104	7.39635445436398	2
563	97.121	249.84	1.062	5.31243750323983	10.9630182469896	63	-0.0855688150902552	0.0855688150902552	7.48192326945424	2
564	91.416	257.92	1.0796	5.39800631833008	10.8774494318994	64	0.275667716796448	0.275667716796448	7.75759098625068	2
565	84.724	273.7	1.0229	5.12233860153363	11.1531171486958	65	-0.130784154882265	0.130784154882265	7.88837514113295	2
566	91.895	272.26	1.0498	5.2531227564159	11.0223329938136	66	-0.0165303392788001	0.0165303392788001	7.90490548041175	2
567	95.234	268.64	1.0532	5.2696530956947	11.0058026545348	67	0.0996682221221725	0.0996682221221725	8.00457370253392	2
568	94.624	251.22	1.0327	5.16998487357253	11.1054708766569	68	-0.123491358141617	0.123491358141617	8.12806506067554	2
569	85.41	238.06	1.0581	5.29347623171415	10.9819795185153	69	0.0379225430513621	0.0379225430513621	8.1659876037269	2
570	91.191	240.45	1.0503	5.25555368866278	11.0199020615667	70	-0.0617456790708086	0.0617456790708086	8.22773328279771	2
571	89.855	237.59	1.063	5.31729936773359	10.9581563824959	71	-0.00923754253815368	0.00923754253815368	8.23697082533586	2
572	94.887	245.37	1.0649	5.32653691027174	10.9489188399577	72	-0.128353222635383	0.128353222635383	8.36532404797125	2
573	91.168	247.39	1.0913	5.45489013290713	10.8205656173223	73	0.149745426407947	0.149745426407947	8.51506947437919	2
574	92.655	244.78	1.0605	5.30514470649918	10.9703110437303	74	-0.0666075435645723	0.0666075435645723	8.58167701794376	2
575	88.76	252	1.0742	5.37175225006375	10.9037035001657	75	-0.102099154369057	0.102099154369057	8.68377617231282	2
576	104.49	262.41	1.0952	5.47385140443281	10.8016043457967	76	0.253789326574509	0.253789326574509	8.93756549888733	2
577	97.121	265.35	1.043	5.2200620778583	11.0553936723712	77	-0.0661213571151968	0.0661213571151968	9.00368685600253	2
578	104.07	253.35	1.0566	5.2861834349735	10.989272315256	78	-0.218783902219403	0.218783902219403	9.22247075822193	2
579	104.95	260.74	1.1016	5.5049673371929	10.7704884130366	79	0.140021697420417	0.140021697420417	9.36249245564235	2
580	111.17	262.28	1.0728	5.36494563977248	10.910510110457	80	-0.0471600855895158	0.0471600855895158	9.40965254123186	2
581	111.72	272.24	1.0825	5.412105725362	10.8633500248675	81	0.104530086615938	0.104530086615938	9.5141826278478	2
582	100.06	276.96	1.061	5.30757563874606	10.9678801114834	82	0.206143054535616	0.206143054535616	9.72032568238342	2
583	78.17	269.28	1.0186	5.10143258421045	11.174023166019	83	-0.0189612715256828	0.0189612715256828	9.7392869539091	2
584	73.726	264.08	1.0225	5.12039385573613	11.1550618944933	84	0.00243093224688273	0.00243093224688273	9.74171788615598	2
585	74.747	271.68	1.022	5.11796292348925	11.1574928267402	85	-0.360750345437328	0.360750345437328	10.1024682315933	2
586	88.339	246.77	1.0962	5.47871326892657	10.7967424813029	86	0.289767123828367	0.289767123828367	10.3922353554217	2
587	90.634	245.07	1.0366	5.18894614509821	11.0865096051313	87	-0.204198308738111	0.204198308738111	10.5964336641598	2
588	97.595	236.01	1.0786	5.39314445383632	10.8823112963932	88	0.173082375978016	0.173082375978016	10.7695160401378	2
589	90.604	235.01	1.043	5.2200620778583	11.0553936723712	89	0.128353222635385	0.128353222635385	10.8978692627732	2
590	89.588	232.84	1.0166	5.09170885522292	11.1837468950066	90	-0.225590512510674	0.225590512510674	11.1234597752839	2
591	88.471	236.71	1.063	5.31729936773359	10.9581563824959	91	0.00972372898752916	0.00972372898752916	11.1331835042714	2
592	88.026	240.93	1.061	5.30757563874606	10.9678801114834	92	0.118629493647855	0.118629493647855	11.2518129979192	2
593	80.588	237.5	1.0366	5.18894614509821	11.0865096051313	93	0.075845086102726	0.075845086102726	11.327658084022	2
594	83.17	232.32	1.021	5.11310105899548	11.162354691234	94	0	0	11.327658084022	2
595	93.953	234.31	1.021	5.11310105899548	11.162354691234	95	-0.194474579750581	0.194474579750581	11.5221326637726	2
596	100.45	244.87	1.061	5.30757563874606	10.9678801114834	96	-0.0379225430513639	0.0379225430513639	11.5600552068239	2
597	102.2	230.98	1.0688	5.34549818179743	10.929957568432	97	0.106474832413443	0.106474832413443	11.6665300392374	2
598	101.42	232.42	1.0469	5.23902334938398	11.0364324008455	98	-0.0709832216089641	0.0709832216089641	11.7375132608463	2
599	108.2	235.59	1.0615	5.31000657099295	10.9654491792365	99	-0.0427844075451276	0.0427844075451276	11.7802976683915	2
600	116.41	250.85	1.0703	5.35279097853807	10.9226647716914	100	0	0	11.7802976683915	2
601	108.57	252.3	1.0703	5.35279097853807	10.9226647716914	101	-0.168706697933628	0.168706697933628	11.9490043663251	2
602	117.25	254.21	1.105	5.5214976764717	10.7539580737578	102	-0.0330606785575984	0.0330606785575984	11.9820650448827	2
603	128.13	250.12	1.1118	5.5545583550293	10.7208973952002	103	-0.313590259847812	0.313590259847812	12.2956553047305	2
604	153.51	231.54	1.1763	5.86814861487711	10.4073071353524	104	0.173568562427393	0.173568562427393	12.4692238671579	2
605	161.2	234.17	1.1406	5.69458005244972	10.5808756977797	105	-0.121060425894736	0.121060425894736	12.5902842930526	2
606	158.62	234.33	1.1655	5.81564047834446	10.459815271885	106	-0.251844580777004	0.251844580777004	12.8421288738296	2
607	160.14	247.39	1.2173	6.06748505912146	10.207970691108	107	-0.225590512510674	0.225590512510674	13.0677193863403	2
608	176.51	254.96	1.2637	6.29307557163213	9.98238017859734	108	-0.0403534752982448	0.0403534752982448	13.1080728616385	2
609	178.97	253.98	1.272	6.33342904693038	9.94202670329909	109	0.0782760183496087	0.0782760183496087	13.1863488799882	2
610	173.15	252.59	1.2559	6.25515302858077	10.0203027216487	110	-0.0544528823301622	0.0544528823301622	13.2408017623183	2
611	171.94	251.47	1.2671	6.30960591091093	9.96584983931854	111	-0.0452153397920103	0.0452153397920103	13.2860171021103	2
612	172.05	263.14	1.2764	6.35482125070294	9.92063449952653	112	0.230452377004438	0.230452377004438	13.5164694791148	2
613	170.82	273.14	1.229	6.1243688736985	10.151086876531	113	-0.0262540682663275	0.0262540682663275	13.5427235473811	2
614	165.76	277.54	1.2344	6.15062294196483	10.1248328082646	114	0.0121546612344101	0.0121546612344101	13.5548782086155	2
615	177.37	269.01	1.2319	6.13846828073042	10.136987469499	115	0.0213922037725638	0.0213922037725638	13.5762704123881	2
616	174.82	266.49	1.2275	6.11707607695786	10.1583796732716	116	0.108905764660326	0.108905764660326	13.6851761770484	2
617	186.05	235.61	1.2051	6.00817031229753	10.2672854379319	117	-0.156552036699219	0.156552036699219	13.8417282137476	2
618	191.06	233.64	1.2373	6.16472234899675	10.1107334012327	118	-0.149745426407947	0.149745426407947	13.9914736401556	2
619	189.2	247.54	1.2681	6.3144677754047	9.96098797482477	119	0.0359777972538584	0.0359777972538584	14.0274514374094	2
620	187.08	257.19	1.2607	6.27848997815084	9.99696577207863	120	0.00194474579750548	0.00194474579750548	14.0293961832069	2
621	177.67	257.79	1.2603	6.27654523235333	9.99891051787614	121	-0.0807069505964915	0.0807069505964915	14.1101031338034	2
622	178.47	259.07	1.2769	6.35725218294982	9.91820356727964	122	0.187667969459312	0.187667969459312	14.2977711032627	2
623	190	266.75	1.2383	6.16958421349051	10.105871536739	123	-0.177944240471783	0.177944240471783	14.4757153437345	2
624	191.79	245.82	1.2749	6.3475284539623	9.92792729626717	124	0.104530086615936	0.104530086615936	14.5802454303504	2
625	192.05	235.03	1.2534	6.24299836734636	10.0324573828831	125	0.125922290388502	0.125922290388502	14.7061677207389	2
626	184.57	231.22	1.2275	6.11707607695786	10.1583796732716	126	-0.199822630693721	0.199822630693721	14.9059903514327	2
627	187.47	249.84	1.2686	6.31689870765158	9.95855704257789	127	0.232883309251321	0.232883309251321	15.138873660684	2
628	188.17	252.8	1.2207	6.08401539840026	10.1914403518292	128	-0.213435851276262	0.213435851276262	15.3523095119603	2
629	187.17	245.88	1.2646	6.29745124967652	9.97800450055295	129	0.213435851276262	0.213435851276262	15.5657453632365	2
630	179.68	239.99	1.2207	6.08401539840026	10.1914403518292	130	0.0262540682663275	0.0262540682663275	15.5919994315028	2
631	179.46	238.18	1.2153	6.05776133013393	10.2176944200955	131	-0.147314494161066	0.147314494161066	15.7393139256639	2
632	180.83	247.98	1.2456	6.205075824295	10.0703799259345	132	0.194474579750581	0.194474579750581	15.9337885054145	2
633	179.72	242.77	1.2056	6.01060124454441	10.2648545056851	133	-0.132728900679773	0.132728900679773	16.0665174060943	2
634	184.79	261.76	1.2329	6.14333014522419	10.1321256050053	134	-0.00972372898752738	0.00972372898752738	16.0762411350818	2
635	185.79	267.06	1.2349	6.15305387421172	10.1224018760178	135	-0.0568838145770449	0.0568838145770449	16.1331249496588	2
636	174	274.52	1.2466	6.20993768878876	10.0655180614407	136	0.118629493647855	0.118629493647855	16.2517544433067	2
637	163.7	274.21	1.2222	6.0913081951409	10.1841475550886	137	0.220728648016909	0.220728648016909	16.4724830913236	2
638	158.06	273.35	1.1768	5.870579547124	10.4048762031055	138	-0.0850826286408797	0.0850826286408797	16.5575657199645	2
639	157.04	272.11	1.1943	5.95566217576487	10.3197935744646	139	0.379711616963011	0.379711616963011	16.9372773369275	2
640	137.05	279.22	1.1162	5.57595055880186	10.6995051914276	140	0.0641766113176914	0.0641766113176914	17.0014539482452	2
641	135.08	277.85	1.103	5.51177394748417	10.7636818027453	141	-0.128353222635383	0.128353222635383	17.1298071708806	2
642	131	279.45	1.1294	5.64012717011956	10.6353285801099	142	-0.211491105478759	0.211491105478759	17.3412982763593	2
643	147.77	273.02	1.1729	5.85161827559831	10.4238374746312	143	-0.0520219500832813	0.0520219500832813	17.3933202264426	2
644	149.44	271.28	1.1836	5.90364022568159	10.3718155245479	144	-0.00729279674064642	0.00729279674064642	17.4006130231832	2
645	148.98	271.09	1.1851	5.91093302242224	10.3645227278072	145	0.078762204798986	0.078762204798986	17.4793752279822	2
646	148.41	273.27	1.1689	5.83217081762326	10.4432849326062	146	0.0379225430513639	0.0379225430513639	17.5172977710336	2
647	135.75	271.29	1.1611	5.79424827457189	10.4812074756576	147	-0.0904306795840206	0.0904306795840206	17.6077284506176	2
648	136.42	269.73	1.1797	5.88467895415591	10.3907767960736	148	0.351512802899176	0.351512802899176	17.9592412535168	2
649	133.8	260.49	1.1074	5.53316615125674	10.7422895989727	149	-0.232883309251321	0.232883309251321	18.1921245627681	2
650	132.47	255.28	1.1553	5.76604946050806	10.5094062897214	150	-0.166275765686748	0.166275765686748	18.3584003284549	2
651	138.54	249.67	1.1895	5.9323252261948	10.3431305240347	151	0.527026111124076	0.527026111124076	18.8854264395789	2
652	135.57	261.39	1.0811	5.40529911507073	10.8701566351587	152	-0.0447291533426348	0.0447291533426348	18.9301555929216	2
653	121.37	270.77	1.0903	5.45002826841336	10.8254274818161	153	-0.0335468650069739	0.0335468650069739	18.9637024579285	2
654	129.83	276.56	1.0972	5.48357513342034	10.7918806168091	154	-0.282474327087719	0.282474327087719	19.2461767850163	2
655	118.27	259.4	1.1553	5.76604946050806	10.5094062897214	155	0.0666075435645723	0.0666075435645723	19.3127843285808	2
656	126.18	262.1	1.1416	5.69944191694348	10.576013833286	156	-0.213435851276262	0.213435851276262	19.5262201798571	2
657	150.08	267.44	1.1855	5.91287776821975	10.3625779820097	157	0.267888733606426	0.267888733606426	19.7941089134635	2
658	147.65	257.83	1.1304	5.64498903461332	10.6304667156161	158	-0.00923754253815368	0.00923754253815368	19.8033464560017	2
659	146.5	260.18	1.1323	5.65422657715147	10.621229173078	159	-0.377766871165504	0.377766871165504	20.1811133271672	2
660	146.61	250.75	1.21	6.03199344831698	10.2434623019125	160	0.121060425894736	0.121060425894736	20.3021737530619	2
661	165.53	269.52	1.1851	5.91093302242224	10.3645227278072	161	-0.108905764660324	0.108905764660324	20.4110795177222	2
662	169	267.06	1.2075	6.01983878708257	10.2556169631469	162	-0.177944240471781	0.177944240471781	20.589023758194	2
663	181.91	251.93	1.2441	6.19778302755435	10.0776727226751	163	-0.00972372898753093	0.00972372898753093	20.5987474871816	2
664	177.4	246.79	1.2461	6.20750675654188	10.0679489936876	164	0.154121104452337	0.154121104452337	20.7528685916339	2
665	172.74	239.22	1.2144	6.05338565208954	10.2220700981399	165	0.0170165257281756	0.0170165257281756	20.7698851173621	2
666	179.41	235.29	1.2109	6.03636912636137	10.2390866238681	166	-0.0189612715256811	0.0189612715256811	20.7888463888878	2
667	177	232.13	1.2148	6.05533039788705	10.2201253523424	167	0.125436103939125	0.125436103939125	20.9142824928269	2
668	173.76	234.49	1.189	5.92989429394792	10.3455614562815	168	-0.149259239958571	0.149259239958571	21.0635417327854	2
669	178.97	243.24	1.2197	6.07915353390649	10.196302216323	169	-0.0807069505964915	0.0807069505964915	21.1442486833819	2
670	182.79	268.18	1.2363	6.15986048450298	10.1155952657265	170	0.025767881816952	0.025767881816952	21.1700165651989	2
671	191.6	264.82	1.231	6.13409260268603	10.1413631475434	171	0.097723476324667	0.097723476324667	21.2677400415236	2
672	192.78	268.07	1.2109	6.03636912636137	10.2390866238681	172	-0.157038223148595	0.157038223148595	21.4247782646722	2
673	181.84	252.09	1.2432	6.19340734950996	10.0820484007195	173	-0.123491358141617	0.123491358141617	21.5482696228138	2
674	194.83	243.65	1.2686	6.31689870765158	9.95855704257789	174	0.185237037212428	0.185237037212428	21.7335066600262	2
675	184.86	268.37	1.2305	6.13166167043915	10.1437940797903	175	0.0379225430513639	0.0379225430513639	21.7714292030776	2
676	184.41	267.9	1.2227	6.09373912738779	10.1817166228417	176	-0.135159832926655	0.135159832926655	21.9065890360042	2
677	184.28	258.25	1.2505	6.22889896031444	10.046556789915	177	0.00729279674064642	0.00729279674064642	21.9138818327449	2
678	188.5	261.97	1.249	6.22160616357379	10.0538495866557	178	0.106474832413443	0.106474832413443	22.0203566651583	2
679	187.14	253.97	1.2271	6.11513133116035	10.1603244190691	179	-0.0875135608877606	0.0875135608877606	22.1078702260461	2
680	182.79	263.93	1.2451	6.20264489204811	10.0728108581814	180	0.0213922037725638	0.0213922037725638	22.1292624298186	2
681	167.81	257.61	1.2407	6.18125268827555	10.0942030619539	181	0.0471600855895158	0.0471600855895158	22.1764225154081	2
682	162.68	248.46	1.231	6.13409260268603	10.1413631475434	182	0.0384087295007394	0.0384087295007394	22.2148312449089	2
683	161.36	246.44	1.2231	6.09568387318529	10.1797718770442	183	0.168220511484254	0.168220511484254	22.3830517563931	2
684	155.18	257.04	1.1885	5.92746336170104	10.3479923885284	184	-0.192043647503699	0.192043647503699	22.5750954038968	2
685	174.82	268.46	1.228	6.11950700920474	10.1559487410247	185	-0.199336444244345	0.199336444244345	22.7744318481412	2
686	170.71	261.3	1.269	6.31884345344908	9.95661229678038	186	0.149259239958571	0.149259239958571	22.9236910880998	2
687	167.09	248.29	1.2383	6.16958421349051	10.105871536739	187	0.102099154369053	0.102099154369053	23.0257902424688	2
688	166.2	244.39	1.2173	6.06748505912146	10.207970691108	188	-0.0807069505964897	0.0807069505964897	23.1064971930653	2
689	162.34	254.24	1.2339	6.14819200971795	10.1272637405115	189	-0.00923754253815368	0.00923754253815368	23.1157347356035	2
690	164.09	252.2	1.2358	6.1574295522561	10.1180261979734	190	-0.0807069505964915	0.0807069505964915	23.1964416861999	2
691	177.19	256.31	1.2524	6.23813650285259	10.0373192473769	191	-0.00486186449376547	0.00486186449376547	23.2013035506937	2
692	177.57	257.04	1.2534	6.24299836734636	10.0324573828831	192	0.0831378828433742	0.0831378828433742	23.2844414335371	2
693	189.56	262.37	1.2363	6.15986048450298	10.1155952657265	193	0.0281988140638347	0.0281988140638347	23.3126402476009	2
694	191.86	262.77	1.2305	6.13166167043915	10.1437940797903	194	-0.161413901192983	0.161413901192983	23.4740541487939	2
695	194.28	275.04	1.2637	6.29307557163213	9.98238017859734	195	0.0690384758114568	0.0690384758114568	23.5430926246054	2
696	180.26	269.22	1.2495	6.22403709582068	10.0514186544088	196	-0.0904306795840206	0.0904306795840206	23.6335233041894	2
697	186.88	262.02	1.2681	6.3144677754047	9.96098797482477	197	0.0904306795840206	0.0904306795840206	23.7239539837734	2
698	187.95	259.3	1.2495	6.22403709582068	10.0514186544088	198	0.234828055048826	0.234828055048826	23.9587820388222	2
699	161.25	262.69	1.2012	5.98920904077185	10.2862467094576	199	-0.0685522893620796	0.0685522893620796	24.0273343281843	2
700	154.4	253.16	1.2153	6.05776133013393	10.2176944200955	200	-0.0403534752982448	0.0403534752982448	24.0676878034825	2
701	158.05	256.12	1.2236	6.09811480543218	10.1773409447973	201	-0.0189612715256828	0.0189612715256828	24.0866490750082	2
702	156.94	258.03	1.2275	6.11707607695786	10.1583796732716	202	0.234828055048826	0.234828055048826	24.3214771300571	2
703	154.34	238.88	1.1792	5.88224802190903	10.3932077283204	203	-0.137590765173535	0.137590765173535	24.4590678952306	2
704	154.35	236.2	1.2075	6.01983878708257	10.2556169631469	204	0.0948063576284071	0.0948063576284071	24.553874252859	2
705	156.56	235.48	1.188	5.92503242945416	10.3504233207753	205	0.0714694080583396	0.0714694080583396	24.6253436609173	2
706	161.92	235.29	1.1733	5.85356302139582	10.4218927288336	206	-0.166275765686747	0.166275765686747	24.7916194266041	2
707	166.21	235.3	1.2075	6.01983878708257	10.2556169631469	207	-0.0286850005132102	0.0286850005132102	24.8203044271173	2
708	163.81	240.3	1.2134	6.04852378759578	10.2269319626337	208	-0.0831378828433742	0.0831378828433742	24.9034423099607	2
709	183.72	238.86	1.2305	6.13166167043915	10.1437940797903	209	0.118629493647855	0.118629493647855	25.0220718036085	2
710	178.96	234.04	1.2061	6.0130321767913	10.2624235734382	210	-0.0447291533426348	0.0447291533426348	25.0668009569512	2
711	168.27	236.51	1.2153	6.05776133013393	10.2176944200955	211	0.363181277684211	0.363181277684211	25.4299822346354	2
712	161.26	231.26	1.1406	5.69458005244972	10.5808756977797	212	-0.211491105478757	0.211491105478757	25.6414733401141	2
713	159.02	235.24	1.1841	5.90607115792848	10.369384592301	213	-0.108905764660324	0.108905764660324	25.7503791047745	2
714	161.29	240.6	1.2065	6.0149769225888	10.2604788276407	214	-0.0641766113176931	0.0641766113176931	25.8145557160921	2
715	157.11	243.11	1.2197	6.07915353390649	10.196302216323	215	-0.0213922037725638	0.0213922037725638	25.8359479198647	2
716	160.64	246.38	1.2241	6.10054573767906	10.1749100125504	216	0.0544528823301622	0.0544528823301622	25.8904008021949	2
717	149.62	247.96	1.2129	6.0460928553489	10.2293628948806	217	0.187667969459312	0.187667969459312	26.0780687716542	2
718	135.74	249.74	1.1743	5.85842488588958	10.4170308643399	218	0.374849752469245	0.374849752469245	26.4529185241234	2
719	131.07	249.07	1.0972	5.48357513342034	10.7918806168091	219	-0.0354916108044812	0.0354916108044812	26.4884101349279	2
720	127.98	244.51	1.1045	5.51906674422482	10.7563890060046	220	-0.560086789681675	0.560086789681675	27.0484969246096	2
721	143.43	244.7	1.2197	6.07915353390649	10.196302216323	221	0.170651443731135	0.170651443731135	27.2191483683407	2
722	154.15	236.81	1.1846	5.90850209017536	10.3669536600541	222	-0.168220511484252	0.168220511484252	27.387368879825	2
723	158.19	242.12	1.2192	6.07672260165961	10.1987331485699	223	0.0520219500832795	0.0520219500832795	27.4393908299083	2
724	162.51	245.87	1.2085	6.02470065157633	10.2507550986531	224	0.0165303392788001	0.0165303392788001	27.4559211691871	2
725	162.78	241.39	1.2051	6.00817031229753	10.2672854379319	225	-0.277612462593956	0.277612462593956	27.733533631781	2
726	187.55	246.54	1.2622	6.28578277489149	9.98967297533798	226	0.0641766113176914	0.0641766113176914	27.7977102430987	2
727	191.25	238.78	1.249	6.22160616357379	10.0538495866557	227	0.229966190555064	0.229966190555064	28.0276764336538	2
728	187.51	233.18	1.2017	5.99163997301873	10.2838157772107	228	-0.0593147468239277	0.0593147468239277	28.0869911804777	2
729	181.94	236.7	1.2139	6.05095471984266	10.2245010303868	229	0.1424526296673	0.1424526296673	28.229443810145	2
730	141.85	234.43	1.1846	5.90850209017536	10.3669536600541	230	0.192529833953076	0.192529833953076	28.4219736440981	2
731	136.16	236.6	1.145	5.71597225622228	10.5594834940072	231	0.00680661029127094	0.00680661029127094	28.4287802543893	2
732	135.62	241.43	1.1436	5.70916564593101	10.5662901042985	232	-0.3179659378922	0.3179659378922	28.7467461922815	2
733	152.48	237.68	1.209	6.02713158382321	10.2483241664063	233	0.204198308738111	0.204198308738111	28.9509445010196	2
734	139.48	264.2	1.167	5.8229332750851	10.4525224751444	234	0.00486186449376369	0.00486186449376369	28.9558063655134	2
735	142.28	260.17	1.166	5.81807141059134	10.4573843396381	235	-0.0714694080583396	0.0714694080583396	29.0272757735718	2
736	140.62	264.81	1.1807	5.88954081864968	10.3859149315798	236	0.0617456790708104	0.0617456790708104	29.0890214526426	2
737	132.46	270.73	1.168	5.82779513957887	10.4476606106506	237	0.125922290388502	0.125922290388502	29.2149437430311	2
738	130.09	258.69	1.1421	5.70187284919037	10.5735829010391	238	-0.00243093224688273	0.00243093224688273	29.2173746752779	2
739	121.53	267.28	1.1426	5.70430378143725	10.5711519687922	239	0.586340857948002	0.586340857948002	29.8037155332259	2
740	64.885	259.86	1.022	5.11796292348925	11.1574928267402	240	0.0359777972538584	0.0359777972538584	29.8396933304798	2
741	68.663	263.57	1.0146	5.08198512623539	11.1934706239941	241	-0.047646272038893	0.047646272038893	29.8873396025187	2
742	58.804	259	1.0244	5.12963139827428	11.1458243519552	242	0.00243093224688096	0.00243093224688096	29.8897705347656	2
743	65.731	257	1.0239	5.1272004660274	11.1482552842021	243	-0.0403534752982431	0.0403534752982431	29.9301240100638	2
744	66.675	246.65	1.0322	5.16755394132564	11.1079018089038	244	0.0495910178363967	0.0495910178363967	29.9797150279002	2
745	59.297	252.63	1.022	5.11796292348925	11.1574928267402	245	0.0238231360194465	0.0238231360194465	30.0035381639197	2
746	57.193	251.5	1.0171	5.0941397874698	11.1813159627597	246	-0.0189612715256811	0.0189612715256811	30.0224994354453	2
747	64.017	254.22	1.021	5.11310105899548	11.162354691234	247	0.00243093224688273	0.00243093224688273	30.0249303676922	2
748	46.37	268.44	1.0205	5.1106701267486	11.1647856234809	248	-0.0140994070319191	0.0140994070319191	30.0390297747241	2
749	61.065	266.82	1.0234	5.12476953378052	11.150686216449	249	0.0165303392788001	0.0165303392788001	30.055560114003	2
750	57.136	267.97	1.02	5.10823919450172	11.1672165557278	250	0.00486186449376547	0.00486186449376547	30.0604219784967	2
751	52.361	256.38	1.019	5.10337733000795	11.1720784202215	251	-0.00729279674064642	0.00729279674064642	30.0677147752374	2
752	48.653	263.56	1.0205	5.1106701267486	11.1647856234809	252	-0.00972372898753093	0.00972372898753093	30.0774385042249	2
753	54.531	262.68	1.0225	5.12039385573613	11.1550618944933	253	0.00972372898753093	0.00972372898753093	30.0871622332124	2
754	53.703	262.1	1.0205	5.1106701267486	11.1647856234809	254	0.00486186449376191	0.00486186449376191	30.0920240977062	2
755	55.052	263.56	1.0195	5.10580826225484	11.1696474879746	255	-0.0121546612344101	0.0121546612344101	30.1041787589406	2
756	57.742	263.77	1.022	5.11796292348925	11.1574928267402	256	0.0072927967406482	0.0072927967406482	30.1114715556812	2
757	58.446	256.69	1.0205	5.1106701267486	11.1647856234809	257	0	0	30.1114715556812	2
758	54.387	254.26	1.0205	5.1106701267486	11.1647856234809	258	-0.13321508712915	0.13321508712915	30.2446866428104	2
759	73.108	246.29	1.0479	5.24388521387775	11.0315705363517	259	-0.0140994070319156	0.0140994070319156	30.2587860498423	2
760	67.853	245.67	1.0508	5.25798462090966	11.0174711293198	260	0.147314494161066	0.147314494161066	30.4061005440034	2
761	62.88	250.35	1.0205	5.1106701267486	11.1647856234809	261	-0.028685000513212	0.028685000513212	30.4347855445166	2
762	52.845	246.6	1.0264	5.13935512726181	11.1361006229677	262	0.0262540682663293	0.0262540682663293	30.4610396127829	2
763	31.722	239.21	1.021	5.11310105899548	11.162354691234	263	0.00243093224688273	0.00243093224688273	30.4634705450298	2
764	27.844	243.51	1.0205	5.1106701267486	11.1647856234809	264	-0.00243093224688273	0.00243093224688273	30.4659014772767	2
765	26.802	244.96	1.021	5.11310105899548	11.162354691234	265	-0.00243093224688273	0.00243093224688273	30.4683324095236	2
766	46.652	234.57	1.0215	5.11553199124236	11.1599237589871	266	0	0	30.4683324095236	2
767	39.875	238.31	1.0215	5.11553199124236	11.1599237589871	267	0	0	30.4683324095236	2
768	44.571	232.22	1.0215	5.11553199124236	11.1599237589871	268	0.0140994070319174	0.0140994070319174	30.4824318165555	2
769	38.935	236.27	1.0186	5.10143258421045	11.174023166019	269	-0.00680661029127094	0.00680661029127094	30.4892384268468	2
770	22.729	250.11	1.02	5.10823919450172	11.1672165557278	270	-0.00729279674064642	0.00729279674064642	30.4965312235874	2
771	16.607	252.42	1.0215	5.11553199124236	11.1599237589871	271	0.00486186449376547	0.00486186449376547	30.5013930880812	2
772	19.745	244.58	1.0205	5.1106701267486	11.1647856234809	272	0.0092375425381519	0.0092375425381519	30.5106306306193	2
773	32.814	239.63	1.0186	5.10143258421045	11.174023166019	273	-0.0306297463107157	0.0306297463107157	30.54126037693	2
774	35.173	236.04	1.0249	5.13206233052116	11.1433934197083	274	0.0140994070319156	0.0140994070319156	30.5553597839619	2
775	29.65	241.87	1.022	5.11796292348925	11.1574928267402	275	0.00243093224688273	0.00243093224688273	30.5577907162088	2
776	46.595	244.4	1.0215	5.11553199124236	11.1599237589871	276	0.00729279674064642	0.00729279674064642	30.5650835129495	2
777	45.321	251.16	1.02	5.10823919450172	11.1672165557278	277	0.00243093224688096	0.00243093224688096	30.5675144451964	2
778	51.796	253.24	1.0195	5.10580826225484	11.1696474879746	278	-0.0145855934812928	0.0145855934812928	30.5821000386777	2
779	53.897	234.67	1.0225	5.12039385573613	11.1550618944933	279	0.00972372898753093	0.00972372898753093	30.5918237676652	2
780	54.927	239.04	1.0205	5.1106701267486	11.1647856234809	280	-0.0238231360194483	0.0238231360194483	30.6156469036846	2
781	51.405	239.85	1.0254	5.13449326276805	11.1409624874614	281	0.0165303392788001	0.0165303392788001	30.6321772429634	2
782	35.262	246.9	1.022	5.11796292348925	11.1574928267402	282	0.00972372898752916	0.00972372898752916	30.641900971951	2
783	32.015	252.12	1.02	5.10823919450172	11.1672165557278	283	-0.0165303392788001	0.0165303392788001	30.6584313112298	2
784	34.033	254.76	1.0234	5.12476953378052	11.150686216449	284	0.0140994070319191	0.0140994070319191	30.6725307182617	2
785	43.841	257.48	1.0205	5.1106701267486	11.1647856234809	285	-0.00243093224688273	0.00243093224688273	30.6749616505086	2
786	40.645	259.14	1.021	5.11310105899548	11.162354691234	286	-0.00243093224688273	0.00243093224688273	30.6773925827554	2
787	25.621	263.05	1.0215	5.11553199124236	11.1599237589871	287	0.0121546612344119	0.0121546612344119	30.6895472439899	2
788	16.982	261.55	1.019	5.10337733000795	11.1720784202215	288	-0.00729279674064642	0.00729279674064642	30.6968400407305	2
789	15.65	264.63	1.0205	5.1106701267486	11.1647856234809	289	-0.00243093224688273	0.00243093224688273	30.6992709729774	2
790	17.85	266.14	1.021	5.11310105899548	11.162354691234	290	0.00729279674064465	0.00729279674064465	30.706563769718	2
791	14.165	265.34	1.0195	5.10580826225484	11.1696474879746	291	0.0116684747850364	0.0116684747850364	30.7182322445031	2
792	34.415	240.42	1.0171	5.0941397874698	11.1813159627597	292	-0.0330606785576002	0.0330606785576002	30.7512929230607	2
793	41.067	232.57	1.0239	5.1272004660274	11.1482552842021	293	0.0116684747850364	0.0116684747850364	30.7629613978457	2
794	41.657	231.86	1.0215	5.11553199124236	11.1599237589871	294	-0.00923754253815368	0.00923754253815368	30.7721989403839	2
795	45.23	232.97	1.0234	5.12476953378052	11.150686216449	295	0.00680661029127094	0.00680661029127094	30.7790055506751	2
796	63.732	237.1	1.022	5.11796292348925	11.1574928267402	296	0.00243093224688273	0.00243093224688273	30.781436482922	2
797	72.041	235.46	1.0215	5.11553199124236	11.1599237589871	297	0.0140994070319174	0.0140994070319174	30.7955358899539	2
798	73.617	242.55	1.0186	5.10143258421045	11.174023166019	298	-0.403534752982456	0.403534752982456	31.1990706429364	2
799	81.553	238.75	0.10889	0.678545835587916	10.7704884130366	299	0.311159327600929	0.311159327600929	31.5102299705373	2
800	74.885	232.71	1.0376	5.19380800959197	11.0816477406375	300	0.0904306795840206	0.0904306795840206	31.6006606501213	2
801	79.61	230.39	1.019	5.10337733000795	11.1720784202215	301	-0.0145855934812946	0.0145855934812946	31.6152462436026	2
802	58.509	235.2	1.022	5.11796292348925	11.1574928267402	302	0.00486186449376547	0.00486186449376547	31.6201081080964	2
803	56.584	234.93	1.021	5.11310105899548	11.162354691234	303	0	0	31.6201081080964	2
804	67.554	238.91	1.021	5.11310105899548	11.162354691234	304	0.00972372898752916	0.00972372898752916	31.6298318370839	2
805	61.986	247.98	1.019	5.10337733000795	11.1720784202215	305	0	0	31.6298318370839	2
806	78.896	256.54	1.019	5.10337733000795	11.1720784202215	306	-0.0598009332733049	0.0598009332733049	31.6896327703572	2
807	72.478	264.76	1.0313	5.16317826328126	11.1122774869482	307	0.0549390687795395	0.0549390687795395	31.7445718391368	2
808	69.126	261.03	1.02	5.10823919450172	11.1672165557278	308	-0.050077204285774	0.050077204285774	31.7946490434225	2
809	71.82	265.36	1.0303	5.15831639878749	11.117139351442	309	0.052508136532655	0.052508136532655	31.8471571799552	2
810	80.382	269.5	1.0195	5.10580826225484	11.1696474879746	310	-0.0121546612344101	0.0121546612344101	31.8593118411896	2
811	80.043	272.7	1.022	5.11796292348925	11.1574928267402	311	-0.0140994070319156	0.0140994070319156	31.8734112482215	2
812	82.562	278.64	1.0249	5.13206233052116	11.1433934197083	312	-0.052021950083283	0.052021950083283	31.9254331983048	2
813	97.151	277.15	1.0356	5.18408428060444	11.091371469625	313	-0.052508136532655	0.052508136532655	31.9779413348375	2
814	107.78	264.83	1.0464	5.2365924171371	11.0388633330924	314	-0.0782760183496087	0.0782760183496087	32.0562173531871	2
815	107.52	267.13	1.0625	5.31486843548671	10.9605873147428	315	-0.158982968946102	0.158982968946102	32.2152003221332	2
816	120.06	275.61	1.0952	5.47385140443281	10.8016043457967	316	0.00923754253815368	0.00923754253815368	32.2244378646713	2
817	119.96	275.69	1.0933	5.46461386189466	10.8108418883348	317	-0.0306297463107175	0.0306297463107175	32.255067610982	2
818	123.03	271.62	1.0996	5.49524360820537	10.7802121420241	318	-0.133215087129148	0.133215087129148	32.3882826981112	2
819	116.6	276.05	1.127	5.62845869533452	10.6469970548949	319	0.140507883869795	0.140507883869795	32.528790581981	2
820	118.05	274.65	1.0981	5.48795081146473	10.7875049387647	320	-0.0452153397920085	0.0452153397920085	32.574005921773	2
821	125.16	274.92	1.1074	5.53316615125674	10.7422895989727	321	-0.0782760183496087	0.0782760183496087	32.6522819401226	2
822	123.97	273.1	1.1235	5.61144216960635	10.6640135806231	322	0.353457548696682	0.353457548696682	33.0057394888193	2
823	111.2	266.89	1.0508	5.25798462090966	11.0174711293198	323	0.0782760183496087	0.0782760183496087	33.0840155071689	2
824	111.36	264.74	1.0347	5.17970860256006	11.0957471476694	324	-0.204198308738111	0.204198308738111	33.288213815907	2
825	99.174	266.15	1.0767	5.38390691129817	10.8915488389313	325	0.097723476324667	0.097723476324667	33.3859372922317	2
826	87.108	257.59	1.0566	5.2861834349735	10.989272315256	326	0.0495910178363985	0.0495910178363985	33.4355283100681	2
827	85.613	253.42	1.0464	5.2365924171371	11.0388633330924	327	0.116198561400971	0.116198561400971	33.551726871469	2
828	58.235	233.87	1.0225	5.12039385573613	11.1550618944933	328	0.0145855934812928	0.0145855934812928	33.5663124649503	2
829	57.442	233	1.0195	5.10580826225484	11.1696474879746	329	0.00243093224688451	0.00243093224688451	33.5687433971972	2
830	54.391	240.27	1.019	5.10337733000795	11.1720784202215	330	-0.0145855934812946	0.0145855934812946	33.5833289906785	2
831	56.451	238.36	1.022	5.11796292348925	11.1574928267402	331	0.0165303392788001	0.0165303392788001	33.5998593299573	2
832	57.639	240.8	1.0186	5.10143258421045	11.174023166019	332	-0.0354916108044812	0.0354916108044812	33.6353509407618	2
833	59.077	239.81	1.0259	5.13692419501493	11.1385315552145	333	-0.108905764660326	0.108905764660326	33.7442567054221	2
834	68.974	245	1.0483	5.24582995967525	11.0296257905542	334	0.0306297463107175	0.0306297463107175	33.7748864517328	2
835	70.152	244.71	1.042	5.21520021336454	11.0602555368649	335	-0.00486186449376547	0.00486186449376547	33.7797483162266	2
836	88.673	257.89	1.043	5.2200620778583	11.0553936723712	336	-0.0354916108044812	0.0354916108044812	33.8152399270311	2
837	89.227	262.78	1.0503	5.25555368866278	11.0199020615667	337	0.135159832926654	0.135159832926654	33.9503997599577	2
838	72.971	251.22	1.0225	5.12039385573613	11.1550618944933	338	-0.146828307711688	0.146828307711688	34.0972280676694	2
839	81.155	236.32	1.0527	5.26722216344782	11.0082335867817	339	-0.0690384758114551	0.0690384758114551	34.1662665434809	2
840	87.194	237.33	1.0669	5.33626063925927	10.9391951109702	340	0.234828055048826	0.234828055048826	34.4010945985297	2
841	72.368	232.75	1.0186	5.10143258421045	11.174023166019	341	-0.116198561400973	0.116198561400973	34.5172931599307	2
842	74.926	231.6	1.0425	5.21763114561142	11.057824604618	342	0.106961018862821	0.106961018862821	34.6242541787935	2
843	64.819	233.17	1.0205	5.1106701267486	11.1647856234809	343	0.00243093224688096	0.00243093224688096	34.6266851110404	2
844	65.769	235.49	1.02	5.10823919450172	11.1672165557278	344	-0.0165303392788001	0.0165303392788001	34.6432154503192	2
845	61.231	256.27	1.0234	5.12476953378052	11.150686216449	345	-0.199822630693722	0.199822630693722	34.8430380810129	2
846	82.323	248.38	1.0645	5.32459216447424	10.9508635857552	346	0.0213922037725638	0.0213922037725638	34.8644302847855	2
847	92.433	242.14	1.0601	5.30319996070167	10.9722557895278	347	-0.047160085589514	0.047160085589514	34.911590370375	2
848	88.505	255.83	1.0698	5.35036004629119	10.9250957039383	348	0.0544528823301622	0.0544528823301622	34.9660432527051	2
849	94.864	245.87	1.0586	5.29590716396103	10.9795485862684	349	0.123491358141619	0.123491358141619	35.0895346108468	2
850	98.786	233.08	1.0332	5.17241580581941	11.1030399444101	350	-0.387004413703657	0.387004413703657	35.4765390245504	2
851	127.62	233.21	1.1128	5.55942021952307	10.7160355307064	351	-0.336927209417881	0.336927209417881	35.8134662339683	2
852	135.64	244.91	1.1821	5.89634742894095	10.3791083212885	352	0.256220258821392	0.256220258821392	36.0696864927897	2
853	122.83	246.88	1.1294	5.64012717011956	10.6353285801099	353	0.152176358654827	0.152176358654827	36.2218628514445	2
854	120.73	242.89	1.0981	5.48795081146473	10.7875049387647	354	-0.0549390687795377	0.0549390687795377	36.2768019202241	2
855	124.16	238.41	1.1094	5.54288988024427	10.7325658699852	355	0.235314241498203	0.235314241498203	36.5121161617223	2
856	111.7	237.74	1.061	5.30757563874606	10.9678801114834	356	-0.0690384758114568	0.0690384758114568	36.5811546375337	2
857	117.85	236.72	1.0752	5.37661411455752	10.8988416356719	357	0.0238231360194447	0.0238231360194447	36.6049777735532	2
858	108.21	237.72	1.0703	5.35279097853807	10.9226647716914	358	-0.147314494161064	0.147314494161064	36.7522922677142	2
859	109.74	243.31	1.1006	5.50010547269914	10.7753502775303	359	0.0831378828433742	0.0831378828433742	36.8354301505576	2
860	107.47	249.41	1.0835	5.41696758985576	10.8584881603737	360	0.0923754253815243	0.0923754253815243	36.9278055759391	2
861	100.51	256.93	1.0645	5.32459216447424	10.9508635857552	361	-0.101612967919678	0.101612967919678	37.0294185438588	2
862	89.992	248.32	1.0854	5.42620513239392	10.8492506178356	362	0.310673141151554	0.310673141151554	37.3400916850104	2
863	100.59	250.27	1.0215	5.11553199124236	11.1599237589871	363	-0.360750345437328	0.360750345437328	37.7008420304477	2
864	103.95	240.63	1.0957	5.47628233667969	10.7991734135498	364	-0.00486186449376547	0.00486186449376547	37.7057038949415	2
865	115.23	239.49	1.0967	5.48114420117346	10.794311549056	365	-0.0734141538558433	0.0734141538558433	37.7791180487973	2
866	111.78	246.54	1.1118	5.5545583550293	10.7208973952002	366	0.102099154369053	0.102099154369053	37.8812172031663	2
867	113.82	251.48	1.0908	5.45245920066025	10.8229965495692	367	0.1920436475037	0.1920436475037	38.07326085067	2
868	109.59	254.9	1.0513	5.26041555315655	11.0150401970729	368	-0.263513055562038	0.263513055562038	38.3367739062321	2
869	122.37	257.32	1.1055	5.52392860871858	10.7515271415109	369	-0.0189612715256811	0.0189612715256811	38.3557351777578	2
870	123.49	273.34	1.1094	5.54288988024427	10.7325658699852	370	0.0262540682663275	0.0262540682663275	38.3819892460241	2
871	106.41	279.77	1.104	5.51663581197794	10.7588199382515	371	0.135159832926654	0.135159832926654	38.5171490789508	2
872	97.558	279.49	1.0762	5.38147597905128	10.8939797711782	372	0.140021697420419	0.140021697420419	38.6571707763712	2
873	88.234	279.4	1.0474	5.24145428163087	11.0340014685986	373	0.135646019376029	0.135646019376029	38.7928167957472	2
874	89.812	268.45	1.0195	5.10580826225484	11.1696474879746	374	-0.157038223148593	0.157038223148593	38.9498550188958	2
875	83.96	266.49	1.0518	5.26284648540343	11.012609264826	375	0.149745426407948	0.149745426407948	39.0996004453037	2
876	77.976	255.27	1.021	5.11310105899548	11.162354691234	376	-0.028685000513212	0.028685000513212	39.1282854458169	2
877	75.057	255.72	1.0269	5.14178605950869	11.1336696907208	377	0.0170165257281756	0.0170165257281756	39.1453019715451	2
878	53.434	277.4	1.0234	5.12476953378052	11.150686216449	378	0.0165303392788001	0.0165303392788001	39.1618323108239	2
879	42.077	269.47	1.02	5.10823919450172	11.1672165557278	379	-0.00972372898752916	0.00972372898752916	39.1715560398115	2
880	43.95	272.95	1.022	5.11796292348925	11.1574928267402	380	0	0	39.1715560398115	2
881	42.955	268.45	1.022	5.11796292348925	11.1574928267402	381	0.00486186449376547	0.00486186449376547	39.1764179043052	2
882	44.957	276.72	1.021	5.11310105899548	11.162354691234	382	0.00486186449376369	0.00486186449376369	39.181279768799	2
883	51.845	261.59	1.02	5.10823919450172	11.1672165557278	383	-0.00486186449376369	0.00486186449376369	39.1861416332927	2
884	54.713	272.65	1.021	5.11310105899548	11.162354691234	384	-0.00486186449376547	0.00486186449376547	39.1910034977865	2
885	61.522	276.99	1.022	5.11796292348925	11.1574928267402	385	0.00243093224688273	0.00243093224688273	39.1934344300334	2
886	63.477	276.79	1.0215	5.11553199124236	11.1599237589871	386	0.00972372898752738	0.00972372898752738	39.2031581590209	2
887	52.64	279.97	1.0195	5.10580826225484	11.1696474879746	387	0.0116684747850364	0.0116684747850364	39.214826633806	2
888	57.042	277.47	1.0171	5.0941397874698	11.1813159627597	388	0.00972372898752916	0.00972372898752916	39.2245503627935	2
889	48.432	279.42	1.0151	5.08441605848227	11.1910396917472	389	-0.0359777972538584	0.0359777972538584	39.2605281600473	2
890	58.076	274.54	1.0225	5.12039385573613	11.1550618944933	390	0.0121546612344119	0.0121546612344119	39.2726828212818	2
891	63.187	276.63	1.02	5.10823919450172	11.1672165557278	391	-0.00243093224688096	0.00243093224688096	39.2751137535286	2
892	69.657	277.67	1.0205	5.1106701267486	11.1647856234809	392	-0.00243093224688273	0.00243093224688273	39.2775446857755	2
893	54.384	254.48	1.021	5.11310105899548	11.162354691234	393	-0.00923754253815368	0.00923754253815368	39.2867822283137	2
894	45.473	249.94	1.0229	5.12233860153363	11.1531171486958	394	0	0	39.2867822283137	2
895	38.426	251.13	1.0229	5.12233860153363	11.1531171486958	395	-0.00486186449376547	0.00486186449376547	39.2916440928074	2
896	37.619	248.87	1.0239	5.1272004660274	11.1482552842021	396	0.0257678818169538	0.0257678818169538	39.3174119746244	2
897	30.573	252.26	1.0186	5.10143258421045	11.174023166019	397	-0.023336949570071	0.023336949570071	39.3407489241945	2
898	39.158	257.24	1.0234	5.12476953378052	11.150686216449	398	0.0116684747850364	0.0116684747850364	39.3524173989795	2
899	41.263	261.05	1.021	5.11310105899548	11.162354691234	399	0.00486186449376369	0.00486186449376369	39.3572792634733	2
900	46.031	250.73	1.02	5.10823919450172	11.1672165557278	400	0.00486186449376547	0.00486186449376547	39.362141127967	2
901	16.616	231.83	1.019	5.10337733000795	11.1720784202215	401	-0.00972372898752916	0.00972372898752916	39.3718648569546	2
902	15.889	234.69	1.021	5.11310105899548	11.162354691234	402	0	0	39.3718648569546	2
903	12.85	237.1	1.021	5.11310105899548	11.162354691234	403	0.0213922037725638	0.0213922037725638	39.3932570607271	2
904	12.202	237.38	1.0166	5.09170885522292	11.1837468950066	404	0.00486186449376369	0.00486186449376369	39.3981189252209	2
905	17.959	238.32	1.0156	5.08684699072915	11.1886087595003	405	-0.0238231360194447	0.0238231360194447	39.4219420612403	2
906	25.008	249.93	1.0205	5.1106701267486	11.1647856234809	406	0.0092375425381519	0.0092375425381519	39.4311796037785	2
907	41.67	236.94	1.0186	5.10143258421045	11.174023166019	407	-0.0116684747850346	0.0116684747850346	39.4428480785635	2
908	40.926	244.7	1.021	5.11310105899548	11.162354691234	408	-0.0213922037725656	0.0213922037725656	39.4642402823361	2
909	33.683	249.8	1.0254	5.13449326276805	11.1409624874614	409	0.0427844075451294	0.0427844075451294	39.5070246898812	2
910	32.088	250.95	1.0166	5.09170885522292	11.1837468950066	410	-0.0140994070319191	0.0140994070319191	39.5211240969131	2
911	16.031	263.66	1.0195	5.10580826225484	11.1696474879746	411	-0.0213922037725638	0.0213922037725638	39.5425163006857	2
912	21.029	264.19	1.0239	5.1272004660274	11.1482552842021	412	0.0189612715256828	0.0189612715256828	39.5614775722114	2
913	24.033	256.7	1.02	5.10823919450172	11.1672165557278	413	0.0092375425381519	0.0092375425381519	39.5707151147495	2
914	29.541	256.53	1.0181	5.09900165196356	11.1764540982659	414	-0.00243093224688096	0.00243093224688096	39.5731460469964	2
915	44.191	256.09	1.0186	5.10143258421045	11.174023166019	415	0.00972372898752916	0.00972372898752916	39.5828697759839	2
916	51.023	258.09	1.0166	5.09170885522292	11.1837468950066	416	-0.00486186449376547	0.00486186449376547	39.5877316404777	2
917	52.118	270.91	1.0176	5.09657071971668	11.1788850305128	417	-0.0189612715256811	0.0189612715256811	39.6066929120034	2
918	51.447	267.03	1.0215	5.11553199124236	11.1599237589871	418	0.0121546612344119	0.0121546612344119	39.6188475732378	2
919	44.902	262.68	1.019	5.10337733000795	11.1720784202215	419	0.00194474579750548	0.00194474579750548	39.6207923190353	2
920	43.642	276.42	1.0186	5.10143258421045	11.174023166019	420	-0.0165303392788001	0.0165303392788001	39.6373226583141	2
921	36.249	279.69	1.022	5.11796292348925	11.1574928267402	421	0.0165303392788001	0.0165303392788001	39.6538529975929	2
922	30.557	275.26	1.0186	5.10143258421045	11.174023166019	422	0.00243093224688096	0.00243093224688096	39.6562839298398	2
923	28.262	275.26	1.0181	5.09900165196356	11.1764540982659	423	-0.0189612715256811	0.0189612715256811	39.6752452013655	2
924	25.82	274.75	1.022	5.11796292348925	11.1574928267402	424	-0.0116684747850346	0.0116684747850346	39.6869136761505	2
925	42.537	270.46	1.0244	5.12963139827428	11.1458243519552	425	0.0165303392788001	0.0165303392788001	39.7034440154293	2
926	32.313	256.56	1.021	5.11310105899548	11.162354691234	426	-0.0140994070319191	0.0140994070319191	39.7175434224612	2
927	34.637	259.9	1.0239	5.1272004660274	11.1482552842021	427	-0.00243093224688096	0.00243093224688096	39.7199743547081	2
928	37.725	259.16	1.0244	5.12963139827428	11.1458243519552	428	0.0189612715256828	0.0189612715256828	39.7389356262338	2
929	41.581	268.2	1.0205	5.1106701267486	11.1647856234809	429	-0.0165303392788019	0.0165303392788019	39.7554659655126	2
930	27.969	273.06	1.0239	5.1272004660274	11.1482552842021	430	0.0140994070319191	0.0140994070319191	39.7695653725445	2
931	25.507	279.5	1.021	5.11310105899548	11.162354691234	431	0.00486186449376369	0.00486186449376369	39.7744272370383	2
932	16.217	279.14	1.02	5.10823919450172	11.1672165557278	432	-0.00243093224688096	0.00243093224688096	39.7768581692851	2
933	15.305	269.95	1.0205	5.1106701267486	11.1647856234809	433	-0.028685000513212	0.028685000513212	39.8055431697984	2
934	12.865	269.1	1.0264	5.13935512726181	11.1361006229677	434	0.0359777972538584	0.0359777972538584	39.8415209670522	2
935	10.213	263.3	1.019	5.10337733000795	11.1720784202215	435	-0.0145855934812946	0.0145855934812946	39.8561065605335	2
936	38.253	256.25	1.022	5.11796292348925	11.1574928267402	436	0.0145855934812946	0.0145855934812946	39.8706921540148	2
937	28.045	235.96	1.019	5.10337733000795	11.1720784202215	437	0	0	39.8706921540148	2
938	27.432	238.52	1.019	5.10337733000795	11.1720784202215	438	-0.00729279674064642	0.00729279674064642	39.8779849507555	2
939	23.217	235.52	1.0205	5.1106701267486	11.1647856234809	439	-0.00243093224688273	0.00243093224688273	39.8804158830023	2
940	24.054	232.48	1.021	5.11310105899548	11.162354691234	440	0.00243093224688273	0.00243093224688273	39.8828468152492	2
941	15.406	232.69	1.0205	5.1106701267486	11.1647856234809	441	0	0	39.8828468152492	2
942	19.186	239.45	1.0205	5.1106701267486	11.1647856234809	442	-0.0311159327600947	0.0311159327600947	39.9139627480093	2
943	11.242	234.93	1.0269	5.14178605950869	11.1336696907208	443	0.0262540682663293	0.0262540682663293	39.9402168162757	2
944	10.857	242.34	1.0215	5.11553199124236	11.1599237589871	444	0	0	39.9402168162757	2
945	18.542	256.52	1.0215	5.11553199124236	11.1599237589871	445	-0.00486186449376547	0.00486186449376547	39.9450786807694	2
946	27.895	262.04	1.0225	5.12039385573613	11.1550618944933	446	0.00486186449376547	0.00486186449376547	39.9499405452632	2
947	35.646	267.75	1.0215	5.11553199124236	11.1599237589871	447	0.00972372898752738	0.00972372898752738	39.9596642742507	2
948	29.731	266.93	1.0195	5.10580826225484	11.1696474879746	448	-0.0121546612344101	0.0121546612344101	39.9718189354851	2
949	38.19	270.07	1.022	5.11796292348925	11.1574928267402	449	-0.00680661029127094	0.00680661029127094	39.9786255457764	2
950	40.004	272.54	1.0234	5.12476953378052	11.150686216449	450	0.00680661029127094	0.00680661029127094	39.9854321560677	2
951	67.575	276.48	1.022	5.11796292348925	11.1574928267402	451	0.00243093224688273	0.00243093224688273	39.9878630883145	2
952	74.79	272.61	1.0215	5.11553199124236	11.1599237589871	452	0	0	39.9878630883145	2
953	59.787	278.22	1.0215	5.11553199124236	11.1599237589871	453	0	0	39.9878630883145	2
954	58.65	273.95	1.0215	5.11553199124236	11.1599237589871	454	0	0	39.9878630883145	2
955	43.072	261.12	1.0215	5.11553199124236	11.1599237589871	455	0.00486186449376547	0.00486186449376547	39.9927249528083	2
956	40.083	265.2	1.0205	5.1106701267486	11.1647856234809	456	-0.00972372898753093	0.00972372898753093	40.0024486817958	2
957	33.493	273.5	1.0225	5.12039385573613	11.1550618944933	457	0.00972372898753093	0.00972372898753093	40.0121724107834	2
958	29.751	267.32	1.0205	5.1106701267486	11.1647856234809	458	-0.00486186449376547	0.00486186449376547	40.0170342752771	2
959	22.579	268.19	1.0215	5.11553199124236	11.1599237589871	459	-0.00486186449376547	0.00486186449376547	40.0218961397709	2
960	16.373	256	1.0225	5.12039385573613	11.1550618944933	460	0.00243093224688273	0.00243093224688273	40.0243270720178	2
961	21.187	268.6	1.022	5.11796292348925	11.1574928267402	461	0.00486186449376547	0.00486186449376547	40.0291889365115	2
962	25.442	264.25	1.021	5.11310105899548	11.162354691234	462	-0.0189612715256811	0.0189612715256811	40.0481502080372	2
963	29.937	265.16	1.0249	5.13206233052116	11.1433934197083	463	0.0189612715256811	0.0189612715256811	40.0671114795629	2
964	24.462	258.73	1.021	5.11310105899548	11.162354691234	464	0	0	40.0671114795629	2
965	21.059	240.3	1.021	5.11310105899548	11.162354691234	465	-0.00243093224688273	0.00243093224688273	40.0695424118098	2
966	19.981	234.5	1.0215	5.11553199124236	11.1599237589871	466	0	0	40.0695424118098	2
967	26.856	238.18	1.0215	5.11553199124236	11.1599237589871	467	0	0	40.0695424118098	2
968	36.817	240.47	1.0215	5.11553199124236	11.1599237589871	468	0.00243093224688273	0.00243093224688273	40.0719733440567	2
969	36.925	230.85	1.021	5.11310105899548	11.162354691234	469	0.0189612715256811	0.0189612715256811	40.0909346155824	2
970	59.776	231.03	1.0171	5.0941397874698	11.1813159627597	470	-0.0330606785576002	0.0330606785576002	40.12399529414	2
971	58.559	233.57	1.0239	5.1272004660274	11.1482552842021	471	0.0116684747850364	0.0116684747850364	40.135663768925	2
972	44.023	236.15	1.0215	5.11553199124236	11.1599237589871	472	-0.00923754253815368	0.00923754253815368	40.1449013114631	2
973	78.311	256.79	1.0234	5.12476953378052	11.150686216449	473	0.0213922037725656	0.0213922037725656	40.1662935152357	2
974	82.102	254.52	1.019	5.10337733000795	11.1720784202215	474	-0.175999494674276	0.175999494674276	40.34229300991	2
975	93.421	266.43	1.0552	5.27937682468223	10.9960789255472	475	0.123491358141617	0.123491358141617	40.4657843680516	2
976	97.201	263.99	1.0298	5.15588546654061	11.1195702836889	476	-0.18766796945931	0.18766796945931	40.6534523375109	2
977	100.81	244.09	1.0684	5.34355343599992	10.9319023142295	477	-0.280043394840837	0.280043394840837	40.9334957323518	2
978	124.27	260.39	1.126	5.62359683084076	10.6518589193887	478	-0.0709832216089623	0.0709832216089623	41.0044789539607	2
979	125.08	261.49	1.1406	5.69458005244972	10.5808756977797	479	0.0709832216089623	0.0709832216089623	41.0754621755697	2
980	131.19	264.17	1.126	5.62359683084076	10.6518589193887	480	-0.287336191581485	0.287336191581485	41.3627983671512	2
981	139.15	269.89	1.1851	5.91093302242224	10.3645227278072	481	-0.0422982210957503	0.0422982210957503	41.4050965882469	2
982	139.27	269.07	1.1938	5.95323124351799	10.3222245067115	482	0.173082375978018	0.173082375978018	41.5781789642249	2
983	143.65	267.46	1.1582	5.78014886753997	10.4953068826895	483	-0.106961018862819	0.106961018862819	41.6851399830878	2
984	141.22	265.76	1.1802	5.88710988640279	10.3883458638267	484	0.152176358654827	0.152176358654827	41.8373163417426	2
985	134.28	252.89	1.1489	5.73493352774797	10.5405222224815	485	-0.175999494674276	0.175999494674276	42.0133158364169	2
986	139.33	249.56	1.1851	5.91093302242224	10.3645227278072	486	0.342275260361024	0.342275260361024	42.3555910967779	2
987	131.31	250.23	1.1147	5.56865776206122	10.7067979881683	487	-0.294628988322131	0.294628988322131	42.6502200851	2
988	131.52	241.45	1.1753	5.86328675038335	10.4121689998461	488	-0.0666075435645741	0.0666075435645741	42.7168276286646	2
989	145.11	230.66	1.189	5.92989429394792	10.3455614562815	489	0.0714694080583396	0.0714694080583396	42.7882970367229	2
990	145.1	240.88	1.1743	5.85842488588958	10.4170308643399	490	0.229966190555061	0.229966190555061	43.018263227278	2
991	138.6	242.02	1.127	5.62845869533452	10.6469970548949	491	0.0763312725521033	0.0763312725521033	43.0945944998301	2
992	133.55	267.18	1.1113	5.55212742278242	10.723328327447	492	-0.244551784036355	0.244551784036355	43.3391462838664	2
993	143.53	267.43	1.1616	5.79667920681877	10.4787765434107	493	-0.140021697420417	0.140021697420417	43.4791679812869	2
994	151.62	276.18	1.1904	5.93670090423919	10.3387548459903	494	-0.11668474785035	0.11668474785035	43.5958527291372	2
995	161.7	267.91	1.2144	6.05338565208954	10.2220700981399	495	-0.0140994070319174	0.0140994070319174	43.6099521361691	2
996	157.29	268.86	1.2173	6.06748505912146	10.207970691108	496	0.0593147468239277	0.0593147468239277	43.669266882993	2
997	158.01	279.12	1.2051	6.00817031229753	10.2672854379319	497	0.050077204285774	0.050077204285774	43.7193440872788	2
998	150.18	268.6	1.1948	5.95809310801176	10.3173626422177	498	0.111336696907209	0.111336696907209	43.830680784186	2
999	141.57	266.81	1.1719	5.84675641110455	10.4286993391249	499	-0.320396870139083	0.320396870139083	44.1510776543251	2
1000	154.08	259.87	1.2378	6.16715328124363	10.1083024689858	500	NA	NA	NA	2
1001	160.72	259.11	1.2417	6.18611455276931	10.1010096722452	1	0.121060425894736	0.121060425894736	0.121060425894736	3
1002	151.62	259.3	1.2168	6.06505412687458	10.2220700981399	2	0.0213922037725656	0.0213922037725656	0.142452629667302	3
1003	153.36	263.32	1.2124	6.04366192310201	10.2434623019125	3	-0.0213922037725656	0.0213922037725656	0.163844833439867	3
1004	152.5	269.45	1.2168	6.06505412687458	10.2220700981399	4	-0.0568838145770432	0.0568838145770432	0.220728648016911	3
1005	154.12	263.4	1.2285	6.12193794145162	10.1651862835629	5	0.0831378828433724	0.0831378828433724	0.303866530860283	3
1006	141.23	264.39	1.2114	6.03880005860825	10.2483241664063	6	0.0379225430513639	0.0379225430513639	0.341789073911647	3
1007	142.9	273.56	1.2036	6.00087751555689	10.2862467094576	7	-0.0641766113176931	0.0641766113176931	0.40596568522934	3
1008	147.48	276.64	1.2168	6.06505412687458	10.2220700981399	8	0.223159580263793	0.223159580263793	0.629125265493133	3
1009	139.7	276.69	1.1709	5.84189454661078	10.4452296784037	9	0	0	0.629125265493133	3
1010	129.57	252.12	1.1709	5.84189454661078	10.4452296784037	10	-0.0544528823301622	0.0544528823301622	0.683578147823296	3
1011	133.31	254.38	1.1821	5.89634742894095	10.3907767960736	11	0.0972372898752898	0.0972372898752898	0.780815437698585	3
1012	132.03	267	1.1621	5.79911013906566	10.4880140859488	12	-0.0617456790708104	0.0617456790708104	0.842561116769396	3
1013	129.81	267.6	1.1748	5.86085581813647	10.426268406878	13	0.116198561400974	0.116198561400974	0.95875967817037	3
1014	130.06	278.53	1.1509	5.74465725673549	10.542466968279	14	0.128353222635383	0.128353222635383	1.08711290080575	3
1015	121.4	271.18	1.1245	5.61630403410011	10.6708201909144	15	-0.00486186449376369	0.00486186449376369	1.09197476529952	3
1016	111.23	270.43	1.1255	5.62116589859387	10.6659583264206	16	0.130784154882265	0.130784154882265	1.22275892018178	3
1017	102.59	269.92	1.0986	5.49038174371161	10.7967424813029	17	0.00680661029127094	0.00680661029127094	1.22956553047305	3
1018	100.39	274.86	1.0972	5.48357513342034	10.8035490915942	18	-0.0165303392788001	0.0165303392788001	1.24609586975185	3
1019	103.6	274.39	1.1006	5.50010547269914	10.7870187523154	19	0.194960766199957	0.194960766199957	1.44105663595181	3
1020	108.3	264.28	1.0605	5.30514470649918	10.9819795185153	20	-0.268374920055802	0.268374920055802	1.70943155600761	3
1021	100.63	266.72	1.1157	5.57351962655498	10.7136045984595	21	0.0213922037725638	0.0213922037725638	1.73082375978018	3
1022	99.794	266.05	1.1113	5.55212742278242	10.7349968022321	22	0.0972372898752916	0.0972372898752916	1.82806104965547	3
1023	95.27	265.14	1.0913	5.45489013290713	10.8322340921074	23	-0.0996682221221725	0.0996682221221725	1.92772927177764	3
1024	88.225	251.62	1.1118	5.5545583550293	10.7325658699852	24	0.156552036699217	0.156552036699217	2.08428130847686	3
1025	105.94	241.74	1.0796	5.39800631833008	10.8891179066844	25	-0.196905511997464	0.196905511997464	2.28118682047432	3
1026	105.84	236.24	1.1201	5.59491183032755	10.692212394687	26	-0.00486186449376369	0.00486186449376369	2.28604868496808	3
1027	118.6	235.91	1.1211	5.59977369482131	10.6873505301932	27	0.0544528823301622	0.0544528823301622	2.34050156729825	3
1028	119.06	235.44	1.1099	5.54532081249115	10.7418034125234	28	-0.329634412677235	0.329634412677235	2.67013597997548	3
1029	134.94	240.61	1.1777	5.87495522516838	10.4121689998461	29	-0.0170165257281756	0.0170165257281756	2.68715250570366	3
1030	133.27	239.37	1.1812	5.89197175089656	10.3951524741179	30	-0.22753525830818	0.22753525830818	2.91468776401184	3
1031	145.37	232.6	1.228	6.11950700920474	10.1676172158098	31	0.130297968432888	0.130297968432888	3.04498573244473	3
1032	138.75	233.7	1.2012	5.98920904077185	10.2979151842427	32	-0.0831378828433724	0.0831378828433724	3.1281236152881	3
1033	137.5	230.03	1.2183	6.07234692361522	10.2147773013993	33	0.235314241498203	0.235314241498203	3.3634378567863	3
1034	130.95	230.52	1.1699	5.83703268211702	10.4500915428975	34	0.0165303392787983	0.0165303392787983	3.3799681960651	3
1035	125.45	233.1	1.1665	5.82050234283822	10.4666218821763	35	0.0379225430513639	0.0379225430513639	3.41789073911646	3
1036	118.27	243.51	1.1587	5.78257979978686	10.5045444252276	36	0.0262540682663275	0.0262540682663275	3.44414480738279	3
1037	115.05	245.93	1.1533	5.75632573152053	10.530798493494	37	0.223159580263793	0.223159580263793	3.66730438764658	3
1038	111.12	258.87	1.1074	5.53316615125674	10.7539580737578	38	-0.280043394840838	0.280043394840838	3.94734778248742	3
1039	125.74	255.67	1.165	5.81320954609757	10.4739146789169	39	-0.0427844075451276	0.0427844075451276	3.99013219003255	3
1040	129.2	257.95	1.1738	5.8559939536427	10.4311302713718	40	0	0	3.99013219003255	3
1041	129.22	242.88	1.1738	5.8559939536427	10.4311302713718	41	-0.0452153397920085	0.0452153397920085	4.03534752982456	3
1042	131.26	239.6	1.1831	5.90120929343471	10.3859149315798	42	0.292198056075247	0.292198056075247	4.32754558589981	3
1043	126.99	245.9	1.123	5.60901123735946	10.678112987655	43	-0.100154408571548	0.100154408571548	4.42769999447135	3
1044	122.35	249.54	1.1436	5.70916564593101	10.5779585790835	44	0.0879997473371379	0.0879997473371379	4.51569974180849	3
1045	117.03	239.83	1.1255	5.62116589859387	10.6659583264206	45	-0.113767629154092	0.113767629154092	4.62946737096258	3
1046	116.69	236.39	1.1489	5.73493352774797	10.5521906972665	46	0.121060425894736	0.121060425894736	4.75052779685732	3
1047	111.16	235.08	1.124	5.61387310185323	10.6732511231613	47	-0.258651191068271	0.258651191068271	5.00917898792559	3
1048	129.28	234.62	1.1772	5.8725242929215	10.414599932093	48	0.303866530860283	0.303866530860283	5.31304551878587	3
1049	106.51	235.87	1.1147	5.56865776206122	10.7184664629533	49	0.0875135608877606	0.0875135608877606	5.40055907967363	3
1050	102.5	249.83	1.0967	5.48114420117346	10.805980023841	50	-0.0666075435645741	0.0666075435645741	5.46716662323821	3
1051	100.61	267.75	1.1104	5.54775174473803	10.7393724802765	51	0.102099154369055	0.102099154369055	5.56926577760726	3
1052	93.275	270.81	1.0894	5.44565259036897	10.8414716346455	52	0.0194474579750583	0.0194474579750583	5.58871323558232	3
1053	95.553	274.72	1.0854	5.42620513239392	10.8609190926206	53	-0.10015440857155	0.10015440857155	5.68886764415387	3
1054	93.35	260.63	1.106	5.52635954096547	10.760764684049	54	0.0928616118309034	0.0928616118309034	5.78172925598478	3
1055	86.989	261.78	1.0869	5.43349792913456	10.8536262958799	55	0.173082375978018	0.173082375978018	5.95481163196279	3
1056	96.837	254.75	1.0513	5.26041555315655	11.026708671858	56	-0.287336191581485	0.287336191581485	6.24214782354428	3
1057	87.283	251.63	1.1104	5.54775174473803	10.7393724802765	57	0.0170165257281756	0.0170165257281756	6.25916434927245	3
1058	84.334	248.12	1.1069	5.53073521900985	10.7563890060046	58	0.412772295520609	0.412772295520609	6.67193664479306	3
1059	78.25	245.79	1.022	5.11796292348925	11.1691613015253	59	-0.0471600855895158	0.0471600855895158	6.71909673038258	3
1060	72.806	235.24	1.0317	5.16512300907876	11.1220012159357	60	-0.206629240984991	0.206629240984991	6.92572597136757	3
1061	75.334	234.1	1.0742	5.37175225006375	10.9153719749507	61	-0.116198561400974	0.116198561400974	7.04192453276854	3
1062	83.863	240.28	1.0981	5.48795081146473	10.7991734135498	62	0.127867036186007	0.127867036186007	7.16979156895455	3
1063	97.121	249.84	1.0718	5.36008377527872	10.9270404497358	63	-0.177944240471781	0.177944240471781	7.34773580942633	3
1064	91.416	257.92	1.1084	5.5380280157505	10.749096209264	64	0.149745426407948	0.149745426407948	7.49748123583428	3
1065	84.724	273.7	1.0776	5.38828258934255	10.8988416356719	65	-0.0379225430513639	0.0379225430513639	7.53540377888564	3
1066	91.895	272.26	1.0854	5.42620513239392	10.8609190926206	66	-0.047646272038893	0.047646272038893	7.58305005092454	3
1067	95.234	268.64	1.0952	5.47385140443281	10.8132728205817	67	0.0354916108044812	0.0354916108044812	7.61854166172902	3
1068	94.624	251.22	1.0879	5.43835979362833	10.8487644313862	68	-0.0734141538558433	0.0734141538558433	7.69195581558486	3
1069	85.41	238.06	1.103	5.51177394748417	10.7753502775303	69	0.0471600855895158	0.0471600855895158	7.73911590117438	3
1070	91.191	240.45	1.0933	5.46461386189466	10.8225103631198	70	-0.0116684747850346	0.0116684747850346	7.75078437595941	3
1071	89.855	237.59	1.0957	5.47628233667969	10.8108418883348	71	-0.0189612715256828	0.0189612715256828	7.7697456474851	3
1072	94.887	245.37	1.0996	5.49524360820537	10.7918806168091	72	-0.0379225430513621	0.0379225430513621	7.80766819053646	3
1073	91.168	247.39	1.1074	5.53316615125674	10.7539580737578	73	0.0189612715256811	0.0189612715256811	7.82662946206214	3
1074	92.655	244.78	1.1035	5.51420487973106	10.7729193452834	74	-0.0165303392788001	0.0165303392788001	7.84315980134094	3
1075	88.76	252	1.1069	5.53073521900985	10.7563890060046	75	-0.0549390687795395	0.0549390687795395	7.89809887012048	3
1076	104.49	262.41	1.1182	5.58567428778939	10.7014499372251	76	0.0904306795840206	0.0904306795840206	7.9885295497045	3
1077	97.121	265.35	1.0996	5.49524360820537	10.7918806168091	77	-0.102099154369053	0.102099154369053	8.09062870407355	3
1078	104.07	253.35	1.1206	5.59734276257443	10.6897814624401	78	0.0286850005132102	0.0286850005132102	8.11931370458676	3
1079	104.95	260.74	1.1147	5.56865776206122	10.7184664629533	79	0.0636904248683159	0.0636904248683159	8.18300412945508	3
1080	111.17	262.28	1.1016	5.5049673371929	10.7821568878216	80	-0.123491358141621	0.123491358141621	8.3064954875967	3
1081	111.72	272.24	1.127	5.62845869533452	10.65866552968	81	0.125922290388502	0.125922290388502	8.4324177779852	3
1082	100.06	276.96	1.1011	5.50253640494602	10.7845878200685	82	0.239689919542592	0.239689919542592	8.67210769752779	3
1083	78.17	269.28	1.0518	5.26284648540343	11.0242777396111	83	-0.0140994070319174	0.0140994070319174	8.68620710455971	3
1084	73.726	264.08	1.0547	5.27694589243535	11.0101783325792	84	0.0354916108044812	0.0354916108044812	8.72169871536419	3
1085	74.747	271.68	1.0474	5.24145428163087	11.0456699433836	85	-0.313104073398435	0.313104073398435	9.03480278876263	3
1086	88.339	246.77	1.1118	5.5545583550293	10.7325658699852	86	0.229966190555061	0.229966190555061	9.26476897931769	3
1087	90.634	245.07	1.0645	5.32459216447424	10.9625320605403	87	-0.208573986782497	0.208573986782497	9.47334296610018	3
1088	97.595	236.01	1.1074	5.53316615125674	10.7539580737578	88	0.0831378828433724	0.0831378828433724	9.55648084894356	3
1089	90.604	235.01	1.0903	5.45002826841336	10.8370959566011	89	0.149259239958571	0.149259239958571	9.70574008890213	3
1090	89.588	232.84	1.0596	5.30076902845479	10.9863551965597	90	-0.173082375978018	0.173082375978018	9.87882246488014	3
1091	88.471	236.71	1.0952	5.47385140443281	10.8132728205817	91	0.00923754253815368	0.00923754253815368	9.8880600074183	3
1092	88.026	240.93	1.0933	5.46461386189466	10.8225103631198	92	0.173568562427393	0.173568562427393	10.0616285698457	3
1093	80.588	237.5	1.0576	5.29104529946726	10.9960789255472	93	-0.111822883356584	0.111822883356584	10.1734514532023	3
1094	83.17	232.32	1.0806	5.40286818282385	10.8842560421907	94	0.097723476324667	0.097723476324667	10.2711749295269	3
1095	93.953	234.31	1.0605	5.30514470649918	10.9819795185153	95	-0.265943987808919	0.265943987808919	10.5371189173359	3
1096	100.45	244.87	1.1152	5.5710886943081	10.7160355307064	96	0.0281988140638347	0.0281988140638347	10.5653177313997	3
1097	102.2	230.98	1.1094	5.54288988024427	10.7442343447702	97	0.0666075435645741	0.0666075435645741	10.6319252749643	3
1098	101.42	232.42	1.0957	5.47628233667969	10.8108418883348	98	-0.0500772042857758	0.0500772042857758	10.68200247925	3
1099	108.2	235.59	1.106	5.52635954096547	10.760764684049	99	0.00972372898752916	0.00972372898752916	10.6917262082376	3
1100	116.41	250.85	1.104	5.51663581197794	10.7704884130366	100	-0.0286850005132102	0.0286850005132102	10.7204112087508	3
1101	108.57	252.3	1.1099	5.54532081249115	10.7418034125234	101	-0.270319665853307	0.270319665853307	10.9907308746041	3
1102	117.25	254.21	1.1655	5.81564047834446	10.47148374667	102	0.0685522893620796	0.0685522893620796	11.0592831639662	3
1103	128.13	250.12	1.1514	5.74708818898238	10.5400360360321	103	-0.215866783523145	0.215866783523145	11.2751499474893	3
1104	153.51	231.54	1.1958	5.96295497250552	10.324169252509	104	-0.128353222635383	0.128353222635383	11.4035031701247	3
1105	161.2	234.17	1.2222	6.0913081951409	10.1958160298736	105	0.0165303392787983	0.0165303392787983	11.4200335094035	3
1106	158.62	234.33	1.2188	6.07477785586211	10.2123463691524	106	-0.0520219500832795	0.0520219500832795	11.4720554594868	3
1107	160.14	247.39	1.2295	6.12679980594539	10.1603244190691	107	-0.190098901706193	0.190098901706193	11.662154361193	3
1108	176.51	254.96	1.2686	6.31689870765158	9.97022551736292	108	0.00972372898752738	0.00972372898752738	11.6718780901805	3
1109	178.97	253.98	1.2666	6.30717497866405	9.97994924635045	109	0.0379225430513657	0.0379225430513657	11.7098006332319	3
1110	173.15	252.59	1.2588	6.26925243561269	10.0178717894018	110	0.0238231360194447	0.0238231360194447	11.7336237692513	3
1111	171.94	251.47	1.2539	6.24542929959324	10.0416949254213	111	-0.0116684747850346	0.0116684747850346	11.7452922440363	3
1112	172.05	263.14	1.2563	6.25709777437828	10.0300264506362	112	-0.00486186449376547	0.00486186449376547	11.7501541085301	3
1113	170.82	273.14	1.2573	6.26195963887204	10.0251645861425	113	0.0544528823301622	0.0544528823301622	11.8046069908603	3
1114	165.76	277.54	1.2461	6.20750675654188	10.0796174684726	114	-0.0568838145770449	0.0568838145770449	11.8614908054373	3
1115	177.37	269.01	1.2578	6.26439057111892	10.0227336538956	115	-0.00243093224688096	0.00243093224688096	11.8639217376842	3
1116	174.82	266.49	1.2583	6.2668215033658	10.0203027216487	116	-0.050077204285774	0.050077204285774	11.91399894197	3
1117	186.05	235.61	1.2686	6.31689870765158	9.97022551736292	117	-0.0758450861027278	0.0758450861027278	11.9898440280727	3
1118	191.06	233.64	1.2842	6.39274379375431	9.8943804312602	118	-0.0471600855895158	0.0471600855895158	12.0370041136622	3
1119	189.2	247.54	1.2939	6.43990387934382	9.84722034567068	119	0.0593147468239277	0.0593147468239277	12.0963188604861	3
1120	187.08	257.19	1.2817	6.3805891325199	9.90653509249461	120	0.106474832413443	0.106474832413443	12.2027936928996	3
1121	177.67	257.79	1.2598	6.27411430010645	10.0130099249081	121	0.0121546612344101	0.0121546612344101	12.214948354134	3
1122	178.47	259.07	1.2573	6.26195963887204	10.0251645861425	122	-0.0641766113176914	0.0641766113176914	12.2791249654517	3
1123	190	266.75	1.2705	6.32613625018973	9.96098797482477	123	-0.149745426407947	0.149745426407947	12.4288703918596	3
1124	191.79	245.82	1.3013	6.47588167659768	9.81124254841682	124	0.0189612715256811	0.0189612715256811	12.4478316633853	3
1125	192.05	235.03	1.2974	6.456920405072	9.8302038199425	125	0.192529833953074	0.192529833953074	12.6403614973384	3
1126	184.57	231.22	1.2578	6.26439057111892	10.0227336538956	126	-0.144883561914181	0.144883561914181	12.7852450592526	3
1127	187.47	249.84	1.2876	6.40927413303311	9.8778500919814	127	0.00729279674064642	0.00729279674064642	12.7925378559932	3
1128	188.17	252.8	1.2861	6.40198133629246	9.88514288872204	128	-0.0525081365326585	0.0525081365326585	12.8450459925259	3
1129	187.17	245.88	1.2969	6.45448947282512	9.83263475218939	129	0.239689919542592	0.239689919542592	13.0847359120685	3
1130	179.68	239.99	1.2476	6.21479955328252	10.072324671732	130	0.00972372898752916	0.00972372898752916	13.094459641056	3
1131	179.46	238.18	1.2456	6.205075824295	10.0820484007195	131	-0.0831378828433724	0.0831378828433724	13.1775975238994	3
1132	180.83	247.98	1.2627	6.28821370713837	9.99891051787613	132	0.0568838145770449	0.0568838145770449	13.2344813384764	3
1133	179.72	242.77	1.251	6.23132989256132	10.0557943324532	133	-0.118629493647855	0.118629493647855	13.3531108321243	3
1134	184.79	261.76	1.2754	6.34995938620918	9.93716483880532	134	0	0	13.3531108321243	3
1135	185.79	267.06	1.2754	6.34995938620918	9.93716483880532	135	0.0593147468239259	0.0593147468239259	13.4124255789482	3
1136	174	274.52	1.2632	6.29064463938525	9.99647958562925	136	0.0739003403052223	0.0739003403052223	13.4863259192534	3
1137	163.7	274.21	1.248	6.21674429908003	10.0703799259345	137	0.140021697420419	0.140021697420419	13.6263476166738	3
1138	158.06	273.35	1.2192	6.07672260165961	10.2104016233549	138	-0.00486186449376547	0.00486186449376547	13.6312094811676	3
1139	157.04	272.11	1.2202	6.08158446615338	10.2055397588611	139	0.310673141151554	0.310673141151554	13.9418826223192	3
1140	137.05	279.22	1.1563	5.77091132500182	10.5162129000127	140	0.0213922037725638	0.0213922037725638	13.9632748260917	3
1141	135.08	277.85	1.1519	5.74951912122926	10.5376051037852	141	-0.0544528823301622	0.0544528823301622	14.0177277084219	3
1142	131	279.45	1.1631	5.80397200355942	10.4831522214551	142	-0.213435851276264	0.213435851276264	14.2311635596981	3
1143	147.77	273.02	1.207	6.01740785483568	10.2697163701788	143	0.0354916108044812	0.0354916108044812	14.2666551705026	3
1144	149.44	271.28	1.1997	5.9819162440312	10.3052079809833	144	-0.0140994070319156	0.0140994070319156	14.2807545775345	3
1145	148.98	271.09	1.2026	5.99601565106312	10.2911085739514	145	0	0	14.2807545775345	3
1146	148.41	273.27	1.2026	5.99601565106312	10.2911085739514	146	0.104043900166561	0.104043900166561	14.3847984777011	3
1147	135.75	271.29	1.1812	5.89197175089656	10.3951524741179	147	-0.0568838145770449	0.0568838145770449	14.4416822922781	3
1148	136.42	269.73	1.1929	5.9488555654736	10.3382686595409	148	0.334982463620374	0.334982463620374	14.7766647558985	3
1149	133.8	260.49	1.124	5.61387310185323	10.6732511231613	149	-0.228021444757555	0.228021444757555	15.0046862006561	3
1150	132.47	255.28	1.1709	5.84189454661078	10.4452296784037	150	-0.185237037212428	0.185237037212428	15.1899232378685	3
1151	138.54	249.67	1.209	6.02713158382321	10.2599926411913	151	0.460418567559501	0.460418567559501	15.650341805428	3
1152	135.57	261.39	1.1143	5.56671301626371	10.7204112087508	152	-0.173082375978016	0.173082375978016	15.823424181406	3
1153	121.37	270.77	1.1499	5.73979539224173	10.5473288327728	153	-0.0379225430513657	0.0379225430513657	15.8613467244574	3
1154	129.83	276.56	1.1577	5.77771793529309	10.5094062897214	154	-0.0262540682663275	0.0262540682663275	15.8876007927237	3
1155	118.27	259.4	1.1631	5.80397200355942	10.4831522214551	155	-0.047646272038893	0.047646272038893	15.9352470647626	3
1156	126.18	262.1	1.1729	5.85161827559831	10.4355059494162	156	-0.182319918516169	0.182319918516169	16.1175669832788	3
1157	150.08	267.44	1.2104	6.03393819411448	10.2531860309	157	0.111336696907209	0.111336696907209	16.228903680186	3
1158	147.65	257.83	1.1875	5.92260149720728	10.3645227278072	158	0.0306297463107157	0.0306297463107157	16.2595334264967	3
1159	146.5	260.18	1.1812	5.89197175089656	10.3951524741179	159	-0.101612967919678	0.101612967919678	16.3611463944164	3
1160	146.61	250.75	1.2021	5.99358471881624	10.2935395061983	160	-0.152176358654831	0.152176358654831	16.5133227530712	3
1161	165.53	269.52	1.2334	6.14576107747107	10.1413631475434	161	-0.118629493647855	0.118629493647855	16.6319522467191	3
1162	169	267.06	1.2578	6.26439057111892	10.0227336538956	162	0.0165303392788019	0.0165303392788019	16.6484825859979	3
1163	181.91	251.93	1.2544	6.24786023184012	10.0392639931744	163	-0.0427844075451311	0.0427844075451311	16.691266993543	3
1164	177.4	246.79	1.2632	6.29064463938525	9.99647958562925	164	0.0427844075451311	0.0427844075451311	16.7340514010881	3
1165	172.74	239.22	1.2544	6.24786023184012	10.0392639931744	165	0.0452153397920085	0.0452153397920085	16.7792667408801	3
1166	179.41	235.29	1.2451	6.20264489204811	10.0844793329664	166	0.0403534752982466	0.0403534752982466	16.8196202161784	3
1167	177	232.13	1.2368	6.16229141674987	10.1248328082646	167	0.00486186449376369	0.00486186449376369	16.8244820806721	3
1168	173.76	234.49	1.2358	6.1574295522561	10.1296946727584	168	-0.13321508712915	0.13321508712915	16.9576971678013	3
1169	178.97	243.24	1.2632	6.29064463938525	9.99647958562925	169	-0.021392203772562	0.021392203772562	16.9790893715739	3
1170	182.79	268.18	1.2676	6.31203684315781	9.97508738185669	170	-0.0140994070319174	0.0140994070319174	16.9931887786058	3
1171	191.6	264.82	1.2705	6.32613625018973	9.96098797482477	171	-0.0116684747850346	0.0116684747850346	17.0048572533908	3
1172	192.78	268.07	1.2729	6.33780472497477	9.94931950003973	172	0.0636904248683159	0.0636904248683159	17.0685476782591	3
1173	181.84	252.09	1.2598	6.27411430010645	10.0130099249081	173	-0.239689919542592	0.239689919542592	17.3082375978017	3
1174	194.83	243.65	1.3091	6.51380421964904	9.77332000536546	174	0.194960766199959	0.194960766199959	17.5031983640017	3
1175	184.86	268.37	1.269	6.31884345344908	9.96828077156542	175	0.0092375425381519	0.0092375425381519	17.5124359065398	3
1176	184.41	267.9	1.2671	6.30960591091093	9.97751831410357	176	0.00972372898752916	0.00972372898752916	17.5221596355274	3
1177	184.28	258.25	1.2651	6.2998821819234	9.9872420430911	177	-0.0641766113176931	0.0641766113176931	17.5863362468451	3
1178	188.5	261.97	1.2783	6.3640587932411	9.92306543177341	178	0.00923754253815368	0.00923754253815368	17.5955737893832	3
1179	187.14	253.97	1.2764	6.35482125070294	9.93230297431156	179	0.0262540682663275	0.0262540682663275	17.6218278576495	3
1180	182.79	263.93	1.271	6.32856718243661	9.95855704257789	180	0.0568838145770449	0.0568838145770449	17.6787116722266	3
1181	167.81	257.61	1.2593	6.27168336785957	10.0154408571549	181	0.0831378828433742	0.0831378828433742	17.76184955507	3
1182	162.68	248.46	1.2422	6.1885454850162	10.0985787399983	182	0.0403534752982466	0.0403534752982466	17.8022030303682	3
1183	161.36	246.44	1.2339	6.14819200971795	10.1389322152966	183	0.0544528823301622	0.0544528823301622	17.8566559126984	3
1184	155.18	257.04	1.2227	6.09373912738779	10.1933850976267	184	-0.180375172718664	0.180375172718664	18.037031085417	3
1185	174.82	268.46	1.2598	6.27411430010645	10.0130099249081	185	-0.0140994070319174	0.0140994070319174	18.0511304924489	3
1186	170.71	261.3	1.2627	6.28821370713837	9.99891051787613	186	0.121060425894736	0.121060425894736	18.1721909183437	3
1187	167.09	248.29	1.2378	6.16715328124363	10.1199709437709	187	-0.0354916108044812	0.0354916108044812	18.2076825291482	3
1188	166.2	244.39	1.2451	6.20264489204811	10.0844793329664	188	-0.050077204285774	0.050077204285774	18.2577597334339	3
1189	162.34	254.24	1.2554	6.25272209633389	10.0344021286806	189	-0.0403534752982466	0.0403534752982466	18.2981132087322	3
1190	164.09	252.2	1.2637	6.29307557163213	9.99404865338237	190	-0.0165303392787983	0.0165303392787983	18.314643548011	3
1191	177.19	256.31	1.2671	6.30960591091093	9.97751831410357	191	0.0238231360194447	0.0238231360194447	18.3384666840304	3
1192	177.57	257.04	1.2622	6.28578277489149	10.001341450123	192	-0.0403534752982448	0.0403534752982448	18.3788201593287	3
1193	189.56	262.37	1.2705	6.32613625018973	9.96098797482477	193	0.0452153397920103	0.0452153397920103	18.4240354991207	3
1194	191.86	262.77	1.2612	6.28092091039772	10.0062033146168	194	-0.123491358141619	0.123491358141619	18.5475268572623	3
1195	194.28	275.04	1.2866	6.40441226853934	9.88271195647516	195	0.177944240471783	0.177944240471783	18.7254710977341	3
1196	180.26	269.22	1.25	6.22646802806756	10.0606561969469	196	-0.147314494161066	0.147314494161066	18.8727855918951	3
1197	186.88	262.02	1.2803	6.37378252222862	9.91334170278588	197	0.0238231360194447	0.0238231360194447	18.8966087279146	3
1198	187.95	259.3	1.2754	6.34995938620918	9.93716483880532	198	0.154121104452337	0.154121104452337	19.0507298323669	3
1199	161.25	262.69	1.2437	6.19583828175684	10.0912859432577	199	0.0170165257281756	0.0170165257281756	19.0677463580951	3
1200	154.4	253.16	1.2402	6.17882175602867	10.1083024689858	200	-0.0500772042857758	0.0500772042857758	19.1178235623809	3
1201	158.05	256.12	1.2505	6.22889896031444	10.0582252647001	201	0.0403534752982466	0.0403534752982466	19.1581770376791	3
1202	156.94	258.03	1.2422	6.1885454850162	10.0985787399983	202	0.152176358654829	0.152176358654829	19.310353396334	3
1203	154.34	238.88	1.2109	6.03636912636137	10.2507550986531	203	0.0281988140638347	0.0281988140638347	19.3385522103978	3
1204	154.35	236.2	1.2051	6.00817031229753	10.278953912717	204	-0.0709832216089623	0.0709832216089623	19.4095354320068	3
1205	156.56	235.48	1.2197	6.07915353390649	10.207970691108	205	-0.0213922037725638	0.0213922037725638	19.4309276357793	3
1206	161.92	235.29	1.2241	6.10054573767906	10.1865784873354	206	0.00680661029127094	0.00680661029127094	19.4377342460706	3
1207	166.21	235.3	1.2227	6.09373912738779	10.1933850976267	207	-0.123005171692244	0.123005171692244	19.5607394177628	3
1208	163.81	240.3	1.248	6.21674429908003	10.0703799259345	208	-0.128353222635383	0.128353222635383	19.6890926403982	3
1209	183.72	238.86	1.2744	6.34509752171541	9.94202670329909	209	0.192043647503699	0.192043647503699	19.8811362879019	3
1210	178.96	234.04	1.2349	6.15305387421172	10.1340703508028	210	-0.0140994070319174	0.0140994070319174	19.8952356949338	3
1211	168.27	236.51	1.2378	6.16715328124363	10.1199709437709	211	0.209060173231874	0.209060173231874	20.1042958681657	3
1212	161.26	231.26	1.1948	5.95809310801176	10.3290311170027	212	-0.185237037212429	0.185237037212429	20.2895329053781	3
1213	159.02	235.24	1.2329	6.14333014522419	10.1437940797903	213	0.0306297463107192	0.0306297463107192	20.3201626516889	3
1214	161.29	240.6	1.2266	6.11270039891347	10.174423826101	214	-0.0495910178363985	0.0495910178363985	20.3697536695253	3
1215	157.11	243.11	1.2368	6.16229141674987	10.1248328082646	215	0.0354916108044812	0.0354916108044812	20.4052452803297	3
1216	160.64	246.38	1.2295	6.12679980594539	10.1603244190691	216	-0.0140994070319174	0.0140994070319174	20.4193446873617	3
1217	149.62	247.96	1.2324	6.1408992129773	10.1462250120372	217	0.144883561914183	0.144883561914183	20.5642282492758	3
1218	135.74	249.74	1.2026	5.99601565106312	10.2911085739514	218	0.289280937378988	0.289280937378988	20.8535091866548	3
1219	131.07	249.07	1.1431	5.70673471368413	10.5803895113304	219	-0.0447291533426331	0.0447291533426331	20.8982383399975	3
1220	127.98	244.51	1.1523	5.75146386702677	10.5356603579877	220	-0.306297463107166	0.306297463107166	21.2045358031046	3
1221	143.43	244.7	1.2153	6.05776133013393	10.2293628948806	221	0.0948063576284088	0.0948063576284088	21.299342160733	3
1222	154.15	236.81	1.1958	5.96295497250552	10.324169252509	222	-0.173082375978018	0.173082375978018	21.472424536711	3
1223	158.19	242.12	1.2314	6.13603734848354	10.151086876531	223	0.0593147468239277	0.0593147468239277	21.531739283535	3
1224	162.51	245.87	1.2192	6.07672260165961	10.2104016233549	224	-0.0452153397920103	0.0452153397920103	21.576954623327	3
1225	162.78	241.39	1.2285	6.12193794145162	10.1651862835629	225	-0.334982463620376	0.334982463620376	21.9119370869474	3
1226	187.55	246.54	1.2974	6.456920405072	9.8302038199425	226	-0.0116684747850364	0.0116684747850364	21.9236055617324	3
1227	191.25	238.78	1.2998	6.46858887985703	9.81853534515747	227	0.196905511997464	0.196905511997464	22.1205110737299	3
1228	187.51	233.18	1.2593	6.27168336785957	10.0154408571549	228	0.0666075435645741	0.0666075435645741	22.1871186172944	3
1229	181.94	236.7	1.2456	6.205075824295	10.0820484007195	229	0.204198308738111	0.204198308738111	22.3913169260325	3
1230	141.85	234.43	1.2036	6.00087751555689	10.2862467094576	230	0.0879997473371379	0.0879997473371379	22.4793166733697	3
1231	136.16	236.6	1.1855	5.91287776821975	10.3742464567948	231	-0.0384087295007394	0.0384087295007394	22.5177254028704	3
1232	135.62	241.43	1.1934	5.95128649772049	10.335837727294	232	-0.0996682221221725	0.0996682221221725	22.6173936249926	3
1233	152.48	237.68	1.2139	6.05095471984266	10.2361695051718	233	0.0593147468239277	0.0593147468239277	22.6767083718165	3
1234	139.48	264.2	1.2017	5.99163997301873	10.2954842519958	234	0.0714694080583378	0.0714694080583378	22.7481777798749	3
1235	142.28	260.17	1.187	5.92017056496039	10.3669536600541	235	-0.0403534752982466	0.0403534752982466	22.7885312551731	3
1236	140.62	264.81	1.1953	5.96052404025864	10.3266001847559	236	0.047646272038893	0.047646272038893	22.836177527212	3
1237	132.46	270.73	1.1855	5.91287776821975	10.3742464567948	237	0.13029796843289	0.13029796843289	22.9664754956449	3
1238	130.09	258.69	1.1587	5.78257979978686	10.5045444252276	238	-0.00923754253815368	0.00923754253815368	22.975713038183	3
1239	121.53	267.28	1.1606	5.79181734232501	10.4953068826895	239	0.545987382649757	0.545987382649757	23.5217004208328	3
1240	64.885	259.86	1.0483	5.24582995967525	11.0412942653392	240	-0.0335468650069739	0.0335468650069739	23.5552472858398	3
1241	68.663	263.57	1.0552	5.27937682468223	11.0077474003323	241	0.140021697420417	0.140021697420417	23.6952689832602	3
1242	58.804	259	1.0264	5.13935512726181	11.1477690977527	242	0.0379225430513639	0.0379225430513639	23.7331915263116	3
1243	65.731	257	1.0186	5.10143258421045	11.1856916408041	243	-0.218297715770028	0.218297715770028	23.9514892420816	3
1244	66.675	246.65	1.0635	5.31973029998047	10.967393925034	244	0.213922037725638	0.213922037725638	24.1654112798072	3
1245	59.297	252.63	1.0195	5.10580826225484	11.1813159627597	245	-0.0189612715256811	0.0189612715256811	24.1843725513329	3
1246	57.193	251.5	1.0234	5.12476953378052	11.162354691234	246	0.00923754253815368	0.00923754253815368	24.1936100938711	3
1247	64.017	254.22	1.0215	5.11553199124236	11.1715922337721	247	-0.00923754253815368	0.00923754253815368	24.2028476364092	3
1248	46.37	268.44	1.0234	5.12476953378052	11.162354691234	248	0.0140994070319191	0.0140994070319191	24.2169470434411	3
1249	61.065	266.82	1.0205	5.1106701267486	11.1764540982659	249	0.0116684747850329	0.0116684747850329	24.2286155182262	3
1250	57.136	267.97	1.0181	5.09900165196356	11.1881225730509	250	-0.0092375425381519	0.0092375425381519	24.2378530607643	3
1251	52.361	256.38	1.02	5.10823919450172	11.1788850305128	251	-0.0189612715256828	0.0189612715256828	24.25681433229	3
1252	48.653	263.56	1.0239	5.1272004660274	11.1599237589871	252	0.0257678818169538	0.0257678818169538	24.282582214107	3
1253	54.531	262.68	1.0186	5.10143258421045	11.1856916408041	253	-0.0116684747850346	0.0116684747850346	24.294250688892	3
1254	53.703	262.1	1.021	5.11310105899548	11.174023166019	254	-0.0306297463107175	0.0306297463107175	24.3248804352027	3
1255	55.052	263.56	1.0273	5.1437308053062	11.1433934197083	255	0.0281988140638347	0.0281988140638347	24.3530792492665	3
1256	57.742	263.77	1.0215	5.11553199124236	11.1715922337721	256	0.00972372898752738	0.00972372898752738	24.3628029782541	3
1257	58.446	256.69	1.0195	5.10580826225484	11.1813159627597	257	-0.00972372898752738	0.00972372898752738	24.3725267072416	3
1258	54.387	254.26	1.0215	5.11553199124236	11.1715922337721	258	-0.239689919542592	0.239689919542592	24.6122166267842	3
1259	73.108	246.29	1.0708	5.35522191078496	10.9319023142295	259	0.0452153397920085	0.0452153397920085	24.6574319665762	3
1260	67.853	245.67	1.0615	5.31000657099295	10.9771176540216	260	0.187667969459312	0.187667969459312	24.8450999360355	3
1261	62.88	250.35	1.0229	5.12233860153363	11.1647856234809	261	-0.0145855934812928	0.0145855934812928	24.8596855295168	3
1262	52.845	246.6	1.0259	5.13692419501493	11.1502000299996	262	0.0403534752982448	0.0403534752982448	24.900039004815	3
1263	31.722	239.21	1.0176	5.09657071971668	11.1905535052978	263	-0.0140994070319156	0.0140994070319156	24.914138411847	3
1264	27.844	243.51	1.0205	5.1106701267486	11.1764540982659	264	0.0165303392787983	0.0165303392787983	24.9306687511258	3
1265	26.802	244.96	1.0171	5.0941397874698	11.1929844375447	265	-0.0306297463107175	0.0306297463107175	24.9612984974365	3
1266	46.652	234.57	1.0234	5.12476953378052	11.162354691234	266	0.025767881816952	0.025767881816952	24.9870663792534	3
1267	39.875	238.31	1.0181	5.09900165196356	11.1881225730509	267	-0.0471600855895158	0.0471600855895158	25.0342264648429	3
1268	44.571	232.22	1.0278	5.14616173755308	11.1409624874614	268	0.0471600855895158	0.0471600855895158	25.0813865504325	3
1269	38.935	236.27	1.0181	5.09900165196356	11.1881225730509	269	-0.0233369495700693	0.0233369495700693	25.1047235000025	3
1270	22.729	250.11	1.0229	5.12233860153363	11.1647856234809	270	0.0116684747850364	0.0116684747850364	25.1163919747876	3
1271	16.607	252.42	1.0205	5.1106701267486	11.1764540982659	271	-0.0072927967406482	0.0072927967406482	25.1236847715282	3
1272	19.745	244.58	1.022	5.11796292348925	11.1691613015253	272	0.0072927967406482	0.0072927967406482	25.1309775682689	3
1273	32.814	239.63	1.0205	5.1106701267486	11.1764540982659	273	0.00243093224688096	0.00243093224688096	25.1334085005157	3
1274	35.173	236.04	1.02	5.10823919450172	11.1788850305128	274	-0.0238231360194447	0.0238231360194447	25.1572316365352	3
1275	29.65	241.87	1.0249	5.13206233052116	11.1550618944933	275	0.0238231360194447	0.0238231360194447	25.1810547725546	3
1276	46.595	244.4	1.02	5.10823919450172	11.1788850305128	276	-0.0213922037725638	0.0213922037725638	25.2024469763272	3
1277	45.321	251.16	1.0244	5.12963139827428	11.1574928267402	277	0.0262540682663293	0.0262540682663293	25.2287010445935	3
1278	51.796	253.24	1.019	5.10337733000795	11.1837468950065	278	-0.0262540682663293	0.0262540682663293	25.2549551128599	3
1279	53.897	234.67	1.0244	5.12963139827428	11.1574928267402	279	0.0189612715256828	0.0189612715256828	25.2739163843855	3
1280	54.927	239.04	1.0205	5.1106701267486	11.1764540982659	280	-0.0140994070319191	0.0140994070319191	25.2880157914175	3
1281	51.405	239.85	1.0234	5.12476953378052	11.162354691234	281	-0.0170165257281756	0.0170165257281756	25.3050323171456	3
1282	35.262	246.9	1.0269	5.14178605950869	11.1453381655058	282	0.0335468650069757	0.0335468650069757	25.3385791821526	3
1283	32.015	252.12	1.02	5.10823919450172	11.1788850305128	283	0	0	25.3385791821526	3
1284	34.033	254.76	1.02	5.10823919450172	11.1788850305128	284	0.00243093224688096	0.00243093224688096	25.3410101143995	3
1285	43.841	257.48	1.0195	5.10580826225484	11.1813159627597	285	-0.00486186449376191	0.00486186449376191	25.3458719788932	3
1286	40.645	259.14	1.0205	5.1106701267486	11.1764540982659	286	0.0092375425381519	0.0092375425381519	25.3551095214314	3
1287	25.621	263.05	1.0186	5.10143258421045	11.1856916408041	287	-0.00437567804438999	0.00437567804438999	25.3594851994758	3
1288	16.982	261.55	1.0195	5.10580826225484	11.1813159627597	288	-0.00486186449376191	0.00486186449376191	25.3643470639696	3
1289	15.65	264.63	1.0205	5.1106701267486	11.1764540982659	289	-0.00243093224688273	0.00243093224688273	25.3667779962164	3
1290	17.85	266.14	1.021	5.11310105899548	11.174023166019	290	-0.00486186449376547	0.00486186449376547	25.3716398607102	3
1291	14.165	265.34	1.022	5.11796292348925	11.1691613015253	291	-0.00680661029127094	0.00680661029127094	25.3784464710015	3
1292	34.415	240.42	1.0234	5.12476953378052	11.162354691234	292	0.0165303392788001	0.0165303392788001	25.3949768102803	3
1293	41.067	232.57	1.02	5.10823919450172	11.1788850305128	293	0.0262540682663293	0.0262540682663293	25.4212308785466	3
1294	41.657	231.86	1.0146	5.08198512623539	11.2051390987791	294	-0.0525081365326585	0.0525081365326585	25.4737390150793	3
1295	45.23	232.97	1.0254	5.13449326276805	11.1526309622465	295	0.0121546612344119	0.0121546612344119	25.4858936763137	3
1296	63.732	237.1	1.0229	5.12233860153363	11.1647856234809	296	-0.0598009332733032	0.0598009332733032	25.545694609587	3
1297	72.041	235.46	1.0352	5.18213953480694	11.1049846902076	297	-0.13029796843289	0.13029796843289	25.6759925780199	3
1298	73.617	242.55	1.062	5.31243750323983	10.9746867217747	298	-0.0666075435645741	0.0666075435645741	25.7426001215844	3
1299	81.553	238.75	1.0757	5.3790450468044	10.9080791782101	299	-0.0092375425381519	0.0092375425381519	25.7518376641226	3
1300	74.885	232.71	1.0776	5.38828258934255	10.8988416356719	300	-0.0121546612344119	0.0121546612344119	25.763992325357	3
1301	79.61	230.39	1.0801	5.40043725057697	10.8866869744375	301	0.273236784549566	0.273236784549566	26.0372291099066	3
1302	58.509	235.2	1.0239	5.1272004660274	11.1599237589871	302	0.00923754253815368	0.00923754253815368	26.0464666524447	3
1303	56.584	234.93	1.022	5.11796292348925	11.1691613015253	303	-0.173082375978018	0.173082375978018	26.2195490284227	3
1304	67.554	238.91	1.0576	5.29104529946726	10.9960789255472	304	0.161413901192983	0.161413901192983	26.3809629296157	3
1305	61.986	247.98	1.0244	5.12963139827428	11.1574928267402	305	-0.18766796945931	0.18766796945931	26.568630899075	3
1306	78.896	256.54	1.063	5.31729936773359	10.9698248572809	306	0.0140994070319156	0.0140994070319156	26.5827303061069	3
1307	72.478	264.76	1.0601	5.30319996070167	10.9839242643128	307	0.149745426407948	0.149745426407948	26.7324757325149	3
1308	69.126	261.03	1.0293	5.15345453429373	11.1336696907208	308	-0.147314494161066	0.147314494161066	26.879790226676	3
1309	71.82	265.36	1.0596	5.30076902845479	10.9863551965597	309	-0.00243093224688273	0.00243093224688273	26.8822211589228	3
1310	80.382	269.5	1.0601	5.30319996070167	10.9839242643128	310	0.111822883356584	0.111822883356584	26.9940440422794	3
1311	80.043	272.7	1.0371	5.19137707734509	11.0957471476694	311	-0.156552036699217	0.156552036699217	27.1505960789786	3
1312	82.562	278.64	1.0693	5.34792911404431	10.9391951109702	312	0.0447291533426331	0.0447291533426331	27.1953252323213	3
1313	97.151	277.15	1.0601	5.30319996070167	10.9839242643128	313	-0.0213922037725638	0.0213922037725638	27.2167174360938	3
1314	107.78	264.83	1.0645	5.32459216447424	10.9625320605403	314	-0.0875135608877606	0.0875135608877606	27.3042309969816	3
1315	107.52	267.13	1.0825	5.412105725362	10.8750184996525	315	-0.235314241498203	0.235314241498203	27.5395452384798	3
1316	120.06	275.61	1.1309	5.6474199668602	10.6397042581543	316	0.00486186449376547	0.00486186449376547	27.5444071029736	3
1317	119.96	275.69	1.1299	5.64255810236644	10.6445661226481	317	-0.151690172205454	0.151690172205454	27.696097275179	3
1318	123.03	271.62	1.1611	5.79424827457189	10.4928759504426	318	0.130297968432888	0.130297968432888	27.8263952436119	3
1319	116.6	276.05	1.1343	5.663950306139	10.6231739188755	319	0.0238231360194483	0.0238231360194483	27.8502183796314	3
1320	118.05	274.65	1.1294	5.64012717011956	10.6469970548949	320	-0.158982968946102	0.158982968946102	28.0092013485775	3
1321	125.16	274.92	1.1621	5.79911013906566	10.4880140859488	321	-0.00729279674064642	0.00729279674064642	28.0164941453181	3
1322	123.97	273.1	1.1636	5.8064029358063	10.4807212892082	322	0.370474074424859	0.370474074424859	28.386968219743	3
1323	111.2	266.89	1.0874	5.43592886138145	10.8511953636331	323	0.116198561400971	0.116198561400971	28.5031667811439	3
1324	111.36	264.74	1.0635	5.31973029998047	10.967393925034	324	-0.223159580263792	0.223159580263792	28.7263263614077	3
1325	99.174	266.15	1.1094	5.54288988024427	10.7442343447702	325	0.116684747850348	0.116684747850348	28.8430111092581	3
1326	87.108	257.59	1.0854	5.42620513239392	10.8609190926206	326	-0.0549390687795395	0.0549390687795395	28.8979501780376	3
1327	85.613	253.42	1.0967	5.48114420117346	10.805980023841	327	0.360750345437328	0.360750345437328	29.2587005234749	3
1328	58.235	233.87	1.0225	5.12039385573613	11.1667303692784	328	0.0072927967406482	0.0072927967406482	29.2659933202156	3
1329	57.442	233	1.021	5.11310105899548	11.174023166019	329	-0.00486186449376547	0.00486186449376547	29.2708551847094	3
1330	54.391	240.27	1.022	5.11796292348925	11.1691613015253	330	-0.00243093224688273	0.00243093224688273	29.2732861169562	3
1331	56.451	238.36	1.0225	5.12039385573613	11.1667303692784	331	0.00243093224688273	0.00243093224688273	29.2757170492031	3
1332	57.639	240.8	1.022	5.11796292348925	11.1691613015253	332	0.0072927967406482	0.0072927967406482	29.2830098459438	3
1333	59.077	239.81	1.0205	5.1106701267486	11.1764540982659	333	-0.265943987808921	0.265943987808921	29.5489538337527	3
1334	68.974	245	1.0752	5.37661411455752	10.910510110457	334	0.0286850005132102	0.0286850005132102	29.5776388342659	3
1335	70.152	244.71	1.0693	5.34792911404431	10.9391951109702	335	-0.0855688150902552	0.0855688150902552	29.6632076493562	3
1336	88.673	257.89	1.0869	5.43349792913456	10.8536262958799	336	-0.0403534752982466	0.0403534752982466	29.7035611246544	3
1337	89.227	262.78	1.0952	5.47385140443281	10.8132728205817	337	0.156552036699219	0.156552036699219	29.8601131613536	3
1338	72.971	251.22	1.063	5.31729936773359	10.9698248572809	338	-0.0568838145770467	0.0568838145770467	29.9169969759307	3
1339	81.155	236.32	1.0747	5.37418318231064	10.9129410427039	339	-0.118629493647854	0.118629493647854	30.0356264695785	3
1340	87.194	237.33	1.0991	5.49281267595849	10.794311549056	340	0.248927462080744	0.248927462080744	30.2845539316593	3
1341	72.368	232.75	1.0479	5.24388521387775	11.0432390111368	341	-0.163358646990487	0.163358646990487	30.4479125786498	3
1342	74.926	231.6	1.0815	5.40724386086824	10.8798803641463	342	0.127867036186007	0.127867036186007	30.5757796148358	3
1343	64.819	233.17	1.0552	5.27937682468223	11.0077474003323	343	0.00243093224688096	0.00243093224688096	30.5782105470826	3
1344	65.769	235.49	1.0547	5.27694589243535	11.0101783325792	344	0.168706697933629	0.168706697933629	30.7469172450163	3
1345	61.231	256.27	1.02	5.10823919450172	11.1788850305128	345	-0.251844580777004	0.251844580777004	30.9987618257933	3
1346	82.323	248.38	1.0718	5.36008377527872	10.9270404497358	346	-0.121060425894736	0.121060425894736	31.119822251688	3
1347	92.433	242.14	1.0967	5.48114420117346	10.805980023841	347	-0.0685522893620796	0.0685522893620796	31.1883745410501	3
1348	88.505	255.83	1.1108	5.54969649053554	10.737427734479	348	0.0593147468239277	0.0593147468239277	31.247689287874	3
1349	94.864	245.87	1.0986	5.49038174371161	10.7967424813029	349	0.0758450861027278	0.0758450861027278	31.3235343739768	3
1350	98.786	233.08	1.083	5.41453665760888	10.8725875674056	350	-0.368043142177976	0.368043142177976	31.6915775161547	3
1351	127.62	233.21	1.1587	5.78257979978686	10.5045444252276	351	-0.223159580263792	0.223159580263792	31.9147370964185	3
1352	135.64	244.91	1.2046	6.00573938005065	10.2813848449639	352	0.258651191068273	0.258651191068273	32.1733882874868	3
1353	122.83	246.88	1.1514	5.74708818898238	10.5400360360321	353	0.0690384758114551	0.0690384758114551	32.2424267632982	3
1354	120.73	242.89	1.1372	5.67804971317092	10.6090745118436	354	0.0617456790708104	0.0617456790708104	32.3041724423691	3
1355	124.16	238.41	1.1245	5.61630403410011	10.6708201909144	355	0.0379225430513621	0.0379225430513621	32.3420949854204	3
1356	111.7	237.74	1.1167	5.57838149104875	10.7087427339658	356	-0.111336696907205	0.111336696907205	32.4534316823276	3
1357	117.85	236.72	1.1396	5.68971818795595	10.5974060370585	357	0.108905764660324	0.108905764660324	32.562337446988	3
1358	108.21	237.72	1.1172	5.58081242329563	10.7063118017189	358	-0.0923754253815261	0.0923754253815261	32.6547128723695	3
1359	109.74	243.31	1.1362	5.67318784867716	10.6139363763373	359	0.0685522893620796	0.0685522893620796	32.7232651617316	3
1360	107.47	249.41	1.1221	5.60463555931508	10.6824886656994	360	0.0690384758114551	0.0690384758114551	32.792303637543	3
1361	100.51	256.93	1.1079	5.53559708350362	10.7515271415109	361	-0.0140994070319156	0.0140994070319156	32.8064030445749	3
1362	89.992	248.32	1.1108	5.54969649053554	10.737427734479	362	0.282474327087719	0.282474327087719	33.0888773716626	3
1363	100.59	250.27	1.0527	5.26722216344782	11.0199020615667	363	-0.280529581290214	0.280529581290214	33.3694069529529	3
1364	103.95	240.63	1.1104	5.54775174473803	10.7393724802765	364	-0.168220511484252	0.168220511484252	33.5376274644371	3
1365	115.23	239.49	1.145	5.71597225622228	10.5711519687922	365	-0.00486186449376547	0.00486186449376547	33.5424893289309	3
1366	111.78	246.54	1.146	5.72083412071605	10.5662901042985	366	0.121060425894738	0.121060425894738	33.6635497548256	3
1367	113.82	251.48	1.1211	5.59977369482131	10.6873505301932	367	0.0568838145770449	0.0568838145770449	33.7204335694027	3
1368	109.59	254.9	1.1094	5.54288988024427	10.7442343447702	368	-0.244551784036355	0.244551784036355	33.964985353439	3
1369	122.37	257.32	1.1597	5.78744166428062	10.4996825607339	369	0.0403534752982448	0.0403534752982448	34.0053388287373	3
1370	123.49	273.34	1.1514	5.74708818898238	10.5400360360321	370	0.140021697420417	0.140021697420417	34.1453605261577	3
1371	106.41	279.77	1.1226	5.60706649156196	10.6800577334525	371	0.0525081365326585	0.0525081365326585	34.1978686626903	3
1372	97.558	279.49	1.1118	5.5545583550293	10.7325658699852	372	0.161413901192983	0.161413901192983	34.3592825638833	3
1373	88.234	279.4	1.0786	5.39314445383632	10.8939797711782	373	0.168706697933628	0.168706697933628	34.5279892618169	3
1374	89.812	268.45	1.0439	5.22443775590269	11.0626864691118	374	-0.178430426921159	0.178430426921159	34.7064196887381	3
1375	83.96	266.49	1.0806	5.40286818282385	10.8842560421907	375	0.0904306795840206	0.0904306795840206	34.7968503683221	3
1376	77.976	255.27	1.062	5.31243750323983	10.9746867217747	376	0.0189612715256828	0.0189612715256828	34.8158116398478	3
1377	75.057	255.72	1.0581	5.29347623171415	10.9936479933004	377	0.187667969459309	0.187667969459309	35.0034796093071	3
1378	53.434	277.4	1.0195	5.10580826225484	11.1813159627597	378	-0.0213922037725638	0.0213922037725638	35.0248718130797	3
1379	42.077	269.47	1.0239	5.1272004660274	11.1599237589871	379	-0.00729279674064642	0.00729279674064642	35.0321646098203	3
1380	43.95	272.95	1.0254	5.13449326276805	11.1526309622465	380	0.00729279674064642	0.00729279674064642	35.039457406561	3
1381	42.955	268.45	1.0239	5.1272004660274	11.1599237589871	381	-0.00243093224688096	0.00243093224688096	35.0418883388079	3
1382	44.957	276.72	1.0244	5.12963139827428	11.1574928267402	382	0.0238231360194447	0.0238231360194447	35.0657114748273	3
1383	51.845	261.59	1.0195	5.10580826225484	11.1813159627597	383	-0.0165303392787983	0.0165303392787983	35.0822418141061	3
1384	54.713	272.65	1.0229	5.12233860153363	11.1647856234809	384	0.00194474579750548	0.00194474579750548	35.0841865599036	3
1385	61.522	276.99	1.0225	5.12039385573613	11.1667303692784	385	-0.0140994070319174	0.0140994070319174	35.0982859669355	3
1386	63.477	276.79	1.0254	5.13449326276805	11.1526309622465	386	0.0140994070319174	0.0140994070319174	35.1123853739674	3
1387	52.64	279.97	1.0225	5.12039385573613	11.1667303692784	387	0.0238231360194465	0.0238231360194465	35.1362085099869	3
1388	57.042	277.47	1.0176	5.09657071971668	11.1905535052978	388	-0.0165303392787983	0.0165303392787983	35.1527388492657	3
1389	48.432	279.42	1.021	5.11310105899548	11.174023166019	389	0.00243093224688273	0.00243093224688273	35.1551697815126	3
1390	58.076	274.54	1.0205	5.1106701267486	11.1764540982659	390	0.0213922037725638	0.0213922037725638	35.1765619852851	3
1391	63.187	276.63	1.0161	5.08927792297604	11.1978463020385	391	-0.0140994070319174	0.0140994070319174	35.190661392317	3
1392	69.657	277.67	1.019	5.10337733000795	11.1837468950065	392	-0.00243093224688451	0.00243093224688451	35.1930923245639	3
1393	54.384	254.48	1.0195	5.10580826225484	11.1813159627597	393	-0.00729279674064465	0.00729279674064465	35.2003851213046	3
1394	45.473	249.94	1.021	5.11310105899548	11.174023166019	394	0.00243093224688273	0.00243093224688273	35.2028160535515	3
1395	38.426	251.13	1.0205	5.1106701267486	11.1764540982659	395	-0.0165303392788019	0.0165303392788019	35.2193463928303	3
1396	37.619	248.87	1.0239	5.1272004660274	11.1599237589871	396	0.0189612715256828	0.0189612715256828	35.2383076643559	3
1397	30.573	252.26	1.02	5.10823919450172	11.1788850305128	397	-0.00243093224688096	0.00243093224688096	35.2407385966028	3
1398	39.158	257.24	1.0205	5.1106701267486	11.1764540982659	398	-0.00486186449376547	0.00486186449376547	35.2456004610966	3
1399	41.263	261.05	1.0215	5.11553199124236	11.1715922337721	399	0.00729279674064642	0.00729279674064642	35.2528932578372	3
1400	46.031	250.73	1.02	5.10823919450172	11.1788850305128	400	-0.00243093224688096	0.00243093224688096	35.2553241900841	3
1401	16.616	231.83	1.0205	5.1106701267486	11.1764540982659	401	-0.0116684747850364	0.0116684747850364	35.2669926648692	3
1402	15.889	234.69	1.0229	5.12233860153363	11.1647856234809	402	0.0189612715256828	0.0189612715256828	35.2859539363948	3
1403	12.85	237.1	1.019	5.10337733000795	11.1837468950065	403	0	0	35.2859539363948	3
1404	12.202	237.38	1.019	5.10337733000795	11.1837468950065	404	-0.00729279674064642	0.00729279674064642	35.2932467331355	3
1405	17.959	238.32	1.0205	5.1106701267486	11.1764540982659	405	0.0116684747850329	0.0116684747850329	35.3049152079205	3
1406	25.008	249.93	1.0181	5.09900165196356	11.1881225730509	406	-0.0165303392787983	0.0165303392787983	35.3214455471993	3
1407	41.67	236.94	1.0215	5.11553199124236	11.1715922337721	407	0.00486186449376547	0.00486186449376547	35.3263074116931	3
1408	40.926	244.7	1.0205	5.1106701267486	11.1764540982659	408	-0.0072927967406482	0.0072927967406482	35.3336002084337	3
1409	33.683	249.8	1.022	5.11796292348925	11.1691613015253	409	0.00972372898752916	0.00972372898752916	35.3433239374213	3
1410	32.088	250.95	1.02	5.10823919450172	11.1788850305128	410	0.00243093224688096	0.00243093224688096	35.3457548696681	3
1411	16.031	263.66	1.0195	5.10580826225484	11.1813159627597	411	-0.00243093224688096	0.00243093224688096	35.348185801915	3
1412	21.029	264.19	1.02	5.10823919450172	11.1788850305128	412	-0.0140994070319174	0.0140994070319174	35.3622852089469	3
1413	24.033	256.7	1.0229	5.12233860153363	11.1647856234809	413	0.0189612715256828	0.0189612715256828	35.3812464804726	3
1414	29.541	256.53	1.019	5.10337733000795	11.1837468950065	414	0.0092375425381519	0.0092375425381519	35.3904840230108	3
1415	44.191	256.09	1.0171	5.0941397874698	11.1929844375447	415	-0.0379225430513621	0.0379225430513621	35.4284065660621	3
1416	51.023	258.09	1.0249	5.13206233052116	11.1550618944933	416	0.0189612715256811	0.0189612715256811	35.4473678375878	3
1417	52.118	270.91	1.021	5.11310105899548	11.174023166019	417	-0.0072927967406482	0.0072927967406482	35.4546606343285	3
1418	51.447	267.03	1.0225	5.12039385573613	11.1667303692784	418	-0.025767881816952	0.025767881816952	35.4804285161454	3
1419	44.902	262.68	1.0278	5.14616173755308	11.1409624874614	419	0.0330606785576002	0.0330606785576002	35.513489194703	3
1420	43.642	276.42	1.021	5.11310105899548	11.174023166019	420	-0.0116684747850364	0.0116684747850364	35.5251576694881	3
1421	36.249	279.69	1.0234	5.12476953378052	11.162354691234	421	0.0165303392788001	0.0165303392788001	35.5416880087669	3
1422	30.557	275.26	1.02	5.10823919450172	11.1788850305128	422	-0.0165303392788001	0.0165303392788001	35.5582183480456	3
1423	28.262	275.26	1.0234	5.12476953378052	11.162354691234	423	0.00923754253815368	0.00923754253815368	35.5674558905838	3
1424	25.82	274.75	1.0215	5.11553199124236	11.1715922337721	424	0.00243093224688273	0.00243093224688273	35.5698868228307	3
1425	42.537	270.46	1.021	5.11310105899548	11.174023166019	425	-0.0189612715256811	0.0189612715256811	35.5888480943564	3
1426	32.313	256.56	1.0249	5.13206233052116	11.1550618944933	426	0.0213922037725638	0.0213922037725638	35.6102402981289	3
1427	34.637	259.9	1.0205	5.1106701267486	11.1764540982659	427	-0.00486186449376547	0.00486186449376547	35.6151021626227	3
1428	37.725	259.16	1.0215	5.11553199124236	11.1715922337721	428	-0.00680661029127094	0.00680661029127094	35.621908772914	3
1429	41.581	268.2	1.0229	5.12233860153363	11.1647856234809	429	0.0189612715256828	0.0189612715256828	35.6408700444397	3
1430	27.969	273.06	1.019	5.10337733000795	11.1837468950065	430	-0.00972372898752916	0.00972372898752916	35.6505937734272	3
1431	25.507	279.5	1.021	5.11310105899548	11.174023166019	431	0	0	35.6505937734272	3
1432	16.217	279.14	1.021	5.11310105899548	11.174023166019	432	0	0	35.6505937734272	3
1433	15.305	269.95	1.021	5.11310105899548	11.174023166019	433	0.00243093224688273	0.00243093224688273	35.6530247056741	3
1434	12.865	269.1	1.0205	5.1106701267486	11.1764540982659	434	0.0092375425381519	0.0092375425381519	35.6622622482122	3
1435	10.213	263.3	1.0186	5.10143258421045	11.1856916408041	435	-0.0140994070319174	0.0140994070319174	35.6763616552441	3
1436	38.253	256.25	1.0215	5.11553199124236	11.1715922337721	436	-0.00486186449376547	0.00486186449376547	35.6812235197379	3
1437	28.045	235.96	1.0225	5.12039385573613	11.1667303692784	437	0	0	35.6812235197379	3
1438	27.432	238.52	1.0225	5.12039385573613	11.1667303692784	438	0.0121546612344119	0.0121546612344119	35.6933781809723	3
1439	23.217	235.52	1.02	5.10823919450172	11.1788850305128	439	-0.00972372898752916	0.00972372898752916	35.7031019099598	3
1440	24.054	232.48	1.022	5.11796292348925	11.1691613015253	440	0.0311159327600929	0.0311159327600929	35.7342178427199	3
1441	15.406	232.69	1.0156	5.08684699072915	11.2002772342853	441	-0.0145855934812928	0.0145855934812928	35.7488034362012	3
1442	19.186	239.45	1.0186	5.10143258421045	11.1856916408041	442	-0.0116684747850346	0.0116684747850346	35.7604719109863	3
1443	11.242	234.93	1.021	5.11310105899548	11.174023166019	443	-0.0072927967406482	0.0072927967406482	35.7677647077269	3
1444	10.857	242.34	1.0225	5.12039385573613	11.1667303692784	444	0.0072927967406482	0.0072927967406482	35.7750575044676	3
1445	18.542	256.52	1.021	5.11310105899548	11.174023166019	445	0.0189612715256811	0.0189612715256811	35.7940187759932	3
1446	27.895	262.04	1.0171	5.0941397874698	11.1929844375447	446	-0.0238231360194465	0.0238231360194465	35.8178419120127	3
1447	35.646	267.75	1.022	5.11796292348925	11.1691613015253	447	-0.00680661029127094	0.00680661029127094	35.824648522304	3
1448	29.731	266.93	1.0234	5.12476953378052	11.162354691234	448	0.0281988140638347	0.0281988140638347	35.8528473363678	3
1449	38.19	270.07	1.0176	5.09657071971668	11.1905535052978	449	-0.0189612715256811	0.0189612715256811	35.8718086078935	3
1450	40.004	272.54	1.0215	5.11553199124236	11.1715922337721	450	0.0238231360194465	0.0238231360194465	35.8956317439129	3
1451	67.575	276.48	1.0166	5.09170885522292	11.1954153697916	451	-0.177944240471783	0.177944240471783	36.0735759843847	3
1452	74.79	272.61	1.0532	5.2696530956947	11.0174711293198	452	0.135159832926654	0.135159832926654	36.2087358173114	3
1453	59.787	278.22	1.0254	5.13449326276805	11.1526309622465	453	-0.0092375425381519	0.0092375425381519	36.2179733598495	3
1454	58.65	273.95	1.0273	5.1437308053062	11.1433934197083	454	0.0354916108044812	0.0354916108044812	36.253464970654	3
1455	43.072	261.12	1.02	5.10823919450172	11.1788850305128	455	-0.0238231360194447	0.0238231360194447	36.2772881066734	3
1456	40.083	265.2	1.0249	5.13206233052116	11.1550618944933	456	0.0116684747850329	0.0116684747850329	36.2889565814585	3
1457	33.493	273.5	1.0225	5.12039385573613	11.1667303692784	457	0.0170165257281774	0.0170165257281774	36.3059731071866	3
1458	29.751	267.32	1.019	5.10337733000795	11.1837468950065	458	-0.0238231360194483	0.0238231360194483	36.3297962432061	3
1459	22.579	268.19	1.0239	5.1272004660274	11.1599237589871	459	0.0116684747850364	0.0116684747850364	36.3414647179911	3
1460	16.373	256	1.0215	5.11553199124236	11.1715922337721	460	-0.0238231360194465	0.0238231360194465	36.3652878540106	3
1461	21.187	268.6	1.0264	5.13935512726181	11.1477690977527	461	0.0525081365326567	0.0525081365326567	36.4177959905432	3
1462	25.442	264.25	1.0156	5.08684699072915	11.2002772342853	462	-0.0354916108044812	0.0354916108044812	36.4532876013477	3
1463	29.937	265.16	1.0229	5.12233860153363	11.1647856234809	463	0.00923754253815368	0.00923754253815368	36.4625251438859	3
1464	24.462	258.73	1.021	5.11310105899548	11.174023166019	464	0.0116684747850346	0.0116684747850346	36.4741936186709	3
1465	21.059	240.3	1.0186	5.10143258421045	11.1856916408041	465	-0.0140994070319174	0.0140994070319174	36.4882930257028	3
1466	19.981	234.5	1.0215	5.11553199124236	11.1715922337721	466	-0.0165303392787983	0.0165303392787983	36.5048233649816	3
1467	26.856	238.18	1.0249	5.13206233052116	11.1550618944933	467	0.00972372898752738	0.00972372898752738	36.5145470939691	3
1468	36.817	240.47	1.0229	5.12233860153363	11.1647856234809	468	0.0140994070319174	0.0140994070319174	36.5286465010011	3
1469	36.925	230.85	1.02	5.10823919450172	11.1788850305128	469	-0.00243093224688096	0.00243093224688096	36.5310774332479	3
1470	59.776	231.03	1.0205	5.1106701267486	11.1764540982659	470	-0.0189612715256828	0.0189612715256828	36.5500387047736	3
1471	58.559	233.57	1.0244	5.12963139827428	11.1574928267402	471	0.00243093224688096	0.00243093224688096	36.5524696370205	3
1472	44.023	236.15	1.0239	5.1272004660274	11.1599237589871	472	-0.168706697933628	0.168706697933628	36.7211763349541	3
1473	78.311	256.79	1.0586	5.29590716396103	10.9912170610535	473	0.0238231360194465	0.0238231360194465	36.7449994709736	3
1474	82.102	254.52	1.0537	5.27208402794158	11.0150401970729	474	-0.133215087129148	0.133215087129148	36.8782145581027	3
1475	93.421	266.43	1.0811	5.40529911507073	10.8818251099438	475	-0.0471600855895176	0.0471600855895176	36.9253746436922	3
1476	97.201	263.99	1.0908	5.45245920066025	10.8346650243543	476	-0.121060425894736	0.121060425894736	37.046435069587	3
1477	100.81	244.09	1.1157	5.57351962655498	10.7136045984595	477	-0.230452377004438	0.230452377004438	37.2768874465914	3
1478	124.27	260.39	1.1631	5.80397200355942	10.4831522214551	478	0.0140994070319174	0.0140994070319174	37.2909868536233	3
1479	125.08	261.49	1.1602	5.7898725965275	10.497251628487	479	-0.0140994070319174	0.0140994070319174	37.3050862606553	3
1480	131.19	264.17	1.1631	5.80397200355942	10.4831522214551	480	-0.116198561400973	0.116198561400973	37.4212848220562	3
1481	139.15	269.89	1.187	5.92017056496039	10.3669536600541	481	-0.0452153397920085	0.0452153397920085	37.4665001618482	3
1482	139.27	269.07	1.1963	5.9653859047524	10.3217383202621	482	0.0666075435645723	0.0666075435645723	37.5331077054128	3
1483	143.65	267.46	1.1826	5.89877836118783	10.3883458638267	483	-0.0996682221221725	0.0996682221221725	37.632775927535	3
1484	141.22	265.76	1.2031	5.99844658331	10.2886776417045	484	0.151690172205454	0.151690172205454	37.7844660997404	3
1485	134.28	252.89	1.1719	5.84675641110455	10.44036781391	485	-0.208573986782499	0.208573986782499	37.9930400865229	3
1486	139.33	249.56	1.2148	6.05533039788705	10.2317938271275	486	0.229966190555063	0.229966190555063	38.223006277078	3
1487	131.31	250.23	1.1675	5.82536420733198	10.4617600176825	487	-0.147314494161066	0.147314494161066	38.3703207712391	3
1488	131.52	241.45	1.1978	5.97267870149305	10.3144455235215	488	-0.127867036186007	0.127867036186007	38.4981878074251	3
1489	145.11	230.66	1.2241	6.10054573767906	10.1865784873354	489	-0.0072927967406482	0.0072927967406482	38.5054806041657	3
1490	145.1	240.88	1.2256	6.10783853441971	10.1792856905948	490	0.190098901706193	0.190098901706193	38.6955795058719	3
1491	138.6	242.02	1.1865	5.91773963271351	10.369384592301	491	0.132728900679773	0.132728900679773	38.8283084065517	3
1492	133.55	267.18	1.1592	5.78501073203374	10.5021134929808	492	-0.135159832926654	0.135159832926654	38.9634682394783	3
1493	143.53	267.43	1.187	5.92017056496039	10.3669536600541	493	-0.168706697933629	0.168706697933629	39.132174937412	3
1494	151.62	276.18	1.2217	6.08887726289402	10.1982469621205	494	-0.0520219500832795	0.0520219500832795	39.1841968874952	3
1495	161.7	267.91	1.2324	6.1408992129773	10.1462250120372	495	-0.0335468650069757	0.0335468650069757	39.2177437525022	3
1496	157.29	268.86	1.2393	6.17444607798428	10.1126781470302	496	0.050077204285774	0.050077204285774	39.267820956788	3
1497	158.01	279.12	1.229	6.1243688736985	10.162755351316	497	0.0807069505964915	0.0807069505964915	39.3485279073845	3
1498	150.18	268.6	1.2124	6.04366192310201	10.2434623019125	498	0.0641766113176914	0.0641766113176914	39.4127045187022	3
1499	141.57	266.81	1.1992	5.97948531178432	10.3076389132302	499	-0.161413901192981	0.161413901192981	39.5741184198952	3
1500	154.08	259.87	1.2324	6.1408992129773	10.1462250120372	500	NA	NA	NA	3
